# Supplementary material for: A Sterically Open Ruthenium-Based Photocage Activated by Red and Far-Red Light for a Wide Range of Drugs
Source: J Am Chem Soc. 2025 Nov 18;147(48):44356–71. doi: 10.1021/jacs.5c14772 (PMC12679631; doi:10.1021/jacs.5c14772)
Supplement: Supplementary file 2 [file ja5c14772_si_002.zip]

Archive with 50 entries (49 files):
- XRD/
- __MACOSX/._XRD
- XRD/9_BF4_2_checkCIF_report.pdf
- __MACOSX/XRD/._9_BF4_2_checkCIF_report.pdf
- XRD/17_PF6_ClO4.doc
- __MACOSX/XRD/._17_PF6_ClO4.doc
- XRD/4_PF6_2_checkCIF_report.pdf
- __MACOSX/XRD/._4_PF6_2_checkCIF_report.pdf
- XRD/14_PF6_2.doc
- __MACOSX/XRD/._14_PF6_2.doc
- XRD/9_BF4_2.doc
- __MACOSX/XRD/._9_BF4_2.doc
- XRD/8_Cl_2.doc
- __MACOSX/XRD/._8_Cl_2.doc
- XRD/10_Cl2.doc
- __MACOSX/XRD/._10_Cl2.doc
- XRD/17_PF6_ClO4.cif
- __MACOSX/XRD/._17_PF6_ClO4.cif
- XRD/8_Cl_2_checkCIF_report.pdf
- __MACOSX/XRD/._8_Cl_2_checkCIF_report.pdf
- XRD/9_PF6_2_checkCIF_report.pdf
- __MACOSX/XRD/._9_PF6_2_checkCIF_report.pdf
- XRD/8_Cl_2.cif
- __MACOSX/XRD/._8_Cl_2.cif
- XRD/14_PF6_2_checkCIF_report.pdf
- __MACOSX/XRD/._14_PF6_2_checkCIF_report.pdf
- XRD/9_BF4_2.cif
- __MACOSX/XRD/._9_BF4_2.cif
- XRD/14_PF6_2.cif
- __MACOSX/XRD/._14_PF6_2.cif
- XRD/10_Cl_2.cif
- __MACOSX/XRD/._10_Cl_2.cif
- XRD/17_PF6_ClO4_checkCIF_report.pdf
- __MACOSX/XRD/._17_PF6_ClO4_checkCIF_report.pdf
- XRD/4_PF6_2.doc
- __MACOSX/XRD/._4_PF6_2.doc
- XRD/9_PF6_2.doc
- __MACOSX/XRD/._9_PF6_2.doc
- XRD/7_BF4_2.cif
- __MACOSX/XRD/._7_BF4_2.cif
- XRD/7_BF4_2_checkCIF_report.pdf
- __MACOSX/XRD/._7_BF4_2_checkCIF_report.pdf
- XRD/7_BF4_2.doc
- __MACOSX/XRD/._7_BF4_2.doc
- XRD/9_PF6_2.cif
- __MACOSX/XRD/._9_PF6_2.cif
- XRD/10_Cl_2_checkCIF_report.pdf
- __MACOSX/XRD/._10_Cl_2_checkCIF_report.pdf
- XRD/4_PF6_2.cif
- __MACOSX/XRD/._4_PF6_2.cif
