# Supplementary material for: A Sterically Open Ruthenium-Based Photocage Activated by Red and Far-Red Light for a Wide Range of Drugs
Source: J Am Chem Soc. 2025 Nov 18;147(48):44356–71. doi: 10.1021/jacs.5c14772 (PMC12679631; doi:10.1021/jacs.5c14772)
Supplement: Supplementary file 2 [file ja5c14772_si_002.zip › XRD/17_PF6_ClO4.cif]

 
data_17_PF6_ClO4
 
_audit_creation_method            'SHELXL-2019/3'
_shelx_SHELXL_version_number      '2019/3'
_chemical_name_systematic         ?
_chemical_name_common             ?
_chemical_melting_point           ?
_chemical_formula_moiety          
 'C27 H22 N8 Ru, 1.279(F6 P), 0.721(Cl O4), C2 H3 N'
_chemical_formula_sum
 'C29 H25 Cl0.72 F7.67 N9 O2.88 P1.28 Ru' 
_chemical_formula_weight          857.62

loop_
 _atom_type_symbol
 _atom_type_description
 _atom_type_scat_dispersion_real
 _atom_type_scat_dispersion_imag
 _atom_type_scat_source
 'C'  'C'   0.0181   0.0091
 'International Tables Vol C Tables 4.2.6.8 and 6.1.1.4'
 'H'  'H'   0.0000   0.0000
 'International Tables Vol C Tables 4.2.6.8 and 6.1.1.4'
 'N'  'N'   0.0311   0.0180
 'International Tables Vol C Tables 4.2.6.8 and 6.1.1.4'
 'F'  'F'   0.0727   0.0534
 'International Tables Vol C Tables 4.2.6.8 and 6.1.1.4'
 'P'  'P'   0.2955   0.4335
 'International Tables Vol C Tables 4.2.6.8 and 6.1.1.4'
 'Ru'  'Ru'   0.0552   3.2960
 'International Tables Vol C Tables 4.2.6.8 and 6.1.1.4'
 'Cl'  'Cl'   0.3639   0.7018
 'International Tables Vol C Tables 4.2.6.8 and 6.1.1.4'
 'O'  'O'   0.0492   0.0322
 'International Tables Vol C Tables 4.2.6.8 and 6.1.1.4'
 
_space_group_crystal_system       triclinic
_space_group_IT_number            2
_space_group_name_H-M_alt         'P -1'
_space_group_name_Hall            '-P 1'
 
_shelx_space_group_comment
;
The symmetry employed for this shelxl refinement is uniquely defined
by the following loop, which should always be used as a source of
symmetry information in preference to the above space-group names.
They are only intended as comments.
;
 
loop_
 _space_group_symop_operation_xyz
 'x, y, z'
 '-x, -y, -z'
 
_cell_length_a                    8.2958(6)
_cell_length_b                    11.5374(8)
_cell_length_c                    18.2115(13)
_cell_angle_alpha                 83.572(6)
_cell_angle_beta                  78.365(6)
_cell_angle_gamma                 71.903(6)
_cell_volume                      1620.5(2)
_cell_formula_units_Z             2
_cell_measurement_temperature     110(2)
_cell_measurement_reflns_used     4244
_cell_measurement_theta_min       4.5940
_cell_measurement_theta_max       67.2720
 
_exptl_crystal_description        'small irregular plate'
_exptl_crystal_colour             'dark orange'
_exptl_crystal_density_meas       ?
_exptl_crystal_density_method     ?
_exptl_crystal_density_diffrn     1.758          
_exptl_crystal_F_000              859
_exptl_transmission_factor_min    ?
_exptl_transmission_factor_max    ?
_exptl_crystal_size_max           0.064
_exptl_crystal_size_mid           0.030
_exptl_crystal_size_min           0.014
_exptl_absorpt_coefficient_mu     5.904
_shelx_estimated_absorpt_T_min    ?
_shelx_estimated_absorpt_T_max    ?
_exptl_absorpt_correction_type    analytical
_exptl_absorpt_correction_T_min   0.772
_exptl_absorpt_correction_T_max   0.931
_exptl_absorpt_process_details    
;
CrysAlisPro 1.171.42.95a (Rigaku Oxford Diffraction, 2023)
Analytical numeric absorption correction using a multifaceted crystal
model based on expressions derived by R.C. Clark & J.S. Reid.
(Clark, R. C. & Reid, J. S. (1995). Acta Cryst. A51, 887-897)
Empirical absorption correction using spherical harmonics,
implemented in SCALE3 ABSPACK scaling algorithm.
;
_oxdiff_exptl_absorpt_empirical_full_min           0.768
_oxdiff_exptl_absorpt_empirical_full_max           1.304
_oxdiff_exptl_absorpt_empirical_details
;
Empirical correction (ABSPACK) includes:
- Absorption correction using spherical harmonics
- Frame scaling
- Detector area scaling
- B-factor correction
;
_exptl_absorpt_special_details    ?
_diffrn_ambient_temperature       110(2)
_diffrn_radiation_wavelength      1.54178
_diffrn_radiation_type            CuK\a
_diffrn_source                    'Rotating-anode X-ray tube'
_diffrn_radiation_monochromator   mirror
_diffrn_measurement_device        'four-circle diffractometer'
_diffrn_measurement_device_type   'XtaLAB Synergy R, HyPix'
_diffrn_detector                  'Hybrid Pixel Array Detector'
_diffrn_detector_type             HyPix
_diffrn_measurement_method        '\w scans'
_diffrn_detector_area_resol_mean  10.0000
_diffrn_reflns_number             28015
_diffrn_reflns_av_unetI/netI      0.0323
_diffrn_reflns_av_R_equivalents   0.0408
_diffrn_reflns_limit_h_min        -9
_diffrn_reflns_limit_h_max        9
_diffrn_reflns_limit_k_min        -13
_diffrn_reflns_limit_k_max        13
_diffrn_reflns_limit_l_min        -21
_diffrn_reflns_limit_l_max        17
_diffrn_reflns_theta_min          4.037
_diffrn_reflns_theta_max          67.242
_diffrn_reflns_theta_full         67.242
_diffrn_measured_fraction_theta_max   0.997
_diffrn_measured_fraction_theta_full  0.997
_diffrn_reflns_Laue_measured_fraction_max    0.997
_diffrn_reflns_Laue_measured_fraction_full   0.997
_diffrn_reflns_point_group_measured_fraction_max   0.997
_diffrn_reflns_point_group_measured_fraction_full  0.997
_reflns_number_total              5792
_reflns_number_gt                 5356
_reflns_threshold_expression      'I > 2\s(I)'
_reflns_Friedel_coverage          0.000
_reflns_Friedel_fraction_max      .
_reflns_Friedel_fraction_full     .
 
_reflns_special_details
;
 Reflections were merged by SHELXL according to the crystal
 class for the calculation of statistics and refinement.
 
 _reflns_Friedel_fraction is defined as the number of unique
 Friedel pairs measured divided by the number that would be
 possible theoretically, ignoring centric projections and
 systematic absences.
;
 
_computing_data_collection        'CrysAlisPro 1.171.42.49 (Rigaku OD, 2022)'
_computing_cell_refinement        'CrysAlisPro 1.171.42.49 (Rigaku OD, 2022)'
_computing_data_reduction         'CrysAlisPro 1.171.42.49 (Rigaku OD, 2022)'
_computing_structure_solution     'SHELXT-2018/2 (Sheldrick, 2018)'
_computing_structure_refinement   'SHELXL-2019/3 (Sheldrick, 2018)'
_computing_molecular_graphics     'SHELXTL v6.10 (Sheldrick, 2008)'
_computing_publication_material   'SHELXTL v6.10 (Sheldrick, 2008)'
_refine_special_details           ?
_refine_ls_structure_factor_coef  Fsqd
_refine_ls_matrix_type            full
_refine_ls_weighting_scheme       calc
_refine_ls_weighting_details
'w=1/[\s^2^(Fo^2^)+(0.0448P)^2^+11.1431P] where P=(Fo^2^+2Fc^2^)/3'
_atom_sites_solution_primary      direct
_atom_sites_solution_secondary    difmap
_atom_sites_solution_hydrogens    mixed
_refine_ls_hydrogen_treatment     mixed
_refine_ls_extinction_method      none
_refine_ls_extinction_coef        .
_refine_ls_number_reflns          5792
_refine_ls_number_parameters      532
_refine_ls_number_restraints      234
_refine_ls_R_factor_all           0.0616
_refine_ls_R_factor_gt            0.0573
_refine_ls_wR_factor_ref          0.1390
_refine_ls_wR_factor_gt           0.1369
_refine_ls_goodness_of_fit_ref    1.098
_refine_ls_restrained_S_all       1.091
_refine_ls_shift/su_max           0.001
_refine_ls_shift/su_mean          0.000
 
loop_
 _atom_site_label
 _atom_site_type_symbol
 _atom_site_fract_x
 _atom_site_fract_y
 _atom_site_fract_z
 _atom_site_U_iso_or_equiv
 _atom_site_adp_type
 _atom_site_occupancy
 _atom_site_site_symmetry_order  
 _atom_site_calc_flag
 _atom_site_refinement_flags_posn
 _atom_site_refinement_flags_adp
 _atom_site_refinement_flags_occupancy
 _atom_site_disorder_assembly
 _atom_site_disorder_group
Ru1 Ru 0.49224(5) 0.71687(4) 0.24855(2) 0.02258(14) Uani 1 1 d . . . . .
C1 C 0.2542(7) 0.5793(5) 0.2222(3) 0.0271(12) Uani 1 1 d . . . . .
H1 H 0.324775 0.516112 0.250009 0.033 Uiso 1 1 calc R U . . .
C2 C 0.1347(7) 0.5520(5) 0.1914(3) 0.0319(13) Uani 1 1 d . . . . .
H2 H 0.124135 0.471721 0.196762 0.038 Uiso 1 1 calc R U . . .
C3 C 0.0273(7) 0.6456(6) 0.1515(4) 0.0341(13) Uani 1 1 d . . . . .
H3 H -0.053158 0.629085 0.126872 0.041 Uiso 1 1 calc R U . . .
C4 C 0.0414(7) 0.7610(5) 0.1489(3) 0.0316(13) Uani 1 1 d . . . . .
H4 H -0.034659 0.826330 0.124670 0.038 Uiso 1 1 calc R U . . .
C5 C 0.1672(7) 0.7839(5) 0.1816(3) 0.0268(12) Uani 1 1 d . . . . .
C6 C 0.2677(7) 0.9630(5) 0.2020(3) 0.0277(12) Uani 1 1 d . . . . .
C7 C 0.2217(8) 1.0921(5) 0.1924(3) 0.0338(13) Uani 1 1 d . . . . .
H7 H 0.125599 1.136117 0.169470 0.041 Uiso 1 1 calc R U . . .
C8 C 0.3180(8) 1.1522(5) 0.2167(4) 0.0353(14) Uani 1 1 d . . . . .
H8 H 0.288354 1.238696 0.211058 0.042 Uiso 1 1 calc R U . . .
C9 C 0.4596(8) 1.0867(5) 0.2499(3) 0.0345(13) Uani 1 1 d . . . . .
H9 H 0.526804 1.128059 0.266939 0.041 Uiso 1 1 calc R U . . .
C10 C 0.4998(7) 0.9630(5) 0.2574(3) 0.0265(11) Uani 1 1 d . . . . .
C11 C 0.6467(7) 0.8830(5) 0.2909(3) 0.0272(12) Uani 1 1 d . . . . .
C12 C 0.7574(8) 0.9191(5) 0.3248(3) 0.0324(13) Uani 1 1 d . . . . .
H12 H 0.750347 1.002975 0.324430 0.039 Uiso 1 1 calc R U . . .
C13 C 0.8793(7) 0.8300(6) 0.3595(3) 0.0342(13) Uani 1 1 d . . . . .
H13 H 0.957088 0.853187 0.382397 0.041 Uiso 1 1 calc R U . . .
C14 C 0.8879(7) 0.7084(5) 0.3610(3) 0.0305(12) Uani 1 1 d . . . . .
H14 H 0.967812 0.648119 0.386424 0.037 Uiso 1 1 calc R U . . .
C15 C 0.7784(7) 0.6756(5) 0.3249(3) 0.0267(11) Uani 1 1 d . . . . .
C16 C 0.7774(7) 0.5514(5) 0.3126(3) 0.0249(11) Uani 1 1 d . . . . .
C17 C 0.8881(7) 0.4434(5) 0.3360(3) 0.0304(12) Uani 1 1 d . . . . .
H17 H 0.958639 0.442819 0.371265 0.036 Uiso 1 1 calc R U . . .
C18 C 0.8941(7) 0.3357(5) 0.3071(3) 0.0319(13) Uani 1 1 d . . . . .
H18 H 0.958442 0.259577 0.326954 0.038 Uiso 1 1 calc R U . . .
C19 C 0.8072(7) 0.3384(5) 0.2495(3) 0.0314(13) Uani 1 1 d . . . . .
H19 H 0.818932 0.266083 0.226007 0.038 Uiso 1 1 calc R U . . .
C20 C 0.7013(7) 0.4514(5) 0.2271(3) 0.0275(12) Uani 1 1 d . . . . .
C21 C 0.6352(7) 0.5691(5) 0.1112(3) 0.0281(12) Uani 1 1 d . . . . .
C22 C 0.6680(8) 0.5490(6) 0.0350(4) 0.0389(14) Uani 1 1 d . . . . .
H22 H 0.684311 0.470009 0.018813 0.047 Uiso 1 1 calc R U . . .
C23 C 0.6767(10) 0.6437(7) -0.0164(4) 0.0482(17) Uani 1 1 d . . . . .
H23 H 0.696655 0.631647 -0.068641 0.058 Uiso 1 1 calc R U . . .
C24 C 0.6559(9) 0.7589(6) 0.0086(4) 0.0418(15) Uani 1 1 d . . . . .
H24 H 0.665771 0.825210 -0.026179 0.050 Uiso 1 1 calc R U . . .
C25 C 0.6213(7) 0.7739(5) 0.0841(3) 0.0309(12) Uani 1 1 d . . . . .
H25 H 0.607399 0.851998 0.100920 0.037 Uiso 1 1 calc R U . . .
C26 C 0.3064(7) 0.7044(5) 0.4172(3) 0.0267(12) Uani 1 1 d . . . . .
C27 C 0.2273(8) 0.6877(6) 0.4952(3) 0.0329(13) Uani 1 1 d . . . . .
H27A H 0.240715 0.748548 0.525133 0.049 Uiso 1 1 calc R U . . .
H27B H 0.283639 0.605572 0.514781 0.049 Uiso 1 1 calc R U . . .
H27C H 0.104517 0.697853 0.498080 0.049 Uiso 1 1 calc R U . . .
N1 N 0.2788(6) 0.6922(4) 0.2155(3) 0.0263(10) Uani 1 1 d . . . . .
N2 N 0.1711(6) 0.9038(4) 0.1762(3) 0.0308(11) Uani 1 1 d D . . . .
H2N H 0.088(6) 0.951(5) 0.155(3) 0.037 Uiso 1 1 d D U . . .
N3 N 0.4024(6) 0.9000(4) 0.2339(3) 0.0256(10) Uani 1 1 d . . . . .
N4 N 0.6657(6) 0.7616(4) 0.2883(2) 0.0242(9) Uani 1 1 d . . . . .
N5 N 0.6696(5) 0.5504(4) 0.2651(3) 0.0234(9) Uani 1 1 d . . . . .
N6 N 0.6302(6) 0.4690(4) 0.1623(3) 0.0294(10) Uani 1 1 d D . . . .
H6N H 0.649(8) 0.400(4) 0.141(3) 0.035 Uiso 1 1 d D U . . .
N7 N 0.6056(6) 0.6820(4) 0.1363(3) 0.0256(10) Uani 1 1 d . . . . .
N8 N 0.3676(6) 0.7175(4) 0.3562(3) 0.0243(9) Uani 1 1 d . . . . .
P1 P 0.34836(19) 0.34279(13) 0.41705(9) 0.0304(3) Uani 1 1 d D . . . .
F1 F 0.4818(5) 0.4193(3) 0.3909(2) 0.0440(9) Uani 1 1 d D . . . .
F2 F 0.5035(5) 0.2178(3) 0.4080(2) 0.0451(9) Uani 1 1 d D . . . .
F3 F 0.2126(5) 0.2677(4) 0.4438(3) 0.0570(12) Uani 1 1 d D . . . .
F4 F 0.1927(5) 0.4683(3) 0.4254(3) 0.0478(10) Uani 1 1 d D . . . .
F5 F 0.3699(5) 0.3458(4) 0.5015(2) 0.0532(10) Uani 1 1 d D . . . .
F6 F 0.3278(6) 0.3393(4) 0.3322(2) 0.0570(11) Uani 1 1 d D . . . .
Cl1 Cl 0.7744(8) 0.1387(6) 0.0837(3) 0.0435(9) Uani 0.721(7) 1 d . U P A 1
O1 O 0.6878(18) 0.0522(11) 0.0596(6) 0.057(3) Uani 0.721(7) 1 d . U P A 1
O2 O 0.6453(13) 0.2596(8) 0.0979(6) 0.052(2) Uani 0.721(7) 1 d . U P A 1
O3 O 0.8764(13) 0.0712(9) 0.1400(5) 0.050(2) Uani 0.721(7) 1 d . U P A 1
O4 O 0.8986(14) 0.1427(9) 0.0104(5) 0.089(3) Uani 0.721(7) 1 d . U P A 1
P2' P 0.786(2) 0.1460(16) 0.0833(10) 0.049(2) Uani 0.279(7) 1 d D U P A 2
F1' F 0.611(2) 0.2404(16) 0.1206(10) 0.037(3) Uani 0.279(7) 1 d D U P A 2
F2' F 0.832(3) 0.0957(18) 0.1638(9) 0.049(3) Uani 0.279(7) 1 d D U P A 2
F3' F 0.9637(19) 0.0539(15) 0.0462(10) 0.074(4) Uani 0.279(7) 1 d D U P A 2
F4' F 0.750(2) 0.1945(14) 0.0004(7) 0.058(3) Uani 0.279(7) 1 d D U P A 2
F5' F 0.8809(18) 0.2469(12) 0.0819(9) 0.056(3) Uani 0.279(7) 1 d D U P A 2
F6' F 0.688(3) 0.044(2) 0.0840(11) 0.043(3) Uani 0.279(7) 1 d D U P A 2
C1S C 0.3200(9) -0.0149(6) 0.4635(4) 0.0410(15) Uani 1 1 d . . . . .
H1S1 H 0.280907 -0.024969 0.517624 0.061 Uiso 1 1 calc R U . . .
H1S2 H 0.374072 0.050989 0.453368 0.061 Uiso 1 1 calc R U . . .
H1S3 H 0.403905 -0.091182 0.445242 0.061 Uiso 1 1 calc R U . . .
C2S C 0.1729(9) 0.0155(6) 0.4250(4) 0.0370(14) Uani 1 1 d . . . . .
N1S N 0.0560(8) 0.0395(5) 0.3959(4) 0.0466(14) Uani 1 1 d . . . . .
 
loop_
 _atom_site_aniso_label
 _atom_site_aniso_U_11
 _atom_site_aniso_U_22
 _atom_site_aniso_U_33
 _atom_site_aniso_U_23
 _atom_site_aniso_U_13
 _atom_site_aniso_U_12
Ru1 0.0189(2) 0.0205(2) 0.0285(2) 0.00206(15) -0.00749(15) -0.00516(15)
C1 0.025(3) 0.022(3) 0.033(3) 0.003(2) -0.007(2) -0.006(2)
C2 0.025(3) 0.030(3) 0.042(3) -0.003(2) -0.003(2) -0.011(2)
C3 0.017(3) 0.039(3) 0.047(4) -0.002(3) -0.008(2) -0.007(2)
C4 0.020(3) 0.031(3) 0.042(3) 0.001(2) -0.009(2) -0.004(2)
C5 0.016(3) 0.025(3) 0.036(3) 0.001(2) -0.006(2) -0.002(2)
C6 0.019(3) 0.023(3) 0.036(3) 0.003(2) -0.006(2) -0.001(2)
C7 0.030(3) 0.026(3) 0.041(3) 0.005(2) -0.009(3) -0.002(2)
C8 0.034(3) 0.018(3) 0.049(4) 0.002(2) -0.011(3) -0.001(2)
C9 0.037(3) 0.028(3) 0.041(3) -0.003(2) -0.007(3) -0.011(3)
C10 0.024(3) 0.026(3) 0.031(3) 0.001(2) -0.007(2) -0.007(2)
C11 0.022(3) 0.029(3) 0.030(3) -0.001(2) -0.004(2) -0.008(2)
C12 0.030(3) 0.028(3) 0.042(3) -0.002(2) -0.009(3) -0.011(2)
C13 0.024(3) 0.043(4) 0.040(3) -0.001(3) -0.012(2) -0.013(3)
C14 0.024(3) 0.035(3) 0.033(3) 0.003(2) -0.011(2) -0.007(2)
C15 0.017(3) 0.030(3) 0.032(3) 0.002(2) -0.006(2) -0.004(2)
C16 0.016(3) 0.026(3) 0.031(3) 0.003(2) -0.005(2) -0.004(2)
C17 0.021(3) 0.036(3) 0.033(3) 0.006(2) -0.010(2) -0.007(2)
C18 0.023(3) 0.025(3) 0.042(3) 0.008(2) -0.006(2) -0.002(2)
C19 0.027(3) 0.025(3) 0.040(3) 0.002(2) -0.006(2) -0.005(2)
C20 0.020(3) 0.026(3) 0.035(3) 0.006(2) -0.009(2) -0.006(2)
C21 0.023(3) 0.026(3) 0.035(3) 0.003(2) -0.012(2) -0.005(2)
C22 0.036(3) 0.037(3) 0.040(4) -0.002(3) -0.013(3) -0.002(3)
C23 0.051(4) 0.051(4) 0.036(4) 0.000(3) -0.011(3) -0.004(3)
C24 0.043(4) 0.036(3) 0.039(4) 0.009(3) -0.009(3) -0.004(3)
C25 0.024(3) 0.029(3) 0.038(3) 0.007(2) -0.010(2) -0.004(2)
C26 0.021(3) 0.018(3) 0.042(4) 0.001(2) -0.015(2) -0.002(2)
C27 0.036(3) 0.033(3) 0.033(3) 0.001(2) -0.006(2) -0.016(3)
N1 0.018(2) 0.027(2) 0.033(3) 0.0016(19) -0.0068(18) -0.0055(19)
N2 0.022(2) 0.024(2) 0.046(3) 0.006(2) -0.016(2) -0.0026(19)
N3 0.024(2) 0.022(2) 0.031(2) -0.0022(18) -0.0047(19) -0.0074(19)
N4 0.022(2) 0.021(2) 0.027(2) 0.0036(17) -0.0060(18) -0.0037(18)
N5 0.019(2) 0.021(2) 0.031(2) 0.0030(18) -0.0076(18) -0.0054(18)
N6 0.030(3) 0.023(2) 0.036(3) 0.000(2) -0.010(2) -0.008(2)
N7 0.022(2) 0.027(2) 0.031(2) 0.0032(19) -0.0091(18) -0.0091(19)
N8 0.025(2) 0.022(2) 0.027(3) 0.0046(18) -0.0103(19) -0.0063(18)
P1 0.0268(7) 0.0255(7) 0.0414(8) 0.0049(6) -0.0137(6) -0.0087(6)
F1 0.041(2) 0.035(2) 0.058(2) 0.0067(17) -0.0053(17) -0.0195(17)
F2 0.035(2) 0.0281(19) 0.070(3) 0.0072(17) -0.0186(18) -0.0034(15)
F3 0.036(2) 0.042(2) 0.101(4) 0.006(2) -0.019(2) -0.0217(18)
F4 0.0317(19) 0.0263(18) 0.086(3) -0.0106(18) -0.0268(19) 0.0030(15)
F5 0.049(2) 0.075(3) 0.038(2) 0.0062(19) -0.0104(18) -0.023(2)
F6 0.081(3) 0.038(2) 0.052(2) -0.0023(18) -0.036(2) -0.003(2)
Cl1 0.0478(17) 0.0361(17) 0.0488(16) 0.0052(14) -0.0183(14) -0.0119(13)
O1 0.071(5) 0.029(4) 0.080(7) -0.011(4) -0.050(5) -0.004(3)
O2 0.067(5) 0.024(3) 0.072(6) -0.003(4) -0.042(4) -0.002(3)
O3 0.048(5) 0.045(4) 0.052(4) 0.001(3) -0.028(4) 0.004(3)
O4 0.096(5) 0.080(5) 0.061(4) 0.030(4) 0.011(4) -0.009(4)
P2' 0.053(4) 0.034(4) 0.057(4) 0.000(4) -0.018(4) -0.007(3)
F1' 0.047(5) 0.024(6) 0.040(7) 0.006(5) -0.010(5) -0.011(4)
F2' 0.055(8) 0.037(8) 0.062(5) 0.008(5) -0.025(6) -0.017(6)
F3' 0.059(5) 0.059(6) 0.087(7) -0.009(6) 0.005(6) -0.002(5)
F4' 0.077(7) 0.051(7) 0.041(4) 0.003(4) 0.000(5) -0.021(5)
F5' 0.052(6) 0.049(5) 0.068(7) 0.011(5) -0.011(5) -0.020(5)
F6' 0.059(6) 0.024(5) 0.045(8) 0.002(6) -0.017(7) -0.008(5)
C1S 0.041(4) 0.033(3) 0.052(4) 0.000(3) -0.017(3) -0.010(3)
C2S 0.041(4) 0.027(3) 0.047(4) 0.002(3) -0.008(3) -0.016(3)
N1S 0.049(4) 0.035(3) 0.063(4) 0.005(3) -0.020(3) -0.017(3)
 
_geom_special_details
;
 All esds (except the esd in the dihedral angle between two l.s. planes)
 are estimated using the full covariance matrix.  The cell esds are taken
 into account individually in the estimation of esds in distances, angles
 and torsion angles; correlations between esds in cell parameters are only
 used when they are defined by crystal symmetry.  An approximate (isotropic)
 treatment of cell esds is used for estimating esds involving l.s. planes.
;
 
loop_
 _geom_bond_atom_site_label_1
 _geom_bond_atom_site_label_2
 _geom_bond_distance
 _geom_bond_site_symmetry_2
 _geom_bond_publ_flag
Ru1 N4 1.957(5) . ?
Ru1 N3 2.017(4) . ?
Ru1 N8 2.023(5) . ?
Ru1 N5 2.059(4) . ?
Ru1 N1 2.088(4) . ?
Ru1 N7 2.098(5) . ?
C1 C2 1.361(8) . ?
C1 N1 1.369(7) . ?
C1 H1 0.9500 . ?
C2 C3 1.406(8) . ?
C2 H2 0.9500 . ?
C3 C4 1.366(9) . ?
C3 H3 0.9500 . ?
C4 C5 1.404(8) . ?
C4 H4 0.9500 . ?
C5 N1 1.354(7) . ?
C5 N2 1.386(7) . ?
C6 N3 1.334(7) . ?
C6 N2 1.375(7) . ?
C6 C7 1.418(8) . ?
C7 C8 1.368(9) . ?
C7 H7 0.9500 . ?
C8 C9 1.396(9) . ?
C8 H8 0.9500 . ?
C9 C10 1.359(8) . ?
C9 H9 0.9500 . ?
C10 N3 1.393(7) . ?
C10 C11 1.477(8) . ?
C11 N4 1.365(7) . ?
C11 C12 1.387(8) . ?
C12 C13 1.395(8) . ?
C12 H12 0.9500 . ?
C13 C14 1.380(9) . ?
C13 H13 0.9500 . ?
C14 C15 1.382(8) . ?
C14 H14 0.9500 . ?
C15 N4 1.352(7) . ?
C15 C16 1.477(8) . ?
C16 N5 1.368(7) . ?
C16 C17 1.381(8) . ?
C17 C18 1.387(9) . ?
C17 H17 0.9500 . ?
C18 C19 1.379(9) . ?
C18 H18 0.9500 . ?
C19 C20 1.397(8) . ?
C19 H19 0.9500 . ?
C20 N5 1.330(7) . ?
C20 N6 1.391(7) . ?
C21 N7 1.362(7) . ?
C21 C22 1.390(9) . ?
C21 N6 1.405(7) . ?
C22 C23 1.368(10) . ?
C22 H22 0.9500 . ?
C23 C24 1.402(10) . ?
C23 H23 0.9500 . ?
C24 C25 1.365(9) . ?
C24 H24 0.9500 . ?
C25 N7 1.363(7) . ?
C25 H25 0.9500 . ?
C26 N8 1.139(7) . ?
C26 C27 1.457(8) . ?
C27 H27A 0.9800 . ?
C27 H27B 0.9800 . ?
C27 H27C 0.9800 . ?
N2 H2N 0.87(3) . ?
N6 H6N 0.88(3) . ?
P1 F5 1.589(4) . ?
P1 F1 1.591(4) . ?
P1 F6 1.595(4) . ?
P1 F3 1.596(4) . ?
P1 F2 1.606(4) . ?
P1 F4 1.611(4) . ?
Cl1 O3 1.462(9) . ?
Cl1 O2 1.483(10) . ?
Cl1 O4 1.518(10) . ?
Cl1 O1 1.541(9) . ?
P2' F5' 1.591(17) . ?
P2' F2' 1.592(17) . ?
P2' F3' 1.595(17) . ?
P2' F1' 1.595(17) . ?
P2' F4' 1.602(17) . ?
P2' F6' 1.619(17) . ?
C1S C2S 1.459(9) . ?
C1S H1S1 0.9800 . ?
C1S H1S2 0.9800 . ?
C1S H1S3 0.9800 . ?
C2S N1S 1.143(9) . ?
 
loop_
 _geom_angle_atom_site_label_1
 _geom_angle_atom_site_label_2
 _geom_angle_atom_site_label_3
 _geom_angle
 _geom_angle_site_symmetry_1
 _geom_angle_site_symmetry_3
 _geom_angle_publ_flag
N4 Ru1 N3 80.96(18) . . ?
N4 Ru1 N8 85.60(18) . . ?
N3 Ru1 N8 92.74(18) . . ?
N4 Ru1 N5 77.32(17) . . ?
N3 Ru1 N5 156.98(18) . . ?
N8 Ru1 N5 93.11(18) . . ?
N4 Ru1 N1 170.86(18) . . ?
N3 Ru1 N1 92.24(18) . . ?
N8 Ru1 N1 88.64(18) . . ?
N5 Ru1 N1 110.13(17) . . ?
N4 Ru1 N7 103.69(18) . . ?
N3 Ru1 N7 96.91(18) . . ?
N8 Ru1 N7 167.52(17) . . ?
N5 Ru1 N7 81.05(18) . . ?
N1 Ru1 N7 83.10(18) . . ?
C2 C1 N1 124.0(5) . . ?
C2 C1 H1 118.0 . . ?
N1 C1 H1 118.0 . . ?
C1 C2 C3 118.4(5) . . ?
C1 C2 H2 120.8 . . ?
C3 C2 H2 120.8 . . ?
C4 C3 C2 118.5(5) . . ?
C4 C3 H3 120.7 . . ?
C2 C3 H3 120.7 . . ?
C3 C4 C5 120.6(5) . . ?
C3 C4 H4 119.7 . . ?
C5 C4 H4 119.7 . . ?
N1 C5 N2 122.7(5) . . ?
N1 C5 C4 120.9(5) . . ?
N2 C5 C4 116.4(5) . . ?
N3 C6 N2 120.6(5) . . ?
N3 C6 C7 121.2(5) . . ?
N2 C6 C7 118.2(5) . . ?
C8 C7 C6 118.9(5) . . ?
C8 C7 H7 120.6 . . ?
C6 C7 H7 120.6 . . ?
C7 C8 C9 120.2(5) . . ?
C7 C8 H8 119.9 . . ?
C9 C8 H8 119.9 . . ?
C10 C9 C8 119.0(6) . . ?
C10 C9 H9 120.5 . . ?
C8 C9 H9 120.5 . . ?
C9 C10 N3 121.8(5) . . ?
C9 C10 C11 124.4(5) . . ?
N3 C10 C11 113.7(5) . . ?
N4 C11 C12 119.6(5) . . ?
N4 C11 C10 113.3(5) . . ?
C12 C11 C10 127.0(5) . . ?
C11 C12 C13 118.7(5) . . ?
C11 C12 H12 120.6 . . ?
C13 C12 H12 120.6 . . ?
C14 C13 C12 120.6(5) . . ?
C14 C13 H13 119.7 . . ?
C12 C13 H13 119.7 . . ?
C13 C14 C15 119.0(5) . . ?
C13 C14 H14 120.5 . . ?
C15 C14 H14 120.5 . . ?
N4 C15 C14 120.3(5) . . ?
N4 C15 C16 111.4(5) . . ?
C14 C15 C16 128.0(5) . . ?
N5 C16 C17 120.1(5) . . ?
N5 C16 C15 113.2(4) . . ?
C17 C16 C15 126.0(5) . . ?
C16 C17 C18 118.6(5) . . ?
C16 C17 H17 120.7 . . ?
C18 C17 H17 120.7 . . ?
C19 C18 C17 120.4(5) . . ?
C19 C18 H18 119.8 . . ?
C17 C18 H18 119.8 . . ?
C18 C19 C20 117.6(6) . . ?
C18 C19 H19 121.2 . . ?
C20 C19 H19 121.2 . . ?
N5 C20 N6 116.0(5) . . ?
N5 C20 C19 121.3(5) . . ?
N6 C20 C19 122.6(5) . . ?
N7 C21 C22 121.7(5) . . ?
N7 C21 N6 120.5(5) . . ?
C22 C21 N6 117.8(5) . . ?
C23 C22 C21 119.5(6) . . ?
C23 C22 H22 120.3 . . ?
C21 C22 H22 120.3 . . ?
C22 C23 C24 119.3(6) . . ?
C22 C23 H23 120.3 . . ?
C24 C23 H23 120.3 . . ?
C25 C24 C23 118.6(6) . . ?
C25 C24 H24 120.7 . . ?
C23 C24 H24 120.7 . . ?
N7 C25 C24 123.0(6) . . ?
N7 C25 H25 118.5 . . ?
C24 C25 H25 118.5 . . ?
N8 C26 C27 179.7(6) . . ?
C26 C27 H27A 109.5 . . ?
C26 C27 H27B 109.5 . . ?
H27A C27 H27B 109.5 . . ?
C26 C27 H27C 109.5 . . ?
H27A C27 H27C 109.5 . . ?
H27B C27 H27C 109.5 . . ?
C5 N1 C1 117.3(5) . . ?
C5 N1 Ru1 121.8(4) . . ?
C1 N1 Ru1 120.7(4) . . ?
C6 N2 C5 134.2(5) . . ?
C6 N2 H2N 115(5) . . ?
C5 N2 H2N 110(5) . . ?
C6 N3 C10 118.9(5) . . ?
C6 N3 Ru1 126.8(4) . . ?
C10 N3 Ru1 114.2(3) . . ?
C15 N4 C11 121.5(5) . . ?
C15 N4 Ru1 119.6(4) . . ?
C11 N4 Ru1 117.6(4) . . ?
C20 N5 C16 119.1(5) . . ?
C20 N5 Ru1 126.1(4) . . ?
C16 N5 Ru1 114.1(3) . . ?
C20 N6 C21 121.7(5) . . ?
C20 N6 H6N 112(4) . . ?
C21 N6 H6N 114(4) . . ?
C21 N7 C25 117.6(5) . . ?
C21 N7 Ru1 119.6(4) . . ?
C25 N7 Ru1 121.6(4) . . ?
C26 N8 Ru1 172.5(4) . . ?
F5 P1 F1 89.3(2) . . ?
F5 P1 F6 179.7(3) . . ?
F1 P1 F6 90.6(2) . . ?
F5 P1 F3 90.5(2) . . ?
F1 P1 F3 179.2(3) . . ?
F6 P1 F3 89.6(3) . . ?
F5 P1 F2 89.9(2) . . ?
F1 P1 F2 90.3(2) . . ?
F6 P1 F2 89.8(2) . . ?
F3 P1 F2 90.5(2) . . ?
F5 P1 F4 90.5(2) . . ?
F1 P1 F4 89.6(2) . . ?
F6 P1 F4 89.7(2) . . ?
F3 P1 F4 89.6(2) . . ?
F2 P1 F4 179.5(2) . . ?
O3 Cl1 O2 121.8(7) . . ?
O3 Cl1 O4 107.3(7) . . ?
O2 Cl1 O4 111.3(7) . . ?
O3 Cl1 O1 107.2(7) . . ?
O2 Cl1 O1 109.3(8) . . ?
O4 Cl1 O1 97.0(8) . . ?
F5' P2' F2' 89.7(12) . . ?
F5' P2' F3' 89.7(12) . . ?
F2' P2' F3' 88.8(12) . . ?
F5' P2' F1' 88.9(12) . . ?
F2' P2' F1' 91.0(13) . . ?
F3' P2' F1' 178.6(16) . . ?
F5' P2' F4' 89.0(11) . . ?
F2' P2' F4' 177.1(15) . . ?
F3' P2' F4' 88.5(12) . . ?
F1' P2' F4' 91.7(12) . . ?
F5' P2' F6' 179.4(16) . . ?
F2' P2' F6' 90.8(12) . . ?
F3' P2' F6' 90.6(14) . . ?
F1' P2' F6' 90.9(14) . . ?
F4' P2' F6' 90.4(12) . . ?
C2S C1S H1S1 109.5 . . ?
C2S C1S H1S2 109.5 . . ?
H1S1 C1S H1S2 109.5 . . ?
C2S C1S H1S3 109.5 . . ?
H1S1 C1S H1S3 109.5 . . ?
H1S2 C1S H1S3 109.5 . . ?
N1S C2S C1S 178.9(8) . . ?
 
loop_
 _geom_torsion_atom_site_label_1
 _geom_torsion_atom_site_label_2
 _geom_torsion_atom_site_label_3
 _geom_torsion_atom_site_label_4
 _geom_torsion
 _geom_torsion_site_symmetry_1
 _geom_torsion_site_symmetry_2
 _geom_torsion_site_symmetry_3
 _geom_torsion_site_symmetry_4
 _geom_torsion_publ_flag
N1 C1 C2 C3 -1.3(9) . . . . ?
C1 C2 C3 C4 -3.5(9) . . . . ?
C2 C3 C4 C5 3.7(9) . . . . ?
C3 C4 C5 N1 0.9(9) . . . . ?
C3 C4 C5 N2 -179.8(6) . . . . ?
N3 C6 C7 C8 -0.2(9) . . . . ?
N2 C6 C7 C8 -179.1(6) . . . . ?
C6 C7 C8 C9 0.4(9) . . . . ?
C7 C8 C9 C10 0.1(10) . . . . ?
C8 C9 C10 N3 -0.9(9) . . . . ?
C8 C9 C10 C11 179.5(6) . . . . ?
C9 C10 C11 N4 -176.6(5) . . . . ?
N3 C10 C11 N4 3.8(7) . . . . ?
C9 C10 C11 C12 5.4(10) . . . . ?
N3 C10 C11 C12 -174.2(5) . . . . ?
N4 C11 C12 C13 -3.8(9) . . . . ?
C10 C11 C12 C13 174.1(6) . . . . ?
C11 C12 C13 C14 -0.9(9) . . . . ?
C12 C13 C14 C15 2.6(9) . . . . ?
C13 C14 C15 N4 0.5(9) . . . . ?
C13 C14 C15 C16 173.1(6) . . . . ?
N4 C15 C16 N5 2.5(7) . . . . ?
C14 C15 C16 N5 -170.6(5) . . . . ?
N4 C15 C16 C17 173.5(5) . . . . ?
C14 C15 C16 C17 0.4(10) . . . . ?
N5 C16 C17 C18 3.6(8) . . . . ?
C15 C16 C17 C18 -166.8(5) . . . . ?
C16 C17 C18 C19 7.8(9) . . . . ?
C17 C18 C19 C20 -6.0(9) . . . . ?
C18 C19 C20 N5 -7.5(8) . . . . ?
C18 C19 C20 N6 169.2(5) . . . . ?
N7 C21 C22 C23 2.2(9) . . . . ?
N6 C21 C22 C23 -178.9(6) . . . . ?
C21 C22 C23 C24 1.3(10) . . . . ?
C22 C23 C24 C25 -2.4(10) . . . . ?
C23 C24 C25 N7 -0.1(10) . . . . ?
N2 C5 N1 C1 175.3(5) . . . . ?
C4 C5 N1 C1 -5.5(8) . . . . ?
N2 C5 N1 Ru1 -9.8(8) . . . . ?
C4 C5 N1 Ru1 169.5(4) . . . . ?
C2 C1 N1 C5 5.8(8) . . . . ?
C2 C1 N1 Ru1 -169.3(5) . . . . ?
N3 C6 N2 C5 8.0(10) . . . . ?
C7 C6 N2 C5 -173.1(6) . . . . ?
N1 C5 N2 C6 -3.0(10) . . . . ?
C4 C5 N2 C6 177.7(6) . . . . ?
N2 C6 N3 C10 178.3(5) . . . . ?
C7 C6 N3 C10 -0.6(8) . . . . ?
N2 C6 N3 Ru1 1.4(8) . . . . ?
C7 C6 N3 Ru1 -177.5(4) . . . . ?
C9 C10 N3 C6 1.1(8) . . . . ?
C11 C10 N3 C6 -179.2(5) . . . . ?
C9 C10 N3 Ru1 178.4(5) . . . . ?
C11 C10 N3 Ru1 -1.9(6) . . . . ?
C14 C15 N4 C11 -5.3(8) . . . . ?
C16 C15 N4 C11 -179.1(5) . . . . ?
C14 C15 N4 Ru1 -172.3(4) . . . . ?
C16 C15 N4 Ru1 14.0(6) . . . . ?
C12 C11 N4 C15 7.0(8) . . . . ?
C10 C11 N4 C15 -171.2(5) . . . . ?
C12 C11 N4 Ru1 174.2(4) . . . . ?
C10 C11 N4 Ru1 -4.0(6) . . . . ?
N6 C20 N5 C16 -157.9(5) . . . . ?
C19 C20 N5 C16 19.0(8) . . . . ?
N6 C20 N5 Ru1 12.0(7) . . . . ?
C19 C20 N5 Ru1 -171.1(4) . . . . ?
C17 C16 N5 C20 -16.9(8) . . . . ?
C15 C16 N5 C20 154.7(5) . . . . ?
C17 C16 N5 Ru1 172.0(4) . . . . ?
C15 C16 N5 Ru1 -16.5(6) . . . . ?
N5 C20 N6 C21 43.4(7) . . . . ?
C19 C20 N6 C21 -133.5(6) . . . . ?
N7 C21 N6 C20 -41.2(8) . . . . ?
C22 C21 N6 C20 140.0(6) . . . . ?
C22 C21 N7 C25 -4.6(8) . . . . ?
N6 C21 N7 C25 176.6(5) . . . . ?
C22 C21 N7 Ru1 163.4(4) . . . . ?
N6 C21 N7 Ru1 -15.4(7) . . . . ?
C24 C25 N7 C21 3.5(8) . . . . ?
C24 C25 N7 Ru1 -164.2(5) . . . . ?
 
loop_
 _geom_hbond_atom_site_label_D 
 _geom_hbond_atom_site_label_H 
 _geom_hbond_atom_site_label_A 
 _geom_hbond_distance_DH 
 _geom_hbond_distance_HA 
 _geom_hbond_distance_DA 
 _geom_hbond_angle_DHA 
 _geom_hbond_site_symmetry_A 
 _geom_hbond_publ_flag
N2 H2N O3  0.87(3) 1.91(4) 2.751(9) 161(6) 1_465 yes
N2 H2N F2'  0.87(3) 2.24(5) 3.021(19) 149(6) 1_465 yes
N2 H2N F3'  0.87(3) 2.43(4) 3.232(19) 153(6) 1_465 yes
N6 H6N O2  0.88(3) 1.89(3) 2.759(11) 169(6) . yes
N6 H6N F1'  0.88(3) 2.05(4) 2.88(2) 158(6) . yes
N6 H6N F5'  0.88(3) 2.34(5) 3.055(16) 139(6) . yes
 
_refine_diff_density_max    1.945
_refine_diff_density_min   -2.207
_refine_diff_density_rms    0.112

_shelx_res_file
;
TITL XR0251a in P-1
    XR0251a.res
    created by SHELXL-2019/3 at 11:57:48 on 11-Feb-2024
CELL  1.54178   8.2958  11.5374  18.2115   83.572   78.365   71.903
ZERR    2.000   0.0006   0.0008   0.0013    0.006    0.006    0.006
LATT  1
SFAC C H N F P RU Cl O
UNIT 58 50 18 15.34 2.56 2 1.44 5.76

TEMP -163

ACTA
HTAB
BOND
BOND $H
CONF
WPDB

L.S. 6
FMAP 2
PLAN 10
OMIT -2 134.5

EQIV $2 x-1, y+1, z

HTAB N2 O3_$2
HTAB N2 F2'_$2
HTAB N2 F3'_$2
HTAB N6 O2
HTAB N6 F1'
HTAB N6 F5'

WGHT    0.044800   11.143101
FVAR       3.15039   0.72111
PART 0
rem Ru complex
RU1   6    0.492236    0.716869    0.248554    11.00000    0.01891    0.02047 =
         0.02852    0.00206   -0.00749   -0.00516
C1    1    0.254184    0.579289    0.222200    11.00000    0.02542    0.02173 =
         0.03331    0.00345   -0.00727   -0.00610
AFIX  43
H1    2    0.324775    0.516112    0.250009    11.00000   -1.20000
AFIX   0
C2    1    0.134704    0.552030    0.191403    11.00000    0.02549    0.02953 =
         0.04205   -0.00310   -0.00337   -0.01116
AFIX  43
H2    2    0.124135    0.471721    0.196762    11.00000   -1.20000
AFIX   0
C3    1    0.027347    0.645649    0.151477    11.00000    0.01689    0.03862 =
         0.04718   -0.00233   -0.00773   -0.00737
AFIX  43
H3    2   -0.053158    0.629085    0.126872    11.00000   -1.20000
AFIX   0
C4    1    0.041398    0.761002    0.148856    11.00000    0.02047    0.03121 =
         0.04194    0.00053   -0.00946   -0.00436
AFIX  43
H4    2   -0.034659    0.826330    0.124670    11.00000   -1.20000
AFIX   0
C5    1    0.167216    0.783867    0.181580    11.00000    0.01603    0.02545 =
         0.03626    0.00123   -0.00626   -0.00218
C6    1    0.267663    0.963013    0.201954    11.00000    0.01932    0.02347 =
         0.03637    0.00269   -0.00586   -0.00141
C7    1    0.221659    1.092095    0.192391    11.00000    0.02968    0.02585 =
         0.04077    0.00477   -0.00894   -0.00158
AFIX  43
H7    2    0.125599    1.136117    0.169470    11.00000   -1.20000
AFIX   0
C8    1    0.317965    1.152165    0.216735    11.00000    0.03429    0.01839 =
         0.04920    0.00171   -0.01062   -0.00103
AFIX  43
H8    2    0.288354    1.238696    0.211058    11.00000   -1.20000
AFIX   0
C9    1    0.459601    1.086743    0.249889    11.00000    0.03664    0.02775 =
         0.04054   -0.00273   -0.00682   -0.01145
AFIX  43
H9    2    0.526804    1.128059    0.266939    11.00000   -1.20000
AFIX   0
C10   1    0.499848    0.963023    0.257396    11.00000    0.02368    0.02553 =
         0.03054    0.00132   -0.00676   -0.00714
C11   1    0.646678    0.883005    0.290883    11.00000    0.02240    0.02875 =
         0.03020   -0.00141   -0.00395   -0.00755
C12   1    0.757378    0.919144    0.324819    11.00000    0.02963    0.02809 =
         0.04206   -0.00177   -0.00889   -0.01084
AFIX  43
H12   2    0.750347    1.002975    0.324430    11.00000   -1.20000
AFIX   0
C13   1    0.879275    0.829966    0.359542    11.00000    0.02428    0.04309 =
         0.04008   -0.00076   -0.01214   -0.01332
AFIX  43
H13   2    0.957088    0.853187    0.382397    11.00000   -1.20000
AFIX   0
C14   1    0.887885    0.708359    0.361003    11.00000    0.02388    0.03457 =
         0.03325    0.00302   -0.01116   -0.00685
AFIX  43
H14   2    0.967812    0.648119    0.386424    11.00000   -1.20000
AFIX   0
C15   1    0.778369    0.675584    0.324891    11.00000    0.01695    0.02962 =
         0.03158    0.00249   -0.00644   -0.00438
C16   1    0.777424    0.551435    0.312647    11.00000    0.01600    0.02565 =
         0.03075    0.00318   -0.00488   -0.00423
C17   1    0.888077    0.443371    0.336039    11.00000    0.02079    0.03618 =
         0.03323    0.00603   -0.00967   -0.00665
AFIX  43
H17   2    0.958639    0.442819    0.371265    11.00000   -1.20000
AFIX   0
C18   1    0.894104    0.335670    0.307063    11.00000    0.02296    0.02529 =
         0.04173    0.00806   -0.00630   -0.00181
AFIX  43
H18   2    0.958442    0.259577    0.326954    11.00000   -1.20000
AFIX   0
C19   1    0.807216    0.338424    0.249534    11.00000    0.02701    0.02457 =
         0.03984    0.00196   -0.00566   -0.00487
AFIX  43
H19   2    0.818932    0.266083    0.226007    11.00000   -1.20000
AFIX   0
C20   1    0.701320    0.451405    0.227071    11.00000    0.02049    0.02615 =
         0.03539    0.00578   -0.00859   -0.00645
C21   1    0.635245    0.569062    0.111173    11.00000    0.02321    0.02613 =
         0.03530    0.00257   -0.01215   -0.00475
C22   1    0.668050    0.548953    0.035007    11.00000    0.03621    0.03710 =
         0.04012   -0.00230   -0.01302   -0.00232
AFIX  43
H22   2    0.684311    0.470009    0.018813    11.00000   -1.20000
AFIX   0
C23   1    0.676730    0.643744   -0.016442    11.00000    0.05069    0.05144 =
         0.03602    0.00024   -0.01126   -0.00435
AFIX  43
H23   2    0.696655    0.631647   -0.068641    11.00000   -1.20000
AFIX   0
C24   1    0.655927    0.758942    0.008632    11.00000    0.04340    0.03582 =
         0.03881    0.00873   -0.00860   -0.00391
AFIX  43
H24   2    0.665771    0.825210   -0.026179    11.00000   -1.20000
AFIX   0
C25   1    0.621253    0.773914    0.084056    11.00000    0.02378    0.02886 =
         0.03762    0.00669   -0.01029   -0.00432
AFIX  43
H25   2    0.607399    0.851998    0.100920    11.00000   -1.20000
AFIX   0
C26   1    0.306371    0.704426    0.417237    11.00000    0.02131    0.01760 =
         0.04239    0.00074   -0.01532   -0.00203
C27   1    0.227337    0.687733    0.495192    11.00000    0.03602    0.03333 =
         0.03257    0.00141   -0.00622   -0.01574
AFIX 137
H27A  2    0.240715    0.748548    0.525133    11.00000   -1.50000
H27B  2    0.283639    0.605572    0.514781    11.00000   -1.50000
H27C  2    0.104517    0.697853    0.498080    11.00000   -1.50000
AFIX   0
N1    3    0.278755    0.692225    0.215520    11.00000    0.01835    0.02673 =
         0.03330    0.00160   -0.00682   -0.00550

rem restraint
DFIX 0.88 0.03 N2 H2N

N2    3    0.171061    0.903832    0.176240    11.00000    0.02209    0.02443 =
         0.04556    0.00567   -0.01625   -0.00258
H2N   2    0.087539    0.951042    0.154508    11.00000   -1.20000
N3    3    0.402436    0.900020    0.233857    11.00000    0.02446    0.02212 =
         0.03074   -0.00224   -0.00465   -0.00743
N4    3    0.665717    0.761628    0.288324    11.00000    0.02191    0.02130 =
         0.02702    0.00357   -0.00603   -0.00370
N5    3    0.669551    0.550364    0.265105    11.00000    0.01866    0.02054 =
         0.03112    0.00301   -0.00760   -0.00542
rem restraints
DFIX 0.88 0.03 N6 H6N

N6    3    0.630231    0.468962    0.162268    11.00000    0.03017    0.02336 =
         0.03611   -0.00026   -0.01046   -0.00761
H6N   2    0.649143    0.400042    0.141117    11.00000   -1.20000
N7    3    0.605597    0.681970    0.136283    11.00000    0.02187    0.02659 =
         0.03059    0.00320   -0.00909   -0.00909
N8    3    0.367563    0.717466    0.356197    11.00000    0.02470    0.02210 =
         0.02687    0.00463   -0.01026   -0.00632
rem counterions
P1    5    0.348361    0.342795    0.417055    11.00000    0.02678    0.02547 =
         0.04141    0.00490   -0.01368   -0.00874
F1    4    0.481797    0.419277    0.390881    11.00000    0.04054    0.03533 =
         0.05815    0.00668   -0.00529   -0.01955
F2    4    0.503532    0.217825    0.407959    11.00000    0.03464    0.02810 =
         0.07008    0.00725   -0.01862   -0.00344
F3    4    0.212621    0.267695    0.443783    11.00000    0.03580    0.04175 =
         0.10113    0.00590   -0.01884   -0.02169
F4    4    0.192705    0.468330    0.425422    11.00000    0.03171    0.02629 =
         0.08627   -0.01057   -0.02679    0.00303
F5    4    0.369888    0.345819    0.501501    11.00000    0.04877    0.07458 =
         0.03827    0.00616   -0.01041   -0.02252
F6    4    0.327827    0.339317    0.332203    11.00000    0.08147    0.03817 =
         0.05150   -0.00230   -0.03561   -0.00288

rem restraints
DELU 0.005 CL1 > F6'
SIMU 0.01 CL1 > F6'

PART 1
CL1   7    0.774351    0.138748    0.083669    21.00000    0.04775    0.03613 =
         0.04880    0.00515   -0.01835   -0.01188
O1    8    0.687752    0.052183    0.059614    21.00000    0.07125    0.02868 =
         0.08012   -0.01102   -0.05014   -0.00359
O2    8    0.645308    0.259580    0.097912    21.00000    0.06687    0.02438 =
         0.07156   -0.00332   -0.04181   -0.00227
O3    8    0.876441    0.071173    0.140001    21.00000    0.04836    0.04516 =
         0.05158    0.00087   -0.02772    0.00440
O4    8    0.898614    0.142739    0.010444    21.00000    0.09551    0.08041 =
         0.06114    0.03026    0.01113   -0.00935

PART 2
SAME P1 > F6
P2'   5    0.785979    0.146005    0.083269   -21.00000    0.05309    0.03439 =
         0.05725    0.00003   -0.01837   -0.00654
F1'   4    0.610813    0.240441    0.120609   -21.00000    0.04709    0.02408 =
         0.03969    0.00588   -0.00966   -0.01147
F2'   4    0.832277    0.095700    0.163841   -21.00000    0.05481    0.03744 =
         0.06189    0.00831   -0.02468   -0.01651
F3'   4    0.963677    0.053928    0.046156   -21.00000    0.05938    0.05859 =
         0.08726   -0.00873    0.00471   -0.00226
F4'   4    0.749708    0.194469    0.000449   -21.00000    0.07714    0.05129 =
         0.04120    0.00296   -0.00034   -0.02135
F5'   4    0.880922    0.246928    0.081914   -21.00000    0.05158    0.04884 =
         0.06787    0.01073   -0.01079   -0.02029
F6'   4    0.688180    0.044213    0.083985   -21.00000    0.05906    0.02404 =
         0.04506    0.00169   -0.01743   -0.00836

rem lattice solvent molecule
PART 0
C1S   1    0.320016   -0.014919    0.463460    11.00000    0.04076    0.03269 =
         0.05205    0.00012   -0.01654   -0.01019
AFIX 137
H1S1  2    0.280907   -0.024969    0.517624    11.00000   -1.50000
H1S2  2    0.374072    0.050989    0.453368    11.00000   -1.50000
H1S3  2    0.403905   -0.091182    0.445242    11.00000   -1.50000
AFIX   0
C2S   1    0.172909    0.015451    0.424978    11.00000    0.04066    0.02678 =
         0.04659    0.00242   -0.00787   -0.01565
N1S   3    0.055958    0.039496    0.395912    11.00000    0.04862    0.03467 =
         0.06253    0.00458   -0.02009   -0.01696

HKLF 4


REM  XR0251a in P-1
REM wR2 = 0.1390, GooF = S = 1.098, Restrained GooF = 1.091 for all data
REM R1 = 0.0573 for 5356 Fo > 4sig(Fo) and 0.0616 for all 5792 data
REM 532 parameters refined using 234 restraints

END

WGHT      0.0447     11.1505

REM Instructions for potential hydrogen bonds
HTAB C1 F6
EQIV $1 -x+1, -y+1, -z
HTAB C4 O4_$1
HTAB C7 O3_$2
HTAB C7 F2'_$2
EQIV $3 x+1, y, z
HTAB C14 F4_$3
HTAB C17 F4_$3
HTAB C19 F2'
HTAB C19 F5'
HTAB C25 N3
EQIV $4 x, y+1, z
HTAB C25 O1_$4
HTAB C25 F6'_$4
EQIV $5 -x, -y+1, -z+1
HTAB C27 F3_$5
HTAB N2 O3_$2
HTAB N2 F2'_$2
HTAB N2 F3'_$2
HTAB N6 O2
HTAB N6 F1'
HTAB N6 F5'
HTAB C1S F2
HTAB C1S F3

REM Highest difference peak  1.945,  deepest hole -2.207,  1-sigma level  0.112
Q1    1   0.4798  0.7172  0.3000  11.00000  0.05    1.94
Q2    1   0.5257  0.7164  0.1973  11.00000  0.05    1.76
Q3    1   0.5776  0.6501  0.2475  11.00000  0.05    1.42
Q4    1   0.5162  0.7862  0.2476  11.00000  0.05    0.93
Q5    1   0.3886  0.7532  0.2490  11.00000  0.05    0.91
Q6    1   0.7526  0.0795  0.0263  11.00000  0.05    0.76
Q7    1   0.5683  0.6317  0.3127  11.00000  0.05    0.72
Q8    1   0.4277  0.7987  0.1881  11.00000  0.05    0.72
Q9    1   0.3688  0.7986  0.3102  11.00000  0.05    0.61
Q10   1   0.6228  0.6225  0.1898  11.00000  0.05    0.56
;
_shelx_res_checksum   14690

_shelx_hkl_file
;
   0   0  -2 143313. 6147.33  10
   0   0   2 148249. 6149.87  44
   0   0  -2 143217. 6146.35  41
   0   0   2 143899. 6148.53   9
   0   0   3 2795.89 222.667   9
   0   0  -3 2661.29 203.546  10
   0   0   3 2531.73 232.684  44
   0   0  -3 2288.01 181.155  41
   0   0  -3 2190.26 226.726  12
   0   0   4 29368.8 1255.71   9
   0   0  -4 27678.0 1246.65  10
   0   0   4 28807.5 1262.29  44
   0   0  -4 28755.7 1242.59  41
   0   0  -4 28985.5 1260.58  12
   0   0   5 24615.6 1086.36   9
   0   0  -5 23266.0 1072.37  10
   0   0   5 26193.1 1096.83  44
   0   0  -5 23330.1 1068.01  41
   0   0  -5 26203.5 1097.19  12
   0   0  -6 59681.4 2555.89  10
   0   0   6 57154.7 2573.32  44
   0   0  -6 59832.6 2553.32  41
   0   0  -6 61091.2 2574.64  12
   0   0  -7 29.2881 234.221  10
   0   0  -7 288.213 325.871  11
   0   0  -7 259.001 324.101  12
   0   0   7 152.066 330.855  44
   0   0  -8 29370.0 1304.54  12
   0   0  -8 30314.0 1306.33  11
   0   0  -8 27252.4 1262.16  10
   0   0   8 30650.5 1302.93  44
   0   0  -9 4501.43 293.597  10
   0   0  -9 4868.94 388.522   8
   0   0  -9 5024.38 420.588  12
   0   0   9 4305.96 411.211  44
   0   0 -10 3573.15 409.627  12
   0   0 -10 3936.28 367.383   8
   0   0  10 4536.06 415.426  44
   0   0 -11 7533.23 437.977  21
   0   0  11 8171.57 529.235  44
   0   0 -11 7368.88 469.510   8
   0   0 -11 8201.08 409.045  15
   0   0 -12 105956. 4580.76  22
   0   0 -12 110968. 4582.93  21
   0   0  12 104874. 4621.17  44
   0   0 -12 110611. 4580.87  23
   0   0 -12 108187. 4603.15   8
   0   0 -12 104447. 4582.48  13
   0   0 -12 103572. 4580.73  17
   0   0 -13 223.100 287.546  22
   0   0 -13 67.5036 260.332  23
   0   0 -13-15.5176 287.158  39
   0   0 -13-6.85164 299.016  21
   0   0 -13 15.8414 269.842  13
   0   0 -13 19.5145 281.190  17
   0   0 -13 178.344 266.613  35
   0   0 -14 2931.46 329.847  13
   0   0 -14 3471.13 326.916  35
   0   0 -14 2978.95 353.630  21
   0   0 -14 2758.70 344.026  22
   0   0 -14 2955.90 319.263  23
   0   0  14 3019.82 596.172  42
   0   0 -14 2882.15 335.524  17
   0   0 -14 3414.92 345.839  39
   0   0 -15 867.734 322.006  13
   0   0 -15 430.887 308.697  17
   0   0 -15 350.348 329.098  39
   0   0  15 527.081 589.304  42
   0   0 -15 628.726 345.518  21
   0   0 -15 605.015 311.417  35
   0   0 -16 7865.02 495.606  17
   0   0 -16 8639.93 528.486  21
   0   0  16 9125.92 741.821  42
   0   0 -16 8490.05 518.197  37
   0   0 -16 8992.52 499.544  35
   0   0 -16 7380.38 489.830  13
   0   0 -16 8429.09 509.437  39
   0   0 -17 74.4414 306.168  13
   0   0 -17 229.837 321.325  17
   0   0 -17 165.733 366.928  21
   0   0 -17 240.799 329.457  35
   0   0 -17-316.579 356.979  37
   0   0 -18 18659.1 841.155  13
   0   0 -18 17405.3 872.826  21
   0   0 -18 17004.5 848.258  17
   0   0 -18 18634.3 852.706  35
   0   0 -18 18042.7 861.900  37
   0   0 -19 393.716 277.347  13
   0   0 -19 407.993 285.219  17
   0   0 -19 728.365 343.936  21
   0   0 -19 612.005 291.736  35
   0   0 -19 531.786 306.711  37
   0   0 -20 4747.50 319.230  13
   0   0 -20 4846.03 375.950  21
   0   0 -20 4745.22 328.274  17
   0   0 -20 4575.69 348.842  37
   0   0 -20 5049.35 336.795  35
   0   0 -21 111.432 247.691  21
   0   0 -21 69.0330 210.578  37
   0   0 -21 278.989 204.723  35
   0   0 -21 10.4289 190.619  17
   0   0 -21-140.784 182.768  13
   0   1 -21 2086.03 253.423  21
   0   1 -21 2550.50 229.378  35
   0   1 -21 2382.55 224.400  17
   0   1 -21 1784.21 180.408  13
   0   1 -20 79.1853 209.140  13
   0   1 -20 502.027 281.088  21
   0   1 -20 365.833 231.582  37
   0   1 -20 46.6768 249.885  17
   0   1 -20-29.5996 259.246  35
   0   1 -19 2399.94 281.093  13
   0   1 -19 2942.49 349.288  21
   0   1 -19 2921.45 309.380  37
   0   1 -19 2348.10 322.021  17
   0   1 -19 3031.79 327.374  35
   0   1 -18 798.190 280.497  13
   0   1 -18 267.611 345.326  21
   0   1 -18 740.202 319.150  37
   0   1 -18 940.628 322.054  17
   0   1 -18 414.876 323.774  35
   0   1 -17 6654.59 439.803  13
   0   1 -17 7006.74 483.335  21
   0   1 -17 7491.13 460.471  37
   0   1 -17 7066.19 466.189  35
   0   1 -16 1621.43 345.774  35
   0   1 -16 1680.12 308.431  13
   0   1 -16 1663.77 341.837  37
   0  -1  16 1021.61 604.772  42
   0   1 -16 1901.25 367.166  21
   0   1 -15 21059.0 1016.42  37
   0   1 -15 21122.8 1015.86  35
   0   1 -15 23644.4 1022.86  21
   0   1 -15 22416.1 1009.27  13
   0   1 -14 7.41748 318.275  21
   0   1 -14-33.1980 304.389  35
   0   1 -14-73.2793 288.805  13
   0  -1  13 968.378 457.765  44
   0   1 -13 654.414 288.854  35
   0   1 -13 1170.61 299.977  21
   0   1 -13 515.679 233.466  20
   0   1 -13 1316.42 278.343  13
   0   1 -13 764.672 282.489  23
   0   1 -12 1725.53 294.605  22
   0   1 -12 1557.29 278.371  23
   0  -1  12 2129.62 458.514  44
   0   1 -12 2070.79 277.276  35
   0   1 -12 2099.55 404.323  12
   0   1 -12 2160.93 338.504   8
   0   1 -12 1768.65 265.275  13
   0   1 -12 1601.78 240.664  20
   0   1 -12 2043.49 292.478  21
   0   1 -12 2313.90 312.496  38
   0   1 -11 52146.1 2249.48  22
   0   1 -11 48419.4 2249.04  21
   0   1 -11 54532.3 2250.16  23
   0   1 -11 53267.5 2285.26   8
   0   1 -11 52269.6 2297.14  12
   0  -1  11 53987.4 2312.89  44
   0   1 -10 6319.11 445.628   8
   0   1 -10 5009.02 373.400  10
   0   1 -10 6345.91 458.259  12
   0  -1  10 5140.20 506.640  44
   0   1  -9 108208. 4427.95   8
   0   1  -9 97399.1 4413.13  10
   0   1  -9 103844. 4429.57  12
   0  -1   9 104772. 4442.17  44
   0   1  -8 4021.36 404.905   8
   0   1  -8 3707.18 364.439  10
   0   1  -8 3813.67 382.086  12
   0  -1   8 4058.24 448.022  44
   0   1  -7 4641.85 411.997   8
   0   1  -7 4404.80 387.902  10
   0   1  -7 4626.74 389.765  12
   0  -1   7 4538.84 453.407  44
   0   1  -6 2294.86 357.746   8
   0   1  -6 2570.01 353.675  10
   0   1  -6 2444.77 328.711  12
   0   1  -6 2087.40 149.072  41
   0  -1   6 1926.48 377.434  44
   0   1  -5 427.473 323.238   8
   0  -1   5 484.761 355.422  44
   0   1  -5 574.363 332.575  10
   0   1  -5 513.283 290.042  12
   0   1  -5 174.955 134.672  41
   0  -1   4 904.744 224.501   4
   0  -1   4 819.489 344.728  44
   0   1  -4 530.422 140.946  41
   0   1  -4 736.803 186.523   2
   0   1  -4 838.753 313.289   8
   0  -1   3 182359. 7783.88   4
   0   1  -3 184344. 7783.94   2
   0   1  -3 180267. 7791.54   8
   0   1  -2 363.018 178.963   2
   0  -1   2 569.415 221.062   4
   0  -1   1 28465.0 1233.97   4
   0   1   0 18166.7 788.786   2
   0  -1   0 18149.9 791.162   4
   0   1   0 17751.9 783.547  42
   0   1   1 270365. 11590.9   2
   0   1   1 273912. 11590.6  42
   0   1   2 20999.6 963.042   2
   0  -1  -2 21787.9 971.421   4
   0   1   2 23707.3 969.920  42
   0   1   3 272591. 11774.6   2
   0   1   3 277748. 11772.7  44
   0  -1  -3 277592. 11779.6  41
   0   1   3 275734. 11781.0  42
   0  -1  -3 278348. 11774.4   4
   0   1   4 459.368 222.622  44
   0   1   4 412.429 276.708   9
   0  -1  -4 417.863 294.819  41
   0  -1  -4 610.456 242.898   4
   0  -1  -4 234.488 279.665  11
   0   1   4 282.165 183.572   2
   0   1   5 756.284 287.216   9
   0   1   5 813.156 247.174  44
   0  -1  -5 217.842 293.452  11
   0  -1  -5 768.908 295.380  41
   0   1   6 1234.19 300.686   9
   0   1   6 1255.07 264.680  44
   0  -1  -6 1348.44 317.881  11
   0   1   7 27727.4 1231.26   9
   0   1   7 28002.6 1222.97  44
   0  -1  -7 26698.5 1236.44  11
   0   1   8 10688.0 568.972  44
   0  -1  -8 10002.0 591.260  11
   0   1   9 67014.2 2946.38  44
   0  -1  -9 69546.4 2953.86  11
   0   1  10 674.632 312.365  44
   0  -1 -10 1380.14 346.102  11
   0  -1 -11 234.813 265.906   8
   0  -1 -11 441.085 243.258  13
   0   1  11 488.832 482.218  42
   0  -1 -12 2497.76 275.988  22
   0  -1 -12 2420.93 258.775  23
   0  -1 -12 1916.92 274.779  17
   0   1  12 2211.82 519.567  42
   0  -1 -12 2322.40 285.385  13
   0   1  13 8601.26 689.476  42
   0  -1 -13 9140.12 479.274  39
   0  -1 -13 8555.76 474.568  13
   0  -1 -13 7473.76 463.815  17
   0  -1 -13 8484.42 469.651  22
   0  -1 -13 8494.85 461.324  35
   0  -1 -13 8613.17 456.543  23
   0  -1 -14 2006.02 307.402  17
   0  -1 -14 1871.57 322.938  13
   0  -1 -14 2478.95 303.801  35
   0  -1 -14 1985.72 289.507  23
   0  -1 -14 2476.98 323.098  22
   0   1  14 2575.73 590.024  42
   0  -1 -14 2330.38 324.860  39
   0  -1 -15 5125.30 381.603  35
   0  -1 -15 4796.90 417.110  37
   0  -1 -15 5056.03 379.486  26
   0  -1 -15 4569.48 380.177  17
   0   1  15 4866.66 650.109  42
   0  -1 -15 4983.27 397.975  22
   0  -1 -15 5024.48 402.547  13
   0  -1 -15 5103.19 367.837  23
   0  -1 -16 4213.71 353.342  23
   0  -1 -16 4745.74 396.642  13
   0   1  16 4266.93 647.856  42
   0  -1 -16 4264.25 413.806  37
   0  -1 -16 3393.04 368.963  35
   0  -1 -16 4287.16 358.223  26
   0  -1 -16 4486.65 420.874  21
   0  -1 -16 3786.38 366.329  17
   0  -1 -17 9657.87 553.062  17
   0  -1 -17 10780.7 571.727  13
   0  -1 -17 10305.8 537.459  26
   0  -1 -17 9705.50 594.121  21
   0  -1 -17 10308.0 591.793  37
   0  -1 -17 10839.9 561.678  35
   0  -1 -18-316.464 306.407  35
   0  -1 -18-132.326 320.564  13
   0  -1 -18-86.2836 296.773  17
   0  -1 -18 304.261 375.837  21
   0  -1 -18-477.266 360.665  37
   0  -1 -18 439.207 253.737  26
   0  -1 -19 9325.69 508.577  13
   0  -1 -19 9462.11 550.047  21
   0  -1 -19 9903.55 511.544  35
   0  -1 -19 9722.98 540.565  37
   0  -1 -19 9003.42 499.147  17
   0  -1 -20 552.384 247.757  13
   0  -1 -20 617.483 291.820  37
   0  -1 -20 375.407 251.284  35
   0  -1 -20 237.535 308.337  21
   0  -1 -20 362.404 230.037  17
   0  -1 -21 6722.57 338.155  17
   0  -1 -21 6455.81 387.635  21
   0  -1 -21 6843.24 375.229  37
   0  -1 -21 6676.94 353.329  35
   0  -1 -21 5819.43 353.842  13
   0   2 -20 8200.79 457.439  21
   0   2 -20 9023.12 459.778  35
   0   2 -19 106.832 293.788  21
   0   2 -19 286.634 222.271  13
   0   2 -19 186.812 288.908  35
   0   2 -18 5375.19 406.901  21
   0   2 -18 4804.96 350.479  13
   0   2 -18 5383.25 360.889  37
   0   2 -18 6024.19 406.764  35
   0   2 -17-149.810 270.834  13
   0   2 -17-90.4499 295.599  37
   0   2 -17 179.542 336.629  21
   0   2 -17 173.961 337.948  35
   0   2 -16 919.460 285.296  13
   0   2 -16 1018.12 304.671  37
   0   2 -16 805.881 248.070  20
   0   2 -16 1219.91 339.522  21
   0   2 -16 1359.94 343.123  35
   0   2 -15 472.042 334.589  35
   0   2 -15 420.239 301.556  37
   0   2 -15 558.993 330.071  17
   0   2 -15 410.693 267.723  20
   0   2 -15 851.287 334.832  21
   0   2 -15 302.140 279.491  13
   0   2 -14 1260.83 322.557  21
   0   2 -14 1102.59 272.973  20
   0  -2  14 1264.72 533.245  44
   0   2 -14 1192.51 327.790  17
   0   2 -14 1222.23 271.301  13
   0   2 -14 853.325 321.584  35
   0   2 -13-67.8305 299.469  35
   0   2 -13 271.739 291.229  17
   0   2 -13-148.995 294.118  21
   0   2 -13 162.134 257.737  20
   0   2 -13 180.901 256.731  13
   0   2 -13-75.6716 395.467  12
   0   2 -13 24.2390 343.924   8
   0  -2  13 156.798 511.720  44
   0   2 -12 30248.9 1362.37  17
   0   2 -12 32413.8 1429.08  12
   0   2 -12 30196.3 1352.73  13
   0  -2  12 32464.9 1478.14  44
   0   2 -12 31342.4 1361.79  21
   0   2 -12 30963.2 1417.66   8
   0   2 -11 1657.54 399.037   8
   0   2 -11 1627.08 327.012  10
   0   2 -11 1643.81 267.629  21
   0  -2  11 1574.97 503.084  44
   0   2 -11 1924.67 272.795  17
   0   2 -11 1010.00 396.915  12
   0   2 -11 1150.90 233.175  13
   0  -2  10 2025.09 502.821  44
   0   2 -10 1584.00 355.461  10
   0   2 -10 1711.33 383.858  12
   0   2 -10 1835.66 413.651   8
   0  -2   9 1759.44 477.943  44
   0   2  -9 834.945 381.205  10
   0   2  -9 1800.67 371.139  12
   0   2  -9 1395.66 392.681   8
   0   2  -8 77409.0 3367.41   8
   0  -2   8 79128.2 3385.53  44
   0   2  -8 77815.1 3364.83  10
   0   2  -8 76899.0 3361.00  12
   0   2  -7 11944.2 671.539   8
   0   2  -7 11025.0 641.884  12
   0   2  -7 13391.4 677.974  10
   0  -2   7 12242.3 700.839  44
   0   2  -6 25659.4 982.945   8
   0   2  -6 23167.1 984.229  10
   0  -2   6 22631.9 1005.30  44
   0   2  -6 22801.5 916.294   2
   0   2  -5 32380.2 1410.34   2
   0   2  -5 33030.8 1444.34   8
   0  -2   5 33583.9 1454.79  44
   0  -2   5 30488.7 1417.78   4
   0  -2   4 6576.29 475.247   4
   0   2  -4 6969.94 479.940   8
   0   2  -4 7168.66 423.952   2
   0  -2   3 8947.38 551.828   4
   0   2  -3 8408.02 489.226   2
   0  -2   2 169394. 7187.35   4
   0   2  -2 167319. 7183.90   2
   0  -2   1 19664.3 920.994   4
   0   2  -1 19349.9 893.867   8
   0   2   0 100482. 4169.23   2
   0   2   0 96788.0 4163.96  42
   0  -2   0 94697.9 4171.35   4
   0   2   1 7129.83 418.660   2
   0   2   1 6239.86 408.669  42
   0   2   2 70391.1 2978.07   2
   0   2   2 68137.3 2976.29  42
   0   2   3 917.378 318.103   2
   0  -2  -3 1263.39 423.463   4
   0   2   3 704.389 340.944  42
   0   2   4 18045.9 834.476   2
   0  -2  -4 17934.7 868.454   4
   0   2   4 17611.2 863.297  42
   0   2   5 864.628 267.270   2
   0  -2  -5 1028.97 338.107   4
   0   2   5 1114.02 375.813  42
   0  -2  -5 87.9520 313.674  11
   0   2   6 7770.93 468.324   9
   0   2   6 7228.67 399.759   2
   0  -2  -6 6888.15 439.333   4
   0   2   6 6625.95 523.560  42
   0  -2  -6 7935.88 467.437  11
   0   2   7 15004.0 719.739  44
   0   2   7 16567.5 768.163   9
   0  -2  -7 15781.3 717.930   3
   0   2   7 14771.4 818.465  42
   0  -2  -7 15990.6 768.843  11
   0   2   8 29993.5 1241.66   9
   0   2   8 28475.7 1291.17  42
   0  -2  -8 28165.0 1244.98  11
   0   2   8 25157.5 1211.57  44
   0  -2  -9 24846.4 1172.60  11
   0   2   9 26433.2 1169.07   9
   0   2   9 25199.1 1224.06  42
   0  -2 -10 11910.2 660.541  11
   0   2  10 12600.3 651.509   9
   0   2  10 12990.5 752.007  42
   0  -2 -11 122.514 263.921  21
   0   2  11 473.619 495.520  42
   0  -2 -11 327.792 346.446  11
   0  -2 -12 18356.6 915.034  11
   0  -2 -12 18023.3 850.699  17
   0   2  12 19956.0 1018.90  42
   0  -2 -12 19400.5 854.152  22
   0  -2 -12 18733.2 865.492  21
   0  -2 -12 17612.1 863.737  13
   0  -2 -12 19874.3 848.526  23
   0  -2 -13 993.844 301.761  21
   0  -2 -13 827.244 262.997  35
   0   2  13 475.541 553.504  42
   0  -2 -13 922.581 254.942  17
   0  -2 -13 809.128 276.952  22
   0  -2 -13 967.826 250.198  23
   0  -2 -13 842.974 294.881  13
   0  -2 -14 227.778 320.391  21
   0  -2 -14 350.907 279.705  35
   0   2  14-169.214 561.771  42
   0  -2 -14 158.054 294.959  22
   0  -2 -14 222.259 261.662  23
   0  -2 -14-49.7149 319.318  13
   0  -2 -14 287.924 270.355  17
   0  -2 -15 3336.65 315.493  23
   0  -2 -15 2817.94 348.493  22
   0   2  15 3072.17 615.572  42
   0  -2 -15 2876.56 361.550  13
   0  -2 -15 2394.44 320.921  17
   0  -2 -15 3233.82 332.042  35
   0  -2 -15 3289.62 362.300  26
   0  -2 -15 3027.87 376.781  21
   0  -2 -16 14713.4 760.086  22
   0  -2 -16 15208.7 743.697  17
   0  -2 -16 16217.6 769.390  13
   0  -2 -16 16209.2 760.354  26
   0  -2 -16 15178.6 752.645  35
   0  -2 -16 15678.1 742.397  23
   0  -2 -17 7879.55 475.133  26
   0  -2 -17 7120.06 467.582  35
   0  -2 -17 7401.57 451.490  17
   0  -2 -17 8688.79 493.035  13
   0  -2 -18 16470.8 771.360  26
   0  -2 -18 16086.9 776.789  35
   0  -2 -18 15468.2 761.320  17
   0  -2 -18 17323.4 789.349  13
   0  -2 -19 5733.23 354.349  26
   0  -2 -19 5268.55 349.411  17
   0  -2 -19 5934.60 395.161  13
   0  -2 -19 5723.06 428.362  37
   0  -2 -19 5760.55 379.207  35
   0  -2 -20 4782.96 334.637  13
   0  -2 -20 4795.72 327.541  35
   0  -2 -20 5021.40 373.983  37
   0  -2 -21 826.753 206.831  13
   0  -2 -21 503.820 188.526  35
   0  -2 -21 839.817 241.678  37
   0   3 -20 662.007 211.803  21
   0   3 -20 822.370 239.686  35
   0   3 -20 802.722 231.887  17
   0   3 -19 2182.89 282.811  21
   0   3 -19 2792.18 302.987  17
   0   3 -19 2493.48 305.178  35
   0   3 -18 1594.42 323.751  35
   0   3 -18 995.677 295.391  21
   0   3 -18 1734.42 324.389  17
   0   3 -18 1086.41 257.230  14
   0   3 -17 9613.65 484.170  20
   0   3 -17 8961.85 522.060  21
   0   3 -17 10613.3 542.848  17
   0   3 -17 10596.9 546.509  35
   0   3 -17 8222.42 480.820  13
   0   3 -17 9489.23 505.910  14
   0   3 -16 9055.04 477.642  20
   0   3 -16 8273.07 500.213  21
   0   3 -16 7848.67 462.350  13
   0   3 -16 9066.85 530.912  35
   0   3 -16 9342.72 523.195  17
   0   3 -15 188.938 335.942  17
   0   3 -15-74.9947 262.666  13
   0   3 -15 396.045 343.215  35
   0   3 -15 656.352 320.540  21
   0   3 -15 154.250 291.016  20
   0  -3  14 1229.36 560.248  44
   0   3 -14 266.100 255.878  13
   0   3 -14 639.042 329.935  17
   0   3 -14 350.491 332.690  35
   0   3 -14 175.727 296.446  20
   0   3 -14 351.209 308.592  21
   0   3 -13 719.612 315.027  39
   0   3 -13 1132.30 307.719  17
   0  -3  13 1955.63 564.320  44
   0   3 -13 1079.94 258.340  13
   0   3 -13 1565.62 296.364  21
   0   3 -13 1504.24 412.701  12
   0   3 -12 5642.55 362.035  21
   0   3 -12 5832.10 383.601  39
   0   3 -12 5694.07 403.346  38
   0   3 -12 5507.08 379.936  17
   0   3 -12 4276.89 489.120   8
   0   3 -12 4454.08 450.594  10
   0   3 -12 5059.99 494.106  12
   0  -3  12 6040.04 644.058  44
   0   3 -12 4466.95 333.333  13
   0   3 -11 94860.6 3960.54  21
   0   3 -11 89716.1 3968.53  39
   0   3 -11 91634.1 3966.30  38
   0  -3  11 93141.2 4054.52  44
   0   3 -11 92691.5 3964.46  17
   0   3 -11 93346.9 4019.93   8
   0   3 -11 88910.3 4011.00  12
   0   3 -11 95197.5 4010.59  10
   0  -3  10 24982.0 1152.91  44
   0   3 -10 22621.0 997.481  17
   0   3 -10 22121.0 1090.62   8
   0   3 -10 22113.5 1085.03  10
   0   3 -10 20198.8 1066.69  12
   0   3  -9 28139.4 1286.99   8
   0  -3   9 27108.3 1325.44  44
   0   3  -9 28234.1 1285.40  10
   0   3  -9 25846.5 1264.77  12
   0   3  -8 28734.8 1373.09  12
   0   3  -8 30520.6 1398.82  10
   0  -3   8 30309.5 1423.80  44
   0   3  -8 31094.3 1397.52   8
   0   3  -7 27169.1 1217.27  10
   0   3  -7 25375.4 1149.85   2
   0  -3   7 24086.6 1242.93  44
   0   3  -7 26120.2 1211.49   8
   0  -3   6 2887.20 507.394  44
   0  -3   6 3296.14 418.400   4
   0   3  -6 3991.73 352.243   2
   0   3  -6 4127.89 481.887  10
   0   3  -6 3647.24 457.903   8
   0   3  -5 1220.81 405.103   8
   0   3  -5 1067.68 339.752   2
   0  -3   5 1096.38 447.084  44
   0  -3   5 1033.24 414.078   4
   0   3  -4 16086.5 790.766   2
   0  -3   4 15949.7 830.338   4
   0   3  -3 5841.68 460.921   2
   0  -3   3 5553.56 526.021   4
   0   3  -2 5088.28 451.158   8
   0  -3   2 5542.47 542.273   4
   0   3  -2 4655.55 431.827  43
   0   3  -2 5071.30 447.062   2
   0   3  -1 959.291 393.981  43
   0  -3   1 987.596 503.475   4
   0  -3   0 95356.2 4134.89   4
   0   3   0 94073.4 4124.51   2
   0   3   0 97845.9 4118.09  42
   0   3   1 338584. 13941.4   2
   0   3   1 317229. 13936.1  42
   0   3   2 2286.30 407.724   2
   0   3   2 2544.83 394.335  42
   0   3   3 766.703 384.459   2
   0  -3  -3 984.579 464.657   4
   0   3   3 591.093 382.911  42
   0   3   4 13045.1 681.235   2
   0  -3  -4 13667.6 725.374   4
   0   3   4 12144.3 698.352  42
   0  -3  -5 17412.7 867.231  11
   0   3   5 16362.8 898.849  42
   0   3   5 19147.5 864.480   2
   0  -3  -5 19079.4 899.918   4
   0   3   6 29648.6 1361.35  42
   0   3   6 29769.5 1321.67   2
   0  -3  -6 30061.7 1341.69   4
   0  -3  -6 28575.7 1332.23  11
   0   3   7 23328.8 1089.82  42
   0   3   7 21250.1 1014.06   2
   0  -3  -7 23198.9 1037.17   4
   0  -3  -7 21952.4 1041.93  11
   0   3   8 6697.97 497.452   9
   0  -3  -8 7042.57 493.851  11
   0   3   9 16612.7 802.648   9
   0   3   9 15719.9 877.599  42
   0  -3  -9 15454.9 799.737  11
   0   3  10 5481.07 449.373   9
   0  -3 -10 5477.67 449.407  11
   0   3  10 5924.08 582.670  42
   0  -3 -11 193.221 259.497  21
   0   3  11 778.756 512.879  42
   0  -3 -11 609.384 356.627  11
   0  -3 -11 398.855 208.142  23
   0  -3 -11 209.917 232.934  22
   0  -3 -12 18512.5 908.857  11
   0  -3 -12 18717.1 847.701  35
   0  -3 -12 17780.4 836.439  17
   0  -3 -12 17694.4 855.929  21
   0  -3 -12 19115.8 844.242  22
   0   3  12 20061.9 1025.55  42
   0  -3 -12 19069.8 838.390  23
   0  -3 -13 17576.3 856.335  35
   0  -3 -13 18322.5 882.268  37
   0  -3 -13 19688.0 846.243  23
   0   3  13 19404.5 1045.87  42
   0  -3 -13 17950.1 853.092  22
   0  -3 -13 19149.8 866.875  21
   0  -3 -13 18420.1 842.903  17
   0  -3 -14 5762.94 383.408  35
   0  -3 -14 5567.41 429.789  37
   0  -3 -14 5285.01 359.538  17
   0  -3 -14 5603.83 423.136  13
   0  -3 -14 4928.59 413.500  21
   0  -3 -14 5488.48 386.715  22
   0  -3 -14 5527.59 362.746  23
   0  -3 -15 496.172 268.980  17
   0  -3 -15 780.865 344.706  21
   0  -3 -15 1118.14 376.219  37
   0  -3 -15 488.027 300.311  35
   0  -3 -15 1204.66 358.268  13
   0   3  15 911.038 600.721  42
   0  -3 -15 556.015 309.454  22
   0  -3 -15 1141.58 271.847  23
   0  -3 -16 5335.73 402.616  35
   0  -3 -16 6092.43 469.976  37
   0  -3 -16 5849.49 442.576  21
   0  -3 -16 5971.79 409.764  22
   0  -3 -16 5390.22 371.868  17
   0  -3 -16 5514.37 445.207  26
   0  -3 -16 5534.19 379.135  23
   0  -3 -16 6781.40 451.390  13
   0  -3 -17 9720.03 577.776  37
   0  -3 -17 9137.68 517.462  35
   0  -3 -17 9542.31 555.307  21
   0  -3 -17 8884.55 492.086  17
   0  -3 -17 10197.2 549.792  26
   0  -3 -17 8942.71 499.861  23
   0  -3 -17 10853.1 562.977  13
   0  -3 -18 7254.77 438.511  36
   0  -3 -18 8439.17 451.486  35
   0  -3 -18 7103.11 406.505  17
   0  -3 -18 7305.71 486.063  21
   0  -3 -18 7569.09 470.423  26
   0  -3 -18 8340.40 483.157  13
   0  -3 -19 7410.50 463.302  21
   0  -3 -19 7180.96 425.439  35
   0  -3 -19 7179.83 433.267  26
   0  -3 -19 8393.61 456.526  13
   0  -3 -20 5560.74 383.546  21
   0  -3 -20 5663.53 345.268  35
   0  -3 -20 6525.24 368.940  13
   0  -3 -21 3293.84 248.384  13
   0   4 -19 1852.78 262.426  17
   0   4 -19 1623.07 279.827  35
   0   4 -18 2470.24 316.127  17
   0   4 -18 2950.61 278.386  14
   0   4 -18 2490.56 275.713  21
   0   4 -18 2996.56 331.398  35
   0   4 -17 231.257 312.231  17
   0   4 -17 503.096 334.990  39
   0   4 -17 29.2477 280.462  14
   0   4 -17-131.069 332.512  35
   0   4 -17 414.534 265.411  21
   0   4 -17 249.037 262.592  20
   0   4 -16 2751.09 310.994  21
   0   4 -16 2535.56 318.413  20
   0   4 -16 2292.84 365.381  39
   0   4 -16 2172.46 371.877  35
   0   4 -16 2728.62 349.036  17
   0   4 -15 1567.53 368.859  35
   0   4 -15 1170.64 356.668  39
   0   4 -15 1210.00 299.812  21
   0   4 -15 1817.76 323.939  20
   0   4 -15 1491.95 338.172  17
   0  -4  15 2294.01 589.105  44
   0   4 -14 10510.5 579.614  35
   0   4 -14 9069.26 532.466  21
   0   4 -14 9909.40 567.623  39
   0   4 -14 10368.0 588.021  38
   0   4 -14 10490.9 559.797  17
   0  -4  14 10765.1 796.270  44
   0   4 -14 10424.6 558.815  20
   0   4 -13 7176.92 471.756  39
   0   4 -13 7765.19 489.515  38
   0   4 -13 7249.24 432.274  21
   0   4 -13 7227.83 456.426  17
   0  -4  13 7227.54 731.939  44
   0  -4  12 7069.99 712.229  44
   0   4 -12 5972.23 451.461  38
   0   4 -12 5894.40 435.220  39
   0   4 -12 6766.09 537.102  12
   0   4 -12 7407.27 424.017  17
   0   4 -12 6920.67 565.016  10
   0  -4  11 20664.4 1088.95  44
   0   4 -11 19108.3 899.428  38
   0   4 -11 17165.0 969.441  12
   0   4 -11 20364.0 889.120  17
   0   4 -11 18580.2 1008.15  10
   0   4 -10 24563.7 1158.40  10
   0  -4  10 22746.8 1216.17  44
   0   4 -10 23993.4 1043.27  17
   0   4 -10 22125.6 1050.07  38
   0   4 -10 24268.4 1158.42   8
   0   4 -10 22629.3 1124.21  12
   0   4  -9 14355.9 812.211  12
   0   4  -9 15020.7 869.759  10
   0   4  -9 13879.9 847.210   8
   0  -4   9 15994.2 919.278  44
   0   4  -9 16119.7 714.336  17
   0  -4   8 18423.6 1007.37  44
   0   4  -8 20143.4 985.494  10
   0   4  -8 17586.3 961.399   8
   0   4  -7 42444.1 1851.39   2
   0   4  -7 42229.9 1894.77   8
   0  -4   7 41213.3 1918.26  44
   0   4  -7 41437.3 1902.44  10
   0  -4   6 59052.3 2542.34   4
   0   4  -6 57218.2 2555.83   8
   0  -4   6 57165.6 2575.45  44
   0   4  -6 58561.9 2533.96   2
   0   4  -6 57676.0 2566.41  10
   0   4  -5 613.225 384.548   2
   0  -4   5 1070.61 488.467  44
   0  -4   5 627.667 477.996   4
   0   4  -4 38653.1 1698.26   2
   0  -4   4 36919.3 1721.80   4
   0  -4   3 16994.7 927.144   4
   0   4  -3 17514.9 877.171   2
   0  -4   2 364.405 534.653   4
   0   4  -2 493.486 411.016  43
   0   4  -2 358.723 438.925   2
   0  -4   1 57922.0 2608.37   4
   0   4  -1 60174.9 2581.98  43
   0  -4   0 27986.3 1340.31   4
   0   4   0 28641.1 1297.90  43
   0   4   0 28138.3 1294.69  42
   0   4   0 27972.6 1313.79   2
   0   4   1 11471.1 647.617  42
   0   4   1 11021.2 687.064   2
   0   4   2 17114.1 870.064  42
   0   4   2 17667.4 894.547   2
   0  -4  -3 36107.9 1605.38   4
   0   4   3 33278.4 1584.30   2
   0   4   3 35663.7 1576.60  42
   0  -4  -4 1864.53 527.066   4
   0   4   4 2165.47 445.150  42
   0   4   4 2075.99 425.711   2
   0   4   5 10339.8 647.475  42
   0   4   5 9941.16 625.344   2
   0  -4  -5 10687.1 691.132   4
   0  -4  -6 12566.4 726.650   4
   0   4   6 12184.1 724.408  42
   0   4   6 12132.1 673.602   2
   0  -4  -6 12187.3 676.003  11
   0  -4  -7 6162.07 521.979   4
   0   4   7 5275.00 455.159   2
   0  -4  -7 6078.32 482.067  11
   0   4   8 175.251 318.381   2
   0   4   8 268.806 489.397  42
   0  -4  -8 543.318 381.761  11
   0   4   9 22637.5 1067.97  42
   0   4   9 23470.1 1010.03   9
   0  -4  -9 21061.2 995.116  11
   0   4  10 11147.9 762.217  42
   0   4  10 12202.4 675.455   9
   0  -4 -10 11699.4 659.186  11
   0  -4 -11 3508.27 258.081  23
   0  -4 -11 2263.10 297.367  21
   0  -4 -11 3013.68 281.854  22
   0  -4 -11 3222.98 292.338  35
   0  -4 -11 3579.39 333.289  37
   0  -4 -11 3601.94 416.489  11
   0  -4 -11 3516.11 293.672  15
   0  -4 -12 559.015 279.780  21
   0  -4 -12 741.822 266.623  15
   0   4  12 897.539 566.391  42
   0  -4 -12 1004.17 265.939  35
   0  -4 -12 699.402 308.428  37
   0  -4 -12 978.531 224.959  23
   0  -4 -12 875.844 255.669  22
   0  -4 -13 2936.38 298.410  22
   0  -4 -13 2592.42 273.610  23
   0   4  13 3068.26 606.875  42
   0  -4 -13 2747.54 324.137  21
   0  -4 -13 2618.85 308.772  35
   0  -4 -13 2783.90 364.461  37
   0  -4 -14 2041.20 296.602  22
   0  -4 -14 1669.85 264.911  23
   0   4  14 2085.34 600.385  42
   0  -4 -14 2055.50 309.524  35
   0  -4 -14 1468.03 367.008  37
   0  -4 -14 1547.30 327.656  21
   0  -4 -15 1559.75 383.058  37
   0  -4 -15 1362.58 300.562  35
   0  -4 -15 743.117 329.769  21
   0  -4 -15 1341.10 258.675  23
   0  -4 -15 1275.01 296.505  22
   0  -4 -16 3262.84 404.639  26
   0  -4 -16 2889.74 339.352  35
   0  -4 -16 3757.36 417.478  37
   0  -4 -16 3400.86 374.632  21
   0  -4 -16 3650.27 331.629  22
   0  -4 -16 3547.19 300.875  23
   0  -4 -17 2409.77 354.143  21
   0  -4 -17 3233.65 404.869  37
   0  -4 -17 2807.57 313.042  35
   0  -4 -17 2623.48 380.967  26
   0  -4 -18 1862.10 325.368  21
   0  -4 -18 1661.28 338.402  26
   0  -4 -18 1741.86 282.755  35
   0  -4 -18 2004.65 304.735  36
   0  -4 -18 1910.79 368.081  37
   0  -4 -19 321.884 288.206  13
   0  -4 -19 552.211 282.813  21
   0  -4 -19 801.376 281.153  26
   0  -4 -19 630.693 238.089  35
   0  -4 -19 534.237 322.445  37
   0  -4 -20 1050.04 237.356  13
   0  -4 -20 1400.60 248.935  21
   0  -4 -20 1117.42 231.637  26
   0  -4 -20 1582.55 282.431  37
   0   5 -19 4795.58 300.817  17
   0   5 -19 4563.89 284.955  14
   0   5 -19 5269.63 323.739  39
   0   5 -19 5622.38 326.915  35
   0   5 -18 6224.33 373.601  17
   0   5 -18 6540.62 403.950  35
   0   5 -18 5629.31 360.369  14
   0   5 -18 6735.73 397.966  39
   0   5 -17 9105.38 512.550  17
   0   5 -17 9387.43 504.220  20
   0   5 -17 10602.9 545.262  35
   0   5 -17 9651.63 510.623  14
   0   5 -17 10356.9 543.349  39
   0   5 -16 9762.54 530.543  17
   0   5 -16 10492.7 563.395  39
   0   5 -16 9335.35 530.969  20
   0   5 -16 9242.98 527.996  14
   0   5 -16 10425.8 570.070  35
   0   5 -15 3364.25 360.999  20
   0   5 -15 3112.92 384.136  39
   0   5 -15 3103.28 345.460  17
   0   5 -15 3127.59 389.158  35
   0   5 -14 3977.12 405.473  38
   0   5 -14 2969.65 378.189  39
   0   5 -14 2603.87 370.139  20
   0  -5  14 2761.31 651.026  44
   0   5 -14 2587.22 345.820  17
   0   5 -13 9986.85 590.340  39
   0   5 -13 10669.9 606.131  38
   0  -5  13 10254.3 851.165  44
   0   5 -13 11295.0 565.824  17
   0   5 -12 30858.8 1611.95  12
   0   5 -12 37608.8 1539.21  17
   0   5 -12 35462.8 1552.90  38
   0   5 -12 34448.4 1554.80  39
   0   5 -12 31042.9 1645.55  10
   0  -5  12 36212.6 1734.06  44
   0   5 -11 7106.03 588.460  12
   0   5 -11 8491.37 454.091  17
   0   5 -11 7339.90 491.259  38
   0   5 -11 8661.22 668.516  10
   0  -5  11 8887.60 771.726  44
   0   5 -10 20803.6 945.172  16
   0   5 -10 19775.9 1051.91  12
   0   5 -10 21330.6 1106.73  10
   0   5 -10 21487.4 948.203  17
   0   5 -10 20588.5 961.644  38
   0  -5  10 22115.0 1165.53  44
   0   5  -9 2240.58 307.715  38
   0   5  -9 2616.82 452.809  12
   0   5  -9 3806.71 564.659  10
   0  -5   9 2386.34 608.471  44
   0   5  -9 2673.96 273.669  17
   0   5  -9 2591.65 292.280  16
   0   5  -8 7881.85 432.766  16
   0   5  -8 8294.39 678.500  10
   0   5  -8 7053.46 490.750   2
   0  -5   8 7086.81 689.441  44
   0   5  -7 5667.81 599.921  10
   0   5  -7 5568.22 464.704   2
   0  -5   7 5727.62 630.628  44
   0   5  -6 3645.68 462.921   2
   0   5  -6 4993.97 575.600  10
   0  -5   6 4741.48 541.422   4
   0  -5   5 18833.0 971.699   4
   0   5  -5 18132.9 933.189   2
   0  -5   4 85617.8 3724.94   4
   0   5  -4 85522.1 3717.68   2
   0  -5   3 78466.0 3474.39   4
   0   5  -3 80552.2 3464.11   2
   0  -5   2 62033.9 2825.16   4
   0   5  -2 64578.2 2811.43   2
   0   5  -2 64984.2 2801.66  43
   0  -5   1 31888.2 1449.40   4
   0   5  -1 28875.0 1393.25  43
   0  -5   0 113481. 5189.41   4
   0   5   0 122724. 5175.79  42
   0   5   0 123079. 5174.87  43
   0   5   1 40900.1 1739.60   2
   0   5   1 38102.9 1713.18  42
   0   5   1 35340.4 1717.42  43
   0   5   2 87950.9 3950.62   2
   0   5   2 93555.9 3938.13  42
   0  -5  -3 39942.3 1787.84   4
   0   5   3 39759.5 1765.70   2
   0   5   3 37206.3 1750.65  42
   0  -5  -4 5357.84 622.660   4
   0   5   4 5853.09 522.588  42
   0   5   4 4175.24 521.829   2
   0  -5  -5 38266.3 1669.82   4
   0   5   5 35676.0 1651.48  42
   0   5   5 37878.2 1644.17   2
   0   5   6 13284.9 737.047  42
   0   5   6 10209.9 689.199   2
   0  -5  -6 10965.8 685.752  11
   0  -5  -6 12406.5 748.338   4
   0  -5  -7 208.961 408.753  11
   0  -5  -7 300.324 488.935   4
   0   5   7-159.977 398.768   2
   0   5   7 485.077 495.629  42
   0   5   8 14999.2 809.165  42
   0  -5  -8 13749.6 728.809  11
   0  -5  -9 739.612 404.106  11
   0   5   9 468.649 540.454  42
   0   5   9 427.602 440.482   9
   0  -5  -9 785.349 398.796   3
   0  -5 -10 26063.3 1186.91  21
   0  -5 -10 26919.6 1187.54  22
   0   5  10 28824.5 1351.92  42
   0  -5 -10 25323.1 1204.93  37
   0  -5 -10 25227.8 1194.05  35
   0  -5 -10 27518.8 1273.93  11
   0  -5 -10 30142.5 1205.33  30
   0   5  10 30869.8 1291.40   9
   0  -5 -11 147.969 304.491  30
   0  -5 -11-19.7823 243.768  22
   0  -5 -11 302.769 265.443  15
   0   5  11 140.947 573.031  42
   0  -5 -11 395.818 404.344  11
   0  -5 -11 425.317 265.054  35
   0  -5 -11-88.5054 304.823  37
   0  -5 -11 191.288 249.316  21
   0   5  12 9249.82 720.688  42
   0  -5 -12 5801.74 421.939  21
   0  -5 -12 6824.16 414.126  22
   0  -5 -12 7243.57 466.812  37
   0  -5 -12 7205.42 435.826  35
   0  -5 -12 8416.38 437.804  15
   0  -5 -12 7966.39 449.939  30
   0   5  13 10580.5 813.574  42
   0  -5 -13 10191.4 568.579  35
   0  -5 -13 10785.6 595.968  37
   0  -5 -13 12011.0 573.337  30
   0  -5 -13 10129.8 563.174  21
   0  -5 -13 10551.2 550.133  22
   0  -5 -13 11853.5 571.847  15
   0  -5 -14 2882.29 341.985  35
   0  -5 -14 3288.43 395.324  37
   0  -5 -14 4531.81 356.408  15
   0   5  14 3517.40 628.374  42
   0  -5 -14 4114.23 384.293  13
   0  -5 -14 2986.17 341.790  21
   0  -5 -14 3535.59 314.536  22
   0  -5 -15 304.042 294.508  35
   0  -5 -15 772.140 364.351  37
   0  -5 -15 916.265 308.959  21
   0  -5 -15 516.707 268.450  22
   0  -5 -15 705.171 308.587  15
   0  -5 -15 768.572 349.749  13
   0  -5 -16 4319.12 326.957  22
   0  -5 -16 4378.55 372.496  21
   0  -5 -16 5801.69 412.034  13
   0  -5 -16 4173.52 434.252  26
   0  -5 -16 4670.42 427.405  37
   0  -5 -16 4503.53 358.247  35
   0  -5 -17 4411.79 343.194  35
   0  -5 -17 5289.42 415.698  37
   0  -5 -17 4418.81 414.308  26
   0  -5 -17 4047.81 360.425  21
   0  -5 -18 5439.64 387.545  36
   0  -5 -18 5326.92 409.040  26
   0  -5 -18 4798.08 367.447  21
   0  -5 -19 1821.42 258.994  36
   0  -5 -19 1726.76 306.792  37
   0  -5 -19 1945.72 288.840  26
   0  -5 -20 1127.86 246.227  37
   0  -5 -20 934.807 217.468  26
   0   6 -18-35.6733 236.526  39
   0   6 -18 114.045 204.392  14
   0   6 -18-89.5847 238.413  35
   0   6 -18-10.3562 190.436  17
   0   6 -17 3988.10 284.545  17
   0   6 -17 3247.39 297.380  20
   0   6 -17 4385.42 333.476  39
   0   6 -17 3601.27 333.227  35
   0   6 -17 2817.12 300.877  14
   0   6 -16 6319.15 388.183  17
   0   6 -16 6391.51 411.307  20
   0   6 -16 5617.61 430.834  39
   0   6 -16 7041.39 446.154  35
   0   6 -16 6653.41 409.311  14
   0   6 -15 7835.79 506.989  35
   0   6 -15 7683.51 476.708  20
   0   6 -15 7633.44 442.070  17
   0   6 -15 7509.21 488.085  39
   0   6 -14 1999.19 358.315  20
   0   6 -14 876.718 352.769  39
   0   6 -14 1410.87 378.297  38
   0   6 -14 1725.20 294.379  17
   0   6 -13 2509.29 394.851  38
   0   6 -13 2680.28 377.594  39
   0   6 -13 2335.58 314.923  17
   0  -6  13 2773.08 670.725  44
   0  -6  12-288.011 663.873  44
   0   6 -12-76.1253 542.669  10
   0   6 -12 6.92493 281.847  17
   0   6 -12-351.439 265.333  16
   0   6 -12 613.238 358.955  38
   0   6 -12-273.630 350.247  39
   0   6 -11 15176.5 738.756  16
   0   6 -11 16008.3 770.118  38
   0   6 -11 15965.8 736.060  17
   0   6 -11 15166.4 867.942  12
   0   6 -11 13457.4 930.665  10
   0  -6  11 16853.3 1034.50  44
   0   6 -10 13164.8 635.745  16
   0   6 -10 11274.1 652.638  38
   0   6 -10 13564.1 623.752  17
   0   6 -10 13263.1 778.336  12
   0   6 -10 13721.9 865.922  10
   0  -6  10 11737.0 907.783  44
   0   6  -9 23348.8 1030.74  16
   0   6  -9 22035.3 1030.96  38
   0   6  -9 23178.1 1014.90  17
   0   6  -9 21411.5 1201.20  10
   0  -6   9 21377.2 1243.81  44
   0  -6   8 435.276 271.643  29
   0   6  -8 238.569 281.868  38
   0  -6   8 829.553 601.981  44
   0   6  -8 533.692 300.250  16
   0   6  -8 850.664 585.188  10
   0   6  -7 25461.8 1143.84  16
   0   6  -7 26471.5 1298.11  10
   0   6  -7 25164.8 1226.30   2
   0   6  -6 12311.1 736.553   2
   0   6  -6 12528.0 616.686  16
   0  -6   6 12030.8 774.725   4
   0  -6   5 15544.6 917.606  44
   0   6  -5 15122.5 868.369   2
   0   6  -5 15796.8 749.783  16
   0  -6   5 17189.2 914.069   4
   0  -6   4 361.686 502.578  44
   0   6  -4 446.111 480.540   2
   0  -6   4-170.252 577.429   4
   0   6  -3 11112.5 711.025   2
   0  -6   3 10148.4 767.828   4
   0   6  -2 1045.20 487.934  43
   0   6  -2 993.487 512.983   2
   0  -6   2 695.132 607.808   4
   0   6  -1 10839.9 688.109  43
   0  -6   1 9139.59 780.890   4
   0   6   0 7007.91 607.124  43
   0  -6   0 7500.25 725.482   4
   0   6   1 103473. 4585.97   2
   0   6   1 102552. 4574.26  43
   0   6   1 110433. 4572.09  42
   0   6   2 67817.5 2798.01   2
   0   6   2 64105.5 2775.04  42
   0   6   2 57750.2 2783.28  43
   0  -6  -3 23834.9 1227.93   4
   0   6   3 25943.5 1171.14  42
   0  -6  -4 6899.51 679.746   4
   0   6   4 6584.84 592.427   2
   0   6   4 6121.11 580.807  42
   0  -6  -5 27408.2 1361.94   4
   0   6   5 29420.3 1333.66   2
   0   6   5 26636.7 1337.14  42
   0  -6  -6 1046.73 557.251   4
   0   6   6 599.084 507.009  42
   0   6   6 946.459 461.027   2
   0   6   6 207.224 605.842  43
   0   6   7 26417.2 1357.89  43
   0  -6  -7 24592.3 1256.47  11
   0  -6  -7 26391.8 1287.83   4
   0   6   7 24456.5 1256.46   2
   0   6   8 10492.5 678.243   2
   0  -6  -8 10355.5 689.470  11
   0  -6  -8 11727.4 577.232  30
   0   6   8 10309.3 852.814  43
   0   6   8 10700.6 763.110  42
   0  -6  -9 15764.6 734.121  37
   0  -6  -9 14108.1 854.850  11
   0  -6  -9 16965.4 758.469  30
   0   6   9 17013.8 1028.97  43
   0   6   9 17157.0 944.445  42
   0   6  10 52.5715 478.398   9
   0  -6 -10 133.122 280.907  37
   0  -6 -10 745.327 437.101  11
   0   6  10 611.625 586.701  42
   0  -6 -10 639.412 336.415  30
   0   6  10 344.181 709.828  43
   0   6  11 423.854 602.702  42
   0  -6 -11 954.033 309.508  37
   0  -6 -11 782.274 346.961  30
   0   6  11 1474.79 724.495  43
   0  -6 -12 2417.56 321.348  15
   0   6  12 2334.35 633.478  42
   0  -6 -12 2213.89 342.858  37
   0   6  12 2201.13 751.726  43
   0  -6 -12 2562.59 359.986  30
   0  -6 -13 11991.6 578.827  30
   0   6  13 12630.2 821.552  42
   0   6  13 13552.2 942.340  43
   0  -6 -13 12165.5 573.042  15
   0  -6 -13 10541.3 581.834  37
   0  -6 -14 9348.13 532.011  21
   0  -6 -14 10177.5 562.238  30
   0  -6 -14 11393.8 573.059  15
   0  -6 -14 10005.4 582.376  37
   0   6  14 10309.1 907.350  43
   0  -6 -15 4753.15 378.012  21
   0  -6 -15 7308.50 429.383  15
   0  -6 -15 5930.95 403.053  30
   0  -6 -15 6935.74 445.859  13
   0  -6 -15 7570.94 450.404  37
   0  -6 -15 5804.79 475.889  26
   0  -6 -16 302.569 335.217  37
   0  -6 -16 189.310 320.639  13
   0  -6 -16 355.923 301.547  15
   0  -6 -17 9728.93 510.366  13
   0  -6 -17 8579.62 527.792  36
   0  -6 -17 8991.92 519.582  37
   0  -6 -17 9647.18 500.114  15
   0  -6 -18 549.174 290.018  37
   0  -6 -18 573.699 288.821  36
   0  -6 -18 639.064 256.686  13
   0  -6 -19 7290.19 367.123  13
   0  -6 -19 6545.90 385.056  26
   0  -6 -19 6683.61 381.629  37
   0   7 -17 221.508 207.160  14
   0  -7  17 180.905 224.790  31
   0   7 -17 70.3138 208.652  20
   0   7 -17 161.567 225.807  39
   0   7 -17 192.309 163.102  17
   0   7 -16 280.002 256.919  20
   0   7 -16 286.414 265.486  39
   0   7 -16 111.506 197.854  17
   0   7 -15 151.664 301.655  20
   0   7 -15 74.2261 227.566  17
   0   7 -15 240.064 308.006  39
   0   7 -14 1288.51 342.434  20
   0   7 -14 1156.14 323.169  14
   0   7 -14 1267.99 338.773  39
   0   7 -14 661.352 349.318  38
   0   7 -14 986.031 250.760  17
   0   7 -13 2947.59 373.466  14
   0   7 -13 2711.33 285.162  17
   0   7 -13 2661.70 378.630  39
   0   7 -13 3118.69 382.992  38
   0   7 -12-83.7726 358.381  38
   0   7 -12 302.863 357.507  39
   0  -7  12 891.877 687.921  44
   0   7 -12-28.3194 351.065  14
   0   7 -12 188.974 283.270  16
   0   7 -12 198.656 258.777  17
   0   7 -11 573.025 587.417  10
   0  -7  11 512.561 689.076  44
   0   7 -11 293.783 306.330  16
   0   7 -11 64.0304 255.382  17
   0   7 -11 231.136 349.779  38
   0   7 -10 5492.15 697.916  10
   0   7 -10 6738.09 442.142  38
   0  -7  10 5514.94 763.477  44
   0   7 -10 5775.03 425.346  16
   0   7 -10 6220.60 580.070  12
   0   7  -9 1790.88 642.443  10
   0   7  -9 1865.83 338.089  16
   0  -7   9 1426.68 329.081  29
   0   7  -9 1309.49 326.744  38
   0   7  -8 37323.2 1619.62  38
   0  -7   8 34861.3 1620.00  29
   0   7  -8 39195.3 1626.51  16
   0   7  -8 35095.1 1772.26  10
   0   7  -7 13164.8 857.995  10
   0   7  -7 11751.7 605.040  38
   0   7  -7 11602.6 592.039   5
   0  -7   7 11131.1 614.092  29
   0   7  -7 13695.7 632.184  16
   0   7  -7 14272.7 758.045   2
   0   7  -6 29581.0 1290.52  38
   0   7  -6 27364.6 1408.62   2
   0   7  -6 28676.0 1289.77   5
   0  -7   6 29009.9 1298.37  29
   0   7  -6 31255.1 1308.54  16
   0  -7   6 27301.7 1467.97  44
   0   7  -5 1368.50 607.287  10
   0   7  -5 1040.95 324.767  16
   0  -7   5 661.790 578.384   4
   0  -7   5 1201.26 295.518  29
   0   7  -5 666.082 286.329   5
   0  -7   5 407.031 277.651   6
   0   7  -5 1080.92 496.331   2
   0  -7   5 455.486 573.687  44
   0  -7   4 16713.2 796.097  29
   0  -7   4 17100.5 969.919  44
   0   7  -4 16997.7 790.613   5
   0  -7   4 15937.9 988.420   4
   0   7  -4 18446.2 991.005  10
   0   7  -4 17270.6 947.302   2
   0  -7   3 1487.94 537.095  44
   0  -7   3 492.503 631.257   4
   0   7  -3 1236.77 298.288   5
   0   7  -3 992.877 590.749  10
   0   7  -3 718.154 540.359   2
   0  -7   2 40786.4 1916.27  44
   0   7  -2 42430.4 1820.68   5
   0  -7   2 43472.9 1954.23   4
   0   7  -2 42789.2 1929.96   2
   0   7  -2 41016.6 1821.41  16
   0  -7   1 1688.15 657.792   4
   0   7  -1 944.248 529.425  43
   0   7  -1 1646.99 301.599  16
   0   7   0 28689.6 1289.85  43
   0   7   0 25213.5 1156.55  16
   0  -7   0 26006.3 1335.87   4
   0   7   1 3288.86 570.349  43
   0   7   1 3547.59 595.950   2
   0   7   1 3117.54 323.664  16
   0   7   1 3447.35 334.590   5
   0   7   2 9376.27 679.922  42
   0   7   2 8982.08 696.366  43
   0   7   2 8923.51 479.810   5
   0   7   2 9483.59 706.077   2
   0   7   2 8006.79 477.396  16
   0   7   3 324.897 565.021  43
   0  -7  -3 195.908 632.261   4
   0   7   3 587.597 540.099   2
   0   7   3 689.890 287.925   5
   0   7   3 683.105 523.007  42
   0   7   4 21738.4 1023.55  42
   0   7   4 17490.2 1016.58   2
   0   7   4 17530.7 948.749  10
   0   7   4 18381.2 859.832   5
   0  -7  -4 20406.8 1073.82   4
   0   7   5 3221.49 317.956   5
   0  -7  -5 3721.29 645.776   4
   0   7   5 3745.59 555.867   2
   0   7   5 2594.47 571.513  42
   0  -7  -5 3189.56 357.125  30
   0   7   6 35011.6 1651.91   2
   0   7   6 34481.2 1534.44   5
   0  -7  -6 36479.0 1670.23   4
   0  -7  -6 33560.1 1541.01  29
   0  -7  -6 36491.2 1546.08  30
   0   7   6 36586.9 1660.81  42
   0   7   7 10976.8 746.807  42
   0   7   7 9866.98 817.116  43
   0   7   7 8119.20 685.996   2
   0  -7  -7 9306.16 502.951   6
   0   7   7 8964.35 493.399   5
   0  -7  -7 9386.28 519.361  29
   0  -7  -7 10028.0 672.947  11
   0   7   8 7229.31 670.771  42
   0  -7  -8 5513.63 414.662  29
   0   7   8 6471.75 776.229  43
   0  -7  -8 6303.94 576.474  11
   0  -7  -8 6380.57 394.314   6
   0   7   8 6509.24 580.262   2
   0   7   9 9425.40 755.129  42
   0   7   9 9334.06 853.284  43
   0  -7  -9 7096.30 488.841  29
   0  -7  -9 9167.48 525.568  30
   0  -7  -9 8389.34 683.125   3
   0  -7  -9 10037.6 652.559  11
   0  -7 -10 17113.0 906.083  11
   0  -7 -10 15397.2 764.055  24
   0   7  10 18172.3 1011.07  42
   0   7  10 15781.6 1098.81  43
   0  -7 -10 17849.8 811.643  30
   0  -7 -10 16280.6 777.987  29
   0  -7 -11 9806.69 549.446  30
   0  -7 -11 8517.83 503.990  37
   0   7  11 9387.82 776.849  42
   0   7  11 8690.81 899.791  43
   0   7  12 4399.80 786.745  43
   0  -7 -12 3829.29 401.997  30
   0  -7 -12 3228.90 353.382  37
   0  -7 -12 4174.92 364.506  15
   0   7  12 3674.55 649.787  42
   0   7  13 740.167 736.216  43
   0  -7 -13-153.774 308.935  37
   0  -7 -13 162.687 351.092  30
   0  -7 -13 224.642 366.890  26
   0  -7 -13 378.092 315.047  15
   0  -7 -13-499.731 311.493  13
   0  -7 -14 7647.97 488.295  37
   0  -7 -14 8153.83 493.062  30
   0  -7 -14 7743.91 534.017  26
   0  -7 -14 8158.29 490.738  15
   0  -7 -14 9386.01 489.613  13
   0  -7 -15 2861.31 335.700  37
   0  -7 -15 2581.38 323.179  30
   0  -7 -15 3080.25 394.834  26
   0  -7 -15 2410.39 331.459  15
   0  -7 -15 3495.07 337.505  13
   0  -7 -16 6975.22 482.013  26
   0  -7 -16 7440.24 431.945  15
   0  -7 -16 7498.11 430.188  13
   0  -7 -16 7043.15 434.779  37
   0  -7 -16 7160.23 481.253  36
   0  -7 -17 281.726 307.912  26
   0  -7 -17 52.2449 251.241  13
   0  -7 -17 152.402 246.172  15
   0  -7 -17 174.049 260.819  37
   0  -7 -17 625.294 307.545  36
   0  -7 -18 6482.71 347.008  13
   0  -7 -18 5671.01 380.267  36
   0  -7 -18 6126.23 354.062  37
   0   8 -16 820.351 221.487  39
   0   8 -16 1084.73 214.714  20
   0   8 -15 2018.00 271.965  39
   0   8 -15 1344.50 255.907  14
   0   8 -15 1566.74 268.553  20
   0   8 -14 4458.09 349.522  14
   0   8 -14 5010.90 361.530  39
   0   8 -13 2753.45 345.378  14
   0   8 -13 2554.77 349.039  38
   0   8 -13 3217.57 350.506  39
   0   8 -12-33.1900 331.971  14
   0   8 -12 314.208 282.137  16
   0   8 -12 209.207 332.795  38
   0   8 -12 788.564 344.313  39
   0   8 -11 36155.1 1628.05  14
   0   8 -11 37132.6 1618.59  16
   0   8 -11 37207.6 1629.15  38
   0  -8  10 3456.37 372.280  29
   0   8 -10 2873.07 379.867  38
   0   8 -10 3940.17 385.747  14
   0   8 -10 4294.06 371.474  16
   0  -8   9 14595.7 788.874  29
   0   8  -9 15410.8 1008.38  10
   0   8  -9 17477.9 798.753  16
   0   8  -9 16614.2 792.887  14
   0   8  -9 17105.7 789.285  38
   0   8  -8 2266.96 332.256  38
   0  -8   8 1988.44 355.733  29
   0   8  -8 828.597 641.017  10
   0   8  -8 2110.87 345.925  14
   0  -8   8 1968.44 681.254  44
   0   8  -8 2287.60 378.542  16
   0   8  -7 31093.0 1332.66  38
   0  -8   7 29909.7 1341.01  29
   0   8  -7 28677.2 1338.31  14
   0  -8   7 30456.9 1533.22  44
   0   8  -7 31046.0 1351.25  16
   0   8  -7 29477.8 1324.67   5
   0  -8   6 2344.45 656.547  44
   0   8  -6 2287.23 311.555  38
   0  -8   6 2595.82 356.571  29
   0   8  -6 2806.46 317.283  14
   0   8  -6 2805.06 316.286   5
   0  -8   6 2530.68 324.669   6
   0   8  -6 2756.85 385.193  16
   0   8  -6 3404.46 547.996   2
   0  -8   5 25172.8 1247.76  44
   0   8  -5 23099.6 1045.28  14
   0  -8   5 24878.4 1062.21  29
   0  -8   5 21430.8 1055.80   6
   0   8  -5 23312.7 1052.60   5
   0   8  -5 21981.1 1199.55   2
   0   8  -5 24906.1 1264.47  10
   0  -8   4 4344.83 657.310  44
   0   8  -4 5662.93 398.511   5
   0  -8   4 5355.29 399.697   6
   0  -8   4 4438.85 409.745  29
   0   8  -4 5318.88 348.215  14
   0   8  -4 6365.69 707.056  10
   0   8  -4 5751.17 626.871   2
   0   8  -3 13311.0 677.045  16
   0  -8   3 13198.9 671.530   6
   0   8  -3 13623.6 668.043   5
   0  -8   3 13220.6 903.237   4
   0  -8   3 13030.0 672.249  29
   0   8  -3 12606.0 860.680   2
   0  -8   3 13910.1 868.435  44
   0   8  -3 13696.7 904.596  10
   0   8  -2 36487.3 1607.03  16
   0  -8   2 37058.6 1606.40   6
   0  -8   2 37806.0 1765.47   4
   0   8  -2 36070.3 1605.51   5
   0  -8   2 36212.9 1605.34  29
   0   8  -2 34663.4 1736.92   2
   0  -8   2 35835.8 1725.68  44
   0   8  -2 38569.7 1756.10  10
   0   8  -1 17942.7 852.359  16
   0  -8   1 18128.5 852.648   6
   0  -8   1 19020.4 1082.78   4
   0  -8   1 17442.3 850.714  29
   0  -8   1 17449.3 984.430  44
   0   8  -1 20363.9 1046.82  10
   0   8   0 6676.44 450.263  16
   0  -8   0 7042.47 456.259   6
   0  -8   0 6620.92 453.752  29
   0  -8   0 7373.16 436.552  30
   0  -8   0 6274.16 769.698   4
   0   8   0 8499.69 697.947  43
   0  -8   0 6980.13 602.921  44
   0   8   0 6975.48 689.378  10
   0   8   1 44440.0 1964.70  16
   0   8   1 46163.4 1967.29   5
   0  -8  -1 44984.3 1963.10  30
   0   8   1 41691.6 2094.48   2
   0  -8  -1 44033.2 2038.71  44
   0   8   1 48442.7 2087.62  43
   0   8   1 45697.4 2074.62  10
   0   8   2 2799.21 347.840  16
   0  -8  -2 2955.44 352.135  30
   0   8   2 3296.42 598.781   2
   0  -8  -2 1507.45 441.233  44
   0   8   2 2803.98 623.493  43
   0   8   2 2988.52 551.816  10
   0   8   3 22303.4 1055.68  16
   0  -8  -3 23386.5 1062.74   6
   0   8   3 24963.5 1060.47   5
   0  -8  -3 24316.4 1259.88   4
   0  -8  -3 23007.5 1065.06  29
   0  -8  -3 22190.9 1065.19  30
   0   8   3 23661.6 1221.00   2
   0   8   3 24324.9 1238.30  43
   0   8   3 23736.5 1169.21  10
   0  -8  -4 7389.37 432.837  36
   0   8   4 8313.68 711.968  42
   0   8   4 8764.72 744.824  43
   0  -8  -4 7214.27 470.610   6
   0   8   4 7335.76 455.924   5
   0  -8  -4 7234.67 750.027   4
   0  -8  -4 7288.39 470.936  29
   0  -8  -4 7582.50 485.429  30
   0   8   4 7065.98 450.393  16
   0   8   4 7679.65 686.116   2
   0   8   5 5284.54 665.643  42
   0  -8  -5 4865.71 386.451  36
   0   8   5 5613.33 628.957   2
   0   8   5 5681.78 398.689   5
   0  -8  -5 5694.91 408.389   6
   0  -8  -5 6228.07 423.769  29
   0  -8  -5 5824.72 438.503  30
   0  -8  -5 6300.22 713.300   4
   0  -8  -6 223.263 519.566  11
   0  -8  -6 622.199 364.200  30
   0  -8  -6-164.762 338.965  29
   0   8   6-489.129 553.701   2
   0   8   6-197.831 598.504  42
   0  -8  -6 108.074 324.776   6
   0   8   6 146.940 318.330   5
   0  -8  -7 9144.08 497.172  29
   0  -8  -7 8673.61 517.632  30
   0   8   7 8529.22 746.388  42
   0  -8  -7 8300.25 661.455  11
   0  -8  -7 7449.68 472.352   6
   0   8   7 7245.52 472.824   5
   0   8   8 116.276 624.067  42
   0   8   8 232.932 725.727  43
   0   8   8 594.230 297.133   5
   0  -8  -8 545.986 290.991   6
   0  -8  -8 142.220 501.026  11
   0  -8  -8 348.047 337.479  29
   0  -8  -8 925.746 611.863   3
   0   8   9 13055.5 886.895  42
   0   8   9 12517.5 992.596  43
   0  -8  -9 12014.5 780.973  11
   0  -8  -9 12935.1 650.768  29
   0   8  10 9018.98 888.721  43
   0   8  10 8300.43 763.391  42
   0  -8 -10 9704.48 550.345  30
   0  -8 -10 8298.66 497.616  29
   0  -8 -10 8464.12 467.097  24
   0  -8 -11 2462.16 374.349  26
   0   8  11 2783.44 768.358  43
   0  -8 -11 3469.15 408.468  30
   0   8  11 2639.91 617.794  42
   0  -8 -12 708.801 318.280  15
   0  -8 -12 45.6295 366.753  30
   0  -8 -12 184.163 284.384  13
   0  -8 -12 226.125 354.687  26
   0  -8 -13 13037.9 620.264  15
   0  -8 -13 12602.7 638.287  30
   0  -8 -13 12370.0 660.401  36
   0  -8 -13 10792.4 598.210  13
   0  -8 -13 11324.9 639.136  26
   0  -8 -14 230.420 293.314  15
   0  -8 -14 452.477 378.541  36
   0  -8 -14 71.3635 320.124  30
   0  -8 -14 627.059 346.207  26
   0  -8 -14 625.946 274.336  13
   0  -8 -15 4564.08 336.453  15
   0  -8 -15 4430.00 322.565  13
   0  -8 -15 3702.66 307.533  37
   0  -8 -15 3987.54 339.119  30
   0  -8 -15 4785.68 385.816  26
   0  -8 -16 3934.94 355.587  26
   0  -8 -16 4124.45 302.316  15
   0  -8 -16 3466.90 280.508  37
   0  -8 -16 4412.32 293.650  13
   0  -8 -17 7122.62 407.050  26
   0  -8 -17 6545.03 361.679  13
   0  -8 -17 7280.02 371.791  15
   0   9 -14 3925.93 303.641  35
   0   9 -14 4589.66 293.366  39
   0   9 -13 277.289 279.249  20
   0   9 -13 459.479 267.918  39
   0   9 -13 521.510 253.667  14
   0   9 -12 1183.53 317.981  20
   0   9 -12 1403.60 287.435  14
   0   9 -12 1405.69 304.517  39
   0   9 -12 928.575 290.581  38
   0   9 -11 8322.23 503.961  14
   0   9 -11 9721.24 512.266  38
   0   9 -11 9575.72 503.819  16
   0   9 -10 28124.9 1291.85  38
   0   9 -10 31923.1 1295.80  16
   0   9 -10 29804.7 1292.71  14
   0  -9  10 26406.3 1289.05  29
   0   9  -9 1875.84 330.860  38
   0   9  -9 2990.07 361.220  16
   0   9  -9 2471.76 333.986  14
   0  -9   9 1944.64 349.077  29
   0   9  -8 33739.6 1431.56  38
   0   9  -8 33397.2 1447.80  16
   0   9  -8 30250.1 1413.33   5
   0   9  -8 32903.0 1431.77  14
   0  -9   8 32992.9 1441.09  29
   0   9  -7 1204.65 307.962  38
   0   9  -7 2387.88 395.573  16
   0   9  -7 1608.24 292.183   5
   0  -9   7 1650.97 676.386  44
   0  -9   7 1778.45 356.847  29
   0   9  -7 1486.48 310.927  14
   0   9  -6 16038.0 974.186  10
   0   9  -6 15012.9 719.087  38
   0   9  -6 15579.2 724.168   5
   0  -9   6 14217.3 727.748   6
   0  -9   6 14717.1 749.655  29
   0  -9   6 14798.8 969.555   3
   0   9  -6 15462.1 717.723  14
   0  -9   6 14675.2 984.410  44
   0  -9   5 3631.61 663.930  44
   0   9  -5 3866.49 326.456  38
   0  -9   5 3516.08 392.998  29
   0  -9   5 3144.23 703.308   3
   0   9  -5 2736.58 593.418   2
   0   9  -5 3504.61 685.214  10
   0  -9   5 3561.36 364.987   6
   0   9  -5 3344.97 359.757   5
   0   9  -5 3264.21 318.836  14
   0  -9   4 10311.9 827.330  44
   0  -9   4 11043.7 601.590  29
   0   9  -4 11176.2 590.445   5
   0  -9   4 10765.8 592.284   6
   0   9  -4 12176.0 860.615  10
   0   9  -4 9721.33 798.262   2
   0  -9   3 2127.09 607.010  44
   0  -9   3 1864.11 378.753  29
   0  -9   3 2723.76 376.109   6
   0   9  -3 3202.92 372.890   5
   0   9  -3 2846.87 399.462  16
   0   9  -3 3460.51 698.371  10
   0  -9   2 5358.71 633.625  44
   0   9  -2 6083.20 428.102   5
   0  -9   2 5577.36 432.282   6
   0  -9   2 6068.83 438.137  29
   0   9  -2 5971.17 447.046  16
   0   9  -2 6388.88 740.772  10
   0  -9   1 5869.37 444.136   6
   0   9  -1 6670.93 710.045  10
   0  -9   1 5880.76 446.619  29
   0   9  -1 5570.80 454.122  16
   0  -9   1 6356.58 637.555  44
   0  -9   0 2415.05 530.274  44
   0  -9   0 2497.56 384.157  29
   0  -9   0 3050.63 390.701   6
   0  -9   0 2832.22 349.119  30
   0   9   0 2516.51 382.590  16
   0   9   0 2081.22 636.674  10
   0   9   1 21569.6 1139.13  43
   0   9   1 21290.0 951.543   5
   0  -9  -1 19024.6 938.706  30
   0   9   1 20325.9 1145.19   2
   0   9   1 19448.3 945.516  16
   0   9   1 20952.7 1105.84  10
   0   9   2 2557.29 674.392  43
   0  -9  -2 3077.64 392.144  30
   0   9   2 4310.07 394.507   5
   0   9   2 3746.31 641.235   2
   0   9   2 3268.06 386.822  16
   0   9   2 3315.81 588.446  10
   0  -9  -3 3309.97 401.637  29
   0  -9  -3 4272.05 391.638   6
   0   9   3 3956.18 397.008   5
   0   9   3 3458.46 383.664  16
   0   9   3 3892.90 645.638   2
   0   9   3 3238.60 696.398  43
   0  -9  -3 3959.40 411.304  30
   0  -9  -4 5391.68 431.671   6
   0   9   4 5763.39 423.786   5
   0   9   4 5242.36 411.987  16
   0   9   4 5816.91 748.973  43
   0  -9  -4 5363.35 447.021  29
   0  -9  -4 6154.08 455.606  30
   0   9   4 4594.24 650.125   2
   0   9   5 2225.29 624.126   2
   0  -9  -5 3370.35 359.772  36
   0   9   5 3146.69 724.494  43
   0  -9  -5 4775.86 429.963  30
   0  -9  -5 3739.26 416.867  29
   0  -9  -5 4100.64 393.674   6
   0   9   5 4508.87 392.645   5
   0   9   6 8603.75 741.191   2
   0  -9  -6 10138.7 583.660  30
   0  -9  -6 9252.17 557.486  29
   0  -9  -6 8915.02 534.558  36
   0  -9  -6 9973.88 534.546   6
   0   9   6 9948.24 534.895   5
   0  -9  -6 8517.12 723.353  11
   0  -9  -7 10898.3 877.498   3
   0   9   7 11412.3 618.621   5
   0  -9  -7 11658.5 622.947   6
   0  -9  -7 11501.6 635.627  36
   0  -9  -7 12452.0 783.882  11
   0  -9  -7 13524.1 666.802  30
   0  -9  -7 12379.9 641.624  29
   0   9   7 12713.2 881.875  42
   0  -9  -8 3799.47 539.356  11
   0   9   8 3914.73 680.056  42
   0  -9  -8 3336.56 347.136   6
   0   9   8 3370.63 352.842   5
   0  -9  -8 3981.69 399.797  36
   0  -9  -8 3398.90 388.279  29
   0  -9  -8 4604.91 440.985  30
   0  -9  -8 4673.38 638.379   3
   0  -9  -9 433.805 266.336  24
   0  -9  -9 420.569 279.032   6
   0   9   9 679.723 612.291  42
   0  -9  -9 749.747 329.448  29
   0  -9  -9 692.223 307.789  26
   0  -9  -9 985.394 370.991  36
   0  -9 -10 4806.97 369.497  29
   0  -9 -10 4708.17 327.308  24
   0  -9 -10 4502.97 436.877  36
   0  -9 -10 4475.26 383.248  26
   0  -9 -11 526.503 313.502  26
   0  -9 -11 255.063 228.938  13
   0  -9 -11-65.7624 368.123  36
   0  -9 -11 120.144 383.910  30
   0  -9 -11 361.469 269.235  29
   0  -9 -12 1543.52 370.796  36
   0  -9 -12 1093.13 362.918  30
   0  -9 -12 1040.32 301.626  15
   0  -9 -12 1100.76 319.233  26
   0  -9 -13 2980.27 382.012  36
   0  -9 -13 2846.47 360.099  30
   0  -9 -13 3358.01 317.418  15
   0  -9 -13 2837.68 336.048  26
   0  -9 -14 313.651 330.178  36
   0  -9 -14 576.688 294.071  30
   0  -9 -14 538.022 251.202  15
   0  -9 -14 619.530 288.348  26
   0  -9 -15 187.172 293.110  36
   0  -9 -15 127.683 248.244  30
   0  -9 -15 434.255 220.409  15
   0  -9 -15 173.657 262.168  26
   0  -9 -16 684.916 257.386  36
   0  -9 -16 996.048 190.786  15
   0  -9 -16 738.845 232.445  26
   0  10 -12 288.931 208.274  14
   0  10 -12 308.935 243.417  20
   0  10 -12 314.051 230.820  39
   0  10 -11 5951.58 391.659  20
   0  10 -11 5897.18 362.205  38
   0  10 -11 6273.15 372.796  16
   0  10 -11 5635.17 360.789  14
   0  10 -10 1841.23 318.657  20
   0  10 -10 2913.58 311.501  16
   0  10 -10 3246.36 281.809  38
   0  10 -10 2071.51 275.236  14
   0 -10  10 1970.00 286.710  29
   0  10  -9 2883.38 339.600  16
   0  10  -9 1979.73 285.915  38
   0  10  -9 2197.86 279.422  14
   0 -10   9 2107.72 314.630  29
   0 -10   8 3351.26 362.839  29
   0  10  -8 4269.21 321.129  38
   0  10  -8 3137.89 309.846  14
   0  10  -8 3671.84 385.341  16
   0 -10   7 14448.0 759.203   6
   0  10  -7 17993.3 767.066  38
   0  10  -7 16710.1 760.795   5
   0 -10   7 16149.4 793.426  29
   0  10  -7 15353.4 760.891  14
   0  10  -7 19350.3 812.389  16
   0  10  -6 2477.74 309.586   5
   0 -10   6 1994.51 307.207   6
   0 -10   6 1878.44 369.331  29
   0  10  -6 2191.37 268.351  14
   0  10  -6 1252.64 284.455  38
   0 -10   5 10696.9 583.939   6
   0  10  -5 11578.8 588.369   5
   0  10  -5 11160.2 562.095  38
   0 -10   5 11856.9 615.768  29
   0 -10   4 9206.08 549.038  29
   0  10  -4 8725.28 520.147   5
   0 -10   4 9039.98 522.708   6
   0  10  -4 8998.65 565.627  16
   0  10  -3 8715.05 769.990  10
   0  10  -3 7557.85 514.878  16
   0  10  -3 7936.28 476.395   5
   0 -10   3 6589.46 474.836   6
   0 -10   3 8010.58 810.095   3
   0 -10   3 6788.13 494.462  29
   0 -10   3 5992.77 686.673  44
   0  10  -2 26793.7 1448.51   2
   0 -10   2 26739.3 1507.52   3
   0 -10   2 28721.8 1284.97   6
   0  10  -2 28195.8 1283.51   5
   0  10  -2 28736.4 1289.13  16
   0 -10   2 28871.4 1285.83  29
   0  10  -2 28399.3 1459.66  10
   0  10  -1 2032.91 624.060  10
   0  10  -1 2761.35 652.577   2
   0  10  -1 1974.50 398.535  16
   0 -10   1 2140.38 396.745   6
   0 -10   1 2242.28 393.070  29
   0  10   0 5159.27 438.641  16
   0 -10   0 5096.56 450.707   6
   0 -10   0 4895.76 394.913  30
   0 -10   0 5038.53 450.075  29
   0 -10  -1 14154.8 715.442   6
   0  10   1 14860.3 707.768   5
   0 -10  -1 14031.0 690.852  30
   0  10   1 12613.5 704.237  16
   0  10   2 364.484 666.945  43
   0  10   2 1509.91 373.769   5
   0  10   2 12.1462 613.218   2
   0 -10  -2 825.660 366.149  30
   0  10   2 421.280 360.851  16
   0  10   3 578.011 664.927  43
   0  10   3 208.093 354.161   5
   0  10   3 513.972 574.411   2
   0  10   3 143.980 341.581  16
   0 -10  -3 134.586 376.357  29
   0 -10  -3 597.658 376.883  30
   0 -10  -4 1994.28 720.139   3
   0 -10  -4 546.985 364.433   6
   0  10   4 1459.15 352.664   5
   0 -10  -4 1248.49 390.840  30
   0  10   4 484.097 678.427  43
   0 -10  -4 1102.12 380.259  29
   0  10   5 1873.12 697.444  43
   0 -10  -5 1164.33 372.326  29
   0 -10  -5 412.234 684.240   3
   0 -10  -5 883.332 400.617  30
   0 -10  -5 970.517 535.426  11
   0 -10  -5 728.918 335.842   6
   0  10   5 753.764 341.029   5
   0 -10  -6 1904.17 328.801  36
   0 -10  -6 2482.31 421.272  30
   0 -10  -6 2800.71 386.370  29
   0 -10  -6 2315.02 351.148   6
   0  10   6 2286.65 345.295   5
   0 -10  -7 8249.63 530.400  36
   0 -10  -7 10061.7 545.886  29
   0 -10  -7 9846.39 582.101  30
   0 -10  -7 9971.55 523.689   6
   0  10   7 9376.53 523.593   5
   0 -10  -8 3344.84 378.556  36
   0  10   8 3534.53 343.603   5
   0 -10  -8 4650.11 442.528  30
   0 -10  -8 4881.91 383.247  29
   0 -10  -8 3766.78 345.348   6
   0 -10  -9 3623.14 309.245   6
   0 -10  -9 3362.57 289.917  24
   0 -10  -9 2723.73 376.164  36
   0 -10  -9 3859.17 341.668  29
   0 -10 -10 2866.15 364.912  36
   0 -10 -10 2757.87 299.013  29
   0 -10 -11 5700.51 422.022  36
   0 -10 -11 6302.03 385.769  15
   0 -10 -11 5739.75 370.103  26
   0 -10 -12 444.912 252.811  15
   0 -10 -12 562.727 309.473  36
   0 -10 -12 79.9865 326.362  30
   0 -10 -12 237.374 243.841  26
   0 -10 -13 4492.30 298.819  15
   0 -10 -13 3908.42 346.800  36
   0 -10 -13 4427.87 346.800  30
   0 -10 -13 3890.88 297.493  26
   0 -10 -14 720.227 200.658  15
   0 -10 -14 984.754 249.640  30
   0 -10 -14 868.452 207.236  26
   0 -10 -14 650.554 261.607  36
   0  11 -10 10431.6 542.935  20
   0  11 -10 12341.6 542.808  39
   0  11  -9 244.732 177.648  14
   0  11  -9 126.148 240.594  20
   0  11  -9 559.758 257.990  16
   0 -11   9 594.987 229.939  29
   0  11  -8 6833.12 410.821  16
   0 -11   8 6674.17 390.045  29
   0  11  -8 5819.92 383.827  20
   0 -11   7 7921.69 464.595  29
   0  11  -7 8308.24 485.798  16
   0 -11   6 2548.15 331.570  29
   0  11  -6 2209.17 269.058   5
   0 -11   6 2043.80 271.109   6
   0 -11   5 3132.83 359.591  29
   0 -11   5 2261.83 305.521   6
   0  11  -5 2636.21 302.431   5
   0 -11   4 9670.19 541.337   6
   0  11  -4 9890.91 584.748  16
   0  11  -4 10144.1 533.410   5
   0 -11   4 10539.5 562.927  29
   0  11  -3 2992.35 410.069  16
   0 -11   3 3744.08 368.025   6
   0 -11   3 4151.38 397.826  29
   0  11  -3 3219.19 355.031   5
   0  11  -2 6440.45 486.382  16
   0 -11   2 7376.35 483.013  29
   0  11  -2 7149.89 461.819   5
   0 -11   2 6510.51 467.657   6
   0  11  -1 23709.2 1147.85  16
   0 -11   1 25885.5 1149.76  29
   0 -11   1 25667.4 1146.16   6
   0 -11   0 6401.41 449.440   6
   0  11   0 4796.37 440.191  16
   0  11   1 6806.76 494.188  16
   0  11   1 8731.03 500.100   5
   0 -11  -1 8028.43 508.161   6
   0 -11  -1 7391.59 466.254  30
   0  11   2 14925.9 689.501   5
   0 -11  -2 12205.3 678.669  30
   0 -11  -3 4085.30 400.011  30
   0 -11  -4 8867.57 527.946   6
   0  11   4 10082.9 519.279   5
   0 -11  -4 8334.17 541.497  30
   0 -11  -4 8860.56 546.963  29
   0 -11  -5 14527.0 694.345   6
   0 -11  -5 14520.6 722.484  30
   0 -11  -5 14086.5 713.050  29
   0  11   5 13523.7 695.202   5
   0 -11  -6 28.3440 329.215  29
   0 -11  -6 630.285 369.663  30
   0 -11  -6 746.023 301.540   6
   0  11   6 779.218 299.033   5
   0 -11  -7 1408.23 276.261  36
   0  11   7 1980.40 290.095   5
   0 -11  -7 2152.11 295.409   6
   0 -11  -7 2023.22 325.341  29
   0 -11  -7 2431.17 375.565  30
   0 -11  -8 369.617 274.246  36
   0 -11  -8 719.595 227.256  24
   0 -11  -8 1209.76 286.707  29
   0 -11  -8 654.004 355.104  30
   0 -11  -8 977.941 257.324   6
   0  11   8 867.290 253.451   5
   0 -11  -9 2483.36 273.539  29
   0 -11  -9 2969.86 359.808  30
   0 -11 -10 7024.01 375.763  15
   0 -11 -10 5754.55 391.794  36
   0 -11 -11 2339.68 238.866  15
   0 -11 -11 1750.40 270.645  36
   0 -11 -12 1616.84 206.026  15
   0 -11 -12 1541.99 241.641  36
   0 -11 -12 1676.39 272.909  30
   0 -12   7 5421.74 322.788  29
   0 -12   6 4575.59 303.251  29
   0 -12   6 3641.09 250.060   6
   0  12  -5 4642.50 297.351   5
   0 -12   5 4766.45 340.871  29
   0 -12   5 4586.03 298.843   6
   0  12  -4 7812.31 431.219   5
   0 -12   4 8671.64 464.584  29
   0 -12   4 8345.23 437.748   6
   0 -12   3 2817.35 328.392  29
   0  12  -3 3200.77 298.700   5
   0 -12   3 3150.49 303.356   6
   0 -12   2 1250.14 313.590  29
   0 -12   2 1125.03 290.618   6
   0  12  -2 937.895 283.998   5
   0 -12   1 6400.54 437.979  29
   0 -12   1 6871.90 425.039   6
   0 -12   0 4477.93 397.352  29
   0 -12   0 5350.77 383.884   6
   0  12   1 3534.67 345.924   5
   0 -12  -1 3802.40 357.933   6
   0 -12  -2 8878.84 492.561  30
   0  12   2 9977.44 506.656   5
   0  12   3 3933.99 330.296   5
   0 -12  -3 3150.99 350.246  29
   0 -12  -3 3164.48 325.657  30
   0  12   4 3376.51 312.565   5
   0 -12  -4 3602.38 342.351  29
   0 -12  -4 3246.40 334.495  30
   0 -12  -4 3142.13 319.698   6
   0  12   5 2222.57 275.081   5
   0 -12  -5 1696.94 274.546   6
   0 -12  -5 1762.04 297.649  29
   0 -12  -5 1808.21 311.070  30
   0 -12  -6 5133.94 342.068   6
   0  12   6 5368.61 337.797   5
   0 -12  -6 4906.94 383.429  30
   0 -12  -6 5880.99 359.009  29
   0 -12  -6 5316.81 317.580  24
   0  12   7 1826.74 225.557   5
   0 -12  -7 1299.86 231.407   6
   0 -12  -7 1321.69 249.960  29
   0 -12  -7 1035.30 298.025  30
   0 -12  -8 3260.01 307.407  30
   0 -12  -8 2611.53 242.452  29
   0 -12  -9 3136.54 302.770  30
   0 -12  -9 3602.25 242.876  15
   0 -13   1 13709.7 623.147   6
   0 -13   1 13201.4 630.104  29
   0 -13   0 1719.16 255.165  29
   0 -13   0 1717.27 239.525   6
   0 -13  -1 3073.17 264.311   6
   0  13   1 3176.66 253.389   5
   0  13   2 2668.94 245.714   5
   0 -13  -3 3081.31 262.381  29
   0  13   3 2582.64 241.404   5
   0  13   4 924.749 194.706   5
   0 -13  -4 875.040 203.345   6
   0 -13  -4 256.224 191.833  30
   0 -13  -4 642.097 217.244  29
   1 -12  -7 1758.54 174.582  15
   1 -12  -7 2186.03 218.650  29
   1 -12  -7 1664.77 254.648  30
   1 -12  -6 3299.72 213.142  15
   1 -12  -6 2848.09 236.096   6
   1 -12  -6 3257.61 288.262  30
   1 -12  -6 3073.99 268.059  29
  -1  12   6 2757.52 231.402   5
   1 -12  -5 2688.05 250.041   6
   1 -12  -5 2015.79 284.523  30
   1 -12  -5 2823.09 278.528  29
  -1  12   5 2747.03 244.830   5
   1 -12  -4 3260.70 275.883   6
   1 -12  -4 2788.95 299.595  30
  -1  12   4 2944.28 270.330   5
   1 -12  -3 3484.90 309.318  30
  -1  12   3 4266.81 300.772   5
   1 -12  -2 1200.07 246.853  30
  -1  12   2 1243.94 257.070   5
   1 -12  -1 1879.21 308.712  29
  -1  12   1 2623.51 281.734   5
   1 -12   0 8659.69 461.811   6
   1 -12   0 8225.40 471.912  29
   1 -12   1 5378.15 346.628   6
   1 -12   1 4697.85 356.956  29
   1 -12   2 5512.49 342.047   6
   1 -12   2 4897.97 354.581  29
  -1  12  -2 4637.32 333.563   5
   1 -12   3 6394.68 351.476   6
   1 -12   3 5256.33 363.321  29
  -1  12  -3 5843.63 342.360   5
   1 -12   4 3922.76 281.125   6
  -1  12  -4 3952.23 278.775   5
   1 -12   4 4512.77 304.185  29
  -1  12  -5 436.040 182.020   5
   1 -12   5 323.567 180.330   6
   1 -12   5 365.611 220.523  29
   1 -11 -10 294.792 180.229  15
   1 -11 -10 9.72205 191.483  36
   1 -11  -9 4588.02 357.558  30
   1 -11  -9 4530.29 301.013  29
   1 -11  -9 4428.75 286.231  15
   1 -11  -8 3349.40 350.720  30
   1 -11  -8 3744.04 305.547  29
   1 -11  -8 3374.99 269.417  15
  -1  11   7 2572.19 268.365   5
   1 -11  -7 2709.00 274.351   6
   1 -11  -7 3468.95 320.028  29
   1 -11  -7 2686.96 350.971  30
  -1  11   6 346.815 263.859   5
   1 -11  -6 506.298 265.882   6
   1 -11  -6 648.409 339.675  30
   1 -11  -6 128.161 313.008  29
   1 -11  -5 4294.74 356.860   6
  -1  11   5 4557.04 350.339   5
   1 -11  -5 4188.20 400.607  30
   1 -11  -5 4924.05 394.435  29
   1 -11  -4 4437.29 368.635   6
  -1  11   4 4941.06 364.428   5
   1 -11  -4 3769.69 398.933  30
   1 -11  -4 4464.80 399.246  29
  -1  11   3 9476.16 501.944   5
   1 -11  -3 7976.08 515.508  30
  -1  11   2 12704.8 606.015   5
   1 -11  -2 10412.6 602.744  30
  -1  11   1 5255.00 394.939   5
   1 -11  -1 3663.19 370.301  30
   1 -11   0 12400.6 610.851   6
   1 -11   0 12354.6 619.380  29
   1 -11   1 9353.30 536.282   6
   1 -11   1 9467.64 543.947  29
  -1  11  -2 2276.85 334.830   5
   1 -11   2 2686.18 343.652   6
   1 -11   2 2216.55 356.005  29
  -1  11  -3 12268.9 617.728   5
   1 -11   3 12554.4 622.540   6
   1 -11   3 11766.9 627.412  29
  -1  11  -4 19743.7 891.921   5
   1 -11   4 19271.0 894.169   6
   1 -11   4 19513.8 903.186  29
   1 -11   5 1614.23 273.937   6
  -1  11  -5 1495.84 272.046   5
  -1  11  -5 2384.76 238.965  38
  -1  11  -5 808.442 224.043  28
   1 -11   5 1821.45 311.758  29
   1 -11   6 6033.94 379.909  29
  -1  11  -6 6330.07 338.226  38
   1 -11   6 5129.82 346.460   6
  -1  11  -6 5697.58 346.418   5
   1 -11   7 3394.70 290.398  29
  -1  11  -7 3602.41 253.576  38
  -1  11  -8 2809.92 234.635  20
   1 -11   8 2928.02 254.668  29
  -1  11  -8 2899.07 237.478  38
  -1  11  -9 1220.74 193.801  20
  -1  11  -9 1482.23 191.264  38
   1 -10 -13 1183.41 237.709  30
   1 -10 -13 1403.49 237.474  36
   1 -10 -13 1197.48 176.913  26
   1 -10 -13 1459.07 183.752  15
   1 -10 -12 911.414 275.057  30
   1 -10 -12 654.233 259.296  36
   1 -10 -12 665.405 195.570  26
   1 -10 -12 877.224 203.973  15
   1 -10 -11 3441.91 324.147  36
   1 -10 -11 3932.80 357.796  30
   1 -10 -11 4049.83 286.792  15
   1 -10 -10 985.530 250.217  15
   1 -10 -10 1160.53 261.520  29
   1 -10 -10 1322.02 291.536  36
   1 -10  -9 1680.97 299.945  29
   1 -10  -9 1298.29 303.965  36
   1 -10  -8 2693.42 396.862  30
   1 -10  -8 2066.62 341.560  29
   1 -10  -8 1758.51 310.275  36
   1 -10  -8 2346.20 281.035   6
  -1  10   8 1731.56 279.160   5
   1 -10  -7 2201.40 400.143  30
   1 -10  -7 1642.21 356.995  29
   1 -10  -7 1673.08 298.220  36
   1 -10  -7 1270.09 304.299   6
  -1  10   7 2324.88 302.009   5
   1 -10  -6 5487.73 465.214  30
   1 -10  -6 5602.67 449.348  29
   1 -10  -6 5528.33 396.629   6
  -1  10   6 4844.39 395.605   5
   1 -10  -5 8473.85 555.411  30
   1 -10  -5 9030.30 549.075  29
   1 -10  -5 9018.28 518.656   6
  -1  10   5 8433.13 505.017   5
   1 -10  -4 3454.91 420.593  30
   1 -10  -4 2905.06 377.960   6
  -1  10   4 2573.83 361.466   5
   1 -10  -4 3032.79 420.561  29
   1 -10  -3 2286.35 387.055   6
  -1  10   3 2962.26 377.859   5
   1 -10  -3 2277.20 398.392  30
  -1  10   2 8231.65 513.427   5
   1 -10  -2 7724.22 517.669  30
  -1  10   1 20201.4 904.382   5
   1 -10  -1 19980.4 916.524  29
   1 -10   0 7408.36 496.875   6
   1 -10   0 6152.20 455.544  30
  -1  10  -1 16005.7 810.297  16
   1 -10   1 17172.3 803.779   6
   1 -10   1 16866.2 807.151  29
   1 -10   1 15209.7 770.654  30
   1 -10   2 2518.96 388.455   6
   1 -10   2 2260.60 388.068  29
  -1  10  -2 1843.54 404.166  16
   1 -10   3 10207.6 572.474  29
  -1  10  -3 10392.7 564.029   5
   1 -10   3 9523.36 564.987   6
  -1  10  -3 9524.65 595.355  16
  -1  10  -4 6201.00 439.514   5
   1 -10   4 6580.61 443.677   6
   1 -10   4 6589.63 456.578  29
   1 -10   5 15934.5 760.262  29
  -1  10  -5 15412.2 735.459  38
  -1  10  -5 15834.0 749.994   5
   1 -10   5 15361.0 752.430   6
  -1  10  -6 622.609 259.420  28
   1 -10   6 1412.43 338.132  29
  -1  10  -6 1402.08 245.666  14
  -1  10  -6 1445.75 291.611  20
  -1  10  -6 1443.69 287.405  38
   1 -10   6 1489.98 294.914   6
  -1  10  -6 1391.76 294.008   5
  -1  10  -7 19649.5 844.114  38
  -1  10  -7 20313.3 878.143  16
  -1  10  -7 18382.3 834.606   5
   1 -10   7 17575.0 833.993   6
   1 -10   7 18457.1 855.325  29
  -1  10  -7 18451.8 848.293  20
  -1  10  -7 16689.6 830.523  14
  -1  10  -8 1013.47 274.360  38
   1 -10   8 695.905 289.829  29
  -1  10  -8 823.137 333.398  16
  -1  10  -8 327.772 241.450  14
  -1  10  -8 581.925 280.625  20
  -1  10  -9 5660.84 355.595  38
  -1  10  -9 4737.27 334.046  14
  -1  10  -9 5327.13 360.053  20
  -1  10 -10 2001.49 251.568  14
  -1  10 -10 2466.69 279.585  20
  -1  10 -11 4845.20 322.926  39
  -1  10 -11 4523.57 309.148  38
  -1  10 -11 4389.64 293.507  14
  -1  10 -11 4941.60 316.592  20
  -1  10 -12 263.672 198.001  38
  -1  10 -12 312.623 213.798  39
  -1  10 -12 98.1268 189.000  35
  -1  10 -12 194.847 181.643  14
  -1  10 -12 296.318 208.131  20
   1  -9 -15 436.717 208.719  26
   1  -9 -15 46.5472 168.785  15
   1  -9 -15 116.027 240.276  36
   1  -9 -14 2264.39 224.237  15
   1  -9 -14 2237.53 259.235  26
   1  -9 -14 1635.72 292.249  36
   1  -9 -14 1771.88 255.678  30
   1  -9 -13 11.3147 230.564  15
   1  -9 -13 92.7687 260.841  26
   1  -9 -13 26.7037 303.472  36
   1  -9 -13 100.853 284.028  30
   1  -9 -12 3857.55 311.733  15
   1  -9 -12 3494.73 331.751  26
   1  -9 -12 3956.28 366.821  36
   1  -9 -12 4054.32 373.129  30
   1  -9 -11 3762.83 326.947  15
   1  -9 -11 4195.63 399.242  30
   1  -9 -11 3933.28 324.378  29
   1  -9 -11 3263.84 334.415  26
   1  -9 -11 3371.52 381.751  36
   1  -9 -10 3205.84 318.624  15
   1  -9 -10 3395.18 342.459  29
   1  -9 -10 2811.21 376.450  36
   1  -9 -10 3460.51 414.112  30
   1  -9 -10 2568.06 325.357  26
   1  -9  -9 252.677 347.760  36
   1  -9  -9 869.179 338.160  29
   1  -9  -9 296.698 258.205   6
   1  -9  -9 223.775 288.179  26
   1  -9  -8 3600.35 390.587  36
   1  -9  -8 4616.28 408.902  29
   1  -9  -8 3829.36 347.538   6
  -1   9   8 3827.92 341.243   5
  -1   9   7 1739.55 707.250  43
  -1   9   7 683.050 311.927   5
   1  -9  -7 533.728 320.458   6
   1  -9  -7 859.156 370.561  29
   1  -9  -7 418.785 329.808  36
   1  -9  -7 276.197 408.197  30
  -1   9   7 399.602 650.636  42
   1  -9  -6 1981.98 265.394  22
   1  -9  -6 1745.76 332.329  36
   1  -9  -6 2261.47 420.357  30
   1  -9  -6 2313.46 394.437  29
   1  -9  -6 2621.97 355.075   6
  -1   9   6 1920.50 344.378   5
  -1   9   6 1416.31 688.192  42
  -1   9   6 2450.32 653.515   1
  -1   9   6 3016.14 703.076  43
   1  -9  -5 2463.82 517.649  11
   1  -9  -5 2199.85 370.171   6
  -1   9   5 2056.76 359.992   5
   1  -9  -5 1706.26 659.020   4
   1  -9  -5 2271.24 422.864  30
  -1   9   5 2383.32 691.337  43
   1  -9  -5 2227.10 406.634  29
  -1   9   5 3342.15 652.180   1
  -1   9   4 8998.39 533.829   5
   1  -9  -4 7984.06 810.843   4
   1  -9  -4 9667.79 541.084   6
  -1   9   4 8527.54 806.184  43
   1  -9  -4 8820.63 566.480  30
   1  -9  -4 8726.74 561.598  29
   1  -9  -3 960.790 364.115   6
  -1   9   3 1093.30 358.113   5
   1  -9  -3 974.523 393.167  30
  -1   9   3 191.828 635.743  43
   1  -9  -3 213.269 686.004   4
   1  -9  -2 5331.95 454.165  30
  -1   9   2 5519.69 714.557  43
  -1   9   2 5121.45 434.186   5
  -1   9   1 2184.11 387.223   5
  -1   9   1 1256.35 387.735  16
   1  -9  -1 1834.26 383.120  30
   1  -9  -1 1647.53 390.288  29
  -1   9   1 1019.11 628.547  43
   1  -9   0 7792.58 693.574  44
   1  -9   0 9555.26 537.032   6
  -1   9   0 9061.02 538.905  16
   1  -9   0 8531.21 540.901  29
   1  -9   0 8042.05 520.005  30
  -1   9   0 7852.09 711.014  10
   1  -9   0 8724.02 838.096   4
   1  -9   1 3931.97 628.940  44
   1  -9   1 4637.37 435.373   6
  -1   9  -1 3707.91 433.430  16
   1  -9   1 4995.22 425.354  29
   1  -9   1 3657.07 385.283  30
  -1   9  -1 4596.55 640.060  10
   1  -9   1 3369.13 753.363   4
  -1   9  -2 40990.5 1789.01   5
   1  -9   2 40189.5 1948.89   4
   1  -9   2 39620.4 1790.65   6
  -1   9  -2 40959.4 1793.97  16
   1  -9   2 41639.0 1789.57  29
  -1   9  -2 41553.6 1928.15  10
   1  -9   2 38034.5 1921.52  44
   1  -9   3 5084.81 448.467   6
  -1   9  -3 5934.74 444.324   5
  -1   9  -3 5657.75 469.565  16
  -1   9  -3 6190.53 715.828  10
   1  -9   3 5161.64 749.529   4
   1  -9   3 5232.71 449.434  29
   1  -9   4 63518.3 2790.54  44
   1  -9   4 61602.4 2650.32  29
   1  -9   4 61779.4 2649.51   6
  -1   9  -4 60060.9 2646.17   5
   1  -9   4 59752.4 2769.14   4
  -1   9  -4 60127.9 2784.09   1
  -1   9  -4 62013.3 2779.07  10
   1  -9   5 7497.62 747.590  44
   1  -9   5 6406.01 476.878  29
  -1   9  -5 6899.59 416.634  14
  -1   9  -5 8719.79 728.735   1
   1  -9   5 7385.62 461.212   6
  -1   9  -5 6926.44 459.414   5
  -1   9  -5 7043.29 741.788  10
  -1   9  -6 5554.09 368.314  38
   1  -9   6 4731.88 709.394  44
  -1   9  -6 5291.16 449.577  16
  -1   9  -6 3907.32 367.482   5
   1  -9   6 3890.80 372.266   6
   1  -9   6 4478.99 398.599  29
  -1   9  -6 3734.39 343.962  14
  -1   9  -7 1449.79 389.504  16
  -1   9  -7 1057.85 288.814   5
   1  -9   7 578.277 292.775   6
  -1   9  -7 857.241 308.607  38
   1  -9   7 457.933 335.123  29
  -1   9  -7 741.630 265.165  28
  -1   9  -7 554.195 294.261  14
  -1   9  -8 5721.20 363.471   5
  -1   9  -8 6288.13 454.883  16
  -1   9  -8 6001.44 394.375  14
  -1   9  -8 6049.76 410.705  38
   1  -9   8 5618.46 417.107  29
  -1   9  -9 498.187 297.909  14
  -1   9  -9 129.377 314.691  38
   1  -9   9 47.2155 302.152  29
  -1   9  -9 343.095 324.614  20
  -1   9  -9 277.169 343.726  16
  -1   9 -10 12284.6 671.544  20
  -1   9 -10 13021.8 657.528  14
  -1   9 -10 14144.4 665.750  38
  -1   9 -10 13987.7 665.567  16
  -1   9 -11 512.361 298.807  38
  -1   9 -11 347.218 305.792  20
  -1   9 -11 556.484 277.493  14
  -1   9 -12 6109.48 377.758  39
  -1   9 -12 5513.34 367.020  38
  -1   9 -12 5240.98 371.782  20
  -1   9 -13 619.419 250.848  38
  -1   9 -13 571.520 249.897  39
  -1   9 -13 664.133 237.588  14
  -1   9 -13 651.027 241.495  35
  -1   9 -13 235.749 254.724  20
  -1   9 -14 1195.39 220.361  39
  -1   9 -14 1238.53 211.404  35
  -1   9 -14 987.969 226.761  20
  -1   9 -14 1323.94 206.457  14
   1  -8 -16 962.356 265.120  36
   1  -8 -16 520.860 196.758  13
   1  -8 -16 583.446 195.702  15
  -1   8  16 247.551 219.778  19
   1  -8 -16 678.212 252.948  26
   1  -8 -15 562.755 309.423  36
   1  -8 -15 610.261 224.160  15
   1  -8 -15 197.745 230.662  13
   1  -8 -15 632.292 288.686  26
   1  -8 -14 273.195 249.090  15
   1  -8 -14 607.611 340.684  36
   1  -8 -14 258.135 309.133  26
   1  -8 -14 466.408 259.626  13
   1  -8 -14 565.615 278.753  30
   1  -8 -13 4396.88 400.113  26
   1  -8 -13 5228.17 356.097  13
   1  -8 -13 4881.44 389.744  30
   1  -8 -13 4818.29 354.622  15
   1  -8 -12 1119.97 355.057  30
   1  -8 -12 515.344 277.010  29
   1  -8 -12 754.635 292.776  15
   1  -8 -11 8133.08 464.723  29
   1  -8 -11 7255.41 510.623  30
   1  -8 -11 7525.84 462.000  15
   1  -8 -10 1951.38 260.790  22
   1  -8 -10 1849.42 403.308  30
   1  -8 -10 2005.02 347.565  29
   1  -8  -9 3226.70 305.932  22
  -1   8   9 3575.20 589.408   9
  -1   8   9 4218.66 686.404  42
   1  -8  -9 3767.23 386.863  29
   1  -8  -9 3813.62 429.881  30
  -1   8   8 1061.50 734.250  43
  -1   8   8 2135.18 682.139  42
   1  -8  -8 1923.09 372.407  29
   1  -8  -8 1615.95 311.441   6
   1  -8  -8 1769.75 281.000  22
  -1   8   8 1707.81 573.905   9
  -1   8   7 19766.0 1227.79  43
  -1   8   7 22262.4 1189.62  42
   1  -8  -7 19975.4 1136.57   4
   1  -8  -7 21239.3 959.007   6
  -1   8   7 21237.5 956.106   5
  -1   8   7 18585.4 1142.71   1
   1  -8  -7 21328.2 983.142  29
   1  -8  -7 20191.5 941.963  22
  -1   8   6 264.120 314.638   5
   1  -8  -6 484.906 324.410   6
  -1   8   6 880.806 693.454  43
   1  -8  -6 823.533 371.944  29
   1  -8  -6 243.952 642.635   4
   1  -8  -6 668.582 479.991  11
  -1   8   6-22.5291 653.126  42
   1  -8  -6 478.209 390.404  30
  -1   8   5 7007.92 763.863  43
   1  -8  -5 6134.55 744.651   4
  -1   8   5 6325.98 455.637   5
   1  -8  -5 6848.98 464.322   6
  -1   8   5 7447.14 744.654  42
   1  -8  -5 7750.28 496.991  30
   1  -8  -5 6870.41 486.182  29
  -1   8   4 3441.90 687.633  43
   1  -8  -4 4159.97 704.693   4
   1  -8  -4 3976.87 388.569   6
  -1   8   4 3434.37 376.581   5
  -1   8   4 4304.20 670.631  42
   1  -8  -4 4129.79 420.810  30
   1  -8  -4 3581.13 405.150  29
  -1   8   3 270.777 616.544  43
   1  -8  -3 880.433 685.629   4
   1  -8  -3 787.193 347.253   6
  -1   8   3 955.849 338.930   5
   1  -8  -3 706.122 367.995  30
  -1   8   3 811.693 626.818  42
   1  -8  -2 5044.61 433.331  30
  -1   8   2 5683.22 422.855   5
  -1   8   2 4959.38 420.537  16
  -1   8   2 5835.85 662.733  43
  -1   8   2 4926.50 566.809  10
  -1   8   2 5106.13 669.585   2
   1  -8  -1 15393.6 751.868  29
   1  -8  -1 14503.0 751.671  30
  -1   8   1 15675.3 747.087   5
  -1   8   1 14762.8 750.596  16
  -1   8   1 16736.9 932.812  43
  -1   8   1 14796.4 887.454  10
  -1   8   1 14902.7 946.921   2
  -1   8   0 9674.81 721.793  10
   1  -8   0 8339.66 512.151  29
   1  -8   0 7595.34 507.873  30
   1  -8   0 8719.51 517.077   6
  -1   8   0 8850.07 520.803  16
   1  -8   0 9022.50 824.033   4
  -1   8   0 7086.12 706.011  43
  -1   8   0 9104.29 738.993   2
   1  -8   1 36925.9 1633.63   6
   1  -8   1 38316.9 1805.76   4
  -1   8  -1 37237.2 1634.81  16
  -1   8  -1 38999.0 1744.97  43
  -1   8  -1 38299.7 1769.07  10
   1  -8   1 36647.1 1631.34  29
   1  -8   1 36022.0 1626.01  30
   1  -8   2 2248.51 363.178  29
  -1   8  -2 2315.59 374.202  16
   1  -8   2 2367.17 718.764   4
   1  -8   2 2304.77 366.661   6
  -1   8  -2 2337.33 355.627   5
  -1   8  -2 2291.39 642.250  10
   1  -8   3 31006.9 1550.08   4
   1  -8   3 29822.7 1377.90   6
  -1   8  -3 30899.2 1373.49   5
  -1   8  -3 30832.0 1381.79  16
   1  -8   3 31153.4 1528.65  44
   1  -8   3 31552.5 1375.36  29
  -1   8  -3 30965.1 1538.12  10
  -1   8  -4 6626.42 728.035  10
  -1   8  -4 6446.06 420.314   5
   1  -8   4 5932.29 436.138   6
   1  -8   4 5798.70 744.515   4
  -1   8  -4 5418.25 375.427  14
   1  -8   4 5612.72 693.719  44
   1  -8   4 5681.21 435.679  29
   1  -8   5 36668.9 1696.14  44
  -1   8  -5 34573.9 1510.06   5
   1  -8   5 34569.1 1667.59   4
   1  -8   5 33109.8 1513.40   6
   1  -8   5 33896.8 1516.56  29
  -1   8  -5 34143.8 1500.60  14
  -1   8  -5 36295.8 1681.44  10
  -1   8  -6 1794.63 644.126  10
   1  -8   6 2291.69 621.757   4
   1  -8   6 1448.04 328.642   6
  -1   8  -6 1809.42 313.098   5
  -1   8  -6 2575.29 391.111  16
   1  -8   6 1535.52 342.331  29
  -1   8  -6 2110.93 593.878   1
  -1   8  -6 1611.47 311.504  14
   1  -8   6 934.544 665.692  44
   1  -8   7 13772.3 974.959  44
  -1   8  -7 15256.5 676.880  38
  -1   8  -7 14840.9 709.430  16
  -1   8  -7 12766.0 661.604   5
   1  -8   7 12269.9 665.089   6
  -1   8  -7 13868.5 863.668   1
  -1   8  -7 13141.0 672.733  14
   1  -8   7 13092.1 678.078  29
   1  -8   8 4618.48 749.181  44
   1  -8   8 4290.55 394.180  29
  -1   8  -8 5255.64 398.522  38
  -1   8  -8 5157.72 432.287  16
  -1   8  -8 5491.60 395.673  14
  -1   8  -8 4641.82 348.833   5
  -1   8  -8 4506.77 349.188  28
  -1   8  -9 266.497 331.063  38
  -1   8  -9 505.533 352.436  16
  -1   8  -9 434.198 338.102  14
  -1   8  -9 709.160 589.259  10
  -1   8 -10 7337.20 452.074  16
  -1   8 -10 6710.84 451.949  14
  -1   8 -10 6385.21 459.442  38
  -1   8 -11 9758.54 524.617  16
  -1   8 -11 10381.6 555.300  20
  -1   8 -11 9172.59 544.657  38
  -1   8 -11 9057.28 539.692  14
  -1   8 -12 919.214 339.676  20
  -1   8 -12 971.006 340.196  38
  -1   8 -12 653.162 319.622  14
  -1   8 -13 17366.2 881.121  20
  -1   8 -13 19161.2 881.345  38
  -1   8 -13 17488.5 873.444  14
  -1   8 -14 1554.18 283.187  35
  -1   8 -14 660.629 290.663  20
  -1   8 -14 1614.87 298.175  38
  -1   8 -14 1783.47 285.145  39
  -1   8 -14 1047.22 271.448  14
  -1   8 -15 2243.70 247.171  14
  -1   8 -15 2256.49 265.085  39
  -1   8 -15 1908.83 261.889  35
   1  -7 -17 468.171 272.957  36
   1  -7 -17 142.420 189.259  37
   1  -7 -17 148.121 216.196  13
   1  -7 -17 229.774 265.491  26
   1  -7 -16 5419.46 351.793  37
   1  -7 -16 6530.79 364.204  15
   1  -7 -16 6046.32 411.937  26
   1  -7 -16 6298.92 375.109  13
   1  -7 -15-184.533 339.328  26
   1  -7 -15 593.968 253.391  37
   1  -7 -15 32.8522 281.310  13
   1  -7 -15 52.9586 258.590  15
   1  -7 -14 8715.78 453.752  15
   1  -7 -14 6739.20 440.350  37
   1  -7 -14 8032.37 506.100  26
   1  -7 -14 8650.21 467.378  13
   1  -7 -14 7230.18 455.559  30
   1  -7 -13 5196.26 333.728  22
   1  -7 -13 5138.97 410.796  30
   1  -7 -13 5060.27 365.839  37
   1  -7 -13 5325.24 384.246  15
   1  -7 -12 1493.13 303.548  29
   1  -7 -12 1854.61 271.394  22
   1  -7 -12 1693.75 368.167  30
   1  -7 -12 1458.60 316.878  15
   1  -7 -11 902.233 305.760  15
   1  -7 -11 934.878 321.276  29
  -1   7  11 824.372 643.732  42
   1  -7 -11 862.272 276.473  22
  -1   7  11 1016.44 760.584  43
   1  -7 -11 1254.51 379.431  30
  -1   7  10 8018.06 711.542   9
   1  -7 -10 9152.41 527.930  29
   1  -7 -10 9837.34 560.122  30
   1  -7 -10 8594.50 490.285  22
  -1   7  10 9425.82 823.373  42
   1  -7  -9 2153.11 354.237  29
  -1   7   9 1039.37 669.011  42
   1  -7  -9 2616.18 390.859  30
  -1   7   9 1678.51 560.729   9
   1  -7  -9 1706.14 290.871  22
   1  -7  -8 20752.9 983.414   6
   1  -7  -8 19363.8 1139.40   4
   1  -7  -8 21426.2 980.112  22
   1  -7  -8 22225.4 1009.09  29
   1  -7  -8 23584.8 1019.83  30
  -1   7   8 23426.2 1218.53  42
  -1   7   7 2804.64 707.767  43
  -1   7   7 1843.89 314.597   5
   1  -7  -7 2744.39 318.493   6
  -1   7   7 3009.05 645.285  42
   1  -7  -7 2831.56 471.047  11
   1  -7  -7 2517.61 287.479  22
   1  -7  -7 2918.51 364.479  29
   1  -7  -7 2113.99 614.406   4
   1  -7  -6 6749.18 582.143  11
  -1   7   6 8002.67 712.785  42
  -1   7   6 6718.84 746.113  43
   1  -7  -6 6881.75 463.525  29
   1  -7  -6 7632.03 717.017   4
  -1   7   6 6613.96 425.991   5
   1  -7  -6 6997.38 437.938   6
   1  -7  -5 1801.04 641.378   4
  -1   7   5 1070.97 628.672  43
  -1   7   5 1544.81 594.868  42
   1  -7  -5 1567.35 315.434   6
  -1   7   5 1521.16 312.140   5
   1  -7  -5 1195.70 339.955  29
   1  -7  -5 1957.33 360.337  30
  -1   7   4 48500.4 2101.34   5
   1  -7  -4 49457.9 2236.09   4
   1  -7  -4 47247.9 2104.36   6
  -1   7   4 48871.8 2216.42   2
   1  -7  -4 47004.0 2107.96  29
   1  -7  -4 48600.7 2111.14  30
  -1   7   4 54895.9 2227.03  42
  -1   7   4 50511.9 2231.86  43
  -1   7   3 1771.96 579.172  42
  -1   7   3 1643.54 454.383  10
  -1   7   3 1431.35 325.290  16
   1  -7  -3 3229.11 666.916   4
  -1   7   3 869.273 597.438  43
  -1   7   3 1787.26 576.382   2
   1  -7  -3 1819.95 329.007   6
  -1   7   3 2281.29 325.182   5
  -1   7   2 32962.9 1408.06   5
  -1   7   2 30750.4 1410.42  16
  -1   7   2 32263.2 1540.07  42
  -1   7   2 32580.5 1534.18  43
  -1   7   2 30387.9 1492.16  10
  -1   7   2 32931.7 1549.28   2
   1  -7  -1 7689.43 466.404  29
  -1   7   1 7895.89 473.030   5
  -1   7   1 7340.06 470.538  16
  -1   7   1 9223.58 702.425  42
  -1   7   1 8672.90 668.898  43
  -1   7   1 7758.02 648.855  10
  -1   7   1 7075.89 710.833   2
  -1   7   0 11439.5 745.664  10
   1  -7   0 10286.0 546.357  29
   1  -7   0 10230.3 553.845   6
  -1   7   0 9986.70 552.025  16
   1  -7   0 10436.8 837.427   4
  -1   7   0 10635.1 719.910  43
  -1   7   0 10580.2 774.301   2
   1  -7   1 4790.57 393.920  29
   1  -7   1 5389.67 393.430   6
  -1   7  -1 5238.28 394.129  16
   1  -7   1 5457.37 730.896   4
  -1   7  -1 5241.31 582.391  43
  -1   7  -1 5592.41 642.987  10
  -1   7  -2 64403.5 2737.30  10
  -1   7  -2 59867.2 2633.15  16
   1  -7   2 61807.8 2630.28  29
   1  -7   2 61385.5 2754.07   4
  -1   7  -2 59992.5 2630.61   5
   1  -7   2 61081.8 2631.59   6
  -1   7  -2 63558.8 2708.24  43
  -1   7  -2 58229.3 2734.45   2
  -1   7  -3 17932.2 866.044  14
   1  -7   3 19437.5 1095.26   4
  -1   7  -3 19455.3 889.579   5
   1  -7   3 19215.8 892.421   6
  -1   7  -3 21306.7 1058.91   2
  -1   7  -3 20965.0 1079.29  10
   1  -7   3 19641.8 886.809  29
  -1   7  -4 23416.6 1141.23  14
  -1   7  -4 26727.3 1154.49   5
   1  -7   4 25541.9 1157.01   6
   1  -7   4 26708.1 1331.83   4
   1  -7   4 27221.2 1155.47  29
  -1   7  -4 29231.7 1332.93  10
  -1   7  -4 24815.0 1294.45   2
  -1   7  -5 859.617 347.202  16
   1  -7   5 726.862 299.095   6
  -1   7  -5 1102.50 304.948   5
  -1   7  -5 969.891 277.073  14
   1  -7   5 626.203 626.027   4
   1  -7   5 1119.38 310.623  29
  -1   7  -5 1498.82 627.692  10
  -1   7  -6 5039.64 683.736  10
   1  -7   6 4894.47 649.695   4
  -1   7  -6 4401.47 404.557  16
   1  -7   6 4411.60 354.630   6
  -1   7  -6 4823.83 359.074   5
   1  -7   6 4817.64 371.193  29
  -1   7  -6 4052.80 349.335  14
   1  -7   6 4487.94 665.539  44
  -1   7  -7 294.616 342.999  16
   1  -7   7 82.9577 568.057   4
  -1   7  -7 267.157 275.575   5
  -1   7  -7-246.049 552.739   1
  -1   7  -7 315.954 294.295  14
   1  -7   7 292.096 298.986  29
  -1   7  -8 8551.67 479.927  38
   1  -7   8 7751.24 468.135  29
  -1   7  -8 8069.75 442.909   5
  -1   7  -8 7768.00 487.547  14
  -1   7  -8 7458.34 636.617   1
  -1   7  -8 8322.89 501.072  16
  -1   7  -8 7791.45 448.391  28
  -1   7  -9 158.418 607.139  10
  -1   7  -9 413.354 271.618  28
  -1   7  -9 397.822 344.724  14
   1  -7   9 479.582 685.016  44
  -1   7  -9 439.377 333.535  16
  -1   7  -9 603.219 330.532  38
  -1   7 -10 8133.98 485.211  16
  -1   7 -10 7260.89 742.941  10
  -1   7 -10 7582.62 494.960  38
  -1   7 -10 8368.76 496.613  14
   1  -7  10 7137.52 816.230  44
   1  -7  11 586.863 681.053  44
  -1   7 -11 343.594 353.493  38
  -1   7 -11 291.558 584.502  10
  -1   7 -11 172.528 343.255  14
  -1   7 -11 279.849 306.715  16
  -1   7 -12 702.317 364.163  20
  -1   7 -12 451.331 345.695  14
  -1   7 -12 571.836 362.644  38
  -1   7 -12 281.638 274.434  16
  -1   7 -13 364.687 356.495  38
  -1   7 -13 660.468 349.545  39
  -1   7 -13 669.571 360.141  20
  -1   7 -13 629.102 336.994  14
  -1   7 -14 3930.39 375.682  35
  -1   7 -14 3625.67 354.959  14
  -1   7 -14 3815.82 388.873  38
  -1   7 -14 3791.69 376.628  39
  -1   7 -15 213.541 313.224  38
  -1   7 -15 31.0838 296.564  35
  -1   7 -16 2485.08 284.058  20
  -1   7 -16 2446.59 292.763  35
  -1   7 -17-65.8130 211.439  20
  -1   7 -17 34.9333 194.197  14
  -1   7 -17-616.219 223.757  35
   1  -6 -18 126.300 227.413  37
   1  -6 -18 160.572 256.566  36
   1  -6 -18 352.259 225.387  13
   1  -6 -17 3608.78 316.718  37
   1  -6 -17 3512.12 354.029  36
   1  -6 -17 3946.62 316.913  13
   1  -6 -16 190.152 290.793  37
   1  -6 -16 418.610 297.639  13
   1  -6 -16 362.932 267.103  15
   1  -6 -15 2582.19 270.603  22
   1  -6 -15 2318.91 330.380  37
   1  -6 -15 2500.94 340.766  13
   1  -6 -15 2359.64 312.001  15
   1  -6 -14 2719.35 288.079  22
   1  -6 -14 2279.18 322.141  15
   1  -6 -14 1701.50 312.230  30
   1  -6 -14 2123.14 251.098  21
   1  -6 -14 2160.31 333.673  37
  -1   6  13 15262.3 1063.53  43
   1  -6 -13 14414.8 710.867  30
   1  -6 -13 13701.7 707.773  37
   1  -6 -13 14870.8 710.908  15
   1  -6 -13 13540.5 689.116  22
  -1   6  12 5010.32 822.960  43
  -1   6  12 5956.21 737.279  42
   1  -6 -12 4636.01 365.877  29
   1  -6 -12 4874.08 410.717  30
   1  -6 -12 4641.38 380.952  37
   1  -6 -12 4497.53 358.614  22
   1  -6 -12 4331.39 374.476  15
  -1   6  11 5614.57 746.127  42
   1  -6 -11 5497.36 431.049  30
   1  -6 -11 4760.68 385.010  29
   1  -6 -11 4951.30 373.852  22
   1  -6 -11 5237.97 384.141  15
   1  -6 -11 4928.16 378.257  37
   1  -6 -10 11029.8 591.884  30
   1  -6 -10 10298.3 552.872  22
  -1   6  10 10323.2 747.177   9
  -1   6  10 11082.6 864.962  42
   1  -6  -9 8117.94 497.785  30
  -1   6   9 8902.60 768.860  42
   1  -6  -9 7496.98 443.221  22
  -1   6   9 7350.39 661.580   9
  -1   6   8 18739.6 1118.62  42
   1  -6  -8 20127.1 988.662  11
   1  -6  -8 20611.7 1046.76   4
  -1   6   8 19498.9 1044.42   1
   1  -6  -8 19169.5 901.680  22
   1  -6  -8 21098.0 933.504  30
   1  -6  -7 38351.1 1763.43  11
   1  -6  -7 37203.0 1691.44  22
   1  -6  -7 40218.5 1710.85  30
   1  -6  -7 38465.7 1809.73   4
   1  -6  -6 31092.8 1384.52   4
  -1   6   6 27148.8 1235.86   5
  -1   6   6 29249.4 1389.49  42
   1  -6  -5 29525.2 1450.59   4
  -1   6   5 29075.1 1474.74  43
  -1   6   5 32756.1 1449.41  42
  -1   6   5 28735.3 1298.84   5
  -1   6   5 30599.2 1420.17   2
   1  -6  -4 2748.57 625.682   4
  -1   6   4 4793.73 579.502  42
  -1   6   4 4301.88 604.412  43
  -1   6   4 3071.18 539.222   2
  -1   6   4 3303.73 322.144   5
   1  -6  -3 945.145 613.715   4
  -1   6   3 744.944 419.288  10
  -1   6   3 972.633 536.090  43
  -1   6   3 1230.29 527.802  42
  -1   6   3 1507.12 521.969   2
  -1   6   2 16642.0 868.845  10
  -1   6   2 16743.3 906.290  42
  -1   6   2 15511.1 903.047  43
  -1   6   2 16007.7 928.374   2
  -1   6   1 51872.0 2323.71  10
  -1   6   1 52113.8 2327.11  43
  -1   6   1 54139.2 2337.08  42
  -1   6   1 50014.0 2352.27   2
   1  -6   0 15650.2 954.266   4
  -1   6   0 16206.2 876.125  10
  -1   6   0 14807.7 850.475  43
  -1   6   0 15168.3 881.471  42
  -1   6   0 15329.9 897.137   2
  -1   6  -1 37979.6 1765.90  10
   1  -6   1 39098.5 1797.36   4
  -1   6  -1 37629.1 1736.51  43
  -1   6  -2 1142.85 562.373  10
   1  -6   2 482.303 629.989   4
  -1   6  -2 1473.27 472.137  43
  -1   6  -3 8674.43 685.635   2
   1  -6   3 9406.32 753.286   4
  -1   6  -3 9480.24 496.151   5
  -1   6  -3 9341.25 732.203  10
  -1   6  -4 1537.82 520.365   2
  -1   6  -4 2174.70 594.060  10
  -1   6  -4 2005.67 293.206   5
   1  -6   4 1351.15 599.376   4
   1  -6   5 26278.1 1208.10   4
  -1   6  -5 22162.1 1171.34   2
  -1   6  -5 21707.1 1040.01  14
  -1   6  -5 25083.7 1223.72  10
  -1   6  -5 24642.1 1042.32   5
  -1   6  -5 22988.1 1056.50  16
  -1   6  -6 9413.20 474.346   5
   1  -6   6 9141.74 716.518   4
  -1   6  -6 9384.65 508.088  16
  -1   6  -6 8467.16 481.690  14
  -1   6  -7 3696.24 353.891  16
  -1   6  -7 3276.84 335.744  14
  -1   6  -7 3673.14 298.822   5
   1  -6   7 3813.77 578.816   4
   1  -6   8 4928.07 692.279  44
  -1   6  -8 4875.08 338.035  28
  -1   6  -8 4664.45 521.733   1
  -1   6  -8 4715.39 377.446  14
  -1   6  -8 5514.31 386.933  16
  -1   6  -8 4303.82 642.961  10
  -1   6  -9 4106.83 334.140  28
  -1   6  -9 4703.37 376.353  16
  -1   6  -9 4452.70 638.789  10
  -1   6  -9 4624.46 386.139  14
   1  -6   9 5698.93 724.368  44
  -1   6  -9 4731.37 378.367  38
  -1   6 -10 9891.85 514.091  28
  -1   6 -10 9286.24 548.869  38
   1  -6  10 8182.54 835.272  44
  -1   6 -10 10116.6 555.960  14
  -1   6 -10 10598.6 535.207  16
  -1   6 -10 9655.03 779.196  10
   1  -6  11 13069.8 1016.77  44
  -1   6 -11 15118.0 741.460  14
  -1   6 -11 12058.2 924.096  10
  -1   6 -11 15690.1 741.755  38
  -1   6 -12 8872.22 541.546  38
   1  -6  12 8932.25 845.148  44
  -1   6 -12 9136.94 529.746  14
  -1   6 -12 8892.10 476.628  17
  -1   6 -12 8044.70 739.387  10
  -1   6 -13 2492.96 287.857  17
  -1   6 -13 2429.36 391.417  38
  -1   6 -14 433.299 262.194  17
  -1   6 -14 467.857 349.666  35
  -1   6 -14 496.846 371.659  38
  -1   6 -15 653.065 335.863  20
  -1   6 -15 484.093 251.404  17
  -1   6 -15 929.269 344.009  35
  -1   6 -15 1077.20 365.801  38
  -1   6 -16 1031.36 333.432  38
  -1   6 -16 1206.91 288.461  14
  -1   6 -16 1506.42 304.470  20
  -1   6 -16 906.416 238.207  17
  -1   6 -16 1502.63 318.415  35
  -1   6 -17 613.471 248.669  14
  -1   6 -17 484.172 259.855  20
  -1   6 -17 1198.70 207.328  17
  -1   6 -17 1113.21 276.485  35
  -1   6 -18 910.280 202.564  14
  -1   6 -18 718.215 235.723  35
  -1   6 -18 1019.81 210.774  20
  -1   6 -18 820.150 168.218  17
   1  -5 -19-52.8119 231.105  26
   1  -5 -19 254.298 236.413  37
   1  -5 -19 283.284 216.454  36
   1  -5 -18 4678.76 353.775  26
   1  -5 -18 4549.49 353.779  37
   1  -5 -18 4293.45 344.182  36
   1  -5 -17 2440.70 340.504  26
   1  -5 -17 1784.62 282.045  21
   1  -5 -17 1708.00 330.367  37
   1  -5 -16 10494.6 533.847  15
   1  -5 -16 9163.35 524.430  21
   1  -5 -16 9849.33 516.811  22
   1  -5 -16 10244.5 562.217  37
   1  -5 -15-23.9137 303.192  15
   1  -5 -15 435.421 294.912  21
   1  -5 -15 440.868 284.512  22
   1  -5 -15 257.232 346.288  37
   1  -5 -14 1406.41 354.372  37
   1  -5 -14 1486.47 305.982  21
   1  -5 -14 1817.61 317.516  15
  -1   5  14 1362.30 649.962  42
   1  -5 -14 1398.25 299.623  22
   1  -5 -13 183.411 338.390  37
   1  -5 -13 844.008 302.889  30
   1  -5 -13 725.777 292.696  21
   1  -5 -13 564.435 298.244  15
  -1   5  13 184.280 653.051  42
   1  -5 -13 554.052 298.098  22
   1  -5 -12 2392.20 342.339  37
   1  -5 -12 2516.25 342.733  30
   1  -5 -12 1731.48 298.894  21
   1  -5 -12 2169.42 317.990  22
   1  -5 -12 2114.53 318.461  15
  -1   5  12 2089.83 680.084  42
  -1   5  11 12981.1 822.576   9
   1  -5 -11 14298.9 675.266  22
   1  -5 -11 12627.4 661.289  21
   1  -5 -11 14607.3 689.816  30
   1  -5 -11 12969.5 682.783  37
   1  -5 -11 14918.9 675.892  15
  -1   5  11 14501.6 946.148  42
  -1   5  10 30583.0 1481.10   9
   1  -5 -10 30723.6 1360.60  22
   1  -5 -10 26596.3 1350.08  21
   1  -5 -10 33579.3 1373.26  30
   1  -5 -10 31266.3 1364.07  37
   1  -5 -10 32795.2 1363.07  15
  -1   5  10 36935.2 1565.08  42
  -1   5   9 4162.25 544.318   9
  -1   5   9 4217.47 643.147  42
   1  -5  -9 4153.73 369.146  30
   1  -5  -9 3978.06 324.378  22
  -1   5   8 16080.3 905.725   9
   1  -5  -8 17141.5 890.488   4
   1  -5  -8 15725.0 751.019  22
  -1   5   8 14730.6 865.274   1
   1  -5  -8 16905.7 822.534  11
   1  -5  -7 23606.2 1161.05  11
  -1   5   7 25954.9 1258.58  42
   1  -5  -7 25650.3 1215.37   4
  -1   5   6 61906.1 2752.59  42
   1  -5  -6 63175.0 2730.90   4
   1  -5  -6 60531.9 2700.17  11
   1  -5  -5 51763.6 2312.42   4
  -1   5   5 53500.4 2303.22   2
  -1   5   5 49334.1 2319.31  42
  -1   5   4 67448.8 3091.94  10
   1  -5  -4 77410.6 3149.39   4
  -1   5   4 71685.5 3134.89   2
  -1   5   4 74358.4 3147.16  42
  -1   5   3 10697.0 625.103  10
   1  -5  -3 11595.7 766.338   4
  -1   5   3 10500.4 702.629   2
  -1   5   3 11825.4 719.032  42
  -1   5   3 9629.78 728.852  43
  -1   5   2 1705.57 431.196  10
  -1   5   2 2606.37 506.294  42
  -1   5   2 2504.75 502.425  43
  -1   5   2 1705.11 517.869   2
  -1   5   1 16428.8 872.421  43
  -1   5   1 16709.6 886.342  42
  -1   5   1 16028.4 908.557   2
  -1   5   1 16360.8 868.032  10
   1  -5   0 6985.78 730.891   4
  -1   5   0 9842.98 631.000  42
  -1   5   0 9067.68 599.669  43
  -1   5   0 7317.24 658.539   2
  -1   5   0 8012.41 625.107  10
  -1   5  -1 30998.9 1418.27  43
   1  -5   1 30325.0 1484.96   4
  -1   5  -1 31217.4 1451.12  10
  -1   5  -2 91063.4 3863.43  43
   1  -5   2 89589.1 3891.52   4
  -1   5  -2 86561.7 3884.63  10
   1  -5   3 466.746 580.122   4
  -1   5  -3 187.785 414.610  43
  -1   5  -3 993.002 486.126   2
  -1   5  -3 763.223 546.666  10
  -1   5  -4 35437.2 1629.18  10
  -1   5  -4 33692.6 1600.88   2
   1  -5   4 35175.1 1624.91   4
  -1   5  -5 6915.46 649.389  10
   1  -5   5 6733.47 636.014   4
  -1   5  -5 6723.47 554.736   2
   1  -5   6 30844.5 1458.19   4
   1  -5   7 3565.42 536.121   4
  -1   5  -8 13849.6 711.759   1
  -1   5  -8 11612.0 611.471  16
   1  -5   8 12149.1 855.250  44
  -1   5  -8 13391.9 817.208  10
   1  -5   8 12495.0 743.531   4
  -1   5  -9 6065.03 477.062  40
   1  -5   9 6816.60 706.417  44
  -1   5  -9 7540.99 416.086  16
  -1   5  -9 8068.93 666.467  10
  -1   5  -9 6692.02 425.891  38
  -1   5 -10 6394.68 517.397  40
  -1   5 -10 7588.62 421.063  28
   1  -5  10 7261.45 750.941  44
  -1   5 -10 7671.33 431.754  16
  -1   5 -10 7620.37 416.551  17
  -1   5 -10 6912.74 537.532  12
  -1   5 -10 8074.08 456.464  38
  -1   5 -10 7028.57 674.990  10
   1  -5  11 2392.80 658.050  44
  -1   5 -11 3135.52 296.885  17
  -1   5 -11 1829.65 579.406  10
  -1   5 -11 2861.75 437.442  40
  -1   5 -11 2401.17 349.374  38
   1  -5  12 22277.8 1277.67  44
  -1   5 -12 23428.0 1069.72  38
  -1   5 -12 24095.4 1044.26  17
  -1   5 -13 11149.7 576.562  17
  -1   5 -13 12882.1 619.247  20
  -1   5 -13 9943.52 762.739  10
  -1   5 -13 10582.9 623.066  38
   1  -5  13 10544.4 871.124  44
  -1   5 -14 16929.7 846.487  35
  -1   5 -14 17270.2 811.992  17
  -1   5 -14 17348.9 851.216  38
  -1   5 -14 17413.8 829.703  14
  -1   5 -14 17679.8 843.360  20
   1  -5  14 16057.3 1058.92  44
  -1   5 -15 3006.18 353.806  14
  -1   5 -15 3291.96 403.742  38
  -1   5 -15 2588.00 321.069  17
  -1   5 -15 2635.83 365.829  20
  -1   5 -16 3714.64 356.885  14
  -1   5 -16 4008.88 337.529  17
  -1   5 -16 4127.51 373.490  20
  -1   5 -17 1200.05 277.373  14
  -1   5 -17 817.539 261.557  17
  -1   5 -17 950.674 290.633  20
  -1   5 -18 4506.23 318.748  14
  -1   5 -18 5255.46 328.747  20
  -1   5 -18 5207.45 322.827  17
  -1   5 -19 2502.67 219.357  17
  -1   5 -19 2390.77 250.088  39
  -1   5 -19 2656.44 212.537  14
   1  -4 -19 163.179 241.047  21
   1  -4 -19 351.317 249.637  13
   1  -4 -19 564.105 248.771  26
   1  -4 -19 120.159 228.281  36
   1  -4 -19 648.630 278.796  37
   1  -4 -18 799.439 286.997  21
   1  -4 -18 1217.61 297.368  13
   1  -4 -18 1010.74 301.469  26
   1  -4 -18 1671.47 330.449  37
   1  -4 -17 1982.89 368.894  37
   1  -4 -17 1311.18 321.694  21
   1  -4 -17 2050.46 344.052  13
   1  -4 -17 1760.21 345.457  26
   1  -4 -17 1539.70 297.333  22
   1  -4 -16 1321.28 374.793  37
   1  -4 -16 1410.74 362.766  13
   1  -4 -16 971.620 307.193  15
   1  -4 -16 994.768 326.969  21
   1  -4 -16 1086.72 299.449  22
  -1   4  15 9034.81 786.129  42
   1  -4 -15 8085.19 510.279  13
   1  -4 -15 8851.86 478.557  15
   1  -4 -15 7781.39 445.508  35
   1  -4 -15 7972.11 524.138  37
   1  -4 -15 8078.40 475.911  22
   1  -4 -15 6733.77 485.823  21
   1  -4 -14 3757.39 341.405  15
  -1   4  14 3904.98 693.222  42
   1  -4 -14 2475.71 308.758  35
   1  -4 -14 3567.63 403.282  37
   1  -4 -14 3791.02 366.413  21
   1  -4 -14 3596.83 351.195  22
   1  -4 -13 7837.44 438.017  15
  -1   4  13 8603.15 776.209  42
   1  -4 -13 6290.31 408.618  35
   1  -4 -13 7261.95 474.281  37
   1  -4 -13 7361.64 439.763  22
   1  -4 -13 5848.65 443.019  21
   1  -4 -12 830.067 300.256  22
  -1   4  12 2591.42 648.583  42
   1  -4 -12 1155.26 305.948  21
   1  -4 -12 1953.48 288.468  15
  -1   4  11 459.084 608.978  42
   1  -4 -11 355.591 284.599  30
  -1   4  11 85.7883 460.418   9
   1  -4 -11 260.803 263.201  15
   1  -4 -11 280.979 279.623  22
   1  -4 -11 196.315 272.483  21
  -1   4  10 6337.47 667.921  42
   1  -4 -10 5130.98 347.993  15
  -1   4  10 6063.59 548.045   9
   1  -4 -10 4899.58 357.153  22
   1  -4 -10 5211.24 352.119  21
   1  -4  -9 8056.75 489.538  11
   1  -4  -9 8365.17 452.705  22
  -1   4   8 40344.2 1790.61   9
   1  -4  -8 38649.8 1732.99  11
   1  -4  -8 41998.8 1760.91   4
  -1   4   8 36342.9 1749.08   1
  -1   4   8 39719.5 1821.98  42
  -1   4   7 21792.8 1142.14  42
   1  -4  -7 22120.9 1032.40  11
   1  -4  -7 22420.4 1085.74   4
  -1   4   6 5481.88 579.048  42
   1  -4  -6 4957.98 425.053  11
   1  -4  -6 5442.11 543.455   4
   1  -4  -5 395.246 508.878   4
  -1   4   5 742.844 504.717  42
  -1   4   5 247.816 407.702   2
  -1   4   4 8868.22 501.070  10
  -1   4   4 8923.71 651.066  42
   1  -4  -4 9820.65 670.516   4
  -1   4   4 9051.89 608.113   2
  -1   4   3 51117.7 2247.99  10
  -1   4   3 52493.9 2290.49  42
   1  -4  -3 51664.7 2296.46   4
  -1   4   3 51555.4 2284.60   2
  -1   4   2 11697.2 644.836  10
  -1   4   2 12590.6 708.654   2
  -1   4   1 164414. 6993.92  10
  -1   4   1 157027. 6999.96  43
  -1   4   1 166732. 7000.19  42
  -1   4   1 165192. 7007.99   2
  -1   4   0 36528.5 1646.19  10
  -1   4   0 37249.4 1632.99  43
   1  -4   0 35021.7 1679.06   4
  -1   4   0 36437.9 1658.61   2
   1  -4   1 9257.74 729.262   4
  -1   4  -1 9619.98 675.475  10
   1  -4   2 33649.6 1555.86   4
  -1   4  -2 31827.6 1540.45  10
  -1   4  -2 34322.4 1503.27  43
  -1   4  -3 45005.9 1993.21  10
  -1   4  -3 43032.0 1950.71  43
   1  -4   3 44055.6 1994.40   4
  -1   4  -3 45345.2 1976.74   2
  -1   4  -4 57570.9 2581.09  10
   1  -4   4 57547.9 2574.46   4
  -1   4  -4 59556.1 2561.93   2
   1  -4   5 15748.2 854.814   4
  -1   4  -5 14687.8 808.625   2
   1  -4   6 73449.8 3199.53   4
  -1   4  -7 27159.9 1327.64  10
   1  -4   7 27563.1 1286.59   4
  -1   4  -8 5516.16 448.451   1
   1  -4   8 4966.61 606.356  44
  -1   4  -8 6307.91 587.761  10
   1  -4   8 5453.01 500.624   4
   1  -4   9 30238.6 1501.80  44
  -1   4  -9 31107.2 1466.84  10
  -1   4 -10 22253.7 1065.00  10
  -1   4 -10 19841.7 955.805  40
  -1   4 -10 20537.7 917.585  17
  -1   4 -10 18594.9 981.245  12
   1  -4  10 20726.2 1111.78  44
  -1   4 -10 20614.1 927.251  38
  -1   4 -11 7054.33 657.452  10
  -1   4 -11 8146.75 534.272  40
  -1   4 -11 8621.68 445.159  17
  -1   4 -11 7110.97 426.638  13
   1  -4  11 8703.04 727.901  44
  -1   4 -11 7945.27 472.630  38
  -1   4 -11 8306.23 438.633  28
  -1   4 -12 8232.79 461.121  13
  -1   4 -12 8802.07 585.210  40
  -1   4 -12 8704.95 667.027  10
   1  -4  12 7764.10 757.713  44
  -1   4 -12 9614.14 483.338  17
  -1   4 -13 2964.96 365.066  20
  -1   4 -13 2309.24 288.606  13
  -1   4 -13 2720.92 521.470  10
  -1   4 -13 3045.57 330.056  17
   1  -4  13 3156.74 642.306  44
   1  -4  14 8025.70 719.373  44
  -1   4 -14 5886.71 420.669  21
  -1   4 -14 6452.07 400.854  13
  -1   4 -14 6503.53 451.331  14
  -1   4 -14 7945.23 463.987  20
  -1   4 -14 6814.50 438.828  17
  -1   4 -15 1831.01 333.546  17
  -1   4 -15 1523.72 276.109  13
  -1   4 -15 2489.85 338.199  14
  -1   4 -15 2585.45 352.918  39
  -1   4 -15 2665.15 354.481  20
  -1   4 -15 2195.79 315.499  21
  -1   4 -16 7473.52 451.215  17
  -1   4 -16 5980.47 431.356  21
  -1   4 -16 7478.25 448.104  14
  -1   4 -16 7570.02 455.597  20
  -1   4 -16 7270.96 466.318  39
  -1   4 -17 1459.28 296.170  14
  -1   4 -17 1785.31 326.600  39
  -1   4 -17 1410.87 277.115  21
  -1   4 -17 1255.17 301.743  20
  -1   4 -17 1553.34 309.516  17
  -1   4 -18 10018.6 521.258  39
  -1   4 -18 9196.99 492.384  20
  -1   4 -18 9745.08 505.946  17
  -1   4 -18 9250.27 487.146  14
  -1   4 -19 3649.60 288.218  17
  -1   4 -19 3281.21 301.879  39
  -1   4 -20 5453.86 316.924  35
  -1   4 -20 4868.80 296.663  17
   1  -3 -20 411.945 232.434  21
   1  -3 -20 891.933 253.701  37
   1  -3 -20 392.928 218.996  13
   1  -3 -19 1042.84 254.632  26
   1  -3 -19 1096.56 279.830  21
   1  -3 -19 688.125 307.845  37
   1  -3 -19 627.310 267.069  13
   1  -3 -18 3698.17 342.936  26
   1  -3 -18 3638.13 351.916  13
   1  -3 -18 3537.69 358.520  21
   1  -3 -18 3483.99 283.698  35
   1  -3 -18 4007.51 396.387  37
   1  -3 -17 3339.51 361.332  26
   1  -3 -17 2685.04 366.553  21
   1  -3 -17 3310.10 366.888  13
   1  -3 -17 3177.34 410.530  37
   1  -3 -17 2917.46 289.971  35
   1  -3 -17 2772.77 343.122  22
   1  -3 -16 1513.02 357.911  21
   1  -3 -16 1908.20 370.497  13
   1  -3 -16 1553.18 279.644  35
   1  -3 -16 2417.06 401.063  37
   1  -3 -16 1517.82 329.098  22
   1  -3 -15 510.303 319.862  22
   1  -3 -15 109.509 344.824  21
   1  -3 -15 139.073 302.208  15
   1  -3 -15 285.183 342.603  13
   1  -3 -15 336.204 267.856  35
   1  -3 -15 938.679 375.207  37
  -1   3  15 725.848 639.485  42
   1  -3 -14 1806.66 326.581  22
   1  -3 -14 1388.85 351.072  21
  -1   3  14 2325.13 654.694  42
   1  -3 -14 1852.45 282.991  35
   1  -3 -14 2045.18 309.498  15
   1  -3 -13 6414.51 402.700  15
   1  -3 -13 6204.61 385.938  35
   1  -3 -13 6264.25 418.754  22
   1  -3 -13 6469.25 434.208  21
  -1   3  13 7190.82 736.196  42
   1  -3 -12 7735.54 441.931  15
   1  -3 -12 8456.58 430.512  35
   1  -3 -12 8013.91 453.382  22
   1  -3 -12 6418.21 464.985  21
  -1   3  12 9888.13 752.776  42
  -1   3  11 23912.3 1162.35  42
   1  -3 -11 21435.7 960.331  15
   1  -3 -11 19882.7 968.539  21
   1  -3 -11 21036.3 962.281  22
  -1   3  11 23731.4 1069.04   9
  -1   3  10 9571.58 731.312  42
   1  -3 -10 8166.41 482.751  21
   1  -3 -10 9306.84 479.825  22
  -1   3  10 9920.40 622.184   9
   1  -3 -10 9374.96 468.212  15
  -1   3   9 565.381 429.852   9
  -1   3   9 709.803 547.253  42
   1  -3  -9 302.378 261.110  11
  -1   3   8 10116.5 624.774   9
   1  -3  -8 8458.52 553.384   4
  -1   3   8 9860.31 697.644  42
   1  -3  -8 9708.29 512.762  11
  -1   3   7 2249.47 439.825   9
  -1   3   7 1573.21 517.685  42
   1  -3  -7 1695.82 410.265   4
  -1   3   7 1707.38 365.557   1
   1  -3  -7 1893.96 310.300  11
   1  -3  -6 11701.3 660.282   4
  -1   3   6 11564.7 716.695  42
   1  -3  -6 11519.3 682.657  41
   1  -3  -6 10218.6 576.165  11
   1  -3  -5 33471.5 1503.82   4
  -1   3   5 32896.7 1525.80  42
   1  -3  -5 32725.3 1517.35  41
  -1   3   4 19096.1 904.005  42
   1  -3  -4 18648.9 906.034   4
  -1   3   4 19716.4 870.164   2
  -1   3   3 580.257 433.150  42
   1  -3  -3 771.375 481.409   4
  -1   3   3 1088.99 293.782  10
  -1   3   3 998.963 413.332   2
  -1   3   2 1507.73 351.835  10
  -1   3   2 968.539 424.512   2
   1  -3  -2 1256.60 434.704  41
  -1   3   2 1007.15 427.080  42
  -1   3   1 33087.3 1469.09  10
   1  -3  -1 32536.1 1484.74  41
  -1   3   1 32895.3 1491.23   2
   1  -3   0 41392.2 1932.16  41
  -1   3   0 43742.5 1934.38  10
   1  -3   0 42106.5 1957.72   4
  -1   3   0 44926.8 1946.09   2
  -1   3   0 46586.8 1929.07  43
  -1   3  -1 117054. 5076.36  10
   1  -3   1 116662. 5082.90   4
  -1   3  -1 120033. 5064.33  43
  -1   3  -2 21370.2 1044.97  10
   1  -3   2 20159.7 1057.61   4
  -1   3  -2 22007.0 988.936  43
  -1   3  -3 20156.4 996.743  10
   1  -3   3 19274.8 996.422   4
  -1   3  -3 19154.7 923.446  43
  -1   3  -3 21320.9 968.187   2
   1  -3   4 26534.1 1282.29   4
  -1   3  -4 27989.7 1260.99   2
   1  -3   5 69595.8 3021.06   4
  -1   3  -5 69466.4 3016.60   2
   1  -3   6 421.376 427.020   4
  -1   3  -6 572.454 482.636  10
  -1   3  -7 36632.5 1628.71  10
  -1   3  -7 35681.6 1583.64   1
   1  -3   7 34564.3 1591.49   4
  -1   3  -8 1755.93 491.522  10
   1  -3   8 2077.79 380.930   4
   1  -3   8 2625.27 518.271  44
  -1   3  -8 2092.03 327.276   1
  -1   3  -9 10330.1 600.869  12
   1  -3   9 11331.2 738.975  44
  -1   3  -9 11704.4 697.517  10
  -1   3 -10 21553.5 1030.66  10
   1  -3  10 20559.8 1062.36  44
  -1   3 -10 20091.8 957.123  12
  -1   3 -10 19705.7 905.698  17
  -1   3 -11 7214.60 416.328  21
  -1   3 -11 7897.32 421.786  17
   1  -3  11 7227.20 660.236  44
  -1   3 -11 7927.64 592.957  10
  -1   3 -11 6660.00 471.861  12
  -1   3 -11 6850.09 406.480  13
  -1   3 -11 8482.98 501.388  40
  -1   3 -12 13049.9 682.318  13
  -1   3 -12 14821.1 701.807  17
  -1   3 -12 14747.4 698.197  21
  -1   3 -12 14676.0 708.952  20
   1  -3  12 14560.8 903.046  44
  -1   3 -12 15623.7 709.180  39
  -1   3 -12 14217.6 821.769  10
  -1   3 -12 15393.3 689.567  28
  -1   3 -12 13952.2 765.420  40
  -1   3 -13 25949.6 1227.01  13
  -1   3 -13 28323.4 1236.77  17
  -1   3 -13 28083.9 1245.59  39
  -1   3 -13 28160.6 1236.07  21
  -1   3 -13 29073.7 1230.01  28
  -1   3 -13 28115.3 1279.92  40
  -1   3 -13 25593.3 1312.40  10
   1  -3  13 28266.0 1397.14  44
  -1   3 -13 27239.3 1241.59  20
  -1   3 -14 1609.87 292.867  13
  -1   3 -14 2166.48 325.674  21
  -1   3 -14 1981.50 329.946  20
  -1   3 -14 2055.12 338.368  39
  -1   3 -14 1652.30 323.750  17
   1  -3  14 965.687 565.452  44
  -1   3 -15 381.287 316.737  21
  -1   3 -15 111.880 318.002  20
  -1   3 -15 311.034 325.843  17
  -1   3 -15 174.654 278.708  13
  -1   3 -15 573.311 299.548  14
  -1   3 -15 93.7100 334.341  39
  -1   3 -15 344.722 365.466  38
  -1   3 -16 2410.25 341.931  21
  -1   3 -16 2706.59 333.660  20
  -1   3 -16 2629.85 359.436  39
  -1   3 -16 2365.85 356.019  17
  -1   3 -16 2152.65 302.169  13
  -1   3 -16 2370.65 324.394  14
  -1   3 -17 8300.10 490.330  13
  -1   3 -17 9176.10 502.784  14
  -1   3 -17 9767.48 508.201  20
  -1   3 -17 8771.89 520.211  21
  -1   3 -17 10118.5 535.316  39
  -1   3 -17 9444.34 534.948  17
  -1   3 -17 10171.2 548.423  35
  -1   3 -18 2296.59 326.207  17
  -1   3 -18 2016.30 321.495  39
  -1   3 -18 1266.07 263.551  14
  -1   3 -18 1303.55 248.973  13
  -1   3 -18 2374.55 346.410  35
  -1   3 -18 1366.70 265.158  20
  -1   3 -18 1678.44 303.029  21
  -1   3 -19 12301.9 578.425  35
  -1   3 -19 11721.5 571.101  39
  -1   3 -19 12169.6 567.659  17
  -1   3 -19 10832.1 555.419  21
  -1   3 -20 772.157 254.086  35
  -1   3 -20 695.754 213.585  21
  -1   3 -20 1033.35 234.540  17
   1  -2 -20 2928.39 260.780  13
   1  -2 -19 3960.70 323.145  13
   1  -2 -19 3540.37 274.667  35
   1  -2 -18 1841.37 311.694  13
   1  -2 -18 1284.48 263.558  35
   1  -2 -18 1603.15 347.148  21
   1  -2 -18 1749.63 291.561  26
   1  -2 -17 12515.9 592.293  13
   1  -2 -17 11608.6 591.184  22
   1  -2 -17 10341.3 607.891  21
   1  -2 -17 10989.4 580.185  26
   1  -2 -17 10882.7 543.861  17
   1  -2 -17 9689.26 553.842  35
   1  -2 -16 4017.07 393.872  22
   1  -2 -16 4212.20 422.735  21
   1  -2 -16 5368.69 410.988  13
   1  -2 -16 4459.67 335.175  17
   1  -2 -16 4084.50 347.611  35
   1  -2 -16 4177.33 438.906  37
   1  -2 -15 5487.92 423.448  22
   1  -2 -15 5333.15 445.433  21
   1  -2 -15 5602.06 433.520  13
   1  -2 -15 5789.10 371.111  17
   1  -2 -15 5254.39 379.800  35
   1  -2 -14 4527.11 331.421  17
   1  -2 -14 4286.99 406.735  21
   1  -2 -14 4735.72 382.113  22
  -1   2  14 5625.02 709.621  42
   1  -2 -14 4597.91 390.573  13
   1  -2 -14 4175.75 357.289  15
   1  -2 -14 4404.82 342.531  35
   1  -2 -13 67.7483 252.857  35
   1  -2 -13 148.977 243.300  17
   1  -2 -13 174.615 267.555  15
   1  -2 -13-263.459 321.750  21
   1  -2 -13-259.417 295.933  22
  -1   2  13-935.347 615.230  42
   1  -2 -12 6622.11 438.970  21
   1  -2 -12 7034.78 422.535  22
   1  -2 -12 6654.98 395.012  35
   1  -2 -12 7461.95 403.298  15
   1  -2 -12 6680.25 388.660  17
  -1   2  11 7454.12 662.382  42
   1  -2 -11 6679.75 385.291  15
  -1   2  11 7216.31 539.718   9
   1  -2 -11 6715.44 400.334  22
   1  -2 -11 6552.12 416.802  21
  -1   2  10 13173.8 786.790  42
   1  -2 -10 12051.0 571.729  15
  -1   2  10 12823.6 696.566   9
   1  -2 -10 11428.2 578.878  22
   1  -2 -10 11848.9 591.655  21
   1  -2  -9 7604.97 429.016  11
  -1   2   9 8045.04 648.459  42
  -1   2   9 8191.59 552.422   9
   1  -2  -8 5003.95 331.282  11
   1  -2  -8 3788.00 331.450   4
  -1   2   8 4459.90 459.610   9
   1  -2  -8 4547.90 469.874  41
  -1   2   8 4867.18 549.831  42
   1  -2  -7 27724.8 1244.15  41
  -1   2   7 26359.6 1279.95  42
  -1   2   7 24851.5 1240.18   9
   1  -2  -7 26536.1 1182.28  11
   1  -2  -7 27183.3 1198.85   4
  -1   2   7 26525.2 1188.18   1
  -1   2   6 49343.8 2270.19  42
   1  -2  -6 48831.4 2255.51  41
  -1   2   6 50985.7 2251.83   9
   1  -2  -6 50551.0 2215.51  11
  -1   2   6 52969.8 2227.49   1
   1  -2  -6 53189.4 2231.14   4
   1  -2  -5 42403.7 1806.88  11
   1  -2  -5 41629.6 1850.71  41
  -1   2   5 41731.2 1861.30  42
  -1   2   5 40419.8 1827.50   1
   1  -2  -5 41479.6 1833.40   4
  -1   2   4 36582.5 1603.01  10
  -1   2   4 40220.0 1677.31  42
   1  -2  -4 41055.8 1668.37   4
  -1   2   3 21117.2 943.313  10
  -1   2   3 22536.4 1018.23  42
  -1   2   3 20594.9 998.650   2
   1  -2  -3 22208.0 1027.91   4
  -1   2   2 102011. 4432.54  10
  -1   2   2 104764. 4449.87  42
   1  -2  -2 100147. 4452.56  41
  -1   2   2 104457. 4450.32   2
   1  -2  -2 108635. 4455.62   4
   1  -2  -1 19067.2 956.806  41
  -1   2   1 20733.7 936.008  10
  -1   2   1 20864.4 959.685   2
   1  -2   0 9078.07 537.827  41
  -1   2   0 9207.27 557.042   2
  -1   2   0 9337.31 546.401  10
   1  -2   1 33786.5 1538.59  41
  -1   2  -1 36746.8 1530.56  43
  -1   2  -1 34692.9 1555.89  10
   1  -2   1 33422.9 1575.21   4
   1  -2   2 164165. 6879.82  41
  -1   2  -2 158818. 6893.75  10
   1  -2   2 154367. 6893.30   4
  -1   2  -2 159738. 6885.65  42
  -1   2  -2 164334. 6876.90  43
  -1   2  -3 18395.4 950.378  10
   1  -2   3 19389.1 953.296   4
  -1   2  -3 19852.4 921.401   2
   1  -2   4 34052.3 1526.20   4
   1  -2   5 11.2709 394.933   4
  -1   2  -6 23086.1 1086.41  10
   1  -2   6 21747.8 1045.56   4
  -1   2  -6 22897.1 1035.83   1
  -1   2  -7 6502.16 522.876  10
   1  -2   7 6364.94 440.703   4
  -1   2  -7 6154.76 414.395   1
   1  -2   8 59484.6 2553.57  44
  -1   2  -8 60875.8 2537.52  10
  -1   2  -8 57687.4 2509.47  12
  -1   2  -8 56270.8 2490.86   1
  -1   2  -9 746.059 416.895  10
  -1   2  -9 116.734 297.780  12
   1  -2   9-388.564 471.952  44
  -1   2 -10 745.776 423.069  10
  -1   2 -10 812.302 294.573  12
   1  -2  10 344.326 469.593  44
  -1   2 -11 3944.56 315.035  21
   1  -2  11 3938.11 529.988  44
  -1   2 -11 3686.12 300.454  17
  -1   2 -11 3900.49 454.991  10
  -1   2 -11 3550.12 300.456  20
  -1   2 -11 3880.27 317.264  23
  -1   2 -11 3479.05 289.809  13
  -1   2 -11 3784.78 349.980  12
  -1   2 -12 438.046 383.132  10
  -1   2 -12 129.269 269.119  20
  -1   2 -12 479.656 280.757  21
  -1   2 -12 424.920 279.115  39
  -1   2 -12 312.889 298.434  38
  -1   2 -12 43.8641 387.213  40
   1  -2  12 221.883 489.230  44
  -1   2 -12 474.029 246.528  13
  -1   2 -12 178.115 275.588  17
  -1   2 -13 1365.10 294.856  17
  -1   2 -13 1432.68 300.677  21
  -1   2 -13 527.210 287.936  20
  -1   2 -13 1110.88 299.098  39
  -1   2 -13 1148.38 328.472  38
  -1   2 -13 1507.19 280.119  13
   1  -2  13 1068.02 517.155  44
  -1   2 -13 617.739 277.825  28
  -1   2 -13 1055.10 313.641  25
  -1   2 -14 5504.21 395.646  20
  -1   2 -14 5746.08 413.967  17
  -1   2 -14 6037.02 390.839  28
  -1   2 -14 5962.48 392.493  13
  -1   2 -14 6044.68 422.451  25
  -1   2 -14 5542.71 415.854  21
  -1   2 -15 3494.17 369.739  39
  -1   2 -15 3843.14 395.617  38
  -1   2 -15 3237.04 379.618  35
  -1   2 -15 4164.47 343.532  28
  -1   2 -15 3513.13 344.307  20
  -1   2 -15 3593.46 378.077  21
  -1   2 -15 3492.62 321.046  37
  -1   2 -15 3802.30 347.015  13
  -1   2 -15 3552.92 375.757  17
  -1   2 -16 6727.58 464.563  21
  -1   2 -16 5874.06 411.631  37
  -1   2 -16 7350.02 469.775  35
  -1   2 -16 7204.29 467.430  17
  -1   2 -16 7421.19 432.511  13
  -1   2 -16 7047.76 421.453  14
  -1   2 -16 6835.51 463.269  39
  -1   2 -16 7064.22 432.297  20
  -1   2 -17 481.704 336.215  21
  -1   2 -17 614.311 274.475  20
  -1   2 -17 270.583 347.868  35
  -1   2 -17 28.1401 288.664  13
  -1   2 -17 661.928 267.124  14
  -1   2 -17 388.835 343.116  17
  -1   2 -17 552.950 329.856  39
  -1   2 -18 4739.56 408.028  21
  -1   2 -18 6113.16 420.818  35
  -1   2 -18 5364.44 416.990  17
  -1   2 -18 5346.65 367.973  13
  -1   2 -18 6042.23 405.753  39
  -1   2 -18 4714.18 335.718  20
  -1   2 -19 1021.66 306.492  21
  -1   2 -19 633.783 289.019  39
  -1   2 -19 952.325 314.672  35
  -1   2 -19 468.298 245.026  13
  -1   2 -19 800.728 306.296  17
  -1   2 -20 10285.9 544.688  13
  -1   2 -20 12545.1 575.024  17
  -1   2 -20 13332.0 581.561  35
  -1   2 -20 11335.0 575.824  21
  -1   2 -21 462.112 206.941  21
  -1   2 -21-2.75233 205.832  17
  -1   2 -21 329.689 218.255  35
   1  -1 -20 1071.93 222.747  13
   1  -1 -20 1159.95 274.108  37
   1  -1 -20 1085.91 193.796  35
   1  -1 -19 6326.68 383.040  13
   1  -1 -19 6410.35 424.552  37
   1  -1 -19 6173.28 361.522  35
   1  -1 -19 5649.62 351.579  17
   1  -1 -18 492.188 267.303  17
   1  -1 -18 697.594 247.215  26
   1  -1 -18 865.880 267.953  35
   1  -1 -18 1217.48 362.196  37
   1  -1 -18 262.919 292.572  13
   1  -1 -17 13690.0 663.835  13
   1  -1 -17 12652.8 641.664  35
   1  -1 -17 12497.9 638.903  17
   1  -1 -17 13206.8 640.021  26
   1  -1 -16-24.0242 292.113  35
   1  -1 -16 47.2952 291.819  17
   1  -1 -16 86.9900 325.164  13
  -1   1  16 441.237 630.411  42
   1  -1 -16 304.310 299.557  26
   1  -1 -16 451.095 344.360  22
   1  -1 -15 2117.64 355.221  13
  -1   1  15 3078.22 668.188  42
   1  -1 -15 2383.32 307.951  35
   1  -1 -15 2512.53 360.943  22
   1  -1 -15 2566.94 315.721  17
   1  -1 -14 2914.18 355.197  13
   1  -1 -14 3154.12 309.120  35
  -1   1  14 3713.84 657.095  42
   1  -1 -14 3164.34 319.893  17
   1  -1 -14 3287.02 353.897  22
   1  -1 -13 18246.1 848.417  22
   1  -1 -13 17538.5 839.831  17
   1  -1 -13 18321.8 853.364  13
   1  -1 -13 17819.0 833.804  35
   1  -1 -13 19715.3 839.926  15
  -1   1  13 18785.5 1056.02  42
   1  -1 -13 17677.7 830.570  23
  -1   1  12 797.454 564.812  42
   1  -1 -12 245.166 236.546  35
   1  -1 -12 243.643 271.400  22
   1  -1 -12-3.73812 216.714  23
   1  -1 -12 330.256 244.736  17
   1  -1 -12-61.2712 240.839  15
  -1   1  11 9140.61 691.269  42
   1  -1 -11 8997.26 442.088  15
   1  -1 -11 8139.97 458.630  22
   1  -1 -11 8076.62 446.979  17
  -1   1  11 8895.52 550.679  44
  -1   1  10-163.032 360.176  44
  -1   1  10-144.465 393.575   9
  -1   1  10 339.373 514.230  42
  -1   1   9 17479.6 874.258  44
  -1   1   9 18385.2 891.575   9
   1  -1  -9 17626.3 874.619  41
  -1   1   9 18160.4 956.701  42
  -1   1   8 11525.6 637.845  44
   1  -1  -8 12480.1 643.881  41
  -1   1   8 11760.4 727.775  42
  -1   1   8 10539.3 659.367   9
   1  -1  -8 11821.0 570.940  11
  -1   1   7 127554. 5320.04   9
   1  -1  -7 117940. 5287.82   4
  -1   1   7 125816. 5315.85  44
  -1   1   7 128119. 5337.26  42
   1  -1  -7 131697. 5319.79  41
   1  -1  -7 125593. 5295.47  11
  -1   1   7 123415. 5285.76   1
  -1   1   6 10019.7 593.632   9
   1  -1  -6 10127.3 522.112   4
  -1   1   6 10224.9 564.807  44
  -1   1   6 9400.22 507.613   1
   1  -1  -6 10764.9 592.896  41
  -1   1   6 9346.51 639.520  42
   1  -1  -6 10937.2 503.590  11
   1  -1  -6 10371.7 613.846  12
  -1   1   5 62914.7 2825.45   9
  -1   1   5 66427.1 2818.20  44
  -1   1   5 69163.5 2837.23  42
   1  -1  -5 65285.5 2826.77  41
   1  -1  -5 67620.7 2806.70   4
  -1   1   5 61202.5 2804.47   1
   1  -1  -5 65445.1 2795.10  11
  -1   1   4 109473. 4514.67  44
   1  -1  -4 104334. 4511.64   4
   1  -1  -4 104527. 4522.25  41
  -1   1   4 104956. 4526.28  42
  -1   1   4 103814. 4509.62   1
  -1   1   4 105121. 4522.41   9
  -1   1   3 96537.7 4011.79  44
  -1   1   3 94551.1 4021.40  42
   1  -1  -3 92359.8 4015.17   4
  -1   1   3 95342.9 4012.96   1
  -1   1   3 92610.0 3990.41  10
   1  -1  -2 18363.5 854.604   4
  -1   1   2 18001.4 849.191   1
  -1   1   2 17810.7 793.798  10
  -1   1   1 92680.1 3866.34  10
   1  -1  -1 86692.7 3877.51  41
  -1   1   0 34266.9 1450.75  10
   1  -1   0 32173.3 1452.96  41
  -1   1  -1 3046.04 284.223  42
  -1   1  -1 3134.92 326.667  10
   1  -1   1 3315.27 283.039  41
   1  -1   1 3222.75 365.476   4
  -1   1  -2 29702.0 1376.28  42
  -1   1  -2 30701.5 1357.61  43
   1  -1   2 32646.2 1400.21   4
   1  -1   2 33368.0 1368.07  41
  -1   1  -2 32253.6 1395.69  10
   1  -1   3 1656.46 199.019  41
   1  -1   3 1729.30 365.530   4
  -1   1  -3 1806.51 342.834   1
   1  -1   4 12414.1 646.657   4
  -1   1  -4 12610.5 630.570   1
   1  -1   5 163284. 7196.95   4
  -1   1  -5 169978. 7196.71   1
  -1   1  -5 175085. 7210.12  10
  -1   1  -6 560.256 308.023   8
   1  -1   6 468.019 275.619   4
  -1   1  -6 654.891 259.098   1
  -1   1  -6 782.991 244.283  12
  -1   1  -6 459.925 393.522  10
  -1   1  -7 494.396 311.217   8
  -1   1  -7 973.527 379.558  10
  -1   1  -7 757.812 206.825   1
   1  -1   7 447.760 239.486   4
  -1   1  -7 714.510 256.224  12
  -1   1  -8 552.010 93.7062   1
  -1   1  -8 1006.03 268.154  12
  -1   1  -8 1523.60 385.204  10
  -1   1  -8 1229.26 315.017   8
   1  -1   8 1497.95 426.337  44
  -1   1  -9 6626.77 484.540  10
  -1   1  -9 6223.19 434.283   8
   1  -1   9 6532.86 525.383  44
  -1   1  -9 6661.59 416.881  12
  -1   1 -10 1022.05 283.012  12
  -1   1 -10 721.730 364.337  10
   1  -1  10 944.618 427.265  44
  -1   1 -11 58990.1 2525.54  17
  -1   1 -11 60158.2 2529.68  23
  -1   1 -11 59377.0 2560.87  10
  -1   1 -11 58652.7 2528.13  21
  -1   1 -11 56923.0 2548.03  12
  -1   1 -11 58640.1 2526.35  13
   1  -1  11 55893.3 2587.54  44
  -1   1 -12 242.831 267.292  17
  -1   1 -12 2.19018 255.150  23
  -1   1 -12 27.5472 248.381  20
  -1   1 -12-6.17298 277.214  21
   1  -1  12-40.0481 442.984  44
  -1   1 -12 233.474 318.711  10
  -1   1 -12 283.009 252.567  13
  -1   1 -13 519.863 323.040  25
  -1   1 -13 416.652 266.696  13
  -1   1 -13 404.498 399.183  40
  -1   1 -13 714.490 282.724  39
  -1   1 -13 893.131 304.731  38
  -1   1 -13 930.441 271.798  37
  -1   1 -13 321.792 285.954  23
   1  -1  13 239.630 435.045  44
  -1   1 -13 278.859 282.116  17
  -1   1 -13 685.146 268.243  28
  -1   1 -13 318.186 290.257  35
  -1   1 -13 683.522 301.788  21
  -1   1 -13 513.214 255.218  20
  -1   1 -14 2144.80 324.178  35
  -1   1 -14 1986.40 307.001  37
  -1   1 -14 2269.03 325.867  17
  -1   1 -14 2229.10 286.791  20
  -1   1 -14 1861.82 339.265  21
  -1   1 -14 2151.98 323.491  39
  -1   1 -14 1703.18 342.396  38
  -1   1 -14 2546.31 309.688  28
  -1   1 -14 2535.77 301.623  13
  -1   1 -14 2141.33 365.823  25
  -1   1 -14 2292.03 324.937  23
  -1   1 -15 946.443 331.325  35
  -1   1 -15 1045.93 312.613  13
  -1   1 -15 954.696 345.365  21
  -1   1 -15 605.045 275.844  20
  -1   1 -15 989.204 306.992  37
  -1   1 -15 805.417 305.391  28
  -1   1 -15 749.713 322.669  17
  -1   1 -15 953.661 317.841  39
  -1   1 -16 374.281 344.710  35
  -1   1 -16 467.322 312.325  13
  -1   1 -16 756.228 256.010  14
  -1   1 -16 440.903 272.459  20
  -1   1 -16 381.926 361.978  21
  -1   1 -16 452.915 309.471  28
  -1   1 -16 395.000 329.456  39
  -1   1 -16 428.399 306.161  37
  -1   1 -17 17079.0 762.354  13
  -1   1 -17 14393.0 720.558  14
  -1   1 -17 14744.9 729.460  20
  -1   1 -17 15496.1 756.783  37
  -1   1 -17 16986.9 782.038  35
  -1   1 -17 15818.4 751.517  28
  -1   1 -17 17367.6 784.845  21
  -1   1 -17 16580.3 773.909  39
  -1   1 -18 2077.89 317.297  13
  -1   1 -18 2342.24 347.223  39
  -1   1 -18 2255.26 361.901  35
  -1   1 -18 2456.55 369.303  21
  -1   1 -18 2384.60 307.665  37
  -1   1 -19 4422.81 341.607  13
  -1   1 -19 3766.60 327.354  37
  -1   1 -19 4385.33 393.558  21
  -1   1 -20 2777.09 319.271  35
  -1   1 -20 3261.78 328.996  21
  -1   1 -20 2990.82 276.033  13
  -1   1 -21 4533.88 311.785  21
  -1   1 -21 4909.25 305.020  35
   1   0 -20 1788.55 222.943  17
   1   0 -20 1315.44 215.707  13
   1   0 -20 2185.92 274.384  37
   1   0 -20 2201.98 221.946  35
   1   0 -20 1895.74 283.034  21
   1   0 -19 313.301 247.888  17
   1   0 -19 301.619 247.076  35
   1   0 -19 27.1455 239.948  13
   1   0 -19 495.585 325.885  21
   1   0 -19 463.797 310.309  37
   1   0 -18 7406.65 436.167  35
   1   0 -18 7626.87 485.325  37
   1   0 -18 7372.12 436.451  13
   1   0 -18 7426.73 439.986  17
   1   0 -18 7328.99 491.464  21
   1   0 -17 707.541 303.440  13
   1   0 -17 943.808 377.623  21
   1   0 -17 806.109 298.331  35
   1   0 -17 941.857 303.999  17
   1   0 -17 707.067 367.108  37
   1   0 -16 15061.2 754.064  22
   1   0 -16 15240.1 764.133  21
   1   0 -16 14789.8 729.897  17
  -1   0  16 15573.7 989.693  42
   1   0 -16 15313.0 735.539  13
   1   0 -16 14568.6 726.015  35
   1   0 -15 307.563 309.975  17
   1   0 -15 237.313 291.123  35
  -1   0  15 446.602 628.945  42
   1   0 -15 22.2831 366.060  21
   1   0 -15-107.146 308.174  13
   1   0 -15 275.760 350.120  22
   1   0 -14 2252.04 360.436  21
   1   0 -14 2365.37 322.782  17
   1   0 -14 2245.48 303.334  35
  -1   0  14 2434.59 641.608  42
   1   0 -14 2206.18 345.159  39
   1   0 -14 1951.52 317.561  13
   1   0 -14 2285.33 346.061  22
   1   0 -13 62.6206 296.133  22
   1   0 -13 380.641 261.805  35
   1   0 -13 280.970 319.320  21
   1   0 -13 11.1623 304.499  39
   1   0 -13-474.237 358.948   8
   1   0 -13 181.881 282.578  17
   1   0 -13 316.928 278.543  13
  -1   0  13 722.525 590.956  42
   1   0 -12 13769.7 667.970  13
   1   0 -12 14104.0 655.205  23
   1   0 -12 14867.0 682.495  21
   1   0 -12 13996.0 671.153  22
   1   0 -12 13322.8 677.189  39
   1   0 -12 12657.8 739.773   8
   1   0 -12 14477.1 657.415  35
   1   0 -12 13053.3 664.336  17
  -1   0  12 14449.3 773.692  44
  -1   0  12 15230.8 879.191  42
   1   0 -11 3467.09 274.181  15
  -1   0  11 3046.97 439.241  44
   1   0 -11 3147.97 300.163  22
   1   0 -11 3535.42 318.248  21
   1   0 -11 3674.68 470.036  12
   1   0 -11 3159.75 291.292  17
   1   0 -10 42135.5 1883.32  12
  -1   0  10 41640.9 1871.71  44
   1   0  -9 6439.80 521.162  12
  -1   0   9 6724.17 499.764  44
   1   0  -9 6500.49 427.822  41
   1   0  -8 73648.9 3216.58  12
  -1   0   8 76531.8 3209.41  44
  -1   0   8 72100.3 3206.65   9
   1   0  -8 73852.9 3194.56  41
   1   0  -7 4769.86 461.442  12
  -1   0   7 4553.74 435.435  44
  -1   0   7 5428.44 452.480   9
   1   0  -7 4872.80 397.649  41
   1   0  -6 357756. 15263.6   4
  -1   0   6 350221. 15288.2  44
   1   0  -6 355754. 15292.2  12
  -1   0   6 358105. 15287.8   9
   1   0  -6 370527. 15283.4  41
   1   0  -5 13357.4 740.105  41
   1   0  -5 15458.0 697.704   4
  -1   0   5 14294.7 750.382  44
  -1   0   5 14967.0 767.363   9
  -1   0   5 16279.2 689.229   1
  -1   0   4 999999. 42366.6  44
   1   0  -4 994336. 42364.1  41
  -1   0   4 996233. 42366.0   9
  -1   0   4 992459. 42355.4   1
   1   0  -3 1784.83 313.936  41
  -1   0   3 2514.60 324.815  44
  -1   0   3 2179.02 269.258   3
  -1   0   3 2476.89 278.608   1
  -1   0   3 1906.68 353.312   9
  -1   0   2 1196.61 293.999   9
  -1   0   2 1282.11 258.030  44
   1   0  -2 674.331 276.920  12
  -1   0   2 1121.98 261.911   1
  -1   0   2 1158.66 251.868   3
  -1   0   1 1062.97 252.179   9
  -1   0   1 1003.09 189.115  10
  -1   0   1 929.020 258.140   1
  -1   0   1 1216.59 213.393  44
  -1   0   1 907.389 233.130   3
   1   0  -1 1022.84 222.027  12
  -1   0   0 247760. 10359.5  42
   1   0   0 239890. 10363.1  41
  -1   0   0 244494. 10357.6  11
  -1   0   0 240905. 10361.5  10
   1   0   0 243977. 10360.6  12
  -1   0   0 240253. 10364.6   1
  -1   0   0 241877. 10364.0   3
  -1   0  -1 8771.83 412.752  42
  -1   0  -1 9419.69 434.510  11
  -1   0  -1 9453.00 451.825  10
   1   0   1 9076.64 433.520  41
  -1   0  -2 216104. 9431.55  11
   1   0   2 224194. 9425.14  41
   1   0   3 84.4503 136.239  41
  -1   0  -3 283.649 293.413  11
  -1   0  -3 559.477 93.1765  12
  -1   0  -3 268.066 249.361   3
  -1   0  -3 238.297 243.971   1
  -1   0  -4 97458.4 4003.40  12
  -1   0  -4 98609.1 4023.22  10
   1   0   4 89367.0 4000.68  41
  -1   0  -4 96704.7 4011.29   1
  -1   0  -5 7818.70 386.616  12
  -1   0  -5 7960.98 400.773   8
  -1   0  -5 7397.96 396.977   1
  -1   0  -5 7131.10 476.606  10
   1   0   6 57305.2 2551.59   4
  -1   0  -6 60807.6 2593.21  11
  -1   0  -6 61049.3 2581.42  10
  -1   0  -6 61184.5 2562.76  12
  -1   0  -6 58893.6 2552.54   1
  -1   0  -6 62917.6 2564.88   8
  -1   0  -7 3139.77 426.713  11
  -1   0  -7 3566.26 369.956  10
  -1   0  -7 3221.49 294.492   8
   1   0   7 3292.14 376.837  44
  -1   0  -7 3396.43 289.683  12
  -1   0  -8 96212.4 4088.95  10
  -1   0  -8 98459.8 4107.45  11
  -1   0  -8 92749.7 4078.42   8
   1   0   8 93272.9 4094.89  44
  -1   0  -8 96616.4 4080.54  12
  -1   0  -9 5236.37 400.248  10
  -1   0  -9 5058.28 481.452  11
  -1   0  -9 4772.76 342.648   8
  -1   0  -9 4906.00 358.229  12
   1   0   9 4830.22 424.528  44
  -1   0 -10 528.492 236.991   8
  -1   0 -10 699.024 306.088  10
   1   0  10 318.554 359.435  44
  -1   0 -11 6969.11 428.973  10
   1   0  11 7527.25 501.837  44
  -1   0 -12 53185.9 2364.14  13
  -1   0 -12 54935.9 2363.81  23
  -1   0 -12 56156.3 2365.02  21
  -1   0 -13 1491.42 401.914  40
  -1   0 -13 1352.43 287.105  39
  -1   0 -13 1853.85 303.422  38
  -1   0 -13 1635.67 292.066  35
  -1   0 -13 2263.63 311.829  21
  -1   0 -13 1784.89 244.894  20
  -1   0 -13 1697.11 294.106  37
  -1   0 -13 2488.14 348.599  25
  -1   0 -13 2110.06 297.049  13
  -1   0 -13 1510.68 284.111  23
  -1   0 -13 1992.03 295.490  28
  -1   0 -14 50134.2 2152.65  39
  -1   0 -14 51567.7 2149.41  28
  -1   0 -14 49109.0 2149.39  13
  -1   0 -14 46067.8 2137.12  20
  -1   0 -14 48221.9 2151.74  35
  -1   0 -14 49795.0 2153.32  37
  -1   0 -14 50704.6 2159.91  25
  -1   0 -14 49535.0 2150.80  23
  -1   0 -14 50505.2 2142.62  24
  -1   0 -14 51108.7 2154.92  21
  -1   0 -15 8.70465 312.306  39
  -1   0 -15-169.556 311.038  23
  -1   0 -15-94.6522 315.648  13
  -1   0 -15 307.503 244.700  20
  -1   0 -15 249.930 339.866  21
  -1   0 -15 253.494 318.791  35
  -1   0 -15 106.961 313.073  28
  -1   0 -15-81.5076 323.909  37
  -1   0 -16 1240.94 334.771  39
  -1   0 -16 1402.59 334.904  23
  -1   0 -16 1476.56 346.521  35
  -1   0 -16 2100.77 372.179  21
  -1   0 -16 1688.56 337.485  13
  -1   0 -16 1514.46 345.726  37
  -1   0 -16 1240.23 327.033  28
  -1   0 -17 1722.79 344.765  37
  -1   0 -17 1335.97 377.263  21
  -1   0 -17 1130.65 351.331  35
  -1   0 -17 1918.46 340.566  13
  -1   0 -17 1610.13 340.800  39
  -1   0 -18 4931.67 413.451  17
  -1   0 -18 5309.29 412.386  37
  -1   0 -18 6045.26 430.672  35
  -1   0 -18 5579.32 449.113  21
  -1   0 -18 5780.85 402.306  13
  -1   0 -19 260.053 323.054  35
  -1   0 -19 95.7407 353.147  21
  -1   0 -19 87.6702 305.415  17
  -1   0 -19 233.400 285.184  13
  -1   0 -19 309.902 298.649  37
  -1   0 -20 10116.1 514.191  17
  -1   0 -20 10490.7 525.666  35
  -1   0 -20 9478.26 506.109  37
  -1   0 -20 9904.54 510.659  13
  -1   0 -20 9206.29 538.841  21
  -1   0 -21 521.193 271.578  21
  -1   0 -21-42.7605 219.677  17
  -1   0 -21 134.774 207.963  13
  -1   0 -21 208.364 244.830  35
   1   1 -20 532.763 256.012  21
   1   1 -20 201.194 214.156  17
   1   1 -20 320.225 168.967  13
   1   1 -20 204.263 227.939  37
   1   1 -20-103.906 207.124  35
   1   1 -19 7726.90 420.536  17
   1   1 -19 7177.91 414.143  35
   1   1 -19 7685.90 438.560  37
   1   1 -19 7671.03 452.487  21
   1   1 -19 6807.81 392.936  13
   1   1 -18 59.6433 281.647  35
   1   1 -18-171.589 253.381  13
   1   1 -18 13.5062 291.824  17
   1   1 -18 76.4827 319.977  37
   1   1 -18-9.89127 338.398  21
   1   1 -17 6853.46 475.790  21
   1   1 -17 6756.60 429.978  35
   1   1 -17 7540.36 470.685  37
   1   1 -17 6176.68 416.114  13
   1   1 -17 7056.46 441.466  17
   1   1 -16 110.942 288.277  13
   1   1 -16 264.429 362.979  21
   1   1 -16-44.1010 322.750  17
   1   1 -16-15.4562 311.923  35
  -1  -1  16 667.180 630.742  42
   1   1 -15 39948.5 1664.80  13
   1   1 -15 35729.1 1681.11  39
  -1  -1  15 36705.7 1837.31  42
   1   1 -15 37749.3 1668.64  35
   1   1 -15 39003.4 1679.33  21
   1   1 -15 37176.4 1670.52  17
   1   1 -14-65.1670 340.999  21
   1   1 -14-64.2156 295.518  35
  -1  -1  14 146.426 618.490  42
   1   1 -14-220.493 285.735  13
   1   1 -14 130.514 311.454  17
   1   1 -14-163.812 324.356  39
   1   1 -13 21263.7 997.861  39
   1   1 -13 21241.0 1057.01   8
   1   1 -13 20030.1 991.888  17
   1   1 -13 22796.5 998.133  21
   1   1 -13 21766.6 985.093  35
  -1  -1  13 22390.2 1108.13  44
   1   1 -13 22724.1 987.113  13
   1   1 -12 4051.27 315.856  13
   1   1 -12 3963.91 346.412  39
   1   1 -12 4619.06 328.603  35
  -1  -1  12 4972.96 524.999  44
   1   1 -12 4414.04 514.186  12
   1   1 -12 4069.04 345.958  17
   1   1 -12 3996.55 456.772   8
   1   1 -12 4459.67 352.983  21
   1   1 -11 5462.64 480.628   8
   1   1 -11 4886.45 362.004  17
   1   1 -11 5184.56 340.117  13
   1   1 -11 5553.17 516.102  12
   1   1 -11 5545.43 369.565  21
   1   1 -10 185.785 393.931   8
  -1  -1  10-144.074 441.052  44
   1   1 -10 384.831 413.411  12
   1   1  -9 30994.3 1362.02  41
  -1  -1   9 31969.8 1431.72  44
   1   1  -9 29948.0 1423.33  12
   1   1  -8 3977.48 320.559  41
  -1  -1   8 4371.05 456.508  44
   1   1  -8 3011.15 435.517  12
   1   1  -8 2929.02 292.603  10
   1   1  -7 43418.1 1852.99  41
  -1  -1   7 41618.1 1885.52  44
   1   1  -7 42330.4 1848.12  10
   1   1  -7 42118.5 1882.36  12
  -1  -1   6 11849.2 644.945  44
   1   1  -6 11351.5 518.422   2
   1   1  -6 10825.3 629.079  12
   1   1  -6 12349.1 585.736  41
   1   1  -5 147791. 6301.66  41
  -1  -1   5 147515. 6289.51   3
  -1  -1   5 149791. 6315.53  44
   1   1  -5 146496. 6290.48   2
  -1  -1   4 1172.03 389.535  44
   1   1  -4 1082.23 300.161  41
  -1  -1   4 1992.49 255.216   3
  -1  -1   3 519979. 22335.4   9
  -1  -1   3 529383. 22337.2  44
  -1  -1   3 524252. 22328.1   3
   1   1  -2 20453.8 985.868  12
  -1  -1   2 22919.8 996.142   9
  -1  -1   2 21936.0 992.694  44
  -1  -1   2 23227.8 982.869   1
  -1  -1   2 21605.2 981.131   3
  -1  -1   1 278496. 11700.3   9
  -1  -1   1 269934. 11699.6   1
  -1  -1   1 275648. 11699.9   3
  -1  -1   0 14263.6 660.790   1
  -1  -1   0 14304.2 660.715   3
  -1  -1  -1 3663.28 214.100  44
   1   1   1 3390.03 223.346  43
  -1  -1  -1 3350.68 242.427  11
   1   1   2 5161.64 232.152  42
   1   1   2 4962.39 282.198  43
  -1  -1  -3 113521. 4842.66   1
  -1  -1  -3 110791. 4846.16  10
  -1  -1  -3 112571. 4849.59  11
  -1  -1  -3 116333. 4844.32   3
  -1  -1  -4 15281.6 731.246  10
  -1  -1  -4 15509.6 713.106   3
  -1  -1  -5 33556.1 1420.91   8
   1   1   5 33056.2 1434.37  44
  -1  -1  -5 33401.4 1459.28  10
  -1  -1  -5 32010.6 1440.23   3
  -1  -1  -6 77.4530 367.337  11
  -1  -1  -6 381.858 293.731  10
   1   1   6 165.018 160.417   2
   1   1   6 37.8002 205.392  44
  -1  -1  -6 45.6011 191.736   3
  -1  -1  -7 837.734 183.042   8
  -1  -1  -7 1152.14 296.940  10
  -1  -1  -7 853.281 374.348  11
   1   1   7 1065.34 242.452  44
   1   1   7 938.609 108.625   2
  -1  -1  -8 37171.1 1639.64   8
  -1  -1  -8 40287.9 1697.22  11
  -1  -1  -8 37476.2 1661.24  10
   1   1   8 38761.2 1657.51  44
  -1  -1  -9 127574. 5532.81   8
  -1  -1  -9 129599. 5543.58  10
  -1  -1  -9 134484. 5570.56  11
   1   1   9 130598. 5545.25  44
  -1  -1 -10 349.968 238.794  10
  -1  -1 -10 444.259 403.956  11
   1   1  10 170.626 275.309  44
  -1  -1 -11 8379.09 573.728  11
  -1  -1 -12 4364.20 327.421  17
  -1  -1 -12 4048.70 293.771  15
  -1  -1 -12 4454.61 331.309  13
  -1  -1 -12 4671.63 316.584  23
  -1  -1 -12 4695.93 321.809  22
  -1  -1 -13 3935.18 318.296  23
  -1  -1 -13 4057.69 412.467  40
  -1  -1 -13 3917.42 322.270  39
  -1  -1 -13 3529.83 286.435  15
  -1  -1 -13 3149.71 323.184  17
   1   1  13 3023.15 509.590  42
  -1  -1 -13 3980.07 318.735  35
  -1  -1 -13 3836.59 342.658  37
  -1  -1 -13 4155.52 334.509  28
  -1  -1 -13 3617.87 325.541  13
  -1  -1 -13 2903.33 383.262  25
  -1  -1 -13 3636.77 321.038  22
  -1  -1 -13 3568.43 342.136  21
  -1  -1 -14 5384.46 394.921  26
  -1  -1 -14 6431.86 410.044  13
  -1  -1 -14 5775.54 405.805  17
   1   1  14 6196.82 586.664  42
  -1  -1 -14 5911.26 413.744  28
  -1  -1 -14 6566.98 394.396  23
  -1  -1 -14 6126.55 361.246  24
  -1  -1 -14 6117.06 421.724  21
  -1  -1 -14 5914.55 400.023  35
  -1  -1 -14 5545.46 423.465  37
  -1  -1 -14 6278.70 404.050  39
  -1  -1 -15 26671.9 1198.76  26
  -1  -1 -15 28450.0 1205.11  23
  -1  -1 -15 27743.6 1217.15  21
  -1  -1 -15 26495.6 1208.37  39
  -1  -1 -15 25890.3 1209.14  28
  -1  -1 -15 27182.6 1211.71  13
  -1  -1 -15 25630.5 1203.05  17
  -1  -1 -15 26785.4 1206.25  35
  -1  -1 -15 26742.7 1213.63  37
  -1  -1 -16 445.619 347.812  37
  -1  -1 -16 483.604 315.096  23
  -1  -1 -16 607.385 327.239  35
  -1  -1 -16 688.874 334.794  13
  -1  -1 -16 147.553 369.466  21
  -1  -1 -16 502.609 319.494  17
  -1  -1 -16 543.543 292.754  26
  -1  -1 -17 7502.90 492.836  17
  -1  -1 -17 8352.45 505.543  35
  -1  -1 -17 8033.63 513.969  37
  -1  -1 -17 8906.93 534.283  21
  -1  -1 -17 8306.92 497.450  13
  -1  -1 -17 8532.80 495.590  23
  -1  -1 -17 8233.34 459.426  26
  -1  -1 -18 1403.11 382.532  21
  -1  -1 -18 1461.35 321.851  17
  -1  -1 -18 1537.50 337.239  13
  -1  -1 -18 1181.52 347.184  35
  -1  -1 -18 613.034 350.004  37
  -1  -1 -19 5119.06 398.395  37
  -1  -1 -19 4879.50 392.481  35
  -1  -1 -19 5288.82 431.919  21
  -1  -1 -19 4111.31 380.005  13
  -1  -1 -19 4784.27 368.792  17
  -1  -1 -20 1829.63 339.575  21
  -1  -1 -20 1809.99 270.418  17
  -1  -1 -20 1730.44 278.909  13
  -1  -1 -20 1417.94 301.565  35
  -1  -1 -20 1506.96 298.393  37
  -1  -1 -21 9965.64 485.902  37
  -1  -1 -21 9824.95 491.120  35
  -1  -1 -21 9969.80 512.158  21
  -1  -1 -21 9120.26 480.959  13
  -1  -1 -21 9341.90 472.570  17
   1   2 -20 289.218 219.116  17
   1   2 -20 317.511 231.404  21
   1   2 -20 314.186 206.493  35
   1   2 -19-339.666 278.429  21
   1   2 -19 50.7315 243.185  37
   1   2 -19 140.028 250.221  35
   1   2 -19 42.2545 262.413  17
   1   2 -18 7831.12 449.025  37
   1   2 -18 7934.77 448.179  35
   1   2 -18 7172.48 405.644  13
   1   2 -18 7979.02 457.702  17
   1   2 -18 7536.65 466.241  21
   1   2 -17 146.380 337.924  21
   1   2 -17-259.951 250.702  13
   1   2 -17 250.443 320.453  37
   1   2 -17-9.93361 308.502  35
   1   2 -16 12967.4 676.205  21
   1   2 -16 13574.5 688.001  39
   1   2 -16 14001.4 667.789  35
   1   2 -16 12412.9 636.328  13
   1   2 -15 10507.2 587.454  21
   1   2 -15 10804.4 549.125  13
   1   2 -15 11422.5 600.714  39
   1   2 -15 10178.5 575.495  35
   1   2 -14 2436.30 346.773  21
   1   2 -14 1675.22 282.597  13
   1   2 -14 2248.74 350.401  39
   1   2 -14 2590.50 486.898  12
   1   2 -14 1829.67 326.926  35
  -1  -2  14 2076.66 546.785  44
   1   2 -13 5496.83 427.279  39
   1   2 -13 6298.23 382.554  13
   1   2 -13 6660.06 577.908  12
   1   2 -13 6364.04 409.469  35
   1   2 -13 6618.69 438.601  22
   1   2 -13 6254.76 418.142  21
  -1  -2  13 7019.30 637.850  44
   1   2 -13 5704.82 529.663   8
   1   2 -12 56229.2 2465.45  39
   1   2 -12 55821.5 2461.65  35
   1   2 -12 61753.7 2462.20  21
   1   2 -12 55277.5 2463.89  22
  -1  -2  12 57869.4 2558.73  44
   1   2 -12 56018.8 2522.70   8
   1   2 -12 55663.4 2453.90  13
   1   2 -12 58354.1 2538.76  12
   1   2 -11 6917.95 420.956  22
   1   2 -11 7416.69 414.774  21
   1   2 -11 6515.95 381.009  13
   1   2 -11 6747.88 563.099  12
  -1  -2  11 8584.36 621.083  44
   1   2 -11 7062.60 548.918   8
   1   2 -10 7525.04 547.279   8
   1   2 -10 6793.90 405.744  22
   1   2 -10 7111.64 548.834  12
  -1  -2  10 7630.82 596.289  44
   1   2 -10 6850.41 425.404  10
  -1  -2   9 10608.0 672.240  44
   1   2  -9 10082.7 629.618  12
   1   2  -9 10364.9 564.647  10
   1   2  -9 10270.5 634.887   8
   1   2  -8 17019.4 760.283  41
  -1  -2   8 17239.0 879.560  44
   1   2  -8 16293.7 842.953  12
   1   2  -8 16097.4 810.732  10
   1   2  -8 15802.7 849.486   8
   1   2  -7 10139.5 501.107  41
  -1  -2   7 11285.3 636.764  44
   1   2  -7 8892.52 452.549   2
   1   2  -7 9563.31 586.200  12
   1   2  -7 10158.0 599.205   8
   1   2  -6 46606.3 1930.47   8
   1   2  -6 43324.9 1890.20  41
  -1  -2   6 42162.9 1936.23  44
  -1  -2   6 42595.1 1881.34   3
   1   2  -6 43845.3 1922.77  12
   1   2  -6 43659.4 1879.08   2
   1   2  -5 4692.92 355.401  41
   1   2  -5 4712.03 330.432   2
   1   2  -5 4758.13 431.825  12
  -1  -2   5 4599.20 356.566   3
  -1  -2   5 4891.43 473.525  44
  -1  -2   4 3793.55 363.569   3
  -1  -2   4 3352.31 438.623  44
   1   2  -4 3935.99 330.377   2
  -1  -2   3 72209.8 3091.71   3
  -1  -2   3 70290.0 3105.80  44
   1   2  -3 72186.6 3088.17   2
  -1  -2   2 20053.0 956.147   3
   1   2  -2 19744.6 941.915   2
  -1  -2   1 1874.87 387.686   3
   1   2  -1 1623.78 308.806   8
  -1  -2   0 218918. 9391.76   3
  -1  -2   0 219883. 9382.88  44
   1   2   0 216694. 9385.65  43
   1   2   0 224266. 9383.85   8
   1   2   1 17082.7 820.836   2
   1   2   1 17408.3 804.846  43
  -1  -2  -1 18560.2 776.236  44
   1   2   1 16189.4 786.490   8
   1   2   2 19870.1 921.791   2
  -1  -2  -2 20215.3 867.004  44
   1   2   2 19800.3 913.565  43
   1   2   2 20611.2 884.562  42
   1   2   2 19258.2 882.877   8
   1   2   3 16930.0 767.249   2
   1   2   3 15096.9 729.476  42
  -1  -2  -3 16758.9 792.295   3
   1   2   4 3442.52 327.529   2
  -1  -2  -4 3284.20 386.873   3
   1   2   4 3374.22 309.644  42
   1   2   5 3857.10 310.345   2
   1   2   5 4749.62 355.701  42
  -1  -2  -5 4514.51 373.593   3
  -1  -2  -6 50116.6 2211.61  11
   1   2   6 51852.7 2178.37   2
  -1  -2  -6 51910.4 2185.49   3
   1   2   6 46795.8 2197.77  42
  -1  -2  -7 8670.72 408.197   3
   1   2   7 8515.30 388.890   2
  -1  -2  -7 8692.14 518.954  11
   1   2   7 9007.43 396.922   9
   1   2   8 3366.48 397.424  42
  -1  -2  -8 2771.32 417.055  11
  -1  -2  -8 2394.55 204.738   3
   1   2   8 3183.79 244.843   9
  -1  -2  -8 2436.57 180.861   8
   1   2   9 37645.0 1681.27  42
  -1  -2  -9 37432.2 1685.42  11
   1   2  10 567.148 403.898  42
  -1  -2 -10 559.945 405.766  11
   1   2  11 30810.3 1391.18  42
  -1  -2 -11 29034.8 1380.00  11
  -1  -2 -12 61706.8 2750.12  11
  -1  -2 -12 62976.8 2689.43  15
   1   2  12 61146.8 2758.86  42
  -1  -2 -12 64295.2 2688.57  22
  -1  -2 -12 62755.4 2695.35  21
  -1  -2 -12 61872.0 2691.83  23
  -1  -2 -12 61284.4 2692.66  17
  -1  -2 -13 177.893 291.199  26
  -1  -2 -13 209.829 235.757  15
  -1  -2 -13 363.394 283.275  13
  -1  -2 -13 252.819 306.360  37
  -1  -2 -13 304.089 266.518  35
  -1  -2 -13 292.529 425.253  11
  -1  -2 -13 353.391 294.054  21
  -1  -2 -13-68.1188 291.234  28
   1   2  13 266.055 469.797  42
  -1  -2 -13 323.062 254.558  23
  -1  -2 -13 237.936 255.040  22
  -1  -2 -13 173.251 263.834  17
  -1  -2 -14 13945.4 645.508  23
  -1  -2 -14 13090.9 647.874  17
  -1  -2 -14 13004.2 633.458  15
   1   2  14 13153.3 802.580  42
  -1  -2 -14 12571.2 663.567  28
  -1  -2 -14 14138.7 662.190  13
  -1  -2 -14 12772.3 642.746  22
  -1  -2 -14 13677.6 658.272  26
  -1  -2 -14 12955.7 649.224  35
  -1  -2 -14 12478.9 666.221  37
  -1  -2 -15 3961.20 347.388  23
  -1  -2 -15 3713.84 357.234  17
  -1  -2 -15 4113.11 327.904  15
  -1  -2 -15 4277.77 381.941  13
  -1  -2 -15 4012.73 371.014  26
  -1  -2 -15 3514.98 394.844  37
  -1  -2 -15 3804.21 361.521  35
  -1  -2 -16 3136.43 391.847  37
  -1  -2 -16 3129.70 361.641  35
  -1  -2 -16 3535.63 345.021  23
  -1  -2 -16 3105.89 347.312  17
  -1  -2 -16 3332.26 368.693  13
  -1  -2 -16 3705.33 361.812  26
  -1  -2 -17 1208.93 336.177  35
  -1  -2 -17 1268.44 353.865  13
  -1  -2 -17 1727.73 318.455  23
  -1  -2 -17 1326.46 314.165  17
  -1  -2 -17 1079.40 371.426  37
  -1  -2 -17 1256.04 320.468  26
  -1  -2 -18 16596.5 782.508  23
  -1  -2 -18 15557.0 777.132  17
  -1  -2 -18 15854.7 805.775  37
  -1  -2 -18 15885.1 791.778  35
  -1  -2 -18 16752.1 773.384  26
  -1  -2 -18 17370.5 794.070  13
  -1  -2 -19 3544.85 330.472  17
  -1  -2 -19 4176.87 363.905  13
  -1  -2 -19 3566.11 306.040  26
  -1  -2 -19 3970.98 366.371  35
  -1  -2 -19 4569.75 390.660  37
  -1  -2 -20 3928.83 329.151  13
  -1  -2 -20 3462.04 292.509  17
  -1  -2 -20 3339.71 346.159  37
  -1  -2 -20 3586.47 326.485  35
  -1  -2 -21 3246.12 274.473  13
  -1  -2 -21 3224.12 292.605  37
  -1  -2 -21 2607.36 275.183  35
  -1  -2 -21 3247.27 240.529  17
   1   3 -20 162.355 189.440  21
   1   3 -20-72.1887 195.818  35
   1   3 -19 771.013 247.191  21
   1   3 -19 1173.96 255.434  35
   1   3 -18 3946.16 332.495  35
   1   3 -18 3209.50 324.093  21
   1   3 -18 3410.12 285.043  14
   1   3 -17 7419.73 471.288  21
   1   3 -17 7636.34 499.456  39
   1   3 -17 8949.27 483.436  35
   1   3 -17 8047.84 450.668  37
   1   3 -16 8345.30 504.693  21
   1   3 -16 8188.13 490.064  37
   1   3 -16 8736.35 515.452  35
   1   3 -16 9821.84 536.572  39
   1   3 -15 23614.3 1108.73  39
   1   3 -15 23951.5 1099.22  35
   1   3 -15 23392.1 1068.59  20
   1   3 -15 23219.9 1091.56  21
   1   3 -15 26409.9 1102.95  17
   1   3 -14 3215.72 375.367  39
   1   3 -14 2805.57 302.135  20
   1   3 -14 3332.66 342.173  21
   1   3 -14 2568.26 361.061  35
   1   3 -14 3444.95 501.289  12
  -1  -3  14 2546.81 607.625  44
   1   3 -14 3241.10 366.791  17
   1   3 -13 3117.47 353.836  17
   1   3 -13 2759.95 356.580  39
   1   3 -13 3293.39 335.092  21
   1   3 -13 2866.90 486.462   8
   1   3 -13 3274.49 350.618  35
   1   3 -13 3689.54 497.556  12
  -1  -3  13 3160.14 607.611  44
   1   3 -12 5793.81 379.710  21
   1   3 -12 5210.72 397.176  17
  -1  -3  12 6364.85 651.581  44
   1   3 -12 5203.28 554.384   8
   1   3 -12 5498.45 398.604  39
   1   3 -12 6652.16 424.365  38
   1   3 -12 5824.48 556.057  12
   1   3 -11 18742.9 859.826  17
  -1  -3  11 18839.4 1023.96  44
   1   3 -11 18842.1 861.669  39
   1   3 -11 17523.6 869.271  38
   1   3 -11 19336.9 849.963  21
   1   3 -11 18315.4 963.494  12
   1   3 -11 18035.5 962.853   8
   1   3 -10 6945.80 444.858  22
   1   3 -10 8760.82 424.446  21
   1   3 -10 7791.71 592.269   8
   1   3 -10 7891.55 517.955  10
  -1  -3  10 8957.05 662.443  44
   1   3 -10 7373.27 436.635  17
   1   3 -10 6899.86 572.500  12
  -1  -3   9 34978.7 1614.58  44
   1   3  -9 34804.4 1560.91  10
   1   3  -9 33093.3 1577.08  12
   1   3  -9 35166.9 1586.57   8
  -1  -3   8 15535.0 841.717  44
   1   3  -8 14194.5 794.009   8
   1   3  -8 14174.5 768.042  10
   1   3  -8 13949.4 779.237  12
   1   3  -7 13220.0 693.211  12
   1   3  -7 12475.1 709.809   8
  -1  -3   7 11909.1 745.046  44
  -1  -3   7 11072.9 611.024   3
   1   3  -7 11759.8 593.721  41
   1   3  -7 13240.0 598.985   2
   1   3  -6 1201.23 435.234   8
  -1  -3   6 730.982 476.840  44
  -1  -3   6 865.843 343.170   3
   1   3  -6 1058.63 291.681  41
   1   3  -6 1024.63 291.728   2
   1   3  -5 4252.48 374.988   2
  -1  -3   5 4528.51 430.008   3
  -1  -3   5 4528.01 501.825  44
   1   3  -4 8068.15 500.922   2
  -1  -3   4 8376.55 550.102   3
  -1  -3   4 8549.68 573.780  44
   1   3  -3 76613.7 3273.82   2
   1   3  -3 75053.8 3281.94   8
   1   3  -2 569.997 390.188   2
   1   3  -2 802.809 386.235   8
   1   3  -1 12150.6 681.077  43
  -1  -3   1 11953.3 662.585  44
   1   3  -1 12376.8 659.441   8
   1   3   0 29457.0 1341.15  43
  -1  -3   0 28859.9 1323.61  44
   1   3   0 30632.7 1333.94   8
   1   3   1 30475.7 1335.37  42
   1   3   1 29377.4 1357.44  43
  -1  -3  -1 29552.7 1324.82  44
   1   3   1 30909.1 1371.06   2
   1   3   1 30343.2 1342.80   8
   1   3   2 16944.0 858.922  43
   1   3   2 17638.7 816.529  42
  -1  -3  -2 18421.7 784.504  44
   1   3   3 198477. 8202.89  43
   1   3   3 196101. 8190.37  42
  -1  -3  -3 189714. 8173.88  44
   1   3   3 191489. 8200.13   2
   1   3   4 15571.9 719.208  42
   1   3   4 13649.4 741.280   2
   1   3   5 14653.4 769.394  42
  -1  -3  -5 16589.4 807.620   3
  -1  -3  -5 15811.7 795.577  11
   1   3   5 16541.0 775.506   2
   1   3   6 11804.9 650.606  42
  -1  -3  -6 12262.4 656.978   3
  -1  -3  -6 12849.0 681.835  11
   1   3   6 12241.1 631.378   2
   1   3   7 11748.5 651.202  42
   1   3   7 11818.1 602.889   2
  -1  -3  -7 11970.3 621.347   3
  -1  -3  -7 11711.3 672.746  11
   1   3   8 19472.9 968.856  42
   1   3   8 21371.0 914.713   9
   1   3   8 19909.2 912.250   2
  -1  -3  -8 19376.8 914.034   3
  -1  -3  -8 19034.9 977.281  11
   1   3   9 11756.4 668.341  42
  -1  -3  -9 11113.3 666.855  11
   1   3  10 656.052 426.336  42
  -1  -3 -10 175.052 407.446  11
  -1  -3 -11 4635.36 307.265  15
   1   3  11 4881.02 508.192  42
  -1  -3 -11 4776.45 480.642  11
  -1  -3 -11 4885.41 329.851  13
  -1  -3 -11 4543.53 308.521  23
  -1  -3 -11 4886.29 333.455  21
  -1  -3 -12 31798.8 1410.99  23
  -1  -3 -12 31578.2 1412.24  15
  -1  -3 -12 33457.7 1428.05  37
  -1  -3 -12 30955.1 1416.84  35
   1   3  12 32916.6 1513.21  42
  -1  -3 -12 34197.0 1496.87  11
  -1  -3 -12 32428.0 1411.16  17
  -1  -3 -12 32398.9 1405.40  22
  -1  -3 -12 32704.3 1419.56  21
  -1  -3 -13 38783.5 1660.51  23
  -1  -3 -13 38476.7 1652.86  24
  -1  -3 -13 36969.0 1659.59  15
  -1  -3 -13 38062.0 1664.03  35
   1   3  13 38781.0 1762.40  42
  -1  -3 -13 38829.5 1671.60  26
  -1  -3 -13 37653.5 1737.35  11
  -1  -3 -13 38160.2 1654.57  22
  -1  -3 -13 38480.7 1667.77  21
  -1  -3 -13 36815.9 1660.81  17
  -1  -3 -14 13559.8 764.558  11
  -1  -3 -14 13147.4 642.430  22
  -1  -3 -14 12570.5 670.764  21
  -1  -3 -14 13952.7 677.374  26
  -1  -3 -14 14377.0 659.174  35
  -1  -3 -14 13962.9 650.530  23
  -1  -3 -14 12117.3 642.064  15
  -1  -3 -14 13346.2 648.719  17
  -1  -3 -15 35312.8 1577.39  21
  -1  -3 -15 34793.3 1561.82  22
  -1  -3 -15 36682.1 1579.91  26
  -1  -3 -15 35150.6 1571.11  35
  -1  -3 -15 35703.1 1568.32  23
  -1  -3 -15 36845.6 1563.76  15
  -1  -3 -15 34878.6 1563.31  17
  -1  -3 -16 10937.7 640.404  21
  -1  -3 -16 12215.4 625.863  35
  -1  -3 -16 11974.5 643.142  26
  -1  -3 -16 12217.5 617.302  23
  -1  -3 -16 13098.0 607.503  15
  -1  -3 -16 11487.7 608.243  17
  -1  -3 -17 7323.12 479.535  35
  -1  -3 -17 7196.89 441.903  36
  -1  -3 -17 7778.52 488.359  26
  -1  -3 -17 6959.04 496.040  21
  -1  -3 -17 7883.10 455.295  23
  -1  -3 -17 8658.93 493.566  13
  -1  -3 -17 7601.46 448.823  17
  -1  -3 -18 11587.9 596.092  35
  -1  -3 -18 11122.6 593.166  26
  -1  -3 -18 10324.6 612.844  21
  -1  -3 -18 11280.5 576.713  23
  -1  -3 -18 10448.5 564.956  17
  -1  -3 -18 12644.1 609.760  13
  -1  -3 -19 4848.23 361.162  26
  -1  -3 -19 4876.50 400.931  21
  -1  -3 -19 5169.64 391.047  13
  -1  -3 -19 4760.46 332.675  17
  -1  -3 -19 4996.80 376.598  35
  -1  -3 -20 4682.60 372.285  21
  -1  -3 -20 4849.85 356.550  13
  -1  -3 -20 4661.75 377.720  37
  -1  -3 -20 4750.78 347.725  35
  -1  -3 -20 4795.55 311.207  26
  -1  -3 -21 5895.60 332.496  13
  -1  -3 -21 4831.67 323.980  35
  -1  -3 -21 5315.18 351.664  37
  -1  -3 -21 5167.41 353.171  21
   1   4 -19 5230.68 335.057  17
   1   4 -19 5425.95 337.737  35
   1   4 -18 2781.22 277.531  14
   1   4 -18 3433.22 314.780  17
   1   4 -18 3226.23 278.288  21
   1   4 -18 3321.70 331.336  39
   1   4 -18 3062.80 316.551  35
   1   4 -17 4265.37 348.809  21
   1   4 -17 5324.25 390.314  35
   1   4 -17 5246.39 391.004  17
   1   4 -17 5611.01 408.319  39
   1   4 -16 1174.59 293.083  21
   1   4 -16 1153.23 253.912  20
   1   4 -16 973.573 342.187  35
  -1  -4  16 1218.92 300.051  31
   1   4 -16 1001.65 341.139  17
   1   4 -16 1293.52 344.408  39
   1   4 -15 18047.9 802.915  35
   1   4 -15 14623.8 771.989  21
   1   4 -15 16950.7 806.469  39
   1   4 -15 17000.5 799.680  17
   1   4 -15 15977.1 770.658  20
  -1  -4  14 10105.9 842.534  44
   1   4 -14 10791.8 573.496  21
   1   4 -14 11777.6 603.187  17
   1   4 -14 11590.6 608.683  39
   1   4 -14 10685.1 606.136  35
   1   4 -13 541.508 471.609   8
   1   4 -13 627.307 283.290  21
   1   4 -13 793.404 335.573  17
   1   4 -13 645.476 332.052  39
   1   4 -13 684.142 471.816  12
  -1  -4  13 1269.55 621.483  44
   1   4 -12 33453.7 1686.52   8
   1   4 -12 35787.0 1582.12  21
   1   4 -12 35743.5 1686.84  12
   1   4 -12 35470.3 1601.23  38
   1   4 -12 35542.1 1598.42  39
   1   4 -12 38639.0 1597.78  17
  -1  -4  12 38785.4 1752.28  44
   1   4 -11 15521.7 843.206  10
   1   4 -11 16058.1 900.008   8
   1   4 -11 15587.8 743.947  21
  -1  -4  11 17505.7 972.280  44
   1   4 -11 15088.7 873.760  12
   1   4 -11 16588.9 770.087  17
   1   4 -11 16570.4 768.523  39
   1   4 -11 16157.7 778.401  38
   1   4 -10 2063.10 499.187   8
   1   4 -10 2594.43 309.870  17
  -1  -4  10 2818.43 596.396  44
   1   4 -10 2146.15 323.306  38
   1   4 -10 2549.30 302.411  39
   1   4 -10 2508.69 473.640  10
   1   4 -10 2178.95 469.168  12
   1   4  -9 3261.05 505.077  10
   1   4  -9 3358.26 477.590  12
   1   4  -9 3196.48 507.454   8
  -1  -4   9 3731.21 594.173  44
   1   4  -8 5404.78 367.564   2
   1   4  -8 5695.71 512.917  12
   1   4  -8 6383.20 552.472  10
   1   4  -8 5552.99 556.803   8
  -1  -4   8 5963.01 619.197  44
   1   4  -7 36037.9 1574.39   8
   1   4  -7 34654.6 1511.80   2
  -1  -4   7 35154.1 1595.61  44
  -1  -4   7 32404.7 1524.20   3
   1   4  -7 33325.7 1492.68  41
  -1  -4   6 652.301 412.724   3
   1   4  -6 649.903 337.747   2
  -1  -4   6 462.036 506.094  44
   1   4  -5 13420.0 692.658   2
  -1  -4   5 12837.8 740.709   3
   1   4  -4 45735.2 2016.02   2
   1   4  -3 11278.5 676.357   8
   1   4  -3 11433.6 659.621   2
  -1  -4   2 1535.55 417.693  44
   1   4  -2 1667.87 426.015   8
   1   4  -2 1895.13 430.178   2
  -1  -4   1 28826.3 1340.77  44
   1   4  -1 30179.4 1345.87   8
  -1  -4   1 29481.7 1388.06   4
   1   4   0 12604.6 734.631  43
  -1  -4   0 12794.4 691.972  44
  -1  -4   0 14016.1 800.844   4
   1   4   0 14938.4 717.261   8
   1   4   1 102502. 4349.96   2
  -1  -4  -1 97573.9 4327.34  44
   1   4   1 102073. 4333.63  42
   1   4   1 103073. 4343.78  43
   1   4   2 52791.5 2249.25   2
  -1  -4  -2 50265.6 2209.98  44
   1   4   2 51752.6 2248.85  43
   1   4   2 50971.0 2226.59  42
  -1  -4  -3 428.648 504.523   4
   1   4   3 1140.81 445.280  43
  -1  -4  -3 987.132 209.671  44
   1   4   3 808.504 417.506   2
   1   4   3 744.669 344.674  42
   1   4   4 18982.2 842.500  43
   1   4   4 18148.4 781.096  42
   1   4   4 18812.1 814.619   2
  -1  -4  -5 18795.9 938.359  11
   1   4   5 18141.6 964.746  43
   1   4   5 18803.0 909.789  42
   1   4   5 19361.9 920.644   2
  -1  -4  -6 461.064 421.752  11
  -1  -4  -6 429.786 452.111   3
   1   4   6 1007.96 380.178   2
   1   4   6 460.804 383.776  42
  -1  -4  -7 22796.0 1088.06   3
  -1  -4  -7 22208.8 1102.45  11
   1   4   7 24466.5 1090.95  42
   1   4   7 22059.8 1067.38   2
  -1  -4  -8 8701.61 528.799   3
  -1  -4  -8 7707.06 574.746  11
   1   4   8 8418.00 570.033  42
   1   4   8 8092.89 505.695   2
   1   4   9 28933.5 1343.08  42
   1   4   9 31519.4 1297.52   9
  -1  -4  -9 29501.2 1346.11  11
   1   4  10 15064.1 823.521  42
  -1  -4 -10 14979.7 809.329  11
  -1  -4 -11 2753.08 279.674  21
   1   4  11 3011.06 494.695  42
  -1  -4 -11 2297.13 451.722  11
  -1  -4 -11 2371.30 260.662  15
  -1  -4 -11 2412.91 256.388  23
  -1  -4 -11 2070.14 285.051  13
  -1  -4 -12 7788.36 431.428  23
  -1  -4 -12 8557.63 586.968  11
  -1  -4 -12 8474.54 462.053  13
  -1  -4 -12 7777.79 437.571  15
  -1  -4 -12 8623.50 451.461  35
  -1  -4 -12 8344.05 483.048  37
   1   4  12 8594.97 632.145  42
  -1  -4 -12 7163.11 448.776  21
  -1  -4 -12 7969.57 427.024  17
  -1  -4 -13 7200.28 408.731  23
  -1  -4 -13 7283.91 392.105  24
  -1  -4 -13 7769.36 568.019  11
  -1  -4 -13 7064.76 443.838  13
  -1  -4 -13 6569.46 433.715  21
  -1  -4 -13 6993.12 413.106  15
  -1  -4 -13 7103.21 462.610  37
  -1  -4 -13 7023.46 429.335  35
   1   4  13 6641.20 613.596  42
  -1  -4 -13 7026.32 398.645  17
  -1  -4 -13 6194.17 461.558  26
  -1  -4 -14 3283.88 359.990  21
  -1  -4 -14 4120.82 354.071  35
  -1  -4 -14 3967.45 407.104  37
  -1  -4 -14 3922.97 329.554  15
  -1  -4 -14 4215.86 377.123  13
  -1  -4 -14 3782.99 481.720  11
  -1  -4 -14 3827.29 315.690  17
  -1  -4 -14 3906.47 400.517  26
  -1  -4 -14 3897.45 328.723  23
  -1  -4 -15 6179.13 379.936  17
  -1  -4 -15 6424.71 419.733  35
  -1  -4 -15 5928.14 467.307  37
  -1  -4 -15 6410.03 438.151  13
  -1  -4 -15 6210.00 398.846  23
  -1  -4 -15 6174.73 457.375  26
  -1  -4 -15 5940.76 394.196  15
  -1  -4 -15 5374.79 375.271  22
  -1  -4 -15 5518.00 433.121  21
  -1  -4 -16 3817.50 341.638  23
  -1  -4 -16 3871.62 313.118  17
  -1  -4 -16 3530.60 367.149  35
  -1  -4 -16 3760.85 417.452  37
  -1  -4 -16 3593.49 410.328  26
  -1  -4 -16 3659.23 383.518  21
  -1  -4 -16 3918.63 341.507  15
  -1  -4 -17 9879.64 530.405  17
  -1  -4 -17 9554.69 581.994  21
  -1  -4 -17 11250.4 553.224  23
  -1  -4 -17 11152.2 576.892  35
  -1  -4 -17 9816.15 564.225  36
  -1  -4 -17 10917.3 610.441  37
  -1  -4 -17 11481.9 554.239  15
  -1  -4 -17 10855.5 595.188  26
  -1  -4 -18 1250.44 235.215  17
  -1  -4 -18 1112.11 375.866  37
  -1  -4 -18 979.035 313.584  35
  -1  -4 -18 876.147 288.545  36
  -1  -4 -18 1125.00 272.138  23
  -1  -4 -18 1242.96 339.430  26
  -1  -4 -18 1403.15 337.023  21
  -1  -4 -19 12969.9 639.590  35
  -1  -4 -19 13050.9 650.110  21
  -1  -4 -19 12732.1 643.894  26
  -1  -4 -20 197.319 247.426  35
  -1  -4 -20 23.9208 243.737  26
  -1  -4 -20 40.5638 270.359  21
  -1  -4 -21 5857.26 346.918  21
   1   5 -19 1343.78 216.621  35
   1   5 -19 1363.21 178.542  14
   1   5 -19 1444.40 207.873  17
   1   5 -18 4006.32 301.384  14
   1   5 -18 4662.35 337.464  39
   1   5 -18 4669.04 320.469  17
   1   5 -18 4859.48 333.331  35
   1   5 -17 5768.18 378.706  14
   1   5 -17 5814.66 407.820  39
   1   5 -17 6166.20 389.620  17
  -1  -5  17 5415.46 372.705  31
   1   5 -17 6644.67 407.209  35
  -1  -5  16 4188.45 372.998  31
   1   5 -16 4793.41 381.946  17
   1   5 -16 4226.28 345.858  20
   1   5 -16 5813.36 404.702  35
   1   5 -16 5326.42 403.193  39
   1   5 -15 1858.34 342.999  17
   1   5 -15 2412.15 314.081  20
   1   5 -15 1897.77 361.575  39
   1   5 -15 2263.31 370.343  35
   1   5 -14 3071.04 368.214  39
   1   5 -14 2492.48 360.376  17
  -1  -5  14 3311.21 655.340  44
   1   5 -13 278.027 364.088  38
   1   5 -13 82.6535 338.806  39
  -1  -5  13 200.203 650.636  44
   1   5 -13 861.131 472.730  12
   1   5 -13 63.3477 326.853  17
   1   5 -12 12232.2 606.093  17
   1   5 -12 9757.12 756.474   8
   1   5 -12 11899.8 618.480  39
   1   5 -12 12192.4 631.471  38
  -1  -5  12 11849.6 879.857  44
   1   5 -12 10023.8 735.525  12
   1   5 -11 36050.1 1529.79  17
   1   5 -11 35742.9 1514.03  16
   1   5 -11 33454.3 1534.90  38
   1   5 -11 33664.9 1533.68  39
  -1  -5  11 34534.1 1695.42  44
   1   5 -11 34606.1 1623.90  10
   1   5 -11 32196.6 1623.42  12
   1   5 -10 23262.7 1037.98  17
   1   5 -10 20819.7 1157.59  10
   1   5 -10 22701.4 1041.80  38
   1   5 -10 23456.4 1024.51  16
   1   5 -10 21070.3 1147.27  12
  -1  -5  10 24699.2 1248.26  44
   1   5  -9 19581.4 1049.67   8
   1   5  -9 20551.9 902.980  16
   1   5  -9 21139.9 1055.78  10
   1   5  -9 18988.2 911.446  38
   1   5  -9 19458.8 1028.67  12
  -1  -5   9 20096.1 1109.09  44
   1   5  -8 22840.1 1091.79   2
   1   5  -8 24183.7 1054.82  16
   1   5  -8 25307.8 1191.16  10
   1   5  -8 22066.4 1160.58  12
  -1  -5   8 24626.1 1227.88  44
   1   5  -8 22623.3 1185.02   8
  -1  -5   7 20850.8 1020.23   3
   1   5  -7 21012.1 988.659   2
  -1  -5   7 18722.7 1093.40  44
   1   5  -7 21696.1 1070.17   8
   1   5  -6 4925.08 462.667   2
  -1  -5   6 4303.33 526.796   3
   1   5  -5 19894.9 969.502   2
  -1  -5   5 19522.8 1013.90   3
   1   5  -4 42057.4 1900.50   2
   1   5  -4 42411.1 1920.64   8
  -1  -5   4 43332.8 1924.32  44
   1   5  -3 30840.1 1362.61   2
   1   5  -3 29337.1 1369.15   8
  -1  -5   3 27636.7 1371.11  44
   1   5  -2 123283. 5301.17   2
   1   5  -2 123062. 5298.22   8
  -1  -5   2 122914. 5299.83  44
  -1  -5   1 27137.7 1229.48   4
   1   5  -1 26357.8 1163.17   8
  -1  -5   0 51789.1 2285.92  44
  -1  -5   0 52788.2 2333.04   4
  -1  -5  -1 11094.1 742.811   4
   1   5   1 10183.4 669.768  43
  -1  -5  -1 9436.71 583.342  44
   1   5   2 52853.8 2318.69   2
   1   5   2 54196.6 2297.32  42
  -1  -5  -2 51005.8 2275.23  44
   1   5   2 52145.9 2321.09  43
   1   5   3 2499.10 417.367  42
   1   5   3 2436.47 486.593   2
   1   5   3 2854.40 510.353  43
  -1  -5  -3 2657.37 287.715  44
   1   5   4 3463.72 422.658  42
   1   5   4 3552.44 468.330   2
  -1  -5  -4 2808.66 233.998  44
   1   5   4 3229.43 529.418  43
   1   5   5-195.675 402.147  42
   1   5   5-78.3440 521.276  43
   1   5   5-153.548 433.376   2
   1   5   6 257.011 404.162  42
  -1  -5  -6 534.835 452.529  11
   1   5   6 820.582 533.374  43
   1   5   6 430.028 410.111   2
   1   5   7 2712.36 457.208  42
   1   5   7 2700.69 573.985  43
  -1  -5  -7 2640.67 470.178  11
   1   5   7 2197.87 433.071   2
  -1  -5  -7 2883.77 503.606   3
   1   5   8 16212.0 880.021   2
  -1  -5  -8 17818.0 915.173  11
  -1  -5  -8 17304.9 904.992   3
   1   5   8 19061.9 915.248  42
  -1  -5  -9 3032.00 408.268   3
   1   5   9 2754.28 481.122  42
  -1  -5  -9 2847.41 479.510  11
   1   5  10 42656.1 1895.82  42
  -1  -5 -10 40815.3 1796.51  23
  -1  -5 -10 42834.7 1887.12  11
  -1  -5 -11 732.698 308.950  37
  -1  -5 -11 886.812 273.661  35
  -1  -5 -11 612.476 456.740  11
  -1  -5 -11 893.696 297.783  30
  -1  -5 -11 421.733 251.271  21
  -1  -5 -11 615.052 237.264  23
   1   5  11 1451.25 499.150  42
  -1  -5 -12 12448.1 689.653  21
  -1  -5 -12 14035.4 693.719  15
  -1  -5 -12 14278.0 703.324  35
  -1  -5 -12 15529.5 718.811  37
  -1  -5 -12 14810.8 705.646  13
  -1  -5 -12 15872.5 704.165  30
  -1  -5 -12 15655.6 685.703  23
  -1  -5 -12 14108.5 682.737  24
   1   5  12 14606.3 860.163  42
  -1  -5 -12 14889.2 827.003  11
  -1  -5 -13 7704.00 446.245  15
  -1  -5 -13 7478.05 491.755  37
  -1  -5 -13 7025.32 461.536  35
  -1  -5 -13 8252.73 470.981  13
  -1  -5 -13 8502.26 459.202  30
  -1  -5 -13 7319.19 418.154  24
  -1  -5 -13 8439.54 433.653  23
  -1  -5 -13 6559.92 449.641  21
  -1  -5 -13 7654.45 598.921  11
  -1  -5 -14 2675.92 295.814  23
  -1  -5 -14 2368.58 324.431  30
  -1  -5 -14 2564.85 318.911  15
  -1  -5 -14 2642.05 343.376  13
   1   5  14 3221.79 669.495  43
  -1  -5 -14 2900.97 388.664  37
  -1  -5 -14 2695.44 341.075  35
  -1  -5 -14 2201.97 327.710  21
  -1  -5 -15-213.585 310.869  21
  -1  -5 -15 645.885 341.959  13
  -1  -5 -15 415.916 295.166  15
  -1  -5 -15 453.550 276.196  23
  -1  -5 -15 353.931 371.245  37
  -1  -5 -15 409.915 319.213  35
   1   5  15 763.767 612.603  43
  -1  -5 -16 1203.07 373.032  26
  -1  -5 -16 1116.94 317.525  21
  -1  -5 -16 1117.63 348.498  36
  -1  -5 -16 954.585 380.686  37
  -1  -5 -16 714.855 316.985  35
  -1  -5 -16 635.062 293.671  15
  -1  -5 -16 769.994 330.876  13
  -1  -5 -16 1077.29 275.908  23
  -1  -5 -17 518.056 364.472  26
  -1  -5 -17 681.116 312.647  21
  -1  -5 -17 859.630 377.934  37
  -1  -5 -17 315.581 326.892  36
  -1  -5 -17 566.216 307.807  35
  -1  -5 -17 1067.87 284.516  15
  -1  -5 -17 931.183 326.577  13
  -1  -5 -17 500.990 266.261  23
  -1  -5 -18 2213.57 357.091  26
  -1  -5 -18 2569.58 319.353  21
  -1  -5 -18 1985.82 315.508  36
  -1  -5 -18 2680.77 378.735  37
  -1  -5 -18 2722.37 314.715  35
  -1  -5 -18 2068.13 324.215  13
  -1  -5 -18 2364.78 267.364  23
  -1  -5 -19 736.330 278.891  13
  -1  -5 -19 499.567 296.573  26
  -1  -5 -19 553.055 269.290  21
  -1  -5 -19 418.967 245.589  36
  -1  -5 -19 811.607 323.296  37
  -1  -5 -20 2305.34 256.117  13
  -1  -5 -20 2382.69 295.484  37
  -1  -5 -20 1996.99 257.957  26
  -1  -5 -20 1578.49 250.839  21
   1   6 -18 1914.83 217.377  17
   1   6 -18 1757.65 244.914  35
   1   6 -18 2021.67 214.871  14
   1   6 -18 1726.01 238.592  39
   1   6 -17 5434.99 361.630  39
   1   6 -17 4856.20 344.491  14
  -1  -6  17 4625.09 345.437  31
   1   6 -17 5541.42 338.928  17
   1   6 -16 4821.30 352.712  17
   1   6 -16 4777.55 389.249  35
   1   6 -16 4889.16 381.043  39
   1   6 -16 5143.11 344.172  20
   1   6 -15 10570.1 553.645  17
   1   6 -15 10930.8 593.024  35
   1   6 -15 9455.77 556.585  20
   1   6 -15 11589.4 580.789  39
   1   6 -14 14370.3 668.583  17
   1   6 -14 12296.5 683.867  39
   1   6 -13 5976.52 413.575  17
   1   6 -13 6151.70 455.358  38
   1   6 -13 5702.88 438.015  39
  -1  -6  13 5665.88 736.098  44
  -1  -6  12 3049.47 692.049  44
   1   6 -12 3201.30 343.244  17
   1   6 -12 2645.66 305.375  16
   1   6 -12 3539.38 391.323  38
   1   6 -12 3276.74 375.056  39
   1   6 -12 3271.53 508.006  12
   1   6 -11 27812.2 1267.78  38
   1   6 -11 27185.0 1268.48  39
   1   6 -11 28546.7 1247.93  16
  -1  -6  11 27824.7 1458.29  44
   1   6 -11 30108.5 1256.66  17
   1   6 -11 26059.2 1386.72  10
   1   6 -11 25472.7 1368.50  12
   1   6 -10 1643.97 576.812  10
   1   6 -10 1412.77 511.771  12
   1   6 -10 1327.68 296.104  17
   1   6 -10 1131.86 331.611  38
  -1  -6  10 402.767 670.147  44
  -1  -6  10 1087.93 316.640  29
   1   6 -10 1416.06 302.234  16
  -1  -6   9 23434.3 1240.80  44
   1   6  -9 23586.8 1025.36  16
  -1  -6   9 21399.3 1025.08  29
   1   6  -9 22592.7 1029.67  38
   1   6  -9 23091.8 1019.70  17
   1   6  -9 21362.4 1155.29  12
   1   6  -9 22346.6 1192.81  10
   1   6  -8 8575.59 677.062   8
   1   6  -8 7791.31 460.506  38
  -1  -6   8 8168.21 735.267  44
   1   6  -8 9118.08 529.658   2
   1   6  -8 8443.58 470.667  16
  -1  -6   8 7474.18 464.902  29
   1   6  -8 9816.88 704.903  10
  -1  -6   7 29553.8 1436.90   3
   1   6  -7 31711.7 1411.40   2
   1   6  -7 30378.4 1348.71  16
  -1  -6   6 16503.6 917.708   3
   1   6  -6 17245.0 877.654   2
   1   6  -6 16260.8 774.130  16
  -1  -6   5 19026.5 1046.05   3
   1   6  -5 19949.8 898.121  16
   1   6  -5 19515.6 1002.56   2
  -1  -6   5 19389.7 1047.23  44
   1   6  -4 12758.4 720.244   2
  -1  -6   4 10574.2 746.530  44
   1   6  -3 71168.9 3081.52   2
  -1  -6   3 69263.7 3085.77  44
   1   6  -2 19536.0 937.577   2
  -1  -6   2 15575.5 911.925  44
  -1  -6   1 37910.2 1749.35   4
  -1  -6   1 36994.5 1696.12  44
  -1  -6   0 5578.30 659.062   4
  -1  -6   0 3966.46 463.009  44
  -1  -6  -1 31415.9 1501.02   4
  -1  -6  -1 29953.5 1407.05  44
   1   6   1 31994.1 1466.63   2
  -1  -6  -2 889.632 342.127  44
   1   6   2 1629.23 532.853  43
   1   6   2 1807.01 518.199   2
   1   6   3 6897.33 525.356  42
  -1  -6  -3 5329.40 387.803  44
   1   6   3 6066.11 611.224  43
   1   6   3 5690.21 574.431   2
  -1  -6  -4 430.313 210.114  44
   1   6   4 125.476 537.640  43
   1   6   4 147.579 420.311  42
   1   6   4-64.6216 481.348   2
   1   6   5 10324.9 706.466   2
   1   6   5 10238.6 761.990  43
   1   6   5 12039.5 673.349  42
  -1  -6  -6 5988.66 568.561  11
   1   6   6 6746.14 564.528   2
   1   6   6 6110.56 647.258  43
   1   6   6 6082.75 528.312  42
   1   6   7 7902.93 710.874  43
   1   6   7 8772.81 589.264  42
  -1  -6  -7 6954.51 606.807  11
  -1  -6  -7 7619.18 654.907   3
   1   6   7 7349.53 588.861   2
   1   6   8 1541.57 442.941   2
  -1  -6  -8 1698.30 492.610   3
  -1  -6  -8 1447.69 477.441  11
   1   6   8 1737.06 614.528  43
   1   6   8 1355.60 474.363  42
  -1  -6  -8 1327.54 220.976  23
  -1  -6  -9 19676.7 927.768  23
  -1  -6  -9 22195.6 942.949  35
  -1  -6  -9 18301.9 1043.61   3
  -1  -6  -9 20468.9 1067.92  11
   1   6   9 23645.7 1177.73  43
   1   6   9 20735.8 1070.87  42
  -1  -6  -9 22697.6 954.074  30
   1   6   9 18112.7 1020.92   2
  -1  -6 -10 4592.87 313.771  23
  -1  -6 -10 4676.35 334.849  24
   1   6  10 4090.08 559.775  42
  -1  -6 -10 4135.32 349.779  35
  -1  -6 -10 4686.29 361.116  37
   1   6  10 4286.26 704.057  43
  -1  -6 -10 5246.71 546.042  11
  -1  -6 -10 5318.49 381.059  30
  -1  -6 -11 12374.8 653.172  37
  -1  -6 -11 13079.4 644.868  35
  -1  -6 -11 12929.7 620.918  23
  -1  -6 -11 11833.9 626.586  24
   1   6  11 15145.8 946.142  43
   1   6  11 13521.2 807.887  42
  -1  -6 -11 13363.2 791.687  11
  -1  -6 -11 14068.6 658.320  30
  -1  -6 -12 5498.93 548.854  11
   1   6  12 5216.98 754.597  43
  -1  -6 -12 5368.09 409.183  30
  -1  -6 -12 5379.83 342.392  23
  -1  -6 -12 4865.28 344.877  24
  -1  -6 -12 4094.87 417.466  26
  -1  -6 -12 4996.01 387.705  35
  -1  -6 -12 5007.62 402.758  37
  -1  -6 -12 4225.18 367.439  13
  -1  -6 -13 9225.24 504.854  13
  -1  -6 -13 9373.42 471.981  23
  -1  -6 -13 7966.08 466.634  24
  -1  -6 -13 7640.76 472.587  21
  -1  -6 -13 9867.64 498.442  15
   1   6  13 9219.05 842.427  43
  -1  -6 -13 9855.70 517.904  30
  -1  -6 -13 9754.06 642.479  11
  -1  -6 -13 7847.56 539.391  26
  -1  -6 -13 8727.00 529.253  37
  -1  -6 -13 8247.61 511.316  35
  -1  -6 -14 1066.96 362.498  37
  -1  -6 -14 1371.09 332.797  35
  -1  -6 -14 1574.34 276.070  23
  -1  -6 -14 896.658 330.510  30
  -1  -6 -14 1499.27 284.295  21
  -1  -6 -14 1478.00 310.786  15
   1   6  14 1218.06 678.801  43
  -1  -6 -14 1647.39 389.128  26
  -1  -6 -14 1361.87 333.846  13
  -1  -6 -15 10421.6 552.592  35
  -1  -6 -15 9840.74 572.924  36
  -1  -6 -15 10161.8 576.163  37
  -1  -6 -15 9829.42 545.086  13
  -1  -6 -15 11265.3 536.403  15
  -1  -6 -15 9578.11 533.202  30
  -1  -6 -15 10553.4 511.767  23
  -1  -6 -16 2833.14 319.276  15
  -1  -6 -16 3067.09 349.520  13
  -1  -6 -16 2411.93 383.570  37
  -1  -6 -16 2450.14 374.470  36
  -1  -6 -16 2602.67 307.299  21
  -1  -6 -16 2906.99 286.423  23
  -1  -6 -17 8541.27 513.787  37
  -1  -6 -17 7343.33 499.564  36
  -1  -6 -17 9320.80 467.100  15
  -1  -6 -17 9588.48 484.571  13
  -1  -6 -17 8067.98 436.917  23
  -1  -6 -17 6821.86 449.946  21
  -1  -6 -18 143.755 271.931  13
  -1  -6 -18 209.658 254.209  15
  -1  -6 -18 41.5493 323.010  37
  -1  -6 -18 318.193 292.298  36
  -1  -6 -19 4330.18 321.011  36
  -1  -6 -19 4863.41 357.864  37
  -1  -6 -19 4843.05 321.566  13
  -1  -6 -19 4570.93 348.838  26
  -1  -6 -20-161.140 234.851  37
  -1  -6 -20 69.9043 194.383  13
  -1  -6 -20 111.305 217.120  26
  -1  -7  17 166.076 215.314  31
   1   7 -17 345.295 180.811  17
   1   7 -17 338.031 202.992  14
   1   7 -17 598.060 232.350  35
   1   7 -17 212.880 221.377  39
   1   7 -16 2193.90 282.149  39
   1   7 -16 2367.30 305.107  35
   1   7 -16 1528.45 257.668  20
  -1  -7  16 2115.76 299.202  31
   1   7 -16 1951.75 240.695  17
   1   7 -15 21.4857 319.533  35
   1   7 -15 205.220 245.481  17
   1   7 -15 7.20296 288.469  39
   1   7 -15 265.706 282.272  20
   1   7 -14 9650.54 512.287  17
   1   7 -14 10101.3 545.067  39
   1   7 -13 2417.04 298.116  17
   1   7 -13 1939.71 339.620  39
   1   7 -12 14480.9 721.464  39
   1   7 -12 13993.1 720.929  38
   1   7 -12 14566.3 686.079  16
   1   7 -12 13940.3 688.369  17
  -1  -7  12 14341.7 975.866  44
   1   7 -11 5092.24 624.732  10
   1   7 -11 3707.37 557.089  12
  -1  -7  11 3436.30 724.767  44
   1   7 -11 4757.10 368.683  16
   1   7 -11 4572.75 403.746  39
   1   7 -11 3656.12 404.296  38
  -1  -7  11 3999.96 384.821  29
   1   7 -11 5528.27 356.707  17
   1   7 -10 28402.8 1453.61  10
   1   7 -10 27954.7 1286.54  16
  -1  -7  10 27971.1 1291.25  29
  -1  -7  10 29936.0 1517.57  44
   1   7 -10 29620.4 1421.37  12
   1   7 -10 27890.2 1292.16  38
   1   7 -10 30520.7 1277.48  17
   1   7  -9 2819.50 651.472  10
   1   7  -9 3873.50 574.710  12
  -1  -7   9 4118.63 381.784  29
   1   7  -9 4418.62 377.125  16
   1   7  -9 4533.79 373.159  38
   1   7  -9 4528.68 336.030  17
   1   7  -8 16168.0 989.416  10
  -1  -7   8 14324.2 775.140  29
   1   7  -8 17728.7 780.571  16
   1   7  -8 16717.7 752.122  17
   1   7  -8 15801.1 766.437  38
   1   7  -7 896.045 591.928  10
  -1  -7   7 1112.83 526.725   3
   1   7  -7 1275.47 282.940  38
   1   7  -7 1753.26 450.578   2
   1   7  -7 1755.75 332.656  16
  -1  -7   7 1857.58 316.713  29
  -1  -7   7 1926.39 623.541  44
  -1  -7   6 9757.93 545.320  29
  -1  -7   6 10125.4 751.497   3
  -1  -7   6 9860.24 785.235  44
   1   7  -6 11305.2 557.686  16
   1   7  -6 9773.61 688.051   2
   1   7  -6 10577.5 518.725  38
   1   7  -6 10042.9 518.091   5
  -1  -7   5 559.998 564.312  44
  -1  -7   5 721.782 296.656  29
   1   7  -5 553.594 480.853   2
  -1  -7   5 293.606 590.866   3
   1   7  -5 816.080 269.673   5
   1   7  -4 8950.52 661.116   2
  -1  -7   4 8781.06 690.672  44
   1   7  -4 8592.62 473.291   5
   1   7  -3 88.5919 291.277  16
  -1  -7   3 474.787 507.043  44
   1   7  -3 449.625 518.997   2
   1   7  -2 23691.0 1054.37  16
  -1  -7   2 22886.1 1166.63  44
   1   7  -2 23378.0 1193.51   2
   1   7  -1 885.521 277.079  16
  -1  -7   1 469.727 462.104  44
  -1  -7   0 21066.0 1044.41  44
   1   7   1 91.0529 546.265   2
  -1  -7  -1 682.650 392.871  44
   1   7   2 43424.8 1861.40   2
  -1  -7  -2 38596.9 1783.26  44
   1   7   3 856.151 535.497   2
  -1  -7  -3 991.065 289.877  44
   1   7   3 1545.90 572.340  43
   1   7   4 2128.15 583.405  43
   1   7   4 2596.72 556.459   2
   1   7   4 3074.49 501.749  42
   1   7   5-230.607 578.720  43
   1   7   5 144.160 468.030  42
   1   7   5-7.65687 516.791   2
  -1  -7  -6 25135.3 1272.34  11
   1   7   6 26518.3 1311.81  43
   1   7   6 25662.7 1246.38  42
   1   7   6 26864.4 1264.96   2
   1   7   6 24940.9 1132.67   5
   1   7   7 1358.12 272.768   5
   1   7   7 1230.97 493.183  42
   1   7   7 539.822 615.805  43
  -1  -7  -7 1365.02 518.023  11
   1   7   7 1789.36 507.248   2
  -1  -7  -7 1554.60 580.434   3
   1   7   8 31705.2 1497.51   2
   1   7   8 33508.6 1578.79  43
   1   7   8 31802.2 1498.82  42
  -1  -7  -8 30962.1 1516.75   3
  -1  -7  -8 31696.5 1393.27  26
  -1  -7  -8 30851.1 1378.65  23
  -1  -7  -8 32583.8 1512.20  11
  -1  -7  -9 5106.21 325.466  23
  -1  -7  -9 4505.51 353.254  37
  -1  -7  -9 3640.85 568.414   3
   1   7   9 5057.40 587.678  42
  -1  -7  -9 5129.41 593.081  11
   1   7   9 5550.54 725.064  43
  -1  -7  -9 5031.01 405.408  30
  -1  -7 -10 19813.6 863.991  30
   1   7  10 18470.9 1119.48  43
   1   7  10 16981.7 995.451  42
  -1  -7 -10 16485.0 839.171  24
  -1  -7 -10 18595.8 825.244  23
  -1  -7 -10 17014.4 863.848  26
  -1  -7 -10 18203.3 842.472  37
  -1  -7 -10 19635.7 1002.52  11
  -1  -7 -11 278.148 350.531  30
   1   7  11-808.205 702.221  43
  -1  -7 -11 80.9083 274.656  24
  -1  -7 -11 460.601 245.662  23
  -1  -7 -11 347.489 350.239  26
  -1  -7 -11-215.002 309.339  37
  -1  -7 -11 390.079 501.871  11
  -1  -7 -11 470.948 274.175  13
  -1  -7 -12 2820.36 383.441  30
   1   7  12 2699.70 729.037  43
  -1  -7 -12 2313.44 506.515  11
  -1  -7 -12 2280.00 300.081  24
  -1  -7 -12 2966.25 285.683  23
  -1  -7 -12 2792.36 352.582  37
  -1  -7 -12 2081.66 315.151  13
  -1  -7 -12 2264.65 386.145  26
  -1  -7 -13 1677.68 365.370  30
  -1  -7 -13 1383.03 301.921  13
  -1  -7 -13 977.022 341.930  37
  -1  -7 -13 1163.29 267.304  24
  -1  -7 -13 1583.50 266.222  23
   1   7  13 1383.71 692.951  43
  -1  -7 -13 1761.93 379.957  26
  -1  -7 -14 17820.9 857.443  13
  -1  -7 -14 17632.2 872.031  37
  -1  -7 -14 18771.4 892.563  36
  -1  -7 -14 19246.8 873.083  30
  -1  -7 -14 17647.9 893.814  26
  -1  -7 -14 18464.6 837.873  23
  -1  -7 -15 2849.03 345.945  30
  -1  -7 -15 2711.63 398.739  36
  -1  -7 -15 2876.44 364.234  37
  -1  -7 -15 2592.94 403.549  26
  -1  -7 -15 2560.68 273.948  23
  -1  -7 -15 2611.74 322.118  13
  -1  -7 -16 7296.14 433.991  13
  -1  -7 -16 7287.70 496.190  26
  -1  -7 -16 5973.35 427.737  30
  -1  -7 -16 7689.87 392.497  23
  -1  -7 -16 7448.20 485.915  36
  -1  -7 -16 7294.51 462.215  37
  -1  -7 -17 542.972 334.843  26
  -1  -7 -17 412.701 319.398  36
  -1  -7 -17 389.594 303.433  37
  -1  -7 -17 180.138 260.023  15
  -1  -7 -17-144.060 258.896  13
  -1  -7 -18 6256.99 369.644  15
  -1  -7 -18 5949.61 402.092  36
  -1  -7 -18 7107.04 401.108  37
  -1  -7 -18 6578.01 374.068  13
  -1  -7 -19 292.250 219.869  36
  -1  -7 -19-113.168 229.831  37
  -1  -7 -19-44.2464 191.871  13
   1   8 -16 579.362 197.388  20
   1   8 -16 218.729 206.320  39
  -1  -8  16 237.442 233.348  31
   1   8 -16 382.973 229.369  35
   1   8 -15 4187.33 335.978  35
   1   8 -15 4499.19 312.234  39
   1   8 -15 3471.95 307.502  20
   1   8 -15 4135.16 259.430  17
   1   8 -15 3531.28 308.556  14
   1   8 -14 189.500 276.840  39
   1   8 -14 310.499 289.975  20
   1   8 -14 480.806 214.428  17
   1   8 -14 395.070 281.725  14
   1   8 -13 10120.5 522.394  39
   1   8 -13 9484.69 479.650  17
   1   8 -13 8907.47 529.145  14
   1   8 -12 2415.38 342.666  38
   1   8 -12 2593.35 345.893  39
   1   8 -12 2744.03 309.997  16
   1   8 -12 2370.44 275.662  17
  -1  -8  11 30564.4 1445.15  29
   1   8 -11 31973.4 1426.76  17
   1   8 -11 34782.6 1440.60  16
   1   8 -11 34027.3 1456.53  39
   1   8 -11 31903.3 1447.80  38
   1   8 -10 9119.89 479.755  16
   1   8 -10 6424.67 475.278  38
   1   8 -10 8606.48 663.484  12
  -1  -8  10 7139.27 486.859  29
   1   8  -9 24242.4 1033.57  16
  -1  -8   9 21309.1 1037.71  29
   1   8  -9 21403.5 1216.88  10
   1   8  -9 21145.0 1172.16  12
   1   8  -9 22296.9 1025.04  38
   1   8  -8 2175.93 322.422  38
  -1  -8   8 2332.97 364.617  29
   1   8  -8 1939.68 645.672  10
   1   8  -8 2032.81 370.329  16
  -1  -8   8 3201.12 685.298  44
  -1  -8   7 6437.13 736.398  44
   1   8  -7 6148.88 412.128  38
  -1  -8   7 6390.54 453.705  29
   1   8  -7 7055.69 400.477   5
   1   8  -7 7011.27 465.425  16
   1   8  -7 5829.34 577.852   2
   1   8  -7 7203.63 729.811  10
   1   8  -6 11100.0 609.937  16
   1   8  -6 10957.4 569.636   5
  -1  -8   6 10065.4 802.368   3
  -1  -8   6 11827.9 598.347  29
   1   8  -6 11154.9 562.854  38
  -1  -8   6 11940.8 848.618  44
   1   8  -6 11358.1 749.216   2
  -1  -8   5 7010.62 717.796  44
   1   8  -5 8866.23 657.629   2
   1   8  -5 8114.56 454.050   5
  -1  -8   5 7125.64 453.439   6
  -1  -8   5 7846.16 476.857  29
  -1  -8   5 7955.03 738.412   3
  -1  -8   4 4022.24 377.685  29
   1   8  -4 4464.26 593.240   2
  -1  -8   4 4601.77 691.853   3
   1   8  -4 4553.25 355.377   5
  -1  -8   4 4414.67 360.009   6
  -1  -8   4 4392.68 621.324  44
   1   8  -3 3584.98 369.729  16
  -1  -8   3 3378.61 342.753   6
   1   8  -3 3315.64 351.742   5
  -1  -8   3 2978.07 692.056   3
   1   8  -3 3518.02 589.583   2
  -1  -8   3 3898.67 352.226  29
  -1  -8   3 3637.02 594.580  44
  -1  -8   2 997.594 318.605  29
   1   8  -2 968.455 323.983  16
  -1  -8   2 1245.45 314.751   6
   1   8  -2 747.684 312.198   5
   1   8  -2 1114.96 561.551   2
  -1  -8   2 1033.65 526.154  44
   1   8  -1 30532.8 1357.21  16
  -1  -8   1 31172.9 1360.71   6
   1   8  -1 32383.6 1502.41   2
  -1  -8   1 28398.6 1451.98  44
  -1  -8   0 20878.1 1033.32  44
  -1  -8   0 20252.9 935.904   6
   1   8   0 19146.8 930.483  16
   1   8   1 39600.8 1719.12  16
  -1  -8  -1 39315.2 1780.10  44
  -1  -8  -1 38582.8 1724.83   6
   1   8   1 39373.8 1851.78   2
  -1  -8  -1 39930.6 1721.54  29
   1   8   2 10606.7 552.694  16
   1   8   2 12167.4 563.451   5
   1   8   2 11725.5 781.726   2
  -1  -8  -2 9813.90 553.798  29
  -1  -8  -2 9561.65 553.870  30
   1   8   3 16193.3 826.124  16
   1   8   3 18535.4 835.628   5
  -1  -8  -3 18436.2 839.892  30
  -1  -8  -3 18437.6 835.411  29
   1   8   3 18237.3 1014.10   2
   1   8   4 3821.54 614.201   2
   1   8   4 4921.74 668.451  43
  -1  -8  -5 16578.9 802.276  29
  -1  -8  -5 16775.9 814.696  30
   1   8   5 17579.5 799.882   5
  -1  -8  -5 17242.0 800.695   6
   1   8   5 16733.5 1021.07  43
  -1  -8  -5 16526.4 795.720  36
   1   8   5 17892.1 975.080   2
  -1  -8  -6 6111.03 644.816  11
  -1  -8  -6 6791.47 451.737  30
  -1  -8  -6 6732.33 423.138  29
   1   8   6 8377.39 640.668  42
   1   8   6 8255.11 751.774  43
   1   8   6 6011.93 415.313   5
  -1  -8  -6 6191.68 416.545   6
  -1  -8  -6 5929.62 424.621  36
   1   8   6 5664.74 630.299   2
  -1  -8  -6 5735.32 713.414   3
  -1  -8  -7 6631.96 451.780  36
  -1  -8  -7 6899.93 654.066  11
   1   8   7 6511.71 641.185   2
   1   8   7 7430.46 775.086  43
   1   8   7 6855.49 644.635  42
  -1  -8  -7 6410.60 423.754   6
   1   8   7 6289.10 416.239   5
  -1  -8  -7 5600.96 699.984   3
  -1  -8  -7 6061.16 427.104  29
  -1  -8  -7 7038.72 465.689  30
  -1  -8  -7 7352.95 411.818  26
  -1  -8  -8 4891.10 388.690  29
   1   8   8 5068.02 615.242  42
   1   8   8 5339.60 386.377   5
  -1  -8  -8 5246.12 395.255  26
  -1  -8  -8 4952.68 425.925  36
   1   8   8 4413.88 750.391  43
  -1  -8  -8 5824.49 666.532   3
  -1  -8  -8 5761.05 342.783  23
   1   8   8 5636.79 598.578   2
  -1  -8  -8 5785.77 372.511   6
  -1  -8  -8 5938.45 611.294  11
  -1  -8  -9 19498.5 811.614  23
  -1  -8  -9 18433.4 1007.22  11
  -1  -8  -9 15697.8 815.693   6
  -1  -8  -9 15480.8 993.998   3
   1   8   9 18050.1 1004.26  42
   1   8   9 19406.0 1130.24  43
  -1  -8  -9 17548.0 843.908  26
  -1  -8  -9 17944.0 859.960  36
  -1  -8 -10 2234.62 395.550  36
  -1  -8 -10 1511.88 268.073  13
   1   8  10 1335.69 736.236  43
  -1  -8 -10 2676.98 393.883  30
  -1  -8 -10 2152.45 315.088  24
  -1  -8 -10 2776.13 273.602  23
  -1  -8 -10 2595.76 554.500  11
  -1  -8 -10 1352.04 354.923  26
  -1  -8 -11 12464.3 702.978  36
  -1  -8 -11 12021.0 650.439  37
  -1  -8 -11 14162.2 637.287  13
   1   8  11 13386.3 988.576  43
  -1  -8 -11 14186.1 697.376  30
  -1  -8 -11 13629.3 633.108  23
  -1  -8 -11 12235.4 649.405  24
  -1  -8 -11 12678.3 820.175  11
  -1  -8 -11 13386.1 684.672  26
  -1  -8 -12 4548.49 453.053  26
  -1  -8 -12 5159.12 373.575  13
  -1  -8 -12 6900.49 460.551  30
  -1  -8 -12 6140.33 474.752  36
  -1  -8 -12 5356.80 404.177  37
  -1  -8 -12 5347.20 377.218  24
  -1  -8 -12 6090.14 360.077  23
   1   8  12 7564.86 796.707  43
  -1  -8 -13 19544.8 864.202  23
  -1  -8 -13 18661.4 867.684  24
  -1  -8 -13 19801.2 928.281  36
  -1  -8 -13 18300.1 887.702  37
  -1  -8 -13 18379.6 914.970  26
  -1  -8 -13 21589.1 914.189  30
  -1  -8 -13 18484.8 874.401  13
  -1  -8 -13 18535.6 878.058  34
  -1  -8 -14 1553.11 239.246  23
  -1  -8 -14 2185.56 281.138  13
  -1  -8 -14 2445.86 377.197  26
  -1  -8 -14 1129.47 309.937  37
  -1  -8 -14 1599.36 358.128  30
  -1  -8 -15 15472.6 787.844  26
  -1  -8 -15 16388.4 744.920  13
  -1  -8 -15 15552.1 756.973  37
  -1  -8 -15 16131.5 768.567  30
  -1  -8 -16 226.242 334.999  36
  -1  -8 -16 490.236 268.970  37
  -1  -8 -16 285.479 233.701  13
  -1  -8 -16-113.121 327.701  26
  -1  -8 -16 195.931 268.012  30
  -1  -8 -17 8850.37 482.686  36
  -1  -8 -17 9148.32 480.082  26
  -1  -8 -17 7813.67 444.007  37
  -1  -8 -18 1408.42 254.704  36
  -1  -8 -18 1170.71 209.141  37
  -1  -8 -18 1761.68 259.430  26
  -1  -8 -18 1101.02 201.526  15
   1   9 -14 12815.2 634.786  20
   1   9 -14 12648.3 630.260  14
   1   9 -14 13754.7 644.247  35
   1   9 -14 14660.6 632.668  39
   1   9 -13 1739.84 275.647  14
   1   9 -13 1492.76 268.431  39
   1   9 -12 8556.37 498.925  14
   1   9 -12 9882.16 503.665  39
   1   9 -12 9256.39 483.586  16
   1   9 -11 7092.37 447.414  38
   1   9 -11 8282.69 470.396  39
   1   9 -10 23318.8 1078.16  14
   1   9 -10 22175.2 1068.16  38
  -1  -9  10 22267.8 1078.82  29
   1   9  -9 2907.55 370.164  16
  -1  -9   9 2590.83 379.985  29
   1   9  -9 3302.91 328.184  38
   1   9  -9 2453.26 348.895  14
  -1  -9   8 5740.75 447.209  29
  -1  -9   8 5876.77 750.283  44
   1   9  -8 5821.10 398.173  38
   1   9  -8 5662.46 410.179  14
   1   9  -8 6358.22 448.467  16
   1   9  -7 3521.09 319.711   5
   1   9  -7 3931.81 412.660  16
   1   9  -7 3621.31 346.624  14
  -1  -9   7 3144.57 674.750  44
   1   9  -7 3567.87 327.888  38
  -1  -9   7 3489.26 401.710  29
   1   9  -7 4346.18 674.645  10
  -1  -9   6 357.422 360.446  29
  -1  -9   6 271.089 630.042  44
   1   9  -6 106.021 294.673   5
  -1  -9   6 241.007 297.180   6
   1   9  -6 356.368 503.044   2
   1   9  -6 621.722 281.153  14
  -1  -9   6 438.676 585.952   3
   1   9  -5 8689.98 719.648   2
   1   9  -5 9432.92 509.439   5
  -1  -9   5 8522.52 505.411   6
  -1  -9   5 8197.37 783.486   3
  -1  -9   5 8695.02 535.230  29
   1   9  -5 9005.67 480.365  14
  -1  -9   5 9422.13 783.630  44
   1   9  -4 876.337 659.194  10
  -1  -9   4 456.008 607.072  44
  -1  -9   4 924.890 323.609   6
   1   9  -4 1367.96 327.281   5
   1   9  -4 1400.70 378.309  16
  -1  -9   4 1484.61 363.186  29
   1   9  -4 1379.37 569.447   2
  -1  -9   4 1341.61 660.502   3
   1   9  -3 5645.32 699.547   2
  -1  -9   3 5990.18 789.277   3
   1   9  -3 7297.93 481.301  16
  -1  -9   3 7811.22 687.611  44
  -1  -9   3 6666.81 465.684  29
   1   9  -3 7597.12 745.998  10
   1   9  -3 6779.67 460.581   5
  -1  -9   3 6501.00 457.024   6
   1   9  -2 44006.7 1945.58  16
  -1  -9   2 41496.3 2050.47  44
  -1  -9   2 44878.6 1944.46  29
   1   9  -2 44562.6 1942.13   5
  -1  -9   2 45324.4 1943.83   6
  -1  -9   2 44721.5 2119.33   3
  -1  -9   1 2168.50 533.019  44
   1   9  -1 3107.23 369.286  16
  -1  -9   1 3444.85 376.103   6
  -1  -9   1 2913.59 751.033   3
  -1  -9   0 984.618 480.225  44
   1   9   0 1429.30 348.031  16
  -1  -9   0 1750.03 360.623   6
  -1  -9   0 1532.12 748.248   3
   1   9   1 31882.8 1453.39  16
   1   9   1 36058.5 1621.82  43
  -1  -9  -1 32027.7 1448.04  30
  -1  -9  -1 33890.4 1458.87   6
   1   9   1 32843.8 1608.72   2
  -1  -9  -2 12529.6 681.400  29
  -1  -9  -2 12303.1 673.861  30
   1   9   2 13010.7 672.725  16
   1   9   2 13840.1 887.965   2
   1   9   3 12157.1 634.821  16
   1   9   3 11727.6 856.923   2
  -1  -9  -3 12175.2 648.909  30
  -1  -9  -3 13052.1 648.835  29
   1   9   3 12935.7 650.392   5
  -1  -9  -3 12562.6 961.291   3
   1   9   4 8889.65 768.752   2
  -1  -9  -4 7933.59 876.886   3
   1   9   4 9371.22 532.639  16
   1   9   4 10663.0 552.902   5
  -1  -9  -4 10236.6 527.527  36
  -1  -9  -4 10205.6 568.926  30
  -1  -9  -4 9434.98 558.358  29
  -1  -9  -5 6798.88 457.553  29
  -1  -9  -5 7218.52 483.733  30
  -1  -9  -5 6900.07 786.961   3
   1   9   5 7252.89 700.870   2
   1   9   5 7060.63 460.222   5
  -1  -9  -5 7483.74 456.051   6
  -1  -9  -5 5978.59 435.405  36
  -1  -9  -5 5987.76 681.515  11
   1   9   6 13518.5 955.917  43
  -1  -9  -6 11415.2 942.919   3
  -1  -9  -6 13855.9 678.355  29
  -1  -9  -6 14497.2 701.180  30
   1   9   6 11668.9 869.609   2
  -1  -9  -6 13596.6 670.718   6
   1   9   6 12832.5 675.068   5
  -1  -9  -6 13322.2 870.059  11
  -1  -9  -6 12963.7 674.567  36
  -1  -9  -7 13544.0 831.087  11
  -1  -9  -7 11035.6 618.436   6
   1   9   7 11815.5 945.301  43
  -1  -9  -7 10747.6 865.945   3
  -1  -9  -7 12360.4 626.707  29
  -1  -9  -7 13860.3 658.445  30
   1   9   7 10680.1 621.016   5
   1   9   7 10407.6 817.058   2
  -1  -9  -7 12822.6 638.192  36
  -1  -9  -8 3813.03 418.992  36
   1   9   8 4711.15 378.676   5
  -1  -9  -8 4406.95 612.228  11
  -1  -9  -8 4963.62 367.651   6
  -1  -9  -8 4599.67 445.589  30
  -1  -9  -8 4645.79 378.968  29
   1   9   8 4350.97 780.296  43
  -1  -9  -8 4478.48 653.558   3
  -1  -9  -8 4298.29 317.316  23
   1   9   8 4669.24 590.746   2
  -1  -9  -9 5211.83 456.729  36
   1   9   9 5614.70 799.821  43
  -1  -9  -9 5634.21 346.371  23
  -1  -9  -9 5118.55 377.193   6
  -1  -9  -9 6181.42 622.863  11
  -1  -9  -9 5589.92 388.959  29
  -1  -9  -9 5353.40 407.191  26
  -1  -9 -10 3931.36 376.500  26
   1   9  10 3691.81 771.579  43
  -1  -9 -10 3896.52 301.014  23
  -1  -9 -10 3874.76 350.714  24
  -1  -9 -10 4054.05 561.582  11
  -1  -9 -10 4478.24 432.686  36
  -1  -9 -11 2354.44 299.908  24
  -1  -9 -11 2183.57 253.209  23
  -1  -9 -11 2197.48 395.293  30
  -1  -9 -11 1866.45 349.591  26
  -1  -9 -11 1928.19 404.208  36
  -1  -9 -12 2644.04 289.558  24
  -1  -9 -12 3310.77 398.614  30
  -1  -9 -12 3129.10 415.157  36
  -1  -9 -12 2474.65 361.170  26
  -1  -9 -13 1398.75 335.115  26
  -1  -9 -13 1486.68 361.769  30
  -1  -9 -13 1357.54 233.685  24
  -1  -9 -13 1175.15 390.595  36
  -1  -9 -13 1302.12 272.481  34
  -1  -9 -14 7816.99 506.297  36
  -1  -9 -14 8037.07 479.390  30
  -1  -9 -14 7526.93 472.510  26
  -1  -9 -15 84.1423 290.766  30
  -1  -9 -15-50.8265 296.407  26
  -1  -9 -16 5078.92 340.049  26
  -1  -9 -16 4153.83 316.871  30
  -1  -9 -17 421.653 228.505  26
   1  10 -13 4367.99 265.471  14
   1  10 -13 4139.74 270.229  39
   1  10 -12 425.351 218.129  14
   1  10 -12 346.384 257.266  20
   1  10 -12 812.506 225.224  39
   1  10 -11 7953.85 425.977  16
  -1 -10  11 6867.25 417.515  29
   1  10 -11 8608.38 424.023  39
   1  10 -11 7072.05 414.442  14
   1  10 -10 172.831 293.735  16
   1  10 -10 114.660 262.125  14
   1  10 -10 582.952 271.795  39
  -1 -10  10 369.745 288.967  29
  -1 -10   9 2697.42 349.108  29
   1  10  -9 3007.93 347.157  16
   1  10  -9 2525.32 300.217  14
  -1 -10   8 11823.9 623.985  29
   1  10  -8 10716.7 583.348  14
  -1 -10   7 1776.86 372.254  29
   1  10  -7 1821.07 283.526  14
   1  10  -7 1991.77 375.628  16
   1  10  -7 2317.47 273.337   5
  -1 -10   6-142.187 284.258   6
   1  10  -6-90.2273 285.285   5
  -1 -10   6 366.680 363.111  29
   1  10  -6 278.067 262.178  14
   1  10  -5 1936.10 324.801   5
  -1 -10   5 2204.58 321.590   6
  -1 -10   5 2047.26 384.527  29
  -1 -10   5 2496.98 623.844  44
   1  10  -4 8222.47 684.118   2
   1  10  -4 8878.55 762.725  10
  -1 -10   4 7193.04 468.387   6
   1  10  -4 7138.04 515.016  16
   1  10  -4 7803.05 466.635   5
  -1 -10   4 7353.55 504.648  29
  -1 -10   4 7438.30 759.745   3
  -1 -10   4 6844.02 704.575  44
   1  10  -3 1361.52 653.773  10
  -1 -10   3 333.882 682.551   3
   1  10  -3 662.180 378.090  16
  -1 -10   3 957.602 374.391  29
  -1 -10   3 1034.22 343.300   6
   1  10  -3 1161.70 344.782   5
  -1 -10   3 602.513 573.491  44
   1  10  -3 825.310 591.086   2
  -1 -10   2 31037.9 1589.30   3
  -1 -10   2 30644.4 1381.12   6
   1  10  -2 30916.0 1383.63   5
   1  10  -2 30155.9 1390.67  16
  -1 -10   2 31987.6 1387.32  29
   1  10  -2 33049.6 1569.78  10
   1  10  -2 28665.4 1530.90   2
  -1 -10   1 1936.95 753.585   3
  -1 -10   1 2525.36 390.544   6
   1  10  -1 3073.44 400.440  16
   1  10  -1 2985.01 683.572  10
   1  10  -1 3228.60 626.926   2
   1  10   0 2900.45 387.147  16
  -1 -10   0 2942.19 385.664   6
   1  10   0 3771.21 648.149  10
  -1 -10   0 2074.15 756.553   3
  -1 -10  -1 940.485 753.160   3
   1  10   1 1098.60 357.849  16
  -1 -10  -1 1073.62 381.176   6
  -1 -10  -1 1530.56 327.649  30
   1  10   1 60.2997 612.744   2
   1  10   1 1376.01 612.654  10
   1  10   2 1182.14 349.164  16
   1  10   2 1262.89 375.512   5
  -1 -10  -2 1206.37 369.912  29
  -1 -10  -2 910.004 348.310  30
   1  10   2 1461.05 569.906  10
   1  10   2 1136.74 624.578   2
  -1 -10  -3 6828.12 828.637   3
   1  10   3 7644.79 479.341   5
   1  10   3 6353.51 454.056  16
  -1 -10  -3 6849.21 471.738  30
  -1 -10  -3 7044.66 481.733  29
   1  10   3 7019.04 780.507  43
   1  10   3 6030.75 703.135   2
   1  10   4 7252.15 504.046  16
  -1 -10  -4 9249.99 543.726  30
  -1 -10  -4 9307.84 538.452  29
   1  10   4 8349.75 747.358   2
   1  10   4 9266.66 530.432   5
  -1 -10  -4 9811.55 527.623   6
  -1 -10  -4 7145.93 852.076   3
  -1 -10  -5 2251.83 702.210   3
  -1 -10  -5 2738.65 370.390   6
   1  10   5 2918.60 374.619   5
  -1 -10  -5 2930.24 406.072  30
  -1 -10  -5 1999.59 332.572  36
  -1 -10  -5 2368.87 377.100  29
   1  10   5 2604.96 616.692   2
  -1 -10  -5 1625.14 600.241  11
  -1 -10  -6 3571.90 694.121   3
  -1 -10  -6 3927.33 613.990  11
  -1 -10  -6 4426.86 430.937  30
  -1 -10  -6 4170.67 394.617  29
  -1 -10  -6 4108.16 373.866  36
   1  10   6 3849.82 617.800   2
   1  10   6 3669.20 388.992   5
  -1 -10  -6 3319.92 381.179   6
  -1 -10  -7 11128.9 619.241  30
  -1 -10  -7 11317.7 582.504  29
  -1 -10  -7 10776.0 767.839  11
  -1 -10  -7 11032.9 575.184   6
   1  10   7 10263.2 571.861   5
  -1 -10  -7 9547.29 823.888   3
   1  10   7 9952.89 909.857  43
  -1 -10  -7 9637.22 586.876  36
  -1 -10  -7 10912.1 529.926  23
  -1 -10  -8 1208.23 322.986  29
  -1 -10  -8 764.808 353.793  36
  -1 -10  -8 1226.31 407.442  30
  -1 -10  -8 1128.26 234.133  23
   1  10   8 599.322 310.102   5
  -1 -10  -8 424.288 310.611   6
  -1 -10  -9 6336.63 383.299   6
   1  10   9 5805.27 378.390   5
  -1 -10  -9 5417.95 447.346  36
  -1 -10  -9 5518.75 475.845  30
  -1 -10  -9 5388.04 385.673  29
  -1 -10  -9 4997.92 393.006  24
  -1 -10  -9 5752.52 338.446  23
  -1 -10 -10 10133.9 561.452  26
  -1 -10 -10 10664.2 608.230  36
  -1 -10 -10 10716.8 540.885   6
  -1 -10 -10 12200.0 560.007  24
  -1 -10 -11 1496.02 259.934  24
  -1 -10 -11 1234.98 289.372  26
  -1 -10 -11 1270.15 367.131  36
  -1 -10 -12 2191.66 357.541  36
  -1 -10 -12 1684.08 239.294  24
  -1 -10 -12 1963.04 293.756  26
  -1 -10 -12 2544.57 302.689  15
  -1 -10 -12 2451.89 370.345  30
  -1 -10 -13 594.760 260.048  15
  -1 -10 -13 780.968 327.086  30
  -1 -10 -13 143.667 322.587  36
  -1 -10 -13 298.591 262.878  26
  -1 -10 -14-132.995 291.481  30
  -1 -10 -14-159.514 297.666  36
  -1 -10 -14-98.4610 244.277  26
  -1 -10 -15 2066.49 264.137  30
  -1 -10 -15 2119.32 284.280  36
  -1 -10 -15 2031.05 238.899  26
   1  11 -11 3481.09 270.058  20
   1  11 -11 2907.58 222.797  14
   1  11 -10 4356.89 282.254  14
   1  11 -10 5419.32 325.578  16
   1  11 -10 5100.39 334.075  20
  -1 -11  10 5053.64 309.461  29
   1  11 -10 5036.39 302.442  39
  -1 -11   9 727.010 262.721  29
   1  11  -9 501.081 232.354  39
   1  11  -9 368.511 194.371  14
   1  11  -9 651.394 276.835  16
   1  11  -8 6256.87 408.549  16
  -1 -11   8 6016.25 403.693  29
  -1 -11   7 3015.76 349.673  29
   1  11  -6 5945.57 363.887   5
  -1 -11   6 5976.60 432.338  29
  -1 -11   6 5592.74 363.241   6
   1  11  -5 17789.2 821.135   5
  -1 -11   5 16559.1 820.529   6
  -1 -11   5 19413.7 855.383  29
   1  11  -4 11426.8 598.620   5
   1  11  -4 11676.4 641.657  16
  -1 -11   4 11530.5 600.940   6
  -1 -11   4 12216.2 630.855  29
  -1 -11   3 721.793 374.950  29
   1  11  -3 1117.72 336.629   5
  -1 -11   3 801.280 322.272   6
   1  11  -3 638.064 377.176  16
   1  11  -2 4783.55 406.975   5
   1  11  -2 4964.50 435.224  16
  -1 -11   2 5062.55 436.267  29
  -1 -11   2 4609.98 408.255   6
   1  11  -1 4033.20 419.739  16
  -1 -11   1 4677.74 409.739   6
  -1 -11   0 1401.03 364.799   6
   1  11   0 1244.79 362.471  16
   1  11   1 19864.2 953.839  16
  -1 -11  -1 19128.0 935.278  30
  -1 -11  -2 6996.96 488.358  30
  -1 -11  -2 8448.31 522.324  29
   1  11   2 7369.58 498.004  16
  -1 -11  -3 614.104 360.021  29
   1  11   3 792.828 358.544   5
  -1 -11  -3 517.791 345.297  30
   1  11   3 366.771 324.774  16
  -1 -11  -4 6302.12 453.953   6
  -1 -11  -4 6650.29 459.240  29
  -1 -11  -4 6426.57 462.647  30
   1  11   4 6033.13 447.078   5
  -1 -11  -6 10691.5 619.696  30
  -1 -11  -6 11414.9 590.882  29
  -1 -11  -6 12187.5 585.825   6
   1  11   6 11981.9 588.412   5
  -1 -11  -7 11458.9 548.176  29
  -1 -11  -7 11180.8 593.015  30
   1  11   7 9144.48 540.750   5
  -1 -11  -7 10495.4 545.248   6
  -1 -11  -7 8856.77 541.828  36
  -1 -11  -8 5337.58 364.126   6
  -1 -11  -8 5057.52 360.944  29
  -1 -11  -8 5699.04 443.856  30
  -1 -11  -8 4945.47 359.749  24
   1  11   8 5169.92 358.428   5
  -1 -11  -9 343.716 246.732  29
  -1 -11  -9 325.949 313.590  36
  -1 -11  -9 332.628 255.885  24
   1  11   9 160.127 245.931   5
  -1 -11  -9 512.328 253.329   6
  -1 -11  -9 424.665 370.661  30
  -1 -11 -10 4596.41 381.394  36
  -1 -11 -10 5775.61 426.109  30
  -1 -11 -10 4908.45 324.528  24
  -1 -11 -11 4477.80 314.999  15
  -1 -11 -11 3455.25 351.917  36
  -1 -11 -12 2468.78 250.746  15
  -1 -11 -12 1891.79 290.732  36
  -1 -11 -13 4633.63 286.075  15
  -1 -11 -13 3992.56 323.778  36
  -1 -11 -13 4514.40 340.131  30
  -1 -12   8 2615.59 245.333  29
   1  12  -8 3074.32 259.314  16
   1  12  -8 2728.60 207.761  39
  -1 -12   7 2782.19 281.541  29
   1  12  -7 2767.19 232.818  39
  -1 -12   6 873.391 284.231  29
   1  12  -5 4557.29 310.488   5
  -1 -12   5 5096.28 371.300  29
   1  12  -5 4988.89 372.710  16
  -1 -12   5 4783.56 314.684   6
   1  12  -4 7380.44 434.115   5
  -1 -12   4 9064.64 477.025  29
   1  12  -4 7564.89 480.049  16
  -1 -12   4 7954.85 433.991   6
   1  12  -3 4048.02 327.621   5
  -1 -12   3 3896.76 379.469  29
   1  12  -3 3950.04 379.746  16
  -1 -12   3 4009.29 339.257   6
   1  12  -2 19255.6 896.892   5
  -1 -12   2 20956.1 917.776  29
   1  12  -2 18898.6 912.535  16
  -1 -12   2 19436.9 902.035   6
   1  12  -1 6464.15 447.245  16
  -1 -12   1 7084.38 439.221   6
   1  12   0 1383.77 332.084  16
  -1 -12   0 1844.56 335.402   6
   1  12   1 3181.77 350.862  16
  -1 -12  -1 3968.28 378.400   6
  -1 -12  -2 16101.6 741.480  29
   1  12   2 16070.6 733.068   5
  -1 -12  -3 5562.91 415.244  29
   1  12   3 7260.58 406.665   5
   1  12   4 9556.55 514.548   5
  -1 -12  -4 10128.6 521.160   6
  -1 -12  -4 9198.75 519.559  30
  -1 -12  -4 9904.23 521.162  29
  -1 -12  -4 8848.17 452.746  23
  -1 -12  -5 6343.18 395.189   6
  -1 -12  -5 5561.48 402.574  29
  -1 -12  -5 5592.96 418.540  30
   1  12   5 6272.90 396.614   5
  -1 -12  -6 2347.08 299.894  29
  -1 -12  -6 1959.05 338.083  30
   1  12   6 2132.88 288.033   5
  -1 -12  -6 2192.71 296.107   6
   1  12   7 1813.35 261.700   5
  -1 -12  -7 1563.68 268.354   6
  -1 -12  -7 1699.71 261.499  24
  -1 -12  -7 1486.13 331.954  30
  -1 -12  -7 1533.98 265.032  29
  -1 -12  -8 5577.35 320.959   6
  -1 -12  -8 5651.38 316.470  24
   1  12   8 4649.13 309.910   5
  -1 -12  -8 5245.40 386.081  30
  -1 -12  -9 1793.61 311.583  30
  -1 -12  -9 1488.61 208.296  24
  -1 -12  -9 860.807 237.079  36
  -1 -12 -10 6554.73 375.227  30
  -1 -12 -10 5958.40 323.448  15
  -1 -12 -11 2101.05 208.294  15
  -1 -12 -11 1400.57 205.985  34
  -1 -12 -11 1534.55 218.717  36
  -1 -13   4 482.459 234.412  29
  -1 -13   4 366.082 173.159   6
   1  13  -4 739.224 174.751   5
  -1 -13   3 1642.51 257.874  29
  -1 -13   3 1359.34 215.982   6
   1  13  -3 1208.21 210.036   5
  -1 -13   2 977.746 267.747  29
  -1 -13   2 1467.02 235.799   6
   1  13  -2 1132.66 222.209   5
  -1 -13   1 13748.4 622.948   6
   1  13  -1 12596.0 615.981   5
  -1 -13   0 2180.16 276.817   6
  -1 -13  -1 8569.42 459.096   6
  -1 -13  -2 2516.66 297.295  29
   1  13   2 2731.94 272.768   5
   1  13   3 2900.92 283.758   5
  -1 -13  -3 3227.10 298.407  29
   1  13   4 4762.53 313.193   5
  -1 -13  -4 5206.43 314.611   6
  -1 -13  -4 5085.72 323.330  29
  -1 -13  -5 1918.59 239.563  29
  -1 -13  -5 1410.62 250.380  30
  -1 -13  -5 2041.13 224.951  24
  -1 -13  -5 1719.58 242.783   6
   1  13   5 1768.80 234.861   5
  -1 -13  -6 488.281 202.145  29
  -1 -13  -6 329.074 204.862   6
   1  13   6 657.389 199.857   5
  -1 -13  -6 589.119 240.801  30
  -1 -13  -6 177.819 186.902  24
   1  13   7 1916.26 193.359   5
  -1 -13  -7 1939.19 203.783   6
  -1 -13  -7 2206.03 192.219  24
  -1 -13  -7 2442.91 254.459  30
   2 -12   0 3339.94 282.579  29
   2 -12   0 4266.49 276.051   6
   2 -11  -8 3093.22 247.585  29
   2 -11  -8 2835.62 278.091  30
  -2  11   8 2694.18 268.331  19
   2 -11  -7 1853.94 281.480  30
   2 -11  -7 2320.45 256.793  29
   2 -11  -6 5158.50 313.993   6
  -2  11   6 5339.46 311.947   5
  -2  11   6 4943.83 348.743  19
   2 -11  -6 5073.18 370.592  30
   2 -11  -6 5732.29 357.045  29
  -2  11   5 1458.39 268.645  19
   2 -11  -5 2304.69 314.048  30
   2 -11  -5 2079.99 250.371   6
  -2  11   5 1883.42 247.212   5
   2 -11  -4 4038.89 367.310  30
   2 -11  -4 4608.82 331.899   6
  -2  11   4 4812.24 325.499   5
   2 -11  -3 6389.78 420.214  30
   2 -11  -3 5851.15 399.433   6
  -2  11   3 7084.50 393.757   5
   2 -11  -2 6369.24 422.728  29
   2 -11  -2 5404.14 397.591  30
  -2  11   2 6286.60 388.831   5
   2 -11  -1 2734.08 312.994  30
   2 -11   0 24493.8 1044.10  29
   2 -11   0 23951.8 1038.21   6
  -2  11   0 24491.1 1036.02   5
   2 -11   1 3169.15 343.739  29
   2 -11   2 6086.47 417.102  29
   2 -11   2 6017.53 411.842   6
  -2  11  -2 7174.36 363.802  38
   2 -11   3 5859.34 392.897  29
  -2  11  -3 5462.61 380.937   5
   2 -11   3 6229.72 392.858   6
  -2  11  -3 6608.20 345.908  38
   2 -11   4 4217.27 323.966   6
  -2  11  -4 4649.74 318.526   5
  -2  11  -4 4348.32 286.985  38
  -2  11  -4 4117.94 301.376  28
   2 -11   4 4591.96 331.302  29
   2 -11   5 4576.20 299.956   6
   2 -11   5 4293.91 309.392  29
  -2  11  -6 8529.56 381.968  38
   2 -11   6 7281.56 380.533   6
   2 -11   6 7952.83 394.291  29
  -2  11  -7 483.641 185.537  38
   2 -10 -11 270.195 237.358  30
   2 -10 -11 191.899 141.087  15
   2 -10 -11 220.793 195.480  36
   2 -10 -10 487.499 167.645  15
   2 -10 -10 128.242 278.246  30
   2 -10 -10 737.414 220.229  29
   2 -10 -10 223.905 212.703  36
   2 -10  -9 4153.95 308.375  29
   2 -10  -9 3776.01 248.614  15
   2 -10  -8 905.637 210.765  15
   2 -10  -8 1313.65 293.728  29
   2 -10  -7 2485.17 251.066  15
   2 -10  -7 3040.79 344.753  29
   2 -10  -7 2976.90 375.823  30
   2 -10  -7 2859.13 280.979   6
  -2  10   7 3155.64 278.445   5
   2 -10  -6 8743.03 500.704  29
   2 -10  -6 8180.50 510.255  30
   2 -10  -6 7979.80 446.727   6
  -2  10   6 7212.85 447.665   5
   2 -10  -5 8738.84 563.395  30
  -2  10   5 9795.19 515.714   5
   2 -10  -5 9787.82 520.346   6
   2 -10  -4 10334.5 521.497  22
   2 -10  -4 10538.3 564.335   6
  -2  10   4 9989.70 559.228   5
   2 -10  -4 10980.0 598.371  30
   2 -10  -3 11818.1 598.798   6
  -2  10   3 10990.3 589.833   5
   2 -10  -3 10690.4 619.086  30
  -2  10   2 2104.43 353.129   5
   2 -10  -2 1222.67 375.918  30
   2 -10  -2 1472.16 403.183  29
  -2  10   1 10414.5 556.466   5
   2 -10  -1 9592.40 581.350  29
   2 -10  -1 9357.28 560.382  30
   2 -10   0 1982.98 377.693   6
   2 -10   0 1277.16 346.518  30
   2 -10   0 1751.08 389.992  29
   2 -10   1 18269.3 841.956   6
   2 -10   1 15750.9 815.961  30
   2 -10   1 18469.2 839.380  29
   2 -10   2 2047.60 364.145   6
   2 -10   2 1726.21 368.155  29
   2 -10   3 7900.10 491.827   6
  -2  10  -3 8127.86 481.791   5
   2 -10   3 7378.90 483.191  29
   2 -10   4 2569.89 342.663   6
  -2  10  -4 2541.19 331.016   5
   2 -10   4 2669.00 349.070  29
  -2  10  -5 10202.5 521.918  38
  -2  10  -5 10250.5 530.867   5
   2 -10   5 9969.59 538.395   6
   2 -10   5 9926.98 538.629  29
   2 -10   6 3597.37 320.443   6
  -2  10  -6 3729.07 312.104   5
   2 -10   6 3760.10 336.240  29
  -2  10  -6 2926.93 309.165  28
  -2  10  -7 9607.37 490.141   5
   2 -10   7 9159.53 488.831   6
  -2  10  -7 10349.9 505.882  38
  -2  10  -7 9361.18 490.709  28
   2 -10   7 10711.0 504.721  29
  -2  10  -8 717.283 222.005  28
  -2  10  -8 539.580 220.242  20
  -2  10  -9 10387.7 539.209  20
  -2  10  -9 12732.8 554.718  38
  -2  10 -10 392.443 195.049  20
  -2  10 -10 698.386 228.684  38
  -2  10 -11 728.519 177.026  20
  -2  10 -11 832.918 204.302  38
   2  -9 -13-43.3754 201.585  26
  -2   9  13 247.364 262.166  19
   2  -9 -13 226.936 211.322  30
   2  -9 -13 221.369 234.396  36
   2  -9 -13 309.434 160.025  15
   2  -9 -12 2956.77 228.818  15
   2  -9 -12 2474.66 294.934  30
   2  -9 -12 2805.43 257.071  26
   2  -9 -12 2735.07 297.314  36
   2  -9 -11 145.044 208.329  15
   2  -9 -11 72.7211 249.796  29
   2  -9 -11 302.389 302.972  30
   2  -9 -11-16.0213 243.326  26
   2  -9 -11 77.1621 284.232  36
   2  -9 -10 1344.86 236.642  15
   2  -9 -10 1533.54 296.010  29
   2  -9 -10 1445.96 345.051  30
   2  -9 -10 1086.40 307.253  36
   2  -9 -10 1460.01 257.259  26
   2  -9  -9 145.998 259.328  26
   2  -9  -9 168.407 301.385  36
   2  -9  -9 898.312 323.798  29
   2  -9  -9 254.602 239.857  15
   2  -9  -8 4946.51 352.369   6
   2  -9  -8 5517.96 343.635  22
   2  -9  -8 6174.79 428.393  29
   2  -9  -8 4307.93 385.517  36
   2  -9  -8 5528.84 350.086  15
   2  -9  -7 516.599 376.692  29
  -2   9   7 242.694 287.926   5
   2  -9  -7 244.792 295.437   6
   2  -9  -7 275.844 297.216  36
   2  -9  -7 303.826 264.044  22
   2  -9  -6 8553.40 471.455  22
  -2   9   6 8208.49 493.830   5
   2  -9  -6 8525.15 501.863   6
   2  -9  -6 9390.09 565.565  30
   2  -9  -6 9311.14 557.213  29
   2  -9  -5 1169.96 292.256  22
   2  -9  -5 1467.48 336.765   6
  -2   9   5 936.852 331.035   5
   2  -9  -5 1102.53 417.072  30
  -2   9   4 25885.6 1218.73   5
   2  -9  -4 28137.3 1220.87   6
   2  -9  -4 27182.0 1246.27  30
   2  -9  -3 1938.74 424.977  30
   2  -9  -3 1646.12 688.762   4
   2  -9  -3 2677.08 389.921   6
  -2   9   2 30547.8 1694.96   1
  -2   9   2 30256.8 1661.10  43
   2  -9  -2 28422.7 1690.76   4
  -2   9   2 36725.4 1530.62   5
   2  -9  -2 35138.0 1543.32  30
   2  -9  -2 36132.5 1545.56  29
  -2   9   1 9303.23 830.659   1
   2  -9  -1 8921.29 551.438  29
   2  -9  -1 7822.69 540.532  30
   2  -9   0 27750.4 1240.18  29
   2  -9   0 26839.6 1235.06  30
   2  -9   0 28432.1 1241.05   6
  -2   9   0 26570.1 1233.42   5
   2  -9   0 23895.6 1425.36   4
   2  -9   1 4599.98 424.885   6
   2  -9   1 4293.85 427.968  29
   2  -9   1 3957.95 405.873  30
   2  -9   1 3800.62 617.446  44
   2  -9   1 3595.83 733.055   4
  -2   9  -2 6607.42 762.233   1
   2  -9   2 7055.51 491.593   6
   2  -9   2 7185.76 708.462  44
   2  -9   2 6750.04 481.749  29
   2  -9   2 6371.30 448.778  30
   2  -9   2 5768.86 787.373   4
   2  -9   3 17701.2 1014.78  44
   2  -9   3 17797.5 1036.26   4
  -2   9  -3 15802.2 802.677   5
   2  -9   3 16631.3 809.534   6
   2  -9   3 15880.1 806.190  29
   2  -9   4 25553.7 1127.87   6
  -2   9  -4 25015.5 1119.14   5
   2  -9   4 23213.4 1122.12  29
   2  -9   5 1676.03 352.163   6
  -2   9  -5 1642.02 336.897   5
   2  -9   5 1469.43 352.695  29
   2  -9   6 4782.13 390.435   6
  -2   9  -6 5108.56 376.464   5
   2  -9   6 4874.08 393.764  29
  -2   9  -6 4966.86 359.313  20
   2  -9   7 1104.58 292.903   6
  -2   9  -7 1319.02 284.558   5
  -2   9  -7 1102.59 287.588  28
   2  -9   7 1214.57 313.625  29
  -2   9  -7 1453.09 287.367  20
  -2   9  -7 1195.55 316.435  38
  -2   9  -7 772.339 277.449  14
  -2   9  -8 5219.54 333.730   5
  -2   9  -8 4570.37 364.317  20
  -2   9  -8 4533.72 359.611  14
  -2   9  -8 4536.27 351.321  28
  -2   9  -9 393.257 284.002  20
  -2   9  -9 442.100 269.808  14
  -2   9  -9 312.608 252.713  28
  -2   9  -9 659.018 297.120  38
  -2   9 -10 7777.61 431.760  20
  -2   9 -10 6769.07 425.356  14
  -2   9 -10 7073.19 399.280  28
  -2   9 -10 8153.76 443.130  38
  -2   9 -11 243.625 256.408  20
  -2   9 -11 502.134 250.215  14
  -2   9 -11 527.892 277.146  38
  -2   9 -12 10629.8 541.568  20
  -2   9 -12 11544.6 549.113  38
  -2   9 -13 26.5597 210.068  20
  -2   9 -13 573.380 226.324  38
  -2   8  15 2740.25 247.368  19
   2  -8 -15 2803.58 270.528  36
   2  -8 -14 1135.36 284.984  36
   2  -8 -14 1298.28 259.457  26
   2  -8 -14 945.949 194.872  15
   2  -8 -14 1224.80 225.598  13
  -2   8  14 986.415 279.212  19
   2  -8 -13 1523.95 290.119  26
   2  -8 -13 1317.34 274.202  30
   2  -8 -13 1377.61 223.626  15
   2  -8 -13 1349.60 251.312  13
   2  -8 -12 165.314 310.799  30
   2  -8 -12 879.446 265.195  29
   2  -8 -12 733.631 236.671  15
   2  -8 -11 13134.5 615.891  22
   2  -8 -11 12311.9 667.696  30
   2  -8 -11 13190.7 643.729  29
   2  -8 -11 12805.3 624.319  15
   2  -8 -10 198.583 267.762  22
   2  -8 -10 570.464 376.480  30
   2  -8 -10 317.292 335.783  29
   2  -8 -10 14.0889 263.428  15
   2  -8  -9 3613.97 327.890  22
   2  -8  -9 3722.61 393.746  29
   2  -8  -9 3617.40 426.861  30
   2  -8  -9 3319.39 319.109  15
   2  -8  -8 364.390 289.092   6
   2  -8  -8 185.362 367.866  29
   2  -8  -8-198.748 284.768  22
   2  -8  -7 4148.19 629.700   4
   2  -8  -7 5692.66 382.859  22
  -2   8   7 5534.69 676.391   9
  -2   8   7 4993.85 758.806  43
   2  -8  -7 5895.00 465.067  29
  -2   8   7 5395.19 728.806  42
  -2   8   7 4995.12 388.241   5
   2  -8  -7 5323.12 400.984   6
   2  -8  -6 251.134 619.693   4
   2  -8  -6 58.7648 295.339  22
  -2   8   6 12.3859 672.720  42
   2  -8  -6-63.4433 325.528   6
  -2   8   6-67.8391 326.263   5
  -2   8   6 1258.87 612.974   1
  -2   8   6 359.690 617.169   9
   2  -8  -6-74.1486 396.775  29
  -2   8   6 461.038 661.883  43
   2  -8  -6 611.158 412.077  30
  -2   8   5 9935.17 843.658   1
   2  -8  -5 12546.1 651.771  30
  -2   8   5 11053.7 884.038  42
  -2   8   5 10430.2 865.520  43
   2  -8  -5 9357.99 853.482   4
   2  -8  -5 11194.8 614.609   6
  -2   8   5 11935.5 608.001   5
  -2   8   4 5490.11 416.588   5
   2  -8  -4 4781.24 422.689   6
   2  -8  -4 5131.11 728.602   4
  -2   8   4 5969.67 703.002   1
  -2   8   4 3987.18 723.392  42
   2  -8  -4 4949.50 463.436  30
  -2   8   4 3495.21 687.568  43
  -2   8   3 10839.3 848.259  42
  -2   8   3 9117.39 805.843  43
   2  -8  -3 10019.2 609.630  30
  -2   8   3 8776.07 852.303   1
  -2   8   3 10703.4 577.464   5
   2  -8  -3 8853.77 848.349   4
   2  -8  -3 10604.8 581.065   6
  -2   8   2 4943.84 427.531   5
  -2   8   2 3725.77 651.865  43
   2  -8  -2 3699.79 748.144   4
  -2   8   2 5402.99 746.689   1
   2  -8  -2 4808.16 450.010  30
   2  -8  -2 4781.98 444.771  29
  -2   8   1 11231.1 601.516   5
   2  -8  -1 10342.3 607.822  29
  -2   8   1 10734.1 893.411   1
  -2   8   1 9318.07 778.894  43
   2  -8   0 21138.2 1247.13   4
  -2   8   0 24435.1 1028.91   5
   2  -8   0 22128.8 1026.94   6
  -2   8   0 20745.7 1134.86  10
   2  -8   0 22345.0 1028.03  29
  -2   8   0 21774.5 1249.23   1
   2  -8   1 44920.5 1908.65  29
  -2   8  -1 41220.6 2009.23  10
   2  -8   1 42865.2 1907.30   6
   2  -8   1 43399.1 2073.84   4
  -2   8  -2 1394.29 400.197  16
   2  -8   2 1011.33 727.418   4
  -2   8  -2 2153.97 687.863   1
  -2   8  -2 1342.43 604.787  10
   2  -8   2 846.860 372.890  29
   2  -8   2 1404.09 385.348   6
  -2   8  -3 19833.6 934.064  16
   2  -8   3 18481.2 917.030  29
  -2   8  -3 19284.8 1104.03  10
  -2   8  -3 18312.8 1132.85   1
   2  -8   3 20672.7 1149.97   4
   2  -8   3 19738.8 922.631   6
  -2   8  -3 19472.6 910.777   5
  -2   8  -4 7338.37 467.886   5
   2  -8   4 6860.43 481.986   6
   2  -8   4 7265.40 771.770   4
  -2   8  -4 6133.34 408.767  14
  -2   8  -4 6614.19 713.219  10
   2  -8   4 7145.13 467.596  29
  -2   8  -4 6831.18 749.925   1
   2  -8   5 7174.70 762.876   4
   2  -8   5 7620.11 483.168  29
  -2   8  -5 8017.65 445.345  20
  -2   8  -5 8062.22 752.829  10
   2  -8   5 7221.54 760.736  44
  -2   8  -5 8688.73 748.729   1
  -2   8  -5 7012.29 443.856  14
   2  -8   5 6934.02 489.097   6
  -2   8  -5 7708.99 477.657   5
  -2   8  -6 8151.35 779.627  10
  -2   8  -6 8665.59 759.955   1
   2  -8   6 8986.92 515.576  29
  -2   8  -6 8353.07 491.950  14
   2  -8   6 9146.02 821.428  44
  -2   8  -6 8777.01 498.570  20
  -2   8  -6 8994.77 501.256   5
   2  -8   6 8502.67 514.838   6
   2  -8   6 9414.85 766.406   4
  -2   8  -7 10574.4 837.364  10
  -2   8  -7 11927.2 591.625  20
   2  -8   7 10987.9 590.501  29
  -2   8  -7 12241.7 630.533  16
  -2   8  -7 12345.3 790.475   1
   2  -8   7 10826.9 892.114  44
  -2   8  -7 11677.9 576.412   5
   2  -8   7 9777.34 584.706   6
  -2   8  -7 10901.1 585.373  14
  -2   8  -8 672.085 333.387  38
  -2   8  -8 498.968 277.703   5
  -2   8  -8 43.5243 322.152  20
  -2   8  -8 841.522 318.691  14
  -2   8  -8 293.325 298.353  28
   2  -8   8 625.305 668.701  44
  -2   8  -8 809.710 370.598  16
  -2   8  -9 6074.60 424.236  20
  -2   8  -9 5664.26 412.907  14
  -2   8  -9 6666.58 429.164  38
  -2   8  -9 5353.44 390.661  28
  -2   8 -10 119.629 324.250  20
  -2   8 -10 4.77342 315.174  14
  -2   8 -10 201.129 332.772  38
  -2   8 -10 102.536 272.908  28
  -2   8 -11 4720.30 381.755  20
  -2   8 -11 4474.25 385.112  14
  -2   8 -11 4809.96 387.592  38
  -2   8 -11 4355.91 332.227  28
  -2   8 -12 1350.54 308.426  20
  -2   8 -12 1240.65 309.608  14
  -2   8 -12 1343.47 271.395  35
  -2   8 -12 1114.20 321.941  38
  -2   8 -13 15450.9 724.461  20
  -2   8 -13 14547.5 718.943  14
  -2   8 -13 14698.7 707.537  35
  -2   8 -13 16605.3 732.593  38
  -2   8 -14 555.241 250.838  20
  -2   8 -14 529.010 240.743  14
  -2   8 -14-5.83630 212.625  35
  -2   8 -14 446.786 265.741  38
  -2   8 -15 2607.57 218.530  35
  -2   8 -15 2911.43 237.599  14
  -2   8 -15 2785.74 264.776  38
  -2   8 -15 3163.54 248.244  39
  -2   8 -15 3141.67 253.835  20
   2  -7 -16 2547.93 232.712  13
  -2   7  16 2134.85 216.512  19
   2  -7 -16 2327.42 266.847  26
   2  -7 -15-84.2653 206.271  15
   2  -7 -15-121.319 244.828  13
  -2   7  15 47.6121 260.075  19
   2  -7 -15-332.673 284.956  26
   2  -7 -14 7371.07 418.481  13
   2  -7 -14 6643.80 389.684  15
   2  -7 -13 291.074 263.068  29
   2  -7 -13 216.885 248.583  15
   2  -7 -13 571.312 245.211  22
   2  -7 -13 178.489 290.586  30
   2  -7 -12 5177.96 368.844  15
   2  -7 -12 5909.16 394.111  29
   2  -7 -12 5891.95 418.079  30
   2  -7 -12 5255.82 369.093  22
   2  -7 -11 1235.57 337.269  29
   2  -7 -11 1095.80 277.551  15
   2  -7 -11 1345.47 366.828  30
   2  -7 -11 487.789 291.782  22
  -2   7  10 528.267 730.346  43
   2  -7 -10 845.008 387.667  30
   2  -7 -10 729.557 356.888  29
  -2   7  10 583.886 661.360  42
   2  -7 -10 783.379 283.230  15
   2  -7 -10 934.431 299.749  22
   2  -7  -9 1939.68 294.641  15
  -2   7   9 1808.72 684.112  42
   2  -7  -9 2067.01 372.550  29
   2  -7  -9 1614.99 410.123  30
  -2   7   9 1981.85 742.436  43
   2  -7  -9 2036.16 322.679  22
  -2   7   9 2449.64 582.180   9
  -2   7   8 18323.0 1081.12   9
  -2   7   8 16071.0 1179.21  43
  -2   7   8 20456.8 1153.16  42
   2  -7  -8 20402.4 921.711  29
   2  -7  -8 21447.9 935.772  30
   2  -7  -8 17363.1 884.228   6
   2  -7  -8 19464.7 892.248  22
   2  -7  -7 8.53969 594.299   4
   2  -7  -7 140.519 303.256  22
   2  -7  -7 597.894 313.555   6
  -2   7   7 171.177 298.068   5
  -2   7   7 1084.10 589.498   1
  -2   7   7 617.850 589.679   9
   2  -7  -7 172.133 374.409  29
  -2   7   7 1244.75 683.237  43
  -2   7   7 415.463 651.677  42
  -2   7   6 7357.58 443.732   5
   2  -7  -6 6820.90 461.199   6
  -2   7   6 8749.69 762.888  42
   2  -7  -6 6919.61 733.022   4
  -2   7   6 6818.01 712.811   1
  -2   7   6 8288.17 786.497  43
   2  -7  -6 6728.13 497.595  29
  -2   7   5 6369.22 709.279  42
   2  -7  -5 4668.71 707.903   4
  -2   7   5 4611.04 700.013  43
  -2   7   5 4980.14 384.948   5
   2  -7  -5 4511.90 393.583   6
  -2   7   5 4687.51 673.245   1
   2  -7  -4 9214.05 794.369   4
  -2   7   4 8163.34 772.228   1
  -2   7   4 8586.82 754.116  43
  -2   7   4 8477.10 756.524  42
   2  -7  -4 8246.36 505.280   6
  -2   7   4 8520.44 498.470   5
  -2   7   3 4323.41 674.586  42
  -2   7   3 4214.73 656.634  43
   2  -7  -3 6107.27 733.545   4
  -2   7   3 5832.36 708.946   1
  -2   7   3 5888.16 404.717   5
   2  -7  -3 5107.70 409.596   6
   2  -7  -2 27705.7 1453.46   4
  -2   7   2 26669.6 1454.09   1
   2  -7  -2 27881.0 1278.37  29
  -2   7   2 29302.3 1406.69  43
  -2   7   2 30008.9 1273.32   5
   2  -7  -2 27611.4 1271.59   6
  -2   7   1 903.994 339.781   5
  -2   7   1 499.514 538.078  43
  -2   7   1 964.722 483.971  10
   2  -7  -1 940.280 349.882  29
  -2   7   1 653.826 668.863   1
  -2   7   0 5927.68 437.258  16
  -2   7   0 6110.42 433.890   5
  -2   7   0 6775.26 605.117  10
   2  -7   0 5478.24 755.718   4
  -2   7   0 5170.23 596.177  43
  -2   7   0 5276.69 741.017   1
   2  -7   0 5732.24 426.194  29
   2  -7   1 1034.21 696.084   4
  -2   7  -1 961.074 547.423  10
  -2   7  -1 998.356 351.683  16
  -2   7  -1 1005.87 503.890  43
   2  -7   1 1262.03 339.882  29
  -2   7  -2 12158.0 603.878  16
   2  -7   2 13581.4 887.579   4
  -2   7  -2 11861.1 789.690  10
   2  -7   2 11889.4 590.477  29
  -2   7  -3 1457.33 281.049  14
  -2   7  -3 2433.29 661.656   1
   2  -7   3 1575.05 704.318   4
   2  -7   3 2260.89 351.532   6
  -2   7  -3 2290.28 339.172   5
   2  -7   3 2055.38 343.693  29
  -2   7  -3 2271.70 599.160  10
  -2   7  -4 18475.9 1053.05  10
  -2   7  -4 18619.6 861.020   5
   2  -7   4 18139.8 864.530   6
   2  -7   4 20023.5 857.615  29
  -2   7  -4 18211.7 1060.55   1
   2  -7   4 18835.0 1087.68   4
  -2   7  -4 16392.2 835.580  14
   2  -7   5 465.107 642.141   4
   2  -7   5 388.396 319.267  29
  -2   7  -5 395.449 367.600  16
  -2   7  -5 431.958 609.687   1
   2  -7   5 240.033 331.444   6
  -2   7  -5 610.701 322.584   5
  -2   7  -5 397.381 287.388  14
  -2   7  -5 516.480 619.714  10
   2  -7   6 462.013 630.982   4
   2  -7   6 622.151 324.243   6
  -2   7  -6 531.215 300.235   5
  -2   7  -6 957.019 590.280   1
   2  -7   6 447.191 313.693  29
  -2   7  -6 267.984 365.561  16
  -2   7  -6 783.782 625.881  10
  -2   7  -6 275.378 299.095  14
   2  -7   7 2660.40 339.702   6
  -2   7  -7 2922.99 332.340   5
  -2   7  -7 3855.03 603.440   1
  -2   7  -7 3672.07 397.124  16
  -2   7  -7 3157.11 349.702  14
  -2   7  -7 3110.66 660.403  10
   2  -7   7 4086.25 624.446   4
   2  -7   7 3002.49 340.326  29
  -2   7  -8 754.611 282.223   5
  -2   7  -8 1160.98 305.338  28
  -2   7  -8 932.227 539.193   1
  -2   7  -8 857.437 362.590  16
  -2   7  -8 706.089 333.676  14
  -2   7  -8 727.765 334.186  20
  -2   7  -9 557.201 353.730  16
   2  -7   9 297.888 706.108  44
  -2   7  -9 1112.51 344.176  38
  -2   7  -9 929.884 309.618  28
  -2   7  -9 572.619 340.690  20
  -2   7  -9 1330.59 346.217  14
  -2   7 -10 26273.7 1201.69  14
  -2   7 -10 24468.7 1182.48  28
  -2   7 -10 28736.4 1190.44  16
  -2   7 -10 26590.2 1201.64  20
  -2   7 -10 23321.5 1352.74  10
  -2   7 -10 27566.3 1197.82  38
   2  -7  10 24260.3 1423.01  44
  -2   7 -11 3182.79 375.781  14
  -2   7 -11 2068.66 320.245  28
  -2   7 -11 3183.05 382.429  38
  -2   7 -11 3102.47 377.211  20
  -2   7 -12 5316.14 418.491  14
  -2   7 -12 4539.25 366.919  28
  -2   7 -12 5582.52 427.399  38
  -2   7 -12 5509.46 422.413  20
  -2   7 -13 397.926 332.528  20
  -2   7 -13 203.611 258.158  28
  -2   7 -13 589.322 326.115  39
  -2   7 -13 327.908 345.979  38
  -2   7 -13-272.949 299.300  35
  -2   7 -13 787.358 321.634  14
  -2   7 -14 4526.67 384.896  38
  -2   7 -14 5013.59 365.033  39
  -2   7 -14 3868.61 349.908  14
  -2   7 -14 4381.23 340.037  35
  -2   7 -14 4160.06 369.057  20
  -2   7 -15 611.557 301.911  38
  -2   7 -15 940.533 268.820  39
  -2   7 -15 821.065 250.073  35
  -2   7 -15 742.735 282.669  20
  -2   7 -16 8786.22 454.627  35
  -2   7 -16 9022.12 475.690  38
  -2   7 -16 9568.57 466.256  39
   2  -6 -17 2845.31 289.886  36
   2  -6 -17 2866.38 223.685  37
   2  -6 -16-90.7203 225.872  37
   2  -6 -16 97.8296 287.955  26
   2  -6 -15 4709.16 322.805  15
  -2   6  15 4261.39 353.813  19
   2  -6 -15 4916.52 328.591  37
   2  -6 -15 4304.16 317.838  22
   2  -6 -14 124.511 264.010  22
   2  -6 -14 11.3413 262.678  15
   2  -6 -14-337.020 270.765  37
   2  -6 -13 7730.72 444.394  15
   2  -6 -13 8009.60 451.073  29
   2  -6 -13 7205.24 458.185  30
   2  -6 -13 7602.28 445.331  37
   2  -6 -13 7715.84 451.065  22
   2  -6 -12 13014.6 635.248  15
   2  -6 -12 12622.6 657.585  30
   2  -6 -12 13864.9 648.586  29
   2  -6 -12 11967.1 631.704  37
   2  -6 -12 12584.8 643.388  22
   2  -6 -11 6933.66 465.203  30
   2  -6 -11 6140.94 431.124  22
   2  -6 -11 5902.35 412.457  15
  -2   6  11 7292.90 802.944  42
  -2   6  10 3145.38 716.755  42
   2  -6 -10 1901.63 335.481  22
   2  -6 -10 2071.30 384.939  30
  -2   6  10 2853.16 768.282  43
   2  -6 -10 1606.86 294.376  15
  -2   6  10 1591.08 556.145   9
  -2   6   9 36.7576 671.773  42
   2  -6  -9 539.792 314.550  22
   2  -6  -9 791.446 383.733  30
  -2   6   9 564.267 727.631  43
   2  -6  -9 608.947 277.892  15
  -2   6   9 493.143 561.989   9
  -2   6   8 1218.16 726.117  43
  -2   6   8 1036.55 662.725  42
   2  -6  -8 953.021 386.414  30
   2  -6  -8 1224.65 549.046   4
  -2   6   8 1260.88 579.226   9
   2  -6  -8 922.163 304.979  22
  -2   6   7 14967.3 1012.08  43
  -2   6   7 17710.7 976.109  42
  -2   6   7 15750.2 919.433   9
  -2   6   7 13266.7 887.965   1
   2  -6  -7 15426.2 750.217  30
   2  -6  -7 12265.2 907.706   4
   2  -6  -7 16064.5 714.644  22
   2  -6  -7 13310.5 709.456   6
  -2   6   6 5022.20 687.684  42
   2  -6  -6 5470.52 663.990   4
  -2   6   6 4974.31 717.525  43
   2  -6  -6 5021.92 390.073   6
  -2   6   6 5718.66 371.497   5
  -2   6   6 6107.36 644.859   1
   2  -6  -5 48772.1 2202.61   4
  -2   6   5 45169.3 2201.64   1
  -2   6   5 52977.1 2219.16  42
  -2   6   5 48349.7 2226.70  43
  -2   6   5 47327.6 2079.11   5
  -2   6   4 574.586 581.576  42
  -2   6   4 691.962 598.274   1
  -2   6   4 465.443 569.265  43
   2  -6  -4 209.915 624.046   4
  -2   6   4 295.110 291.412   5
  -2   6   3 997.559 609.657   1
  -2   6   3 1310.97 546.543  43
   2  -6  -3 1124.70 638.815   4
  -2   6   3 1608.66 305.990   5
   2  -6  -2 2476.35 664.280   4
  -2   6   2 1792.53 432.776  10
  -2   6   2 2235.05 530.779  43
  -2   6   2 2741.03 318.704   5
  -2   6   1 18041.9 835.521   5
  -2   6   1 17059.1 926.765  10
  -2   6   1 18291.1 966.062  43
   2  -6  -1 18008.2 837.820  29
  -2   6   0 25829.9 1298.50  10
  -2   6   0 24186.4 1290.03  43
   2  -6   0 26703.1 1385.32   4
  -2   6   0 27211.3 1209.53  16
  -2   6   0 28554.2 1209.54   5
   2  -6   1 109387. 4659.89   4
  -2   6  -1 107217. 4618.84  43
  -2   6  -1 110808. 4637.11  10
  -2   6  -1 104699. 4569.75  16
  -2   6  -2 614.142 540.815  10
   2  -6   2 474.337 648.217   4
  -2   6  -2 524.455 237.137  14
  -2   6  -2 434.441 434.021  43
  -2   6  -2 566.391 316.034  16
  -2   6  -3 1736.01 265.126  14
   2  -6   3 1705.55 657.996   4
  -2   6  -3 1775.36 305.749   5
  -2   6  -3 2084.20 561.485  10
  -2   6  -3 1651.85 612.299   1
  -2   6  -4 2113.74 278.802  14
  -2   6  -4 2585.94 606.062   1
   2  -6   4 3409.27 647.767   4
  -2   6  -4 2432.81 320.141   5
  -2   6  -4 2938.92 594.772  10
  -2   6  -4 2117.79 354.242  27
  -2   6  -5 14920.5 779.959  14
  -2   6  -5 17197.2 978.338   1
   2  -6   5 18058.9 998.394   4
  -2   6  -5 17838.0 805.895  16
  -2   6  -5 17969.2 788.894   5
   2  -6   5 17306.2 785.139  29
  -2   6  -5 15127.8 810.413  27
  -2   6  -5 17955.3 986.041  10
  -2   6  -6 12488.9 672.514  14
  -2   6  -6 14531.5 873.190   1
   2  -6   6 13733.2 885.306   4
  -2   6  -6 15781.9 695.646  16
   2  -6   6 14754.9 671.768  29
  -2   6  -6 12929.0 711.172  27
  -2   6  -6 14136.7 673.383   5
   2  -6   6 13155.9 675.863   6
  -2   6  -6 14519.8 895.291  10
  -2   6  -7 14206.8 676.594  14
   2  -6   7 15483.1 876.716   4
  -2   6  -7 13610.8 852.197   1
  -2   6  -7 14005.8 902.652  10
  -2   6  -7 12691.9 662.270   5
  -2   6  -8 11960.1 631.358   5
  -2   6  -8 13222.2 662.670  14
  -2   6  -8 14660.3 668.143  16
  -2   6  -8 13099.8 649.182  28
  -2   6  -8 13094.5 808.245   1
  -2   6  -9 1298.52 334.053  16
   2  -6   9 1232.85 684.999  44
  -2   6  -9 818.660 376.535  40
  -2   6  -9 714.672 609.630  10
  -2   6  -9 1412.41 299.943  28
  -2   6  -9 968.135 341.154  14
  -2   6 -10 3491.36 377.015  20
  -2   6 -10 3263.25 356.735  16
   2  -6  10 3448.41 741.969  44
  -2   6 -10 2360.29 424.662  40
  -2   6 -10 3730.27 377.292  38
  -2   6 -10 3896.58 653.080  10
  -2   6 -10 3183.52 339.211  28
  -2   6 -10 3533.46 388.785  14
  -2   6 -11 625.098 356.900  20
  -2   6 -11 591.672 296.822  16
  -2   6 -11 558.663 350.354  38
  -2   6 -11 647.609 409.357  40
  -2   6 -11 648.925 309.936  28
  -2   6 -11 772.177 344.341  14
  -2   6 -11 170.404 598.334  10
   2  -6  11 1361.57 696.238  44
  -2   6 -12 7146.21 455.621  28
  -2   6 -12 7458.55 495.131  38
  -2   6 -12 7607.94 485.193  14
  -2   6 -12 8420.73 499.475  20
  -2   6 -13 8673.09 522.202  35
  -2   6 -13 9480.97 542.568  20
  -2   6 -13 7804.24 496.469  28
  -2   6 -13 10085.9 544.226  38
  -2   6 -14 1068.43 317.863  35
  -2   6 -14 754.694 352.113  20
  -2   6 -14 556.656 279.418  28
  -2   6 -14 686.924 367.167  38
  -2   6 -14 783.279 334.072  39
  -2   6 -15 263.968 304.772  39
  -2   6 -15 468.245 301.846  35
  -2   6 -16 1279.50 283.393  39
  -2   6 -16 1342.25 280.051  35
  -2   6 -16 1346.29 272.412  14
  -2   6 -17 3044.26 273.575  39
  -2   6 -17 2779.42 267.681  35
  -2   6 -17 2611.72 274.832  20
  -2   6 -17 2084.59 249.216  14
   2  -5 -18 1192.41 238.995  36
   2  -5 -18 1120.08 220.821  37
   2  -5 -18 1009.77 236.464  26
   2  -5 -18 1695.41 223.161  13
   2  -5 -17 718.632 262.888  13
   2  -5 -17 585.911 223.802  22
   2  -5 -17 840.404 277.703  26
   2  -5 -17 804.772 260.389  37
   2  -5 -16 8331.15 479.697  37
   2  -5 -16 8667.05 457.311  22
   2  -5 -15 2758.32 313.100  22
  -2   5  15 3172.66 318.695  19
   2  -5 -15 2925.97 303.773  15
   2  -5 -15 2359.09 297.228  21
   2  -5 -15 2903.78 339.252  37
   2  -5 -14 7288.97 429.894  22
   2  -5 -14 6005.34 415.073  21
   2  -5 -14 6925.91 448.244  37
   2  -5 -14 6639.01 417.054  15
   2  -5 -13 195.373 320.660  37
   2  -5 -13 509.574 292.975  30
   2  -5 -13 526.350 312.229  22
   2  -5 -13 140.786 288.088  21
   2  -5 -13 612.581 289.889  15
   2  -5 -12 101.954 315.003  37
   2  -5 -12 108.385 317.193  30
   2  -5 -12-24.2948 323.079  22
  -2   5  12 92.6418 694.264  42
   2  -5 -12 105.152 279.624  15
   2  -5 -12-26.4318 286.983  21
  -2   5  11 27768.2 1339.04  42
   2  -5 -11 26340.1 1084.34  30
   2  -5 -11 22028.7 1073.83  37
  -2   5  11 25343.2 1227.26   9
   2  -5 -11 24775.2 1071.00  15
   2  -5 -11 21042.7 1063.42  21
   2  -5 -11 23523.5 1080.75  22
  -2   5  10 33149.9 1500.46  42
   2  -5 -10 30916.9 1259.77  30
  -2   5  10 27337.7 1389.50   9
   2  -5 -10 28414.9 1241.74  15
   2  -5 -10 27855.2 1252.78  22
   2  -5 -10 24779.6 1233.99  21
  -2   5   9 8376.86 798.726  42
   2  -5  -9 8562.66 502.877  30
  -2   5   9 9634.38 693.997   9
   2  -5  -9 7845.58 446.661  15
   2  -5  -9 7701.11 436.445  21
   2  -5  -9 7526.53 469.985  22
  -2   5   8 36954.6 1621.92  42
  -2   5   8 33538.6 1557.76   9
   2  -5  -8 31163.7 1525.50   4
   2  -5  -8 32383.9 1423.41  22
   2  -5  -8 30934.4 1436.35  30
  -2   5   7 5121.40 618.654   9
   2  -5  -7 4858.32 609.081   4
  -2   5   7 5354.59 575.798   1
  -2   5   7 6812.22 692.052  42
   2  -5  -7 5364.18 374.305  22
   2  -5  -6 2072.10 570.783   4
  -2   5   6 1742.41 530.085   1
  -2   5   6 3368.33 620.793  42
   2  -5  -5 21085.2 1064.26   4
  -2   5   5 18782.4 886.946   5
  -2   5   5 20996.5 1075.59  42
  -2   5   5 20563.8 1046.84   1
   2  -5  -4 51823.0 2336.05   4
  -2   5   4 55086.4 2340.87  42
  -2   5   4 48547.0 2335.05   1
   2  -5  -3 20289.9 1049.51   4
  -2   5   3 17962.0 1016.83  43
  -2   5   3 19120.4 922.720  10
  -2   5   3 19408.5 1045.99   1
   2  -5  -2 43656.8 1854.52   4
  -2   5   2 39512.2 1783.17  10
  -2   5   2 37398.0 1822.57  43
  -2   5   1 7847.65 542.719  10
  -2   5   1 5949.91 569.948  43
  -2   5   0 17436.2 858.769  10
  -2   5   0 15076.3 839.093  43
  -2   5   0 15052.6 873.053  42
   2  -5   1 44885.8 2203.53   4
  -2   5  -1 49476.2 2174.53  10
  -2   5  -1 50319.4 2173.48  42
  -2   5  -1 48537.1 2146.26  43
   2  -5   2 63231.4 2805.64   4
  -2   5  -2 62837.3 2786.73  10
  -2   5  -2 62934.0 2750.72  43
   2  -5   3 11551.4 817.676   4
  -2   5  -3 11934.8 663.324  43
  -2   5  -3 12177.3 772.523  10
  -2   5  -4 41828.5 1908.52   1
  -2   5  -4 41313.5 1903.90  10
   2  -5   4 41897.4 1913.40   4
  -2   5  -4 41168.7 1800.06  16
   2  -5   5 4757.49 607.961   4
  -2   5  -5 4110.06 349.689  16
  -2   5  -5 4606.87 585.835   1
  -2   5  -5 4408.75 595.871  10
  -2   5  -5 3539.81 313.055  14
   2  -5   6 4882.85 610.316   4
  -2   5  -6 3693.21 345.152  16
  -2   5  -6 3904.59 572.925   1
  -2   5  -6 3763.15 314.901   5
  -2   5  -6 3930.63 598.857  10
  -2   5  -6 3456.49 317.006  14
  -2   5  -7 14972.8 699.657   5
   2  -5   7 14489.8 878.937   4
  -2   5  -7 16291.4 865.860   1
  -2   5  -7 15346.0 714.348  14
  -2   5  -7 14197.2 740.266  27
  -2   5  -7 15114.9 720.480  16
  -2   5  -8 17755.0 863.689  16
   2  -5   8 20309.1 993.984   4
  -2   5  -8 19291.9 853.724  28
  -2   5  -8 17904.6 975.323   1
  -2   5  -8 18509.5 866.583  14
  -2   5  -8 18184.5 871.748  40
  -2   5  -9 13962.2 692.808  28
  -2   5  -9 15430.5 699.658  16
  -2   5  -9 14626.6 726.010  40
  -2   5  -9 14019.1 709.304  14
  -2   5  -9 14165.0 899.380  10
   2  -5  10 14959.0 1026.59  44
  -2   5 -10 16169.7 778.195  20
  -2   5 -10 16909.6 759.081  28
  -2   5 -10 16146.8 772.093  38
  -2   5 -10 15682.4 776.654  14
  -2   5 -11 1099.77 308.664  28
  -2   5 -11 901.124 417.711  40
  -2   5 -11 981.906 576.602  10
   2  -5  11 503.970 660.553  44
  -2   5 -11 1335.81 339.082  20
  -2   5 -12 333.525 310.505  28
  -2   5 -12 413.506 433.464  40
  -2   5 -12-449.370 269.594  17
  -2   5 -12 80.0539 348.236  20
   2  -5  12 303.443 663.957  44
  -2   5 -12 546.742 583.250  10
  -2   5 -13 3532.31 369.038  35
  -2   5 -13 3121.33 343.899  28
  -2   5 -13 2758.16 304.238  17
   2  -5  13 3233.31 705.156  44
  -2   5 -13 2702.61 584.422  10
  -2   5 -14 6948.88 455.360  28
  -2   5 -14 7831.10 490.257  39
  -2   5 -14 8109.38 485.914  35
  -2   5 -14 7435.88 477.050  14
  -2   5 -14 7398.07 434.488  17
  -2   5 -15 2949.74 316.354  28
  -2   5 -15 3104.68 360.137  39
  -2   5 -15 2870.34 299.815  17
  -2   5 -15 2660.83 347.646  14
  -2   5 -15 3001.58 361.298  35
  -2   5 -16 854.162 252.871  17
  -2   5 -16 1104.14 313.719  35
  -2   5 -16 663.907 306.510  39
  -2   5 -16 1175.47 322.211  20
  -2   5 -16 559.584 290.407  14
  -2   5 -17 4360.36 329.126  14
  -2   5 -17 4607.53 350.295  39
  -2   5 -17 4615.51 354.060  35
  -2   5 -17 4396.13 303.083  17
  -2   5 -17 4802.64 356.760  20
  -2   5 -18 768.092 248.481  20
  -2   5 -18 1053.38 219.382  14
  -2   5 -18 1735.31 253.156  39
  -2   5 -18 1510.91 200.531  17
  -2   5 -18 865.285 252.990  35
   2  -4 -18 994.794 255.973  26
   2  -4 -18 922.861 237.228  21
   2  -4 -18 1251.02 252.016  13
   2  -4 -18 1202.41 270.647  37
   2  -4 -17 2415.24 319.857  26
   2  -4 -17 2050.45 294.915  21
   2  -4 -17 2768.63 333.935  37
   2  -4 -17 3049.14 315.182  13
   2  -4 -17 2656.12 290.551  22
   2  -4 -16 711.516 296.258  21
   2  -4 -16 976.595 340.763  37
   2  -4 -16 697.651 329.081  13
   2  -4 -16 813.701 290.423  22
   2  -4 -15 897.634 316.386  21
   2  -4 -15 905.890 353.644  37
   2  -4 -15 862.373 311.075  22
   2  -4 -15 918.266 348.569  13
   2  -4 -14 3567.71 381.127  21
   2  -4 -14 4651.84 381.112  22
   2  -4 -14 4579.14 411.783  37
   2  -4 -14 4737.80 360.876  15
   2  -4 -13 10770.7 546.667  15
   2  -4 -13 8964.40 562.882  21
   2  -4 -13 10374.4 564.629  22
   2  -4 -12 7239.70 429.415  15
   2  -4 -12 7214.53 457.371  21
   2  -4 -12 7307.54 464.139  22
  -2   4  12 6284.73 784.164  42
  -2   4  11 1443.69 689.491  42
   2  -4 -11 1007.71 314.906  21
   2  -4 -11 1462.66 327.165  22
   2  -4 -11 1321.29 281.804  15
  -2   4  11 1919.89 542.596   9
   2  -4 -11 1622.89 317.260  30
   2  -4 -10 299.729 314.305  30
  -2   4  10 301.582 649.925  42
   2  -4 -10 336.660 289.691  21
   2  -4 -10 424.822 308.049  22
  -2   4  10 245.100 524.582   9
   2  -4 -10 391.331 259.300  15
   2  -4  -9 8171.79 459.988  30
   2  -4  -9 7156.20 433.380  21
   2  -4  -9 7405.55 440.969  22
  -2   4   9 7287.17 645.268   9
   2  -4  -9 6965.73 413.883  15
   2  -4  -8 25570.4 1160.18  21
   2  -4  -8 26302.5 1164.54  22
   2  -4  -8 26534.8 1250.37   4
  -2   4   8 27996.7 1294.36   9
   2  -4  -8 25728.7 1154.88  15
  -2   4   8 27728.9 1344.62  42
  -2   4   7 86565.1 3422.41   9
   2  -4  -7 72489.2 3334.13  22
  -2   4   7 76344.0 3388.75   1
  -2   4   7 84776.5 3449.14  42
   2  -4  -7 84097.1 3398.03   4
   2  -4  -6 26188.7 1245.47   4
  -2   4   6 26542.1 1235.53   1
   2  -4  -6 24395.9 1145.75  11
  -2   4   6 26662.8 1284.02  42
  -2   4   6 26057.8 1259.01   9
   2  -4  -5 35377.7 1633.36   4
  -2   4   5 33798.0 1655.47  42
  -2   4   5 35900.9 1628.87   1
  -2   4   4 7023.79 618.401   1
   2  -4  -4 6999.57 636.538   4
   2  -4  -4 6561.94 633.244  41
  -2   4   3 4029.23 562.226   1
  -2   4   3 3380.81 362.291  10
   2  -4  -3 2268.97 556.153  41
   2  -4  -3 3769.96 570.086   4
   2  -4  -2 30223.7 1480.21  41
   2  -4  -2 31224.8 1492.61   4
  -2   4   2 32145.7 1417.10  10
   2  -4  -1 162084. 7023.76  41
  -2   4   1 158332. 7013.95  43
  -2   4   1 168510. 7003.37  10
   2  -4   0 25126.3 1233.54  41
  -2   4   0 26668.8 1212.79  10
  -2   4   0 25523.1 1199.61  43
  -2   4   0 25114.8 1220.68  42
  -2   4  -1 34734.9 1635.38  10
  -2   4  -1 36630.8 1633.15  42
  -2   4  -1 35978.5 1606.26  43
   2  -4   1 36060.6 1679.08   4
  -2   4  -2 21290.4 1067.36  10
  -2   4  -2 20811.7 1051.51  42
  -2   4  -2 21174.1 1002.49  43
   2  -4   2 22137.3 1120.52   4
  -2   4  -3 9952.81 711.683  10
  -2   4  -3 11036.9 592.700  43
   2  -4   3 10266.6 762.087   4
  -2   4  -4 13687.6 820.383   1
  -2   4  -4 14170.4 823.929  10
   2  -4   4 13520.5 844.533   4
  -2   4  -5 44265.9 1929.96   1
  -2   4  -5 39694.6 1937.11  10
   2  -4   5 43158.4 1932.39   4
  -2   4  -6 37251.2 1682.42   1
   2  -4   6 36027.4 1686.42   4
  -2   4  -7 410.278 258.186  14
  -2   4  -7 146.227 460.316   1
   2  -4   7-20.7612 497.537   4
  -2   4  -8 534.227 421.883   1
   2  -4   8 437.328 484.593   4
  -2   4  -8 786.462 532.892  10
  -2   4  -8 349.637 271.257  14
  -2   4  -8 332.189 226.994  13
  -2   4  -9 3567.42 302.881  16
  -2   4  -9 2584.54 283.399  13
  -2   4  -9 3518.00 297.755  28
  -2   4  -9 3055.00 572.968  10
  -2   4  -9 3551.80 408.625   1
  -2   4 -10 14548.7 659.855  20
  -2   4 -10 13020.5 630.194  17
  -2   4 -10 12847.0 639.378  28
  -2   4 -10 13763.9 684.545  40
  -2   4 -10 13229.2 837.169  10
   2  -4  10 15202.7 883.141  44
  -2   4 -10 12273.4 634.756  13
  -2   4 -11 36143.7 1492.79  20
  -2   4 -11 32471.0 1513.12  40
  -2   4 -11 33732.0 1484.64  28
  -2   4 -11 34439.2 1478.14  17
  -2   4 -11 29659.3 1604.26  10
   2  -4  11 35375.1 1662.33  44
  -2   4 -11 32444.5 1477.91  13
  -2   4 -12 9074.22 603.802  40
  -2   4 -12 9220.53 503.863  17
  -2   4 -12 9420.33 519.653  28
  -2   4 -12 9268.36 736.583  10
  -2   4 -12 9470.88 501.891  13
  -2   4 -12 10025.0 531.082  14
   2  -4  12 8749.17 793.859  44
  -2   4 -13 16582.8 776.404  39
  -2   4 -13 15710.4 833.883  40
  -2   4 -13 15951.1 754.823  17
  -2   4 -13 15866.8 762.777  28
  -2   4 -13 16704.7 773.256  35
  -2   4 -13 15475.5 770.669  14
   2  -4  13 13829.9 1008.10  44
  -2   4 -14 13082.7 693.956  38
  -2   4 -14 13635.0 683.990  39
  -2   4 -14 14081.6 759.569  40
   2  -4  14 11662.6 914.389  44
  -2   4 -14 12714.8 819.532  10
  -2   4 -14 13580.3 661.930  17
  -2   4 -14 13670.7 669.664  28
  -2   4 -14 13837.8 675.536  14
  -2   4 -14 12040.1 654.432  13
  -2   4 -14 13756.9 682.827  35
  -2   4 -15 5069.94 421.663  20
  -2   4 -15 4828.55 388.585  28
  -2   4 -15 5581.06 418.001  35
  -2   4 -15 5121.13 442.428  38
  -2   4 -15 5652.37 413.770  39
  -2   4 -15 4990.70 382.181  17
  -2   4 -15 4800.12 401.130  14
  -2   4 -16 1816.56 295.751  28
  -2   4 -16 1097.95 294.810  17
  -2   4 -16 1878.44 342.824  35
  -2   4 -16 1337.16 312.805  14
  -2   4 -16 1219.82 269.200  13
  -2   4 -16 1744.61 331.521  39
  -2   4 -16 1334.47 370.721  38
  -2   4 -16 1786.16 340.849  20
  -2   4 -17 6718.08 443.564  20
  -2   4 -17 7220.52 418.939  17
  -2   4 -17 6862.56 451.995  35
  -2   4 -17 5977.29 416.784  14
  -2   4 -17 7522.71 462.569  38
  -2   4 -17 7890.40 441.624  39
  -2   4 -18 6064.68 383.789  20
  -2   4 -18 5896.03 358.750  14
  -2   4 -18 5717.90 367.163  17
  -2   4 -18 6307.27 386.596  39
  -2   4 -18 6508.95 400.577  35
  -2   4 -19 227.192 227.662  39
  -2   4 -19 218.679 249.785  35
  -2   4 -19 741.022 211.910  17
  -2   4 -19 301.002 220.079  20
   2  -3 -19 1357.69 234.028  21
   2  -3 -19 1615.64 256.927  37
   2  -3 -19 975.088 226.060  13
   2  -3 -19 785.272 207.311  26
   2  -3 -18 1292.55 278.243  21
   2  -3 -18 865.056 270.360  13
   2  -3 -18 1061.25 267.780  26
   2  -3 -18 1083.85 307.564  37
   2  -3 -17 3283.41 372.330  37
   2  -3 -17 2493.46 332.877  21
   2  -3 -17 2785.03 329.716  26
   2  -3 -17 2559.75 323.521  22
   2  -3 -17 3102.81 341.421  13
   2  -3 -16 2835.76 362.179  21
   2  -3 -16 3264.04 374.151  13
   2  -3 -16 3363.76 402.408  37
   2  -3 -16 3045.96 350.615  22
   2  -3 -15 6921.83 455.209  13
   2  -3 -15 5377.38 438.119  21
   2  -3 -15 6076.08 432.042  22
  -2   3  14 1231.93 678.950  42
   2  -3 -14 799.504 297.191  15
   2  -3 -14 1018.99 333.414  22
   2  -3 -14 487.635 345.789  21
  -2   3  13 138.932 685.244  42
   2  -3 -13 26.2471 342.184  21
   2  -3 -13 311.669 282.792  15
   2  -3 -13 191.166 325.094  22
   2  -3 -12 3449.77 316.935  15
  -2   3  12 3688.65 555.694   9
   2  -3 -12 3315.62 369.592  21
   2  -3 -12 2789.88 356.148  22
  -2   3  11 14676.7 821.643   9
   2  -3 -11 13239.9 663.340  21
   2  -3 -11 12531.7 657.326  22
   2  -3 -11 13071.6 635.930  15
  -2   3  11 14020.4 926.388  42
  -2   3  10 8388.14 648.510   9
   2  -3 -10 7350.68 474.020  21
   2  -3 -10 8219.58 470.029  22
   2  -3 -10 8222.76 440.050  15
  -2   3   9 22461.8 1098.31   9
   2  -3  -9 19471.3 968.981  21
   2  -3  -9 21937.1 968.329  22
   2  -3  -9 21415.1 954.738  15
  -2   3   8 106.494 491.780   9
   2  -3  -8 86.5818 388.085   4
  -2   3   8 497.612 580.934  42
   2  -3  -8 396.842 494.539  41
   2  -3  -8 236.705 253.900  22
   2  -3  -8-34.9870 212.607  15
   2  -3  -7 5906.42 515.386   4
  -2   3   7 5368.83 569.134   9
  -2   3   7 5508.66 482.773   1
  -2   3   7 5783.87 628.292  42
   2  -3  -7 5059.36 570.312  41
   2  -3  -6 14975.7 842.200  41
  -2   3   6 15665.0 864.006  42
  -2   3   6 15638.4 838.382   9
  -2   3   6 15697.2 792.956   1
   2  -3  -6 13265.1 676.588  11
   2  -3  -6 16885.6 812.118   4
  -2   3   5 21385.6 987.240   9
   2  -3  -5 20618.1 975.969   4
  -2   3   5 20223.9 960.455   1
   2  -3  -4 30312.3 1295.76   4
  -2   3   4 28447.5 1283.21   1
   2  -3  -3 26803.6 1234.60   4
  -2   3   3 25172.6 1136.83  10
   2  -3  -3 23437.8 1226.13  41
  -2   3   3 26136.9 1223.70   1
   2  -3  -2 1883.74 553.392   4
  -2   3   2 1716.39 349.105  10
  -2   3   2 2289.40 532.480   1
   2  -3  -2 1378.83 497.158  41
  -2   3   1 39072.0 1758.98  42
  -2   3   1 38392.3 1782.31   1
  -2   3   1 39616.5 1730.52  10
   2  -3  -1 38620.6 1764.16  41
  -2   3   0 2498.77 425.330  10
   2  -3   0 2080.96 457.795  41
  -2   3   0 1638.56 440.473  42
  -2   3  -1 239909. 10062.2  43
  -2   3  -1 234670. 10070.6  42
  -2   3  -1 231756. 10073.6  10
   2  -3   1 233976. 10083.8   4
   2  -3   1 236375. 10075.0  41
  -2   3  -2 86764.5 3845.35  42
  -2   3  -2 89743.0 3826.45  43
   2  -3   2 89568.4 3870.95   4
   2  -3   2 88774.6 3844.60  41
  -2   3  -2 90519.4 3856.87  10
  -2   3  -3 53995.5 2490.56  10
  -2   3  -3 56755.6 2443.50  43
  -2   3  -3 54080.6 2496.24   1
   2  -3   3 59206.0 2460.44  41
   2  -3   3 56295.9 2504.15   4
  -2   3  -4 12180.8 761.347  10
  -2   3  -4 12088.4 753.397   1
   2  -3   4 12974.6 781.578   4
  -2   3  -5 14086.1 854.987  10
  -2   3  -5 15598.5 826.669   1
   2  -3   5 15069.7 849.200   4
  -2   3  -6 32271.3 1527.25   1
   2  -3   6 34596.6 1538.95   4
  -2   3  -7 4695.55 479.783   1
   2  -3   7 4319.12 507.375   4
  -2   3  -8 8416.89 638.859  10
  -2   3  -8 8096.08 539.840   1
   2  -3   8 7915.83 572.278   4
  -2   3  -9 6239.17 373.429  14
  -2   3  -9 5687.54 433.185   1
  -2   3  -9 5829.93 584.733  10
  -2   3 -10 585.171 271.520  38
  -2   3 -10 598.061 252.105  21
   2  -3  10-91.1101 538.233  44
  -2   3 -10 127.423 237.004  17
  -2   3 -10 452.286 504.277  10
  -2   3 -10 346.153 241.780  13
  -2   3 -10 462.965 274.540  14
  -2   3 -11 6883.42 405.804  25
  -2   3 -11 6307.93 395.597  13
  -2   3 -11 6684.60 413.124  14
  -2   3 -11 6682.60 480.733  40
  -2   3 -11 6999.24 616.456  10
  -2   3 -11 6669.79 406.361  21
   2  -3  11 5877.89 657.155  44
  -2   3 -11 6783.55 393.665  17
  -2   3 -11 6415.59 401.958  28
  -2   3 -11 6753.34 418.326  38
  -2   3 -12 4654.85 381.710  38
  -2   3 -12 4251.02 361.130  21
   2  -3  12 5451.38 638.096  44
  -2   3 -12 4499.84 583.052  10
  -2   3 -12 4754.37 358.846  17
  -2   3 -12 5020.96 367.765  28
  -2   3 -12 4270.73 346.673  13
  -2   3 -12 5257.48 372.624  14
  -2   3 -12 4424.85 467.535  40
  -2   3 -12 4488.91 367.858  25
  -2   3 -13 66700.5 2901.45  40
  -2   3 -13 63961.8 2877.70  28
  -2   3 -13 66531.9 2877.21  13
  -2   3 -13 69856.8 2878.51  14
  -2   3 -13 69436.0 2884.07  35
  -2   3 -13 62267.9 2876.71  25
  -2   3 -13 58374.5 2955.84  10
  -2   3 -13 66185.6 2879.19  21
  -2   3 -13 69916.2 2882.66  20
   2  -3  13 61547.9 2991.46  44
  -2   3 -13 68030.8 2884.57  39
  -2   3 -13 69474.6 2877.56  17
  -2   3 -14 2099.66 344.299  25
  -2   3 -14 1910.21 321.867  13
  -2   3 -14 2052.94 323.084  14
  -2   3 -14 2173.15 347.948  35
  -2   3 -14 2416.93 331.697  17
  -2   3 -14 1986.30 343.086  21
  -2   3 -14 1651.34 347.741  20
   2  -3  14 2388.48 594.025  44
  -2   3 -14 1831.15 487.173  40
  -2   3 -14 2161.77 337.463  39
  -2   3 -14 2734.82 370.322  38
  -2   3 -14 1934.26 339.094  28
  -2   3 -15 18303.6 999.672  25
  -2   3 -15 22423.3 1014.76  38
  -2   3 -15 22699.6 1003.15  39
  -2   3 -15 23552.4 1012.08  35
  -2   3 -15 22893.9 998.786  28
  -2   3 -15 18853.9 1003.21  21
  -2   3 -15 21947.5 1006.88  20
  -2   3 -15 21311.3 990.890  13
  -2   3 -15 23142.1 996.897  14
  -2   3 -15 21385.3 1071.07  40
  -2   3 -15 22007.1 1001.39  17
  -2   3 -16 781.261 311.411  28
  -2   3 -16 248.519 324.630  21
  -2   3 -16 883.081 331.694  20
  -2   3 -16 513.838 343.768  35
  -2   3 -16 517.793 320.387  39
  -2   3 -16 908.913 360.213  38
  -2   3 -16 771.258 287.432  13
  -2   3 -16 635.846 299.852  14
  -2   3 -16 1022.69 320.122  17
  -2   3 -17 2989.90 352.090  21
  -2   3 -17 3688.89 353.188  20
  -2   3 -17 3680.49 330.556  28
  -2   3 -17 3231.57 322.640  13
  -2   3 -17 3438.64 319.609  14
  -2   3 -17 3383.03 353.741  17
  -2   3 -17 3891.09 353.541  39
  -2   3 -17 3961.91 379.006  35
  -2   3 -18 2636.50 313.183  17
  -2   3 -18 2547.96 329.352  35
  -2   3 -18 2599.08 312.237  39
  -2   3 -18 1774.41 272.120  13
  -2   3 -18 2317.90 267.771  14
  -2   3 -18 2440.28 305.293  21
  -2   3 -18 2288.98 301.439  20
  -2   3 -19 10093.3 515.051  20
  -2   3 -19 11222.5 527.608  17
  -2   3 -19 11509.2 543.654  35
  -2   3 -19 11089.4 528.964  39
  -2   3 -20 2358.96 239.526  17
  -2   3 -20 2190.44 262.263  35
   2  -2 -19 447.905 272.612  37
   2  -2 -19 326.931 216.710  13
   2  -2 -19 467.442 256.730  21
   2  -2 -18 874.346 254.823  26
   2  -2 -18 698.052 268.497  13
   2  -2 -18 956.719 328.224  37
   2  -2 -18 1115.43 300.466  21
   2  -2 -17 1060.86 373.807  37
   2  -2 -17 984.109 309.751  13
   2  -2 -17 987.728 297.540  26
   2  -2 -17 768.230 324.475  22
   2  -2 -17 783.099 331.105  21
   2  -2 -16 4542.85 390.941  22
   2  -2 -16 3927.60 408.874  21
   2  -2 -16 4417.99 386.779  13
   2  -2 -15 6052.55 450.174  22
   2  -2 -15 5800.92 467.045  21
  -2   2  15 6689.09 766.738  42
   2  -2 -15 7529.41 453.669  13
  -2   2  14 6811.20 772.966  42
   2  -2 -14 6711.31 475.830  21
   2  -2 -14 6476.93 448.997  22
   2  -2 -13 9740.29 543.340  22
   2  -2 -13 8976.92 562.674  21
   2  -2 -13 9701.99 515.957  15
  -2   2  13 11029.9 854.880  42
  -2   2  12 857.783 646.228  42
   2  -2 -12 1991.38 343.030  21
   2  -2 -12 1838.81 322.352  22
   2  -2 -12 1936.13 282.767  15
  -2   2  12 1861.15 494.201   9
  -2   2  11-318.329 621.990  42
   2  -2 -11-188.819 244.932  15
  -2   2  11 119.306 486.027   9
   2  -2 -11 130.824 286.113  22
   2  -2 -11 128.405 312.282  21
   2  -2 -10 14048.7 821.311  41
  -2   2  10 14929.7 905.180  42
   2  -2 -10 14010.2 659.799  15
  -2   2  10 15621.2 821.295   9
   2  -2 -10 13833.2 676.058  22
   2  -2 -10 13730.2 689.057  21
  -2   2   9 19366.2 985.813  42
   2  -2  -9 14911.1 905.947  41
   2  -2  -9 17748.8 758.817  15
   2  -2  -9 15683.7 782.022  21
   2  -2  -9 15834.8 772.421  22
  -2   2   9 17756.2 910.502   9
   2  -2  -8 11743.2 655.947   4
   2  -2  -8 12188.2 760.226  41
  -2   2   8 13875.4 822.162  42
  -2   2   8 13918.6 755.720   9
  -2   2   7 127.107 350.109   1
   2  -2  -7 464.093 384.204   4
  -2   2   7 963.042 530.072  42
   2  -2  -7 483.247 466.263  41
  -2   2   7 612.543 463.289   9
  -2   2   6 85151.2 3652.08   1
  -2   2   6 88836.5 3674.89   9
   2  -2  -6 85055.8 3655.73   4
  -2   2   6 80903.6 3686.21  42
   2  -2  -6 81517.0 3677.85  41
   2  -2  -5 2926.30 483.367  41
  -2   2   5 2992.44 435.373   1
   2  -2  -5 3000.81 470.691   4
   2  -2  -5 2204.23 211.565  11
  -2   2   5 3514.96 491.753   9
  -2   2   4 10826.0 632.157   1
  -2   2   4 9372.01 483.935  10
  -2   2   4 9864.83 650.190   9
  -2   2   3 32878.4 1522.29   1
   2  -2  -3 34320.2 1529.00   4
  -2   2   3 33217.2 1460.63  10
  -2   2   2 43007.9 1891.17   1
   2  -2  -2 39513.6 1885.21  41
  -2   2   2 41122.2 1878.29  42
  -2   2   2 43420.0 1845.36  10
   2  -2  -2 43783.0 1895.95   4
  -2   2   1 14165.7 798.494   1
   2  -2  -1 13550.8 763.231  41
  -2   2   1 14351.5 710.200  10
  -2   2   1 14382.5 749.026  42
  -2   2   0 11354.8 726.885   1
  -2   2   0 11814.3 656.591  10
  -2   2   0 12727.7 657.523  42
   2  -2   0 11832.7 681.349  41
   2  -2   1 53328.6 2318.46   4
  -2   2  -1 53637.6 2295.16  10
  -2   2  -1 51636.8 2283.99  42
   2  -2   1 51577.7 2291.63  41
   2  -2   2 109690. 4907.36   4
   2  -2   2 113327. 4890.89  41
  -2   2  -2 109475. 4898.86  10
  -2   2  -2 115626. 4888.11  42
  -2   2  -2 117034. 4872.83  43
   2  -2   3 2239.48 512.580   4
  -2   2  -3 2364.51 473.340   1
   2  -2   3 2334.55 350.211  41
  -2   2  -3 2286.98 467.019  10
  -2   2  -3 1890.48 245.508  43
  -2   2  -4 26504.4 1289.13   1
   2  -2   4 29002.8 1233.05  41
   2  -2   4 27576.0 1303.56   4
  -2   2  -4 25970.3 1298.14  10
   2  -2   5 1710.93 479.264   4
  -2   2  -5 813.424 445.083   1
   2  -2   6 3381.69 485.245   4
  -2   2  -6 3095.54 442.822   1
  -2   2  -7 2586.44 493.624  10
  -2   2  -7 2920.59 421.440   1
   2  -2   7 2770.57 447.342   4
  -2   2  -8 412.184 464.766  10
  -2   2  -8 329.203 216.176  12
  -2   2  -8 503.861 341.986   1
   2  -2   8 402.248 379.638   4
  -2   2  -9 18776.7 947.391  10
  -2   2  -9 17877.4 848.135   1
  -2   2 -10 41128.6 1763.68  17
  -2   2 -10 40536.0 1850.93  10
  -2   2 -10 39351.4 1764.43  13
  -2   2 -10 41156.5 1764.35  14
   2  -2  10 40252.6 1859.44  44
  -2   2 -10 41194.7 1767.65  23
  -2   2 -11 5387.54 371.083  21
  -2   2 -11 5494.04 425.279  40
   2  -2  11 4805.29 577.399  44
  -2   2 -11 5463.37 357.366  17
  -2   2 -11 5354.09 550.866  10
  -2   2 -11 5249.16 357.301  13
  -2   2 -11 5466.75 356.834  14
  -2   2 -12 5183.74 458.379  40
  -2   2 -12 6054.55 384.316  28
  -2   2 -12 5667.46 380.319  13
  -2   2 -12 6355.97 375.994  14
   2  -2  12 4795.57 579.348  44
  -2   2 -12 5888.46 402.182  25
  -2   2 -12 5895.24 384.055  39
  -2   2 -12 5350.55 391.656  38
  -2   2 -12 5828.04 389.361  35
  -2   2 -12 5516.55 559.137  10
  -2   2 -12 5888.67 393.018  20
  -2   2 -12 5665.74 395.601  21
  -2   2 -12 5881.63 388.373  17
  -2   2 -13 1050.88 319.047  38
  -2   2 -13 1282.77 301.665  39
  -2   2 -13 1398.41 420.639  40
  -2   2 -13 1112.93 321.741  21
  -2   2 -13 985.915 309.100  20
  -2   2 -13 2016.42 484.758  10
  -2   2 -13 1169.67 303.794  17
  -2   2 -13 1360.07 307.489  35
  -2   2 -13 1361.02 329.100  25
  -2   2 -13 1395.67 303.050  13
  -2   2 -13 1559.69 291.492  14
   2  -2  13 870.244 507.315  44
  -2   2 -13 1414.09 304.128  28
  -2   2 -14 7602.30 510.761  25
  -2   2 -14 7456.93 486.644  13
  -2   2 -14 8233.83 471.138  14
  -2   2 -14 8213.03 499.635  21
  -2   2 -14 9655.74 491.440  39
  -2   2 -14 7953.18 502.679  38
  -2   2 -14 9052.36 498.900  35
  -2   2 -14 8448.02 593.233  40
  -2   2 -14 7899.52 491.434  17
  -2   2 -14 8296.93 493.107  20
  -2   2 -14 9033.47 490.180  28
  -2   2 -15 1312.44 332.428  28
  -2   2 -15 1480.59 304.010  14
  -2   2 -15 1206.39 321.673  13
  -2   2 -15 1652.03 339.593  35
  -2   2 -15 1786.54 344.522  17
  -2   2 -15 1372.06 325.015  20
  -2   2 -15 1001.65 353.028  21
  -2   2 -15 1337.03 355.025  38
  -2   2 -15 1322.11 324.773  39
  -2   2 -15 1427.99 366.487  25
  -2   2 -16 3004.40 349.195  28
  -2   2 -16 2572.65 341.849  13
  -2   2 -16 2325.34 309.984  14
  -2   2 -16 2672.59 363.674  35
  -2   2 -16 2482.62 360.663  17
  -2   2 -16 3408.04 344.558  20
  -2   2 -16 2361.31 374.546  21
  -2   2 -16 2395.26 380.530  25
  -2   2 -16 3132.38 342.171  39
  -2   2 -16 2611.34 371.473  38
  -2   2 -17 178.649 298.956  20
  -2   2 -17-33.8116 338.182  21
  -2   2 -17 401.814 331.626  17
  -2   2 -17 166.735 307.660  28
  -2   2 -17-5.61256 310.271  39
  -2   2 -17 118.334 300.364  13
  -2   2 -17-53.5976 262.825  14
  -2   2 -18 17552.2 831.491  17
  -2   2 -18 16053.0 832.563  21
  -2   2 -18 17482.0 814.146  28
  -2   2 -18 16639.6 816.362  13
  -2   2 -18 17970.3 813.467  20
  -2   2 -18 18790.6 824.835  39
  -2   2 -19 95.4479 237.149  20
  -2   2 -19 399.273 297.509  21
  -2   2 -19 491.001 253.440  13
  -2   2 -19 728.135 288.442  17
  -2   2 -19 547.492 270.640  39
  -2   2 -20 7903.56 414.187  17
  -2   2 -20 6967.80 391.292  13
  -2   2 -21 1806.30 216.911  17
   2  -1 -19 2105.19 236.601  13
   2  -1 -18 1729.72 269.669  13
   2  -1 -17 14031.7 680.062  17
   2  -1 -17 14679.3 697.907  26
   2  -1 -17 15320.3 728.166  22
   2  -1 -17 14979.7 711.603  13
   2  -1 -16 104.086 342.871  22
   2  -1 -16 286.491 311.981  13
   2  -1 -16 398.912 253.598  17
  -2   1  15 10313.4 882.201  42
   2  -1 -15 10266.7 567.108  22
   2  -1 -15 9350.24 516.399  17
   2  -1 -15 10587.9 559.325  13
  -2   1  14-164.930 662.653  42
   2  -1 -14 37.2447 337.827  22
   2  -1 -14 90.4994 323.724  13
   2  -1 -14 301.544 266.596  17
   2  -1 -13 7698.57 440.048  17
  -2   1  13 8718.07 787.310  42
   2  -1 -12 4162.07 326.630  15
   2  -1 -12 3975.86 311.848  17
  -2   1  12 4258.84 674.701  42
   2  -1 -11 52749.0 2248.76  15
  -2   1  11 54317.7 2386.40  42
   2  -1 -11 51060.7 2245.36  17
  -2   1  10 12587.5 734.674   9
  -2   1  10 11885.7 706.219  44
   2  -1 -10 11884.9 578.702  15
   2  -1 -10 12365.5 724.104  41
  -2   1  10 12953.3 821.939  42
  -2   1   9 30341.8 1399.29   9
   2  -1  -9 29171.9 1397.96  41
  -2   1   9 30213.9 1448.31  42
  -2   1   9 29651.2 1386.83  44
  -2   1   8 702.156 461.353   9
  -2   1   8 1044.74 405.135  44
   2  -1  -8 811.601 439.918  41
  -2   1   8 1266.83 536.408  42
  -2   1   7 42632.7 1987.27  42
   2  -1  -7 45771.0 1962.78  41
   2  -1  -7 41827.9 1917.05   4
  -2   1   7 45677.3 1962.46   9
  -2   1   7 45608.2 1952.18  44
  -2   1   7 43231.3 1910.36   1
   2  -1  -6 14900.1 797.818  41
   2  -1  -6 15637.4 758.338   4
  -2   1   6 14098.7 796.457   9
  -2   1   6 14593.0 775.315  44
  -2   1   6 14522.6 730.276   1
   2  -1  -5 65969.1 2918.84  41
   2  -1  -5 70197.2 2907.09   4
  -2   1   5 67487.3 2922.08   9
  -2   1   5 63723.8 2914.21  44
  -2   1   5 67008.6 2900.97   1
   2  -1  -4 6559.24 506.944   4
   2  -1  -4 5695.86 513.633  41
  -2   1   4 5904.39 521.252   9
  -2   1   4 6756.71 492.295   1
  -2   1   3 411.338 428.552   9
  -2   1   3 669.148 250.549  10
  -2   1   3 234.654 424.018   1
   2  -1  -3 613.161 427.781   4
  -2   1   2 9610.91 628.250   1
   2  -1  -2 10213.0 612.559  41
  -2   1   2 9920.56 593.959  42
  -2   1   2 9964.23 527.187  10
   2  -1  -2 10786.7 629.720   4
  -2   1   1 1021.40 322.823  10
  -2   1   1 749.084 448.576   1
  -2   1   1 428.694 352.500  42
   2  -1  -1 646.636 390.759  41
  -2   1   0 55809.0 2542.11   1
  -2   1   0 59997.7 2518.56  42
   2  -1   0 57457.7 2529.31  41
  -2   1   0 58470.7 2519.92  10
   2  -1   1 143884. 6207.29  41
  -2   1  -1 150359. 6200.86  42
  -2   1  -1 140775. 6207.30  10
   2  -1   1 143756. 6215.77   4
   2  -1   2 532.457 477.124   4
  -2   1  -2 398.255 398.643  10
  -2   1  -2 203.044 291.883  42
   2  -1   2 496.120 336.555  41
  -2   1  -2 236.028 186.051  43
   2  -1   3 36499.2 1558.11  41
  -2   1  -3 32705.5 1588.87  10
   2  -1   3 35102.4 1601.72   4
  -2   1  -3 36953.5 1593.38   1
   2  -1   4 6918.50 413.660  41
   2  -1   4 7205.79 561.304   4
  -2   1  -4 7524.08 528.315   1
   2  -1   5 8273.66 433.144  41
   2  -1   5 8910.59 583.323   4
  -2   1  -5 9097.73 557.085   1
  -2   1  -6 15690.8 807.846   1
  -2   1  -6 16641.4 844.311  10
   2  -1   6 16482.2 823.792   4
   2  -1   7 16577.8 733.782   4
  -2   1  -7 16574.5 715.948   1
  -2   1  -7 16001.9 778.746  10
   2  -1   8 19003.3 824.272   4
  -2   1  -8 18871.4 806.946   1
  -2   1  -8 18026.4 882.836  10
  -2   1  -9 593.895 232.667   1
  -2   1  -9 287.059 431.035  10
   2  -1  10 14609.3 794.123  44
  -2   1 -10 14515.1 794.264  10
  -2   1 -11 41518.8 1868.54  13
  -2   1 -11 44048.9 1870.90  23
  -2   1 -11 44030.6 1871.60  21
   2  -1  11 42083.8 1944.58  44
  -2   1 -11 44215.1 1869.52  17
  -2   1 -11 43946.4 1936.55  10
  -2   1 -11 41685.8 1867.21  20
  -2   1 -12 5689.63 380.982  28
  -2   1 -12 5240.16 376.421  13
  -2   1 -12 5529.25 351.901  14
  -2   1 -12 5496.22 375.458  20
  -2   1 -12 6040.57 380.186  38
  -2   1 -12 6278.35 401.395  25
  -2   1 -12 5739.70 379.923  24
  -2   1 -12 5440.61 391.544  21
  -2   1 -12 6197.59 374.793  35
  -2   1 -12 5857.76 370.737  17
   2  -1  12 4942.77 537.126  44
  -2   1 -12 5630.45 523.722  10
  -2   1 -13 29560.8 1333.65  20
  -2   1 -13 29972.6 1336.57  38
  -2   1 -13 31237.4 1335.57  39
  -2   1 -13 30754.9 1336.77  28
  -2   1 -13 29758.3 1336.91  13
  -2   1 -13 30429.7 1325.65  14
  -2   1 -13 31143.3 1345.36  25
  -2   1 -13 29859.3 1336.91  24
  -2   1 -13 29377.1 1347.88  33
  -2   1 -13 30284.5 1328.09  37
  -2   1 -13 29600.0 1336.59  35
  -2   1 -13 31343.3 1342.99  21
  -2   1 -13 27443.0 1398.32  10
  -2   1 -13 29778.8 1339.02  17
  -2   1 -14 2800.85 350.325  38
  -2   1 -14 2946.19 327.981  39
  -2   1 -14 2692.87 347.833  17
  -2   1 -14 2744.61 308.112  37
  -2   1 -14 3147.12 340.252  35
  -2   1 -14 2770.38 334.596  13
  -2   1 -14 2755.55 287.094  14
  -2   1 -14 3367.00 338.811  28
  -2   1 -14 2824.30 326.143  20
  -2   1 -14 3064.69 363.250  21
  -2   1 -14 2940.83 378.418  25
  -2   1 -15 1294.46 465.157  40
  -2   1 -15 1176.65 311.775  39
  -2   1 -15 802.600 335.849  38
  -2   1 -15 873.034 336.438  17
  -2   1 -15 1291.48 287.476  37
  -2   1 -15 1034.60 326.652  13
  -2   1 -15 964.811 264.756  14
  -2   1 -15 1078.50 330.362  28
  -2   1 -15 1375.09 357.508  21
  -2   1 -15 1005.79 302.773  20
  -2   1 -15 1242.22 378.221  25
  -2   1 -16 352.104 317.128  39
  -2   1 -16-147.187 285.232  37
  -2   1 -16-269.888 333.439  28
  -2   1 -16 68.3585 326.445  13
  -2   1 -16 139.282 251.494  14
  -2   1 -16-73.2119 337.046  17
  -2   1 -16 16.7478 299.750  20
  -2   1 -16 227.786 364.440  21
  -2   1 -16 38.4276 380.793  25
  -2   1 -17 9143.09 534.399  17
  -2   1 -17 9434.50 518.519  13
  -2   1 -17 7942.40 455.466  14
  -2   1 -17 9672.93 499.808  20
  -2   1 -17 8955.27 544.930  21
  -2   1 -17 9764.68 522.997  28
  -2   1 -17 8554.54 487.959  37
  -2   1 -17 10017.3 520.238  39
  -2   1 -18-233.095 299.082  13
  -2   1 -18-193.411 267.753  20
  -2   1 -18 177.583 348.301  21
  -2   1 -18 148.376 304.910  28
  -2   1 -18 120.962 335.303  17
  -2   1 -18-208.558 251.835  37
  -2   1 -18-302.525 306.973  39
  -2   1 -19 20981.6 956.961  17
  -2   1 -19 20082.0 962.596  21
  -2   1 -19 20928.2 946.543  13
  -2   1 -20 678.786 294.691  21
  -2   1 -20 1113.96 273.466  17
  -2   1 -20 687.999 245.809  13
  -2   1 -21 11364.4 542.475  21
  -2   1 -21 11316.5 531.365  17
  -2   1 -21 10517.7 519.623  13
   2   0 -20 3853.24 288.087  21
   2   0 -20 3810.27 284.372  37
   2   0 -19 445.379 281.788  21
   2   0 -19 127.395 282.235  37
   2   0 -19 227.765 198.042  13
   2   0 -18 4709.92 344.857  13
   2   0 -18 5747.25 343.415  17
   2   0 -18 6405.26 416.421  37
   2   0 -18 5347.91 412.514  21
   2   0 -17 148.706 359.177  21
   2   0 -17-24.6846 263.985  17
   2   0 -17-26.0303 273.239  13
   2   0 -16 9542.04 512.207  17
   2   0 -16 9942.83 526.481  13
   2   0 -16 9441.40 498.897  35
   2   0 -16 9308.26 573.283  21
  -2   0  15 1093.33 678.930  42
   2   0 -15 563.835 265.503  35
   2   0 -15 876.820 296.942  17
   2   0 -15 644.423 312.194  13
   2   0 -15 886.790 371.013  21
   2   0 -14 23682.5 1037.91  13
   2   0 -14 24369.4 1062.78  21
   2   0 -14 22195.3 1034.74  17
   2   0 -14 21494.3 1021.26  35
  -2   0  14 23279.8 1273.79  42
  -2   0  13 483.158 648.757  42
   2   0 -13-56.6350 353.531  21
   2   0 -13 628.233 296.183  13
   2   0 -13-274.816 443.281   8
   2   0 -13-112.731 281.598  17
  -2   0  12 16090.8 941.746  42
  -2   0  12 14463.4 832.891  44
   2   0 -12 13968.2 720.916  21
   2   0 -12 14518.6 691.511  17
  -2   0  11 944.551 582.291  42
   2   0 -11 1174.00 318.552  21
  -2   0  11 735.280 454.385  44
   2   0 -11 678.927 265.212  17
  -2   0  10 101010. 4348.40  44
   2   0 -10 102219. 4333.94  41
  -2   0  10 101580. 4372.46  42
   2   0 -10 99866.8 4283.85  15
   2   0 -10 98028.6 4284.20  17
   2   0 -10 100482. 4285.66  22
   2   0 -10 100554. 4291.98  21
   2   0 -10 101606. 4359.74  12
  -2   0   9 32875.4 1512.23  44
   2   0  -9 33563.1 1526.59  12
   2   0  -9 32064.3 1496.77  41
  -2   0   9 30459.0 1547.06  42
  -2   0   9 34264.8 1509.68   9
  -2   0   8 220692. 9442.95  44
   2   0  -8 213049. 9448.32  12
  -2   0   8 225004. 9439.72   9
   2   0  -8 221957. 9436.51  41
  -2   0   7 13322.6 725.675  44
   2   0  -7 12980.3 635.811   4
  -2   0   7 12458.6 739.029   9
   2   0  -7 12845.0 712.132  41
  -2   0   6 115248. 4956.15   9
   2   0  -6 118788. 4952.99  41
  -2   0   6 111470. 4926.99   1
   2   0  -6 113992. 4930.80   4
  -2   0   6 120912. 4957.35  44
  -2   0   5 2811.33 455.500   9
   2   0  -5 2202.04 417.633  41
  -2   0   5 2945.40 346.966   1
   2   0  -5 2448.16 440.418  12
   2   0  -5 3119.70 385.652   4
  -2   0   5 1881.64 433.899  44
  -2   0   4 4364.74 388.222   1
   2   0  -4 3659.14 425.976  41
   2   0  -4 3772.59 448.337  12
  -2   0   4 4023.72 458.841   9
  -2   0   4 3717.71 435.680  44
  -2   0   3 6170.59 491.402  42
  -2   0   3 6433.11 490.725  44
  -2   0   3 7567.38 491.518   1
   2   0  -3 7531.33 504.489  12
  -2   0   3 7171.12 522.447   9
  -2   0   2 11738.0 650.806   1
  -2   0   2 11562.5 624.035  42
  -2   0   2 11996.3 635.112  44
  -2   0   2 11369.7 642.033   3
   2   0  -2 11936.1 636.473  12
  -2   0   1 3537.87 444.062   1
   2   0  -1 3334.72 400.221  41
  -2   0   1 3272.14 348.904  42
  -2   0   1 3769.68 354.400  10
   2   0  -1 3591.33 371.082  12
  -2   0   1 3743.12 432.656   3
  -2   0   1 3480.93 385.672  44
  -2   0   0 45071.4 2007.34   9
   2   0   0 45903.9 2008.88  41
  -2   0   0 47355.7 1992.53  42
  -2   0   0 45998.7 2023.16   1
  -2   0   0 45610.0 2003.65  10
  -2   0   0 45157.6 2018.12   3
   2   0   0 46228.7 1995.86  12
  -2   0  -1 123.785 274.130  11
  -2   0  -1 133.242 326.336   9
  -2   0  -1 100.956 371.533  10
  -2   0  -1 193.487 395.086   3
  -2   0  -1 9.03383 246.196  42
   2   0   1 16.6535 345.498  41
  -2   0  -2 378125. 16295.3  11
  -2   0  -2 386111. 16298.8  10
  -2   0  -2 384575. 16285.5  42
  -2   0  -2 378302. 16290.4   9
   2   0   2 384839. 16295.0  41
   2   0   3 436.003 295.071  41
  -2   0  -3 633.498 389.622   1
  -2   0  -3 487.965 358.179  11
  -2   0  -3 379.764 383.798   3
  -2   0  -3 367.324 396.040  10
  -2   0  -3 382.415 239.381   9
   2   0   4 12944.4 613.906  41
  -2   0  -4 14148.9 678.536   1
  -2   0  -4 12772.4 690.832  11
  -2   0  -4 14149.5 679.423   3
  -2   0  -4 12362.3 592.493   9
  -2   0  -5 1242.68 399.120  11
  -2   0  -5 1362.76 351.468   1
   2   0   5 1025.99 182.727  41
  -2   0  -5 859.785 127.117   9
   2   0   6 7716.60 362.935  41
  -2   0  -6 7332.73 558.965  11
  -2   0  -6 8311.69 542.182  10
  -2   0  -6 7837.41 476.778   1
  -2   0  -7 7060.66 515.896  10
   2   0   7 6643.85 404.528   4
  -2   0  -7 6885.96 425.616   1
  -2   0  -8 66881.1 2836.37  10
   2   0   8 63393.4 2799.40   4
  -2   0  -8 66158.1 2801.23   1
  -2   0  -9 4758.98 526.258  11
  -2   0  -9 5745.66 481.733  10
   2   0  10 13554.5 728.865  44
  -2   0 -10 14025.3 742.177  10
  -2   0 -11 15471.7 773.126  10
  -2   0 -11 14524.7 698.361  21
  -2   0 -11 14811.3 693.617  13
  -2   0 -11 15059.1 696.315  17
   2   0  11 13946.2 762.945  44
  -2   0 -12 1233.53 298.000  21
  -2   0 -12 1237.05 246.472  20
  -2   0 -12 1341.21 284.094  17
  -2   0 -12 1346.04 273.907  13
  -2   0 -12 1545.56 366.185  10
  -2   0 -13 5912.42 393.200  28
  -2   0 -13 5344.80 384.594  13
  -2   0 -13 6075.61 376.168  24
  -2   0 -13 5585.45 381.860  35
  -2   0 -13 6152.54 381.511  37
  -2   0 -13 5284.24 367.878  20
  -2   0 -13 5117.46 383.538  17
  -2   0 -13 6004.41 386.289  38
  -2   0 -13 6451.29 371.795  39
  -2   0 -13 5601.60 425.775  25
  -2   0 -13 5202.89 464.331  40
  -2   0 -13 5680.93 404.118  21
  -2   0 -14 36039.1 1580.65  28
  -2   0 -14 36036.3 1578.35  13
  -2   0 -14 34628.9 1575.28  38
  -2   0 -14 37495.9 1576.53  39
  -2   0 -14 36880.4 1590.92  25
  -2   0 -14 36866.2 1575.65  24
  -2   0 -14 34417.8 1577.72  23
  -2   0 -14 37336.4 1575.96  37
  -2   0 -14 36418.5 1604.54  40
  -2   0 -14 33731.9 1569.82  20
  -2   0 -14 36546.0 1585.04  21
  -2   0 -14 34498.4 1577.77  17
  -2   0 -15 1855.16 305.251  24
  -2   0 -15 1598.53 321.003  37
  -2   0 -15 1840.79 338.558  28
  -2   0 -15 1851.09 335.975  13
  -2   0 -15 1647.57 316.093  39
  -2   0 -15 1427.49 458.768  40
  -2   0 -15 1246.47 330.131  17
  -2   0 -15 1658.73 394.031  25
  -2   0 -15 1876.25 367.468  21
  -2   0 -15 1775.29 295.639  20
  -2   0 -15 1349.98 326.101  23
  -2   0 -16 11792.2 637.264  23
  -2   0 -16 12237.0 639.531  17
  -2   0 -16 12833.4 661.410  21
  -2   0 -16 11445.6 624.750  37
  -2   0 -16 12555.6 644.755  28
  -2   0 -16 12316.3 630.799  13
  -2   0 -16 12612.3 629.309  39
  -2   0 -16 12405.2 609.202  20
  -2   0 -16 11568.1 675.397  25
  -2   0 -17 5338.80 402.978  39
  -2   0 -17 5589.51 421.776  28
  -2   0 -17 5267.76 366.450  20
  -2   0 -17 5561.92 448.781  21
  -2   0 -17 6207.15 419.118  13
  -2   0 -17 4638.46 395.031  37
  -2   0 -18 7005.97 453.565  28
  -2   0 -18 7136.36 489.770  21
  -2   0 -18 7022.60 391.449  20
  -2   0 -18 6727.61 433.686  37
  -2   0 -18 6778.02 455.546  13
  -2   0 -19 3209.72 388.603  21
  -2   0 -19 3377.72 368.894  35
  -2   0 -19 3970.72 341.829  13
  -2   0 -19 3079.09 315.247  37
  -2   0 -20 29580.5 1293.28  13
  -2   0 -20 29082.1 1309.18  21
  -2   0 -20 29085.2 1302.05  35
  -2   0 -21 206.343 220.499  13
  -2   0 -21 315.535 270.670  21
  -2   0 -21-31.2985 248.752  35
   2   1 -19 8180.40 447.984  37
   2   1 -19 8080.78 413.759  17
   2   1 -19 7652.62 448.082  21
   2   1 -18 270.909 212.102  13
   2   1 -18 106.096 314.933  37
   2   1 -18 349.983 318.433  21
   2   1 -18 320.787 227.264  35
   2   1 -18 656.766 256.391  17
   2   1 -17 8765.97 453.431  35
   2   1 -17 8543.35 469.737  17
   2   1 -17 8813.17 514.616  21
   2   1 -17 7553.90 446.862  13
   2   1 -16 1272.03 277.040  35
   2   1 -16 815.859 304.162  17
   2   1 -16 818.908 365.660  21
   2   1 -16 859.218 274.017  13
   2   1 -15 5409.79 407.047  17
   2   1 -15 6063.13 383.726  35
   2   1 -15 6092.82 456.686  21
  -2  -1  15 5826.50 757.276  42
   2   1 -15 5277.51 389.235  13
   2   1 -14 622.530 285.427  13
   2   1 -14 763.816 355.505  21
  -2  -1  14 423.962 654.693  42
   2   1 -14 559.565 314.139  17
   2   1 -14 472.531 278.219  35
   2   1 -14 996.408 356.210  22
   2   1 -13 13198.1 656.880  22
   2   1 -13 13498.3 666.995  21
  -2  -1  13 12924.7 905.942  42
   2   1 -13 12631.0 767.993   8
   2   1 -13 12041.9 657.174  39
  -2  -1  13 13959.5 812.668  44
   2   1 -13 11866.5 623.022  35
   2   1 -13 13371.8 644.040  17
   2   1 -13 12965.7 633.517  13
   2   1 -12 2973.54 528.998  12
   2   1 -12 2154.09 322.565  22
   2   1 -12 2258.81 347.487  21
   2   1 -12 2054.24 483.534   8
   2   1 -12 2706.85 311.549  17
   2   1 -12 2599.75 273.069  35
   2   1 -12 2304.14 276.218  13
  -2  -1  12 2828.18 525.958  44
   2   1 -12 1956.61 323.184  39
  -2  -1  11 8008.44 623.183  44
   2   1 -11 8463.20 632.650  12
   2   1 -11 7135.01 447.537  17
   2   1 -11 8484.83 466.138  21
   2   1 -11 8220.44 447.025  22
   2   1 -11 6760.77 446.586  39
  -2  -1  10 11880.0 732.429  44
   2   1 -10 11501.9 568.270  22
   2   1 -10 11612.9 587.974  21
   2   1 -10 11244.6 725.895  12
   2   1 -10 11239.5 625.286  41
  -2  -1   9 90487.0 3957.86  44
   2   1  -9 88486.2 3958.84  12
   2   1  -9 93074.2 3932.69  41
  -2  -1   8 7750.35 591.480  44
   2   1  -8 8731.91 591.149  12
   2   1  -8 7483.78 527.930  41
   2   1  -7 115976. 5149.96   4
  -2  -1   7 122630. 5193.63  44
   2   1  -7 129061. 5179.27  41
  -2  -1   6 11007.2 693.231  44
   2   1  -6 11596.2 646.103  41
  -2  -1   6 12297.9 687.020   9
  -2  -1   5 87048.6 3843.71   9
   2   1  -5 92231.9 3836.04  41
  -2  -1   5 90718.4 3849.66  44
   2   1  -5 86819.9 3844.08  12
  -2  -1   5 88349.1 3820.00   3
  -2  -1   5 88908.7 3820.20   1
  -2  -1   4 89051.3 3821.34   9
   2   1  -4 89424.2 3812.45  41
  -2  -1   4 83220.6 3821.46  44
   2   1  -4 88637.1 3818.95  12
  -2  -1   4 89552.0 3802.97   3
  -2  -1   4 89806.5 3802.44   1
  -2  -1   3 33988.1 1561.64   9
   2   1  -3 35756.7 1551.98  41
   2   1  -3 32949.4 1550.06  12
  -2  -1   3 36771.2 1560.70  44
  -2  -1   3 34551.8 1542.00   1
  -2  -1   3 35086.7 1541.80   3
   2   1  -2 119438. 5034.90  12
  -2  -1   2 115904. 5038.39  44
  -2  -1   2 117792. 5033.54   1
  -2  -1   2 116664. 5033.36   3
  -2  -1   1 43833.9 1868.75   1
   2   1  -1 43630.8 1855.68  12
  -2  -1   1 41491.7 1824.85  11
  -2  -1   1 43551.8 1866.02   3
  -2  -1   0 81405.2 3579.66   3
  -2  -1   0 83495.2 3573.59   9
   2   1   0 84056.8 3576.81  41
   2   1   0 81600.8 3565.83  12
  -2  -1   0 82569.7 3557.34  11
  -2  -1   0 87438.0 3580.79   1
  -2  -1  -1 88249.7 3839.96   3
  -2  -1  -1 89783.2 3828.60   9
  -2  -1  -1 89575.0 3813.83  42
  -2  -1  -1 87709.2 3830.96  44
   2   1   1 89193.4 3821.50  12
  -2  -1  -1 90225.1 3840.56   1
  -2  -1  -1 89224.0 3825.68  11
  -2  -1  -1 90793.2 3836.60  10
   2   1   2 182844. 7737.21  12
  -2  -1  -2 181223. 7742.42   9
  -2  -1  -2 179891. 7755.34  10
  -2  -1  -2 180542. 7750.06  11
  -2  -1  -3 20226.7 950.643  11
  -2  -1  -3 21407.5 956.304   1
  -2  -1  -3 19336.7 952.795   3
  -2  -1  -4 8505.40 510.973  11
  -2  -1  -4 9507.92 495.315   1
  -2  -1  -4 8914.00 494.648   3
   2   1   5 56369.4 2493.98  43
  -2  -1  -5 59395.1 2520.85   3
  -2  -1  -5 59043.3 2519.63   1
  -2  -1  -5 61563.6 2534.41  10
  -2  -1  -5 59309.4 2537.62  11
  -2  -1  -6 1416.90 415.396  11
  -2  -1  -6 1071.17 315.725   3
  -2  -1  -6 931.599 320.571   1
  -2  -1  -6 1085.89 388.344  10
  -2  -1  -7 643.040 290.569   3
  -2  -1  -7 399.635 387.265  10
  -2  -1  -8 6961.16 492.883  10
  -2  -1  -9 100059. 4256.03  11
  -2  -1  -9 100490. 4237.50  10
   2   1   9 96105.3 4221.89  44
  -2  -1 -10 7793.58 508.042  10
  -2  -1 -10 7878.40 588.285  11
  -2  -1 -11 122060. 5172.40  10
  -2  -1 -11 122178. 5202.86  11
  -2  -1 -11 119040. 5147.21  21
  -2  -1 -12 8593.60 464.503  23
  -2  -1 -12 8394.80 505.523  10
  -2  -1 -12 8491.24 639.247  11
  -2  -1 -12 9414.97 472.700  13
  -2  -1 -12 8798.18 435.847  15
  -2  -1 -12 8794.07 484.469  21
  -2  -1 -12 8620.40 451.394  20
  -2  -1 -13 1783.51 254.586  20
  -2  -1 -13 1779.70 321.470  21
  -2  -1 -13 1830.91 308.716  28
  -2  -1 -13 1724.13 294.825  13
  -2  -1 -13 2044.09 272.313  39
  -2  -1 -13 2304.28 381.359  40
  -2  -1 -13 2201.88 301.749  37
  -2  -1 -13 2191.89 274.844  24
  -2  -1 -13 2542.15 287.593  26
  -2  -1 -13 1665.18 350.468  25
  -2  -1 -13 1740.09 278.699  23
  -2  -1 -14 19402.5 888.931  26
  -2  -1 -14 19126.1 924.897  25
  -2  -1 -14 21342.6 901.504  13
  -2  -1 -14 17953.4 938.305  40
  -2  -1 -14 19003.1 902.056  28
  -2  -1 -14 18521.5 888.836  39
  -2  -1 -14 19530.1 903.427  37
  -2  -1 -14 20066.7 887.590  24
  -2  -1 -14 19503.7 895.304  23
  -2  -1 -14 18510.3 877.234  20
  -2  -1 -14 19966.9 907.934  21
  -2  -1 -15 6476.97 430.238  26
  -2  -1 -15 7085.18 515.277  25
  -2  -1 -15 7094.44 456.878  13
  -2  -1 -15 7716.28 540.513  40
  -2  -1 -15 6960.73 463.242  37
  -2  -1 -15 7805.99 440.829  39
  -2  -1 -15 7053.76 450.585  23
  -2  -1 -15 7025.76 431.513  24
  -2  -1 -15 6678.62 412.147  20
  -2  -1 -15 7847.44 480.048  21
  -2  -1 -15 7179.00 465.655  28
  -2  -1 -16 15.0106 275.211  26
  -2  -1 -16-2.68801 334.274  13
  -2  -1 -16 248.531 336.505  37
  -2  -1 -16-265.875 305.800  39
  -2  -1 -16 12.9209 346.724  28
  -2  -1 -16 28.1963 256.263  20
  -2  -1 -16-137.880 367.683  21
  -2  -1 -16-80.2160 319.841  23
  -2  -1 -16 14.4462 283.311  24
  -2  -1 -17 7744.78 436.822  20
  -2  -1 -17 8439.74 507.131  37
  -2  -1 -17 8379.37 510.338  35
  -2  -1 -17 9025.33 517.548  28
  -2  -1 -17 9132.75 502.413  13
  -2  -1 -17 9043.84 538.747  21
  -2  -1 -17 8610.93 504.318  23
  -2  -1 -17 7601.12 452.489  26
  -2  -1 -18 721.251 331.657  37
  -2  -1 -18 402.905 321.996  23
  -2  -1 -18 185.932 376.401  21
  -2  -1 -18 453.960 324.583  13
  -2  -1 -18 788.399 352.236  35
  -2  -1 -18 701.019 326.462  17
  -2  -1 -19 13251.3 708.489  21
  -2  -1 -19 13429.2 676.745  17
  -2  -1 -19 13873.5 685.835  13
  -2  -1 -19 13032.6 677.522  37
  -2  -1 -19 14985.1 695.303  35
  -2  -1 -20 3987.92 329.404  37
  -2  -1 -20 4160.08 385.646  21
  -2  -1 -20 3792.48 331.799  17
  -2  -1 -20 4195.02 342.222  13
  -2  -1 -20 4212.84 355.378  35
  -2  -1 -21 3748.85 282.514  37
  -2  -1 -21 3909.99 291.527  17
  -2  -1 -21 4073.01 343.245  21
  -2  -1 -21 3945.18 298.865  13
  -2  -1 -21 4521.21 320.071  35
   2   2 -19 1852.32 241.105  17
   2   2 -19 1969.80 253.597  37
   2   2 -19 1789.60 265.800  21
   2   2 -18 10176.9 502.786  17
   2   2 -18 10722.3 518.332  37
   2   2 -18 8802.49 484.008  35
   2   2 -18 9264.26 521.617  21
   2   2 -17 1986.78 315.082  17
   2   2 -17 2502.77 285.129  35
   2   2 -17 2411.61 340.224  21
   2   2 -16 22288.8 1036.66  17
   2   2 -16 22469.1 1024.37  35
   2   2 -16 23230.2 1046.38  21
  -2  -2  15 1998.46 678.356  42
   2   2 -15 1302.07 350.923  21
   2   2 -15 1149.29 300.847  35
   2   2 -15 703.134 259.828  13
   2   2 -15 1332.97 332.865  17
  -2  -2  14 4514.51 711.995  42
   2   2 -14 4352.48 421.510  22
   2   2 -14 5014.22 410.122  21
   2   2 -14 4747.96 394.795  17
   2   2 -14 3928.23 359.031  35
  -2  -2  14 4479.65 623.721  44
   2   2 -14 4934.60 410.955  39
   2   2 -14 4635.09 336.458  13
   2   2 -14 5075.03 518.763   8
   2   2 -13 16110.9 779.111  22
   2   2 -13 17461.5 775.305  21
  -2  -2  13 14989.2 754.238  31
   2   2 -13 15833.0 766.606  17
   2   2 -13 15501.5 750.741  35
  -2  -2  13 15647.2 950.630  44
   2   2 -13 16018.7 773.057  39
   2   2 -13 15265.3 737.647  13
   2   2 -13 16693.2 924.614  12
   2   2 -13 16286.5 881.743   8
   2   2 -12 7164.54 437.033  22
   2   2 -12 7298.23 437.451  21
  -2  -2  12 5886.50 411.453  31
   2   2 -12 6580.09 589.030   8
   2   2 -12 6886.04 398.423  35
  -2  -2  12 6208.42 652.707  44
   2   2 -12 6319.97 436.263  17
   2   2 -12 6495.02 612.956  12
   2   2 -12 6254.45 429.443  39
   2   2 -11 213.416 283.224  39
   2   2 -11-387.418 467.760   8
  -2  -2  11-222.315 524.748  44
   2   2 -11-120.780 246.198  35
   2   2 -11 283.757 281.759  17
   2   2 -11 301.532 295.098  21
   2   2 -11 46.5138 289.873  22
   2   2 -11-25.1883 486.681  12
  -2  -2  10 34303.0 1677.43  44
   2   2 -10 37518.5 1669.79  12
   2   2 -10 35486.5 1659.91   8
   2   2 -10 36162.3 1575.19  21
   2   2 -10 35906.4 1570.40  22
  -2  -2   9 9631.24 659.858  44
   2   2  -9 8460.83 457.557  22
   2   2  -9 8107.69 618.962  12
   2   2  -9 9031.49 513.336  41
   2   2  -8 1346.19 449.757  12
   2   2  -8 1718.52 353.995  41
  -2  -2   8 1698.04 492.524  44
   2   2  -7 2419.39 259.752   2
   2   2  -7 2514.40 378.352  41
  -2  -2   7 2666.29 483.513  44
   2   2  -6 56794.4 2439.33  41
  -2  -2   6 56229.2 2420.77   3
   2   2  -6 54731.8 2422.52   2
  -2  -2   6 56968.0 2471.89  44
  -2  -2   5 9607.56 616.122  44
   2   2  -5 9503.46 553.140  41
  -2  -2   5 8698.72 518.006   3
  -2  -2   4 52951.4 2384.21  44
   2   2  -4 54513.3 2374.68  12
  -2  -2   4 53272.2 2358.14   3
   2   2  -4 56188.2 2365.79  41
  -2  -2   3 3151.65 431.739  44
   2   2  -3 3309.28 399.765  41
  -2  -2   3 2687.51 397.197   3
   2   2  -3 3100.49 402.550  12
  -2  -2   2 554.829 391.381   3
   2   2  -2 909.920 358.058  12
  -2  -2   1 73128.2 3200.17   3
  -2  -2   1 75049.9 3201.05   1
  -2  -2   0 119687. 5273.27   3
  -2  -2   0 124387. 5257.47  11
  -2  -2   0 121508. 5273.22   1
  -2  -2   0 124901. 5264.33  44
  -2  -2  -1 7034.83 564.568   3
  -2  -2  -1 8002.98 487.598  11
  -2  -2  -1 8170.54 556.781   1
  -2  -2  -2 153487. 6550.71  11
  -2  -2  -2 150575. 6542.17  44
   2   2   2 156140. 6544.32  43
  -2  -2  -3 10123.1 604.471   3
  -2  -2  -3 9965.97 583.907  11
  -2  -2  -3 9672.02 600.094   1
   2   2   3 10662.6 525.526  43
  -2  -2  -4 1141.59 389.937  11
   2   2   4 603.520 263.452  43
  -2  -2  -4 857.611 385.639   3
   2   2   5 4027.68 220.635  42
   2   2   5 3900.03 319.306  43
  -2  -2  -5 4079.58 412.678   3
  -2  -2  -5 3524.97 447.083  11
  -2  -2  -5 3672.13 429.664  10
  -2  -2  -6 3823.70 380.295   3
  -2  -2  -6 3684.97 420.217  10
   2   2   6 3658.09 242.681  42
   2   2   7 6167.80 295.568  44
  -2  -2  -7 5512.85 465.665  10
  -2  -2  -7 6167.01 410.798   3
   2   2   7 5723.14 346.586  42
   2   2   8 66513.3 2996.05  42
  -2  -2  -8 71695.4 3014.24  10
  -2  -2  -8 70522.7 2995.22   3
   2   2   8 70387.3 2993.63   2
  -2  -2  -9 15507.8 722.714   3
   2   2   9 15769.7 759.012  42
  -2  -2  -9 17029.7 844.562  11
   2   2  10 3925.82 382.065  42
  -2  -2 -10 4736.95 508.173  11
  -2  -2 -11 106796. 4451.54  21
  -2  -2 -11 105522. 4508.84  11
  -2  -2 -11 105715. 4449.06  23
   2   2  11 95926.3 4478.21  42
  -2  -2 -11 102851. 4450.28  17
  -2  -2 -12 41301.8 1797.95  17
  -2  -2 -12 43521.5 1884.56  11
  -2  -2 -12 40680.2 1794.27  23
  -2  -2 -12 41366.3 1786.85  15
  -2  -2 -13 541.904 346.014  25
  -2  -2 -13 851.567 292.545  26
  -2  -2 -13 351.439 222.659  15
  -2  -2 -13 756.921 250.429  24
  -2  -2 -13 434.614 480.475  11
  -2  -2 -13 721.451 282.860  17
  -2  -2 -13 885.000 257.533  39
  -2  -2 -13 1221.21 361.242  40
  -2  -2 -13 464.970 259.007  23
  -2  -2 -13 555.502 309.406  37
  -2  -2 -13 571.455 299.143  28
  -2  -2 -13 602.057 219.879  20
  -2  -2 -14 30518.4 1256.11  24
  -2  -2 -14 29322.7 1262.63  23
  -2  -2 -14 28437.3 1274.14  37
  -2  -2 -14 28717.9 1288.88  40
  -2  -2 -14 28092.6 1250.55  15
  -2  -2 -14 25922.1 1243.89  20
  -2  -2 -14 28826.5 1266.29  17
  -2  -2 -14 29293.6 1270.48  26
  -2  -2 -14 28356.7 1289.73  25
  -2  -2 -14 27631.7 1271.66  28
  -2  -2 -15 2624.91 340.113  35
  -2  -2 -15 2403.28 368.066  37
  -2  -2 -15 2625.17 335.846  17
  -2  -2 -15 2473.65 344.683  26
  -2  -2 -15 2960.49 301.809  24
  -2  -2 -15 3064.73 374.426  28
  -2  -2 -15 2548.53 328.641  23
  -2  -2 -16 470.844 328.178  35
  -2  -2 -16 554.232 351.541  37
  -2  -2 -16 562.150 320.891  17
  -2  -2 -16 884.543 314.480  26
  -2  -2 -16 405.457 343.586  13
  -2  -2 -16 357.717 276.060  24
  -2  -2 -16 632.924 355.959  28
  -2  -2 -16 434.650 315.084  23
  -2  -2 -17 5818.66 456.145  37
  -2  -2 -17 6498.06 450.470  35
  -2  -2 -17 6338.37 433.139  17
  -2  -2 -17 5374.88 392.673  24
  -2  -2 -17 6441.55 429.433  23
  -2  -2 -17 7142.13 448.242  13
  -2  -2 -17 6126.62 411.537  26
  -2  -2 -18 10838.1 589.125  37
  -2  -2 -18 10686.0 588.255  35
  -2  -2 -18 10057.9 565.664  17
  -2  -2 -18 10652.7 571.160  23
  -2  -2 -18 11833.5 584.471  13
  -2  -2 -18 9716.22 542.568  26
  -2  -2 -19 2067.21 341.993  37
  -2  -2 -19 1614.48 328.485  13
  -2  -2 -19 1377.19 253.306  26
  -2  -2 -19 2172.27 350.040  35
  -2  -2 -19 1524.53 305.669  17
  -2  -2 -20 13103.3 640.023  35
  -2  -2 -20 12233.5 632.496  37
  -2  -2 -20 13021.5 627.819  13
  -2  -2 -20 12515.5 616.714  17
  -2  -2 -21 2965.84 284.883  13
  -2  -2 -21 3390.40 292.869  35
  -2  -2 -21 2993.32 285.389  37
  -2  -2 -21 2883.18 258.284  17
   2   3 -19 2252.77 242.482  17
   2   3 -19 1990.56 205.865  35
   2   3 -19 2101.74 236.130  21
   2   3 -18 5436.31 334.590  35
   2   3 -18 5024.17 342.872  37
   2   3 -18 5432.32 357.872  17
   2   3 -18 5472.01 355.687  21
   2   3 -17 1971.51 306.050  37
   2   3 -17 2203.45 283.534  35
   2   3 -17 1964.25 310.349  21
   2   3 -16 9666.14 544.634  21
   2   3 -16 10195.3 532.893  35
   2   3 -15 19255.1 917.827  39
   2   3 -15 19142.4 895.048  35
  -2  -3  15 18875.2 891.292  31
   2   3 -15 19616.4 902.628  21
   2   3 -14 2192.03 495.469   8
  -2  -3  14 2016.31 611.922  44
   2   3 -14 2475.10 328.523  35
  -2  -3  14 1893.04 339.341  31
   2   3 -14 2266.30 364.780  39
   2   3 -14 2347.01 525.707  12
   2   3 -14 1929.87 344.243  21
   2   3 -13 1863.96 510.852   8
  -2  -3  13 2624.71 621.517  44
   2   3 -13 1953.33 311.768  35
   2   3 -13 2539.48 533.582  12
   2   3 -13 2082.64 330.533  21
  -2  -3  13 1630.98 335.767  31
   2   3 -13 1208.31 342.202  39
   2   3 -12 246.754 307.906  39
  -2  -3  12 119.331 593.337  44
   2   3 -12 258.937 298.267  21
   2   3 -12 47.7411 509.077  12
   2   3 -12 370.750 493.252   8
   2   3 -12 362.367 333.227  22
   2   3 -11 176.513 288.595  39
   2   3 -11 508.952 496.289  12
  -2  -3  11 745.469 572.615  44
   2   3 -11 120.262 303.084  22
   2   3 -11 80.5638 486.172   8
   2   3 -11 313.741 281.771  21
  -2  -3  10 16176.2 926.043  44
   2   3 -10 15160.2 880.127   8
   2   3 -10 14839.1 889.113  12
   2   3 -10 15877.7 747.265  22
   2   3 -10 16416.9 741.668  21
   2   3 -10 15599.2 745.955  39
   2   3  -9 39822.7 1766.95   8
  -2  -3   9 38512.7 1787.58  44
   2   3  -9 37667.8 1761.04  12
   2   3  -9 37467.6 1674.09  22
   2   3  -9 40329.9 1712.81  10
  -2  -3   8 8627.54 650.358  44
   2   3  -8 8327.09 601.940  12
   2   3  -8 8324.09 491.880  41
   2   3  -8 7540.56 608.914   8
  -2  -3   7 19072.2 1003.70  44
   2   3  -7 18772.8 918.474  41
   2   3  -7 19649.8 884.874   2
   2   3  -7 19556.6 985.560   8
  -2  -3   6 13352.3 753.479  44
   2   3  -6 12672.4 665.032  41
   2   3  -6 12546.6 637.448   2
  -2  -3   6 11769.7 648.098   3
  -2  -3   5 1161.84 475.504  44
   2   3  -5 1469.16 385.380  41
   2   3  -5 1902.74 348.942   2
  -2  -3   5 1120.31 377.454   3
   2   3  -4 4182.47 414.998   2
  -2  -3   4 3593.32 432.757   3
   2   3  -3 22244.1 1025.14   2
  -2  -3   3 21131.4 1036.89   3
   2   3  -2 26408.3 1200.30   2
  -2  -3   2 25525.3 1217.23   3
  -2  -3   1 23317.7 1131.73  44
  -2  -3   1 26446.4 1167.45   3
  -2  -3   0 47595.2 2029.10  44
  -2  -3   0 45264.4 2061.42   3
   2   3   0 46191.8 2032.27   8
  -2  -3  -1 8846.74 470.485  44
   2   3   1 8326.12 528.939  43
  -2  -3  -1 7889.00 608.664   3
   2   3   1 7888.72 486.782   8
   2   3   2 60555.1 2585.43   8
  -2  -3  -2 61114.1 2580.75  44
   2   3   2 57286.6 2600.35  43
  -2  -3  -3 44033.7 1865.46  44
   2   3   3 44477.7 1899.53  43
  -2  -3  -3 41898.7 1906.96  11
   2   3   3 42432.1 1871.85   8
   2   3   4 1266.52 208.773  42
   2   3   4 1455.27 397.588   2
  -2  -3  -4 1474.63 401.713  11
   2   3   4 1188.47 352.407  43
  -2  -3  -4 1596.64 451.936   3
   2   3   5 20072.4 924.271   2
  -2  -3  -5 20060.0 945.149  11
   2   3   5 17954.5 915.866  43
   2   3   5 18743.7 854.729  42
  -2  -3  -5 20426.7 941.853   3
   2   3   6 18666.6 866.307   2
   2   3   6 18337.1 885.862  43
   2   3   6 17789.7 820.358  42
  -2  -3  -6 17805.6 885.236   3
   2   3   7 40919.4 1747.22   2
   2   3   7 37162.3 1728.10  42
  -2  -3  -7 42526.5 1753.72   3
   2   3   8 62553.7 2812.98   2
   2   3   8 65355.5 2812.22  42
  -2  -3  -8 67006.9 2853.13  11
  -2  -3  -8 66616.5 2816.42   3
   2   3   9 62496.6 2928.16  42
  -2  -3  -9 71718.0 2970.09  11
  -2  -3  -9 70226.5 2918.18   3
  -2  -3 -10 11195.5 703.836  11
   2   3  10 11508.0 619.978  42
  -2  -3 -11 21675.3 1017.81  23
  -2  -3 -11 23618.1 1025.47  21
  -2  -3 -11 23441.6 1023.94  13
  -2  -3 -11 23118.2 1133.82  11
  -2  -3 -11 22858.1 1018.73  17
  -2  -3 -12 21114.9 951.534  23
  -2  -3 -12 22169.8 1074.92  11
  -2  -3 -12 21253.6 959.748  35
  -2  -3 -12 21172.5 964.321  21
  -2  -3 -12 21674.8 966.860  28
  -2  -3 -12 20490.9 961.281  13
  -2  -3 -12 22151.4 973.567  26
  -2  -3 -12 20813.8 945.364  15
  -2  -3 -12 21133.3 958.855  17
  -2  -3 -13 4000.34 301.335  15
  -2  -3 -13 4182.03 326.311  23
  -2  -3 -13 4127.59 316.455  24
  -2  -3 -13 5090.72 531.020  11
  -2  -3 -13 3867.76 326.143  36
  -2  -3 -13 4185.97 357.985  21
  -2  -3 -13 3837.59 361.715  28
  -2  -3 -13 4221.47 342.952  13
  -2  -3 -13 4140.70 367.180  26
  -2  -3 -13 3451.33 338.289  35
  -2  -3 -13 4268.55 331.562  17
  -2  -3 -14 23090.8 1018.84  26
  -2  -3 -14 22315.0 1011.59  13
  -2  -3 -14 21778.6 991.137  24
  -2  -3 -14 22221.1 998.249  23
  -2  -3 -14 21866.9 994.942  36
  -2  -3 -14 20497.2 1002.85  35
  -2  -3 -14 22539.4 1013.57  21
  -2  -3 -14 22605.4 1017.92  28
  -2  -3 -14 22428.4 1001.39  17
  -2  -3 -14 21252.5 986.973  15
  -2  -3 -14 22532.4 1123.09  11
  -2  -3 -15 13927.5 712.359  37
  -2  -3 -15 13319.5 696.350  35
  -2  -3 -15 13839.2 669.821  15
  -2  -3 -15 13592.2 686.872  17
  -2  -3 -15 14264.2 672.075  24
  -2  -3 -15 14454.8 689.648  23
  -2  -3 -15 14098.0 707.508  26
  -2  -3 -15 14466.2 712.234  21
  -2  -3 -15 14142.2 830.658  11
  -2  -3 -16 369.440 359.931  37
  -2  -3 -16 318.246 361.900  21
  -2  -3 -16 743.723 331.212  35
  -2  -3 -16 573.239 315.043  23
  -2  -3 -16 490.762 272.746  24
  -2  -3 -16 458.547 306.290  17
  -2  -3 -16 417.675 339.996  26
  -2  -3 -17 2683.28 390.492  37
  -2  -3 -17 2948.48 390.485  21
  -2  -3 -17 2746.24 371.600  35
  -2  -3 -17 2618.59 336.014  17
  -2  -3 -17 2895.93 360.709  26
  -2  -3 -17 3164.09 345.081  23
  -2  -3 -17 3111.00 300.816  24
  -2  -3 -18 6012.43 403.758  23
  -2  -3 -18 5707.85 353.377  24
  -2  -3 -18 4914.35 438.850  21
  -2  -3 -18 5557.17 392.483  17
  -2  -3 -18 5478.86 426.205  35
  -2  -3 -18 5266.55 446.560  37
  -2  -3 -18 5933.53 401.452  26
  -2  -3 -19 1304.57 295.423  23
  -2  -3 -19 1528.06 281.812  17
  -2  -3 -19 1548.35 332.967  35
  -2  -3 -19 1250.23 347.815  37
  -2  -3 -19 1348.51 284.024  26
  -2  -3 -19 1256.51 349.547  21
  -2  -3 -20 9809.35 503.246  35
  -2  -3 -20 9300.35 512.785  37
  -2  -3 -20 8799.88 517.603  21
  -2  -3 -20 8905.47 461.946  26
  -2  -3 -20 9120.32 470.457  17
  -2  -3 -21 7356.86 379.384  17
  -2  -3 -21 8277.93 419.133  35
  -2  -3 -21 7299.55 421.912  37
  -2  -3 -21 7489.23 412.584  13
  -2  -3 -21 6901.90 430.883  21
   2   4 -19 3895.84 243.271  35
   2   4 -18 7770.79 409.536  21
   2   4 -18 8156.31 419.131  35
   2   4 -17 3226.47 300.158  21
   2   4 -17 3626.02 310.444  35
   2   4 -16 4547.68 355.073  21
   2   4 -16 4933.95 365.561  35
  -2  -4  16 4467.62 352.658  31
   2   4 -16 4649.54 396.256  39
   2   4 -15 11638.0 617.615  35
  -2  -4  15 12007.6 616.848  31
   2   4 -15 10848.3 599.607  21
   2   4 -15 12573.0 635.016  39
   2   4 -15 12707.1 631.616  17
   2   4 -14 825.910 500.600  12
   2   4 -14 454.590 346.296  17
   2   4 -14 424.165 324.592  35
   2   4 -14 301.799 345.104  39
   2   4 -14 535.026 300.666  21
   2   4 -14 271.830 251.279  20
  -2  -4  14 1130.14 620.704  44
   2   4 -14 965.336 479.993   8
  -2  -4  14-79.9285 343.326  31
   2   4 -13 1816.41 310.659  21
  -2  -4  13 2175.62 650.379  44
   2   4 -13 1662.71 348.012  39
   2   4 -13 1256.51 518.471  12
   2   4 -13 1967.07 355.909  17
   2   4 -13 2214.53 530.384   8
   2   4 -12 25734.7 1169.47  39
   2   4 -12 25746.7 1290.36   8
  -2  -4  12 26196.0 1361.72  44
   2   4 -12 25434.4 1154.94  21
   2   4 -12 26663.4 1176.96  17
   2   4 -12 25083.4 1297.87  12
   2   4 -11 1084.77 509.239  12
   2   4 -11 314.705 299.502  39
   2   4 -11 736.135 271.596  21
   2   4 -11 270.777 320.819  17
  -2  -4  11 952.956 620.724  44
   2   4 -11 131.941 503.891   8
  -2  -4  11 336.151 299.650  29
   2   4 -10 271.150 275.494  39
   2   4 -10 318.663 500.501   8
   2   4 -10-24.7712 253.565  21
  -2  -4  10 680.693 589.133  44
  -2  -4  10 120.546 286.887  29
   2   4 -10 389.260 489.934  12
   2   4 -10 291.569 375.931  10
   2   4 -10 199.337 259.221  16
  -2  -4   9 52658.5 2340.36  44
   2   4  -9 48926.8 2314.18   8
   2   4  -9 52024.7 2222.41  16
   2   4  -9 51206.9 2284.82  10
   2   4  -9 51433.2 2315.13  12
   2   4  -8 6033.79 579.766   8
  -2  -4   8 6087.24 614.762  44
   2   4  -8 6997.78 570.399  12
   2   4  -8 6344.28 371.307  22
   2   4  -8 5345.13 407.619  41
  -2  -4   7 26636.0 1218.93  44
   2   4  -7 24907.6 1108.63   2
   2   4  -7 23520.3 1184.23  12
  -2  -4   7 22501.2 1120.15   3
   2   4  -7 24888.3 1122.25  41
  -2  -4   6 3248.29 542.198  44
  -2  -4   6 3088.80 422.100   3
   2   4  -6 3187.57 399.010  41
   2   4  -6 3394.49 380.098   2
  -2  -4   5 18747.5 946.398   3
   2   4  -5 19485.3 924.135   2
  -2  -4   4 1042.34 456.904   3
   2   4  -4 1183.41 402.864   2
   2   4  -4 877.078 467.725   8
  -2  -4   3 19679.0 975.280  44
  -2  -4   3 18850.4 978.581   3
   2   4  -3 19247.4 947.725   2
   2   4  -3 19391.1 965.820   8
  -2  -4   2 8326.19 597.500  44
  -2  -4   2 9890.72 652.830   3
   2   4  -2 9954.01 612.383   2
   2   4  -2 9321.89 600.066   8
  -2  -4   1 1039.42 388.000  44
  -2  -4   1 1504.84 504.345   3
   2   4  -1 1328.20 448.054   2
   2   4  -1 1561.68 399.659   8
  -2  -4   0 9831.25 677.184   3
  -2  -4   0 9276.06 546.608  44
   2   4   0 9348.67 565.906   8
  -2  -4  -1 2508.23 330.767  44
   2   4   1 2625.22 441.944  43
  -2  -4  -1 1853.88 538.008   3
   2   4   1 1939.42 374.772   8
   2   4   1 2335.86 464.514   2
  -2  -4  -2 42268.0 1894.86  44
   2   4   2 40695.6 1930.92  43
   2   4   2 46312.2 1911.53   8
   2   4   2 46453.3 1945.05   2
   2   4   3 92760.2 3936.76   2
  -2  -4  -3 90744.5 3896.69  44
   2   4   3 90736.8 3929.64  43
   2   4   4 6377.52 510.869   2
  -2  -4  -4 6134.31 571.776   3
  -2  -4  -4 5970.07 511.689  11
   2   4   4 5988.25 386.001  42
   2   4   4 5725.81 501.674  43
   2   4   5 434.734 271.697  42
   2   4   5 316.085 414.418   2
  -2  -4  -5 140.466 468.642   3
  -2  -4  -5 348.332 444.980  11
   2   4   5 327.234 418.082  43
   2   4   6 185.984 389.908   2
  -2  -4  -6 579.056 445.212   3
   2   4   6 371.381 283.356  42
   2   4   6 430.854 433.177  43
  -2  -4  -7 6866.12 518.832   3
   2   4   7 6603.19 498.813   2
   2   4   7 7247.36 563.621  43
   2   4   7 6822.03 433.563  42
  -2  -4  -8 23697.0 1071.20   3
  -2  -4  -8 23521.2 1116.89  11
   2   4   8 22592.4 1062.76   2
   2   4   8 22472.4 1046.72  42
   2   4   8 21143.9 1120.01  43
  -2  -4  -9 30055.6 1371.50   3
   2   4   9 28696.9 1372.64   2
   2   4   9 31794.8 1377.57  42
   2   4   9 31921.2 1443.20  43
  -2  -4  -9 31367.8 1434.65  11
  -2  -4 -10 25749.1 1172.84  11
  -2  -4 -10 23167.1 1044.47  23
  -2  -4 -11 38034.0 1631.47  17
  -2  -4 -11 38269.3 1634.88  21
  -2  -4 -11 36555.1 1729.56  11
  -2  -4 -11 36169.5 1631.28  23
  -2  -4 -11 37891.5 1628.90  15
  -2  -4 -11 37342.7 1636.05  13
  -2  -4 -12 37189.9 1542.40  13
  -2  -4 -12 34664.0 1540.33  35
  -2  -4 -12 35800.0 1551.49  37
  -2  -4 -12 36496.0 1541.87  36
  -2  -4 -12 33224.1 1535.30  23
  -2  -4 -12 35218.0 1535.61  24
  -2  -4 -12 36817.1 1639.87  11
  -2  -4 -12 36107.6 1534.87  17
  -2  -4 -12 35063.2 1540.65  21
  -2  -4 -12 33855.7 1532.39  15
  -2  -4 -12 33548.0 1545.89  28
  -2  -4 -13 8318.38 483.830  26
   2   4  13 8986.00 666.282  43
  -2  -4 -13 8120.37 442.808  24
  -2  -4 -13 8030.45 446.153  23
  -2  -4 -13 7720.63 435.895  15
  -2  -4 -13 8931.20 469.581  36
  -2  -4 -13 8011.51 460.836  35
  -2  -4 -13 7944.11 494.369  37
  -2  -4 -13 7394.95 459.613  13
  -2  -4 -13 7475.32 447.203  17
  -2  -4 -13 7578.99 632.306  11
  -2  -4 -13 7981.03 450.377  30
  -2  -4 -13 7898.78 469.365  21
  -2  -4 -14 4507.68 554.420  11
  -2  -4 -14 4465.32 326.442  15
  -2  -4 -14 3931.10 342.026  17
  -2  -4 -14 5054.70 387.403  13
  -2  -4 -14 4301.05 383.906  21
  -2  -4 -14 4359.46 344.260  23
  -2  -4 -14 3672.26 328.607  24
  -2  -4 -14 4212.70 373.988  36
  -2  -4 -14 3539.44 363.686  35
  -2  -4 -14 3972.48 412.616  37
  -2  -4 -15 25391.6 1266.37  11
  -2  -4 -15 26873.9 1159.67  13
  -2  -4 -15 25406.2 1162.47  21
  -2  -4 -15 25308.8 1174.01  26
  -2  -4 -15 25021.2 1145.98  17
  -2  -4 -15 25941.2 1140.50  24
  -2  -4 -15 25840.6 1151.60  23
  -2  -4 -15 26295.3 1141.58  15
  -2  -4 -15 24547.5 1152.68  36
  -2  -4 -15 24355.8 1157.60  35
  -2  -4 -16 1851.51 338.788  13
  -2  -4 -16 1246.65 279.488  15
  -2  -4 -16 1572.78 314.702  23
  -2  -4 -16 1125.07 354.916  21
  -2  -4 -16 1551.11 342.749  35
  -2  -4 -16 1253.08 311.720  36
  -2  -4 -16 1265.39 270.903  24
  -2  -4 -16 1326.58 297.848  17
  -2  -4 -16 1693.68 369.955  26
  -2  -4 -17 3819.16 378.212  35
  -2  -4 -17 3300.14 326.913  36
  -2  -4 -17 3754.96 365.162  13
  -2  -4 -17 3621.38 394.765  26
  -2  -4 -17 4227.01 351.472  23
  -2  -4 -17 3320.78 306.651  24
  -2  -4 -17 3089.57 380.135  21
  -2  -4 -17 3531.60 329.724  17
  -2  -4 -18 2282.37 349.608  26
  -2  -4 -18 2661.10 318.305  23
  -2  -4 -18 2391.84 362.968  21
  -2  -4 -18 2389.85 295.226  17
  -2  -4 -18 2262.25 357.142  35
  -2  -4 -18 2938.43 347.544  13
  -2  -4 -19 10426.3 518.498  23
  -2  -4 -19 9251.17 523.362  26
  -2  -4 -19 9322.08 493.689  17
  -2  -4 -19 11007.0 541.418  35
  -2  -4 -19 8979.10 540.829  21
  -2  -4 -20 471.391 277.845  35
  -2  -4 -20 593.072 289.934  21
  -2  -4 -20 855.968 249.769  26
  -2  -4 -21 4888.67 331.568  37
  -2  -4 -21 4716.30 319.666  35
  -2  -4 -21 4554.12 324.944  21
   2   5 -18 6230.31 354.667  17
   2   5 -18 6330.88 342.948  35
   2   5 -18 5726.68 333.619  14
   2   5 -17 3082.42 303.594  17
   2   5 -17 3297.33 299.096  35
  -2  -5  17 3259.38 278.007  31
   2   5 -16 6370.20 404.581  39
  -2  -5  16 5419.63 391.365  31
   2   5 -16 5667.61 405.241  17
   2   5 -16 6102.47 401.304  35
   2   5 -15 14134.7 703.523  39
  -2  -5  15 14598.0 702.345  31
   2   5 -15 14161.3 704.378  17
   2   5 -15 13394.0 662.032  20
   2   5 -15 14444.4 699.745  35
   2   5 -14 2097.44 355.269  35
   2   5 -14 2269.56 348.263  39
   2   5 -14 2386.55 362.097  17
   2   5 -13 783.016 515.791  12
   2   5 -13 786.962 335.095  39
   2   5 -13 649.020 344.635  17
   2   5 -13 995.853 508.565   8
  -2  -5  13 459.220 636.892  44
   2   5 -12 16028.1 971.149   8
   2   5 -12 17775.0 830.224  17
  -2  -5  12 17621.6 1079.25  44
   2   5 -12 16380.5 822.388  39
   2   5 -12 17526.1 981.206  12
  -2  -5  12 17484.9 811.828  29
   2   5 -11 10622.8 550.709  17
  -2  -5  11 9892.87 818.169  44
   2   5 -11 9122.48 708.813  12
  -2  -5  11 8590.96 527.168  29
   2   5 -11 9139.28 528.636  39
   2   5 -11 9985.78 504.903  16
   2   5 -10 16829.6 764.642  16
  -2  -5  10 18463.6 1018.92  44
   2   5 -10 15896.5 926.499  12
  -2  -5  10 16120.7 774.968  29
   2   5 -10 16000.4 894.062  10
   2   5 -10 16450.4 776.850  39
   2   5 -10 15530.6 781.732  38
   2   5  -9 27662.8 1299.46  38
   2   5  -9 29440.6 1299.32  39
   2   5  -9 30615.3 1294.23  16
  -2  -5   9 28190.8 1460.91  44
  -2  -5   9 28927.9 1299.47  29
   2   5  -9 29881.5 1420.56  12
   2   5  -9 29857.0 1428.69   8
   2   5  -9 30452.2 1405.55  10
  -2  -5   8 24461.2 1248.10  44
   2   5  -8 23271.1 1210.80   8
   2   5  -8 24645.0 1081.88  16
   2   5  -8 23266.6 1205.63  12
   2   5  -7 1139.19 346.925  41
   2   5  -7 1372.80 337.778   2
   2   5  -7 1603.44 494.730  12
   2   5  -7 1604.05 285.525  16
  -2  -5   7 970.626 542.646  44
  -2  -5   7 737.529 406.560   3
  -2  -5   6 57936.5 2558.44   3
   2   5  -6 58262.2 2546.23   2
   2   5  -5 5286.21 480.239   2
   2   5  -5 5391.22 569.188   8
  -2  -5   5 5559.10 541.819   3
   2   5  -4 23896.7 1159.26   2
  -2  -5   4 24252.1 1197.62  44
   2   5  -4 24099.4 1189.92   8
  -2  -5   4 25135.0 1189.38   3
   2   5  -3 21573.7 1046.01   2
  -2  -5   3 20816.4 1065.80  44
   2   5  -3 20899.3 1061.26   8
  -2  -5   3 22013.1 1080.14   3
   2   5  -2 1489.42 474.315   2
  -2  -5   2 1963.44 452.526  44
   2   5  -2 1990.21 448.392   8
  -2  -5   2 1539.55 541.749   3
   2   5  -1 16703.5 879.520   2
  -2  -5   1 16226.0 841.497  44
  -2  -5   1 16484.4 929.251   3
   2   5  -1 16429.2 856.749   8
  -2  -5   0 37375.8 1758.63  44
   2   5   0 40481.6 1771.81   8
  -2  -5   0 42686.7 1829.20   3
   2   5   1 11100.0 704.665   2
   2   5   1 11652.3 707.862  43
  -2  -5  -1 11123.3 605.112  44
   2   5   1 11039.5 635.511   8
  -2  -5  -1 11154.1 773.314   3
   2   5   2 21830.9 1147.21   2
  -2  -5  -2 23822.6 1064.31  44
   2   5   2 24655.9 1146.15  43
  -2  -5  -3 7020.41 398.600  44
   2   5   3 6992.86 577.551  43
   2   5   4 100901. 4082.15   2
  -2  -5  -4 108054. 4098.59   3
   2   5   4 103131. 4084.24  43
   2   5   5 12616.3 679.140   2
  -2  -5  -5 12455.3 724.547   3
   2   5   5 9638.89 692.032  43
   2   5   5 9956.40 586.793  42
   2   5   6 11569.6 652.451   2
  -2  -5  -6 10235.2 692.467   3
   2   5   6 10976.0 687.574  43
   2   5   6 9778.89 574.695  42
   2   5   7 1229.19 494.091  43
  -2  -5  -7 946.189 470.505   3
   2   5   7 1149.87 337.193  42
   2   5   7 1119.40 422.869   2
   2   5   8 14832.1 793.979  42
   2   5   8 15901.2 898.565  43
  -2  -5  -8 17048.4 882.842  11
  -2  -5  -8 16866.5 845.479   3
   2   5   8 16116.6 828.516   2
  -2  -5  -9 868.311 226.981  23
   2   5   9 1091.99 360.899  42
   2   5   9 1105.25 379.339   2
   2   5   9 1073.89 523.828  43
  -2  -5  -9 1221.04 485.384  11
  -2  -5  -9 1474.67 396.321   3
  -2  -5 -10 9453.11 688.695  11
   2   5  10 11374.4 733.877  43
  -2  -5 -10 9101.44 560.405   3
  -2  -5 -10 10255.0 498.870  13
  -2  -5 -10 9624.85 491.090  23
  -2  -5 -11 155.612 260.455  24
  -2  -5 -11 184.663 246.259  23
  -2  -5 -11 611.793 492.130  11
  -2  -5 -11 408.764 255.189  21
  -2  -5 -11 209.926 232.457  17
  -2  -5 -11 206.590 303.803  37
  -2  -5 -11 120.251 300.128  36
  -2  -5 -11 26.6700 267.739  35
  -2  -5 -11 76.4875 291.186  30
   2   5  11 350.413 555.972  43
  -2  -5 -11 116.035 257.935  13
  -2  -5 -11 66.2347 300.158  26
   2   5  12 17402.7 989.145  43
  -2  -5 -12 17882.5 795.429  24
  -2  -5 -12 16441.4 794.783  23
  -2  -5 -12 17461.6 946.816  11
  -2  -5 -12 16751.2 795.075  34
  -2  -5 -12 17221.0 787.033  17
  -2  -5 -12 17987.5 825.516  37
  -2  -5 -12 16431.2 804.649  35
  -2  -5 -12 16723.5 816.466  36
  -2  -5 -12 17294.5 799.217  21
  -2  -5 -12 17625.8 804.786  30
  -2  -5 -12 16446.7 789.971  15
  -2  -5 -12 18047.6 803.640  13
  -2  -5 -13 2173.35 310.907  13
  -2  -5 -13 1989.38 319.079  30
  -2  -5 -13 1643.78 351.550  37
  -2  -5 -13 1761.51 345.224  36
  -2  -5 -13 2260.94 322.151  35
  -2  -5 -13 1761.68 288.578  24
  -2  -5 -13 2080.09 290.402  23
  -2  -5 -13 1599.45 312.417  21
  -2  -5 -13 1499.80 273.833  34
  -2  -5 -13 2027.15 273.020  15
  -2  -5 -13 1991.46 274.016  17
   2   5  13 1675.81 581.825  43
  -2  -5 -13 2574.79 523.116  11
  -2  -5 -14 3137.42 312.629  24
  -2  -5 -14 2736.01 307.139  15
  -2  -5 -14 2950.66 301.750  17
  -2  -5 -14 3047.97 393.484  37
  -2  -5 -14 3541.04 374.001  36
  -2  -5 -14 3396.17 354.155  35
  -2  -5 -14 3549.92 343.380  30
  -2  -5 -14 3654.44 536.767  11
  -2  -5 -14 3306.87 324.780  23
  -2  -5 -14 2666.36 344.743  21
  -2  -5 -14 3342.71 357.268  13
  -2  -5 -15 891.391 269.645  24
  -2  -5 -15 1263.30 481.658  11
  -2  -5 -15 903.511 300.139  30
  -2  -5 -15 688.448 301.490  23
  -2  -5 -15 599.044 316.675  13
  -2  -5 -15 767.487 326.961  21
  -2  -5 -15 1047.18 376.355  37
  -2  -5 -15 957.915 339.618  36
  -2  -5 -15 801.246 335.103  35
  -2  -5 -15 1222.98 277.140  15
  -2  -5 -15 910.537 271.510  17
  -2  -5 -16 11607.9 578.682  15
  -2  -5 -16 12244.0 612.876  35
  -2  -5 -16 11614.4 607.942  36
  -2  -5 -16 11491.9 644.708  37
  -2  -5 -16 12041.7 602.722  13
  -2  -5 -16 10291.3 604.795  21
  -2  -5 -16 10355.4 567.304  17
  -2  -5 -16 11988.7 571.466  24
  -2  -5 -16 11982.2 595.688  23
  -2  -5 -16 11121.6 632.719  26
  -2  -5 -17 934.204 323.734  21
  -2  -5 -17 916.320 365.352  26
  -2  -5 -17 1285.42 298.363  23
  -2  -5 -17 1064.04 325.567  13
  -2  -5 -17 828.780 270.103  15
  -2  -5 -17 786.343 251.703  17
  -2  -5 -17 1077.59 339.083  35
  -2  -5 -17 1049.59 311.760  36
  -2  -5 -17 917.488 384.191  37
  -2  -5 -17 1269.47 251.173  24
  -2  -5 -18 8748.83 472.882  13
  -2  -5 -18 7309.37 476.415  21
  -2  -5 -18 7552.20 497.160  26
  -2  -5 -18 8172.11 482.459  35
  -2  -5 -18 7339.16 451.555  36
  -2  -5 -18 8640.92 518.513  37
  -2  -5 -18 8417.32 459.728  23
  -2  -5 -19 189.792 275.134  13
  -2  -5 -19 16.0255 249.975  23
  -2  -5 -19-12.4911 293.777  26
  -2  -5 -19 6.50159 289.451  35
  -2  -5 -19 489.141 331.256  37
  -2  -5 -19 323.300 288.152  21
  -2  -5 -20 4042.44 314.570  26
  -2  -5 -20 4394.35 286.719  23
  -2  -5 -20 4492.60 312.174  13
  -2  -5 -20 3766.57 316.994  21
   2   6 -17 6402.50 358.353  35
   2   6 -17 6376.78 351.222  17
  -2  -6  17 5701.25 346.280  31
   2   6 -17 5376.63 348.030  14
   2   6 -16 321.367 265.727  17
  -2  -6  16 90.6909 277.176  31
   2   6 -16 394.824 277.593  35
   2   6 -16 132.467 273.137  39
   2   6 -15 17712.1 827.703  35
   2   6 -15 15770.8 799.173  20
  -2  -6  15 18115.8 828.702  31
   2   6 -15 18372.3 821.244  39
   2   6 -15 17417.8 816.715  17
   2   6 -14 5104.20 404.242  39
   2   6 -14 5712.96 403.742  17
   2   6 -13 4931.19 399.634  39
   2   6 -13 4823.05 402.146  17
  -2  -6  12 7978.74 494.175  29
   2   6 -12 9751.79 503.215  17
  -2  -6  12 7830.26 810.642  44
   2   6 -12 9563.33 460.838  16
   2   6 -12 7873.31 671.323  12
   2   6 -12 7655.82 493.197  39
   2   6 -11 11507.5 611.625  39
  -2  -6  11 12130.7 901.996  44
   2   6 -11 12828.8 618.987  17
   2   6 -11 10943.3 774.949  12
  -2  -6  11 10632.4 614.031  29
   2   6 -11 11939.1 593.358  16
   2   6 -10 774.462 305.606  16
   2   6 -10 484.335 320.521  38
   2   6 -10 695.720 309.485  39
  -2  -6  10 684.172 652.366  44
  -2  -6  10 694.243 327.461  29
   2   6 -10 496.183 536.346  12
   2   6 -10 821.670 528.833  10
   2   6 -10 99.1118 547.892   8
   2   6  -9 21413.8 983.816  38
   2   6  -9 21641.2 984.866  39
   2   6  -9 21920.8 981.718  16
  -2  -6   9 22291.4 1196.13  44
   2   6  -9 20688.4 1130.77  12
  -2  -6   9 20963.8 987.403  29
   2   6  -9 21652.9 1134.03  10
   2   6  -8 10959.2 763.828  12
   2   6  -8 11205.8 585.874  38
  -2  -6   8 11420.5 601.105  29
   2   6  -8 12416.6 593.540  16
  -2  -6   7 22342.9 1020.33  29
   2   6  -7 22456.6 1080.41   2
   2   6  -7 20955.8 1062.16  41
   2   6  -7 23352.8 1017.53  16
  -2  -6   6 23480.7 1163.23   3
   2   6  -6 24198.2 1133.31   2
   2   6  -6 23058.6 1054.96  16
   2   6  -6 23819.4 1190.92   8
  -2  -6   5 23249.7 1169.03   3
  -2  -6   5 23720.0 1197.61  44
   2   6  -5 23332.5 1135.28   2
   2   6  -5 23372.8 1049.14  16
   2   6  -5 22989.5 1176.93   8
   2   6  -4 16830.6 865.476   2
   2   6  -4 16257.0 883.310   8
  -2  -6   4 16107.4 902.649   3
  -2  -6   4 13940.0 895.395  44
   2   6  -3 26921.1 1303.05   2
   2   6  -3 28057.8 1312.01   8
  -2  -6   3 26994.7 1335.44   3
  -2  -6   3 27416.8 1318.73  44
   2   6  -2 1111.48 495.135   2
   2   6  -2 636.655 465.558   8
  -2  -6   2 957.391 579.424   3
  -2  -6   2 866.127 466.402  44
   2   6  -1 2324.69 521.756   2
   2   6  -1 2517.36 466.989   8
  -2  -6   1 2858.24 612.398   3
  -2  -6   1 2700.42 446.580  44
   2   6   0 4651.41 482.000   8
  -2  -6   0 4246.42 644.159   3
  -2  -6   0 3573.46 446.435  44
   2   6   1 4841.83 570.083   2
  -2  -6  -1 4521.56 669.824   3
   2   6   1 4827.50 571.695  43
  -2  -6  -1 4560.83 430.677  44
   2   6   2 296.772 512.081   2
  -2  -6  -2 646.386 302.877  44
   2   6   2 546.567 522.435  43
   2   6   3 6900.55 587.797   2
  -2  -6  -3 6268.62 381.927  44
   2   6   3 6788.60 598.702  43
   2   6   4 5296.62 550.377   2
  -2  -6  -4 5157.88 634.884   3
   2   6   4 5470.01 583.275  43
   2   6   5 9476.98 666.439   2
  -2  -6  -5 8345.42 729.337   3
   2   6   5 10898.6 593.374  42
   2   6   5 10198.6 707.633  43
   2   6   6 6954.18 557.695   2
   2   6   6 5009.14 467.764  42
   2   6   6 5833.22 610.908  43
  -2  -6  -6 7736.56 620.854   3
  -2  -6  -7 56105.0 2404.25   3
  -2  -6  -7 53939.1 2406.18  11
   2   6   7 54854.8 2390.66   2
  -2  -6  -7 53725.1 2319.39  18
   2   6   7 54656.1 2418.23  43
   2   6   7 50933.6 2359.87  42
   2   6   8 914.209 377.874  42
  -2  -6  -8 1566.11 487.398   3
  -2  -6  -8 982.704 512.432  11
   2   6   8 681.678 557.653  43
   2   6   8 1007.47 446.143   2
  -2  -6  -8 1081.07 226.297  23
  -2  -6  -9 14388.4 714.276  23
  -2  -6  -9 15236.6 897.218  11
  -2  -6  -9 15331.8 844.250   3
  -2  -6  -9 16478.8 728.465  35
   2   6   9 16615.8 829.951   2
   2   6   9 15349.1 935.355  43
  -2  -6 -10 54.3203 245.073  23
  -2  -6 -10-50.7067 268.407  24
  -2  -6 -10-230.564 398.063   3
  -2  -6 -10-19.1763 238.817  13
   2   6  10 425.901 584.353  43
  -2  -6 -10 514.700 517.384  11
  -2  -6 -10 45.4332 319.512  26
  -2  -6 -10 69.7639 308.859  30
  -2  -6 -10-11.5651 294.646  37
  -2  -6 -10 90.8761 278.071  35
  -2  -6 -11 22550.3 1068.42  35
  -2  -6 -11 24793.1 1075.06  37
  -2  -6 -11 23345.0 1079.22  36
  -2  -6 -11 22120.5 1056.79  13
   2   6  11 24920.6 1253.27  43
  -2  -6 -11 22412.5 1080.66  26
  -2  -6 -11 23155.2 1061.55  24
  -2  -6 -11 23922.7 1055.44  23
  -2  -6 -11 24668.4 1204.80  11
  -2  -6 -11 25655.7 1072.41  30
  -2  -6 -12-254.104 280.489  13
  -2  -6 -12 249.534 360.194  26
   2   6  12 319.387 607.214  43
  -2  -6 -12 263.990 270.721  23
  -2  -6 -12 376.098 285.715  24
  -2  -6 -12 296.712 287.865  34
  -2  -6 -12-37.7681 331.707  37
  -2  -6 -12 142.268 313.135  35
  -2  -6 -12 708.648 335.387  30
  -2  -6 -12 321.500 259.372  21
  -2  -6 -12 773.382 529.365  11
  -2  -6 -13 4756.48 364.052  13
   2   6  13 3446.41 657.608  43
  -2  -6 -13 4847.65 423.833  26
  -2  -6 -13 3894.86 353.656  21
  -2  -6 -13 5158.80 357.882  24
  -2  -6 -13 4612.27 358.084  23
  -2  -6 -13 4759.37 395.996  35
  -2  -6 -13 5079.75 425.948  37
  -2  -6 -13 4767.82 421.755  36
  -2  -6 -13 3769.55 355.064  34
  -2  -6 -13 4904.07 358.216  15
  -2  -6 -13 4917.08 405.106  30
  -2  -6 -13 4846.41 581.484  11
  -2  -6 -14-149.129 311.096  13
  -2  -6 -14 217.809 290.179  23
  -2  -6 -14-334.261 276.543  24
  -2  -6 -14-226.221 367.560  37
  -2  -6 -14 121.921 354.118  36
  -2  -6 -14 234.862 332.046  35
  -2  -6 -14 107.093 269.769  34
  -2  -6 -14-117.023 336.545  30
  -2  -6 -14-198.677 286.534  15
  -2  -6 -14-152.122 291.751  21
  -2  -6 -14-153.338 497.471  11
  -2  -6 -14 49.1645 366.909  26
  -2  -6 -15 2097.76 309.646  23
  -2  -6 -15 2163.27 335.303  30
  -2  -6 -15 1870.61 297.876  15
  -2  -6 -15 1624.73 308.073  21
  -2  -6 -15 1684.35 367.541  36
  -2  -6 -15 2192.58 349.368  35
  -2  -6 -15 1615.17 385.591  37
  -2  -6 -15 2000.36 283.258  24
  -2  -6 -15 1979.48 327.209  13
  -2  -6 -15 1984.65 492.680  11
  -2  -6 -16 250.086 253.676  24
  -2  -6 -16 1126.91 279.981  15
  -2  -6 -16 363.899 291.463  30
  -2  -6 -16 636.425 283.781  23
  -2  -6 -16 81.9394 305.169  13
  -2  -6 -16 236.683 294.424  21
  -2  -6 -16 804.922 333.947  35
  -2  -6 -16-18.1146 336.391  36
  -2  -6 -16 268.465 376.117  37
  -2  -6 -17 1754.03 241.457  24
  -2  -6 -17 1147.85 297.568  13
  -2  -6 -17 1629.02 275.511  15
  -2  -6 -17 1574.59 287.650  23
  -2  -6 -17 895.268 292.543  21
  -2  -6 -17 1958.83 329.588  35
  -2  -6 -17 1301.67 374.221  37
  -2  -6 -17 1388.62 324.325  36
  -2  -6 -18 66.8154 326.593  26
  -2  -6 -18 69.0367 272.354  13
  -2  -6 -18 259.673 242.707  15
  -2  -6 -18 51.1219 253.366  23
  -2  -6 -18 9.92087 284.360  36
  -2  -6 -18 293.369 342.327  37
  -2  -6 -19 7834.63 458.663  37
  -2  -6 -19 7683.38 404.392  23
  -2  -6 -19 7791.27 417.670  13
  -2  -6 -19 7003.98 444.883  26
  -2  -6 -20 1788.25 271.247  37
  -2  -6 -20 1656.83 218.228  13
  -2  -6 -20 1162.63 247.425  26
   2   7 -16 13360.3 628.540  17
  -2  -7  16 13203.9 645.759  31
   2   7 -16 13660.6 644.905  35
   2   7 -16 13798.3 636.173  39
   2   7 -15-80.1703 292.026  35
  -2  -7  15 100.140 302.006  31
   2   7 -15 410.314 266.791  39
   2   7 -15 617.570 250.353  20
   2   7 -15 383.683 254.057  17
   2   7 -14 23430.7 1059.52  39
   2   7 -14 23313.9 1052.26  17
   2   7 -13 3831.20 354.065  39
   2   7 -13 3325.22 343.604  17
   2   7 -12 6838.05 427.770  17
  -2  -7  12 6258.76 435.862  29
   2   7 -12 6491.39 404.820  16
   2   7 -12 6084.40 429.108  39
  -2  -7  11 431.110 331.617  29
   2   7 -11 951.522 311.801  17
   2   7 -11 411.031 524.196  12
   2   7 -11 901.537 308.430  16
  -2  -7  11-457.652 671.723  44
   2   7 -11 525.208 312.889  39
  -2  -7  10 2644.34 372.946  29
   2   7 -10 3035.73 342.639  17
   2   7 -10 2622.86 346.214  16
   2   7 -10 2770.49 346.283  38
   2   7 -10 3064.32 344.608  39
  -2  -7  10 2910.89 699.010  44
   2   7 -10 2287.56 582.215  10
   2   7 -10 2393.27 576.291  12
   2   7  -9 389.267 331.165  16
  -2  -7   9 489.762 346.827  29
   2   7  -9 143.469 553.255   8
   2   7  -9 1088.72 588.265  10
   2   7  -9 484.281 544.899  12
   2   7  -9 284.133 305.555  38
   2   7  -9 563.333 300.255  39
  -2  -7   8 32623.4 1495.19  29
   2   7  -8 31935.1 1483.38  38
   2   7  -8 35762.8 1491.14  16
   2   7  -8 36208.2 1641.22  10
   2   7  -8 35174.5 1623.30  12
  -2  -7   7 870.889 330.742  29
   2   7  -7 554.748 330.190  16
  -2  -7   7 1131.81 608.480  44
   2   7  -7-132.246 425.587   2
  -2  -7   6 12697.2 646.160  29
   2   7  -6 12521.3 765.135   2
   2   7  -6 13304.5 649.983  16
  -2  -7   6 13662.5 871.879  44
  -2  -7   6 12057.9 804.044   3
   2   7  -6 12047.3 820.586   8
  -2  -7   5 1666.27 317.522  29
   2   7  -5 1816.13 543.120   8
  -2  -7   5 1656.18 558.598   3
  -2  -7   5 2206.16 586.536  44
   2   7  -5 2169.81 485.336   2
   2   7  -4 11776.6 767.691   8
  -2  -7   4 11867.4 814.132   3
  -2  -7   4 11981.5 599.158  29
   2   7  -4 11461.1 746.399   2
  -2  -7   4 12306.2 797.764  44
  -2  -7   3 1050.33 591.371   3
  -2  -7   3 1461.79 512.181  44
   2   7  -3 1282.87 511.337   8
   2   7  -3 1361.44 302.438  16
   2   7  -3 1098.85 506.748   2
  -2  -7   2 20868.3 1084.63  44
  -2  -7   2 22444.7 1156.01   3
   2   7  -2 21170.4 967.746  16
   2   7  -2 21697.8 1102.38   2
  -2  -7   1 699.014 456.131  44
  -2  -7   1 587.855 633.909   3
   2   7  -1 742.373 280.130  16
   2   7  -1 639.581 539.463   2
  -2  -7   0 5105.66 697.557   3
  -2  -7   0 4650.89 480.905  44
  -2  -7  -1 820.239 642.877   3
   2   7   1 446.975 534.021   2
   2   7   1 555.847 547.156  43
  -2  -7  -1 181.071 369.711  44
   2   7   2 31596.1 1515.31   2
  -2  -7  -2 30249.4 1421.90  44
   2   7   3 6969.37 628.339   2
   2   7   3 5242.46 641.665  43
   2   7   4 39725.7 1859.73   2
  -2  -7  -4 40019.0 1755.61  18
  -2  -7  -4 41178.1 1898.60   3
   2   7   4 43002.5 1874.74  43
   2   7   5 1097.56 509.807   2
  -2  -7  -5 1295.05 251.545  18
   2   7   5 535.250 558.754  43
  -2  -7  -5 1465.06 600.559   3
  -2  -7  -6 241.543 575.226   3
   2   7   6 528.070 489.862   2
   2   7   6 533.799 568.191  43
  -2  -7  -7 788.306 533.505  11
   2   7   7 386.678 485.402   2
  -2  -7  -7 538.494 302.679  36
  -2  -7  -7 717.104 313.926  30
   2   7   7 842.247 589.228  43
  -2  -7  -7 790.294 555.241   3
   2   7   7 373.580 422.969  42
   2   7   8 23499.1 1206.92   2
   2   7   8 27071.0 1282.48  43
  -2  -7  -8 24270.3 1241.34  11
  -2  -7  -8 23661.5 1105.72  36
  -2  -7  -8 23253.0 1228.12   3
  -2  -7  -8 25004.7 1098.42  26
  -2  -7  -9 2523.03 576.283  11
  -2  -7  -9 3263.14 356.540  36
  -2  -7  -9 3106.50 315.984  37
   2   7   9 1310.77 493.164   2
  -2  -7  -9 1984.94 529.112   3
   2   7   9 3155.42 658.055  43
  -2  -7  -9 2282.11 282.621  23
  -2  -7  -9 2805.76 317.983  24
  -2  -7  -9 2464.59 331.982  26
  -2  -7 -10 38679.8 1751.07  11
  -2  -7 -10 37053.2 1624.48  30
  -2  -7 -10 35171.3 1610.74  23
  -2  -7 -10 38075.2 1618.57  24
   2   7  10 35819.1 1784.77  43
  -2  -7 -10 38471.0 1619.93  37
  -2  -7 -10 37038.1 1603.91  13
  -2  -7 -10 34823.3 1627.25  26
  -2  -7 -11 8409.68 695.331  11
  -2  -7 -11 8939.19 517.028  30
  -2  -7 -11 9015.16 465.416  23
  -2  -7 -11 8172.18 483.648  24
   2   7  11 8944.32 783.963  43
  -2  -7 -11 9199.55 500.061  37
  -2  -7 -11 7581.80 452.397  13
  -2  -7 -11 6923.76 516.701  26
  -2  -7 -12 13553.6 849.646  11
   2   7  12 12301.6 911.778  43
  -2  -7 -12 13770.5 682.252  30
  -2  -7 -12 13007.1 644.923  23
  -2  -7 -12 12962.3 654.830  24
  -2  -7 -12 13970.8 677.324  37
  -2  -7 -12 12777.0 692.120  26
  -2  -7 -12 12401.9 637.763  13
  -2  -7 -13 6710.54 480.310  26
  -2  -7 -13 6178.07 480.720  36
  -2  -7 -13 6294.96 464.791  37
  -2  -7 -13 6577.90 415.157  24
  -2  -7 -13 6906.23 413.047  23
  -2  -7 -13 7048.32 632.194  11
  -2  -7 -13 6750.60 422.717  15
  -2  -7 -13 7037.81 469.550  30
  -2  -7 -13 6104.26 428.080  34
   2   7  13 5380.22 731.574  43
  -2  -7 -13 5743.14 409.750  13
  -2  -7 -14 16007.6 733.485  24
  -2  -7 -14 16841.9 738.903  23
  -2  -7 -14 16690.2 895.033  11
  -2  -7 -14 12380.1 733.359  13
  -2  -7 -14 15058.0 778.636  36
  -2  -7 -14 15214.9 772.249  37
  -2  -7 -14 17024.1 744.890  15
  -2  -7 -14 16531.4 768.514  30
  -2  -7 -14 15582.8 733.832  34
  -2  -7 -14 12550.4 778.674  26
  -2  -7 -15 2325.72 297.916  23
  -2  -7 -15 2650.40 300.558  13
  -2  -7 -15 2340.56 378.359  37
  -2  -7 -15 2299.04 381.795  36
  -2  -7 -15 1476.29 357.959  30
  -2  -7 -15 2842.31 398.643  26
  -2  -7 -15 2142.47 289.525  24
  -2  -7 -15 2172.43 310.465  15
  -2  -7 -16 11880.6 559.525  15
  -2  -7 -16 10134.6 554.127  13
  -2  -7 -16 10205.8 597.564  36
  -2  -7 -16 11093.5 599.600  37
  -2  -7 -16 10013.3 611.375  26
  -2  -7 -16 9984.33 568.039  30
  -2  -7 -16 11270.2 535.553  24
  -2  -7 -16 11489.2 550.956  23
  -2  -7 -17 186.606 343.945  26
  -2  -7 -17 26.9392 315.055  36
  -2  -7 -17 232.972 326.451  37
  -2  -7 -17 94.8639 254.078  13
  -2  -7 -17 314.263 255.660  15
  -2  -7 -17 324.405 243.447  23
  -2  -7 -18 831.118 283.914  36
  -2  -7 -18 1527.76 306.857  37
  -2  -7 -18 1353.48 239.701  13
  -2  -7 -18 972.789 235.901  15
  -2  -7 -18 1525.16 225.980  23
  -2  -7 -19-121.315 223.971  36
  -2  -7 -19 79.3958 260.115  37
  -2  -7 -19 238.962 173.434  23
  -2  -7 -19 160.889 198.480  13
   2   8 -15 9289.39 459.659  35
   2   8 -15 8533.92 436.474  39
   2   8 -15 8397.83 446.025  14
   2   8 -15 8941.08 423.506  17
   2   8 -15 7218.72 434.018  20
  -2  -8  15 8965.19 468.661  31
   2   8 -14 287.472 247.074  39
   2   8 -14 913.885 302.259  35
   2   8 -14 378.177 226.916  17
   2   8 -14 428.935 264.916  20
   2   8 -13 4992.01 365.932  39
   2   8 -13 5465.94 347.196  17
   2   8 -12 3301.32 315.568  16
   2   8 -12 3496.85 325.005  39
  -2  -8  12 2360.18 341.812  29
   2   8 -12 2995.46 305.217  17
   2   8 -11 3407.79 345.355  16
   2   8 -11 3337.67 321.407  17
  -2  -8  11 3181.41 366.504  29
   2   8 -11 3069.05 338.378  39
   2   8 -10 2008.48 326.628  39
   2   8 -10 1945.20 342.460  16
   2   8 -10 1600.45 298.010  17
   2   8 -10 2181.30 536.775  12
  -2  -8  10 2062.17 367.927  29
  -2  -8   9 2502.07 680.613  44
   2   8  -9 2196.95 324.688  38
   2   8  -9 2795.66 333.801  39
  -2  -8   9 2660.15 381.733  29
   2   8  -9 3041.97 366.412  16
   2   8  -9 2685.40 313.394  17
   2   8  -9 2596.03 616.419  10
   2   8  -9 2784.32 571.544  12
  -2  -8   8 1421.14 637.733  44
  -2  -8   8 1368.17 370.426  29
   2   8  -8 1470.69 635.273  10
   2   8  -8 984.848 562.596  12
   2   8  -8 1603.46 360.608  16
   2   8  -8 1567.51 289.646  17
  -2  -8   7 7874.18 754.180  44
   2   8  -7 8094.71 501.156  16
   2   8  -7 7882.07 747.250  10
  -2  -8   7 7643.10 502.571  29
   2   8  -6 5900.95 435.634  16
   2   8  -6 5322.97 378.570   5
   2   8  -6 5376.38 578.055   2
  -2  -8   6 5272.58 634.767   3
  -2  -8   6 5916.24 436.817  29
  -2  -8   6 6189.86 692.642  44
   2   8  -5 30203.4 1438.02   2
  -2  -8   5 29737.6 1306.93   6
  -2  -8   5 28641.4 1479.95  44
  -2  -8   5 29215.3 1322.32  29
  -2  -8   5 29872.8 1463.77   3
  -2  -8   4 1144.04 622.504   3
  -2  -8   4 376.429 332.318  29
  -2  -8   4 663.072 577.859  44
  -2  -8   4 618.443 298.632   6
   2   8  -4 55.4558 537.659   2
   2   8  -3 8103.06 490.203  16
  -2  -8   3 7842.01 748.497   3
  -2  -8   3 7425.80 467.965   6
   2   8  -3 7736.49 680.476   2
  -2  -8   3 7987.89 681.228  44
  -2  -8   3 9339.04 481.961  29
  -2  -8   2 15218.9 964.095   3
  -2  -8   2 15208.0 724.221   6
   2   8  -2 15887.5 901.691   2
  -2  -8   2 14316.9 879.090  44
   2   8  -2 14947.1 730.732  16
   2   8  -1 1238.77 314.943  16
  -2  -8   1 1268.20 485.435  44
   2   8  -1 1159.32 567.815   2
  -2  -8   1 1529.80 309.724   6
  -2  -8   1 1863.66 686.928   3
   2   8   0 32805.5 1473.88  16
  -2  -8   0 33525.1 1476.97   6
  -2  -8   0 33809.9 1550.64  44
  -2  -8   0 34396.7 1473.54  29
  -2  -8   0 31954.9 1654.57   3
   2   8   1 35065.0 1516.01  16
  -2  -8  -1 34957.5 1521.07   6
  -2  -8  -1 35375.0 1697.40   3
  -2  -8  -1 34385.1 1516.96  29
  -2  -8  -1 32806.0 1567.01  44
   2   8   2 2138.94 581.076   2
  -2  -8  -2 2414.11 265.480  18
  -2  -8  -2 2576.58 320.612  29
   2   8   2 2249.44 304.046  16
  -2  -8  -3 34731.0 1475.61  30
  -2  -8  -3 33947.7 1474.98  29
   2   8   3 31881.9 1600.28   2
   2   8   3 31470.1 1468.63  16
  -2  -8  -4 11483.2 613.280  30
  -2  -8  -4 11897.8 600.829  29
   2   8   4 11039.8 842.291  43
  -2  -8  -4 13173.6 884.247   3
  -2  -8  -4 12997.9 610.072   6
   2   8   4 12767.0 797.296   2
  -2  -8  -4 11420.7 594.444  36
  -2  -8  -5 39198.7 1969.72   3
  -2  -8  -5 41363.7 1825.34  36
  -2  -8  -5 42472.2 1829.39  30
  -2  -8  -5 40568.5 1821.39  29
   2   8   5 47576.9 1968.66  43
   2   8   5 43472.3 1943.91   2
  -2  -8  -5 42158.3 1825.33   6
  -2  -8  -6 3405.72 342.008   6
   2   8   6 4831.39 669.846  43
  -2  -8  -6 3499.52 329.528  29
   2   8   6 3212.57 588.135   2
  -2  -8  -6 3365.20 655.454   3
   2   8   7 27026.6 1336.33   2
  -2  -8  -7 26974.0 1347.56  11
  -2  -8  -7 25787.0 1355.60   3
  -2  -8  -7 25912.3 1192.67   6
  -2  -8  -7 26328.8 1206.17  30
  -2  -8  -7 28153.7 1189.36  26
  -2  -8  -7 26549.2 1203.95  36
   2   8   7 25442.2 1380.05  43
   2   8   8 2591.25 556.169   2
  -2  -8  -8 2700.71 585.562  11
  -2  -8  -8 2481.60 592.940   3
   2   8   8 2951.40 689.159  43
  -2  -8  -8 2554.35 316.338   6
   2   8   8 2670.34 326.947   5
  -2  -8  -8 2938.25 337.077  26
  -2  -8  -8 3395.60 377.810  30
  -2  -8  -8 3219.34 374.013  36
  -2  -8  -9 20333.5 1172.66   3
  -2  -8  -9 20280.9 1019.43   6
  -2  -8  -9 22865.3 1039.90  26
  -2  -8  -9 23463.1 1054.02  36
  -2  -8  -9 23700.3 1207.34  11
  -2  -8  -9 22883.7 1038.50  24
  -2  -8  -9 23795.8 1022.70  23
   2   8   9 20298.7 1154.51   2
  -2  -8  -9 23900.4 1028.46  37
   2   8   9 25467.5 1267.00  43
  -2  -8 -10 1139.07 379.796  36
  -2  -8 -10 1413.59 310.779  37
  -2  -8 -10 1544.30 347.887  26
  -2  -8 -10 1030.86 568.634  11
  -2  -8 -10 1265.07 280.400  23
  -2  -8 -10 1444.97 319.456  24
   2   8  10 1446.06 685.571  43
  -2  -8 -11 31944.1 1354.14  23
  -2  -8 -11 30649.2 1362.71  24
  -2  -8 -11 29636.2 1363.10  37
   2   8  11 30083.1 1576.22  43
  -2  -8 -11 30401.5 1384.59  36
  -2  -8 -11 27678.4 1378.10  26
  -2  -8 -11 32330.9 1377.76  30
  -2  -8 -11 31507.7 1508.67  11
  -2  -8 -12 2411.00 579.703  11
  -2  -8 -12 3410.79 315.456  23
  -2  -8 -12 3096.37 342.652  24
  -2  -8 -12 3424.63 402.502  30
  -2  -8 -12 2632.00 397.326  26
  -2  -8 -12 2713.58 361.720  37
   2   8  12 3355.30 707.239  43
  -2  -8 -12 2335.66 274.953  13
  -2  -8 -13 20457.6 1001.28  37
  -2  -8 -13 22535.2 993.112  15
  -2  -8 -13 23582.9 1016.61  30
  -2  -8 -13 20679.4 969.282  13
  -2  -8 -13 20652.8 997.421  34
  -2  -8 -13 19946.1 1018.52  26
  -2  -8 -13 22755.9 982.436  23
  -2  -8 -13 21993.3 987.137  24
  -2  -8 -14 302.986 278.667  24
  -2  -8 -14 574.593 288.471  34
  -2  -8 -14 539.110 293.455  15
  -2  -8 -14 688.404 366.245  30
  -2  -8 -14 422.537 247.629  13
  -2  -8 -14 558.000 329.360  37
  -2  -8 -14 459.164 367.725  26
  -2  -8 -14 477.439 261.354  23
  -2  -8 -15 12170.0 582.671  24
  -2  -8 -15 12275.0 587.824  23
  -2  -8 -15 11448.9 621.017  37
  -2  -8 -15 11455.4 631.114  30
  -2  -8 -15 10864.6 579.477  13
  -2  -8 -15 12102.7 650.371  36
  -2  -8 -15 12128.4 581.378  34
  -2  -8 -15 13570.7 607.499  15
  -2  -8 -15 11975.0 645.237  26
  -2  -8 -16 527.547 333.425  36
  -2  -8 -16 389.707 301.131  37
  -2  -8 -16 378.937 335.298  26
  -2  -8 -16 149.386 297.197  30
  -2  -8 -16 88.1786 226.054  23
  -2  -8 -16 158.958 257.204  15
  -2  -8 -17 2317.84 330.385  26
  -2  -8 -17 2373.96 322.334  36
  -2  -8 -17 2636.76 305.313  37
  -2  -8 -17 2961.99 265.490  15
  -2  -8 -17 2722.08 240.832  23
  -2  -8 -18 4832.73 263.404  23
  -2  -8 -18 4979.77 290.449  15
  -2  -8 -18 4351.86 321.918  37
  -2  -8 -18 4328.37 338.470  26
  -2  -8 -18 4053.77 328.026  36
   2   9 -14 10172.0 470.947  35
  -2  -9  14 9777.70 484.879  31
   2   9 -14 8413.81 455.767  20
   2   9 -14 8284.56 455.862  14
   2   9 -14 9142.17 444.746  39
   2   9 -13 645.996 249.500  14
   2   9 -13 852.205 230.577  39
   2   9 -13 728.949 187.988  17
   2   9 -12 46.2230 254.539  16
  -2  -9  12-1.64342 279.186  29
   2   9 -12 498.688 249.060  39
   2   9 -12 290.120 207.717  17
   2   9 -11 1247.74 297.939  16
  -2  -9  11 999.850 319.548  29
   2   9 -11 838.596 271.886  39
   2   9 -11 1090.08 230.522  17
  -2  -9  10 2333.57 363.459  29
   2   9 -10 2684.25 311.435  39
   2   9 -10 2512.41 344.858  16
  -2  -9   9 7768.67 528.104  29
   2   9  -9 8872.18 491.285  39
   2   9  -9 8970.65 518.636  16
  -2  -9   8 4463.75 720.106  44
   2   9  -8 6028.62 446.575  16
  -2  -9   8 6291.02 462.871  29
   2   9  -8 5633.50 637.870  12
   2   9  -7 219.316 369.701  16
  -2  -9   7 423.603 632.348  44
   2   9  -7 1199.89 610.062  10
   2   9  -7 427.710 259.544   5
  -2  -9   7 447.524 372.670  29
  -2  -9   6 6377.13 407.477   6
   2   9  -6 6513.50 612.836   2
   2   9  -6 6737.42 410.088   5
   2   9  -6 5615.67 742.677  10
  -2  -9   6 6232.92 476.106  29
  -2  -9   6 6242.94 712.096  44
  -2  -9   5 681.156 608.054   3
  -2  -9   5 557.618 303.536   6
   2   9  -5 659.308 307.298   5
  -2  -9   5 985.262 613.356  44
  -2  -9   5 976.758 370.842  29
   2   9  -5 903.930 530.758   2
  -2  -9   4 7546.44 500.804  29
   2   9  -4 7745.04 693.052   2
   2   9  -4 7407.92 509.689  16
  -2  -9   4 7815.24 472.988   6
   2   9  -4 8083.32 470.967   5
  -2  -9   4 8295.55 713.275  44
  -2  -9   4 7462.76 758.272   3
  -2  -9   3 7604.10 464.693  29
   2   9  -3 5010.97 684.600   2
  -2  -9   3 6313.16 748.352   3
   2   9  -3 6312.45 450.564   5
  -2  -9   3 7112.42 669.786  44
  -2  -9   3 6315.10 436.223   6
   2   9  -3 6990.36 475.154  16
  -2  -9   2 48587.5 2205.02   3
   2   9  -2 46882.3 2049.40  16
  -2  -9   2 45937.8 2146.06  44
  -2  -9   2 47010.3 2044.91   6
   2   9  -1 1263.16 351.998  16
   2   9  -1 21.5909 619.420   2
  -2  -9   1 1527.59 350.111   6
  -2  -9   1 1045.88 707.535   3
  -2  -9   1 1019.02 501.220  44
  -2  -9   0 19376.2 917.183   6
  -2  -9   0 19292.8 1160.26   3
  -2  -9   0 19591.3 911.531  29
   2   9   0 19709.0 910.976  16
   2   9   1 504.367 325.733  16
  -2  -9  -1 606.319 713.955   3
  -2  -9  -1 634.397 341.381   6
  -2  -9  -1 738.153 328.359  29
  -2  -9  -1 610.802 297.886  30
  -2  -9  -2 8598.20 492.272  30
  -2  -9  -2 8512.58 499.028  29
   2   9   2 9511.96 756.181   2
   2   9   2 8247.30 488.880  16
   2   9   3 30671.0 1556.89   2
  -2  -9  -3 30107.1 1395.61  30
  -2  -9  -3 33216.1 1395.31  29
  -2  -9  -3 31825.0 1386.76  36
   2   9   3 35244.5 1582.80  43
   2   9   3 29989.5 1387.75  16
  -2  -9  -4 12024.5 613.408   6
   2   9   4 11042.7 891.528  43
  -2  -9  -4 11372.5 595.245  36
  -2  -9  -4 11976.6 901.936   3
  -2  -9  -4 11326.6 616.813  30
  -2  -9  -4 11600.2 605.899  29
   2   9   4 12367.2 845.504   2
   2   9   5 1236.25 581.531   2
  -2  -9  -5 936.739 318.565  36
   2   9   5 1387.07 677.763  43
  -2  -9  -5 294.793 665.083   3
  -2  -9  -5 904.805 358.365  30
  -2  -9  -5 1484.91 336.889   6
  -2  -9  -5 886.510 320.213  29
   2   9   6 4566.56 399.286   5
  -2  -9  -6 4066.11 642.683  11
  -2  -9  -6 4818.56 391.707   6
   2   9   6 6062.44 759.690  43
  -2  -9  -6 5243.57 406.369  36
  -2  -9  -6 5817.86 438.549  30
  -2  -9  -6 5209.82 383.688  29
  -2  -9  -6 3753.10 702.974   3
   2   9   6 4256.44 631.785   2
  -2  -9  -7 810.438 639.399   3
  -2  -9  -7 1106.26 591.065  11
  -2  -9  -7 1385.24 305.848  29
  -2  -9  -7 1574.00 384.578  30
   2   9   7 328.163 694.793  43
   2   9   7 1354.41 336.645   5
  -2  -9  -7 1587.82 330.503   6
   2   9   7 1926.28 578.028   2
  -2  -9  -7 1192.43 353.536  36
  -2  -9  -8 14390.6 696.977  26
   2   9   8 12708.8 879.192   2
  -2  -9  -8 14944.9 687.444  23
  -2  -9  -8 15145.4 917.871  11
   2   9   8 16979.5 1009.26  43
  -2  -9  -8 13565.0 699.831   6
  -2  -9  -8 12532.1 913.256   3
  -2  -9  -8 14170.6 734.092  36
   2   9   8 13965.7 705.064   5
  -2  -9  -8 15445.5 740.112  30
  -2  -9  -9 11277.3 531.659  23
  -2  -9  -9 11045.8 566.139  24
  -2  -9  -9 10274.4 789.514  11
   2   9   9 11171.1 894.548  43
  -2  -9  -9 8935.95 535.688   6
  -2  -9  -9 9713.37 757.477   3
  -2  -9  -9 9806.68 554.316  26
  -2  -9  -9 12574.6 604.967  30
  -2  -9  -9 10682.8 598.957  36
   2   9   9 8100.72 537.892   5
  -2  -9 -10 27295.8 1225.85  36
  -2  -9 -10 29643.1 1362.50  11
   2   9  10 26677.8 1434.75  43
  -2  -9 -10 25587.9 1182.94   6
  -2  -9 -10 26020.1 1205.77  26
  -2  -9 -10 27324.0 1188.99  23
  -2  -9 -10 26606.3 1204.71  24
  -2  -9 -11 1217.85 397.719  36
  -2  -9 -11 1485.84 553.984  11
  -2  -9 -11 1164.53 278.016  23
  -2  -9 -11 625.924 318.576  24
  -2  -9 -11 1013.87 345.850  26
   2   9  11 1365.66 697.290  43
  -2  -9 -12 20534.1 848.378  23
  -2  -9 -12 18272.9 859.194  24
  -2  -9 -12 19427.8 905.320  36
  -2  -9 -12 15452.4 878.023  26
  -2  -9 -12 21659.2 898.335  30
  -2  -9 -12 15797.6 853.655  37
  -2  -9 -13 1697.67 302.632  37
  -2  -9 -13 2612.57 412.508  36
  -2  -9 -13 2152.16 383.913  30
  -2  -9 -13 2224.47 295.629  24
  -2  -9 -13 2323.55 360.836  26
  -2  -9 -13 1671.73 268.572  23
  -2  -9 -13 1757.08 327.802  34
  -2  -9 -13 2077.48 312.675  15
  -2  -9 -14 13239.4 716.193  37
  -2  -9 -14 14430.6 714.187  34
  -2  -9 -14 16218.2 753.069  30
  -2  -9 -14 15716.6 700.403  23
  -2  -9 -14 15288.4 704.833  24
  -2  -9 -14 14418.0 741.538  26
  -2  -9 -14 16398.3 723.728  15
  -2  -9 -15 2579.73 295.280  15
  -2  -9 -15 3743.80 260.663  23
  -2  -9 -15 3440.95 255.919  24
  -2  -9 -15 2843.02 300.810  37
  -2  -9 -15 2736.22 343.799  26
  -2  -9 -15 3333.34 355.361  30
  -2  -9 -16 3016.83 277.402  37
  -2  -9 -16 3200.98 271.255  15
  -2  -9 -16 2857.38 337.886  36
  -2  -9 -16 3189.62 235.816  23
  -2  -9 -16 3534.67 320.746  26
  -2  -9 -16 3025.34 314.960  30
  -2  -9 -17 1274.97 269.784  36
  -2  -9 -17 1008.38 206.504  37
  -2  -9 -17 1228.64 258.862  26
  -2  -9 -17 1329.03 204.655  15
   2  10 -13 3643.71 234.232  39
  -2 -10  13 4606.03 302.083  31
   2  10 -12 1976.76 214.960  39
   2  10 -12 1965.60 230.299  14
   2  10 -11 666.236 254.741  16
  -2 -10  11 503.310 265.316  29
   2  10 -11 229.349 220.891  39
   2  10 -11 766.432 243.542  14
   2  10 -10 512.438 291.840  16
  -2 -10  10 152.192 298.416  29
   2  10 -10 274.657 238.447  39
   2  10 -10-62.1410 258.243  14
   2  10  -9 1300.52 327.105  16
  -2 -10   9 1104.67 339.420  29
   2  10  -9 1050.14 264.253  39
   2  10  -9 1178.21 271.373  14
   2  10  -8 3252.28 372.310  16
   2  10  -8 2719.56 304.367  39
  -2 -10   8 3168.81 380.711  29
   2  10  -8 2497.81 304.213  14
  -2 -10   7 3609.53 415.232  29
   2  10  -7 3893.56 296.834   5
   2  10  -7 4488.73 406.280  16
   2  10  -7 3516.28 325.609  14
  -2 -10   6 8990.28 531.559  29
  -2 -10   6 8071.69 460.606   6
   2  10  -6 7670.84 452.636  14
   2  10  -6 8409.34 461.985   5
  -2 -10   5 2487.54 405.302  29
  -2 -10   5 3309.74 612.736  44
   2  10  -5 2815.42 332.514   5
  -2 -10   5 2628.22 326.094   6
   2  10  -4 516.791 320.483   5
  -2 -10   4 349.891 322.123   6
  -2 -10   4 863.477 608.831   3
   2  10  -4 610.931 391.422  16
  -2 -10   4 734.192 376.276  29
   2  10  -4 926.931 656.624  10
  -2 -10   4 667.693 555.681  44
   2  10  -4 422.125 543.506   2
   2  10  -3 296.884 382.646  16
  -2 -10   3 194.712 371.931  29
  -2 -10   3 1169.68 658.107   3
  -2 -10   3 773.907 536.267  44
   2  10  -3 306.658 343.753   5
  -2 -10   3 193.700 332.778   6
   2  10  -3 893.998 597.260   2
   2  10  -2 18055.9 841.669  16
  -2 -10   2 16999.6 1077.46   3
  -2 -10   2 17332.6 831.270   6
   2  10  -2 16793.5 834.491   5
   2  10  -2 16047.4 1021.86   2
  -2 -10   1 15500.4 1045.45   3
  -2 -10   1 15696.9 779.530   6
   2  10  -1 15509.5 782.198  16
   2  10  -1 15977.6 784.494   5
   2  10   0 46832.3 2073.84  16
  -2 -10   0 43819.1 2245.05   3
  -2 -10   0 49207.0 2078.21   6
   2  10   1 12248.7 655.224  16
  -2 -10  -1 14288.8 668.087   6
  -2 -10  -1 11662.4 663.699  29
  -2 -10  -1 12213.8 960.000   3
   2  10   2 466.860 334.063  16
  -2 -10  -2 284.056 354.124  29
   2  10   2-82.9244 601.892   2
  -2 -10  -2 449.834 323.246  30
   2  10   2 511.171 359.069   5
  -2 -10  -3 11585.8 613.880  36
   2  10   3 13522.0 656.049   5
   2  10   3 12974.5 878.849   2
   2  10   3 11374.2 626.887  16
  -2 -10  -3 12202.8 643.030  29
  -2 -10  -3 12739.8 641.469  30
  -2 -10  -4 10433.4 593.892  30
  -2 -10  -4 10940.9 581.982  29
  -2 -10  -4 10854.4 562.273  36
   2  10   4 11777.0 899.296  43
   2  10   4 9359.46 556.188  16
  -2 -10  -4 8055.69 879.121   3
   2  10   4 10688.5 595.301   5
  -2 -10  -4 12265.7 587.164   6
   2  10   4 8214.23 813.188   2
   2  10   5 9827.31 908.989  43
   2  10   5 13657.2 860.324   2
  -2 -10  -5 11186.2 900.974   3
  -2 -10  -5 11493.2 640.905  30
  -2 -10  -5 11633.6 618.081  29
   2  10   5 13227.9 631.760   5
  -2 -10  -5 9973.56 610.043  36
  -2 -10  -5 12377.9 623.776   6
  -2 -10  -6 19415.1 909.872   6
  -2 -10  -6 19514.0 1100.20  11
  -2 -10  -6 19018.4 912.316  36
  -2 -10  -6 20202.9 930.887  30
  -2 -10  -6 20136.9 906.738  29
  -2 -10  -6 18482.7 1130.51   3
   2  10   6 20111.9 1184.02  43
   2  10   6 18069.8 1092.15   2
   2  10   6 18638.7 915.074   5
  -2 -10  -7 810.954 590.062  11
  -2 -10  -7 1484.43 360.878  36
   2  10   7 1712.65 576.897   2
  -2 -10  -7 2796.40 637.767   3
   2  10   7 2045.27 724.758  43
  -2 -10  -7 1424.94 313.661  29
   2  10   7 1438.46 343.748   5
  -2 -10  -7 1854.28 329.992   6
  -2 -10  -7 1666.54 403.496  30
  -2 -10  -8 542.485 264.593  23
  -2 -10  -8 184.766 392.292  30
  -2 -10  -8 547.200 572.890   3
  -2 -10  -8 891.752 367.792  36
  -2 -10  -8 281.735 283.041  29
   2  10   8 908.099 720.008  43
  -2 -10  -8 507.734 308.023   6
   2  10   8 496.696 317.214   5
  -2 -10  -8 582.713 566.401  11
  -2 -10  -9-105.720 370.722  36
  -2 -10  -9 89.5502 258.733  23
  -2 -10  -9-112.357 317.881  24
  -2 -10  -9 52.8259 295.053   6
   2  10   9-325.753 296.903   5
  -2 -10  -9 492.694 401.552  30
  -2 -10 -10 4672.50 374.444  24
  -2 -10 -10 4982.50 325.672  23
  -2 -10 -10 5657.79 452.760  30
  -2 -10 -10 3967.14 355.795  26
  -2 -10 -10 4246.67 436.665  36
  -2 -10 -10 3828.71 337.240   6
  -2 -10 -11 3467.20 328.921  24
  -2 -10 -11 2880.97 286.826  23
  -2 -10 -11 2750.64 326.655  26
  -2 -10 -11 3276.77 410.990  36
  -2 -10 -12 6724.55 452.032  26
  -2 -10 -12 7946.99 509.769  36
  -2 -10 -12 7926.71 441.784  24
  -2 -10 -12 8249.55 416.193  23
  -2 -10 -12 7593.24 475.536  34
  -2 -10 -13 2072.79 308.922  34
  -2 -10 -13 2887.12 305.946  26
  -2 -10 -13 3438.88 374.359  30
  -2 -10 -13 2593.75 372.445  36
  -2 -10 -13 2651.84 245.417  23
  -2 -10 -13 2608.18 268.625  24
  -2 -10 -13 2538.81 291.543  15
  -2 -10 -14 285.037 201.692  24
  -2 -10 -14 148.869 185.796  23
  -2 -10 -14 418.859 320.427  30
  -2 -10 -14-59.0409 262.715  26
  -2 -10 -14-94.7563 231.102  34
  -2 -10 -14 107.494 326.290  36
  -2 -10 -14-54.0808 243.996  15
  -2 -10 -15 427.695 279.170  30
  -2 -10 -15 215.780 209.394  15
  -2 -10 -15 153.700 291.548  36
  -2 -10 -15 291.761 241.236  26
  -2 -10 -16 899.203 185.515  15
  -2 -10 -16 1196.38 219.626  26
   2  11 -11 4953.26 265.699  16
  -2 -11  11 4313.48 252.640  29
   2  11 -11 3084.91 234.081  14
   2  11 -11 3217.94 280.404  20
  -2 -11  11 4935.47 300.920  31
   2  11 -10 3202.01 276.920  16
   2  11 -10 2808.70 222.900  39
   2  11 -10 3258.80 231.170  14
  -2 -11  10 3286.86 277.341  29
   2  11  -9 7920.85 415.532  16
  -2 -11   9 7757.52 417.954  29
   2  11  -9 7128.57 367.995  39
   2  11  -8 3774.60 338.257  16
  -2 -11   8 3873.55 350.897  29
   2  11  -8 3450.95 271.124  39
   2  11  -8 3018.14 259.399  14
   2  11  -7 262.782 231.858  39
  -2 -11   7 332.681 331.840  29
  -2 -11   6 1321.43 361.442  29
   2  11  -6 1424.60 261.110   5
  -2 -11   6 1810.00 264.630   6
  -2 -11   5 11917.3 611.412  29
  -2 -11   5 10142.5 561.600   6
   2  11  -5 11654.0 619.290  16
   2  11  -5 11049.4 562.670   5
  -2 -11   4 1889.81 394.479  29
   2  11  -4 2593.97 391.733  16
   2  11  -4 2144.04 325.780   5
  -2 -11   4 2633.99 320.670   6
  -2 -11   3 4237.11 416.738  29
   2  11  -3 3261.25 406.952  16
   2  11  -3 3516.02 365.747   5
  -2 -11   3 3275.92 366.967   6
   2  11  -2 3814.78 410.523  16
   2  11  -2 3973.70 381.178   5
  -2 -11   2 3586.64 386.980   6
   2  11  -1 457.370 361.973  16
   2  11  -1 583.511 361.292   5
  -2 -11   1 704.668 355.498   6
   2  11   0 3950.82 410.934  16
  -2 -11   0 5037.14 423.867   6
  -2 -11  -1 26135.6 1183.93  29
  -2 -11  -1 27556.4 1183.02   6
   2  11   1 24318.7 1174.95  16
   2  11   2 12455.6 665.736  16
  -2 -11  -2 11469.1 655.677  30
  -2 -11  -3 10807.7 588.010  30
  -2 -11  -3 12088.7 600.685  29
   2  11   3 11258.4 609.378   5
   2  11   4 22220.2 934.598   5
  -2 -11  -4 17833.8 906.857  36
  -2 -11  -4 18935.8 934.582  30
  -2 -11  -4 21231.3 931.195  29
  -2 -11  -5 1120.89 308.699  36
   2  11   5 2165.27 363.903   5
  -2 -11  -5 2523.01 351.247   6
  -2 -11  -5 1392.07 351.227  29
  -2 -11  -5 1772.88 381.771  30
  -2 -11  -6 3813.68 419.509  30
   2  11   6 4036.60 374.651   5
  -2 -11  -6 3075.35 359.028  36
  -2 -11  -6 3818.15 360.423  29
  -2 -11  -6 3738.40 377.732   6
  -2 -11  -7 25942.2 1116.24  23
  -2 -11  -7 25681.4 1130.88   6
  -2 -11  -7 23499.1 1137.59  36
  -2 -11  -7 25634.3 1124.25  29
  -2 -11  -7 25347.7 1155.79  30
   2  11   7 23709.8 1129.63   5
  -2 -11  -8 3422.91 368.642  24
  -2 -11  -8 3151.94 302.484  23
  -2 -11  -8 4876.65 351.798   6
  -2 -11  -8 3434.42 383.235  36
  -2 -11  -8 3285.29 320.525  29
  -2 -11  -8 3567.14 428.329  30
   2  11   8 5212.64 352.462   5
  -2 -11  -9 8478.71 483.350  24
  -2 -11  -9 8860.97 440.415  23
  -2 -11  -9 7833.86 463.951   6
  -2 -11  -9 8644.55 510.291  36
   2  11   9 7648.38 458.912   5
  -2 -11  -9 9674.19 543.137  30
  -2 -11 -10 1214.50 279.770  24
  -2 -11 -10 1375.06 226.538  23
  -2 -11 -10 903.946 340.051  36
  -2 -11 -10 1110.79 247.894   6
  -2 -11 -10 1423.50 383.724  30
  -2 -11 -11 670.434 252.326  24
  -2 -11 -11 457.149 200.204  23
  -2 -11 -11 71.0692 324.585  36
  -2 -11 -12 45.8560 177.409  23
  -2 -11 -12 256.762 308.003  36
  -2 -11 -12 28.3034 272.747  34
  -2 -11 -12 52.4887 222.639  24
  -2 -11 -12 289.380 236.686  15
  -2 -11 -13 3127.05 263.414  26
  -2 -11 -13 5143.30 355.838  30
  -2 -11 -13 3844.82 340.390  36
  -2 -11 -13 4663.59 286.112  15
  -2 -11 -13 3962.54 292.558  34
  -2 -11 -14 488.115 264.692  30
  -2 -11 -14 450.526 255.915  36
  -2 -11 -14 358.970 171.553  26
  -2 -11 -14 538.795 192.817  15
  -2 -12   8 10115.2 526.236  29
   2  12  -8 11488.3 526.872  16
  -2 -12   7 2476.03 291.847  29
  -2 -12   6 3422.67 335.162  29
  -2 -12   5 4310.82 368.556  29
  -2 -12   5 4111.67 295.924   6
   2  12  -5 3968.25 293.610   5
   2  12  -5 4724.15 367.859  16
   2  12  -4 1276.85 331.483  16
  -2 -12   4 2238.31 349.621  29
  -2 -12   4 1738.11 271.936   6
   2  12  -4 1849.39 272.487   5
  -2 -12   3 4318.05 395.777  29
   2  12  -3 4061.67 381.588  16
   2  12  -3 3969.94 340.118   5
  -2 -12   3 4080.06 338.709   6
   2  12  -2 17287.2 834.254  16
   2  12  -2 16987.9 818.145   5
  -2 -12   2 18098.1 821.130   6
   2  12  -1 7464.88 490.628  16
   2  12  -1 8131.14 478.833   5
  -2 -12   1 8660.95 483.116   6
  -2 -12   0 6235.46 433.859   6
   2  12   0 5498.03 421.248  16
  -2 -12  -1 9697.53 535.666   6
   2  12   1 8341.43 517.516  16
  -2 -12  -1 10070.8 540.995  29
   2  12   2 1994.70 327.014  16
  -2 -12  -2 2879.59 363.980  29
   2  12   2 2903.61 368.983   5
  -2 -12  -2 2671.37 368.623   6
   2  12   3 4103.89 347.589  16
  -2 -12  -3 4738.67 390.994  29
  -2 -12  -3 3607.85 357.754  30
   2  12   4 17890.6 843.670   5
  -2 -12  -4 16775.8 839.168  30
  -2 -12  -4 18842.2 841.299  29
  -2 -12  -5 8186.83 465.287   6
  -2 -12  -5 6746.33 454.493  29
  -2 -12  -5 6565.82 474.502  30
   2  12   5 9062.00 463.576   5
  -2 -12  -6 6037.23 396.278   6
  -2 -12  -6 5377.54 335.071  23
   2  12   6 5650.33 391.357   5
  -2 -12  -6 5791.82 378.357  29
  -2 -12  -6 5878.11 424.313  30
  -2 -12  -7 61.6878 249.739  29
  -2 -12  -7 289.851 338.877  30
  -2 -12  -7 68.6449 203.788  23
  -2 -12  -7 57.0098 280.958  24
   2  12   7 395.334 270.030   5
  -2 -12  -7 464.269 275.733   6
  -2 -12  -8 2004.19 347.864  30
  -2 -12  -8 1758.19 279.785  24
  -2 -12  -8 1878.71 208.430  23
  -2 -12  -8 1538.35 281.367  36
   2  12   8 1331.48 261.136   5
  -2 -12  -8 1370.74 264.928   6
  -2 -12  -9 162.297 323.823  30
  -2 -12  -9 496.551 247.423  24
  -2 -12  -9-102.811 176.507  23
  -2 -12  -9-24.6642 266.962  36
   2  12   9 227.547 214.884   5
  -2 -12  -9 293.701 223.937   6
  -2 -12 -10 8885.58 427.743  24
  -2 -12 -10 8761.91 483.128  30
  -2 -12 -11 2329.75 301.758  30
  -2 -12 -11 1612.42 260.750  36
  -2 -12 -11 1683.67 263.842  34
  -2 -12 -11 2104.41 211.428  24
  -2 -12 -12 2851.22 236.748  34
  -2 -12 -12 2623.04 257.627  36
   2  13  -5 7554.28 407.796  16
  -2 -13   5 7739.74 407.948  29
   2  13  -4 1308.81 252.756  16
  -2 -13   4 895.529 190.088   6
  -2 -13   4 878.033 254.398  29
  -2 -13   3 3002.13 300.449  29
   2  13  -3 2872.81 244.480   5
   2  13  -3 2791.79 291.426  16
  -2 -13   3 2942.92 251.175   6
   2  13  -2 1660.93 247.265   5
  -2 -13   2 1830.48 256.162   6
   2  13  -2 1837.04 279.907  16
   2  13  -1 8333.00 445.692   5
  -2 -13   1 9088.13 453.079   6
   2  13  -1 7814.60 457.898  16
  -2 -13   0 6229.80 360.780   6
   2  13   0 4701.16 358.122  16
  -2 -13  -1 13267.3 619.617   6
  -2 -13  -1 13758.3 624.232  29
   2  13   2 2263.41 291.835   5
  -2 -13  -2 2083.61 293.558   6
  -2 -13  -2 2294.65 299.474  29
   2  13   3 5867.34 379.805   5
  -2 -13  -3 6627.54 389.091  29
   2  13   4 2371.11 265.211   5
  -2 -13  -4 1897.32 269.031  29
  -2 -13  -4 1713.26 248.386  30
  -2 -13  -5 4709.95 328.281   6
   2  13   5 4617.16 323.218   5
  -2 -13  -5 4146.69 330.182  30
  -2 -13  -5 4656.15 262.298  23
  -2 -13  -5 4858.53 317.043  29
   2  13   6 1472.27 235.778   5
  -2 -13  -6 1560.43 239.989   6
  -2 -13  -6 1063.86 217.771  29
  -2 -13  -6 648.912 156.678  23
  -2 -13  -6 848.548 237.114  24
  -2 -13  -6 1182.13 263.201  30
  -2 -13  -7 5171.54 314.337   6
  -2 -13  -7 5590.14 352.495  30
   2  13   7 4684.21 308.563   5
  -2 -13  -7 5803.52 321.274  24
  -2 -13  -8 29.7787 252.870  30
  -2 -13  -8 608.161 195.381  24
   2  13   8 680.981 172.793   5
  -2 -13  -8 573.556 184.052   6
   3 -11  -3 2196.57 258.816  30
   3 -11  -3 2131.80 266.949  29
  -3  11   3 2290.24 226.853   5
   3 -11  -3 2865.52 231.166   6
   3 -11  -2 726.992 235.366  30
   3 -11  -2 585.838 251.936  29
  -3  11   2 1106.53 212.185   5
   3 -11  -1 640.663 223.339  30
   3 -11  -1 726.169 253.717  29
  -3  11   1 343.400 219.395   5
   3 -11   0 2710.79 245.383  30
   3 -11   0 3341.03 287.857  29
  -3  11   0 3745.55 267.959   5
   3 -11   0 3379.11 277.657   6
   3 -11   1 2167.40 257.468   6
   3 -11   1 1633.92 252.323  29
   3 -11   2 12923.0 589.723   6
   3 -11   2 11499.4 587.911  29
  -3  11  -2 12888.3 568.228  38
  -3  11  -3 600.181 205.685  28
   3 -11   3 527.546 210.878  29
   3 -11   3 927.358 223.737   6
  -3  11  -3 1203.55 212.645   5
   3 -11   4 942.711 191.707  29
   3 -11   4 1110.54 204.086   6
  -3  11  -4 1121.56 198.297   5
  -3  10   8 732.423 248.152  19
   3 -10  -8 1323.37 236.917  29
   3 -10  -7 8370.14 415.952  29
   3 -10  -7 7549.96 427.190  30
   3 -10  -6-239.844 298.869  30
  -3  10   6-360.035 268.806  19
   3 -10  -6-1.15255 208.299   6
  -3  10   6 109.602 206.247   5
   3 -10  -5 1179.02 317.123  30
   3 -10  -5 1673.22 249.332   6
  -3  10   5 1352.87 248.849   5
  -3  10   5 1593.13 285.468  19
   3 -10  -4 768.979 327.156  30
   3 -10  -4 852.524 267.337   6
  -3  10   4 1165.45 260.159   5
   3 -10  -4 869.676 220.534  22
   3 -10  -3 12413.6 618.364   6
  -3  10   3 12970.5 614.022   5
   3 -10  -3 12411.1 594.858  22
   3 -10  -3 12905.5 647.169  29
   3 -10  -3 12091.1 641.971  30
   3 -10  -2 1775.87 349.391  30
  -3  10   2 3045.30 309.546   5
   3 -10  -2 2322.51 365.224  29
   3 -10  -1 8352.26 491.463  29
   3 -10  -1 7238.49 482.544  30
  -3  10   1 8783.11 469.329   5
   3 -10   0 3330.49 357.552  29
  -3  10   0 3778.38 340.215   5
   3 -10   1 7261.36 440.373  29
   3 -10   1 6347.80 415.197  30
   3 -10   1 6784.56 439.852   6
   3 -10   2 1696.14 327.934   6
   3 -10   2 887.620 312.172  29
   3 -10   3 5042.94 383.051   6
  -3  10  -3 4887.70 368.264   5
   3 -10   3 5183.57 367.006  29
   3 -10   4 5426.11 369.325   6
   3 -10   4 4723.31 354.154  29
   3 -10   5 13129.6 615.985  29
  -3  10  -5 13170.7 616.250  38
  -3  10  -5 13486.5 614.892   5
   3 -10   5 13025.8 621.661   6
  -3  10  -5 11727.8 620.234  28
  -3  10  -6 919.559 243.546  38
  -3  10  -6 662.432 226.795   5
   3 -10   6 1240.20 237.620   6
  -3  10  -6 326.317 243.079  28
   3 -10   6 568.810 224.662  29
  -3  10  -7 2431.80 253.082  38
   3 -10   7 2128.43 221.624   6
  -3  10  -7 2132.10 243.860  28
  -3  10  -8 748.666 217.081  38
  -3  10  -8 198.069 197.069  28
  -3  10  -9 4543.11 278.178  38
  -3  10  -9 4173.79 254.505  28
   3  -9 -11 120.954 224.043  30
   3  -9 -11 330.631 195.175  36
   3  -9 -11 379.137 188.501  29
  -3   9  11 283.303 252.927  19
   3  -9 -10 4185.18 295.557  29
   3  -9 -10 3921.82 318.425  30
   3  -9 -10 3506.65 277.626  36
   3  -9  -9 522.718 301.168  30
   3  -9  -9 75.6215 230.849  36
   3  -9  -9 207.106 273.642  29
   3  -9  -8 4696.03 309.894  22
   3  -9  -8 4658.58 378.413  29
   3  -9  -7 483.779 344.139  29
  -3   9   7 598.730 244.179   5
   3  -9  -7 432.619 242.645   6
   3  -9  -7 331.371 246.464  22
   3  -9  -6 10967.7 563.347   6
   3  -9  -6 12444.4 622.777  30
   3  -9  -6 12000.8 554.276  22
   3  -9  -5 373.239 299.640   6
  -3   9   5 86.8130 294.357   5
   3  -9  -5 392.015 385.654  30
   3  -9  -5 525.989 267.912  22
  -3   9   4 7925.97 482.493   5
   3  -9  -4 8346.36 490.398   6
   3  -9  -4 8692.46 468.879  22
   3  -9  -4 8449.88 543.311  30
   3  -9  -3 1277.60 402.494  29
   3  -9  -3 879.552 394.234  30
   3  -9  -3 883.658 336.216   6
  -3   9   3 799.121 326.359   5
  -3   9   2 7170.11 455.259   5
   3  -9  -2 7384.35 492.989  29
   3  -9  -2 6637.94 494.029  30
  -3   9   1 2000.48 370.077   5
  -3   9   1 594.860 298.333  19
   3  -9  -1 1113.30 390.931  30
   3  -9  -1 1718.68 392.261  29
   3  -9   0 12425.1 685.514  29
   3  -9   0 12186.4 686.222  30
   3  -9   1 716.850 361.248  30
   3  -9   1 1744.08 386.878   6
   3  -9   1 1036.88 375.647  29
   3  -9   2 6661.79 462.833  29
   3  -9   2 5535.04 441.936  30
   3  -9   2 7062.23 470.128   6
   3  -9   3 3166.51 344.374  30
  -3   9  -3 3891.40 386.612   5
   3  -9   3 4192.15 396.788   6
   3  -9   3 3373.54 379.571  29
   3  -9   4 11794.9 655.656  29
   3  -9   4 13157.1 667.150   6
  -3   9  -4 14145.8 659.106   5
   3  -9   5 5759.75 423.376  29
   3  -9   5 7024.93 437.170   6
   3  -9   6 12479.7 586.689  29
  -3   9  -6 12168.8 596.689  28
   3  -9   6 10721.9 592.746   6
  -3   9  -6 11298.8 584.456   5
  -3   9  -7 1061.38 286.948  28
   3  -9   7 751.265 272.561   6
  -3   9  -7 1146.49 262.754   5
  -3   9  -7 963.386 299.723  38
  -3   9  -8 5938.58 387.874  28
   3  -9   8 5757.95 361.392   6
  -3   9  -9-148.906 269.758  38
  -3   9  -9-179.948 212.504  20
  -3   9  -9 114.361 244.225  28
  -3   9 -10 2633.51 282.808  38
  -3   9 -10 2092.97 233.079  20
  -3   9 -10 2761.19 251.773  28
  -3   9 -11 563.841 196.170  28
  -3   9 -11 358.777 191.931  20
   3  -8 -13 979.424 210.627  26
  -3   8  13 937.285 246.075  19
   3  -8 -13 727.178 232.494  36
   3  -8 -13 1233.56 191.020  13
   3  -8 -12 270.212 229.956  26
   3  -8 -12 261.454 215.164  29
   3  -8 -12-365.552 256.925  36
   3  -8 -12 11.3916 235.554  30
  -3   8  12-24.6560 288.323  19
   3  -8 -11 4292.81 284.411  22
  -3   8  11 4264.22 377.088  19
   3  -8 -11 3954.54 326.618  29
   3  -8 -11 3796.32 340.474  30
   3  -8 -10 1524.50 309.857  29
   3  -8 -10 1324.89 332.728  30
   3  -8 -10 1331.42 253.095  22
   3  -8  -9 8721.63 551.444  30
   3  -8  -9 9976.74 535.702  29
   3  -8  -9 9483.26 499.467  22
   3  -8  -8 1362.54 371.985  29
   3  -8  -8 1183.49 386.584  30
   3  -8  -8 1252.67 290.924  22
   3  -8  -8 1063.14 255.697   6
   3  -8  -7 8811.76 543.501  29
   3  -8  -7 9568.26 481.586  22
  -3   8   7 7517.74 465.073   5
   3  -8  -7 7971.98 469.923   6
   3  -8  -6 4965.52 391.984  22
   3  -8  -6 5381.61 402.817   6
  -3   8   6 5721.45 389.709   5
   3  -8  -5 19660.0 893.752  30
   3  -8  -5 18393.0 845.159  22
   3  -8  -5 17411.9 850.724   6
  -3   8   5 16787.8 844.821   5
   3  -8  -4 4507.21 477.170  30
  -3   8   4 5493.72 410.375   5
   3  -8  -4 4710.48 417.221   6
   3  -8  -3 30899.3 1348.98   6
  -3   8   3 30463.2 1345.95   5
   3  -8  -3 30131.3 1366.23  30
   3  -8  -3 30459.3 1366.74  29
  -3   8   2 864.162 667.480   1
   3  -8  -2 2235.73 384.194   6
  -3   8   2 3010.52 371.520   5
   3  -8  -2 1099.82 689.364   4
   3  -8  -2 1918.47 421.247  29
  -3   8   1 10622.1 589.057   5
  -3   8   1 10092.5 848.360   1
   3  -8  -1 10341.6 611.835  29
  -3   8   0 8839.58 540.837   5
  -3   8   0 7145.58 830.860   1
   3  -8   1 9640.92 556.588   6
   3  -8   1 7886.37 847.391   4
   3  -8   1 9074.03 559.912  29
   3  -8   2 4613.92 437.927  29
  -3   8  -2 5211.92 736.087   1
  -3   8  -2 4635.06 612.637  10
   3  -8   2 4359.16 772.231   4
  -3   8  -3 25709.3 1388.32   1
   3  -8   3 25638.0 1408.00   4
   3  -8   3 25382.5 1204.58  29
   3  -8   3 26697.9 1213.43   6
  -3   8  -3 27715.5 1206.94   5
  -3   8  -3 27556.7 1345.82  10
   3  -8   4 2373.29 688.467   4
   3  -8   4 2204.15 366.907  29
   3  -8   4 2319.27 384.519   6
  -3   8  -4 2134.94 360.922   5
   3  -8   5 20376.1 986.299  29
   3  -8   5 22062.8 994.320   6
  -3   8  -5 21608.6 986.902   5
   3  -8   6 2956.91 346.851  29
   3  -8   6 2876.73 360.319   6
  -3   8  -6 3574.95 348.001   5
  -3   8  -7 13701.4 670.858  20
  -3   8  -7 15134.1 697.480  28
   3  -8   7 13480.6 687.571   6
  -3   8  -7 13735.6 680.503   5
  -3   8  -8 575.712 283.632  20
  -3   8  -8 814.419 316.380  28
   3  -8   8 538.006 281.123   6
  -3   8  -8 866.357 274.046   5
  -3   8  -9 14066.2 718.101  20
  -3   8  -9 14062.1 723.892  28
  -3   8 -10 1114.42 315.167  38
  -3   8 -10 1148.49 279.270  20
  -3   8 -10 1197.71 287.288  28
  -3   8 -11 3855.91 339.400  38
  -3   8 -11 3389.75 309.067  20
  -3   8 -11 2802.92 303.090  28
  -3   8 -12 990.314 286.404  38
  -3   8 -12 1024.81 254.152  20
  -3   8 -12 1159.42 239.632  28
  -3   8 -13 10024.3 460.144  39
  -3   8 -13 9276.34 471.841  38
  -3   8 -13 8780.08 454.723  20
  -3   8 -13 8139.93 435.661  28
  -3   8 -14 670.125 201.667  20
  -3   8 -14 450.522 225.529  38
  -3   8 -14 976.128 195.756  39
   3  -7 -14 2950.82 253.692  13
  -3   7  14 3263.05 281.394  19
   3  -7 -14 2581.44 280.394  26
   3  -7 -13 232.502 212.932  22
  -3   7  13 94.6310 299.470  19
   3  -7 -12 6894.84 412.622  29
   3  -7 -12 6453.21 410.058  30
  -3   7  12 7356.62 461.070  19
   3  -7 -12 7320.68 392.331  22
   3  -7 -12 6267.07 363.165  15
   3  -7 -11 480.705 312.127  29
   3  -7 -11 313.329 275.093  22
   3  -7 -11 173.035 215.974  15
   3  -7 -11 189.257 319.412  30
   3  -7 -10 1455.52 346.264  29
   3  -7 -10 1027.90 305.027  22
   3  -7 -10 1495.71 235.929  15
   3  -7 -10 1731.57 366.965  30
   3  -7  -9 213.508 367.750  29
   3  -7  -9 199.084 376.536  30
   3  -7  -9 71.3537 312.529  22
   3  -7  -9 426.416 234.478  15
   3  -7  -8 1612.97 293.587   6
   3  -7  -8 1953.66 401.896  29
   3  -7  -8 2659.00 416.054  30
   3  -7  -8 1884.97 260.456  15
   3  -7  -8 2393.20 334.132  22
  -3   7   7 960.589 665.771  43
   3  -7  -7 995.095 395.441  29
   3  -7  -7 1461.66 420.414  30
   3  -7  -7 1431.52 327.385  22
   3  -7  -7 1855.47 250.973  15
   3  -7  -7 1336.92 312.842   6
  -3   7   7 1754.91 301.681   5
  -3   7   6 5604.39 704.994  43
  -3   7   6 3728.37 660.844   1
  -3   7   6 3412.20 672.443   9
   3  -7  -6 4370.89 655.724   4
  -3   7   6 4236.72 386.282   5
   3  -7  -6 4840.27 398.514   6
   3  -7  -6 6031.78 398.919  22
  -3   7   5 2451.15 655.064   9
   3  -7  -5 2628.45 666.945   4
  -3   7   5 2614.55 645.671   1
  -3   7   5 3722.40 368.779   5
   3  -7  -5 3591.37 378.083   6
  -3   7   5 3419.50 638.995  43
  -3   7   4 3983.25 677.370   9
  -3   7   4 3791.32 374.744   5
   3  -7  -4 4106.49 381.514   6
   3  -7  -4 3327.22 702.206   4
  -3   7   4 3852.68 648.834  43
  -3   7   4 3277.39 685.199   1
  -3   7   3 6604.30 444.933   5
  -3   7   3 6097.04 738.800   1
   3  -7  -3 7074.75 758.791   4
  -3   7   3 6052.74 742.119  42
  -3   7   3 6396.47 669.537  43
   3  -7  -3 6477.20 494.077  29
  -3   7   2 17756.1 792.402   5
  -3   7   2 15846.2 1040.39   1
   3  -7  -2 15404.7 1032.33   4
  -3   7   2 15461.5 1016.47  42
  -3   7   2 13421.9 932.364  43
   3  -7  -2 15777.3 805.670  29
  -3   7   1 1671.24 378.813   5
  -3   7   1 1421.65 653.396  42
  -3   7   1 1141.74 702.996   1
   3  -7  -1 1553.89 388.108  29
  -3   7   0 10264.3 567.017   5
  -3   7   0 9930.92 850.123   1
   3  -7   0 9507.26 574.076  29
   3  -7   1 2212.53 724.354   4
  -3   7  -1 1604.19 536.903  10
   3  -7   1 1337.90 370.313  29
   3  -7   2 564.518 712.390   4
  -3   7  -2 893.239 567.300  10
  -3   7  -2 418.251 363.577  27
   3  -7   2 189.782 361.177  29
   3  -7   3 5123.23 432.296  29
  -3   7  -3 5764.00 662.977  10
   3  -7   3 5161.86 764.914   4
  -3   7  -3 5745.64 449.299  27
  -3   7  -3 5510.38 426.541   5
  -3   7  -3 4456.06 732.456   1
   3  -7   4 14347.4 698.741  29
  -3   7  -4 13359.3 723.277  27
   3  -7   4 14076.8 956.224   4
  -3   7  -4 14349.3 947.751   1
  -3   7  -4 12669.5 908.467  10
  -3   7  -4 13813.4 701.200   5
   3  -7   5 1207.91 344.970  29
   3  -7   5 1881.59 679.404   4
  -3   7  -5 1462.69 625.874  10
   3  -7   5 1296.41 355.203   6
  -3   7  -5 1606.12 337.020   5
  -3   7  -5 795.586 660.174   1
  -3   7  -6 11970.1 856.936   1
   3  -7   6 11652.7 856.889   4
   3  -7   6 10889.6 608.915  29
   3  -7   6 11998.4 622.078   6
  -3   7  -6 11458.3 613.989   5
  -3   7  -6 12253.9 606.203  14
  -3   7  -6 12067.7 591.862  20
  -3   7  -6 10880.8 860.257  10
  -3   7  -7 203.422 312.239  14
  -3   7  -7 998.458 578.395   1
   3  -7   7 539.767 590.295   4
  -3   7  -7 152.479 297.139  20
   3  -7   7 354.549 324.008   6
  -3   7  -7 230.030 305.196   5
  -3   7  -7 953.186 622.789  10
  -3   7  -8 643.094 330.886  28
  -3   7  -8 379.699 306.147  20
  -3   7  -8 175.632 326.576  14
   3  -7   8 210.780 303.405   6
  -3   7  -8 355.118 287.876   5
  -3   7  -8-372.727 602.124  10
  -3   7  -9-52.6262 325.266  14
  -3   7  -9 45.0801 313.993  20
  -3   7  -9-220.096 260.003   5
  -3   7  -9 244.644 325.537  28
  -3   7 -10 12972.5 684.173  28
  -3   7 -10 15699.8 687.512  20
  -3   7 -10 14250.6 696.048  38
  -3   7 -10 14403.1 690.543  14
  -3   7 -10 12198.6 651.331  35
  -3   7 -11 1169.76 313.163  28
  -3   7 -11 1524.69 319.898  20
  -3   7 -11 1254.10 348.339  38
  -3   7 -11 503.587 249.337  35
  -3   7 -11 1293.50 339.335  14
  -3   7 -12 24694.9 950.559  38
  -3   7 -12 22445.9 940.472  20
  -3   7 -12 22611.0 940.510  14
  -3   7 -13 3509.07 310.157  28
  -3   7 -13 3307.24 352.725  38
  -3   7 -13 3548.79 327.510  39
  -3   7 -13 3269.67 331.949  20
  -3   7 -13 3517.62 334.385  14
  -3   7 -14 1767.54 249.423  28
  -3   7 -14 1787.27 268.956  14
  -3   7 -14 2410.35 270.962  39
  -3   7 -14 1864.61 284.558  20
  -3   7 -15 2336.63 241.913  39
  -3   7 -15 2370.86 259.589  20
   3  -6 -15 784.164 207.745  22
  -3   6  15 833.711 216.419  19
   3  -6 -14 1257.09 245.857  22
  -3   6  14 1405.46 285.001  19
   3  -6 -13 2407.33 294.103  22
   3  -6 -13 2343.04 249.742  15
  -3   6  13 2798.72 351.790  19
   3  -6 -13 2615.07 299.957  29
  -3   6  12 2035.87 373.400  19
   3  -6 -12 1514.97 304.587  30
   3  -6 -12 1896.37 325.628  29
   3  -6 -12 1550.01 247.321  15
   3  -6 -12 1388.80 307.691  22
   3  -6 -11 6634.35 392.380  15
   3  -6 -11 7082.87 442.702  22
   3  -6 -11 6695.63 456.892  30
   3  -6 -10 1189.97 253.391  15
   3  -6 -10 1642.58 335.370  22
   3  -6 -10 795.859 367.165  30
  -3   6   9 2705.12 586.361   9
   3  -6  -9 2714.67 359.304  22
   3  -6  -9 2104.09 277.866  15
  -3   6   9 3466.78 748.101  43
  -3   6   9 3696.54 712.197  42
   3  -6  -9 2700.09 408.526  30
  -3   6   8 807.650 596.137   9
  -3   6   8 690.799 708.658  43
   3  -6  -8 665.429 332.851  22
   3  -6  -8 753.856 250.330  15
  -3   6   8 432.785 698.468  42
   3  -6  -8 1134.15 401.800  30
  -3   6   7 5351.83 759.311  43
   3  -6  -7 5166.92 383.238   6
   3  -6  -7 5147.04 335.451  15
   3  -6  -7 4894.37 405.771  22
   3  -6  -7 4152.27 636.426   4
  -3   6   7 5434.93 687.835   9
  -3   6   6-32.0334 618.812   9
  -3   6   6 380.919 654.708  43
   3  -6  -6 953.884 603.840   4
  -3   6   6 437.921 597.300   1
  -3   6   6 442.350 307.230   5
  -3   6   5 31863.5 1505.19   9
  -3   6   5 27677.7 1514.05  43
   3  -6  -5 29505.4 1497.30   4
  -3   6   5 29011.8 1494.67   1
  -3   6   5 30309.2 1332.18   5
  -3   6   4 942.291 609.592   9
   3  -6  -4 1414.93 653.613   4
  -3   6   4 784.631 589.594  43
  -3   6   4 1220.86 641.881   1
  -3   6   4 1134.26 326.926   5
   3  -6  -3 19065.1 1147.25   4
  -3   6   3 21809.0 940.674   5
  -3   6   3 20766.6 1129.96  42
  -3   6   3 19271.0 1147.31   1
   3  -6  -2 375.139 654.297   4
  -3   6   2 274.410 325.643   5
  -3   6   2 341.099 587.774  42
  -3   6   2-65.6972 521.678  43
  -3   6   2-301.230 639.445   1
  -3   6   1 1114.14 333.132   5
   3  -6  -1 957.934 341.107  29
  -3   6   1 172.121 591.678  42
  -3   6   1 22.7649 485.600  43
  -3   6   1 1272.55 650.068   1
  -3   6   0 18761.7 1080.04   1
  -3   6   0 18905.2 957.255  10
  -3   6   0 17415.4 1022.95  42
  -3   6   0 14995.7 933.551  43
   3  -6   0 17672.7 851.858  29
  -3   6   0 19155.5 853.951   5
  -3   6  -1 40754.7 1797.29  10
   3  -6   1 38351.6 1860.54   4
   3  -6   1 38123.1 1701.45  29
  -3   6  -2 14691.4 872.541  10
   3  -6   2 15363.6 705.234  29
  -3   6  -2 12858.2 710.785  27
   3  -6   2 15136.0 966.306   4
   3  -6   3 10124.1 823.188   4
  -3   6  -3 8652.77 523.403   5
  -3   6  -3 7872.57 793.356   1
  -3   6  -3 9565.79 535.827  27
  -3   6  -3 8750.66 730.885  10
  -3   6  -4 6799.24 693.691  10
   3  -6   4 6687.46 437.635  29
  -3   6  -4 7398.45 475.000  27
   3  -6   4 7662.05 755.927   4
  -3   6  -4 6993.76 450.718   5
  -3   6  -4 6717.77 725.038   1
  -3   6  -4 5996.36 420.155  14
   3  -6   5 3095.61 335.382  29
  -3   6  -5 2929.03 321.988  14
  -3   6  -5 2643.67 623.807  10
  -3   6  -5 3447.44 353.551   5
  -3   6  -5 2665.70 298.711  20
   3  -6   5 2972.61 675.282   4
  -3   6  -5 3278.41 407.463  27
  -3   6  -5 2897.61 635.163   1
  -3   6  -6 125.540 299.450  14
  -3   6  -6-365.524 627.749  10
  -3   6  -6 22.7002 314.396   5
  -3   6  -6 118.945 281.856  20
  -3   6  -6 109.224 394.220  27
  -3   6  -6 272.764 599.530   1
   3  -6   6 272.962 634.684   4
  -3   6  -7 17976.9 839.744   5
   3  -6   7 18612.4 1038.69   4
  -3   6  -7 17822.8 839.941  20
  -3   6  -7 16863.4 880.975  27
  -3   6  -7 18176.4 1029.94   1
  -3   6  -7 17042.1 1058.79  10
  -3   6  -7 18607.8 846.396  14
  -3   6  -8 2281.71 339.039  14
  -3   6  -8 2521.50 572.899   1
   3  -6   8 1532.37 308.471   6
  -3   6  -8 2143.84 306.108   5
  -3   6  -8 2089.88 344.718  28
  -3   6  -8 2807.86 623.441  10
  -3   6  -8 2219.31 332.471  20
  -3   6  -9 3861.40 375.700  20
  -3   6  -9 3226.89 319.090   5
  -3   6  -9 3998.89 392.634  14
  -3   6  -9 3782.80 376.204  28
  -3   6 -10 1556.44 338.619  28
  -3   6 -10 1288.98 387.893  40
  -3   6 -10 1518.73 350.870  38
   3  -6  10 1208.43 714.820  44
  -3   6 -10 1623.83 363.544  14
  -3   6 -10 1201.91 345.668  20
  -3   6 -11 421.859 339.534  20
  -3   6 -11 502.595 276.107  35
  -3   6 -11 810.873 327.992  28
   3  -6  11 771.786 710.911  44
  -3   6 -11 203.870 390.379  40
  -3   6 -11 451.965 357.975  14
  -3   6 -12 8480.78 507.604  14
  -3   6 -12 8794.92 506.078  20
  -3   6 -12 7981.13 540.085  40
  -3   6 -12 7906.87 490.616  28
  -3   6 -12 7928.70 458.649  35
  -3   6 -13 9276.08 562.968  28
  -3   6 -13 10303.6 539.450  35
  -3   6 -14 9717.70 514.366  28
  -3   6 -14 10550.4 519.685  39
  -3   6 -14 9755.39 534.832  20
  -3   6 -14 8710.46 492.194  35
  -3   6 -15 5991.79 377.272  28
  -3   6 -15 7341.14 392.269  39
  -3   6 -15 7108.52 407.988  20
  -3   6 -16 1424.34 262.080  20
  -3   6 -16 1229.48 211.337  28
  -3   6 -16 1075.37 205.673  35
  -3   6 -16 1151.19 238.594  39
  -3   6 -16 1178.50 234.165  14
  -3   6 -17 809.360 194.145  39
   3  -5 -16 2948.26 250.454  22
   3  -5 -16 3013.09 273.436  13
   3  -5 -16 2193.96 241.407  37
   3  -5 -15 6062.62 381.207  13
   3  -5 -15 5734.69 360.142  22
   3  -5 -15 5249.38 352.095  37
  -3   5  15 5817.41 349.501  19
   3  -5 -14 11912.6 571.757  29
  -3   5  14 11977.6 592.271  19
   3  -5 -14 11635.7 586.549  22
   3  -5 -14 10775.1 574.535  37
   3  -5 -13 1283.70 286.404  37
   3  -5 -13 1642.99 257.346  15
   3  -5 -13 1715.31 270.811  21
  -3   5  13 2054.09 344.229  19
   3  -5 -13 1464.34 318.593  22
   3  -5 -12 2686.99 306.086  21
   3  -5 -12 3041.36 316.933  37
   3  -5 -12 3356.96 357.990  22
   3  -5 -12 2575.72 290.389  15
   3  -5 -12 2881.25 330.069  30
   3  -5 -11 6970.60 442.190  30
   3  -5 -11 6203.60 403.091  21
   3  -5 -11 6931.49 453.546  22
   3  -5 -11 5921.48 391.525  15
   3  -5 -11 6363.93 412.125  37
   3  -5 -10 811.423 277.018  21
  -3   5  10 1223.69 701.536  42
   3  -5 -10 1093.89 349.477  22
   3  -5 -10 615.929 256.362  15
   3  -5 -10 1388.47 359.923  30
  -3   5  10 368.776 558.412   9
  -3   5   9 2787.84 711.016  42
   3  -5  -9 2319.85 281.220  15
   3  -5  -9 2745.28 392.114  30
  -3   5   9 1805.01 598.099   9
   3  -5  -9 2916.84 296.874  21
   3  -5  -9 2736.84 366.917  22
  -3   5   8 31215.6 1523.40   9
   3  -5  -8 32846.8 1364.35  22
   3  -5  -8 28836.8 1340.87  15
  -3   5   7 6584.59 663.959   9
   3  -5  -7 4961.96 634.191   4
  -3   5   7 6356.43 615.138   1
   3  -5  -7 5497.84 403.911  22
   3  -5  -7 4878.13 335.078  15
  -3   5   6 5667.21 667.019   1
  -3   5   6 7424.62 686.878   9
  -3   5   6 6764.70 412.005   5
   3  -5  -6 6794.84 684.820   4
  -3   5   5 5019.73 643.905   1
   3  -5  -5 6244.12 670.663   4
  -3   5   5 7083.73 659.974   9
  -3   5   5 5415.07 389.981   5
   3  -5  -4 12012.0 803.609   4
  -3   5   4 10683.4 803.197   1
  -3   5   4 9521.61 788.013  43
  -3   5   4 11627.8 805.160  42
  -3   5   4 11367.3 790.800   9
  -3   5   4 10837.0 565.928   5
  -3   5   3 28047.5 1377.10  42
  -3   5   3 25599.9 1355.57  43
   3  -5  -3 27342.4 1384.83   4
  -3   5   3 28686.9 1393.23   1
  -3   5   3 27827.0 1229.24   5
  -3   5   2 71030.2 3288.17  43
  -3   5   2 78930.3 3308.23  42
  -3   5   2 77588.2 3321.87   1
   3  -5  -2 75748.5 3311.47   4
  -3   5   2 74041.7 3214.20   5
  -3   5   1 1632.84 549.059  42
  -3   5   1 2104.62 634.525   1
  -3   5   1 755.975 463.325  43
  -3   5   1 1351.44 433.271  10
  -3   5   1 1472.16 315.129   5
  -3   5   0 1010.60 532.672  42
  -3   5   0 1122.63 436.966  43
  -3   5   0 1066.11 461.538  10
  -3   5   0 1298.36 308.293   5
  -3   5   0 1570.53 625.526   1
   3  -5   1 18184.7 1048.24   4
  -3   5  -1 19339.1 980.527  42
  -3   5  -1 16667.6 893.606  43
  -3   5  -1 18337.1 955.333  10
  -3   5  -2 219.726 520.597  10
   3  -5   2 399.023 636.575   4
  -3   5  -2 305.282 351.901  43
   3  -5   3 39440.1 1867.07   4
  -3   5  -3 40711.2 1861.53   1
  -3   5  -3 42108.5 1840.53  10
  -3   5  -3 39874.8 1730.33   5
  -3   5  -3 38738.9 1724.42  14
  -3   5  -4 99001.1 4332.80  27
   3  -5   4 107350. 4425.01   4
  -3   5  -4 107149. 4427.00   1
  -3   5  -4 104087. 4416.07  10
  -3   5  -4 101489. 4332.02   5
  -3   5  -4 99539.7 4330.53  14
  -3   5  -5 9626.75 486.468  20
  -3   5  -5 10092.8 754.125   1
   3  -5   5 9680.03 768.706   4
  -3   5  -5 9056.84 538.264  27
  -3   5  -5 9867.90 738.559  10
  -3   5  -5 9660.60 509.900   5
  -3   5  -5 9144.58 502.973  14
  -3   5  -6 2877.47 300.675  20
  -3   5  -6 2188.29 597.142   1
   3  -5   6 2761.18 617.109   4
  -3   5  -6 2985.25 315.092  14
  -3   5  -6 3401.01 616.301  10
  -3   5  -6 2659.70 323.963   5
  -3   5  -6 2644.57 382.189  27
  -3   5  -6 2982.48 292.979  25
  -3   5  -7 15808.2 939.304  10
  -3   5  -7 14455.6 719.567  20
  -3   5  -7 15649.9 918.396   1
   3  -5   7 16173.1 918.824   4
  -3   5  -7 15672.1 706.156  25
  -3   5  -7 15734.7 727.239  14
  -3   5  -7 14055.1 717.990   5
  -3   5  -7 14612.3 757.251  27
  -3   5  -8 52.9246 301.158  20
  -3   5  -8 514.409 539.172   1
  -3   5  -8 209.014 333.537  40
  -3   5  -8 423.321 271.351   5
  -3   5  -8 457.153 392.318  27
   3  -5   8 312.795 555.761   4
  -3   5  -8 103.313 317.547  14
  -3   5  -8 46.1670 302.318  28
  -3   5  -9 10182.0 663.418  27
  -3   5  -9 11730.1 612.200  28
  -3   5  -9 12922.3 617.525  20
  -3   5  -9 12167.5 621.937  14
  -3   5  -9 12029.2 639.785  40
  -3   5  -9 11797.0 751.156   1
  -3   5 -10 22137.5 1313.98  10
  -3   5 -10 22125.6 1170.77  40
  -3   5 -10 25711.5 1149.63  28
  -3   5 -10 25441.5 1157.33  20
  -3   5 -10 28787.8 1160.17  14
   3  -5  11 4607.33 740.097  44
  -3   5 -11 4862.31 367.587  35
  -3   5 -11 5294.81 472.597  40
  -3   5 -11 5001.97 411.486  20
  -3   5 -11 4686.62 650.930  10
  -3   5 -11 4862.89 403.131  28
   3  -5  12 1484.55 677.417  44
  -3   5 -12 445.449 339.944  28
  -3   5 -12 706.488 349.731  20
  -3   5 -12 825.098 429.264  40
  -3   5 -12 457.335 291.581  35
  -3   5 -12 171.677 578.100  10
  -3   5 -13 15207.6 738.048  28
  -3   5 -13 16058.2 750.699  20
  -3   5 -13 13187.9 791.973  40
  -3   5 -13 14853.4 749.163  38
  -3   5 -13 14750.1 719.674  35
  -3   5 -14 1785.58 330.985  14
  -3   5 -14 1227.01 335.254  28
  -3   5 -14 2430.66 365.852  38
  -3   5 -14 2210.66 333.492  39
  -3   5 -14 1817.38 361.200  20
  -3   5 -14 1496.81 303.001  35
  -3   5 -15 10671.0 567.565  14
  -3   5 -15 10758.7 569.616  28
  -3   5 -15 11319.3 592.797  38
  -3   5 -15 11481.3 570.034  39
  -3   5 -15 9878.60 555.533  35
  -3   5 -15 11825.9 588.490  20
  -3   5 -16 4654.54 373.911  38
  -3   5 -16 3553.36 327.286  28
  -3   5 -16 3761.35 329.351  14
  -3   5 -16 3848.97 319.230  35
  -3   5 -17 2446.32 260.552  39
  -3   5 -17 2724.43 252.366  35
  -3   5 -17 2485.47 253.626  14
  -3   5 -17 2412.06 245.814  28
  -3   5 -18 45.6246 218.722  20
  -3   5 -18 269.236 185.270  35
  -3   5 -18 16.7495 191.540  39
   3  -4 -17 2029.47 242.226  22
   3  -4 -17 1710.93 252.138  13
   3  -4 -17 2256.91 247.938  37
   3  -4 -17 1942.11 257.873  26
   3  -4 -16 3768.86 306.371  22
   3  -4 -16 3418.12 312.311  37
   3  -4 -16 3463.24 321.450  13
   3  -4 -16 3189.97 291.033  21
   3  -4 -15 1920.44 306.611  22
   3  -4 -15 2173.62 316.143  37
   3  -4 -15 1824.61 316.831  13
   3  -4 -15 1693.03 289.758  21
   3  -4 -14 4201.53 364.943  22
   3  -4 -14 3750.23 350.385  21
[truncated: 564,696 more chars]
