# Supplementary material for: A Sterically Open Ruthenium-Based Photocage Activated by Red and Far-Red Light for a Wide Range of Drugs
Source: J Am Chem Soc. 2025 Nov 18;147(48):44356–71. doi: 10.1021/jacs.5c14772 (PMC12679631; doi:10.1021/jacs.5c14772)
Supplement: Supplementary file 2 [file ja5c14772_si_002.zip › XRD/8_Cl_2.cif]

 
data_8_Cl_2
 
_audit_creation_method            'SHELXL-2019/3'
_shelx_SHELXL_version_number      '2019/3'
_chemical_name_systematic         ?
_chemical_name_common             ?
_chemical_melting_point           ?
_chemical_formula_moiety          
 'C47 H35 Cl N10 O Ru, 2(Cl)'
_chemical_formula_sum
 'C47 H35 Cl3 N10 O Ru' 
_chemical_formula_weight          963.27

loop_
 _atom_type_symbol
 _atom_type_description
 _atom_type_scat_dispersion_real
 _atom_type_scat_dispersion_imag
 _atom_type_scat_source
 'C'  'C'   0.0181   0.0091
 'International Tables Vol C Tables 4.2.6.8 and 6.1.1.4'
 'H'  'H'   0.0000   0.0000
 'International Tables Vol C Tables 4.2.6.8 and 6.1.1.4'
 'N'  'N'   0.0311   0.0180
 'International Tables Vol C Tables 4.2.6.8 and 6.1.1.4'
 'O'  'O'   0.0492   0.0322
 'International Tables Vol C Tables 4.2.6.8 and 6.1.1.4'
 'Cl'  'Cl'   0.3639   0.7018
 'International Tables Vol C Tables 4.2.6.8 and 6.1.1.4'
 'Ru'  'Ru'   0.0552   3.2960
 'International Tables Vol C Tables 4.2.6.8 and 6.1.1.4'
 
_space_group_crystal_system       monoclinic
_space_group_IT_number            15
_space_group_name_H-M_alt         'I 2/a'
_space_group_name_Hall            '-I 2ya'
 
_shelx_space_group_comment
;
The symmetry employed for this shelxl refinement is uniquely defined
by the following loop, which should always be used as a source of
symmetry information in preference to the above space-group names.
They are only intended as comments.
;
 
loop_
 _space_group_symop_operation_xyz
 'x, y, z'
 '-x+1/2, y, -z'
 'x+1/2, y+1/2, z+1/2'
 '-x+1, y+1/2, -z+1/2'
 '-x, -y, -z'
 'x-1/2, -y, z'
 '-x+1/2, -y+1/2, -z+1/2'
 'x, -y+1/2, z+1/2'
 
_cell_length_a                    25.5407(5)
_cell_length_b                    13.4994(2)
_cell_length_c                    40.0473(7)
_cell_angle_alpha                 90
_cell_angle_beta                  106.2548(19)
_cell_angle_gamma                 90
_cell_volume                      13255.7(4)
_cell_formula_units_Z             8
_cell_measurement_temperature     110.00(10)
_cell_measurement_reflns_used     32633
_cell_measurement_theta_min       3.4690
_cell_measurement_theta_max       72.0680
 
_exptl_crystal_description        needle
_exptl_crystal_colour             'red-purple'
_exptl_crystal_density_meas       ?
_exptl_crystal_density_method     ?
_exptl_crystal_density_diffrn     0.965          
_exptl_crystal_F_000              3920
_exptl_transmission_factor_min    ?
_exptl_transmission_factor_max    ?
_exptl_crystal_size_max           0.118
_exptl_crystal_size_mid           0.048
_exptl_crystal_size_min           0.035
_exptl_absorpt_coefficient_mu     3.289
_shelx_estimated_absorpt_T_min    ?
_shelx_estimated_absorpt_T_max    ?
_exptl_absorpt_correction_type    analytical
_exptl_absorpt_correction_T_min   0.814
_exptl_absorpt_correction_T_max   0.930
_exptl_absorpt_process_details    
;
CrysAlisPro 1.171.42.95a (Rigaku Oxford Diffraction, 2023)
Analytical numeric absorption correction using a multifaceted crystal
model based on expressions derived by R.C. Clark & J.S. Reid.
(Clark, R. C. & Reid, J. S. (1995). Acta Cryst. A51, 887-897)
Empirical absorption correction using spherical harmonics,
implemented in SCALE3 ABSPACK scaling algorithm.
;
_oxdiff_exptl_absorpt_empirical_full_min           0.477
_oxdiff_exptl_absorpt_empirical_full_max           2.409
_oxdiff_exptl_absorpt_empirical_details
;
Empirical correction (ABSPACK) includes:
- Absorption correction using spherical harmonics
- Frame scaling
- Detector area scaling
- B-factor correction
;
_exptl_absorpt_special_details    ?
_diffrn_ambient_temperature       110.00(10)
_diffrn_radiation_wavelength      1.54178
_diffrn_radiation_type            CuK\a
_diffrn_source                    'Rotating-anode X-ray tube'
_diffrn_radiation_monochromator   mirror
_diffrn_measurement_device        'four-circle diffractometer'
_diffrn_measurement_device_type   'XtaLAB Synergy R, HyPix'
_diffrn_detector                  'Hybrid Pixel Array Detector'
_diffrn_detector_type             HyPix
_diffrn_measurement_method        '\w scans'
_diffrn_detector_area_resol_mean  10.0000
_diffrn_reflns_number             86469
_diffrn_reflns_av_unetI/netI      0.0260
_diffrn_reflns_av_R_equivalents   0.0474
_diffrn_reflns_limit_h_min        -28
_diffrn_reflns_limit_h_max        31
_diffrn_reflns_limit_k_min        -16
_diffrn_reflns_limit_k_max        16
_diffrn_reflns_limit_l_min        -49
_diffrn_reflns_limit_l_max        47
_diffrn_reflns_theta_min          3.470
_diffrn_reflns_theta_max          71.897
_diffrn_reflns_theta_full         67.679
_diffrn_measured_fraction_theta_max   0.999
_diffrn_measured_fraction_theta_full  0.999
_diffrn_reflns_Laue_measured_fraction_max    0.999
_diffrn_reflns_Laue_measured_fraction_full   0.999
_diffrn_reflns_point_group_measured_fraction_max   0.999
_diffrn_reflns_point_group_measured_fraction_full  0.999
_reflns_number_total              13014
_reflns_number_gt                 12013
_reflns_threshold_expression      'I > 2\s(I)'
_reflns_Friedel_coverage          0.000
_reflns_Friedel_fraction_max      .
_reflns_Friedel_fraction_full     .
 
_reflns_special_details
;
 Reflections were merged by SHELXL according to the crystal
 class for the calculation of statistics and refinement.
 
 Structure factors included contributions from the .fab file.
 
 _reflns_Friedel_fraction is defined as the number of unique
 Friedel pairs measured divided by the number that would be
 possible theoretically, ignoring centric projections and
 systematic absences.
;
 
_computing_data_collection        'CrysAlisPro 1.171.42.49 (Rigaku OD, 2022)'
_computing_cell_refinement        'CrysAlisPro 1.171.42.49 (Rigaku OD, 2022)'
_computing_data_reduction         'CrysAlisPro 1.171.42.49 (Rigaku OD, 2022)'
_computing_structure_solution     'SHELXT-2018/2 (Sheldrick, 2018)'
_computing_structure_refinement   'SHELXL-2019/3 (Sheldrick, 2018)'
_computing_molecular_graphics     'SHELXTL v6.10 (Sheldrick, 2008)'
_computing_publication_material   'SHELXTL v6.10 (Sheldrick, 2008)'
_refine_special_details           ?
_refine_ls_structure_factor_coef  Fsqd
_refine_ls_matrix_type            full
_refine_ls_weighting_scheme       calc
_refine_ls_weighting_details
'w=1/[\s^2^(Fo^2^)+(0.0464P)^2^+30.6800P] where P=(Fo^2^+2Fc^2^)/3'
_atom_sites_solution_primary      direct
_atom_sites_solution_secondary    difmap
_atom_sites_solution_hydrogens    mixed
_refine_ls_hydrogen_treatment     mixed
_refine_ls_extinction_method      none
_refine_ls_extinction_coef        .
_refine_ls_number_reflns          13014
_refine_ls_number_parameters      565
_refine_ls_number_restraints      2
_refine_ls_R_factor_all           0.0430
_refine_ls_R_factor_gt            0.0399
_refine_ls_wR_factor_ref          0.1063
_refine_ls_wR_factor_gt           0.1044
_refine_ls_goodness_of_fit_ref    1.071
_refine_ls_restrained_S_all       1.071
_refine_ls_shift/su_max           0.005
_refine_ls_shift/su_mean          0.000
 
loop_
 _atom_site_label
 _atom_site_type_symbol
 _atom_site_fract_x
 _atom_site_fract_y
 _atom_site_fract_z
 _atom_site_U_iso_or_equiv
 _atom_site_adp_type
 _atom_site_occupancy
 _atom_site_site_symmetry_order  
 _atom_site_calc_flag
 _atom_site_refinement_flags_posn
 _atom_site_refinement_flags_adp
 _atom_site_refinement_flags_occupancy
 _atom_site_disorder_assembly
 _atom_site_disorder_group
Ru1 Ru 0.40279(2) 0.80401(2) 0.50598(2) 0.02400(6) Uani 1 1 d . . . . .
C1 C 0.31804(10) 0.71188(18) 0.53577(7) 0.0330(5) Uani 1 1 d . . . . .
H1 H 0.311207 0.779576 0.539491 0.040 Uiso 1 1 calc R U . . .
C2 C 0.28707(12) 0.6423(2) 0.54574(9) 0.0459(7) Uani 1 1 d . . . . .
H2 H 0.259428 0.661046 0.556177 0.055 Uiso 1 1 calc R U . . .
C3 C 0.29670(14) 0.5431(2) 0.54034(10) 0.0517(8) Uani 1 1 d . . . . .
H3 H 0.276156 0.492722 0.547444 0.062 Uiso 1 1 calc R U . . .
C4 C 0.33611(13) 0.5191(2) 0.52469(8) 0.0438(7) Uani 1 1 d . . . . .
H4 H 0.343059 0.451576 0.520724 0.053 Uiso 1 1 calc R U . . .
C5 C 0.36647(10) 0.59452(17) 0.51441(7) 0.0300(5) Uani 1 1 d . . . . .
C6 C 0.43470(9) 0.61080(18) 0.47926(6) 0.0284(5) Uani 1 1 d . . . . .
C7 C 0.46374(10) 0.55320(19) 0.46123(7) 0.0326(5) Uani 1 1 d . . . . .
H7 H 0.463783 0.482999 0.462916 0.039 Uiso 1 1 calc R U . . .
C8 C 0.49192(11) 0.5993(2) 0.44125(7) 0.0374(6) Uani 1 1 d . . . . .
H8 H 0.511501 0.561022 0.428846 0.045 Uiso 1 1 calc R U . . .
C9 C 0.49197(10) 0.70275(19) 0.43902(7) 0.0341(5) Uani 1 1 d . . . . .
H9 H 0.510806 0.735391 0.424815 0.041 Uiso 1 1 calc R U . . .
C10 C 0.46413(9) 0.75620(18) 0.45786(6) 0.0281(5) Uani 1 1 d . . . . .
C11 C 0.45964(9) 0.86576(18) 0.45772(6) 0.0287(5) Uani 1 1 d . . . . .
C12 C 0.47170(10) 0.93016(19) 0.43389(7) 0.0325(5) Uani 1 1 d . . . . .
H12 H 0.488674 0.906686 0.417118 0.039 Uiso 1 1 calc R U . . .
C13 C 0.45832(10) 1.03045(19) 0.43507(7) 0.0348(5) Uani 1 1 d . . . . .
H13 H 0.465684 1.075463 0.418716 0.042 Uiso 1 1 calc R U . . .
C14 C 0.43434(10) 1.06438(18) 0.46003(7) 0.0330(5) Uani 1 1 d . . . . .
H14 H 0.425140 1.132352 0.460849 0.040 Uiso 1 1 calc R U . . .
C15 C 0.42405(9) 0.99797(17) 0.48368(7) 0.0285(5) Uani 1 1 d . . . . .
C16 C 0.40162(9) 1.01915(17) 0.51301(7) 0.0287(5) Uani 1 1 d . . . . .
C17 C 0.39357(10) 1.11213(18) 0.52523(7) 0.0346(5) Uani 1 1 d . . . . .
H17 H 0.395707 1.169955 0.512157 0.042 Uiso 1 1 calc R U . . .
C18 C 0.38230(11) 1.11869(19) 0.55705(8) 0.0383(6) Uani 1 1 d . . . . .
H18 H 0.372852 1.180911 0.564807 0.046 Uiso 1 1 calc R U . . .
C19 C 0.38466(10) 1.03579(19) 0.57759(7) 0.0360(6) Uani 1 1 d . . . . .
H19 H 0.380574 1.040708 0.600392 0.043 Uiso 1 1 calc R U . . .
C20 C 0.39328(10) 0.94451(18) 0.56366(7) 0.0298(5) Uani 1 1 d . . . . .
C21 C 0.44780(10) 0.79676(17) 0.58411(7) 0.0305(5) Uani 1 1 d . . . . .
C22 C 0.47908(12) 0.7622(2) 0.61611(7) 0.0398(6) Uani 1 1 d . . . . .
H22 H 0.469459 0.778312 0.636721 0.048 Uiso 1 1 calc R U . . .
C23 C 0.52430(13) 0.7043(2) 0.61778(8) 0.0459(7) Uani 1 1 d . . . . .
H23 H 0.545537 0.678375 0.639394 0.055 Uiso 1 1 calc R U . . .
C24 C 0.53813(12) 0.6845(2) 0.58734(8) 0.0401(6) Uani 1 1 d . . . . .
H24 H 0.569764 0.646856 0.587856 0.048 Uiso 1 1 calc R U . . .
C25 C 0.50539(10) 0.72033(17) 0.55645(7) 0.0298(5) Uani 1 1 d . . . . .
H25 H 0.515152 0.706581 0.535712 0.036 Uiso 1 1 calc R U . . .
C26 C 0.32908(10) 0.78955(18) 0.43138(7) 0.0303(5) Uani 1 1 d . . . . .
H26 H 0.356508 0.745459 0.428542 0.036 Uiso 1 1 calc R U . . .
C27 C 0.29568(10) 0.89237(17) 0.46649(7) 0.0308(5) Uani 1 1 d . . . . .
H27 H 0.299134 0.921703 0.488566 0.037 Uiso 1 1 calc R U . . .
C28 C 0.25051(10) 0.91483(19) 0.43918(7) 0.0358(6) Uani 1 1 d . . . . .
H28 H 0.223700 0.959264 0.442691 0.043 Uiso 1 1 calc R U . . .
C29 C 0.24426(10) 0.8734(2) 0.40714(7) 0.0362(6) Uani 1 1 d . . . . .
H29 H 0.213174 0.888058 0.388325 0.043 Uiso 1 1 calc R U . . .
C30 C 0.28474(11) 0.8087(2) 0.40269(7) 0.0357(6) Uani 1 1 d . . . . .
C31 C 0.28313(12) 0.7590(2) 0.36996(7) 0.0396(6) Uani 1 1 d . . . . .
H31 H 0.315603 0.727348 0.368436 0.048 Uiso 1 1 calc R U . . .
C32 C 0.24000(12) 0.7544(2) 0.34212(7) 0.0397(6) Uani 1 1 d . . . . .
H32 H 0.206564 0.784000 0.342754 0.048 Uiso 1 1 calc R U . . .
C33 C 0.24381(12) 0.7037(2) 0.31045(7) 0.0403(6) Uani 1 1 d . . . . .
C34 C 0.29584(13) 0.6463(2) 0.27609(8) 0.0459(7) Uani 1 1 d . . . . .
C35 C 0.34718(15) 0.6370(3) 0.27022(9) 0.0565(8) Uani 1 1 d . . . . .
H35 H 0.378674 0.661853 0.286816 0.068 Uiso 1 1 calc R U . . .
C36 C 0.35208(17) 0.5915(3) 0.24028(10) 0.0635(10) Uani 1 1 d . . . . .
H36 H 0.386882 0.586793 0.236197 0.076 Uiso 1 1 calc R U . . .
C37 C 0.30671(18) 0.5528(3) 0.21619(10) 0.0653(10) Uani 1 1 d . . . . .
H37 H 0.310660 0.521316 0.195824 0.078 Uiso 1 1 calc R U . . .
C38 C 0.25616(16) 0.5597(3) 0.22161(9) 0.0591(9) Uani 1 1 d . . . . .
H38 H 0.225188 0.532631 0.205144 0.071 Uiso 1 1 calc R U . . .
C39 C 0.25031(14) 0.6072(2) 0.25167(8) 0.0493(7) Uani 1 1 d . . . . .
C40 C 0.19660(14) 0.6159(3) 0.25775(8) 0.0511(7) Uani 1 1 d . . . . .
C41 C 0.14348(12) 0.6740(2) 0.29638(8) 0.0450(7) Uani 1 1 d . . . . .
H41A H 0.113420 0.665303 0.274771 0.054 Uiso 1 1 calc R U . . .
H41B H 0.140034 0.741025 0.305585 0.054 Uiso 1 1 calc R U . . .
C42 C 0.13772(12) 0.5973(2) 0.32289(8) 0.0458(7) Uani 1 1 d . . . . .
C43 C 0.14752(19) 0.4991(3) 0.31911(12) 0.0716(11) Uani 1 1 d . . . . .
H43 H 0.159631 0.478354 0.299849 0.086 Uiso 1 1 calc R U . . .
C44 C 0.12040(15) 0.6264(3) 0.35096(10) 0.0571(8) Uani 1 1 d . . . . .
H44 H 0.114100 0.694640 0.354156 0.069 Uiso 1 1 calc R U . . .
C45 C 0.1403(2) 0.4289(3) 0.34261(12) 0.0768(12) Uani 1 1 d . . . . .
H45 H 0.148667 0.361282 0.340090 0.092 Uiso 1 1 calc R U . . .
C46 C 0.11191(18) 0.5569(3) 0.37490(11) 0.0714(11) Uani 1 1 d . . . . .
H46 H 0.100296 0.577288 0.394388 0.086 Uiso 1 1 calc R U . . .
C47 C 0.12075(15) 0.4586(2) 0.36957(10) 0.0575(8) Uani 1 1 d . . . . .
Cl1 Cl 0.10875(5) 0.37111(7) 0.39893(3) 0.0779(3) Uani 1 1 d . . . . .
N1 N 0.35845(8) 0.69007(14) 0.52069(5) 0.0285(4) Uani 1 1 d . . . . .
N2 N 0.40518(8) 0.56241(15) 0.49845(6) 0.0304(4) Uani 1 1 d D . . . .
H2N H 0.4073(12) 0.5000(17) 0.4973(8) 0.036 Uiso 1 1 d D U . . .
N3 N 0.43587(8) 0.70909(14) 0.47834(5) 0.0264(4) Uani 1 1 d . . . . .
N4 N 0.43740(8) 0.90074(14) 0.48239(5) 0.0269(4) Uani 1 1 d . . . . .
N5 N 0.39451(8) 0.93487(14) 0.53078(5) 0.0278(4) Uani 1 1 d . . . . .
N6 N 0.40289(9) 0.85835(16) 0.58362(6) 0.0323(4) Uani 1 1 d D . . . .
H6N H 0.4005(12) 0.862(2) 0.6051(6) 0.039 Uiso 1 1 d D U . . .
N7 N 0.45978(8) 0.77439(14) 0.55414(5) 0.0272(4) Uani 1 1 d . . . . .
N8 N 0.33505(8) 0.83005(14) 0.46277(5) 0.0270(4) Uani 1 1 d . . . . .
N9 N 0.29167(11) 0.69488(19) 0.30528(6) 0.0450(6) Uani 1 1 d . . . . .
N10 N 0.19636(10) 0.6667(2) 0.28799(6) 0.0422(5) Uani 1 1 d . . . . .
O1 O 0.15439(11) 0.5819(2) 0.23862(6) 0.0696(7) Uani 1 1 d . . . . .
Cl2 Cl 0.39159(3) 0.33662(4) 0.47974(2) 0.03989(15) Uani 1 1 d . . . . .
Cl3 Cl 0.11014(3) 0.90466(6) 0.34174(2) 0.04880(17) Uani 1 1 d . . . . .
 
loop_
 _atom_site_aniso_label
 _atom_site_aniso_U_11
 _atom_site_aniso_U_22
 _atom_site_aniso_U_33
 _atom_site_aniso_U_23
 _atom_site_aniso_U_13
 _atom_site_aniso_U_12
Ru1 0.02386(9) 0.01707(9) 0.03372(10) -0.00107(6) 0.01243(7) -0.00006(6)
C1 0.0348(13) 0.0227(11) 0.0473(14) -0.0002(10) 0.0210(11) 0.0037(10)
C2 0.0475(16) 0.0352(15) 0.069(2) -0.0019(13) 0.0397(15) 0.0001(12)
C3 0.0616(19) 0.0301(14) 0.081(2) 0.0014(14) 0.0494(18) -0.0056(13)
C4 0.0533(17) 0.0219(12) 0.0684(19) 0.0025(12) 0.0372(15) -0.0007(11)
C5 0.0330(12) 0.0207(11) 0.0405(13) -0.0001(10) 0.0174(10) 0.0009(9)
C6 0.0252(11) 0.0267(12) 0.0348(12) -0.0014(9) 0.0107(9) 0.0009(9)
C7 0.0306(12) 0.0249(12) 0.0445(14) -0.0043(10) 0.0142(11) 0.0018(9)
C8 0.0337(13) 0.0358(14) 0.0493(15) -0.0089(11) 0.0222(12) 0.0010(11)
C9 0.0312(12) 0.0343(13) 0.0419(14) -0.0023(11) 0.0186(11) -0.0036(10)
C10 0.0252(11) 0.0263(12) 0.0345(12) -0.0004(9) 0.0109(9) -0.0020(9)
C11 0.0254(11) 0.0254(12) 0.0365(12) -0.0008(10) 0.0107(9) -0.0019(9)
C12 0.0296(12) 0.0312(13) 0.0391(13) -0.0002(10) 0.0132(10) -0.0073(10)
C13 0.0342(13) 0.0283(13) 0.0425(14) 0.0049(10) 0.0118(11) -0.0087(10)
C14 0.0314(12) 0.0217(11) 0.0454(14) 0.0029(10) 0.0100(11) -0.0044(9)
C15 0.0240(11) 0.0195(11) 0.0404(13) 0.0008(9) 0.0062(9) -0.0032(8)
C16 0.0245(11) 0.0168(10) 0.0449(14) 0.0006(9) 0.0099(10) -0.0015(8)
C17 0.0304(12) 0.0221(12) 0.0517(15) -0.0037(10) 0.0121(11) -0.0022(9)
C18 0.0328(13) 0.0229(12) 0.0609(17) -0.0097(11) 0.0160(12) 0.0026(10)
C19 0.0313(12) 0.0314(13) 0.0485(15) -0.0099(11) 0.0165(11) -0.0012(10)
C20 0.0262(11) 0.0263(12) 0.0392(13) -0.0057(10) 0.0132(10) -0.0011(9)
C21 0.0313(12) 0.0248(12) 0.0388(13) -0.0018(10) 0.0157(10) -0.0022(9)
C22 0.0431(15) 0.0410(15) 0.0379(14) -0.0012(11) 0.0159(12) 0.0004(12)
C23 0.0464(16) 0.0501(18) 0.0395(15) 0.0063(13) 0.0092(12) 0.0085(13)
C24 0.0375(14) 0.0356(14) 0.0470(15) -0.0004(12) 0.0116(12) 0.0084(11)
C25 0.0297(12) 0.0201(11) 0.0420(13) -0.0012(10) 0.0138(10) 0.0014(9)
C26 0.0298(12) 0.0254(12) 0.0383(13) 0.0027(10) 0.0138(10) 0.0002(9)
C27 0.0269(11) 0.0238(11) 0.0444(14) -0.0018(10) 0.0144(10) -0.0018(9)
C28 0.0300(12) 0.0280(12) 0.0511(15) 0.0034(11) 0.0140(11) 0.0021(10)
C29 0.0294(12) 0.0371(14) 0.0414(14) 0.0073(11) 0.0089(11) 0.0020(10)
C30 0.0354(13) 0.0344(14) 0.0396(14) 0.0037(11) 0.0140(11) -0.0023(10)
C31 0.0396(14) 0.0418(15) 0.0391(14) 0.0017(12) 0.0136(12) 0.0055(12)
C32 0.0391(14) 0.0433(15) 0.0391(14) 0.0036(12) 0.0152(12) 0.0025(12)
C33 0.0392(14) 0.0439(16) 0.0379(14) 0.0063(12) 0.0109(11) 0.0011(12)
C34 0.0541(17) 0.0486(17) 0.0395(15) 0.0068(13) 0.0204(13) 0.0072(14)
C35 0.0561(19) 0.066(2) 0.0528(18) 0.0066(16) 0.0245(16) 0.0100(16)
C36 0.068(2) 0.072(2) 0.063(2) 0.0117(18) 0.0395(19) 0.0188(19)
C37 0.085(3) 0.070(2) 0.0512(19) -0.0005(17) 0.037(2) 0.011(2)
C38 0.073(2) 0.061(2) 0.0476(18) -0.0066(15) 0.0229(17) -0.0030(17)
C39 0.0586(19) 0.0514(18) 0.0437(16) 0.0032(13) 0.0234(14) 0.0061(14)
C40 0.0557(19) 0.059(2) 0.0410(16) -0.0039(14) 0.0168(14) -0.0029(15)
C41 0.0379(15) 0.0560(18) 0.0421(15) 0.0003(13) 0.0130(12) -0.0019(13)
C42 0.0410(15) 0.0480(17) 0.0499(17) -0.0021(13) 0.0154(13) -0.0002(13)
C43 0.096(3) 0.051(2) 0.085(3) -0.0036(19) 0.053(2) 0.005(2)
C44 0.069(2) 0.0460(18) 0.067(2) 0.0074(16) 0.0368(18) 0.0082(16)
C45 0.104(3) 0.045(2) 0.095(3) 0.004(2) 0.051(3) 0.004(2)
C46 0.088(3) 0.060(2) 0.083(3) 0.009(2) 0.051(2) 0.004(2)
C47 0.064(2) 0.0400(17) 0.075(2) 0.0090(16) 0.0300(18) -0.0037(15)
Cl1 0.0983(8) 0.0489(5) 0.0983(7) 0.0191(5) 0.0471(6) -0.0035(5)
N1 0.0293(10) 0.0211(9) 0.0389(11) 0.0009(8) 0.0157(9) 0.0019(8)
N2 0.0343(11) 0.0149(9) 0.0469(12) 0.0004(8) 0.0196(9) 0.0026(8)
N3 0.0245(9) 0.0216(9) 0.0355(10) -0.0009(8) 0.0122(8) 0.0007(7)
N4 0.0228(9) 0.0226(9) 0.0361(10) -0.0001(8) 0.0096(8) -0.0013(7)
N5 0.0235(9) 0.0210(9) 0.0406(11) -0.0016(8) 0.0118(8) 0.0006(7)
N6 0.0347(11) 0.0287(11) 0.0385(12) -0.0018(9) 0.0186(9) 0.0019(8)
N7 0.0280(10) 0.0201(9) 0.0360(10) -0.0003(8) 0.0131(8) -0.0015(8)
N8 0.0276(10) 0.0180(9) 0.0380(11) 0.0014(8) 0.0136(8) -0.0020(7)
N9 0.0447(13) 0.0534(15) 0.0401(13) 0.0032(11) 0.0170(11) 0.0039(11)
N10 0.0393(12) 0.0500(14) 0.0396(12) -0.0018(10) 0.0144(10) -0.0005(10)
O1 0.0575(15) 0.097(2) 0.0547(14) -0.0258(14) 0.0161(12) -0.0178(14)
Cl2 0.0429(3) 0.0213(3) 0.0617(4) -0.0023(3) 0.0249(3) -0.0009(2)
Cl3 0.0579(4) 0.0513(4) 0.0452(4) 0.0110(3) 0.0275(3) 0.0123(3)
 
_geom_special_details
;
 All esds (except the esd in the dihedral angle between two l.s. planes)
 are estimated using the full covariance matrix.  The cell esds are taken
 into account individually in the estimation of esds in distances, angles
 and torsion angles; correlations between esds in cell parameters are only
 used when they are defined by crystal symmetry.  An approximate (isotropic)
 treatment of cell esds is used for estimating esds involving l.s. planes.
;
 
loop_
 _geom_bond_atom_site_label_1
 _geom_bond_atom_site_label_2
 _geom_bond_distance
 _geom_bond_site_symmetry_2
 _geom_bond_publ_flag
Ru1 N4 1.9615(19) . ?
Ru1 N3 2.0260(19) . ?
Ru1 N5 2.0662(19) . ?
Ru1 N1 2.090(2) . ?
Ru1 N7 2.104(2) . ?
Ru1 N8 2.106(2) . ?
C1 C2 1.358(4) . ?
C1 N1 1.366(3) . ?
C1 H1 0.9500 . ?
C2 C3 1.389(4) . ?
C2 H2 0.9500 . ?
C3 C4 1.366(4) . ?
C3 H3 0.9500 . ?
C4 C5 1.409(3) . ?
C4 H4 0.9500 . ?
C5 N1 1.341(3) . ?
C5 N2 1.389(3) . ?
C6 N3 1.328(3) . ?
C6 N2 1.382(3) . ?
C6 C7 1.406(3) . ?
C7 C8 1.367(4) . ?
C7 H7 0.9500 . ?
C8 C9 1.400(4) . ?
C8 H8 0.9500 . ?
C9 C10 1.377(3) . ?
C9 H9 0.9500 . ?
C10 N3 1.389(3) . ?
C10 C11 1.483(3) . ?
C11 N4 1.355(3) . ?
C11 C12 1.388(3) . ?
C12 C13 1.400(4) . ?
C12 H12 0.9500 . ?
C13 C14 1.388(4) . ?
C13 H13 0.9500 . ?
C14 C15 1.382(3) . ?
C14 H14 0.9500 . ?
C15 N4 1.361(3) . ?
C15 C16 1.472(3) . ?
C16 N5 1.381(3) . ?
C16 C17 1.383(3) . ?
C17 C18 1.385(4) . ?
C17 H17 0.9500 . ?
C18 C19 1.380(4) . ?
C18 H18 0.9500 . ?
C19 C20 1.395(3) . ?
C19 H19 0.9500 . ?
C20 N5 1.332(3) . ?
C20 N6 1.394(3) . ?
C21 N7 1.353(3) . ?
C21 C22 1.387(4) . ?
C21 N6 1.412(3) . ?
C22 C23 1.381(4) . ?
C22 H22 0.9500 . ?
C23 C24 1.387(4) . ?
C23 H23 0.9500 . ?
C24 C25 1.373(4) . ?
C24 H24 0.9500 . ?
C25 N7 1.356(3) . ?
C25 H25 0.9500 . ?
C26 N8 1.340(3) . ?
C26 C30 1.393(4) . ?
C26 H26 0.9500 . ?
C27 N8 1.351(3) . ?
C27 C28 1.383(4) . ?
C27 H27 0.9500 . ?
C28 C29 1.367(4) . ?
C28 H28 0.9500 . ?
C29 C30 1.402(4) . ?
C29 H29 0.9500 . ?
C30 C31 1.463(4) . ?
C31 C32 1.331(4) . ?
C31 H31 0.9500 . ?
C32 C33 1.468(4) . ?
C32 H32 0.9500 . ?
C33 N9 1.301(4) . ?
C33 N10 1.384(4) . ?
C34 N9 1.370(4) . ?
C34 C39 1.397(5) . ?
C34 C35 1.401(4) . ?
C35 C36 1.383(5) . ?
C35 H35 0.9500 . ?
C36 C37 1.386(6) . ?
C36 H36 0.9500 . ?
C37 C38 1.371(5) . ?
C37 H37 0.9500 . ?
C38 C39 1.408(4) . ?
C38 H38 0.9500 . ?
C39 C40 1.464(5) . ?
C40 O1 1.224(4) . ?
C40 N10 1.393(4) . ?
C41 N10 1.483(4) . ?
C41 C42 1.520(4) . ?
C41 H41A 0.9900 . ?
C41 H41B 0.9900 . ?
C42 C43 1.365(5) . ?
C42 C44 1.376(4) . ?
C43 C45 1.383(6) . ?
C43 H43 0.9500 . ?
C44 C46 1.401(5) . ?
C44 H44 0.9500 . ?
C45 C47 1.370(5) . ?
C45 H45 0.9500 . ?
C46 C47 1.372(5) . ?
C46 H46 0.9500 . ?
C47 Cl1 1.753(3) . ?
N2 H2N 0.85(2) . ?
N6 H6N 0.88(2) . ?
 
loop_
 _geom_angle_atom_site_label_1
 _geom_angle_atom_site_label_2
 _geom_angle_atom_site_label_3
 _geom_angle
 _geom_angle_site_symmetry_1
 _geom_angle_site_symmetry_3
 _geom_angle_publ_flag
N4 Ru1 N3 81.07(8) . . ?
N4 Ru1 N5 77.46(8) . . ?
N3 Ru1 N5 156.60(8) . . ?
N4 Ru1 N1 168.10(8) . . ?
N3 Ru1 N1 91.74(8) . . ?
N5 Ru1 N1 110.93(8) . . ?
N4 Ru1 N7 106.18(8) . . ?
N3 Ru1 N7 95.36(8) . . ?
N5 Ru1 N7 81.92(8) . . ?
N1 Ru1 N7 83.81(8) . . ?
N4 Ru1 N8 82.55(8) . . ?
N3 Ru1 N8 91.66(8) . . ?
N5 Ru1 N8 94.66(8) . . ?
N1 Ru1 N8 88.23(8) . . ?
N7 Ru1 N8 169.53(7) . . ?
C2 C1 N1 123.7(2) . . ?
C2 C1 H1 118.1 . . ?
N1 C1 H1 118.1 . . ?
C1 C2 C3 118.5(2) . . ?
C1 C2 H2 120.7 . . ?
C3 C2 H2 120.7 . . ?
C4 C3 C2 119.1(3) . . ?
C4 C3 H3 120.5 . . ?
C2 C3 H3 120.5 . . ?
C3 C4 C5 119.9(3) . . ?
C3 C4 H4 120.0 . . ?
C5 C4 H4 120.0 . . ?
N1 C5 N2 123.5(2) . . ?
N1 C5 C4 121.0(2) . . ?
N2 C5 C4 115.4(2) . . ?
N3 C6 N2 120.5(2) . . ?
N3 C6 C7 121.3(2) . . ?
N2 C6 C7 118.2(2) . . ?
C8 C7 C6 119.3(2) . . ?
C8 C7 H7 120.4 . . ?
C6 C7 H7 120.4 . . ?
C7 C8 C9 120.1(2) . . ?
C7 C8 H8 119.9 . . ?
C9 C8 H8 119.9 . . ?
C10 C9 C8 118.6(2) . . ?
C10 C9 H9 120.7 . . ?
C8 C9 H9 120.7 . . ?
C9 C10 N3 121.1(2) . . ?
C9 C10 C11 124.9(2) . . ?
N3 C10 C11 114.0(2) . . ?
N4 C11 C12 120.1(2) . . ?
N4 C11 C10 113.1(2) . . ?
C12 C11 C10 126.5(2) . . ?
C11 C12 C13 118.6(2) . . ?
C11 C12 H12 120.7 . . ?
C13 C12 H12 120.7 . . ?
C14 C13 C12 120.3(2) . . ?
C14 C13 H13 119.9 . . ?
C12 C13 H13 119.9 . . ?
C15 C14 C13 119.1(2) . . ?
C15 C14 H14 120.4 . . ?
C13 C14 H14 120.4 . . ?
N4 C15 C14 120.1(2) . . ?
N4 C15 C16 112.1(2) . . ?
C14 C15 C16 127.8(2) . . ?
N5 C16 C17 120.7(2) . . ?
N5 C16 C15 112.8(2) . . ?
C17 C16 C15 126.0(2) . . ?
C16 C17 C18 118.2(2) . . ?
C16 C17 H17 120.9 . . ?
C18 C17 H17 120.9 . . ?
C19 C18 C17 120.7(2) . . ?
C19 C18 H18 119.6 . . ?
C17 C18 H18 119.6 . . ?
C18 C19 C20 117.6(2) . . ?
C18 C19 H19 121.2 . . ?
C20 C19 H19 121.2 . . ?
N5 C20 N6 115.9(2) . . ?
N5 C20 C19 122.1(2) . . ?
N6 C20 C19 122.0(2) . . ?
N7 C21 C22 122.0(2) . . ?
N7 C21 N6 120.2(2) . . ?
C22 C21 N6 117.8(2) . . ?
C23 C22 C21 119.5(3) . . ?
C23 C22 H22 120.2 . . ?
C21 C22 H22 120.2 . . ?
C22 C23 C24 118.8(3) . . ?
C22 C23 H23 120.6 . . ?
C24 C23 H23 120.6 . . ?
C25 C24 C23 118.9(3) . . ?
C25 C24 H24 120.5 . . ?
C23 C24 H24 120.5 . . ?
N7 C25 C24 123.1(2) . . ?
N7 C25 H25 118.4 . . ?
C24 C25 H25 118.4 . . ?
N8 C26 C30 123.4(2) . . ?
N8 C26 H26 118.3 . . ?
C30 C26 H26 118.3 . . ?
N8 C27 C28 122.1(2) . . ?
N8 C27 H27 119.0 . . ?
C28 C27 H27 119.0 . . ?
C29 C28 C27 120.3(2) . . ?
C29 C28 H28 119.8 . . ?
C27 C28 H28 119.8 . . ?
C28 C29 C30 118.5(2) . . ?
C28 C29 H29 120.7 . . ?
C30 C29 H29 120.7 . . ?
C26 C30 C29 117.9(2) . . ?
C26 C30 C31 117.8(2) . . ?
C29 C30 C31 124.2(3) . . ?
C32 C31 C30 125.5(3) . . ?
C32 C31 H31 117.2 . . ?
C30 C31 H31 117.2 . . ?
C31 C32 C33 120.4(3) . . ?
C31 C32 H32 119.8 . . ?
C33 C32 H32 119.8 . . ?
N9 C33 N10 123.7(3) . . ?
N9 C33 C32 118.2(3) . . ?
N10 C33 C32 118.1(2) . . ?
N9 C34 C39 122.0(3) . . ?
N9 C34 C35 119.1(3) . . ?
C39 C34 C35 118.9(3) . . ?
C36 C35 C34 120.1(4) . . ?
C36 C35 H35 120.0 . . ?
C34 C35 H35 120.0 . . ?
C35 C36 C37 120.7(3) . . ?
C35 C36 H36 119.7 . . ?
C37 C36 H36 119.7 . . ?
C38 C37 C36 120.3(3) . . ?
C38 C37 H37 119.8 . . ?
C36 C37 H37 119.8 . . ?
C37 C38 C39 119.8(4) . . ?
C37 C38 H38 120.1 . . ?
C39 C38 H38 120.1 . . ?
C34 C39 C38 120.3(3) . . ?
C34 C39 C40 119.3(3) . . ?
C38 C39 C40 120.5(3) . . ?
O1 C40 N10 120.8(3) . . ?
O1 C40 C39 124.6(3) . . ?
N10 C40 C39 114.6(3) . . ?
N10 C41 C42 112.6(3) . . ?
N10 C41 H41A 109.1 . . ?
C42 C41 H41A 109.1 . . ?
N10 C41 H41B 109.1 . . ?
C42 C41 H41B 109.1 . . ?
H41A C41 H41B 107.8 . . ?
C43 C42 C44 118.6(3) . . ?
C43 C42 C41 121.9(3) . . ?
C44 C42 C41 119.5(3) . . ?
C42 C43 C45 121.7(4) . . ?
C42 C43 H43 119.2 . . ?
C45 C43 H43 119.2 . . ?
C42 C44 C46 120.9(3) . . ?
C42 C44 H44 119.5 . . ?
C46 C44 H44 119.5 . . ?
C47 C45 C43 118.9(4) . . ?
C47 C45 H45 120.5 . . ?
C43 C45 H45 120.5 . . ?
C47 C46 C44 118.5(4) . . ?
C47 C46 H46 120.7 . . ?
C44 C46 H46 120.7 . . ?
C45 C47 C46 121.2(3) . . ?
C45 C47 Cl1 120.1(3) . . ?
C46 C47 Cl1 118.7(3) . . ?
C5 N1 C1 117.7(2) . . ?
C5 N1 Ru1 122.13(16) . . ?
C1 N1 Ru1 120.14(16) . . ?
C6 N2 C5 132.7(2) . . ?
C6 N2 H2N 113(2) . . ?
C5 N2 H2N 114(2) . . ?
C6 N3 C10 119.6(2) . . ?
C6 N3 Ru1 126.91(16) . . ?
C10 N3 Ru1 113.46(15) . . ?
C11 N4 C15 121.7(2) . . ?
C11 N4 Ru1 117.17(16) . . ?
C15 N4 Ru1 118.18(16) . . ?
C20 N5 C16 118.2(2) . . ?
C20 N5 Ru1 126.33(16) . . ?
C16 N5 Ru1 114.26(16) . . ?
C20 N6 C21 120.8(2) . . ?
C20 N6 H6N 118(2) . . ?
C21 N6 H6N 107(2) . . ?
C21 N7 C25 117.6(2) . . ?
C21 N7 Ru1 120.03(16) . . ?
C25 N7 Ru1 121.71(16) . . ?
C26 N8 C27 117.7(2) . . ?
C26 N8 Ru1 123.67(16) . . ?
C27 N8 Ru1 118.62(17) . . ?
C33 N9 C34 118.7(3) . . ?
C33 N10 C40 121.8(3) . . ?
C33 N10 C41 121.1(2) . . ?
C40 N10 C41 117.1(3) . . ?
 
loop_
 _geom_torsion_atom_site_label_1
 _geom_torsion_atom_site_label_2
 _geom_torsion_atom_site_label_3
 _geom_torsion_atom_site_label_4
 _geom_torsion
 _geom_torsion_site_symmetry_1
 _geom_torsion_site_symmetry_2
 _geom_torsion_site_symmetry_3
 _geom_torsion_site_symmetry_4
 _geom_torsion_publ_flag
N1 C1 C2 C3 -0.1(5) . . . . ?
C1 C2 C3 C4 -1.2(6) . . . . ?
C2 C3 C4 C5 0.3(5) . . . . ?
C3 C4 C5 N1 2.0(5) . . . . ?
C3 C4 C5 N2 -179.4(3) . . . . ?
N3 C6 C7 C8 -2.7(4) . . . . ?
N2 C6 C7 C8 178.1(2) . . . . ?
C6 C7 C8 C9 0.4(4) . . . . ?
C7 C8 C9 C10 1.3(4) . . . . ?
C8 C9 C10 N3 -0.9(4) . . . . ?
C8 C9 C10 C11 -178.9(2) . . . . ?
C9 C10 C11 N4 -170.4(2) . . . . ?
N3 C10 C11 N4 11.5(3) . . . . ?
C9 C10 C11 C12 14.9(4) . . . . ?
N3 C10 C11 C12 -163.2(2) . . . . ?
N4 C11 C12 C13 -2.6(4) . . . . ?
C10 C11 C12 C13 171.7(2) . . . . ?
C11 C12 C13 C14 1.1(4) . . . . ?
C12 C13 C14 C15 0.2(4) . . . . ?
C13 C14 C15 N4 0.1(4) . . . . ?
C13 C14 C15 C16 176.8(2) . . . . ?
N4 C15 C16 N5 -5.4(3) . . . . ?
C14 C15 C16 N5 177.7(2) . . . . ?
N4 C15 C16 C17 167.4(2) . . . . ?
C14 C15 C16 C17 -9.5(4) . . . . ?
N5 C16 C17 C18 4.8(4) . . . . ?
C15 C16 C17 C18 -167.5(2) . . . . ?
C16 C17 C18 C19 6.6(4) . . . . ?
C17 C18 C19 C20 -6.3(4) . . . . ?
C18 C19 C20 N5 -5.8(4) . . . . ?
C18 C19 C20 N6 172.1(2) . . . . ?
N7 C21 C22 C23 0.9(4) . . . . ?
N6 C21 C22 C23 -178.1(3) . . . . ?
C21 C22 C23 C24 1.9(5) . . . . ?
C22 C23 C24 C25 -2.2(4) . . . . ?
C23 C24 C25 N7 -0.1(4) . . . . ?
N8 C27 C28 C29 0.3(4) . . . . ?
C27 C28 C29 C30 -0.5(4) . . . . ?
N8 C26 C30 C29 -0.4(4) . . . . ?
N8 C26 C30 C31 -179.6(2) . . . . ?
C28 C29 C30 C26 0.6(4) . . . . ?
C28 C29 C30 C31 179.7(3) . . . . ?
C26 C30 C31 C32 167.1(3) . . . . ?
C29 C30 C31 C32 -12.1(5) . . . . ?
C30 C31 C32 C33 178.8(3) . . . . ?
C31 C32 C33 N9 -23.8(4) . . . . ?
C31 C32 C33 N10 155.3(3) . . . . ?
N9 C34 C35 C36 -177.6(3) . . . . ?
C39 C34 C35 C36 1.4(5) . . . . ?
C34 C35 C36 C37 -1.5(6) . . . . ?
C35 C36 C37 C38 0.5(6) . . . . ?
C36 C37 C38 C39 0.5(6) . . . . ?
N9 C34 C39 C38 178.6(3) . . . . ?
C35 C34 C39 C38 -0.4(5) . . . . ?
N9 C34 C39 C40 -1.6(5) . . . . ?
C35 C34 C39 C40 179.5(3) . . . . ?
C37 C38 C39 C34 -0.6(5) . . . . ?
C37 C38 C39 C40 179.6(3) . . . . ?
C34 C39 C40 O1 -177.8(3) . . . . ?
C38 C39 C40 O1 2.0(6) . . . . ?
C34 C39 C40 N10 1.8(5) . . . . ?
C38 C39 C40 N10 -178.4(3) . . . . ?
N10 C41 C42 C43 -50.4(4) . . . . ?
N10 C41 C42 C44 131.9(3) . . . . ?
C44 C42 C43 C45 0.2(7) . . . . ?
C41 C42 C43 C45 -177.5(4) . . . . ?
C43 C42 C44 C46 -1.2(6) . . . . ?
C41 C42 C44 C46 176.6(4) . . . . ?
C42 C43 C45 C47 2.5(7) . . . . ?
C42 C44 C46 C47 -0.6(6) . . . . ?
C43 C45 C47 C46 -4.4(7) . . . . ?
C43 C45 C47 Cl1 177.7(4) . . . . ?
C44 C46 C47 C45 3.5(7) . . . . ?
C44 C46 C47 Cl1 -178.6(3) . . . . ?
N2 C5 N1 C1 178.3(2) . . . . ?
C4 C5 N1 C1 -3.2(4) . . . . ?
N2 C5 N1 Ru1 1.4(4) . . . . ?
C4 C5 N1 Ru1 179.8(2) . . . . ?
C2 C1 N1 C5 2.3(4) . . . . ?
C2 C1 N1 Ru1 179.3(2) . . . . ?
N3 C6 N2 C5 12.2(4) . . . . ?
C7 C6 N2 C5 -168.5(3) . . . . ?
N1 C5 N2 C6 -15.9(5) . . . . ?
C4 C5 N2 C6 165.6(3) . . . . ?
N2 C6 N3 C10 -177.6(2) . . . . ?
C7 C6 N3 C10 3.1(4) . . . . ?
N2 C6 N3 Ru1 5.4(3) . . . . ?
C7 C6 N3 Ru1 -173.84(18) . . . . ?
C9 C10 N3 C6 -1.4(4) . . . . ?
C11 C10 N3 C6 176.9(2) . . . . ?
C9 C10 N3 Ru1 176.00(19) . . . . ?
C11 C10 N3 Ru1 -5.8(3) . . . . ?
C12 C11 N4 C15 2.9(3) . . . . ?
C10 C11 N4 C15 -172.1(2) . . . . ?
C12 C11 N4 Ru1 163.00(18) . . . . ?
C10 C11 N4 Ru1 -12.1(3) . . . . ?
C14 C15 N4 C11 -1.7(3) . . . . ?
C16 C15 N4 C11 -178.8(2) . . . . ?
C14 C15 N4 Ru1 -161.51(18) . . . . ?
C16 C15 N4 Ru1 21.3(3) . . . . ?
N6 C20 N5 C16 -161.0(2) . . . . ?
C19 C20 N5 C16 17.0(3) . . . . ?
N6 C20 N5 Ru1 5.4(3) . . . . ?
C19 C20 N5 Ru1 -176.57(18) . . . . ?
C17 C16 N5 C20 -16.5(3) . . . . ?
C15 C16 N5 C20 156.8(2) . . . . ?
C17 C16 N5 Ru1 175.48(18) . . . . ?
C15 C16 N5 Ru1 -11.3(2) . . . . ?
N5 C20 N6 C21 48.7(3) . . . . ?
C19 C20 N6 C21 -129.3(3) . . . . ?
N7 C21 N6 C20 -44.2(3) . . . . ?
C22 C21 N6 C20 134.8(3) . . . . ?
C22 C21 N7 C25 -3.1(3) . . . . ?
N6 C21 N7 C25 175.8(2) . . . . ?
C22 C21 N7 Ru1 167.6(2) . . . . ?
N6 C21 N7 Ru1 -13.5(3) . . . . ?
C24 C25 N7 C21 2.7(4) . . . . ?
C24 C25 N7 Ru1 -167.8(2) . . . . ?
C30 C26 N8 C27 0.2(3) . . . . ?
C30 C26 N8 Ru1 -178.56(18) . . . . ?
C28 C27 N8 C26 -0.2(3) . . . . ?
C28 C27 N8 Ru1 178.67(18) . . . . ?
N10 C33 N9 C34 -0.1(4) . . . . ?
C32 C33 N9 C34 178.9(3) . . . . ?
C39 C34 N9 C33 0.7(4) . . . . ?
C35 C34 N9 C33 179.6(3) . . . . ?
N9 C33 N10 C40 0.4(5) . . . . ?
C32 C33 N10 C40 -178.7(3) . . . . ?
N9 C33 N10 C41 176.4(3) . . . . ?
C32 C33 N10 C41 -2.6(4) . . . . ?
O1 C40 N10 C33 178.4(3) . . . . ?
C39 C40 N10 C33 -1.2(4) . . . . ?
O1 C40 N10 C41 2.2(5) . . . . ?
C39 C40 N10 C41 -177.4(3) . . . . ?
C42 C41 N10 C33 -77.7(4) . . . . ?
C42 C41 N10 C40 98.5(3) . . . . ?
 
loop_
 _geom_hbond_atom_site_label_D 
 _geom_hbond_atom_site_label_H 
 _geom_hbond_atom_site_label_A 
 _geom_hbond_distance_DH 
 _geom_hbond_distance_HA 
 _geom_hbond_distance_DA 
 _geom_hbond_angle_DHA 
 _geom_hbond_site_symmetry_A 
 _geom_hbond_publ_flag
N2 H2N Cl2  0.85(2) 2.32(2) 3.135(2) 163(3) . yes
N6 H6N Cl3  0.88(2) 2.29(2) 3.161(2) 168(3) 2_556 yes
 
_refine_diff_density_max    1.224
_refine_diff_density_min   -0.672
_refine_diff_density_rms    0.062

_shelx_res_file
;
TITL XR0070a in I2/a
    XR0070a.res
    created by SHELXL-2019/3 at 13:38:26 on 05-Oct-2023
CELL  1.54178  25.5407  13.4994  40.0473   90.0000  106.2548   90.0000
ZERR    8.000   0.0005   0.0002   0.0007    0.0000    0.0019    0.0000
LATT  2
SYMM 1/2-X, Y, -Z
SFAC C H N O CL RU
UNIT 376 280 80 8 24 8

TEMP -163

ACTA
HTAB
BOND
BOND $H
CONF
WPDB

L.S. 10
FMAP 2
PLAN 10
OMIT -2 143.8
OMIT    -4   1   9
OMIT    -4   1   1
OMIT    -1   5   8
OMIT    -4   1  11
OMIT     3   3   2
OMIT    -2   0  14
OMIT     3   2   3

EQIV $2 -x+1/2, y, -z+1

HTAB N2 Cl2
HTAB N6 Cl3_$2

ABIN

WGHT    0.046400   30.680000
FVAR       0.72475
PART 0
rem Ru complex
RU1   6    0.402790    0.804009    0.505982    11.00000    0.02386    0.01707 =
         0.03372   -0.00107    0.01243   -0.00006
C1    1    0.318040    0.711875    0.535768    11.00000    0.03475    0.02268 =
         0.04731   -0.00016    0.02096    0.00368
AFIX  43
H1    2    0.311207    0.779576    0.539491    11.00000   -1.20000
AFIX   0
C2    1    0.287072    0.642299    0.545739    11.00000    0.04749    0.03520 =
         0.06911   -0.00190    0.03974    0.00013
AFIX  43
H2    2    0.259428    0.661046    0.556177    11.00000   -1.20000
AFIX   0
C3    1    0.296699    0.543117    0.540344    11.00000    0.06160    0.03007 =
         0.08134    0.00138    0.04944   -0.00555
AFIX  43
H3    2    0.276156    0.492722    0.547444    11.00000   -1.20000
AFIX   0
C4    1    0.336114    0.519069    0.524686    11.00000    0.05330    0.02192 =
         0.06842    0.00253    0.03718   -0.00074
AFIX  43
H4    2    0.343059    0.451576    0.520724    11.00000   -1.20000
AFIX   0
C5    1    0.366467    0.594519    0.514414    11.00000    0.03304    0.02074 =
         0.04050   -0.00008    0.01740    0.00086
C6    1    0.434697    0.610797    0.479264    11.00000    0.02521    0.02666 =
         0.03481   -0.00143    0.01067    0.00088
C7    1    0.463742    0.553196    0.461229    11.00000    0.03062    0.02494 =
         0.04451   -0.00431    0.01420    0.00179
AFIX  43
H7    2    0.463783    0.482999    0.462916    11.00000   -1.20000
AFIX   0
C8    1    0.491918    0.599279    0.441246    11.00000    0.03366    0.03581 =
         0.04933   -0.00886    0.02223    0.00099
AFIX  43
H8    2    0.511501    0.561022    0.428846    11.00000   -1.20000
AFIX   0
C9    1    0.491969    0.702745    0.439019    11.00000    0.03123    0.03434 =
         0.04192   -0.00233    0.01858   -0.00359
AFIX  43
H9    2    0.510806    0.735391    0.424815    11.00000   -1.20000
AFIX   0
C10   1    0.464130    0.756201    0.457861    11.00000    0.02515    0.02632 =
         0.03450   -0.00035    0.01088   -0.00203
C11   1    0.459641    0.865764    0.457720    11.00000    0.02543    0.02537 =
         0.03645   -0.00084    0.01072   -0.00189
C12   1    0.471697    0.930158    0.433888    11.00000    0.02959    0.03116 =
         0.03909   -0.00022    0.01323   -0.00728
AFIX  43
H12   2    0.488674    0.906686    0.417118    11.00000   -1.20000
AFIX   0
C13   1    0.458319    1.030451    0.435070    11.00000    0.03420    0.02826 =
         0.04249    0.00489    0.01179   -0.00875
AFIX  43
H13   2    0.465684    1.075463    0.418716    11.00000   -1.20000
AFIX   0
C14   1    0.434344    1.064383    0.460034    11.00000    0.03140    0.02167 =
         0.04544    0.00285    0.01000   -0.00444
AFIX  43
H14   2    0.425140    1.132352    0.460849    11.00000   -1.20000
AFIX   0
C15   1    0.424046    0.997972    0.483683    11.00000    0.02397    0.01952 =
         0.04036    0.00084    0.00624   -0.00322
C16   1    0.401620    1.019148    0.513008    11.00000    0.02452    0.01679 =
         0.04487    0.00057    0.00987   -0.00152
C17   1    0.393568    1.112133    0.525232    11.00000    0.03039    0.02211 =
         0.05170   -0.00366    0.01210   -0.00217
AFIX  43
H17   2    0.395707    1.169955    0.512157    11.00000   -1.20000
AFIX   0
C18   1    0.382304    1.118685    0.557046    11.00000    0.03277    0.02293 =
         0.06092   -0.00971    0.01596    0.00265
AFIX  43
H18   2    0.372852    1.180911    0.564807    11.00000   -1.20000
AFIX   0
C19   1    0.384664    1.035793    0.577591    11.00000    0.03129    0.03144 =
         0.04852   -0.00990    0.01646   -0.00122
AFIX  43
H19   2    0.380574    1.040708    0.600392    11.00000   -1.20000
AFIX   0
C20   1    0.393278    0.944508    0.563655    11.00000    0.02621    0.02634 =
         0.03921   -0.00571    0.01319   -0.00113
C21   1    0.447797    0.796761    0.584114    11.00000    0.03133    0.02482 =
         0.03880   -0.00181    0.01573   -0.00220
C22   1    0.479077    0.762215    0.616108    11.00000    0.04311    0.04100 =
         0.03794   -0.00116    0.01588    0.00036
AFIX  43
H22   2    0.469459    0.778312    0.636721    11.00000   -1.20000
AFIX   0
C23   1    0.524297    0.704259    0.617784    11.00000    0.04642    0.05006 =
         0.03949    0.00627    0.00923    0.00852
AFIX  43
H23   2    0.545537    0.678375    0.639394    11.00000   -1.20000
AFIX   0
C24   1    0.538133    0.684537    0.587340    11.00000    0.03755    0.03564 =
         0.04702   -0.00044    0.01159    0.00835
AFIX  43
H24   2    0.569764    0.646856    0.587856    11.00000   -1.20000
AFIX   0
C25   1    0.505390    0.720334    0.556453    11.00000    0.02971    0.02005 =
         0.04204   -0.00117    0.01379    0.00142
AFIX  43
H25   2    0.515152    0.706581    0.535712    11.00000   -1.20000
AFIX   0
C26   1    0.329080    0.789547    0.431382    11.00000    0.02982    0.02545 =
         0.03831    0.00269    0.01384    0.00024
AFIX  43
H26   2    0.356508    0.745459    0.428542    11.00000   -1.20000
AFIX   0
C27   1    0.295683    0.892370    0.466491    11.00000    0.02686    0.02380 =
         0.04441   -0.00179    0.01435   -0.00180
AFIX  43
H27   2    0.299134    0.921703    0.488566    11.00000   -1.20000
AFIX   0
C28   1    0.250511    0.914827    0.439178    11.00000    0.03004    0.02795 =
         0.05110    0.00345    0.01405    0.00208
AFIX  43
H28   2    0.223700    0.959264    0.442691    11.00000   -1.20000
AFIX   0
C29   1    0.244256    0.873377    0.407144    11.00000    0.02943    0.03709 =
         0.04137    0.00735    0.00887    0.00205
AFIX  43
H29   2    0.213174    0.888058    0.388325    11.00000   -1.20000
AFIX   0
C30   1    0.284745    0.808716    0.402688    11.00000    0.03540    0.03442 =
         0.03957    0.00369    0.01404   -0.00233
C31   1    0.283128    0.759000    0.369957    11.00000    0.03959    0.04176 =
         0.03911    0.00169    0.01357    0.00546
AFIX  43
H31   2    0.315603    0.727348    0.368436    11.00000   -1.20000
AFIX   0
C32   1    0.240004    0.754351    0.342118    11.00000    0.03914    0.04325 =
         0.03913    0.00365    0.01518    0.00247
AFIX  43
H32   2    0.206564    0.784000    0.342754    11.00000   -1.20000
AFIX   0
C33   1    0.243811    0.703692    0.310447    11.00000    0.03917    0.04387 =
         0.03789    0.00635    0.01088    0.00110
C34   1    0.295838    0.646314    0.276092    11.00000    0.05409    0.04862 =
         0.03948    0.00682    0.02040    0.00725
C35   1    0.347184    0.636952    0.270215    11.00000    0.05607    0.06633 =
         0.05282    0.00660    0.02447    0.01004
AFIX  43
H35   2    0.378674    0.661853    0.286816    11.00000   -1.20000
AFIX   0
C36   1    0.352078    0.591518    0.240285    11.00000    0.06823    0.07186 =
         0.06330    0.01170    0.03947    0.01878
AFIX  43
H36   2    0.386882    0.586793    0.236197    11.00000   -1.20000
AFIX   0
C37   1    0.306711    0.552812    0.216194    11.00000    0.08532    0.07016 =
         0.05118   -0.00046    0.03678    0.01116
AFIX  43
H37   2    0.310660    0.521316    0.195824    11.00000   -1.20000
AFIX   0
C38   1    0.256157    0.559745    0.221611    11.00000    0.07262    0.06091 =
         0.04756   -0.00662    0.02293   -0.00298
AFIX  43
H38   2    0.225188    0.532631    0.205144    11.00000   -1.20000
AFIX   0
C39   1    0.250308    0.607193    0.251669    11.00000    0.05856    0.05137 =
         0.04366    0.00321    0.02343    0.00612
C40   1    0.196597    0.615868    0.257750    11.00000    0.05570    0.05853 =
         0.04095   -0.00394    0.01681   -0.00289
C41   1    0.143479    0.674016    0.296378    11.00000    0.03788    0.05595 =
         0.04214    0.00026    0.01299   -0.00191
AFIX  23
H41A  2    0.113420    0.665303    0.274771    11.00000   -1.20000
H41B  2    0.140034    0.741025    0.305585    11.00000   -1.20000
AFIX   0
C42   1    0.137724    0.597255    0.322895    11.00000    0.04100    0.04804 =
         0.04985   -0.00213    0.01538   -0.00022
C43   1    0.147519    0.499059    0.319112    11.00000    0.09572    0.05084 =
         0.08527   -0.00360    0.05326    0.00500
AFIX  43
H43   2    0.159631    0.478354    0.299849    11.00000   -1.20000
AFIX   0
C44   1    0.120400    0.626397    0.350959    11.00000    0.06904    0.04600 =
         0.06702    0.00740    0.03683    0.00816
AFIX  43
H44   2    0.114100    0.694640    0.354156    11.00000   -1.20000
AFIX   0
C45   1    0.140260    0.428935    0.342612    11.00000    0.10437    0.04524 =
         0.09488    0.00366    0.05103    0.00355
AFIX  43
H45   2    0.148667    0.361282    0.340090    11.00000   -1.20000
AFIX   0
C46   1    0.111912    0.556860    0.374904    11.00000    0.08784    0.06008 =
         0.08282    0.00931    0.05106    0.00409
AFIX  43
H46   2    0.100296    0.577288    0.394388    11.00000   -1.20000
AFIX   0
C47   1    0.120754    0.458639    0.369575    11.00000    0.06383    0.03997 =
         0.07512    0.00900    0.02995   -0.00374
CL1   5    0.108751    0.371108    0.398926    11.00000    0.09835    0.04888 =
         0.09828    0.01914    0.04706   -0.00347
N1    3    0.358448    0.690065    0.520691    11.00000    0.02932    0.02113 =
         0.03890    0.00086    0.01569    0.00193

rem restraints
DFIX 0.88 0.03 N2 H2N N6 H6N

N2    3    0.405182    0.562408    0.498446    11.00000    0.03432    0.01485 =
         0.04693    0.00036    0.01961    0.00260
H2N   2    0.407331    0.499986    0.497283    11.00000   -1.20000
N3    3    0.435872    0.709094    0.478339    11.00000    0.02453    0.02159 =
         0.03550   -0.00094    0.01219    0.00066
N4    3    0.437400    0.900745    0.482385    11.00000    0.02283    0.02263 =
         0.03607   -0.00013    0.00958   -0.00132
N5    3    0.394514    0.934867    0.530781    11.00000    0.02347    0.02101 =
         0.04064   -0.00163    0.01184    0.00064
N6    3    0.402894    0.858350    0.583619    11.00000    0.03470    0.02865 =
         0.03847   -0.00178    0.01859    0.00187
H6N   2    0.400502    0.861771    0.605094    11.00000   -1.20000
N7    3    0.459783    0.774385    0.554143    11.00000    0.02800    0.02012 =
         0.03597   -0.00035    0.01309   -0.00152
N8    3    0.335049    0.830050    0.462772    11.00000    0.02763    0.01801 =
         0.03795    0.00138    0.01359   -0.00204
N9    3    0.291670    0.694883    0.305282    11.00000    0.04468    0.05338 =
         0.04009    0.00320    0.01696    0.00387
N10   3    0.196362    0.666687    0.287995    11.00000    0.03926    0.04997 =
         0.03955   -0.00177    0.01441   -0.00054
O1    4    0.154394    0.581870    0.238617    11.00000    0.05746    0.09680 =
         0.05473   -0.02580    0.01610   -0.01783
rem counterions
CL2   5    0.391591    0.336619    0.479736    11.00000    0.04293    0.02126 =
         0.06172   -0.00234    0.02493   -0.00085
CL3   5    0.110140    0.904656    0.341743    11.00000    0.05789    0.05132 =
         0.04517    0.01098    0.02754    0.01228

HKLF 4


REM  XR0070a in I2/a
REM wR2 = 0.1063, GooF = S = 1.071, Restrained GooF = 1.071 for all data
REM R1 = 0.0399 for 12013 Fo > 4sig(Fo) and 0.0430 for all 13014 data
REM 565 parameters refined using 2 restraints

END

WGHT      0.0464     30.6733

REM Instructions for potential hydrogen bonds
HTAB C4 Cl2
HTAB C7 Cl2
EQIV $1 x, y+1, z
HTAB C17 Cl2_$1
HTAB C19 Cl3_$2
HTAB C22 Cl3_$2
HTAB C25 N3
EQIV $3 -x+1, -y+1, -z+1
HTAB C25 Cl2_$3
HTAB C26 N3
HTAB C27 N5
HTAB C32 Cl3
HTAB C41 Cl3
HTAB N2 Cl2
HTAB N6 Cl3_$2

REM Highest difference peak  1.224,  deepest hole -0.672,  1-sigma level  0.062
Q1    1   0.0493  0.5938  0.3664  11.00000  0.05    1.22
Q2    1   0.3961  0.7994  0.4830  11.00000  0.05    1.09
Q3    1   0.4051  0.7995  0.5318  11.00000  0.05    0.92
Q4    1   0.0631  0.5280  0.3964  11.00000  0.05    0.45
Q5    1   0.3833  0.3326  0.4526  11.00000  0.05    0.38
Q6    1   0.1196  0.8437  0.3402  11.00000  0.05    0.37
Q7    1   0.4048  0.3320  0.5065  11.00000  0.05    0.34
Q8    1   0.0529  0.8870  0.3393  11.00000  0.05    0.33
Q9    1   0.1415  0.3529  0.3939  11.00000  0.05    0.33
Q10   1   0.1195  0.9048  0.3659  11.00000  0.05    0.32
;
_shelx_res_checksum   95138

_shelx_hkl_file
;
   0   0   4 189247. 7627.45   6
   0   0   6 108662. 4383.89   6
   0   0   8 107615. 4362.27   6
   0   0  -8 108873. 4368.31   5
   0   0 -10 385.525 140.531   5
   0   0  10 367.766 97.4892   6
   0   0 -12 7440.86 346.265   5
   0   0 -12 7269.21 322.176  30
   0   0 -14 24811.2 1036.82   5
   0   0 -16 2211.77 147.945  25
   0   0 -16 2175.73 200.281   5
   0   0 -18 1473.29 131.223  25
   0   0 -18 1329.14 192.174   5
   0   0 -20 14983.8 648.270  25
   0   0 -20 15743.2 681.641   5
   0   0 -22 819.443 119.181  25
   0   0 -22 1030.28 194.723   5
   0   0 -24 111.157 108.371  25
   0   0 -24 304.415 188.856   5
   0   0 -26 520.708 70.5224  26
   0   0 -26 482.408 118.894  25
   0   0 -28 661.364 228.326   5
   0   0 -28 794.096 75.2735  23
   0   0 -28 825.536 77.7789  26
   0   0 -28 807.777 79.0819  27
   0   0 -28 865.999 121.913  25
   0   0 -28 612.702 104.864  41
   0   0 -30 495.779 76.2552  27
   0   0 -30 465.454 75.7477  26
   0   0 -30 475.155 227.428   5
   0   0 -30 506.223 108.517  25
   0   0 -30 455.660 105.522  41
   0   0 -32 11604.9 488.296  26
   0   0 -32 11733.4 486.188  27
   0   0 -32 11588.5 593.068   5
   0   0 -32 11643.0 552.677  17
   0   0 -32 11601.0 500.539  41
   0   0 -34 108.163 75.7139  26
   0   0 -34 67.0943 77.3350  27
   0   0 -34 232.795 227.436   5
   0   0 -34-25.1327 166.159  17
   0   0 -34 88.1025 108.848  41
   0   0 -36 675.230 81.6992  27
   0   0 -36 502.166 220.269   5
   0   0 -36 609.963 165.881  17
   0   0 -36 558.842 118.625  41
   0   0 -38 37.6888 113.816  41
   0   0 -38 75.3135 75.2326  27
   0   0 -40 516.652 118.989  41
   0   0 -40 837.883 77.9507  27
   0   0 -42 480.243 96.5822  34
   0   0 -42 663.690 66.3485  27
   0   0 -44 107.556 49.4393  27
   0   0 -44-12.9747 54.6393  24
   0   0 -46 638.624 79.6758   4
   0   0 -46 467.868 45.8521  24
   0  -1  -1 15888.7 690.086  30
   0   1   1 15926.6 696.293   3
   0   1  -1 16194.1 697.194   3
   0   1  -3 29495.0 1132.18   3
   0  -1  -3 25834.8 1118.68  30
   0  -1   3 25096.8 1117.47   1
   0   1  -3 29396.3 1118.10  17
   0  -1  -3 29895.9 1118.31   5
   0  -1  -5 288.879 72.0958   5
   0   1  -5 263.453 46.8473  25
   0  -1   5 326.682 60.1955   2
   0  -1  -7 1359.88 120.775   5
   0   1  -7 1201.60 90.8067  25
   0  -1   7 1437.52 115.630   2
   0   1   9 23109.4 975.701   6
   0  -1  -9 23224.1 983.550   5
   0   1  -9 24750.7 972.744  25
   0  -1 -11 987.142 142.757   5
   0   1  11 772.966 108.500   6
   0   1 -11 967.087 147.303   5
   0   1 -11 748.266 93.3710  25
   0   1 -13 94784.5 3634.41   5
   0  -1 -13 89778.6 3632.94   5
   0   1  13 91103.0 3622.34   6
   0   1 -13 85285.3 3620.66  25
   0  -1 -15 1803.67 181.428   5
   0   1  15 1727.42 137.204   6
   0   1 -15 1779.62 178.064   5
   0   1 -15 1820.00 125.329  25
   0  -1 -15 1516.98 129.811  30
   0   1 -17 1122.57 179.817   5
   0   1  17 789.817 129.554   6
   0  -1 -17 941.240 181.829   5
   0   1 -17 1085.40 113.432  25
   0  -1 -17 879.994 122.751  30
   0  -1 -19 5025.09 285.087   5
   0   1 -19 4809.49 285.463   5
   0   1 -19 4353.55 224.360  25
   0  -1 -19 4250.76 235.813  30
   0   1 -21 528.460 109.388  25
   0   1 -21 526.297 194.924   5
   0  -1 -21 651.693 182.912   5
   0   1 -23 38.1667 96.8467  25
   0  -1 -23-21.8858 116.330  25
   0   1 -23 4.49639 188.129   5
   0  -1 -23 59.0703 189.982   5
   0   1 -25 5952.84 345.659   5
   0  -1 -25 6106.98 349.846   5
   0   1 -25 5413.44 257.754  41
   0  -1 -25 5633.24 288.834  25
   0   1 -25 6007.29 276.652  25
   0  -1 -27 860.016 69.9942  23
   0  -1 -27 834.626 78.4118  26
   0  -1 -27 815.865 79.9506  27
   0   1 -27 791.611 78.2358  26
   0   1 -27 875.869 79.8378  27
   0   1 -27 1091.66 223.855   5
   0  -1 -27 979.735 223.668   5
   0   1 -27 850.681 105.613  41
   0   1 -27 771.962 112.038  25
   0  -1 -27 808.947 135.508  25
   0  -1 -29 233.805 67.1596  23
   0  -1 -29 540.127 214.032   5
   0   1 -29 678.529 216.608   5
   0  -1 -29 280.309 74.0077  27
   0   1 -29 313.639 75.5847  27
   0   1 -29 265.064 73.1974  26
   0  -1 -29 357.846 71.5132  26
   0   1 -29 268.772 97.0766  41
   0  -1 -29 210.053 121.475  25
   0   1 -31 1507.89 101.809  27
   0   1 -31 1651.15 255.199   5
   0  -1 -31 1052.95 241.545   5
   0   1 -31 1480.80 103.927  26
   0  -1 -31 1451.82 100.024  27
   0  -1 -31 1372.73 105.805  26
   0   1 -31 1480.55 125.931  41
   0  -1 -31 1551.66 130.300  41
   0   1 -31 1527.12 199.896  17
   0  -1 -31 1290.30 91.0586  23
   0  -1 -33 793.524 91.9649  26
   0  -1 -33 795.823 88.6696  27
   0  -1 -33 915.487 232.351   5
   0   1 -33 1006.27 241.961   5
   0   1 -33 852.955 117.055  41
   0  -1 -33 760.091 119.599  41
   0  -1 -33 949.278 187.544  17
   0   1 -33 987.824 180.373  17
   0   1 -33 940.572 88.3767  27
   0  -1 -35 250.664 81.8444  26
   0   1 -35 272.402 80.4270  27
   0  -1 -35 158.890 77.6530  27
   0   1 -35 137.138 153.727  17
   0  -1 -35 337.663 168.968  17
   0   1 -35 287.339 230.572   5
   0  -1 -35 157.803 214.638   5
   0  -1 -35 162.320 116.966  41
   0   1 -35 156.062 108.357  41
   0  -1 -37-74.7496 120.671  41
   0   1 -37-21.3075 113.331  41
   0  -1 -37 108.528 82.3830  26
   0   1 -37 126.562 78.8954  27
   0  -1 -37 77.1321 75.5816  27
   0   1 -39 843.002 85.9020  27
   0   1 -39 641.408 114.614  41
   0  -1 -39 702.036 125.083  41
   0  -1 -39 1003.60 84.5289  27
   0  -1 -41 1272.69 84.8231  27
   0   1 -41 1290.88 86.4892  27
   0   1  41 1003.20 139.141  43
   0  -1 -41 884.478 121.513  41
   0  -1 -43 260.937 54.0188  27
   0  -1 -43 40.3948 93.5988  41
   0   1 -43 248.605 57.6672  27
   0   1 -43 194.243 59.2574  24
   0   1 -43 3.76446 92.0574  34
   0  -1 -45 19.4162 48.7542  24
   0   1 -45 9.06013 47.0931  24
   0   1 -45 0.43962 45.2744  27
   0  -1 -45-2.73686 40.8418  27
   0  -1 -45-5.56298 88.0701   4
   0   1 -45-22.3998 71.2027  34
   0  -1 -47 271.677 37.6934  24
   0   1 -47 285.972 37.4940  24
   0   2   0 20570.5 857.048   3
   0   2   2 23335.0 917.770   3
   0   2  -2 23466.9 919.765   3
   0  -2  -2 20038.1 895.184   5
   0   2  -2 25284.8 897.313  17
   0  -2  -2 20500.7 899.038  30
   0  -2   4 48644.1 2063.67   1
   0  -2  -4 53060.3 2068.52  30
   0  -2  -4 51249.0 2064.81   5
   0   2   4 55738.5 2083.46   3
   0   2  -4 49028.2 2084.15   3
   0   2  -4 51513.3 2063.32  25
   0  -2  -6 862.707 105.010   5
   0   2  -6 1134.84 79.2208  25
   0  -2   6 942.824 82.8810   2
   0  -2  -8 4742.82 227.712   5
   0   2  -8 4600.63 205.229  25
   0  -2   8 4444.72 215.072   2
   0  -2 -10 52825.0 2220.93   5
   0   2 -10 54405.4 2211.72  25
   0  -2  10 56620.7 2219.10   2
   0  -2 -12 2440.38 179.101   5
   0   2  12 2570.33 156.406   6
   0   2 -12 2423.43 133.921  25
   0  -2 -14 6960.78 337.048   5
   0   2  14 6651.11 320.642   6
   0   2 -14 7156.89 305.311  25
   0  -2 -16 5566.56 284.561   5
   0   2  16 5241.94 256.796   6
   0   2 -16 4838.97 237.228  25
   0  -2 -16 5108.13 256.685  30
   0   2  18 3865.72 217.907   6
   0  -2 -18 3478.62 251.975   5
   0   2 -18 4090.57 193.523  25
   0  -2 -18 3509.64 212.978  30
   0   2  20 8587.31 412.440   6
   0   2 -20 8905.77 398.082  25
   0  -2 -20 9325.07 416.246  30
   0  -2 -22 3812.65 258.910   5
   0   2  22 3414.32 208.523   6
   0   2 -22 3402.96 184.060  25
   0  -2 -22 3363.33 209.772  30
   0   2 -24 3430.51 189.127  25
   0   2 -24 3758.74 272.399   5
   0  -2 -24 4055.96 274.973   5
   0   2 -26 1870.14 110.201  27
   0  -2 -26 2076.01 109.742  26
   0  -2 -26 1874.27 110.970  27
   0   2 -26 1977.79 132.998  25
   0  -2 -26 2209.94 174.340  25
   0   2 -26 1973.26 122.793  40
   0   2 -26 1903.86 126.662  41
   0  -2 -26 2465.06 238.801   5
   0   2 -26 2301.91 237.398   5
   0   2 -28 18.5779 203.345   5
   0  -2 -28 86.1898 204.759   5
   0  -2 -28 79.8693 59.8379  23
   0  -2 -28 164.065 72.2910  26
   0   2 -28 133.614 70.7969  27
   0  -2 -28 173.635 70.2036  27
   0   2 -28 183.987 86.7015  40
   0   2 -28 148.528 91.6940  41
   0  -2 -28 119.366 128.179  25
   0   2 -30 76.6021 161.783  17
   0   2 -30 198.818 210.971   5
   0  -2 -30 40.6131 217.927   5
   0  -2 -30 82.3007 62.5611  23
   0   2 -30 79.5880 76.2172  27
   0  -2 -30 89.4961 73.4315  26
   0  -2 -30 136.719 74.4280  27
   0   2 -30 71.1463 99.9480  41
   0   2 -30-21.9181 90.2038  40
   0  -2 -30-68.6774 124.856  25
   0  -2 -32-226.629 226.213   5
   0   2 -32-195.191 236.647   5
   0  -2 -32-15.0715 81.8879  26
   0  -2 -32 57.7472 77.8370  27
   0   2 -32 67.0106 79.9296  27
   0   2 -32-55.9794 86.3692  40
   0   2 -32 17.5748 104.249  41
   0   2 -32-4.73910 167.502  17
   0  -2 -32 56.2826 64.8557  23
   0  -2 -34 891.193 88.7892  27
   0  -2 -34 1011.61 97.3880  26
   0   2 -34 955.056 249.203   5
   0  -2 -34 901.533 234.212   5
   0   2 -34 838.730 171.231  17
   0  -2 -34 833.557 196.575  17
   0   2 -34 803.081 92.2875  27
   0   2 -34 1006.92 116.415  41
   0   2 -34 884.402 99.3231  40
   0   2 -36 1809.94 115.150  27
   0  -2 -36 1823.14 116.016  26
   0  -2 -36 1878.41 109.588  27
   0  -2 -36 1993.07 210.017  17
   0   2 -36 1736.60 191.739  17
   0   2 -36 1515.73 135.311  41
   0   2  38-17.9370 130.464  43
   0   2 -38 30.3328 105.638  41
   0  -2 -38 166.003 72.6143  27
   0  -2 -38 135.403 76.9562  26
   0   2 -38 56.7341 77.2832  27
   0   2 -40 29.6096 70.9723  27
   0  -2 -40-6.49677 63.5136  27
   0   2 -40 13.8262 70.8605  24
   0   2 -42 201.559 61.1725  24
   0   2 -42 199.283 62.4171  27
   0  -2 -42 342.290 100.346  41
   0  -2 -42 264.700 56.3819  27
   0   2 -42 333.972 107.388  34
   0  -2 -44-110.261 94.3078   4
   0   2 -44 24.4016 50.3192  24
   0   2 -44 61.3757 49.8424  27
   0  -2 -44 23.9648 83.1583  41
   0   2 -44-133.474 90.7825  34
   0  -2 -44-17.1059 43.4249  27
   0   2 -46 48.8435 39.8301  24
   0  -2 -46 104.983 41.4894  24
   0  -2 -46 18.6346 70.3317   4
   0   2 -46 66.7398 70.0995   4
   0   2 -46-56.5728 63.8547  34
   0   2 -46 24.4062 37.6767  27
   0   3   1 36136.6 1453.61   3
   0   3  -1 33338.7 1454.75   3
   0  -3  -1 35434.9 1431.62  30
   0   3   3 1462.62 207.757   3
   0   3  -3 1284.30 216.214   3
   0   3  -3 1569.47 109.459  25
   0  -3   3 1442.08 100.418   1
   0  -3  -3 1413.84 124.630  30
   0  -3  -5 14401.4 629.645  30
   0  -3   5 15488.5 622.510   1
   0   3  -5 13764.1 667.951   3
   0   3   5 14322.6 664.293   3
   0   3  -5 15332.1 620.772  25
   0  -3  -5 15440.3 625.479   5
   0  -3  -7 97822.1 3909.47  30
   0  -3   7 95803.9 3903.46   1
   0   3  -7 100871. 3901.42  25
   0  -3  -7 91952.2 3904.49   5
   0   3   7 93952.4 3930.76   3
   0   3  -9 763.030 80.8512  25
   0  -3  -9 728.339 122.851   5
   0  -3   9 861.769 97.4496   2
   0   3 -11 14749.6 622.259  25
   0  -3 -11 14647.1 637.847   5
   0  -3  11 15911.7 631.568   2
   0   3 -13 13531.1 554.915  25
   0  -3 -13 13423.3 577.989   5
   0   3 -13 14202.8 583.835   5
   0  -3  13 12270.5 569.039   2
   0   3 -15 9008.04 424.223   5
   0  -3 -15 9124.65 415.644   5
   0   3  15 8880.03 404.351   6
   0   3 -15 8817.26 383.290  25
   0   3 -17 9703.85 444.969   5
   0   3  17 9297.51 423.450   6
   0  -3 -17 9892.40 441.679   5
   0   3 -17 9004.19 400.376  25
   0  -3 -19 11649.1 512.611  30
   0   3  19 11867.7 513.427   6
   0  -3 -19 12055.5 535.162   5
   0   3 -19 11224.8 491.259  25
   0  -3 -21 30416.4 1252.03  30
   0   3  21 30643.2 1247.59   6
   0  -3 -21 29772.5 1266.64   5
   0   3 -21 29476.5 1231.21  25
   0  -3 -23 43511.7 1745.38  30
   0   3 -23 40391.1 1710.97  40
   0   3 -23 42628.3 1721.94  25
   0  -3 -23 44123.9 1763.43   5
   0   3  23 44367.6 1739.93   6
   0  -3 -25 26158.6 975.026  26
   0  -3 -25 25251.8 1042.67   5
   0  -3 -25 24446.4 1015.78  30
   0   3 -25 24543.4 972.663  27
   0   3 -25 20697.0 977.605  40
   0   3 -25 23826.5 978.476  41
   0   3 -25 22344.1 986.559  25
   0  -3 -27 8374.64 380.653  23
   0   3 -27 8943.88 385.609  27
   0  -3 -27 10113.8 479.201   5
   0   3 -27 10636.7 397.196  41
   0   3 -27 9509.27 392.936  40
   0  -3 -27 8946.34 384.908  27
   0  -3 -27 9542.19 386.940  26
   0   3 -29 6953.10 346.660  17
   0  -3 -29 6705.42 277.151  26
   0  -3 -29 6791.01 275.990  27
   0  -3 -29 6249.02 383.874   5
   0   3 -29 6739.24 276.596  27
   0  -3 -29 5814.32 269.087  23
   0   3 -29 6294.06 283.965  40
   0   3 -29 5636.93 287.154  41
   0  -3 -29 5746.09 327.852  25
   0   3 -31 4590.46 281.815  17
   0  -3 -31 4561.05 208.147  27
   0  -3 -31 4763.10 210.268  26
   0  -3 -31 3875.28 320.660   5
   0   3 -31 4650.95 208.757  27
   0  -3 -31 4547.46 199.378  23
   0  -3 -31 4099.50 257.943  25
   0   3 -31 4594.18 222.842  41
   0   3 -31 4203.18 218.010  40
   0  -3 -33 2727.44 143.787  27
   0  -3 -33 2813.33 147.720  26
   0  -3 -33 3322.93 283.224   5
   0  -3 -33 2540.75 133.367  23
   0   3 -33 2935.96 144.341  27
   0  -3 -33 3131.80 256.341  17
   0   3 -33 3038.59 221.852  17
   0   3 -33 2521.70 156.397  40
   0  -3 -33 2895.93 176.060  41
   0   3 -33 2793.50 160.579  41
   0   3  33 2443.95 188.092  43
   0   3 -35 126.716 80.4029   8
   0   3 -35 253.687 76.1418  24
   0  -3 -35 208.520 83.4976  26
   0  -3 -35 340.594 75.4067  27
   0   3 -35 257.800 81.6935  27
   0   3 -35 341.660 151.165  17
   0  -3 -35 319.846 178.209  17
   0   3 -35 163.887 90.9811  40
   0   3 -35 175.244 101.249  41
   0  -3 -35 406.756 122.280  41
   0  -3 -37 324.604 82.9106  26
   0   3 -37 281.776 79.8508  27
   0  -3 -37 212.590 73.5570  27
   0   3 -37 369.233 76.4411  24
   0   3 -37 140.723 85.8176  40
   0   3 -39 250.649 70.7636  24
   0  -3 -39 333.568 67.2906  27
   0  -3 -39 289.734 77.1194  26
   0   3 -39 245.401 71.3310  27
   0   3 -41 376.284 65.5258  24
   0   3 -41 429.406 68.1139  27
   0  -3 -41 345.070 59.0511  27
   0  -3 -43 40.9390 44.6826  27
   0   3 -43 40.1456 53.4802  24
   0   3 -43-31.2232 56.5598  27
   0  -3 -43-40.7809 90.7884   4
   0   3 -43-58.2357 100.993  34
   0   3 -45 122.270 43.0686  24
   0   3 -45 122.719 43.3781  27
   0   3 -45 13.9422 79.2539  34
   0  -3 -45 49.4635 73.2181   4
   0   4   0 38041.9 1584.00   3
   0  -4  -2 6826.12 314.127  30
   0   4   2 6987.82 380.595   3
   0   4  -2 6901.22 377.895   3
   0   4   4 183.561 220.146   3
   0   4  -4 120.376 221.038   3
   0   4  -4 188.157 83.3222  25
   0  -4  -4 125.721 110.862  30
   0  -4   4 259.760 80.1147   1
   0  -4  -6 6087.34 287.083   5
   0   4  -6 5598.56 376.079   3
   0   4   6 6120.56 365.226   3
   0  -4   6 6222.04 285.116   1
   0  -4  -6 6041.12 297.451  30
   0  -4  -8 3984.59 199.798   5
   0   4   8 3533.37 282.870   3
   0  -4   8 3948.13 191.901   1
   0  -4  -8 3370.55 202.187  30
   0   4  -8 3842.54 180.848  25
   0   4  10 3951.21 312.582   3
   0  -4  10 4312.44 206.156   2
   0   4 -10 4202.91 198.716  25
   0  -4 -10 4283.42 223.273   5
   0   4  12 7242.89 412.632   3
   0  -4  12 7170.14 323.737   2
   0  -4 -12 6978.31 335.929   5
   0   4 -12 7620.13 347.198   5
   0   4 -12 7023.84 311.764  25
   0  -4  14 9723.37 429.722   2
   0   4 -14 9873.63 415.699  25
   0  -4 -14 9590.15 441.161   5
   0   4 -14 9619.32 448.359   5
   0   4 -16 37943.7 1534.54  25
   0   4 -16 39507.4 1561.54   5
   0   4  16 35666.8 1549.37   6
   0  -4 -16 37595.4 1555.14   5
   0   4 -18 1184.94 105.186  25
   0   4 -18 1287.45 187.242   5
   0   4  18 1242.02 165.312   6
   0  -4 -18 1586.86 178.393   5
   0   4 -20 2793.64 155.101  25
   0  -4 -20 2453.91 194.540  30
   0   4 -20 3049.48 237.065   5
   0  -4 -20 3148.68 229.264   5
   0   4  20 3049.54 206.527   6
   0   4 -22 1812.00 121.426  40
   0   4 -22 1898.75 124.371  25
   0  -4 -22 1569.24 177.489  30
   0   4 -22 1718.64 219.623   5
   0  -4 -22 1528.44 206.912   5
   0   4  22 1934.15 186.531   6
   0   4  24 3595.64 219.337   6
   0  -4 -24 3757.76 257.450   5
   0   4 -24 3086.67 259.403   5
   0  -4 -24 2992.67 215.391  30
   0   4 -24 3066.42 163.361  25
   0  -4 -24 3048.66 149.671  26
   0   4 -24 2866.46 154.369  41
   0   4 -24 2826.18 164.237  40
   0   4 -26 1441.62 177.239  17
   0  -4 -26 1305.33 171.023  30
   0   4  26 1137.39 173.536   6
   0  -4 -26 1530.22 214.025   5
   0   4 -26 1288.11 223.005   5
   0   4 -26 1267.74 93.9948  27
   0  -4 -26 1312.30 91.9321  26
   0   4 -26 1105.67 104.104  41
   0   4 -26 1171.86 113.177  40
   0   4 -28 717.821 170.787  17
   0  -4 -28 810.549 212.580   5
   0   4 -28 899.063 234.297   5
   0   4 -28 915.804 100.187  41
   0   4 -28 652.007 109.258  40
   0   4 -28 759.452 88.0072  27
   0  -4 -28 678.911 89.1555  26
   0   4 -30 237.530 83.3064  27
   0  -4 -30 305.789 78.0154  27
   0  -4 -30 252.382 85.3507  26
   0   4 -30 127.900 221.981   5
   0   4 -30 244.240 75.5381  24
   0   4 -30 163.366 96.5304  41
   0   4 -30 261.668 102.773  40
   0   4 -30 207.267 162.944  17
   0  -4 -30 449.304 154.012  25
   0   4 -32-8.06582 97.1807  40
   0   4  32 324.575 294.065   3
   0  -4 -32 183.237 135.386  25
   0   4 -32 7.58001 223.101   5
   0  -4 -32-10.5302 82.8249  26
   0  -4 -32 57.3695 77.8141  27
   0   4 -32-5.93863 80.3670  27
   0   4 -32 56.1962 75.2377  24
   0   4 -32 97.6789 156.314  17
   0  -4 -34 132.818 184.887  17
   0   4 -34 255.154 151.946  17
   0   4 -34 28.4502 80.9866  27
   0   4 -34 15.6340 206.011   5
   0   4 -34 112.433 75.5040  24
   0   4 -34-82.9071 84.5566   8
   0  -4 -34 108.784 73.4233  27
   0  -4 -34 85.5535 81.9484  26
   0   4 -34-12.9496 98.7974  40
   0  -4 -34-8.65519 116.888  41
   0   4 -36 56.1642 77.1044  27
   0   4 -36 140.373 71.6677  24
   0   4 -36 38.8662 79.6307   8
   0  -4 -36 95.7874 75.4908  26
   0  -4 -36 36.0345 69.7450  27
   0  -4 -36 111.301 118.945  41
   0   4 -36 7.15734 87.4656  40
   0   4 -38 77.8952 73.7406  27
   0   4 -38 122.862 69.9981  24
   0   4 -38-53.0759 72.4566   8
   0  -4 -38-85.2894 121.234  41
   0   4 -38-93.0807 85.7370  40
   0  -4 -38 67.3508 79.0502  26
   0  -4 -38 80.5218 64.1024  27
   0  -4 -40 113.526 55.9736  27
   0  -4 -40 20.9144 65.5338  26
   0   4 -40 85.8277 63.4204  24
   0  -4 -40-5.70781 106.720  41
   0   4 -40 48.7835 69.2268  27
   0  -4 -40 117.346 103.148   4
   0   4 -42-56.0738 112.684  34
   0  -4 -42 55.2800 45.2315  27
   0   4 -42-12.2154 55.6273  24
   0  -4 -42-122.772 96.1548   4
   0  -4 -42 8.50645 96.4414  41
   0   4 -42 75.9891 60.5474  27
   0   4 -44 126.857 48.5313  27
   0   4 -44 128.313 45.0494  24
   0   4 -44 241.520 91.9957  34
   0  -4 -44 58.4246 75.2332   4
   0  -4 -44 52.1915 77.8992  41
   0   4 -46-23.3990 63.4509  34
   0   4 -46 29.3304 31.8798  24
   0  -5  -1 2158.73 157.655  30
   0   5   1 2084.52 262.840   3
   0   5  -1 2203.21 266.056   3
   0  -5  -3 28541.4 1166.52  30
   0   5   3 28888.5 1208.22   3
   0   5  -3 28533.2 1204.77   3
   0  -5   3 27798.1 1156.63   1
   0   5  -5 536.026 246.559   3
   0   5   5 337.963 229.877   3
   0  -5   5 561.965 97.7201   1
   0  -5  -5 410.287 125.778  30
   0  -5  -7 35240.6 1485.35  30
   0   5  -7 36897.1 1474.79  25
   0   5  -7 32990.2 1525.85   3
   0   5   7 35781.9 1519.96   3
   0  -5   7 37012.2 1477.06   1
   0  -5  -9 56738.8 2417.21   5
   0  -5  -9 58549.7 2426.95  30
   0   5   9 61890.1 2462.61   3
   0  -5   9 55689.9 2417.75   1
   0  -5 -11 58410.7 2505.41   5
   0   5 -11 63225.7 2513.49   5
   0  -5 -11 59854.3 2512.84  30
   0   5 -11 66030.8 2501.00  25
   0  -5  11 61007.8 2503.58   2
   0   5  11 57565.5 2548.26   3
   0   5 -13 39660.1 1558.55  25
   0  -5  13 37242.8 1564.80   2
   0   5  13 35138.9 1617.38   3
   0   5 -13 38644.5 1576.21   5
   0  -5 -13 37785.5 1570.11   5
   0   5  15 36527.4 1522.90   3
   0   5 -15 35650.6 1453.27  25
   0   5 -15 35162.7 1475.43   5
   0  -5 -15 35386.0 1471.12   5
   0   5  17 38990.5 1723.59   3
   0   5 -17 41042.3 1648.98  25
   0  -5 -17 40365.2 1671.58   5
   0   5  17 39549.8 1666.76   6
   0   5 -17 40651.8 1677.23   5
   0   5  19 19521.5 951.205   3
   0   5 -19 21548.1 851.801  25
   0   5 -19 18796.8 841.878  40
   0   5 -19 22030.1 892.876   5
   0  -5 -19 21710.5 887.281   5
   0   5  19 22285.3 878.622   6
   0   5 -21 19835.1 815.094  40
   0  -5 -21 20508.8 854.640  30
   0   5  21 18041.2 931.307   3
   0   5 -21 19504.4 822.895  25
   0   5  21 20996.2 852.728   6
   0  -5 -21 19208.2 862.218   5
   0   5 -21 19464.5 867.211   5
   0   5 -23 23708.0 995.927  40
   0   5  23 27011.7 1125.76   3
   0  -5 -23 25586.4 1037.05  30
   0  -5 -23 25710.9 990.790  26
   0   5 -23 23986.5 1001.04  25
   0   5 -23 23947.3 1050.89   5
   0   5  23 25662.2 1032.85   6
   0   5 -23 22910.0 986.979  24
   0  -5 -25 1077.93 94.6704  26
   0  -5 -25 1159.99 167.977  30
   0   5  25 1167.51 305.584   3
   0   5 -25 1024.73 98.9506  10
   0   5 -25 1092.30 84.6497  24
   0   5 -25 1235.42 116.057  40
   0   5 -25 1113.39 164.496  17
   0   5 -25 1248.30 224.724   5
   0   5  25 1269.77 180.643   6
   0   5 -27 5415.48 252.840  40
   0  -5 -27 5103.87 309.341  30
   0   5 -27 5169.02 345.823   5
   0   5  27 5570.27 307.056   6
   0   5 -27 5142.25 234.186  24
   0  -5 -27 5255.37 237.183  26
   0   5 -27 5858.55 304.259  17
   0   5  27 4681.56 422.821   3
   0   5  29 5912.47 474.836   3
   0   5 -29 7064.47 360.903  17
   0   5 -29 6959.73 413.475   5
   0  -5 -29 7011.54 303.944  26
   0   5 -29 6386.96 314.214  40
   0   5 -29 7092.96 298.231  24
   0   5 -31 147.866 74.3764  24
   0  -5 -31 127.812 146.285  25
   0   5 -31 197.039 81.9052  27
   0  -5 -31 81.2111 81.9323  26
   0  -5 -31 111.630 75.8912  27
   0   5 -31 83.7860 112.695  40
   0   5 -31 272.298 147.145  17
   0   5 -33 5.51922 108.122  40
   0  -5 -33-1.71416 114.994  41
   0   5 -33 51.0288 79.4675  27
   0   5 -33 38.4088 219.023   5
   0   5 -33 68.0052 144.754  17
   0   5 -33 117.826 75.3357  24
   0  -5 -33 60.3758 75.3693  26
   0  -5 -33 85.1722 73.5946  27
   0   5 -35 35.3881 78.9561  27
   0   5 -35 65.0717 72.3343  24
   0   5 -35-50.0251 92.6340   8
   0   5 -35-42.3870 96.4531  40
   0  -5 -35 9.95511 114.856  41
   0  -5 -35 63.2186 68.6264  27
   0  -5 -35 69.4983 81.4013  26
   0  -5 -37 260.507 72.9983  26
   0  -5 -37 293.943 64.5720  27
   0   5 -37 302.289 70.5821  24
   0   5 -37 271.633 79.2925  27
   0   5 -37 194.123 82.4976   8
   0  -5 -37 175.179 113.282  41
   0   5 -37 182.320 91.7163  40
   0  -5 -37 123.415 111.419   4
   0  -5 -39 143.670 70.4415  26
   0  -5 -39 190.644 55.7532  27
   0   5 -39 142.663 61.9702  24
   0   5 -39 136.636 69.4456  27
   0   5 -39 97.8506 67.3546   8
   0  -5 -39 154.587 97.8259   4
   0  -5 -39 183.777 104.599  41
   0   5 -39 90.6937 78.7354  40
   0   5 -41 208.795 113.246  34
   0  -5 -41 201.690 59.6399  26
   0   5 -41 228.872 56.7218  24
   0  -5 -41 76.8060 85.6798   4
   0  -5 -41 98.5616 92.4420  41
   0   5 -41 185.169 61.8608  27
   0   5 -43 497.907 98.0936  34
   0  -5 -43 165.586 70.6243   4
   0   5 -43 455.084 49.6966  24
   0  -5 -43 250.603 80.8227  41
   0   5 -43 372.976 52.9852  27
   0   5 -45 298.052 73.2380  34
   0   5 -45 385.046 37.4441  24
   0   6   0 742.135 247.434   3
   0  -6   0 671.886 140.355  30
   0   6  -2 8581.00 452.045   3
   0   6   2 8701.28 450.962   3
   0  -6   2 7802.18 353.320   1
   0  -6  -2 7565.44 368.143  30
   0   6  -4 14910.8 668.303   3
   0   6   4 14129.7 657.339   3
   0  -6   4 14246.9 587.230   1
   0  -6  -4 12839.8 599.432  30
   0   6   6 4847.27 337.159   3
   0   6  -6 4045.32 349.424   3
   0  -6   6 4266.22 222.095   1
   0  -6  -6 4530.32 245.861  30
   0   6   8 6726.30 405.173   3
   0  -6  -8 6376.14 322.423  30
   0   6  -8 6558.05 307.528   5
   0  -6   8 6455.37 303.306   1
   0  -6 -10 71996.3 3027.48  30
   0  -6  10 74970.7 3019.95   2
   0   6  10 67010.2 3063.92   3
   0   6 -10 74787.5 3023.56   5
   0   6 -10 77202.6 3015.87  25
   0  -6  12 311.939 106.797   2
   0   6 -12 178.989 140.112   5
   0  -6 -12 238.537 140.784  30
   0   6 -12 192.166 96.4757  25
   0   6  12 55.8360 243.578   3
   0   6 -14 4343.44 255.578   5
   0   6 -14 4559.86 221.724  25
   0   6  14 4205.19 343.792   3
   0   6 -16-14.4680 153.644   5
   0   6 -16 98.0631 99.1802  25
   0   6  16-7.22730 249.504   3
   0   6 -18 2425.76 222.768   5
   0   6  18 2792.89 220.103   6
   0   6 -18 3254.50 171.828  25
   0   6  18 2046.92 305.663   3
   0  -6 -20 374.218 74.1391  26
   0   6 -20 426.588 98.9354  25
   0   6  20 539.702 265.608   3
   0   6 -20 348.246 60.4715  24
   0   6 -20 182.189 97.0328  40
   0   6  20 264.017 167.907   6
   0   6 -20 362.089 172.298   5
   0   6 -20 301.014 68.5306  27
   0   6 -22 5503.33 249.515  25
   0   6 -22 4803.14 241.207  40
   0   6  22 5441.95 399.108   3
   0   6 -22 4941.71 224.576  24
   0  -6 -22 5261.64 296.787  30
   0   6  22 5722.58 299.665   6
   0   6 -22 4807.71 315.118   5
   0   6 -22 4905.56 227.593  27
   0  -6 -22 5511.27 231.022  26
   0   6 -24 261.667 105.944  40
   0   6  24 728.285 283.057   3
   0   6 -24 88.3213 86.7309  10
   0   6 -24 198.800 67.2635  24
   0   6 -24 239.007 152.009  17
   0  -6 -24 277.214 163.372  30
   0   6 -24 103.698 193.205   5
   0   6  24 273.855 173.930   6
   0  -6 -24 214.315 76.5160  26
   0   6 -26 637.485 118.555  40
   0   6  26 846.955 283.676   3
   0   6 -26 732.062 100.471  10
   0   6 -26 809.787 80.4420  24
   0   6 -26 949.478 157.240  17
   0  -6 -26 683.839 168.787  30
   0  -6 -26 697.465 91.8798  26
   0   6 -26 500.324 208.031   5
   0   6  26 684.495 180.831   6
   0   6 -28 349.390 213.664   5
   0   6  28 342.146 170.256   6
   0  -6 -28 58.0988 159.377  30
   0   6 -28 24.2337 90.3519  10
   0   6 -28 195.650 74.6198  24
   0   6 -28-26.5925 113.476  40
   0  -6 -28 59.2867 79.0718  26
   0   6 -28 241.064 156.299  17
   0   6 -30 167.745 76.2585  24
   0   6 -30 47.3131 111.306  40
   0   6 -30 94.2825 216.508   5
   0  -6 -30 31.8017 85.3669  26
   0   6 -30 125.575 151.307  17
   0  -6 -32 1789.82 192.184  25
   0   6 -32 2000.52 119.166  24
   0  -6 -32 2140.35 118.213  27
   0  -6 -32 2068.67 124.004  26
   0   6 -32 2024.01 146.143  40
   0   6 -32 2468.75 187.822  17
   0  -6 -32 1971.28 150.680   4
   0  -6 -34 38.5398 111.102  41
   0   6 -34-78.0940 104.964  40
   0  -6 -34 59.2856 81.9700  26
   0  -6 -34 52.4049 70.6305  27
   0   6 -34-46.6839 99.6627   8
   0  -6 -34-42.8926 109.966   4
   0   6 -34 63.5483 73.1415  24
   0  -6 -36 175.338 110.824  41
   0   6 -36 91.3899 101.784  40
   0  -6 -36 125.626 73.7589  26
   0  -6 -36 237.522 62.9841  27
   0   6 -36 313.309 79.9552  27
   0   6 -36 70.6300 92.8048   8
   0  -6 -36 275.723 105.900   4
   0   6 -36 221.527 69.5992  24
   0   6 -38 35.7066 88.8479  40
   0  -6 -38 62.7215 99.6711  41
   0  -6 -38 160.622 67.1892  26
   0  -6 -38 214.843 53.9564  27
   0   6 -38 249.162 72.8109  27
   0   6 -38 89.9693 79.8535   8
   0  -6 -38 115.150 91.3730   4
   0   6 -38 176.028 63.5897  24
   0   6 -40 346.494 56.8858  24
   0   6 -40 302.167 74.7991  40
   0  -6 -40 196.362 91.7507  41
   0  -6 -40 391.395 62.4664  26
   0   6 -40 300.258 116.595  34
   0  -6 -40 192.179 78.4331   4
   0   6 -40 304.157 64.5650  27
   0  -6 -42-5.68279 76.3757  41
   0   6  42 176.221 96.6340  38
   0   6 -42 116.374 98.9424  34
   0   6 -42 100.596 44.8962  24
   0   6 -44-30.6280 75.0089  34
   0   6 -44-20.9493 32.2979  24
   0   7   1 17163.6 731.651   3
   0   7  -1 15082.2 720.100   3
   0  -7   1 14988.4 644.606   1
   0  -7   1 15288.2 657.683  30
   0  -7  -1 14417.7 656.600  30
   0   7  -3 5954.50 376.240   3
   0   7   3 5539.06 374.935   3
   0  -7   3 5171.30 260.377   1
   0  -7  -3 5089.00 282.634  30
   0  -7   3 5324.36 280.799  30
   0  -7   5 13711.2 576.573   1
   0   7  -5 13304.4 562.598   5
   0   7   5 13487.8 658.826   3
   0   7  -5 13158.4 662.339   3
   0  -7  -5 13388.7 590.482  30
   0  -7  -7 550.051 143.223  30
   0   7   7 530.602 260.907   3
   0   7  -7 739.662 291.478   3
   0  -7   7 701.846 121.614   1
   0   7  -7 638.348 101.912   5
   0   7  -9 13843.0 590.732   5
   0   7   9 12489.2 667.161   3
   0  -7  -9 14206.4 608.573  30
   0  -7 -11 868.519 158.660  30
   0   7 -11 800.636 133.556   5
   0  -7  11 764.691 124.709   2
   0   7  11 923.201 259.841   3
   0   7 -13 28512.7 1103.78   5
   0  -7 -13 28750.8 1111.28  30
   0   7 -13 24677.8 1071.73  40
   0   7  13 28063.2 1167.72   3
   0   7  15 595.887 265.403   3
   0   7 -15 653.731 155.610   5
   0   7 -15 603.643 96.9807  40
   0   7  17 5317.42 405.206   3
   0  -7 -17 6051.89 257.313  26
   0   7 -17 5368.13 316.421   5
   0   7 -17 5829.80 253.099  27
   0   7 -17 5745.14 258.440  39
   0   7 -17 5855.75 250.507  24
   0   7 -19 7060.31 332.014  27
   0   7  19 8105.68 399.751   6
   0   7 -19 7871.38 401.228   5
   0   7 -19 8104.70 330.646  24
   0   7  19 8186.62 483.151   3
   0  -7 -19 8349.14 336.776  26
   0   7 -21 1278.54 159.357  17
   0   7 -21 1126.48 85.3241  24
   0   7 -21 1001.57 72.4512  28
   0   7 -21 1155.20 92.8250  27
   0   7  21 1313.47 191.120   6
   0   7 -21 1404.35 196.284   5
   0  -7 -21 1236.00 95.7553  26
   0   7  21 1265.05 278.087   3
   0   7 -23 84.5242 152.090  17
   0   7 -23 26.5248 69.3647  24
   0   7 -23 67.4953 79.5066  27
   0   7 -23 39.2594 50.9060  28
   0   7 -23 68.8207 185.514   5
   0   7  23-49.5751 180.016   6
   0  -7 -23 55.5083 79.4006  26
   0  -7 -23 25.2938 161.896  30
   0   7 -23 140.650 108.410  40
   0   7 -25 237.636 118.783  40
   0   7 -25 221.451 94.8807  10
   0   7 -25 331.746 156.901  17
   0   7 -25 217.500 74.9144  24
   0   7 -25 298.716 83.0967  27
   0  -7 -25 209.639 86.7720  26
   0  -7 -25 47.4527 156.049  30
   0   7  25 279.593 178.926   6
   0   7 -25 188.155 192.203   5
   0   7 -27 1662.58 130.141  10
   0   7  27 1725.84 204.394   6
   0   7 -27 1707.51 226.576   5
   0   7 -27 1792.77 109.339  24
   0   7 -27 2040.34 185.292  17
   0   7 -27 1634.14 143.150  40
   0  -7 -27 1974.60 200.531  30
   0  -7 -27 1759.06 115.288  26
   0   7 -29 2102.13 143.501  10
   0   7 -29 2099.76 246.197   5
   0   7  29 2583.20 219.342   6
   0  -7 -29 2443.11 137.888  26
   0   7 -29 2491.56 130.588  24
   0  -7 -29 2213.51 216.766  30
   0   7 -29 2479.80 199.651  17
   0   7 -29 2337.85 164.922  40
   0   7 -31 644.012 119.185  40
   0   7 -31 726.108 81.8985  24
   0   7 -31 362.912 92.9622  10
   0  -7 -31 570.940 87.6789  26
   0  -7 -31 585.830 79.7051  27
   0  -7 -33 499.088 79.6831  26
   0  -7 -33 416.570 71.1444  27
   0   7 -33 456.753 109.393  40
   0  -7 -33 670.468 109.299  41
   0   7 -33 373.259 75.2343  24
   0   7 -33 491.870 100.596   8
   0  -7 -35 117.724 75.4976  26
   0  -7 -35 72.1504 59.5352  27
   0   7 -35-7.38867 104.944  40
   0  -7 -35-26.9414 100.971  41
   0   7 -35 7.36138 65.9781  24
   0   7 -35 104.054 88.4054   8
   0  -7 -37 85.1911 66.5361  26
   0   7 -37 30.4759 86.7452  40
   0  -7 -37 161.732 93.8284  41
   0   7 -37 124.298 61.3573  24
   0   7 -37 67.9596 82.9064   8
   0   7 -39 276.525 68.0266   8
   0  -7 -39 445.677 85.1282  41
   0   7 -39 345.003 78.9997  40
   0   7 -39 398.602 56.0631  24
   0   7  39 187.139 114.794  38
   0  -7 -39 418.140 59.9968  26
   0  -7 -41-10.4426 70.6850  41
   0  -7 -41 61.2496 46.2956  26
   0   7 -41 76.1270 43.0857  24
   0   7  41-34.4250 90.5109  38
   0   7  43 31.8799 66.9978  38
   0  -8   0 39530.5 1625.05  30
   0  -8   0 37783.7 1613.39   1
   0   8   0 42551.2 1681.29   3
   0  -8  -2 29146.2 1205.99  30
   0  -8   2 28395.1 1205.26  30
   0  -8  -2 28139.0 1196.96   1
   0  -8   2 28484.9 1193.27   1
   0   8  -2 31953.2 1270.90   3
   0   8   2 27930.3 1258.64   3
   0  -8  -4 39488.0 1663.85  30
   0  -8   4 38086.1 1663.96  30
   0  -8   4 41437.1 1654.34   1
   0   8  -4 41437.9 1722.42   3
   0   8   4 41435.3 1716.80   3
   0   8   6 25558.4 1083.31  38
   0   8   6 27555.8 1175.12   3
   0   8  -6 28279.0 1189.66   3
   0  -8  -6 27100.7 1112.98  30
   0   8  -8 6720.09 294.316  38
   0   8   8 6430.13 305.803  38
   0   8  -8 6242.74 301.146  39
   0   8   8 7682.51 437.856   3
   0  -8  -8 7682.01 349.403  30
   0   8 -10 18270.2 774.592  39
   0  -8  10 19420.1 800.563   2
   0   8  10 18901.2 877.288   3
   0  -8 -10 19164.4 812.023  30
   0  -8 -12 6404.24 323.301  30
   0   8 -12 6245.73 298.389   5
   0   8  12 5982.39 289.256  38
   0   8 -12 5752.47 272.369  39
   0   8 -12 6175.22 272.640  40
   0   8  12 6341.82 406.171   3
   0   8 -14 26125.5 1093.69  40
   0   8 -14 25046.7 1121.21   5
   0  -8 -14 27784.3 1137.73  30
   0   8  14 27556.6 1109.12  38
   0   8  14 25017.7 1190.91   3
   0   8 -14 26796.0 1087.25  24
   0  -8 -14 27310.1 1091.90  26
   0   8 -16 11896.7 462.058  24
   0   8 -16 10480.7 473.478  40
   0   8 -16 10016.0 459.240  28
   0   8 -16 12601.0 464.519  27
   0   8 -16 11293.2 512.910   5
   0  -8 -16 11020.5 524.762  30
   0   8  16 11124.4 596.599   3
   0   8  16 10955.3 493.501  38
   0   8 -16 9854.07 469.670  39
   0  -8 -16 11826.3 467.389  26
   0   8 -18 4279.02 180.485  24
   0   8 -18 3667.03 184.627  27
   0   8 -18 3937.55 176.092  28
   0   8 -18 3747.24 256.407   5
   0   8  18 4718.13 275.031   6
   0   8  18 3565.84 229.334  38
   0   8 -18 3190.49 188.305  39
   0   8  18 4323.54 359.099   3
   0   8 -18 4150.82 202.407  40
   0  -8 -18 4360.04 189.214  26
   0   8 -20 2434.78 123.355  28
   0   8 -20 2617.48 138.474  27
   0   8  20 2718.14 231.043   6
   0   8 -20 2190.20 221.569   5
   0   8 -20 2605.98 130.374  24
   0  -8 -20 2538.40 141.516  26
   0   8 -22 1679.65 95.4832  28
   0   8 -22 1888.02 114.799  27
   0   8  22 1639.99 207.016   6
   0   8 -22 1632.60 207.137   5
   0   8 -22 1794.41 106.577  24
   0  -8 -22 1582.43 120.759  26
   0  -8 -24 4747.07 225.387  26
   0   8 -24 4267.83 308.169   5
   0   8  24 4974.67 306.447   6
   0   8 -24 4927.07 222.825  27
   0   8 -24 5223.38 210.451  28
   0  -8 -24 4635.49 301.000  30
   0   8 -24 4294.87 236.767  10
   0   8 -24 4495.55 217.852  24
   0   8 -26 5712.20 255.237  24
   0  -8 -26 5560.89 259.636  26
   0   8 -26 5835.40 351.579   5
   0   8  26 6620.21 337.877   6
   0   8 -26 5896.98 260.996  27
   0  -8 -26 5890.52 337.362  30
   0   8 -26 5935.33 279.625  40
   0   8 -26 5530.78 269.953  10
   0   8 -28 4135.48 196.449  24
   0  -8 -28 4096.41 203.860  26
   0   8  28 4041.06 276.415   6
   0  -8 -28 4740.75 279.729  30
   0   8 -28 4085.60 202.737  27
   0   8 -28 4545.25 226.837  40
   0   8 -28 4512.99 212.938  10
   0   8 -30 3230.74 149.795  24
   0   8 -30 2707.81 164.030  10
   0   8 -30 2946.85 180.420  40
   0  -8 -30 3158.74 168.532  41
   0  -8 -30 2906.82 153.431  26
   0   8 -32 2874.23 160.108   8
   0   8 -32 2687.26 138.095  24
   0   8 -32 2297.47 145.726  10
   0  -8 -32 2693.95 140.677  26
   0  -8 -32 2815.34 133.619  27
   0   8  32 1999.75 199.031  38
   0  -8 -32 3093.38 160.082  41
   0   8 -32 2771.68 165.306  40
   0   8  34 1154.76 157.091  38
   0   8 -34 1511.80 118.728   8
   0  -8 -34 1539.53 117.452  41
   0   8 -34 1576.70 125.288  40
   0  -8 -34 1250.77 95.7223  26
   0  -8 -34 1376.67 85.2302  27
   0   8 -34 1454.72 152.645  34
   0   8 -34 1652.03 94.1462  24
   0   8 -36 332.894 92.4528  40
   0  -8 -36 357.363 86.7644  41
   0  -8 -36 257.216 61.6209  26
   0   8 -36 250.877 85.5326   8
   0   8 -36 392.729 121.292  34
   0   8  36 56.4441 121.439  38
   0   8 -36 349.456 60.5698  24
   0  -8 -38 6.74865 73.4121  41
   0   8 -38-61.0203 74.4762  40
   0  -8 -38-2.66535 55.4209  26
   0   8 -38-29.8191 71.8286   8
   0   8 -38-12.5081 102.311  34
   0   8  38 59.9966 106.115  38
   0   8 -38 46.2768 50.0092  24
   0   8 -40-27.0621 51.1730   8
   0  -8 -40 28.0931 43.6484  26
   0   8 -40-6.60604 86.0138  34
   0  -8 -40 0.74361 61.1121  41
   0   8  40 14.9617 82.8544  38
   0   9   1 4417.93 228.115  38
   0   9  -1 4776.02 228.130  38
   0  -9   1 4620.63 256.866   1
   0  -9  -1 3974.42 254.573   1
   0  -9  -1 5298.29 276.886  30
   0  -9   1 4932.08 275.608  30
   0   9   1 6078.62 380.943   3
   0   9  -1 4892.38 374.739   3
   0   9  -3 1739.08 128.350  38
   0   9   3 1655.34 130.407  38
   0   9  -3 1773.15 308.254   3
   0  -9  -3 1808.31 165.458   1
   0  -9   3 1971.09 186.721  30
   0  -9  -3 1803.16 184.317  30
   0  -9  -5 3304.43 222.850  30
   0  -9   5 3005.39 222.837  30
   0  -9  -5 2772.44 207.572   1
   0   9  -5 2903.63 340.011   3
   0   9   5 2882.60 318.693   3
   0   9  -5 2664.62 169.838  39
   0   9  -5 2744.20 157.971  38
   0   9   5 2726.15 167.187  38
   0   9  -5 2986.81 139.027  28
   0   9   7 7754.12 339.426  38
   0   9  -7 7507.57 326.124  38
   0   9  -7 6554.20 330.694  39
   0   9  -7 7867.00 321.752  40
   0  -9  -7 7874.07 376.579  30
   0  -9   7 8130.21 379.911  30
   0   9   7 8495.04 468.555   3
   0   9  -7 7052.83 312.250  28
   0   9   9 2427.20 128.885  29
   0   9  -9 1868.41 151.889  39
   0   9   9 2232.89 164.052  38
   0  -9  -9 2710.65 212.119  30
   0  -9   9 2444.89 209.572  30
   0   9  -9 2566.30 142.432  40
   0   9  -9 2989.93 127.424  28
   0   9   9 2669.11 312.576   3
   0  -9 -11 241.363 77.4781  26
   0   9 -11 344.218 96.6210  40
   0   9 -11 131.686 97.0038  39
   0   9  11 322.843 123.253  38
   0   9 -11 238.168 55.7407  29
   0  -9 -11 179.251 153.933  30
   0   9  11-5.45095 74.1807  29
   0   9 -11 226.958 61.8691  28
   0   9  11 387.611 265.934   3
   0  -9 -13 820.104 93.7508  26
   0   9 -13 1080.74 79.8886  28
   0   9 -13 1139.41 110.891  40
   0   9 -13 1242.82 111.857  39
   0   9  13 632.436 138.839  38
   0   9 -13 1035.52 70.6330  29
   0  -9 -13 993.274 178.911  30
   0   9  13 1030.98 278.933   3
   0   9 -15 228.639 91.9696  39
   0   9  15 227.959 133.603  38
   0   9 -15 363.929 104.923  40
   0   9 -15 434.623 70.5746  24
   0  -9 -15 361.458 164.921  30
   0   9 -15 381.232 63.1315  28
   0  -9 -15 374.851 84.6580  26
   0   9 -17 407.938 96.1207  39
   0   9  17 351.390 136.075  38
   0   9 -17 582.249 75.2068  24
   0  -9 -17 548.892 91.1195  26
   0   9 -17 581.603 67.5990  28
   0   9 -17 332.471 115.803  40
   0  -9 -17 503.449 174.479  30
   0   9  19 1112.24 197.321   6
   0   9 -19 666.831 118.922  40
   0   9  19 585.571 145.400  38
   0   9 -19 270.797 91.1453  39
   0   9 -19 652.101 69.3416  28
   0  -9 -19 741.833 95.8997  26
   0   9 -19 887.080 80.7061  24
   0  -9 -21 695.320 91.9751  26
   0   9  21 1026.69 193.633   6
   0   9 -21 617.486 123.599  40
   0   9  21 398.514 152.424  38
   0   9 -21 778.129 70.4533  28
   0   9 -21 901.032 83.8478  24
   0   9 -23-35.7761 113.051  10
   0   9 -23 19.5332 74.2116  24
   0   9  23 53.6135 157.167  38
   0   9  23 25.1160 176.608   6
   0   9 -23 22.4633 55.7644  28
   0  -9 -23 62.2385 86.8313  26
   0   9 -25 500.712 110.662  10
   0   9 -25 656.680 81.4954  24
   0  -9 -25 824.496 167.115  30
   0   9 -25 348.977 84.5681   7
   0   9  25 926.361 181.245   6
   0  -9 -25 534.084 93.3745  26
   0   9 -25 630.489 62.2141  28
   0   9  25 495.131 161.633  38
   0   9 -27 1070.83 93.3082  24
   0   9 -27 978.884 121.700  10
   0   9  27 1072.51 174.141  38
   0  -9 -27 1222.47 101.477  26
   0   9 -29 1044.09 116.935  10
   0   9 -29 959.137 152.744  34
   0  -9 -29 1113.88 98.8405  26
   0   9 -29 1489.84 93.9841  24
   0   9 -29 1240.35 137.744  40
   0  -9 -29 1175.04 109.177  41
   0   9  29 1036.41 162.294  38
   0   9 -31 417.298 71.4497  24
   0   9 -31 233.856 112.183  40
   0  -9 -31 249.220 91.9118  41
   0   9  31 114.582 138.954  38
   0   9 -31 190.348 95.2405  10
   0  -9 -31 403.776 64.1221  27
   0  -9 -31 315.856 77.8248  26
   0   9 -31 207.186 135.171  34
   0  -9 -33 701.625 91.3975  41
   0   9 -33 636.826 106.805  40
   0   9  33 707.259 139.751  38
   0  -9 -33 682.477 75.7449  26
   0   9 -33 449.423 127.980  34
   0   9 -33 696.720 103.526   8
   0   9 -33 779.892 73.1558  24
   0  -9 -35 132.412 56.1747  26
   0   9 -35 60.5190 83.1621   8
   0   9 -35-17.7298 88.1714  40
   0  -9 -35 1.94756 73.8119  41
   0   9 -35-99.5998 108.498  34
   0   9  35 127.362 113.037  38
   0  -9 -37 35.9722 50.2544  26
   0   9 -37 42.9566 69.1475   8
   0  -9 -37 28.0886 62.1009  41
   0   9 -37-88.2807 75.2715  40
   0   9 -37-99.4250 95.2779  34
   0   9  37-6.62438 88.3269  38
   0   9  39 255.225 76.0104  38
   0  -9 -39 221.843 41.6974  26
   0   9 -39 44.2254 57.9945  40
   0   9 -39 78.9894 37.9370  19
   0   9 -39 64.3827 53.5787   8
   0   9 -39 59.5301 77.9264  34
   0 -10   0 25847.3 1083.80  30
   0  10   0 26716.9 1044.35  38
   0  10   0 27195.5 1159.97   3
   0  10   0 26204.7 1049.18  39
   0  10   0 24092.5 1030.92  29
   0 -10  -2 16685.7 721.393  30
   0 -10   2 16958.7 722.829  30
   0 -10  -2 14870.4 705.260   1
   0  10   2 16053.4 678.570  38
   0  10  -2 16041.1 677.060  38
   0  10  -2 17101.8 809.671   3
   0  10   2 16675.4 794.607   3
   0  10  -2 16022.7 680.726  39
   0  10  -2 15903.7 662.709  28
   0  10  -2 16632.9 662.515  29
   0  10   2 15765.3 663.150  29
   0 -10  -4 21303.4 870.965  30
   0 -10   4 21499.0 874.830  30
   0 -10  -4 18537.5 857.149   1
   0  10   4 19715.5 829.263  38
   0  10  -4 20264.6 825.326  38
   0  10   4 22875.7 948.764   3
   0  10  -4 19059.4 827.472  39
   0  10  -4 18624.0 812.430  28
   0  10   4 20474.5 812.460  29
   0  10  -4 20055.3 811.626  29
   0 -10   6 26331.1 1173.83  30
   0 -10  -6 28426.3 1176.01  30
   0 -10  -6 23632.4 1165.21   1
   0  10   6 29209.7 1139.12  38
   0  10  -6 27137.4 1132.12  38
   0  10   6 27463.4 1235.57   3
   0  10  -6 26191.3 1135.40  39
   0  10  -6 27041.5 1125.92  40
   0  10  -6 28206.6 1120.86  29
   0  10  -6 28339.7 1122.43  28
   0 -10  -8 10863.2 498.450  30
   0 -10   8 10197.9 498.957  30
   0 -10  -8 9757.82 495.410   1
   0  10  -8 10742.0 441.451  40
   0  10  -8 8803.57 448.481  39
   0  10   8 10304.4 455.220  38
   0  10   8 9978.09 571.060   3
   0  10  -8 10997.0 429.760  29
   0  10  -8 10078.2 432.040  28
   0 -10  10 13238.7 626.260  30
   0 -10 -10 13879.5 626.024  30
   0  10  10 13108.0 561.151  29
   0  10 -10 13098.6 559.115  29
   0  10 -10 13889.1 560.821  28
   0  10  10 13365.4 587.704  38
   0  10 -10 14092.4 577.159  39
   0  10 -10 14813.4 569.279  40
   0 -10 -10 12950.7 568.030  26
   0  10  12 30496.0 1331.44  38
   0  10 -12 32193.4 1323.16  39
   0 -10  12 28747.9 1369.75  30
   0 -10 -12 31983.1 1368.19  30
   0  10 -12 33103.2 1311.14  29
   0  10 -12 33701.2 1313.72  28
   0  10 -12 31115.3 1320.55  40
   0 -10 -12 32063.8 1317.13  26
   0  10  14 5213.75 282.858  38
   0  10 -14 5767.56 265.147  39
   0  10 -14 5558.28 240.346  29
   0  10 -14 5921.06 244.798  28
   0 -10 -14 5427.67 325.958  30
   0 -10  14 5394.80 329.034  30
   0 -10 -14 4962.51 255.776  26
   0  10 -14 5836.60 266.522  40
   0 -10 -16 11562.4 528.982  30
   0  10 -16 10907.7 470.173  40
   0 -10 -16 10976.5 463.191  26
   0  10  16 11398.4 487.712  38
   0  10 -16 10378.4 466.630  39
   0  10 -16 10866.8 454.341  28
   0  10 -18 1818.43 99.5909  28
   0  10  18 1697.61 211.768   6
   0  10 -18 1844.03 137.948  40
   0 -10 -18 1775.47 207.023  30
   0  10  18 1491.08 170.183  38
   0  10 -18 1104.93 119.484  39
   0  10 -18 1599.13 135.314  34
   0 -10 -18 1610.59 117.374  26
   0 -10 -20 4337.24 212.183  26
   0  10  20 4889.43 289.348   6
   0  10 -20 4135.91 225.496  40
   0  10 -20 4945.49 196.533  28
   0  10 -20 3772.49 225.119  34
   0  10  20 3068.34 247.840  38
   0  10  22 85.3588 141.835  38
   0  10 -22-57.6065 112.834  40
   0  10 -22 37.7470 118.004  10
   0  10 -22 160.948 58.6579  28
   0  10  22 172.185 168.549   6
   0  10 -22 15.0313 120.514  34
   0 -10 -22 126.809 82.3156  26
   0  10  24 9.56902 142.376  38
   0  10 -24 234.339 115.540  40
   0  10 -24 176.999 109.795   8
   0  10 -24 41.7948 108.193  10
   0 -10 -24 103.623 82.2591  26
   0  10 -24 22.8388 87.0649   7
   0  10 -24 123.313 119.948  34
   0  10 -24 120.146 54.8932  28
   0  10 -26 128.782 100.873  10
   0  10 -26 48.4111 107.017   8
   0  10  26 102.919 137.301  38
   0  10 -26 121.324 120.690  34
   0  10 -26 115.483 74.0122   7
   0 -10 -26 99.0718 83.0378  26
   0  10  28 185.263 141.576  38
   0 -10 -28 78.2833 75.6448  26
   0  10 -28-37.4551 119.862  34
   0  10 -28 127.785 101.467  10
   0  10 -28 23.7524 105.390   8
   0 -10 -30 18.6733 67.0860  26
   0  10 -30-85.7828 114.222  34
   0  10  30-1.92647 125.942  38
   0  10 -30 91.2279 90.7422  10
   0  10  32 795.224 126.611  38
   0 -10 -32 818.375 74.0779  26
   0  10 -32 883.752 105.799  40
   0  10 -32 907.114 114.063  34
   0  10 -32 710.794 85.2344  10
   0  10 -34 341.634 54.1989  19
   0  10 -34 533.086 86.0674  40
   0  10 -34 416.504 97.5159  34
   0 -10 -34 720.283 60.6911  26
   0  10  34 479.055 105.436  38
   0  10  36 55.3721 76.8410  38
   0 -10 -36 128.567 44.7689  26
   0  10 -36 94.7341 67.7054  40
   0  10 -36 103.943 37.2360  19
   0  10 -36 62.1846 61.7617   8
   0  10 -36 102.369 78.0971  34
   0 -11   1 4436.69 267.631  30
   0 -11  -1 3921.69 264.719  30
   0  11   1 3898.48 183.913  29
   0  11  -1 4026.73 182.384  29
   0  11  -1 3655.56 219.618  39
   0  11   1 3284.64 220.211  39
   0  11  -1 4003.47 206.748  38
   0  11   1 3619.03 208.958  38
   0  11   1 4496.77 370.945   3
   0  11  -3 2731.11 170.773  38
   0  11   3 2983.60 177.891  38
   0  11  -3 3403.74 145.910  29
   0  11   3 3108.61 150.405  29
   0  11  -3 2570.67 149.165  28
   0  11  -3 2603.14 188.275  39
   0  11   3 2248.11 194.682  39
   0 -11   3 2862.31 232.906  30
   0 -11  -3 3138.04 231.031  30
   0  11   5 2252.86 165.609  38
   0  11  -5 2785.58 160.434  38
   0 -11   5 2675.22 227.688  30
   0 -11  -5 2773.91 224.559  30
   0  11   5 2641.28 134.668  29
   0  11  -5 2318.66 131.015  29
   0  11  -5 2528.99 136.363  28
   0  11  -5 2477.57 177.128  39
   0 -11  -7 12972.8 619.128   1
   0  11   7 13389.4 576.105  38
   0  11  -7 13865.1 576.068  39
   0 -11  -7 14000.3 621.739  30
   0 -11   7 13722.7 621.403  30
   0  11  -7 13358.1 559.036  28
   0  11  -7 13038.0 555.037  29
   0  11  -7 13784.1 562.151  40
   0  11  -9 4959.28 222.994  40
   0  11  -9 4857.57 209.974  28
   0  11  -9 4687.84 206.318  29
   0 -11  -9 3993.06 288.116   1
   0  11  -9 4936.91 218.684   8
   0 -11  -9 4543.99 219.615  26
   0 -11   9 3892.85 287.611  30
   0 -11  -9 4318.43 285.306  30
   0  11  -9 3845.62 231.680  39
   0  11   9 4368.38 244.742  38
   0  11 -11 256.242 74.6184  28
   0  11 -11 283.181 107.207  40
   0 -11  11 320.250 173.177  30
   0 -11 -11 425.891 166.580  30
   0  11 -11 366.827 64.9744  29
   0  11 -11 276.150 100.254   8
   0 -11 -11 380.868 88.9517  26
   0  11  11 137.041 126.531  38
   0  11 -11 348.529 113.716  39
   0 -11 -11 275.071 177.031   1
   0  11 -13 3498.45 178.172  40
   0  11 -13 3819.65 161.364  28
   0  11 -13 3417.49 154.336  29
   0 -11 -13 3617.06 265.431   1
   0  11 -13 3300.02 176.345   8
   0 -11 -13 3109.83 174.387  26
   0 -11  13 3369.39 251.146  30
   0 -11 -13 3131.77 242.191  30
   0  11  13 2673.02 202.233  38
   0  11 -13 2410.31 180.792  39
   0  11 -15 47.8438 67.9522  28
   0 -11 -15 88.5159 87.7349  26
   0  11 -15 15.8316 108.737  40
   0  11 -15 66.7963 103.348   8
   0 -11 -15 110.078 180.661   1
   0 -11  15 322.239 169.394  30
   0 -11 -15 178.626 158.031  30
   0  11 -15 29.9809 53.3792  29
   0  11  15 24.9700 129.735  38
   0  11 -15 42.5681 93.5679  39
   0  11 -17 1611.25 137.342  40
   0  11  17 1519.30 163.440  38
   0  11 -17 1495.89 122.147  39
   0 -11 -17 1173.59 213.482   1
   0 -11  17 1775.48 203.166  30
   0  11 -17 1786.29 99.3840  28
   0 -11 -17 1752.82 197.273  30
   0  11 -17 1503.25 127.505   8
   0 -11 -17 1467.76 117.762  26
   0 -11 -19 3151.32 169.807  26
   0  11 -19 3082.28 181.471  40
   0 -11 -19 3258.54 244.417  30
   0  11  19 3020.08 210.886  38
   0  11 -19 3072.60 152.151  19
   0  11 -19 3644.41 154.892  28
   0  11  19 3254.26 250.390   6
   0  11 -19 3200.58 183.769   8
   0  11 -21 3574.16 178.199  10
   0  11 -21 2651.26 144.348  19
   0  11  21 2968.23 199.556  38
   0  11 -21 2860.66 143.188  28
   0  11 -21 3151.49 179.245  40
   0 -11 -21 3589.19 161.726  26
   0  11 -21 3282.89 178.768   8
   0  11 -23 122.692 58.7849  19
   0  11  23 209.361 141.290  38
   0  11 -23 168.917 54.5176  28
   0  11 -23 210.735 105.808  40
   0  11 -23 14.4305 89.7017   7
   0  11 -23 247.471 102.747   8
   0  11 -23-86.1020 112.791  10
   0 -11 -23 120.504 80.1485  26
   0  11 -25 1925.78 134.142  10
   0  11 -25 1463.63 96.0449  19
   0  11 -25 1792.68 135.462  40
   0  11  25 2010.06 165.313  38
   0  11 -25 1580.88 107.668   7
   0  11 -25 1903.22 136.673   8
   0 -11 -25 1762.67 111.828  26
   0  11 -27 1179.15 113.346  10
   0  11 -27 1051.77 77.1952  19
   0  11 -27 1314.83 116.897  40
   0  11  27 1154.74 134.654  38
   0 -11 -27 1193.04 92.5156  26
   0  11 -27 1194.81 121.101   8
   0  11 -29 986.999 105.057   8
   0  11 -29 1053.45 69.5251  19
   0 -11 -29 1034.46 81.8438  26
   0  11 -29 860.405 103.718  10
   0  11  29 1116.61 126.158  38
   0  11 -31 1832.79 116.595   8
   0  11 -31 1682.54 112.635  10
   0  11 -31 1840.62 91.9094  19
   0 -11 -31 1938.15 100.607  26
   0  11 -33 87.1956 36.5241  19
   0 -11 -33 191.454 50.0089  26
   0  11  33 159.102 81.6480  38
   0 -11 -35 176.263 38.4939  26
   0  11  35 190.517 64.2326  38
   0  12   0 6455.38 291.118  38
   0  12   0 5921.89 269.399  29
   0 -12   0 6702.12 350.873  30
   0  12   0 5869.67 302.520  39
   0  12  -2 8650.49 373.668  38
   0  12   2 8078.98 375.959  38
   0  12  -2 8960.35 355.659  29
   0  12   2 8305.72 355.165  29
   0 -12   2 8188.02 423.180  30
   0 -12  -2 8229.86 425.110  30
   0  12  -2 7688.73 379.826  39
   0  12   2 7352.25 385.274  39
   0 -12   4 1046.20 174.012  30
   0  12   4 694.427 86.7168  29
   0 -12  -4 990.602 175.927  30
   0  12  -4 794.030 86.0322  29
   0  12   4 692.955 152.591  39
   0  12  -4 563.789 117.280  38
   0  12  -4 804.606 142.336  39
   0  12   4 998.310 134.801  38
   0  12  -6 419.687 74.3692  29
   0 -12  -6 338.288 158.945  30
   0 -12   6 611.675 168.718  30
   0  12   6 494.482 125.894  38
   0  12   6 182.064 148.790  39
   0  12  -6 201.992 120.974  39
   0 -12  -8 614.132 170.354  30
   0 -12   8 665.955 173.689  30
   0  12  -8 593.331 74.2313  29
   0  12   8 467.577 129.201  38
   0  12  -8 520.319 118.440  39
   0 -12  -8 498.944 96.9165  26
   0  12  -8 712.171 90.3018  40
   0  12 -10 3209.90 164.659  28
   0  12 -10 3447.76 158.735  29
   0 -12  10 3425.48 247.488  30
   0 -12 -10 3469.23 252.178  30
   0  12  10 3041.81 202.490  38
   0  12 -10 3469.91 190.642  39
   0 -12 -10 3019.45 173.864  26
   0  12 -10 3807.33 176.188  40
   0  12 -12 2107.68 133.976  40
   0 -12  12 2072.45 199.272  30
   0  12 -12 1843.58 113.920  28
   0  12 -12 1931.20 104.695  29
   0 -12 -12 2193.27 203.019  30
   0 -12 -12 1809.22 122.758  26
   0  12 -12 1922.91 127.722   8
   0  12 -12 1574.77 136.368  39
   0  12  12 1951.18 163.151  38
   0  12 -14 1043.80 107.740   8
   0  12 -14 1429.14 114.151  40
   0 -12 -14 1231.42 106.400  26
   0  12 -14 1146.31 78.4093  29
   0  12 -14 1306.24 93.3261  28
   0  12 -14 1033.04 119.810  39
   0  12  14 1350.80 145.616  38
   0  12 -16 2629.78 162.667   8
   0  12 -16 3067.28 181.272  10
   0  12 -16 2858.08 167.774  40
   0 -12 -16 3173.25 158.431  26
   0  12 -16 2961.41 144.676  28
   0  12 -16 2794.50 163.672  39
   0  12  16 2825.18 194.814  38
   0  12 -18 1455.27 118.776   8
   0  12 -18 1527.27 129.329  40
   0 -12 -18 1143.20 109.763  26
   0  12 -18 1460.10 92.1821  28
   0  12  18 1514.18 156.992  38
   0  12 -20 2612.88 162.551   8
   0 -12 -20 3068.06 150.541  26
   0  12  20 2912.71 187.332  38
   0  12 -20 2508.37 165.477  40
   0  12 -22 3631.71 188.822   8
   0  12 -22 3497.43 179.734   7
   0  12 -22 3868.36 188.518  40
   0 -12 -22 3475.23 175.706  26
   0  12  22 3960.18 213.591  38
   0  12 -24 510.415 104.231   8
   0  12 -24 657.616 113.759  10
   0  12 -24 413.099 82.9982   7
   0  12  24 805.165 128.151  38
   0 -12 -24 798.522 82.3116  26
   0  12 -24 746.419 103.820  40
   0  12 -26 550.684 94.5955  40
   0  12 -26 671.516 101.030  10
   0  12  26 614.236 111.342  38
   0 -12 -26 714.050 72.9463  26
   0  12 -26 504.792 94.4009   8
   0  12 -28 1440.17 101.248  40
   0  12 -28 1325.44 99.0811  10
   0  12  28 1312.26 114.788  38
   0 -12 -28 1204.24 81.5559  26
   0  12 -28 1319.93 102.503   8
   0  12  30 979.388 95.6786  39
   0  12 -30 1062.72 83.9963  40
   0  12 -30 767.594 80.9589  10
   0  12  30 1068.59 94.2754  38
   0 -12 -30 1028.11 66.2252  26
   0  12 -30 1136.18 87.4495   8
   0  12  32 743.253 74.5371  38
   0  12 -32 477.511 66.1555   8
   0 -12 -32 744.897 49.1617  26
   0  12 -32 439.446 67.2437  40
   0  13  -1 7551.06 338.909  29
   0  13   1 8500.19 354.878  38
   0  13  -1 7946.57 355.452  38
   0  13  -1 7629.76 364.308  39
   0  13   1 8130.32 367.869  39
   0  13  -3 12034.6 518.610  29
   0  13   3 13744.7 535.832  38
   0  13  -3 11830.1 538.078  39
   0  13   3 12693.2 548.694  39
   0  13  -5 12172.4 489.770  29
   0  13   5 12302.6 509.977  38
   0  13  -5 11941.9 510.029  39
   0  13   5 12639.2 520.845  39
   0  13  -7 6883.21 291.679  29
   0 -13  -7 6780.67 300.506  26
   0  13  -7 6701.37 312.910  39
   0  13   7 6469.48 312.710  38
   0  13   7 6871.65 334.142  39
   0  13  -9 8403.14 344.911  29
   0 -13  -9 8063.27 355.720  26
   0  13  -9 7439.89 361.893  39
   0  13   9 8597.88 373.474  38
   0  13   9 8086.37 390.483  39
   0  13  11 11421.6 524.462  38
   0  13 -11 11234.0 515.651  39
   0  13  11 12016.7 535.468  39
   0  13 -11 12850.1 520.394  10
   0 -13 -11 12510.8 510.861  26
   0  13 -11 12306.8 501.041  29
   0  13 -13 7699.87 340.322   8
   0  13 -13 7111.52 346.270  39
   0  13  13 7940.93 362.760  38
   0  13 -13 8972.98 356.283  10
   0  13 -13 8221.22 342.326  40
   0 -13 -13 8220.34 345.284  26
   0  13 -13 7848.94 331.807  29
   0  13 -15 3642.55 180.914  40
   0 -13 -15 3936.35 180.744  26
   0  13 -15 3293.37 180.458  39
   0  13  15 3428.62 205.414  38
   0  13 -15 3693.06 178.402   8
   0  13 -15 3727.53 201.771  10
   0  13 -17 3532.81 179.811  40
   0 -13 -17 3333.71 175.038  26
   0  13  17 3987.50 202.662  38
   0  13 -17 3757.57 176.552   8
   0  13 -17 3686.97 198.297  10
   0  13  19 4589.10 227.742  39
   0  13 -19 3832.05 192.146  40
   0 -13 -19 3863.82 185.443  26
   0  13  19 3789.34 207.322  38
   0  13 -19 3965.67 193.065   7
   0  13 -19 4242.21 191.753   8
   0  13 -21 876.498 90.7167  40
   0  13  21 829.204 114.404  38
   0  13  21 794.707 125.477  39
   0  13 -21 663.262 86.0843   8
   0 -13 -21 827.710 77.9933  26
   0  13 -21 591.129 88.1068   7
   0  13 -23 1663.45 114.122  40
   0  13  23 1892.47 138.852  39
   0 -13 -23 1846.99 102.467  26
   0  13  23 1946.31 130.461  38
   0  13 -23 1857.78 105.733   7
   0  13 -23 1696.68 113.484   8
   0  13  25 318.438 87.5675  38
   0 -13 -25 361.191 56.9949  26
   0  13 -25 192.510 74.3288  40
   0  13 -25 278.589 79.8486  10
   0  13 -25 310.617 72.4817   8
   0  13  27 1046.21 91.8850  38
   0 -13 -27 1252.19 65.8672  26
   0  13 -27 928.001 77.2112  40
   0  13  27 1049.57 96.4668  39
   0  13 -27 989.094 86.7154  10
   0  13 -27 930.819 81.6836   8
   0  13  29 810.380 71.1586  38
   0 -13 -29 788.782 50.2871  26
   0  13 -29 719.286 65.4350   8
   0  13  29 898.263 71.0356  39
   0  13 -29 641.337 62.5176  40
   0  13 -29 731.573 64.8199  10
   0  14   0-10.9512 81.8454  10
   0  14   0-129.497 112.581  39
   0  14  -2-18.3124 87.8054  10
   0  14   2 14.6804 125.391  39
   0  14   2 38.0545 96.9105  38
   0  14  -2 43.9039 113.758  39
   0 -14  -4 104.477 80.3624  26
   0  14  -4 80.6735 96.0545  10
   0  14   4 53.0448 124.360  39
   0  14   4 90.5642 106.734  38
   0  14  -4 82.8580 103.210  39
   0 -14  -6 999.207 94.5227  26
   0  14  -6 733.688 109.598  10
   0  14   6 878.603 110.125  38
   0  14  -6 771.166 113.088  39
   0  14   6 625.619 138.899  39
   0 -14  -8 233.738 80.9126  26
   0  14  -8 245.703 107.014  10
   0  14  -8 233.809 93.8252  39
   0  14   8 377.852 105.125  38
   0  14   8 258.319 138.534  39
   0 -14 -10 64.6245 79.2041  26
   0  14 -10 10.6653 113.655  10
   0  14  10 243.653 105.191  38
   0  14  10 66.1409 138.176  39
   0  14 -10 100.229 88.7838  39
   0 -14 -12 244.193 80.8350  26
   0  14 -12 196.468 112.986  10
   0  14  12 408.087 110.635  38
   0  14 -12 424.121 89.4777  39
   0  14  12 82.4994 137.037  39
   0 -14 -14 195.313 75.0579  26
   0  14  14 447.326 105.555  38
   0  14 -16 15.8862 99.1255  10
   0  14  16 168.990 98.7828  38
   0 -14 -16 101.068 66.5135  26
   0  14 -16 59.5834 92.7832   7
   0 -14 -18 632.062 67.6913  26
   0  14  18 549.515 96.1070  38
   0  14 -18 154.235 85.3999   7
   0  14 -18 326.835 98.8245  10
   0  14 -18 94.8142 66.3647   8
   0  14 -20 20.4166 89.0478  10
   0  14  20 275.941 85.5684  38
   0  14  20 177.117 98.5064  39
   0 -14 -20 117.170 53.4739  26
   0  14  22 662.991 79.6758  38
   0  14  22 562.836 94.3927  39
   0  14 -22 332.133 63.9756   7
   0  14 -22 313.452 64.3711   8
   0 -14 -22 588.744 54.4506  26
   0  14  24 314.568 67.1945  38
   0  14  24 325.665 73.6593  39
   0 -14 -24 250.534 43.2234  26
   0 -15   1 6565.19 288.656  26
   0 -15  -1 7198.63 288.489  26
   0  15   1 6628.39 303.421  39
   0  15  -1 7233.29 300.919  39
   0  15   3 15262.1 618.598  39
   0  15  -3 15160.6 614.051  39
   0 -15  -3 15510.4 607.454  26
   0  15   3 14729.7 607.435   7
   0  15  -3 13437.6 605.587  10
   0  15   5 9955.37 394.831  39
   0  15  -5 8247.62 384.494  39
   0  15  -5 8178.09 378.668  10
   0 -15  -5 9442.57 377.888  26
   0  15   5 9177.68 376.307   7
   0 -15  -7 3032.30 173.326  26
   0  15   7 4686.39 203.020  39
   0  15   7 4487.84 191.260  38
   0  15  -7 3414.63 180.767  39
   0  15   7 3861.22 170.925   7
   0  15  -7 4139.21 186.912   7
   0  15  -7 3460.68 182.809  10
   0  15   9 6822.70 297.409  39
   0 -15  -9 6839.37 277.744  26
   0  15   9 6711.63 286.917  38
   0  15  -9 5643.63 279.465  39
   0  15  -9 7119.89 286.514   7
   0  15  -9 5950.73 283.375  10
   0 -15 -11 4321.69 188.871  26
   0  15  11 4354.57 201.375  38
   0  15 -11 4182.99 192.047  39
   0  15 -11 3896.25 198.960  10
   0  15  11 4320.09 212.418  39
   0 -15 -13 3559.47 169.493  26
   0  15  13 4154.59 182.448  38
   0  15  13 3678.44 195.387  39
   0  15 -13 3848.67 181.249  10
   0  15 -15 4307.10 209.509  10
   0  15  15 4489.10 208.245  38
   0  15 -15 4609.00 205.638   7
   0 -15 -15 4750.52 198.672  26
   0  15 -17 847.178 85.1595  10
   0  15  17 926.650 78.0258  38
   0  15 -17 753.756 75.1097   7
   0 -15 -17 769.726 58.9284  26
   0  15  19 338.527 74.0861  39
   0  15  19 412.197 61.4130  38
   0  15 -19 176.570 69.3195  10
   0 -15 -19 318.618 41.9811  26
   0  15 -19 162.825 54.1368   7
   0  16   0 2419.50 137.739  39
   0  16   0 2762.96 130.240   7
   0 -16   0 2811.80 127.532  26
   0 -16  -2 2166.37 103.334  26
   0  16  -2 2153.89 113.025  39
   0  16   2 1737.45 115.341  39
   0  16  -2 2119.50 112.329   7
   0  16   2 2017.59 105.400   7
   0 -16   2 2040.47 102.554  26
   0 -16  -4 927.079 65.3898  26
   0  16  -4 1008.19 76.2250  39
   0  16   4 772.226 83.9075  39
   0  16   4 860.090 64.0134   7
   0  16  -4 995.895 81.1728   7
   0 -16   4 866.610 66.5587  26
   0 -16  -6 792.579 61.1086  26
   0  16  -6 639.106 61.6736  10
   0  16   6 844.675 83.0225  39
   0  16  -6 745.320 66.3362  39
   0  16  -6 815.847 78.3617   7
   0 -16   6 727.644 61.1957  26
   0 -16  -8 2327.72 113.565  26
   0  16  -8 2127.09 117.179  10
   0  16   8 2343.93 128.702  39
   0  16  -8 2691.86 125.131   7
   0 -16   8 2709.30 116.387  26
   0 -16 -10 4234.55 175.174  26
   0  16  10 4182.86 186.716  39
   0  16 -10 4104.34 183.257   7
   0 -16  10 4355.25 176.901  26
   0  16  12 1180.24 87.2843  39
   0 -16  12 1151.43 70.0305  26
   0  16 -12 1019.46 78.0340  10
   1   0 -47 8.76318 39.5014  24
   1   0 -47-43.4308 73.2013   4
   1   0 -47-22.3459 54.8705  42
   1   0 -45 46.1411 53.1164  24
   1   0 -45 62.6888 44.0007  27
   1   0 -43 125.924 54.9348  27
   1   0 -41-153.447 109.348  41
   1   0 -41 56.1526 65.2068  27
   1   0 -39 14.6222 119.695  41
   1   0 -39 164.605 76.0627  27
   1   0 -37-49.6261 118.017  41
   1   0 -37 29.2314 74.2872  27
   1   0 -37 82.3313 152.663  17
   1   0 -35-17.6847 82.3424  26
   1   0 -35-11.0220 72.7265  27
   1   0 -35 72.1689 231.373   5
   1   0 -35-18.9399 110.970  41
   1   0 -35-4.97838 161.345  17
   1   0 -33 43.9430 75.0538  27
   1   0 -33-17.4904 79.5670  26
   1   0 -33 282.610 235.637   5
   1   0 -33 20.1193 111.022  41
   1   0 -33-54.3517 171.042  17
   1   0 -31 32.8306 72.6245  27
   1   0 -31-36.7800 76.2443  26
   1   0 -31-164.194 181.094  17
   1   0 -31-21.3324 227.002   5
   1   0 -31 39.6809 104.677  41
   1   0 -29-10.4901 96.0750  25
   1   0 -29 10.4125 72.3409  26
   1   0 -29 20.2084 68.9382  27
   1   0 -29-23.6222 63.8753  23
   1   0 -29-184.851 181.990  17
   1   0 -29 124.117 218.317   5
   1   0 -29 36.7484 95.7892  41
   1   0 -27 105.982 104.632  25
   1   0 -27 69.1821 68.2085  26
   1   0 -27 66.4581 65.7594  27
   1   0 -27 54.4610 63.2031  23
   1   0 -27 81.8391 172.415  17
   1   0 -27 11.7169 226.784   5
   1   0 -27 116.307 95.2673  41
   1   0 -25 36.3087 200.224   5
   1   0 -25 15.9801 164.823  17
   1   0 -25 27.1278 102.557  25
   1   0 -23-63.2551 191.340   5
   1   0 -23 50.6039 166.803  17
   1   0 -23 56.3107 102.556  25
   1   0 -21-48.6491 104.441  25
   1   0 -21 102.253 192.728   5
   1   0 -19 51.2357 102.860  25
   1   0 -19 61.1232 185.386   5
   1   0 -17 37.1301 95.9501  25
   1   0 -17 113.712 172.314   5
   1   0 -15 76.6901 160.083   5
  -1   0  13-20.2188 86.9110   6
   1   0 -13 8.35285 148.582   5
   1   0 -13 3.94176 84.0929  30
  -1   0  11 40.9356 86.4435   6
   1   0 -11 162.201 141.661   5
   1   0 -11 83.3327 79.6529  30
   1   0  -9 144.490 129.427   5
  -1   0   9 162.399 83.0540   6
   1   0  -9 72.0378 75.0869  30
   1   0  -7 651.004 113.201   5
   1   0  -5 16.7754 74.7374   5
  -1   0   5-9.18794 36.5579   6
   1   0  -3 19.7554 43.8216   5
   1   0   1 28.7683 38.5468   2
   1   0   3 2.78479 77.5398   2
  -1   0  -3-4.43302 29.2715  30
   1   0   3-3.64283 38.0614   6
  -1   0  -5 102.461 51.4470  30
   1   0   5 101.095 59.8465   6
   1   0   7 2000.75 125.735   6
  -1   0 -11 55.5808 139.926  17
  -1   0 -13 469.939 149.617   5
  -1   0 -13 422.340 156.128  17
  -1   0 -15 12.4045 159.401  17
  -1   0 -15 92.1678 153.685   5
  -1   0 -15 104.171 107.964  25
  -1   0 -17 109.894 164.107  17
  -1   0 -17-19.9154 159.767   5
  -1   0 -17-27.6124 115.117  25
  -1   0 -19 85.3030 178.664  17
  -1   0 -19 52.9650 168.888   5
  -1   0 -19-17.5635 115.767  25
  -1   0 -21-130.704 175.607   5
  -1   0 -21 58.4790 113.649  25
  -1   0 -23-53.1291 184.461   5
  -1   0 -23 164.274 116.980  25
  -1   0 -25-141.382 189.145   5
  -1   0 -25 147.126 115.447  25
  -1   0 -27 45.7199 197.904   5
  -1   0 -27 117.158 114.980  25
  -1   0 -27 46.3123 64.1541  26
  -1   0 -27-5.10797 68.5134  27
  -1   0 -29-29.0188 75.1329  27
  -1   0 -29 68.1944 70.9607  26
  -1   0 -29 131.684 111.336  25
  -1   0 -29 10.5640 98.4319  41
  -1   0 -29 70.2476 209.148   5
  -1   0 -31 76.6384 106.750  41
  -1   0 -31 5.67898 79.1993  27
  -1   0 -31-9.05058 77.8270  26
  -1   0 -31-35.3504 217.546   5
  -1   0 -33 8.31938 107.863  41
  -1   0 -33-189.944 79.9867  26
  -1   0 -33 50.2078 77.0329  27
  -1   0 -33 165.543 228.913   5
  -1   0 -35 57.2735 116.145  41
  -1   0 -35 45.8388 81.2793  27
  -1   0 -37 111.836 111.663  41
  -1   0 -37-0.90843 75.0321  27
  -1   0 -39-1.52839 110.998  41
  -1   0 -39 93.8492 75.4625  27
  -1   0 -41 55.3118 100.283  41
  -1   0 -41 102.909 68.0772  27
  -1   0 -43 34.7002 54.2462  27
   1   0  43 65.8449 108.155  43
  -1   0 -43 9.23287 56.1211  24
  -1   0 -45-34.8121 45.6137  24
  -1   0 -45 0.82323 43.3636  27
  -1   0 -47 39.7027 63.3380   4
   1  -1 -46 2324.30 127.233   4
   1  -1 -46 2269.17 100.839  24
   1   1 -46 2119.97 100.025  24
   1   1 -46 1951.19 109.899  42
   1   1 -46 1948.79 95.8813  27
   1   1 -44 2307.75 138.535  34
   1   1 -44 2447.91 119.712  24
   1   1 -44 2516.24 116.088  27
   1  -1 -44 2527.24 114.093  27
   1   1 -42 1466.66 123.691  34
   1   1 -42 1389.15 90.9102  24
   1   1 -42 1362.53 85.3019  27
   1  -1 -42 1246.04 82.1091  27
   1  -1 -42 1350.19 122.843  41
  -1   1  40 1993.85 171.665  43
   1  -1 -40 2270.85 160.599  41
   1   1 -40 2220.35 152.768  41
   1  -1 -40 2262.23 122.086  27
   1   1 -40 2608.48 125.140  27
   1   1 -38 7068.81 316.620  41
   1  -1 -38 7554.91 322.054  41
   1   1 -38 6532.03 296.436  27
   1  -1 -38 6839.94 295.828  27
   1   1 -36 3005.12 150.035  27
   1  -1 -36 2897.76 149.981  27
   1   1 -36 2881.46 305.208   5
   1  -1 -36 3057.96 295.739   5
   1   1 -36 2906.88 179.315  41
   1  -1 -36 2983.09 183.096  41
   1   1 -36 2910.11 227.933  17
   1  -1 -36 3177.97 232.998  17
   1  -1 -36 3186.84 158.011  26
   1   1 -34 1143.34 92.6511  27
   1  -1 -34 953.089 241.653   5
   1   1 -34 1101.21 247.212   5
   1  -1 -34 871.498 129.269  41
   1   1 -34 1065.29 124.528  41
   1   1 -34 1121.03 180.147  17
   1  -1 -34 1111.30 192.093  17
   1  -1 -34 1177.04 98.2715  26
   1  -1 -34 1163.59 92.3023  27
   1  -1 -32 3182.01 158.628  23
   1   1 -32 3376.67 160.574  27
   1  -1 -32 2889.41 290.437   5
   1   1 -32 3339.43 303.604   5
   1   1 -32 3573.61 184.776  41
   1  -1 -32 3053.65 186.636  41
   1  -1 -32 3321.87 256.240  17
   1   1 -32 2975.92 244.038  17
   1  -1 -32 3167.49 163.534  26
   1  -1 -32 3380.04 159.970  27
   1   1 -32 3346.25 162.923  26
   1  -1 -30 8056.33 393.938  17
   1   1 -30 7277.68 375.704  17
   1  -1 -30 7523.14 305.359  23
   1  -1 -30 6547.84 338.748  25
   1   1 -30 7321.22 323.600  41
   1   1 -30 7346.70 312.078  40
   1  -1 -30 8486.13 428.995   5
   1   1 -30 7392.25 428.160   5
   1   1 -30 7023.26 307.279  27
   1  -1 -30 7519.21 307.371  27
   1   1 -30 6039.90 310.403  26
   1  -1 -30 7214.83 311.814  26
   1   1 -28 15198.6 661.287  41
   1   1 -28 14835.1 652.988  40
   1  -1 -28 15118.6 680.320  25
   1  -1 -28 17059.9 721.206  17
   1   1 -28 17278.5 708.238  17
   1  -1 -28 16882.9 743.555   5
   1   1 -28 14890.5 737.303   5
   1   1 -28 15151.1 650.527  23
   1  -1 -28 16089.2 649.632  23
   1  -1 -28 16240.1 650.638  27
   1   1 -28 16287.1 652.891  26
   1  -1 -28 15976.9 653.596  26
   1   1 -28 16292.6 651.069  27
   1   1 -26 43879.9 1788.43  26
   1  -1 -26 45291.2 1788.23  26
   1  -1 -26 45394.0 1837.46  17
   1   1 -26 45925.6 1829.64  17
   1  -1 -26 45483.4 1855.02   5
   1   1 -26 49156.7 1857.33   5
   1   1 -26 41872.8 1788.69  40
   1   1 -26 44936.0 1793.87  41
   1  -1 -26 42936.9 1811.28  25
   1   1 -26 42955.5 1803.20  25
   1   1 -24 22121.5 919.062  17
   1   1 -24 21473.7 893.298  25
   1  -1 -24 21027.2 903.056  25
   1  -1 -24 21746.2 943.513   5
   1   1 -24 21300.3 942.545   5
   1   1 -22 7787.48 398.274  17
   1   1 -22 8474.82 369.274  25
   1   1 -22 7939.60 424.532   5
   1  -1 -22 9269.50 434.480   5
   1   1 -20 35419.5 1463.49  25
   1  -1 -20 36673.8 1498.71   5
   1   1 -20 35652.9 1496.71   5
   1  -1 -18 11288.0 496.277  30
   1   1 -18 11313.1 487.501  25
   1   1 -18 11080.3 528.410   5
   1  -1 -18 11530.4 529.001   5
  -1   1  18 11977.4 496.189   6
   1  -1 -16 21600.9 908.036  30
   1   1 -16 22077.5 901.822  25
  -1   1  16 22412.1 906.939   6
   1   1 -16 21495.4 926.483   5
   1  -1 -16 21536.6 928.433   5
   1  -1 -14 28022.4 1183.12  30
   1   1 -14 28612.7 1177.90  25
  -1   1  14 30403.8 1181.97   6
   1   1 -14 28441.4 1197.94   5
   1  -1 -14 28354.8 1199.87   5
   1  -1 -12 32215.1 1335.01  30
   1   1 -12 33302.5 1330.22  25
   1  -1 -12 32166.3 1347.25   5
   1   1 -12 32763.3 1347.16   5
  -1   1  12 32612.6 1333.28   6
   1  -1 -10 4644.63 227.332  30
   1  -1 -10 4427.11 254.902   5
   1   1  -8 6315.99 262.851  25
   1  -1  -8 5818.21 287.833   5
   1   1  -6 24399.7 1012.95  25
   1  -1  -6 27032.1 1023.37   5
   1   1  -4 36219.1 1463.61  25
   1  -1  -4 36422.7 1470.12   5
   1  -1  -2 21512.1 886.184   5
  -1   1   2 22341.9 885.888   3
   1   1  -2 21213.9 895.362   3
   1  -1   0 124717. 4849.62   1
  -1  -1   0 107107. 4848.91  30
  -1   1   0 115648. 4851.41   3
   1   1   0 113639. 4857.35   3
  -1   1   0 133820. 4848.69  25
   1  -1   2 5589.80 240.283   1
  -1  -1  -2 5858.27 236.748  30
  -1   1  -2 5542.65 235.586  17
   1  -1   4 30650.5 1306.08   2
  -1  -1  -4 31651.6 1304.84  30
  -1   1  -4 34082.4 1304.97  17
   1   1   6 6979.33 304.942   6
   1  -1   6 7476.24 313.457   2
  -1  -1  -6 7328.03 302.269  30
  -1   1  -6 6721.43 300.642  25
  -1   1  -6 6926.50 307.078  17
   1  -1   8 434.811 143.795   2
  -1   1  -8 439.837 92.3018  25
  -1   1  -8 515.383 124.868  17
  -1  -1  -8 494.457 126.054   5
  -1   1 -10 1081.41 108.005  25
  -1   1 -10 1004.15 141.087  17
  -1  -1 -10 1120.55 140.688   5
   1   1  10 1007.19 124.481   6
  -1   1 -12 2572.92 150.373  25
  -1  -1 -12 2922.53 186.261   5
   1   1  12 2679.34 159.717   6
  -1   1 -14 113.737 99.1344  25
  -1   1 -14 51.9253 133.141  17
   1   1  14 58.9422 111.759   6
  -1  -1 -14 143.078 144.936   5
  -1   1 -14 171.956 151.205   5
  -1   1 -16 3823.45 192.937  25
  -1   1 -16 3387.35 222.688  17
  -1  -1 -16 3443.34 230.616   5
   1   1  16 3447.90 203.056   6
  -1   1 -16 3686.40 235.282   5
  -1  -1 -18 2094.13 158.369  30
  -1   1 -18 1992.96 151.655  25
  -1  -1 -18 2275.82 205.757   5
  -1   1 -18 2472.83 214.597   5
  -1  -1 -18 2277.57 216.083  17
  -1   1 -18 2341.22 195.518  17
  -1   1 -20 1003.07 121.267  25
  -1  -1 -20 946.519 184.317   5
  -1   1 -20 713.439 187.813   5
  -1  -1 -20 945.968 189.805  17
  -1  -1 -22 95.4659 176.801   5
  -1   1 -22 462.822 182.365   5
  -1  -1 -22 222.555 126.092  25
  -1   1 -22 273.465 108.492  25
  -1  -1 -24 252.408 184.648   5
  -1   1 -24 286.590 189.001   5
  -1   1 -24 239.090 109.552  25
  -1  -1 -24 221.389 124.226  25
  -1   1 -26 3483.91 167.152  26
  -1  -1 -26 3797.47 168.644  27
  -1   1 -26 3767.52 167.780  27
  -1  -1 -26 3435.74 168.068  26
  -1  -1 -26 3398.58 278.718   5
  -1   1 -26 3193.79 273.127   5
  -1   1 -26 3633.64 201.740  25
  -1  -1 -26 3347.64 216.883  25
  -1  -1 -28 6531.58 290.064  23
  -1  -1 -28 7318.95 398.907   5
  -1   1 -28 7054.71 403.292   5
  -1   1 -28 6353.33 321.978  25
  -1  -1 -28 6763.11 335.746  25
  -1   1 -28 6732.24 305.485  41
  -1   1 -28 6261.95 294.647  26
  -1   1 -28 7051.05 294.587  27
  -1  -1 -28 7222.35 294.687  27
  -1  -1 -28 7411.68 295.856  26
  -1  -1 -30 114.188 217.702   5
  -1   1 -30 210.526 221.733   5
  -1   1 -30 274.613 77.1468  27
  -1   1 -30 289.010 76.8769  26
  -1  -1 -30 221.403 73.8414  26
  -1  -1 -30 152.094 77.9497  27
  -1  -1 -30 102.179 123.373  25
  -1   1 -30 238.993 101.343  41
  -1  -1 -32 3509.57 295.301   5
  -1   1 -32 3478.57 303.179   5
  -1  -1 -32 3290.52 160.263  27
  -1  -1 -32 3161.00 164.163  26
  -1   1 -32 3476.10 179.846  41
  -1  -1 -32 2903.17 184.090  41
  -1   1 -32 3100.97 159.926  27
  -1  -1 -34 1907.94 243.823   5
  -1   1 -34 1679.24 247.460   5
  -1  -1 -34 1712.63 142.236  41
  -1   1 -34 1739.09 139.045  41
  -1   1 -34 1858.72 113.679  27
  -1  -1 -34 1840.73 114.417  27
  -1  -1 -34 1680.58 115.476  26
  -1   1 -36 4858.45 221.123  27
  -1   1 -36 4716.45 286.615  17
  -1   1 -36 4293.95 239.097  41
  -1  -1 -36 4662.98 243.422  41
  -1  -1 -36 5070.12 221.620  27
  -1  -1 -36 5079.84 225.122  26
  -1   1 -38 6403.30 316.155  41
  -1  -1 -38 7120.92 318.996  41
  -1  -1 -38 7108.44 298.628  27
  -1   1 -38 6889.58 298.446  27
  -1  -1 -40 4743.20 246.625  41
  -1   1 -40 5055.71 242.710  41
   1   1  40 4640.36 263.434  43
  -1   1 -40 5425.09 225.992  27
  -1  -1 -40 5099.87 224.661  27
  -1  -1 -42 2575.59 152.870  41
  -1   1 -42 2608.93 127.659  24
   1   1  42 2218.49 166.102  43
  -1   1 -42 2712.19 128.662  27
  -1  -1 -42 2677.62 126.636  27
   1  -1  44 2025.00 150.037  43
  -1   1 -44 2248.55 129.398  34
  -1  -1 -44 2246.51 108.109  27
  -1   1 -44 2322.84 109.940  27
  -1   1 -44 2196.01 109.582  24
  -1  -1 -44 2486.46 110.955  24
  -1  -1 -46 2168.60 115.598   4
  -1   1 -46 1839.39 93.3093  27
  -1  -1 -46 2249.95 94.5713  24
  -1   1 -46 1979.43 93.6866  24
   1  -2 -47 130.265 67.6688   4
   1   2 -47 116.244 62.4441   4
   1   2 -47 147.186 37.5949  24
   1  -2 -47 59.2582 38.0437  24
   1   2 -45 1131.28 98.9968  34
   1  -2 -45 1179.50 106.790   4
   1   2 -45 1268.20 73.0691  24
  -1  -2  45 1021.49 112.435  43
   1   2 -45 1229.13 70.0048  27
   1   2 -43 996.657 74.8737  24
   1   2 -43 1058.44 113.277  34
   1  -2 -43 939.631 65.7642  27
   1   2 -43 1051.26 72.3369  27
   1   2 -41 1388.21 89.1409  24
   1  -2 -41 1129.54 80.8692  27
   1   2 -41 1240.42 86.6584  27
   1  -2 -39 4176.23 194.763  26
   1   2 -39 4188.89 188.801  27
   1  -2 -39 3888.24 184.843  27
   1   2 -37 3847.01 218.335  41
   1  -2 -37 4283.10 196.101  27
   1   2 -37 4555.58 198.391  27
   1  -2 -37 4309.33 204.216  26
   1   2 -35 672.194 158.258  17
   1  -2 -35 731.958 182.396  17
   1   2 -35 508.721 92.5899  40
   1   2 -35 402.952 114.781  41
   1   2 -35 509.108 243.969   5
   1  -2 -35 560.279 233.685   5
   1  -2 -35 427.960 84.4871  26
   1   2 -35 576.543 81.7702  27
   1  -2 -35 644.094 78.1187  27
   1  -2 -33 11624.4 513.884  23
   1   2 -33 12991.3 579.384  17
   1  -2 -33 12305.9 593.177  17
   1   2 -33 13369.7 639.166   5
   1  -2 -33 11891.5 623.701   5
   1   2 -33 13126.6 532.183  41
   1   2 -33 12524.5 521.256  40
   1   2 -33 12635.6 516.954  27
   1  -2 -33 12445.1 515.815  27
   1  -2 -33 12491.8 520.089  26
   1  -2 -31 9016.79 360.971  23
   1  -2 -31 9082.33 452.903  17
   1   2 -31 8779.13 428.317  17
   1  -2 -31 8613.01 475.918   5
   1   2 -31 8228.52 480.731   5
   1   2 -31 7925.38 368.760  40
   1   2 -31 8081.43 378.360  41
   1   2 -31 8996.84 365.052  27
   1  -2 -31 8702.73 363.301  27
   1  -2 -31 8065.24 367.789  26
   1  -2 -29 1093.90 144.508  25
   1  -2 -29 1059.48 82.6459  23
   1   2 -29 1246.88 177.475  17
   1  -2 -29 1076.76 207.630  17
   1  -2 -29 1211.34 242.653   5
   1   2 -29 1022.65 242.353   5
   1   2 -29 1147.23 113.790  41
   1   2 -29 984.169 101.319  40
   1   2 -29 1168.31 90.9841  27
   1  -2 -29 1192.08 88.3378  27
   1  -2 -29 1271.55 91.1371  26
   1  -2 -27 4528.07 252.972  25
   1  -2 -27 4623.22 201.548  23
   1   2 -27 4912.17 205.960  27
   1   2 -27 5221.37 276.752  17
   1  -2 -27 5037.81 308.139  17
   1  -2 -27 4548.92 322.117   5
   1   2 -27 5150.76 323.416   5
   1  -2 -27 4294.54 208.813  26
   1  -2 -27 4399.54 205.500  27
   1   2 -27 4410.61 215.734  40
   1   2 -27 4722.25 220.604  41
   1   2 -25 4978.76 274.501  17
   1  -2 -25 4327.41 313.607   5
   1   2 -25 4654.54 317.042   5
   1   2 -25 4473.95 217.815  41
   1   2 -25 4559.14 212.950  40
   1   2 -25 4885.36 222.360  25
   1   2 -23 508.232 151.678  17
   1  -2 -23 391.124 199.683   5
  -1   2  23 451.173 129.714   6
   1  -2 -23 471.151 125.234  30
   1   2 -23 565.270 86.6570  25
  -1   2  21 3948.11 224.556   6
   1  -2 -21 4568.61 279.681   5
   1  -2 -21 4250.11 226.030  30
   1   2 -21 4147.40 199.422  25
   1  -2 -19 12561.2 535.015   5
  -1   2  19 11539.6 502.346   6
   1  -2 -19 11334.2 505.594  30
   1   2 -19 11311.9 486.849  25
  -1   2  17 9571.50 416.893   6
   1  -2 -17 10160.5 447.980   5
   1  -2 -17 8869.76 415.239  30
   1   2 -17 9349.84 400.520  25
  -1   2  15 3484.37 203.435   6
   1  -2 -15 4120.75 203.998  30
   1   2 -15 4021.77 182.093  25
   1  -2 -13 29144.3 1138.84  30
   1   2 -13 28377.4 1128.57  25
   1   2 -11 1554.87 93.0171  25
   1  -2 -11 1436.08 154.366   5
   1  -2  -9 8538.75 400.974   5
   1   2  -9 9161.56 377.373  25
  -1  -2   9 9188.28 381.280   2
   1  -2  -7 4011.16 208.516   5
   1   2  -7 4543.45 212.729   5
  -1  -2   7 4072.78 177.423   2
   1   2  -7 3864.01 177.761  25
   1   2  -5 7426.36 298.781   5
   1  -2  -5 7010.06 300.695   5
  -1  -2   5 6576.68 279.857   1
   1   2  -5 6795.71 281.725  25
   1  -2  -3 25515.4 1081.07   5
   1   2  -3 25305.7 1100.63   3
  -1   2   3 24813.8 1089.45   3
   1   2  -3 27719.2 1074.58  25
   1   2  -1 4503.04 287.729   3
  -1   2   1 3881.79 262.119   3
  -1   2  -1 5240.39 275.250   3
   1   2   1 5922.75 297.533   3
  -1  -2  -1 5195.15 249.358  30
  -1  -2  -3 1834.96 89.9458   5
   1   2   3 1735.27 186.181   3
  -1   2  -3 1798.97 177.073   3
  -1  -2  -3 1876.33 110.087  30
  -1   2  -3 1969.85 106.007  17
   1  -2   3 1659.55 108.513   1
   1  -2   5 5454.44 237.107   2
   1  -2   5 5176.66 248.113   1
  -1  -2  -5 5642.44 233.145   5
  -1   2  -5 5131.48 239.605  17
  -1  -2  -5 5407.74 240.614  30
  -1   2  -5 5015.58 231.959  25
   1  -2   7 18763.4 785.016   2
  -1  -2  -7 19495.6 782.825   5
  -1   2  -7 19519.5 783.801  17
  -1  -2  -7 17890.2 784.077  30
  -1   2  -7 19156.3 778.489  25
   1  -2   9 15346.8 651.690   2
  -1  -2  -9 16081.5 649.725   5
  -1   2  -9 15840.7 647.562  17
  -1  -2  -9 14942.7 648.531  30
  -1   2  -9 15318.6 640.294  25
   1   2  11 19191.2 869.996   6
  -1  -2 -11 21745.9 876.352   5
   1  -2  11 22896.1 883.302   2
  -1   2 -11 21940.8 864.671  25
  -1   2 -11 19934.6 870.623  17
  -1   2 -13 4268.37 213.360  25
  -1   2 -13 4508.34 235.648  17
  -1  -2 -13 4692.59 244.500   5
   1   2  13 4705.39 231.003   6
  -1   2 -15 6181.56 292.286  25
  -1   2 -15 6479.88 312.428  17
   1   2  15 6544.22 307.140   6
  -1  -2 -15 6871.50 324.643   5
  -1  -2 -17 4668.13 271.342   5
   1   2  17 4804.35 248.480   6
  -1   2 -17 4779.50 230.333  25
   1   2  19 431.784 129.161   6
  -1  -2 -19 205.738 166.319   5
  -1   2 -19 401.805 101.851  25
  -1  -2 -21 2433.92 217.522   5
  -1   2 -21 2721.82 231.567   5
  -1  -2 -21 2264.33 177.790  30
  -1   2 -21 2498.57 155.327  25
  -1   2 -23 1547.35 130.389  25
  -1  -2 -23 1886.88 213.405   5
  -1   2 -23 1525.20 212.573   5
  -1  -2 -25 162.777 64.1072  26
  -1   2 -25 51.4959 65.4578  27
  -1   2 -25 114.281 191.552   5
  -1  -2 -25-5.17933 189.599   5
  -1   2 -25 8.12763 75.6510  40
  -1   2 -25 77.8868 82.4098  41
  -1   2 -25 69.9816 94.6388  25
  -1  -2 -25 200.240 135.273  25
  -1   2 -27 1762.84 106.556  27
  -1  -2 -27 1856.70 108.665  27
  -1  -2 -27 1732.52 105.391  26
  -1  -2 -27 1823.45 229.081   5
  -1   2 -27 1828.20 243.185   5
  -1  -2 -27 1708.16 96.7059  23
  -1   2 -27 1771.53 123.258  41
  -1   2 -27 1981.98 115.750  40
  -1   2 -27 1793.73 133.898  25
  -1  -2 -27 1551.93 168.450  25
  -1  -2 -29 17.2306 72.5646  26
  -1  -2 -29 36.2192 75.9631  27
  -1   2 -29-17.5914 74.8893  27
  -1  -2 -29-44.7550 208.664   5
  -1   2 -29 13.0986 220.725   5
  -1  -2 -29 50.4177 56.7278  23
  -1   2 -29-42.2145 94.8161  41
  -1   2 -29 27.1528 87.4426  40
  -1  -2 -29-7.59611 129.842  25
  -1  -2 -31 180.097 206.376   5
  -1   2 -31-135.903 221.050   5
  -1   2 -31-16.4288 79.6813  27
  -1  -2 -31 61.6538 78.1298  26
  -1  -2 -31 95.8918 76.8791  27
  -1   2 -31 35.7498 86.3744  40
  -1   2 -31 64.9216 97.9776  41
  -1  -2 -31-7.68312 124.561  25
  -1  -2 -33 2368.02 265.053   5
  -1   2 -33 2415.65 274.134   5
  -1   2 -33 2657.06 139.876  27
  -1   2 -33 2318.64 156.774  41
  -1   2 -33 2150.00 145.101  40
  -1  -2 -33 2987.71 141.302  26
  -1  -2 -33 2729.94 138.634  27
  -1  -2 -35 2105.25 125.312  27
  -1  -2 -35 2164.81 130.391  26
  -1   2 -35 2040.32 275.729   5
  -1  -2 -35 2309.41 263.784   5
  -1   2 -35 2185.40 201.943  17
  -1   2 -35 2292.70 127.147  27
  -1   2 -35 1998.38 148.702  41
  -1   2 -37 1194.66 100.005  27
  -1  -2 -37 1362.15 139.307  41
  -1   2 -37 1213.28 122.553  41
  -1  -2 -37 1096.11 103.119  26
  -1  -2 -37 1303.74 98.3114  27
   1   2  37 1358.61 161.405  43
  -1  -2 -39 5158.74 251.252  41
  -1   2 -39 4932.40 227.287  24
   1   2  39 4779.38 261.957  43
  -1  -2 -39 5168.82 226.172  27
  -1   2 -39 5381.91 228.029  27
  -1   2 -41 5334.90 235.259  24
  -1  -2 -41 5455.48 234.059  27
  -1   2 -41 5812.28 235.919  27
  -1  -2 -43 853.394 98.3480  41
  -1   2 -43 873.354 65.7560  24
  -1   2 -43 956.572 104.915  34
  -1  -2 -43 803.388 63.6173  27
  -1   2 -43 1009.26 69.6592  27
  -1   2 -45 935.847 57.9000  24
  -1  -2 -45 1000.76 59.9353  24
  -1  -2 -45 926.599 85.8708   4
   1  -2  45 604.513 102.768  43
  -1  -2 -45 883.236 52.9329  27
  -1   2 -45 767.615 59.1253  27
  -1   2 -45 724.782 83.5237  34
   1   3 -46-0.68828 37.2959  27
   1   3 -46 63.6706 40.5687  24
   1   3 -46 6.89261 70.4697  34
   1   3 -46 47.9299 65.3797   4
   1  -3 -46 9.41364 70.3222   4
   1   3 -44 994.055 67.0337  27
   1   3 -44 896.662 67.7806  24
   1   3 -44 1005.55 106.785  34
   1  -3 -44 839.674 100.326   4
   1  -3 -42 2227.41 105.889  27
   1   3 -42 2051.97 112.605  27
   1  -3 -42 2205.66 148.942   4
   1   3 -42 2078.62 112.417  24
   1   3 -40 1518.86 99.5749  24
   1   3 -40 1581.47 98.3297  27
   1  -3 -40 1504.15 89.6231  27
   1  -3 -40 1467.86 101.951  26
   1  -3 -38 1320.28 105.635  26
   1  -3 -38 1366.48 138.876  41
   1   3 -38 1056.52 104.365  40
   1  -3 -38 1364.29 89.7618  27
   1   3 -38 1495.34 96.3490  27
   1   3 -38 1168.81 97.8490  24
   1  -3 -36 2542.00 179.763  41
   1   3 -36 2506.67 156.193  40
   1   3 -36 2860.87 146.842   8
   1   3 -36 3143.99 148.654  24
   1   3 -36 2812.68 210.423  17
   1  -3 -36 2681.72 239.778  17
   1  -3 -36 2786.89 143.376  27
   1  -3 -36 3157.57 155.478  26
   1   3 -36 2928.91 146.982  27
   1  -3 -34 52.1441 116.324  41
   1   3 -34-45.1899 103.067  41
   1   3 -34 97.4336 93.9394  40
   1  -3 -34 36.5004 61.1652  23
   1   3 -34 117.168 155.728  17
   1  -3 -34-87.6555 183.077  17
   1  -3 -34 29.7086 84.4836  26
   1  -3 -34 140.541 73.6797  27
   1   3 -34 125.918 77.6758  27
   1   3 -34 71.5742 78.1265   8
   1  -3 -34-77.7207 220.474   5
   1  -3 -32 128.970 65.7795  23
   1   3 -32 230.648 159.170  17
   1  -3 -32 11.7667 199.568  17
   1   3 -32 17.8063 99.8409  40
   1   3 -32-6.36119 101.001  41
   1  -3 -32 226.330 115.891  41
   1  -3 -32 103.986 218.466   5
   1   3 -32 230.007 77.6132  27
   1  -3 -32 117.129 84.0551  26
   1  -3 -32 171.618 75.7473  27
   1  -3 -30 3567.57 239.964  25
   1   3 -30 4064.73 200.499  40
   1   3 -30 4093.55 203.677  41
   1  -3 -30 4294.57 303.273  17
   1   3 -30 3943.38 259.259  17
   1  -3 -30 4343.60 317.542   5
   1  -3 -30 3713.85 179.027  23
   1  -3 -30 4132.11 185.069  27
   1  -3 -30 3670.68 189.720  26
   1   3 -30 4227.88 186.510  27
   1   3 -28 3292.68 160.546  41
   1   3 -28 2798.62 154.797  40
   1  -3 -28 2723.42 133.488  23
   1   3 -28 2785.14 141.632  27
   1  -3 -28 3074.42 272.501   5
   1   3 -28 2565.41 213.618  17
   1  -3 -28 2656.36 259.312  17
   1  -3 -28 2668.63 139.179  27
   1  -3 -28 2851.34 143.862  26
   1  -3 -26 4374.12 257.111  30
   1   3 -26 4546.21 198.143  27
   1  -3 -26 4894.43 310.531   5
   1  -3 -26 4561.18 308.671  17
   1   3 -26 4130.68 261.025  17
   1  -3 -26 4352.04 199.383  26
   1   3 -26 4456.63 210.165  41
   1   3 -26 4168.31 207.629  40
   1   3 -24 5503.94 264.051  25
   1   3 -24 5860.52 308.513  17
  -1   3  24 6210.15 302.509   6
   1  -3 -24 5715.51 351.730   5
   1   3 -24 5837.24 261.539  40
   1  -3 -24 6204.88 307.511  30
   1   3 -22 19943.0 874.045  17
  -1   3  22 20904.1 869.633   6
   1  -3 -22 21691.3 900.886   5
   1  -3 -22 21801.6 874.609  30
   1   3 -22 19716.2 848.361  25
   1   3 -20 13671.0 614.165  17
  -1   3  20 15500.9 614.745   6
   1   3 -20 14453.3 641.666   5
   1  -3 -20 14605.9 639.901   5
   1  -3 -20 13703.4 614.895  30
   1   3 -20 13833.1 592.179  25
   1  -3 -18 3530.69 241.486   5
  -1   3  18 2845.00 203.892   6
   1   3 -18 3127.66 242.724   5
   1  -3 -18 3283.20 203.262  30
   1   3 -18 3215.66 163.590  25
   1  -3 -16 13936.1 581.120   5
  -1   3  16 12919.0 561.483   6
   1   3 -16 13201.0 582.714   5
   1  -3 -16 12389.7 561.974  30
   1   3 -16 12997.1 542.738  25
   1  -3 -14 13396.1 564.685   5
   1   3 -14 12974.1 567.268   5
   1  -3 -14 12731.6 552.565  30
   1   3 -14 12661.8 533.765  25
   1   3 -12 1182.91 154.903   5
   1  -3 -12 1304.13 147.572   5
   1   3 -12 1085.27 86.4531  25
  -1  -3  12 1281.53 107.131   2
   1  -3 -10 60706.9 2320.78   5
   1   3 -10 58363.1 2321.39   5
  -1  -3  10 57356.7 2308.67   2
   1   3 -10 54706.0 2306.40  25
   1   3  -8 2924.79 169.962   5
   1  -3  -8 2549.22 171.359   5
   1   3  -8 2659.36 131.435  25
   1  -3  -6 44492.0 1771.73   5
  -1   3   6 40795.6 1787.21   3
   1   3  -6 40477.6 1799.03   3
  -1  -3   6 42584.9 1761.36   1
   1   3  -6 45746.4 1763.71  25
   1   3  -4 5302.51 226.075  25
  -1   3   4 5009.47 289.961   3
   1   3  -4 4357.14 315.360   3
  -1  -3   4 5429.62 221.516   1
   1  -3  -4 4424.47 241.582  30
   1  -3  -4 5039.79 246.031   5
   1   3  -2 73154.2 3044.36   3
  -1   3   2 76487.7 3035.57   3
   1  -3  -2 74262.9 3021.97  30
  -1   3   0 12500.7 571.020   3
   1   3   0 12727.3 589.654   3
  -1  -3   0 13155.6 541.523  30
  -1   3  -2 7505.58 364.903   3
  -1  -3  -2 7346.51 323.310  30
   1  -3   2 7239.12 318.468   1
   1  -3   4 156407. 6220.17   1
  -1   3  -4 145330. 6217.18  25
  -1   3  -4 150932. 6218.41  17
  -1  -3  -4 162418. 6214.40   5
  -1   3  -4 150622. 6238.26   3
   1   3   4 156218. 6242.15   3
  -1  -3  -4 151211. 6222.09  30
   1  -3   6 25872.9 1094.42   1
  -1   3  -6 27699.4 1089.06  25
  -1   3  -6 26856.0 1092.56  17
  -1  -3  -6 26603.6 1087.84   5
  -1  -3  -6 25915.1 1095.98  30
   1   3   6 27041.9 1133.06   3
  -1  -3  -8 1725.14 130.772   5
  -1   3  -8 1692.79 112.704  25
   1  -3   8 1700.67 126.547   2
   1  -3  10 2338.03 156.700   2
  -1   3 -10 2505.28 154.081  17
  -1  -3 -10 2271.11 154.682  30
  -1   3 -10 2281.01 135.749  25
  -1  -3 -12 3380.04 204.644   5
   1  -3  12 3761.33 208.624   2
  -1   3 -12 3826.28 181.024  25
  -1   3 -12 3585.88 200.121  17
  -1  -3 -14 2054.59 168.464   5
   1   3  14 2025.60 167.003   6
   1  -3  14 1658.55 176.077   2
  -1   3 -14 2108.90 130.238  25
  -1   3 -14 1855.75 160.706  17
  -1  -3 -16 2375.96 188.916   5
   1   3  16 2028.81 174.073   6
  -1   3 -16 1954.19 134.682  25
   1   3  18 1714.54 170.856   6
  -1  -3 -18 1497.96 186.690   5
  -1   3 -18 2087.82 132.454  25
   1   3  20 1737.67 170.046   6
  -1  -3 -20 1712.81 197.897   5
  -1   3 -20 1697.04 127.252  25
  -1  -3 -22 2609.10 197.849  30
  -1   3 -22 2740.26 160.986  25
  -1  -3 -22 2393.28 233.051   5
   1   3  22 2461.87 198.819   6
  -1  -3 -24 2849.80 259.378   5
  -1  -3 -24 3520.79 227.932  30
  -1  -3 -24 3415.03 157.989  26
  -1   3 -24 3154.58 165.994  41
  -1   3 -24 2973.81 171.703  40
  -1   3 -24 3725.27 185.141  25
  -1  -3 -26 616.994 75.8711  26
  -1  -3 -26 911.888 206.336   5
  -1   3 -26 544.529 91.1224  41
  -1   3 -26 565.465 99.3239  40
  -1   3 -26 659.172 103.126  25
  -1  -3 -28 306.104 79.3708  26
  -1   3 -28 515.961 80.3392  27
  -1  -3 -28 314.459 80.9951  27
  -1  -3 -28 226.038 203.957   5
  -1   3 -28 430.179 97.7013  41
  -1   3 -28 435.775 99.6706  40
  -1  -3 -28 456.119 152.332  25
  -1   3 -30 146.289 79.1531  27
  -1  -3 -30 32.7164 80.4314  27
  -1  -3 -30 74.0830 78.7172  26
  -1  -3 -30 13.3544 208.921   5
  -1   3 -30 39.7450 93.6195  41
  -1   3 -30 11.2375 91.8614  40
  -1  -3 -30 45.8314 139.319  25
   1   3  32 191.463 139.820  43
  -1  -3 -32 281.467 81.0744  27
  -1  -3 -32 245.534 83.1541  26
  -1   3 -32 365.403 82.0393  27
  -1  -3 -32 678.351 211.285   5
  -1   3 -32 224.468 96.9323  40
  -1   3 -32 176.559 99.6150  41
  -1  -3 -32 542.202 140.323  25
   1   3  34 506.406 142.143  43
  -1   3 -34 724.628 162.057  17
  -1  -3 -34 595.698 87.7578  26
  -1  -3 -34 622.002 81.7480  27
  -1   3 -34 492.672 88.1678  27
  -1   3 -34 530.526 101.308  41
  -1   3 -34 445.246 92.9629  40
   1   3  36 953.439 145.325  43
  -1   3 -36 1170.21 95.7557  27
  -1  -3 -36 999.759 96.0986  26
  -1  -3 -36 1014.58 90.7754  27
  -1   3 -36 937.232 88.0583  24
  -1   3 -36 898.089 99.5586  40
  -1   3 -38 257.713 79.0321  27
  -1  -3 -38 302.284 72.2049  27
  -1  -3 -38 342.694 83.3463  26
  -1   3 -38 298.435 71.9394  24
  -1   3 -40 294.082 70.0466  27
  -1  -3 -40 347.839 64.5343  27
  -1   3 -40 304.271 65.4070  24
  -1  -3 -42 659.812 60.8435  27
  -1   3 -42 705.523 69.2186  27
  -1   3 -42 706.645 64.2256  24
  -1  -3 -44 1023.99 97.2580   4
  -1   3 -44 1278.53 73.0579  27
  -1   3 -44 1195.25 70.1474  24
  -1   3 -44 1240.11 104.762  34
  -1  -3 -46 84.7258 56.6137   4
  -1   3 -46 114.535 58.0329   4
  -1   3 -46 193.719 35.4125  27
  -1  -3 -46 72.2358 33.0406  24
  -1   3 -46 67.2090 31.7536  24
  -1   3 -46 94.6499 60.1247  34
   1   4 -45 789.215 76.1276   4
   1  -4 -45 868.262 81.6803   4
   1   4 -45 813.026 56.1760  24
   1   4 -45 937.255 92.8452  34
   1  -4 -43 3865.02 193.547  41
   1   4 -43 3747.01 174.245  24
   1  -4 -43 4033.10 193.071   4
   1   4 -43 4076.46 174.652  27
   1   4 -43 4149.40 203.115  34
   1  -4 -41 4850.23 248.013  41
   1   4 -41 5298.86 226.860  24
   1  -4 -41 5208.85 247.462   4
   1  -4 -41 5839.72 230.496  26
   1   4 -41 4843.63 257.374  34
   1   4 -41 5133.07 227.003  27
   1  -4 -41 5038.59 220.968  27
   1  -4 -39 4319.91 193.799  26
   1  -4 -39 4400.82 216.242  41
   1   4 -39 3852.04 195.189  40
   1   4 -39 4036.59 189.563  24
   1   4 -39 4262.47 190.703  27
   1  -4 -39 4133.22 183.780  27
   1   4 -37 1989.96 117.056  27
   1   4 -37 2129.77 117.744   8
   1  -4 -37 1948.05 122.110  26
   1  -4 -37 1830.74 107.936  27
   1  -4 -37 1895.20 151.228  41
   1   4 -37 1842.19 125.063  40
   1   4 -37 1834.90 114.962  24
   1  -4 -35 3627.85 192.459  41
   1   4 -35 3317.14 176.991  40
   1   4 -35 3214.67 167.470   8
   1   4 -35 3236.88 163.005  27
   1  -4 -35 3384.75 158.379  27
   1  -4 -35 3350.10 167.620  26
   1  -4 -35 3293.40 261.967  17
   1   4 -35 3397.09 226.652  17
   1   4 -35 3213.07 161.287  24
   1  -4 -35 3067.82 150.436  23
   1  -4 -33 1252.15 135.697  41
   1   4 -33 1201.97 115.752  40
   1   4 -33 1432.05 108.309   8
   1  -4 -33 1202.47 91.1746  27
   1  -4 -33 1272.70 102.464  26
   1   4 -33 1346.48 251.043   5
   1  -4 -33 1320.67 214.364  17
   1   4 -33 1136.11 173.530  17
   1   4 -33 1154.65 95.6798  24
   1  -4 -33 1248.85 82.2542  23
   1   4 -33 961.307 98.4063  27
   1   4 -31 5535.55 243.470  40
   1   4 -31 5263.49 231.696  27
   1   4 -31 5294.65 366.953   5
   1  -4 -31 4992.09 227.798  27
   1  -4 -31 5223.17 232.386  26
   1  -4 -31 5255.52 342.275  17
   1   4 -31 5298.66 296.888  17
   1  -4 -31 4521.59 221.685  23
   1   4 -31 5441.37 230.046  24
   1  -4 -31 4831.71 282.990  25
   1   4 -29 22001.2 847.742  27
   1  -4 -29 20354.9 930.195   5
   1   4 -29 19388.6 935.876   5
   1  -4 -29 19639.3 845.889  27
   1  -4 -29 21655.5 849.653  26
   1   4 -29 21606.8 896.477  17
   1  -4 -29 20172.0 925.582  17
   1  -4 -29 20360.5 842.413  23
   1   4 -29 20948.2 855.598  41
   1   4 -29 19790.9 854.706  40
   1   4 -27 12172.1 530.368  41
   1   4 -27 12425.6 531.589  40
   1  -4 -27 12394.9 578.063  30
   1  -4 -27 12637.2 524.893  26
  -1   4  27 14197.2 574.369   6
   1   4 -27 13033.0 617.657   5
   1  -4 -27 13478.2 611.202   5
   1   4 -27 13157.1 575.285  17
   1  -4 -27 12592.4 612.035  17
   1  -4 -27 12195.2 518.544  23
   1   4 -27 12973.8 523.692  27
   1   4 -25 12575.3 538.160  40
   1   4 -25 12875.8 537.900  41
   1  -4 -25 13766.7 582.728  30
   1  -4 -25 12464.0 533.506  26
   1  -4 -25 13668.3 612.734   5
   1   4 -25 12889.2 612.422   5
  -1   4  25 14377.4 578.441   6
   1   4 -25 13584.5 578.181  17
   1   4 -25 12430.1 530.146  27
   1   4 -23 50827.2 2037.56  17
   1   4 -23 48888.5 2007.71  40
   1   4 -23 46555.7 2012.10  25
   1  -4 -23 52138.1 2043.04  30
   1   4 -23 48119.6 2059.21   5
  -1   4  23 54355.4 2038.23   6
   1  -4 -23 51392.9 2059.05   5
   1   4 -21 27024.8 1161.35  25
   1  -4 -21 29458.8 1189.09  30
   1   4 -21 29068.0 1185.84  17
  -1   4  21 30170.3 1186.03   6
   1   4 -21 27933.0 1204.14   5
   1  -4 -21 28119.2 1203.94   5
   1   4 -19 17343.7 755.032  25
   1  -4 -19 18800.1 782.504  30
   1   4 -19 18239.0 777.938  17
   1   4 -19 18965.5 799.901   5
  -1   4  19 19284.1 780.765   6
   1  -4 -19 18374.8 797.856   5
   1   4 -17 43445.6 1798.58  25
   1  -4 -17 45745.6 1820.13  30
   1   4 -17 43194.2 1827.52   5
   1  -4 -17 45399.6 1826.98   5
   1   4 -17 44377.3 1813.42  17
   1   4 -15 14483.8 634.667   5
   1  -4 -15 15056.2 634.953   5
   1   4 -15 14234.1 600.728  25
  -1  -4  13 20713.8 845.112   2
  -1   4  13 20503.5 909.306   3
   1   4 -13 20881.2 864.943   5
   1  -4 -13 19761.2 864.750   5
   1   4 -13 20346.4 840.255  25
  -1  -4  11 51557.7 2219.23   2
  -1   4  11 56923.8 2262.96   3
   1  -4 -11 55881.2 2232.18   5
   1   4 -11 54700.9 2232.17   5
   1   4 -11 56638.8 2218.24  25
  -1   4   9 4008.50 296.383   3
   1   4  -9 4006.02 229.260   5
   1  -4  -9 4428.38 233.254   5
   1   4  -9 4774.54 205.251  25
  -1  -4   7 14644.9 614.251   1
   1   4  -7 16024.6 616.971  25
   1   4  -7 13506.5 682.854   3
  -1   4   7 13454.7 664.520   3
   1  -4  -7 14106.6 626.828   5
   1   4  -7 15413.9 626.251   5
  -1  -4   5 960.304 84.0821   1
   1   4  -5 557.340 243.751   3
  -1   4   5 916.494 208.980   3
   1   4  -5 1071.29 103.212   5
   1  -4  -5 890.235 121.071  30
   1   4  -3 58461.2 2501.32   3
  -1   4   3 61512.2 2490.21   3
   1  -4  -3 61401.6 2470.36  30
   1   4  -1 5337.17 355.964   3
  -1   4   1 6125.85 335.825   3
   1   4  -1 5985.93 249.248   5
  -1  -4  -1 55001.0 2349.31  30
   1  -4   1 61558.8 2345.76   1
  -1   4  -1 51524.8 2367.68   3
   1   4   1 61794.3 2380.92   3
  -1  -4  -3 149777. 6567.61  30
  -1   4  -3 154577. 6585.20   3
   1   4   3 166273. 6593.19   3
   1  -4   3 156983. 6563.33   1
  -1   4  -5 3631.14 184.907  17
  -1   4  -5 3925.36 179.422  25
  -1  -4  -5 3060.51 192.849  30
  -1   4  -5 3187.25 278.284   3
   1   4   5 3303.85 288.920   3
   1  -4   5 3846.83 191.184   1
   1   4   7 64880.7 2655.23   3
  -1   4  -7 64596.2 2615.80  17
  -1   4  -7 66252.1 2613.09  25
  -1  -4  -7 63989.6 2621.69  30
  -1  -4  -7 64638.5 2611.68   5
   1  -4   7 62151.4 2618.18   1
   1   4   9 35494.5 1408.91   3
  -1   4  -9 32392.6 1357.82  17
  -1   4  -9 31775.1 1352.89  25
  -1  -4  -9 34048.3 1364.54  30
  -1  -4  -9 34197.5 1356.61   5
   1  -4   9 33500.7 1359.59   2
   1   4  11 36596.3 1514.59   3
  -1  -4 -11 36125.0 1464.52  30
   1  -4  11 35006.1 1460.64   2
  -1   4 -11 34924.0 1458.83  17
  -1   4 -11 35693.3 1452.10  25
  -1  -4 -11 36001.9 1458.70   5
  -1  -4 -13 229.769 128.450   5
   1  -4  13 388.734 127.760   2
  -1  -4 -13 364.518 128.249  30
  -1   4 -13 226.962 90.1665  25
  -1   4 -13 296.033 128.365  17
   1  -4  15 140.202 134.044   2
  -1   4 -15 86.8932 161.505   5
   1   4  15 62.2433 147.418   6
  -1  -4 -15 109.041 139.781   5
  -1   4 -15 141.509 87.9738  25
   1   4  17 2483.75 192.585   6
  -1   4 -17 2504.14 210.647   5
  -1  -4 -17 2457.52 194.900   5
  -1   4 -17 2471.21 147.505  25
  -1   4 -19 5419.02 305.988   5
   1   4  19 4941.81 280.156   6
  -1  -4 -19 5396.43 293.664   5
  -1   4 -19 5174.80 245.817  25
  -1   4 -21 222.417 83.2577  40
  -1   4 -21 283.436 91.1335  25
  -1  -4 -21 127.687 166.391   5
   1   4  21 203.623 150.315   6
  -1   4 -21 321.503 187.560   5
   1   4  23-34.0805 146.781   6
  -1  -4 -23 136.820 169.770   5
  -1   4 -23 203.840 189.755   5
  -1  -4 -23 78.7115 139.500  30
  -1   4 -23 34.1108 92.1317  40
   1   4  23 55.0975 109.085  43
  -1   4 -23 69.6677 87.5884  25
  -1  -4 -23 106.596 67.7660  26
  -1   4 -25 1551.18 221.979   5
   1   4  25 1722.52 181.771   6
  -1  -4 -25 1627.36 212.026   5
  -1  -4 -25 1606.53 177.074  30
   1   4  25 1239.90 138.859  43
  -1  -4 -25 1893.81 103.073  26
  -1   4 -25 1439.29 121.823  40
  -1   4 -25 1395.27 106.059  41
  -1   4 -25 1613.31 121.505  25
  -1  -4 -27 2074.66 233.827   5
  -1   4 -27 1881.79 242.605   5
  -1  -4 -27 2383.97 120.101  26
  -1   4 -27 1907.51 140.245  40
  -1   4 -27 1811.81 126.552  41
   1   4  27 1892.29 162.545  43
  -1   4 -29 1452.59 98.5499  24
  -1  -4 -29 1616.90 105.676  27
  -1  -4 -29 1372.48 100.747  26
  -1   4 -29 1101.36 235.991   5
   1   4  29 1180.64 147.444  43
  -1   4 -29 1542.27 127.863  40
  -1   4 -29 1328.80 113.300  41
  -1  -4 -29 1313.88 181.074  25
  -1   4 -31 4273.83 195.773  24
   1   4  31 3741.79 234.162  43
  -1  -4 -31 4775.52 199.247  26
  -1  -4 -31 4170.39 197.836  27
  -1   4 -31 4058.60 330.126   5
  -1   4 -31 4191.36 207.083  41
  -1   4 -31 3916.54 210.693  40
   1   4  31 3902.16 407.262   3
  -1  -4 -31 3960.37 259.269  25
  -1   4 -33 1048.24 111.258  40
   1   4  33 648.132 308.295   3
  -1  -4 -33 1057.19 93.8309  27
  -1  -4 -33 1163.06 96.8035  26
  -1   4 -33 1047.42 98.4733  27
  -1   4 -33 1092.02 90.6678  24
  -1   4 -33 1009.02 169.351  17
  -1   4 -35 907.720 99.6432   8
  -1   4 -35 1239.61 94.8142  27
  -1  -4 -35 1128.43 90.6843  27
  -1  -4 -35 1030.32 97.7308  26
  -1   4 -35 1088.56 88.8134  24
  -1   4 -35 1005.21 102.874  40
  -1  -4 -35 991.923 131.956  41
  -1   4 -37 6525.12 278.823   8
  -1   4 -37 6185.93 278.752  27
  -1  -4 -37 6899.64 281.832  26
  -1  -4 -37 6520.98 276.290  27
  -1   4 -37 6599.44 277.189  24
  -1   4 -37 5519.56 282.277  40
  -1  -4 -37 6575.95 301.025  41
  -1   4 -39 1373.48 95.5334  27
  -1  -4 -39 1442.98 97.9407  26
  -1  -4 -39 1502.87 88.1701  27
  -1   4 -39 1462.81 90.0738  24
  -1   4 -39 1176.80 95.9127  40
  -1  -4 -39 1374.83 128.598  41
  -1   4 -41 2140.15 113.820  27
  -1  -4 -41 2187.49 107.009  27
  -1  -4 -41 1850.58 137.516   4
  -1   4 -41 2315.06 109.720  24
  -1  -4 -41 2204.33 140.642  41
  -1   4 -43 3454.24 143.696  27
  -1   4 -43 3136.09 140.549  24
  -1   4 -43 3048.98 170.305  34
  -1  -4 -45 1155.74 80.8844   4
  -1   4 -45 1368.23 70.0293  27
  -1   4 -45 1383.20 66.9265  24
  -1   4 -45 1439.71 95.5020  34
   1   5 -44 35.8805 90.9219  34
   1  -5 -44-69.8445 65.1360   4
   1   5 -44 47.2164 43.7631  24
   1  -5 -44 51.3990 73.0581  41
   1  -5 -42-21.8330 90.1094  41
   1   5 -42 118.664 111.805  34
   1  -5 -42-38.7702 84.7918   4
   1   5 -42 34.8422 56.8820  27
   1   5 -42 81.2556 53.6609  24
   1  -5 -42 63.4293 57.6024  26
   1  -5 -40 20.4078 100.301  41
   1   5 -40 43.1703 75.8426  40
   1   5 -40 133.041 126.082  34
   1  -5 -40 95.5907 70.5575  26
   1   5 -40 18.8033 63.8720  27
   1   5 -40 121.714 63.5434  24
   1  -5 -40 56.6087 99.7112   4
   1   5 -38 773.952 86.9044   8
   1   5 -38 741.461 79.6494  24
   1   5 -38 810.270 81.4109  27
   1  -5 -38 796.338 84.4775  26
   1  -5 -38 691.457 67.2424  27
   1  -5 -38 852.866 114.535   4
   1   5 -38 635.570 94.7668  40
   1  -5 -38 831.837 117.309  41
   1   5 -36 162.401 73.0176  24
   1  -5 -36 137.206 114.227  41
   1   5 -36 81.3754 93.9289  40
   1   5 -36 233.909 89.9155   8
   1  -5 -36 184.794 65.9332  27
   1  -5 -36 99.7444 80.9057  26
   1   5 -36 203.183 79.3347  27
   1   5 -34 271.621 76.0077  24
   1   5 -34 204.159 106.693  40
   1  -5 -34 209.728 117.215  41
   1   5 -34 303.942 80.6339  27
   1  -5 -34 176.136 193.755  17
   1   5 -34 449.816 148.601  17
   1   5 -34 226.087 79.9272  42
   1  -5 -34 278.415 71.6846  27
   1  -5 -34 259.090 82.7784  26
   1   5 -34 200.910 89.1154   8
   1  -5 -32 1027.57 126.342  41
   1   5 -32 947.598 120.983  40
   1  -5 -32 1199.28 158.738  25
   1   5 -32 1065.97 94.5334  27
   1   5 -32 953.708 235.347   5
   1  -5 -32 885.800 98.6602  26
   1  -5 -32 1044.77 87.7215  27
   1   5 -32 984.685 163.461  17
   1  -5 -32 814.550 212.749  17
   1   5 -32 962.645 89.8984  24
   1  -5 -30 138.989 225.589  17
   1   5 -30 327.686 155.672  17
   1   5 -30 220.825 83.4287  27
   1   5 -30 189.026 219.502   5
   1  -5 -30 233.798 78.6886  27
   1  -5 -30 228.210 84.0969  26
   1   5 -30 277.804 78.1477  24
   1   5 -30 209.123 107.860  40
   1   5 -28 1933.28 115.329  24
   1   5 -28 1655.91 141.831  40
   1  -5 -28 2027.22 202.674  30
   1   5 -28 1995.25 118.959  27
   1   5 -28 1431.92 248.291   5
  -1   5  28 2110.13 200.273   6
   1  -5 -28 2011.29 119.621  26
  -1   5  28 1733.45 319.319   3
   1   5 -28 2161.93 192.107  17
  -1   5  26 6658.65 457.025   3
   1   5 -26 6671.89 293.476  10
   1   5 -26 6513.72 302.883  40
   1  -5 -26 7101.24 356.538  30
   1  -5 -26 6091.27 294.752  26
   1   5 -26 7739.13 397.427   5
  -1   5  26 7992.16 356.540   6
   1   5 -26 6417.51 288.736  24
   1   5 -26 6862.13 290.205  27
   1   5 -26 8097.62 353.182  17
   1   5 -24 3147.65 176.775  40
   1  -5 -24 3235.12 228.866  30
   1  -5 -24 3586.91 160.869  26
   1   5 -24 3181.74 154.073  24
  -1   5  24 3029.60 331.729   3
  -1   5  24 3255.84 230.329   6
   1  -5 -24 3125.06 263.380   5
   1   5 -24 2970.39 262.865   5
   1   5 -24 3299.56 215.937  17
  -1   5  22 1744.52 292.880   3
   1   5 -22 1807.46 125.185  40
   1  -5 -22 1936.48 178.216  30
   1  -5 -22 1670.65 109.747  26
   1   5 -22 2056.64 116.346  25
   1  -5 -22 1819.29 212.274   5
  -1   5  22 1915.79 189.748   6
   1   5 -22 1801.57 219.664   5
   1   5 -22 1702.60 99.4098  24
   1   5 -22 1963.24 171.188  17
   1   5 -20 827.226 146.818  17
   1  -5 -20 768.321 148.607  30
   1   5 -20 850.785 88.4271  25
   1   5 -20 738.551 97.0118  40
  -1   5  20 599.485 160.666   6
   1  -5 -20 566.106 185.738   5
   1   5 -20 596.181 186.086   5
  -1   5  20 872.677 260.649   3
   1  -5 -18 761.961 152.114  30
   1   5 -18 1144.06 97.8937  25
   1   5 -18 1144.56 180.547   5
   1  -5 -18 908.042 181.314   5
   1   5 -18 1174.64 147.633  17
  -1   5  18 911.290 255.488   3
   1   5 -16 17734.0 729.277  25
   1   5 -16 17244.9 760.388   5
   1  -5 -16 18176.2 759.836   5
   1   5 -16 17122.7 743.128  17
  -1   5  16 17409.4 806.299   3
   1  -5 -14 27045.9 1114.56   5
   1   5 -14 25544.1 1114.30   5
   1   5 -14 27427.8 1095.32  25
  -1   5  14 25205.1 1155.34   3
   1   5 -12 3634.42 176.651  25
  -1   5  12 2956.78 287.508   3
  -1  -5  12 3150.81 172.985   2
   1  -5 -12 2983.28 209.766   5
   1   5 -12 3090.35 208.112   5
   1   5 -10 162.171 85.3168  25
  -1  -5  10 46.5138 87.3424   2
   1  -5 -10 109.539 125.577   5
   1   5 -10 129.511 128.155   5
  -1   5  10 371.562 224.919   3
  -1  -5   8 1974.42 126.695   1
   1   5  -8 2245.63 150.419   5
  -1   5   8 2194.51 244.692   3
   1   5  -8 2032.37 301.775   3
   1  -5  -6 48.9280 119.008  30
   1   5  -6 127.613 93.6121   5
   1   5  -6 62.4786 246.109   3
  -1   5   6-3.99286 209.227   3
  -1  -5   6 90.4140 82.3482   1
   1   5  -4 1940.24 280.511   3
  -1   5   4 1944.07 243.800   3
  -1  -5   4 2188.58 125.624   1
   1   5  -4 2458.12 124.064   5
   1   5  -2 19423.0 840.538   3
  -1   5   2 17137.1 820.758   3
   1   5  -2 18981.1 761.175   5
   1  -5  -2 17998.3 782.642  30
  -1  -5   0 12844.0 562.078  30
  -1   5   0 13924.9 610.850   3
   1   5   0 13286.7 628.734   3
   1  -5   2 973.453 114.254   1
   1   5   2 1355.65 260.631   3
  -1   5  -2 1278.21 229.670   3
  -1  -5  -2 1315.06 129.171  30
   1  -5   4 1474.49 129.687   1
  -1   5  -4 1537.27 120.774  25
  -1   5  -4 1591.33 249.149   3
   1   5   4 1556.66 268.245   3
  -1  -5  -4 1669.98 145.642  30
  -1   5  -6 18.4341 96.2831  25
  -1   5  -6 259.134 235.461   3
   1   5   6 147.168 247.228   3
  -1  -5  -6 101.741 119.822  30
   1  -5   6 149.877 109.381   1
   1  -5   8 925.783 128.973   1
  -1  -5  -8 895.849 130.276  30
  -1   5  -8 1098.90 110.351  25
  -1   5  -8 1035.93 123.770  17
   1   5   8 911.567 257.797   3
  -1   5 -10 1332.24 134.574  17
  -1  -5 -10 1384.80 152.929  30
   1   5  10 1354.61 267.357   3
  -1  -5 -10 1322.88 124.282   5
  -1   5 -10 1176.67 112.865  25
   1  -5  10 1283.70 129.282   2
   1  -5  12 163.811 121.031   2
  -1  -5 -12 274.184 137.796  30
  -1   5 -12 308.917 94.6241  25
  -1  -5 -12 192.353 120.152   5
   1   5  12 266.653 253.532   3
   1   5  14 4710.88 358.209   3
  -1  -5 -14 4891.56 262.314  30
  -1   5 -14 4671.02 228.262  25
  -1  -5 -14 4749.40 255.682   5
  -1   5 -14 4594.50 269.285   5
   1  -5  14 4855.75 251.750   2
  -1  -5 -16 12284.9 564.103   5
   1   5  16 12234.4 567.860   6
  -1   5 -16 13755.5 577.390   5
  -1   5 -16 13010.9 543.010  25
   1   5  16 12322.2 647.811   3
  -1  -5 -18 2277.62 198.964   5
   1   5  18 2277.18 203.086   6
  -1   5 -18 2482.02 213.067   5
  -1   5 -18 2251.69 145.238  25
   1   5  18 2016.66 329.097   3
  -1   5 -20 657.571 99.7036  25
   1   5  20 445.718 291.687   3
  -1   5 -20 859.662 190.498   5
   1   5  20 603.203 164.531   6
  -1   5 -20 531.568 94.6685  40
   1   5  22 3103.14 349.494   3
  -1   5 -22 2532.65 122.810  24
  -1   5 -22 2493.96 146.172  40
  -1   5 -22 2318.05 149.269  25
   1   5  22 2765.02 210.503   6
  -1   5 -22 2778.25 241.191   5
  -1   5 -22 2441.17 126.488  27
  -1  -5 -22 2119.04 131.110  26
  -1   5 -24 1477.43 117.364  25
  -1   5 -24 1454.47 107.967  10
  -1  -5 -24 1323.04 177.875  30
  -1  -5 -24 1454.04 99.3618  26
  -1   5 -24 1500.98 128.818  40
  -1   5 -24 1352.02 92.3782  24
   1   5  24 1546.01 321.879   3
   1   5  24 1563.55 189.798   6
  -1   5 -24 2032.04 230.856   5
  -1  -5 -26-9.65958 152.897  30
  -1   5 -26 89.3242 67.6449  24
   1   5  26 301.358 307.015   3
  -1   5 -26-55.8481 115.670  40
   1   5  26 41.1775 163.936   6
  -1   5 -26 159.599 211.043   5
  -1  -5 -26 102.886 79.3236  26
  -1   5 -28 28.3276 71.9526  24
   1   5  28 101.456 302.997   3
  -1  -5 -28 30.9608 161.997  30
  -1   5 -28 20.0869 223.450   5
  -1  -5 -28 85.3212 77.0820  26
  -1   5 -30 821.765 85.0774  24
  -1   5 -30 827.183 119.465  40
  -1  -5 -30 803.515 91.4498  26
  -1  -5 -30 918.211 90.7016  27
  -1   5 -30 989.234 229.938   5
  -1  -5 -30 791.204 175.451  25
   1   5  30 1237.46 317.271   3
  -1  -5 -32 736.551 87.8726  27
  -1  -5 -32 688.690 92.5996  26
  -1   5 -32 748.198 229.624   5
  -1   5 -32 765.396 84.0730  24
  -1   5 -32 867.936 119.762  40
  -1   5 -32 584.642 158.377  17
  -1  -5 -32 550.346 156.279  25
  -1  -5 -34 177.503 116.343  41
  -1   5 -34 94.2875 95.5498  40
  -1  -5 -34 233.327 75.2551  27
  -1  -5 -34 233.461 77.3764  26
  -1   5 -34 214.336 73.8694  24
  -1   5 -36 393.652 90.5387   8
  -1   5 -36 402.024 96.0665  40
  -1  -5 -36 354.203 121.171  41
  -1   5 -36 424.247 83.0302  27
  -1  -5 -36 492.600 74.7457  27
  -1  -5 -36 346.578 82.8022  26
  -1   5 -36 421.297 72.6987  24
  -1  -5 -38 161.893 68.8881  26
  -1  -5 -38 163.484 62.2455  27
  -1   5 -38 88.6972 74.9069  27
  -1   5 -38 129.238 72.8135   8
  -1  -5 -38 51.0646 107.202  41
  -1   5 -38 73.0682 82.6011  40
  -1   5 -38 142.476 63.9901  24
  -1  -5 -38 139.381 103.659   4
  -1  -5 -40 15.0218 61.6487  26
  -1  -5 -40 2.12444 50.7847  27
  -1   5 -40 47.1386 53.7408  24
  -1   5 -40-46.4577 67.7971  40
  -1  -5 -40-42.0232 95.8054  41
  -1   5 -40 29.5953 61.3607  27
  -1  -5 -40-99.0380 88.8921   4
  -1   5 -42-74.9200 102.289  34
  -1   5 -42 3.98902 45.6428  24
  -1  -5 -42-25.0919 82.3617  41
  -1   5 -42 6.59651 54.2813  27
  -1  -5 -42 9.06700 70.5472   4
  -1   5 -44 38.6462 35.6603  24
  -1  -5 -44 14.1392 63.9606  41
  -1   5 -44 22.3897 80.2022  34
  -1   6  43 444.913 97.1960  38
   1   6 -43 664.756 96.4991  34
   1   6 -43 563.080 51.3061  24
   1  -6 -43 624.458 76.6811  41
   1   6 -41 2046.62 145.016  34
   1  -6 -41 1906.00 101.159  26
   1  -6 -41 1875.29 121.277  41
   1   6 -41 1964.17 96.9741  24
   1   6 -39 2685.48 168.478  34
   1   6 -39 2105.26 121.411   8
   1   6 -39 2077.37 114.598  24
   1   6 -39 2479.28 130.615  40
   1  -6 -39 2356.30 141.210  41
   1   6 -39 2206.36 118.653  27
   1  -6 -39 1885.69 134.832   4
   1  -6 -39 2272.99 119.271  26
   1   6 -37 3788.69 191.305   8
   1   6 -37 3964.26 181.834  24
   1  -6 -37 4401.89 205.492  41
   1   6 -37 4124.84 198.995  40
   1   6 -37 4251.89 185.732  27
   1  -6 -37 3814.35 201.041   4
   1  -6 -37 3788.27 174.974  27
   1  -6 -37 3813.28 184.534  26
   1   6 -35 6074.71 270.712   8
   1   6 -35 6079.74 261.108  24
   1  -6 -35 6019.42 280.569  41
   1   6 -35 5905.91 275.001  40
   1   6 -35 5960.89 264.274  27
   1  -6 -35 5948.27 278.685   4
   1  -6 -35 6297.30 266.918  26
   1  -6 -35 5644.59 256.232  27
   1   6 -33 5675.25 248.919   8
   1   6 -33 5903.96 242.508  27
   1  -6 -33 5204.60 234.064  27
   1  -6 -33 5249.55 242.904  26
   1   6 -33 5047.88 237.684  24
   1  -6 -33 5537.53 258.662  41
   1   6 -33 5586.15 254.967  40
   1   6 -31 1845.06 143.276  40
   1  -6 -31 1813.44 148.459   4
   1   6 -31 1827.21 119.549  27
   1   6 -31 1794.28 112.643  24
   1  -6 -31 1706.77 109.657  27
   1  -6 -31 1803.99 118.885  26
   1   6 -31 1862.20 245.927   5
   1  -6 -31 2175.24 253.942  17
   1   6 -31 1960.96 186.463  17
   1   6 -29 7885.78 354.322  40
   1  -6 -29 8435.14 409.336  30
   1   6 -29 6788.85 441.647   5
  -1   6  29 8505.95 404.842   6
   1   6 -29 8157.91 336.781  24
   1  -6 -29 8065.21 341.724  26
   1   6 -29 7052.47 341.863  10
   1   6 -29 8119.90 395.427  17
   1   6 -27 4838.20 225.634  40
   1  -6 -27 4257.65 279.767  30
  -1   6  27 4610.02 284.031   6
   1   6 -27 4356.27 319.979   5
   1   6 -27 4305.90 204.251  24
   1  -6 -27 4569.43 210.780  26
   1   6 -27 4204.72 214.881  10
   1   6 -27 4803.10 271.233  17
   1   6 -25 4838.41 229.700  40
   1  -6 -25 4716.74 283.070  30
  -1   6  25 4774.36 287.380   6
   1   6 -25 4394.50 312.796   5
   1   6 -25 4913.37 209.349  24
   1  -6 -25 4710.14 215.777  26
   1   6 -25 4051.48 216.874  10
   1   6 -25 4802.96 271.781  17
   1   6 -23 11879.7 524.731  10
   1   6 -23 12099.7 529.422  40
   1  -6 -23 13202.0 577.708  30
   1  -6 -23 13312.2 522.254  26
   1   6 -23 12406.0 517.573  24
  -1   6  23 12161.1 643.026   3
  -1   6  23 13111.6 575.645   6
   1   6 -23 12020.0 593.636   5
   1   6 -23 12516.9 562.161  17
  -1   6  21 5255.02 376.087   3
   1   6 -21 4975.10 240.155  40
   1  -6 -21 5383.44 294.999  30
   1   6 -21 4964.68 237.731  25
   1  -6 -21 5147.74 230.818  26
   1   6 -21 4673.82 310.551   5
  -1   6  21 5443.43 296.703   6
   1   6 -21 5274.90 279.516  17
   1   6 -21 5105.24 223.341  24
   1   6 -19 13888.3 590.314  17
   1   6 -19 13435.1 566.839  25
   1  -6 -19 13269.7 602.444  30
  -1   6  19 11374.9 660.629   3
   1   6 -19 13300.5 612.697   5
  -1   6  19 13940.8 602.886   6
   1   6 -17 37102.2 1486.84  25
   1   6 -17 35541.1 1514.61   5
   1   6 -17 36923.3 1499.78  17
  -1   6  17 33205.5 1553.03   3
   1   6 -15 19377.5 779.680  25
  -1   6  15 19152.9 860.078   3
   1   6 -15 18024.2 791.294  17
   1   6 -15 18169.4 804.032   5
   1   6 -13 17967.6 771.380   5
  -1   6  13 18075.9 828.961   3
   1   6 -11 101.591 127.136   5
  -1  -6  11 293.258 95.6257   2
  -1   6  11 227.299 227.627   3
   1  -6  -9 26583.3 1129.47  30
   1   6  -9 27222.2 1118.95   5
  -1   6   9 27801.4 1171.41   3
   1   6  -9 26812.4 1196.79   3
  -1  -6   7 48264.3 1940.95   1
   1  -6  -7 46670.7 1955.68  30
   1   6  -7 47932.0 1942.50   5
  -1   6   7 48498.1 1988.38   3
   1   6  -7 45749.9 2002.61   3
  -1  -6   5 29817.0 1260.05   1
   1  -6  -5 31674.9 1279.08  30
   1   6  -5 31028.6 1255.99   5
   1   6  -5 29699.5 1326.78   3
  -1   6   5 32357.1 1315.14   3
  -1  -6   3 3895.01 212.112   1
   1  -6  -3 4503.89 242.085  30
   1   6  -3 4427.64 191.794   5
  -1   6   3 3929.95 320.322   3
   1   6  -3 4956.48 363.893   3
   1  -6  -1 1085.71 151.370  30
  -1  -6   1 1051.15 142.411  30
   1   6  -1 1302.30 270.988   3
  -1   6   1 1390.79 242.114   3
  -1   6  -1 1148.01 236.462   3
   1   6   1 1132.52 279.191   3
  -1  -6  -1 963.706 139.166  30
   1  -6   1 753.375 123.504   1
   1   6   3 742.684 273.331   3
  -1   6  -3 955.451 246.134   3
  -1  -6  -3 857.806 138.956  30
   1  -6   3 770.924 118.452   1
  -1   6  -5 292.260 253.515   3
   1   6   5 376.935 253.163   3
   1  -6   5 298.189 114.171   1
  -1  -6  -5 223.685 131.157  30
   1   6   7 16266.9 738.889   3
   1  -6   7 16233.1 670.999   1
  -1   6  -7 16196.2 662.518  25
  -1  -6  -7 14392.9 674.244  30
   1   6   9 1052.67 273.400   3
   1  -6   9 1262.74 142.399   1
   1  -6   9 1302.43 134.067   2
  -1   6  -9 1380.89 126.940  25
  -1  -6  -9 1368.90 154.922  30
   1   6  11 9214.52 544.630   3
  -1  -6 -11 9381.51 461.979  30
   1  -6  11 10079.0 454.487   2
   1   6  13 17809.9 892.550   3
  -1  -6 -13 18459.2 831.400  30
  -1   6 -13 18968.9 831.737   5
   1  -6  13 19431.6 825.150   2
  -1   6 -13 21053.8 817.250  25
   1   6  15 3617.48 342.588   3
  -1   6 -15 3410.98 230.962   5
  -1  -6 -15 3394.06 224.332  30
  -1   6 -15 3591.20 189.922  25
  -1   6 -17 856.900 107.086  25
   1   6  17 508.168 272.457   3
   1   6  17 680.238 170.525   6
  -1   6 -17 751.579 167.383   5
  -1   6 -19-22.4769 91.3331  40
  -1   6 -19 76.5533 63.2774  27
  -1   6 -19 160.242 92.9894  25
   1   6  19 104.141 162.781   6
  -1   6 -19 44.3961 163.759   5
   1   6  19-96.2700 268.839   3
  -1   6 -21 510.987 64.4034  24
  -1   6 -21 454.291 99.3719  40
  -1   6 -21 361.917 72.0238  27
   1   6  21 461.399 168.211   6
  -1   6 -21 557.829 185.498   5
  -1   6 -21 508.739 96.4629  25
  -1  -6 -21 450.197 77.7776  26
   1   6  21 443.187 284.252   3
  -1   6 -23 1057.71 80.2741  24
  -1   6 -23 1042.13 117.323  40
  -1   6 -23 903.158 88.2714  27
  -1   6 -23 945.435 68.0970  28
  -1   6 -23 835.410 195.637   5
   1   6  23 1154.67 183.686   6
  -1   6 -23 1155.09 109.107  25
  -1  -6 -23 987.333 89.8399  26
   1   6  23 927.435 305.330   3
   1   6  25 3391.63 388.477   3
  -1   6 -25 4401.85 210.189  10
  -1   6 -25 4467.14 199.675  24
  -1  -6 -25 4220.95 279.716  30
  -1   6 -25 4247.87 303.289   5
   1   6  25 4252.61 280.223   6
  -1   6 -25 4380.53 203.991  27
  -1   6 -25 4394.77 221.041  40
  -1  -6 -25 4505.81 205.647  26
  -1  -6 -27 414.497 85.0027  26
   1   6  27 429.301 172.738   6
  -1   6 -27 367.716 202.663   5
  -1   6 -27 377.742 114.218  40
   1   6  27 110.426 286.926   3
  -1   6 -27 307.151 88.8043  10
  -1   6 -27 463.943 74.9884  24
  -1   6 -27 403.781 86.7182  27
  -1  -6 -27 326.929 158.253  30
  -1   6 -29 1944.96 117.993  24
  -1   6 -29 2046.90 192.026  17
  -1  -6 -29 2184.37 125.951  26
  -1  -6 -29 2065.12 210.819  30
  -1   6 -29 2039.30 150.069  40
  -1   6 -29 2287.32 253.677   5
  -1   6 -31 2624.85 272.158   5
  -1   6 -31 2732.98 140.277  24
  -1   6 -31 2822.01 169.374  40
  -1   6 -31 2635.08 210.215  17
  -1  -6 -31 2559.43 146.265  26
  -1  -6 -31 2690.53 142.730  27
  -1  -6 -31 2687.45 219.924  25
  -1  -6 -33 455.275 77.4880  27
  -1  -6 -33 433.538 82.1974  26
  -1  -6 -33 239.993 108.873   4
  -1   6 -33 395.859 76.2410  24
  -1   6 -33 421.835 107.682  40
  -1  -6 -35 1930.58 141.976  41
  -1   6 -35 1570.92 132.357  40
  -1   6 -35 1817.45 122.914   8
  -1  -6 -35 1909.72 106.450  27
  -1  -6 -35 1684.74 115.185  26
  -1   6 -35 1893.60 106.287  24
  -1  -6 -35 1516.26 131.207   4
  -1   6 -37 2919.93 159.971  40
  -1  -6 -37 2905.31 170.542  41
  -1   6 -37 2677.31 152.497   8
  -1  -6 -37 3095.39 140.242  27
  -1  -6 -37 3296.25 149.330  26
  -1  -6 -37 2584.60 160.876   4
  -1   6 -37 3001.32 142.917  24
  -1  -6 -39 1632.62 87.7096  27
  -1  -6 -39 1767.73 99.5889  26
  -1  -6 -39 1721.50 123.843  41
  -1   6 -39 1500.72 106.215  40
  -1   6 -39 1814.05 93.3659  24
  -1   6 -39 1584.56 98.9265   8
  -1   6 -39 1882.81 144.308  34
  -1  -6 -41 978.857 66.7878  26
  -1   6 -41 806.786 112.828  34
  -1   6 -41 939.668 69.7983  27
  -1  -6 -41 739.965 91.5321  41
  -1   6 -41 934.324 61.7671  24
  -1   6 -43 1384.95 69.1947  24
  -1   6 -43 1411.42 103.243  34
  -1  -6 -43 1403.41 90.1634  41
   1  -7 -42 1295.07 88.3263  41
   1  -7 -42 1356.57 74.3260  26
   1   7 -42 1350.01 69.7755  24
   1   7 -40 439.328 54.7249  24
   1  -7 -40 240.957 57.8337  26
   1   7 -40 295.236 63.5710   8
   1  -7 -40 405.197 82.3372  41
   1   7 -40 238.078 74.7296  40
  -1   7  40 170.213 105.056  38
   1   7 -38 24.7653 60.4971  24
   1  -7 -38 88.0286 66.3480  26
   1   7 -38 24.6389 76.2753   8
   1  -7 -38-68.1007 88.8189  41
   1   7 -38 65.6559 86.2726  40
  -1   7  38 61.2579 119.230  38
   1   7 -36 3967.37 195.157   8
   1   7 -36 4020.03 200.424  40
   1  -7 -36 4266.35 200.168  41
   1   7 -36 4015.16 181.817  24
   1   7 -36 3926.91 185.882  27
   1  -7 -36 3765.72 173.471  27
   1  -7 -36 4076.93 186.883  26
   1   7 -34 1374.34 97.3327  24
   1  -7 -34 1496.85 122.930  41
   1   7 -34 1355.06 128.416  40
   1   7 -34 1326.35 121.765   8
   1  -7 -34 1497.04 103.392  26
   1  -7 -34 1348.74 87.9160  27
   1   7 -32 1188.02 92.7879  24
   1   7 -32 967.088 102.070  10
   1   7 -32 1137.58 127.686  40
   1  -7 -32 1233.13 120.646  41
   1  -7 -32 1013.59 97.1298  26
   1  -7 -32 1143.86 85.4039  27
   1   7 -32 1010.48 114.924   8
   1   7 -30 4588.44 326.471   5
  -1   7  30 5102.83 289.324   6
   1   7 -30 4875.44 215.667  24
   1  -7 -30 4485.16 221.410  26
   1  -7 -30 5341.88 292.934  30
   1   7 -30 4524.37 225.101  10
   1   7 -30 4609.90 240.170  40
   1   7 -28 4297.96 253.428  17
   1  -7 -28 4174.93 266.067  30
  -1   7  28 4102.90 262.968   6
   1   7 -28 3282.24 290.782   5
   1   7 -28 3943.37 198.146  10
   1   7 -28 3921.25 184.226  24
   1  -7 -28 3787.90 188.064  26
   1   7 -28 3794.84 207.474  40
   1   7 -26 1462.19 170.472  17
   1   7 -26 1326.81 97.7557  24
   1   7 -26 1431.90 216.654   5
  -1   7  26 1315.66 195.921   6
   1  -7 -26 1468.78 185.060  30
   1   7 -26 1527.95 133.855  40
   1   7 -26 1270.28 120.220  10
   1  -7 -26 1481.60 109.755  26
   1   7 -24 7044.97 339.979  10
   1   7 -24 7744.08 327.994  24
   1   7 -24 7499.92 413.501   5
  -1   7  24 7802.24 400.336   6
   1   7 -24 8280.01 382.665  17
   1  -7 -24 7582.89 333.906  26
   1  -7 -24 8238.52 397.636  30
   1   7 -24 7878.78 345.814  40
   1   7 -22 16685.7 715.149  17
   1  -7 -22 16940.2 675.917  26
   1   7 -22 16098.9 670.735  24
   1   7 -22 14738.6 733.959   5
  -1   7  22 17107.6 730.594   6
   1  -7 -22 15296.8 727.536  30
   1  -7 -20 11460.4 537.625  30
   1  -7 -20 11912.5 482.674  26
   1   7 -20 11414.7 542.314   5
  -1   7  20 12221.5 538.166   6
   1   7 -20 11215.3 476.487  24
   1   7 -20 11406.1 478.290  27
  -1   7  20 10950.5 598.594   3
   1   7 -18 12334.7 494.415  27
   1   7 -18 11317.9 551.374   5
   1   7 -18 12458.8 492.887  24
   1   7 -18 10592.5 497.809  39
  -1   7  18 10875.3 607.837   3
   1  -7 -18 12262.1 498.748  26
   1   7 -16 10055.3 460.936   5
  -1   7  16 10307.6 534.718   3
   1   7 -16 9374.57 413.885  37
   1   7 -16 9450.95 413.074  39
   1   7 -16 10321.0 416.451  40
   1   7 -14 15375.8 635.574   5
  -1   7  14 15278.3 698.678   3
   1   7 -14 14003.6 598.790  40
  -1   7  12 3431.98 307.851   3
   1   7 -12 3192.36 202.460   5
   1  -7 -10 66956.0 2642.90  30
   1   7 -10 63450.2 2628.76   5
  -1   7  10 63263.2 2679.27   3
   1   7  -8 512.597 101.569   5
  -1   7   8 510.998 253.081   3
   1   7  -8 269.368 302.234   3
   1  -7  -8 453.004 145.866  30
   1   7  -6 20835.3 912.947   3
  -1   7   6 20393.8 892.135   3
   1  -7  -6 21586.6 842.802  30
  -1  -7   6 21002.1 822.740   1
   1   7  -6 17967.1 811.635   5
   1  -7  -4 51495.0 2074.95  30
  -1  -7   4 48155.2 2071.55  30
  -1  -7   4 50108.0 2060.39   1
   1   7  -4 55703.9 2131.67   3
  -1   7   4 50943.5 2111.36   3
  -1  -7   2 9923.61 475.166  30
   1  -7  -2 10037.1 481.065  30
   1  -7  -2 11023.7 471.228   1
  -1  -7   2 11237.3 463.721   1
   1   7  -2 9714.92 554.905   3
  -1   7   2 10842.0 540.116   3
   1  -7   0 127.865 118.047   1
   1  -7   0 308.288 145.835  30
  -1  -7   0 195.844 130.300  30
   1   7   0 493.579 276.637   3
  -1   7   0 155.921 242.732   3
  -1   7  -2 5016.41 343.607   3
   1   7   2 4671.69 362.049   3
   1  -7   2 4862.70 246.054   1
   1  -7   2 4569.05 263.328  30
  -1  -7  -2 4545.88 254.610  30
  -1   7  -4 2703.74 291.851   3
   1   7   4 2691.28 313.035   3
   1  -7   4 2734.86 176.604   1
  -1  -7  -4 2248.16 185.830  30
   1   7   6 9692.87 533.473   3
  -1  -7  -6 9842.23 446.000  30
   1  -7   6 9701.95 438.494   1
  -1  -7  -8 2027.03 178.985  30
  -1   7  -8 2320.02 156.386   5
   1   7   8 2104.99 296.468   3
  -1   7 -10 5301.38 256.136   5
   1   7  10 4312.30 371.756   3
  -1  -7 -10 4426.73 266.463  30
   1  -7  10 4965.25 255.139   2
   1  -7  12 20867.7 892.894   2
   1   7  12 20056.0 875.638  38
   1   7  12 21855.9 968.959   3
  -1   7 -12 22508.9 895.630   5
  -1  -7 -12 21544.4 901.702  30
  -1   7 -14 827.683 154.609   5
  -1  -7 -14 564.603 156.048  30
  -1   7 -14 812.954 110.534  25
   1   7  14 459.739 269.870   3
  -1  -7 -16 3211.59 225.813  30
  -1   7 -16 3350.33 225.011   5
   1   7  16 3122.66 338.246   3
  -1   7 -16 3072.44 158.192  39
  -1   7 -16 3708.95 184.679  25
  -1   7 -16 3114.96 152.598  27
  -1   7 -18 267.514 70.2119  27
  -1   7 -18 297.334 61.2331  24
  -1   7 -18 410.810 164.827   5
   1   7  18 250.669 177.940   6
  -1  -7 -18 152.394 154.399  30
  -1  -7 -18 264.471 75.7852  26
  -1   7 -18 468.510 103.273  25
   1   7  18 380.112 284.035   3
  -1   7 -20 155.228 63.6895  24
   1   7  20 47.2128 170.894   6
  -1   7 -20-19.8186 170.609   5
  -1   7 -20 73.2641 54.0194  28
  -1   7 -20 40.9837 73.5122  27
  -1  -7 -20 94.4851 77.5121  26
  -1   7 -20 175.402 96.5586  25
   1   7  20 19.6562 280.225   3
  -1   7 -22 122.600 79.6997  27
  -1   7 -22 133.553 54.7183  28
   1   7  22 187.622 177.830   6
  -1   7 -22-5.49582 187.136   5
  -1   7 -22-75.1459 114.884  40
  -1   7 -22 142.446 67.0618  24
  -1  -7 -22 71.7178 76.2218  26
   1   7  22 351.053 289.902   3
  -1   7 -24 1753.59 121.498  27
  -1   7 -24 2012.35 101.635  28
  -1   7 -24 2055.72 147.005  40
  -1  -7 -24 1835.72 121.091  26
  -1   7 -24 1794.25 228.111   5
   1   7  24 2040.92 217.681   6
  -1   7 -24 2025.13 112.700  24
   1   7  24 1750.38 321.348   3
  -1   7 -26 59.3765 72.0651  24
  -1   7 -26-5.02958 91.0476  10
  -1   7 -26 33.3769 85.3291  27
  -1   7 -26 55.1922 53.2215  28
  -1   7 -26-64.8039 195.826   5
   1   7  26-147.403 172.001   6
  -1  -7 -26-10.8822 159.158  30
  -1   7 -26 60.9714 120.215  40
  -1  -7 -26 60.6365 84.3272  26
  -1   7 -28 1182.59 113.091  10
  -1   7 -28 1281.84 96.6176  24
  -1   7 -28 1517.34 174.232  17
  -1   7 -28 1381.90 107.644  27
  -1   7 -28 1178.76 222.203   5
   1   7  28 1331.02 192.828   6
  -1  -7 -28 1612.06 193.752  30
  -1  -7 -28 1379.40 102.169  26
  -1   7 -28 1376.91 137.712  40
  -1   7 -30 150.222 114.435  40
  -1   7 -30 64.2492 86.8244  27
  -1  -7 -30 83.0212 82.6907  26
  -1   7 -30-67.5256 141.390  17
  -1   7 -30 66.4726 72.2603  24
  -1   7 -30-6.62855 89.8809  10
  -1  -7 -32-25.9270 76.7699  26
  -1  -7 -32 66.6148 73.1849  27
  -1   7 -32 47.7240 109.107  40
  -1   7 -32 109.469 70.3374  24
  -1  -7 -34-8.28533 66.2861  27
  -1  -7 -34 58.1876 68.5085  26
  -1   7 -34-50.0928 98.3889   8
  -1  -7 -34 42.4076 102.766  41
  -1   7 -34-2.54623 107.084  40
  -1   7 -34 10.7403 65.0170  24
  -1  -7 -36 662.030 64.5144  27
  -1  -7 -36 555.315 69.9516  26
  -1   7 -36 643.829 87.7639   8
  -1   7 -36 726.656 68.8861  24
  -1  -7 -36 448.016 101.752  41
  -1   7 -36 488.654 97.9610  40
  -1  -7 -38 392.258 63.7209  26
  -1   7 -38 373.826 74.6000   8
  -1   7 -38 427.349 57.4149  24
  -1  -7 -38 330.040 88.7901  41
  -1   7 -38 356.689 83.9698  40
  -1  -7 -40 77.8179 48.8414  26
  -1   7 -40-43.6196 54.5717   8
  -1   7 -40 57.5143 43.0816  24
  -1  -7 -40-5.66075 73.6787  41
  -1   7 -40-63.0314 61.3325  40
  -1  -7 -42-92.0592 58.4329  41
   1  -8 -41 9.03903 41.8115  26
  -1   8  41 5.23893 74.8128  38
   1   8 -41 5.50271 45.0110   8
  -1   8  39 1015.82 116.925  38
   1  -8 -39 1317.43 90.5504  41
   1   8 -39 1215.73 90.2009  40
   1  -8 -39 1357.83 79.4093  26
   1   8 -39 1269.90 118.187  34
   1   8 -39 1223.92 73.6930  24
   1   8 -39 1276.80 86.8234   8
  -1   8  37 1.72901 117.690  38
   1  -8 -37 11.8889 77.8771  41
   1   8 -37 102.342 85.5942  40
   1  -8 -37 62.2010 57.6627  26
   1   8 -37-15.8428 114.681  34
   1   8 -37-15.9021 73.6739   8
   1   8 -37 9.78637 55.9906  24
  -1   8  35 116.868 130.340  38
   1   8 -35 148.974 100.405  40
   1  -8 -35 185.602 86.4625  41
   1  -8 -35 171.026 70.9006  26
   1   8 -35 63.5749 130.638  34
   1   8 -35 190.824 91.5791   8
   1   8 -35 224.644 66.4033  24
   1   8 -33 770.895 103.371   8
  -1   8  33 708.537 157.584  38
   1  -8 -33 772.303 100.636  41
   1   8 -33 711.444 113.205  40
   1   8 -33 742.078 141.622  34
   1   8 -33 811.907 79.7836  24
   1   8 -33 449.551 87.7452  10
   1  -8 -33 795.491 67.4019  27
   1  -8 -33 566.823 83.3726  26
   1   8 -31 613.448 110.232   8
   1  -8 -31 632.475 104.043  41
   1   8 -31 716.795 126.176  40
   1  -8 -31 549.659 71.2475  27
   1  -8 -31 482.425 84.3581  26
   1   8 -31 352.678 96.1884  10
  -1   8  31 244.791 152.215  38
   1   8 -31 753.973 83.6798  24
   1  -8 -29 636.090 158.947  30
   1   8 -29 505.224 122.558  40
   1  -8 -29 774.871 106.043  41
  -1   8  29 575.984 171.382   6
   1   8 -29 235.128 103.675  10
   1   8 -29 498.715 82.6425  24
   1  -8 -29 501.198 91.8395  26
   1   8 -27 4012.70 203.905  40
   1   8 -27 3392.83 276.423   5
  -1   8  27 3704.56 256.207   6
   1  -8 -27 3434.01 254.215  30
   1  -8 -27 3157.96 176.306  26
   1   8 -27 3471.25 169.628  24
   1   8 -27 3557.75 188.945  10
   1   8 -25 7058.56 316.310  27
  -1   8  25 7522.24 389.961   6
   1   8 -25 6007.08 393.502   5
   1  -8 -25 7392.43 391.197  30
   1   8 -25 7599.65 313.307  24
   1   8 -25 7067.84 324.284  10
   1  -8 -25 7346.50 319.237  26
   1  -8 -23 902.777 105.453  26
   1   8 -23 1252.61 200.277   5
  -1   8  23 999.014 198.834   6
   1   8 -23 1128.07 100.400  27
   1  -8 -23 1104.38 182.062  30
   1   8 -23 1199.05 91.2380  24
   1   8 -23 982.428 124.185  10
   1   8 -21 5485.09 315.527   5
  -1   8  21 5821.55 317.422   6
   1  -8 -21 5263.21 236.898  26
   1   8 -21 4971.75 232.891  27
   1   8 -21 4877.94 221.554  28
   1   8 -21 5407.21 228.482  24
   1   8 -19 7452.32 310.008  24
   1   8 -19 6972.75 305.410  28
   1   8 -19 6408.40 374.385   5
   1  -8 -19 7674.36 316.880  26
   1   8 -19 8108.17 326.160  40
  -1   8  19 7512.94 353.188  38
   1   8 -19 6689.99 317.727  39
   1   8 -17 2978.86 155.028  39
   1   8 -17 2415.08 136.173  16
   1   8 -17 2648.69 132.029  28
   1   8 -17 2886.29 144.103  27
   1   8 -17 2688.78 210.790   5
   1   8 -17 3081.63 138.712  24
   1  -8 -17 2938.50 147.396  26
   1   8 -17 2860.68 164.247  40
   1   8 -15 9865.73 449.263  37
   1  -8 -15 10653.6 446.385  26
   1   8 -15 11125.8 441.884  24
   1   8 -15 10238.9 485.596   5
   1   8 -15 11651.4 452.926  40
  -1   8  15 10172.4 564.762   3
  -1   8  15 9339.39 470.373  38
   1   8 -15 10442.2 451.669  39
  -1   8  13 18736.7 853.973   3
   1   8 -13 20054.1 753.564  37
   1   8 -13 17477.2 745.789  24
   1  -8 -13 19164.0 751.076  26
   1   8 -13 16913.2 776.677   5
  -1   8  13 18255.0 765.754  38
   1   8 -13 18284.8 752.864  40
  -1   8  13 17561.7 746.936  29
   1   8 -11 320.991 87.9177  40
  -1   8  11 480.299 247.130   3
   1   8 -11 224.341 90.5415  39
  -1   8  11 315.380 110.303  38
   1  -8 -11 485.809 153.349  30
   1  -8  -9 4474.23 249.178  30
  -1   8   9 3877.95 330.689   3
  -1   8   9 3779.78 206.302  38
   1   8  -9 4085.71 195.010  38
   1   8  -9 3838.74 199.607  39
  -1   8   7 4001.60 205.272  38
   1   8  -7 3703.92 193.619  38
  -1   8   7 4118.46 336.107   3
   1   8  -7 4716.18 379.907   3
   1  -8  -7 4769.84 252.724  30
  -1  -8   7 4361.01 247.814  30
   1   8  -5 822.995 284.506   3
  -1   8   5 1409.12 265.794   3
  -1  -8   5 942.753 153.793  30
   1  -8  -5 1135.84 163.293  30
   1  -8  -3 247.503 134.709   1
  -1  -8   3 359.794 113.436   1
  -1  -8   3 267.864 146.202  30
   1  -8  -3 317.145 153.436  30
  -1   8   3 680.104 256.532   3
   1   8  -3 453.988 280.596   3
  -1  -8   1 8585.39 392.533  30
   1  -8  -1 8342.72 397.718  30
   1   8  -1 9158.53 496.077   3
  -1   8   1 8997.77 473.495   3
  -1  -8   1 7380.94 372.286   1
   1  -8  -1 8060.63 383.716   1
  -1  -8  -1 1597.27 169.441  30
   1  -8   1 1941.61 185.504  30
  -1   8  -1 1919.01 276.498   3
   1   8   1 1788.74 297.365   3
   1  -8   1 1717.09 156.521   1
   1  -8   3 1246.95 169.161  30
  -1  -8  -3 1333.75 160.809  30
  -1   8  -3 1511.61 277.961   3
   1   8   3 1214.09 290.215   3
   1  -8   3 1532.52 149.198   1
   1   8   5 159.458 271.691   3
   1  -8   5 427.887 129.627   1
  -1  -8  -5 461.808 142.960  30
   1   8   5 381.662 101.145  38
  -1  -8  -7 7982.95 376.107  30
  -1   8  -7 7787.03 332.615  38
   1   8   7 7174.89 343.669  38
   1   8   7 8056.32 480.846   3
   1   8   9 3569.93 198.862  38
  -1  -8  -9 3709.85 236.853  30
  -1   8  -9 3853.17 203.299   5
   1   8   9 3520.28 342.591   3
   1  -8   9 3645.32 220.522   2
  -1   8 -11 2033.45 139.627  39
   1   8  11 2244.67 160.889  38
   1   8  11 2772.12 315.869   3
  -1  -8 -11 2992.14 201.819  30
  -1   8 -11 2770.15 170.920   5
  -1   8 -13 1240.40 143.892   5
  -1   8 -13 877.983 106.136  40
   1   8  13 1136.43 289.315   3
  -1   8 -13 849.684 98.0124  39
   1   8  13 860.328 135.177  38
  -1   8 -13 982.210 75.3562  24
  -1  -8 -13 998.869 85.1939  26
  -1  -8 -13 897.320 164.520  30
  -1   8 -13 963.404 80.8801  27
  -1   8 -15 3689.01 237.618   5
  -1   8 -15 3416.70 190.413  40
  -1  -8 -15 3768.36 255.119  30
  -1  -8 -15 3940.84 178.237  26
  -1   8 -15 3781.84 170.577  24
  -1   8 -15 3915.49 175.754  27
  -1   8 -15 3886.48 168.467  28
  -1   8 -15 3207.53 182.326  39
   1   8  15 3125.77 215.734  38
   1   8  15 3621.95 357.771   3
  -1   8 -17 637.954 161.334   5
   1   8  17 678.033 183.774   6
   1   8  17 630.151 144.530  38
  -1   8 -17 528.597 87.3426  39
  -1   8 -17 622.317 80.9137  27
  -1   8 -17 449.991 64.1434  28
   1   8  17 755.269 286.611   3
  -1   8 -17 659.921 71.7543  24
  -1  -8 -17 708.856 82.6006  26
  -1  -8 -17 539.756 167.931  30
  -1   8 -17 449.203 110.679  40
   1   8  19 2019.57 188.927  38
   1   8  19 2845.45 333.109   3
  -1  -8 -19 2426.93 133.722  26
  -1   8 -19 2364.52 217.117   5
   1   8  19 2606.65 227.278   6
  -1  -8 -19 2202.48 212.975  30
  -1   8 -19 2478.87 124.635  24
  -1   8 -19 2246.58 118.811  28
  -1   8 -19 2456.81 131.700  27
   1   8  21 2528.43 227.568   6
  -1   8 -21 2028.84 217.514   5
  -1  -8 -21 2374.96 137.186  26
  -1   8 -21 2315.06 125.928  24
  -1   8 -21 2433.61 119.198  28
  -1   8 -21 2452.02 133.323  27
  -1   8 -23 118.420 71.5816  24
   1   8  23 77.7013 181.676   6
  -1   8 -23 64.0751 180.830   5
  -1   8 -23 62.5513 57.5127  28
  -1   8 -23 136.299 85.1253  27
  -1  -8 -23 145.747 87.5530  26
  -1   8 -25 170.964 113.474  10
  -1   8 -25 410.704 76.0998  24
  -1   8 -25 195.504 121.764  40
   1   8  25 438.081 182.355   6
  -1   8 -25 366.968 195.084   5
  -1   8 -25 373.706 90.5198  27
  -1   8 -25 247.593 58.5800  28
  -1  -8 -25 389.391 87.6151  26
  -1  -8 -27 1689.98 110.858  26
  -1   8 -27 1379.15 217.143   5
   1   8  27 1728.00 204.478   6
  -1   8 -27 1483.71 122.627  10
  -1  -8 -27 1711.00 194.886  30
  -1   8 -27 1534.04 115.395  27
  -1   8 -27 1421.38 149.960  40
  -1   8 -27 1514.26 102.722  24
  -1   8 -29 63.9732 71.8430  24
  -1  -8 -29 173.201 82.9082  26
  -1   8 -29 102.587 121.604  40
  -1   8 -29-14.5163 90.8881  27
  -1   8 -31 842.337 96.2510  27
  -1   8 -31 621.734 97.7290  10
  -1  -8 -31 1008.59 90.9157  26
  -1  -8 -31 914.166 83.5704  27
  -1   8 -31 887.279 122.504  40
  -1  -8 -31 828.233 112.309  41
  -1   8 -31 990.806 82.2304  24
  -1   8 -33 71.6695 83.1640  27
  -1  -8 -33-26.8648 95.6845  41
  -1   8 -33-22.7455 107.215  40
  -1  -8 -33 59.5412 63.5435  27
  -1  -8 -33 47.0016 69.1824  26
  -1   8 -33-197.506 99.7170   8
  -1   8 -33 22.9037 66.7886  24
  -1   8 -35 77.8037 58.2727  24
  -1  -8 -35 61.8640 52.5103  27
  -1  -8 -35 6.58545 64.7006  26
  -1   8 -35 258.446 122.085  34
  -1   8 -35 55.6787 85.8948   8
  -1  -8 -35-4.82413 88.1013  41
  -1   8 -35 18.5701 94.5973  40
  -1   8 -37 25.5852 51.3638  24
  -1   8 -37 24.1729 70.1036   8
  -1   8 -37 56.7689 108.042  34
  -1   8 -37-37.4211 79.1451  40
  -1  -8 -37 108.157 79.6533  41
  -1  -8 -37-14.4727 55.0717  26
  -1   8 -39 46.7679 57.0331   8
  -1  -8 -39 178.182 45.1982  26
  -1  -8 -39 168.673 65.2682  41
  -1   8 -39 69.0870 63.1405  40
  -1   8 -39 69.2513 93.0589  34
  -1  -8 -41 630.160 58.8439  41
  -1   8 -41 655.681 80.0019  34
   1   9 -40 2530.89 114.949   8
   1  -9 -40 2799.61 112.632  26
  -1   9  40 2367.33 130.508  38
   1   9 -40 2253.90 110.319  19
   1   9 -40 2624.81 131.051  34
   1  -9 -38 2253.09 111.916  26
   1  -9 -38 2195.60 116.105  41
   1   9 -38 2448.85 124.942  40
   1   9 -38 2434.00 140.003  34
  -1   9  38 2434.12 139.742  38
   1   9 -38 2562.73 120.865   8
   1  -9 -36 1089.08 76.2867  26
   1  -9 -36 1270.51 87.4463  41
   1   9 -36 1041.93 99.8785  40
   1   9 -36 1309.98 121.555  34
   1   9 -36 1193.75 92.9438   8
  -1   9  36 876.010 116.046  38
   1   9 -34 3913.88 183.363   8
   1  -9 -34 3731.04 173.271  26
  -1   9  34 3455.46 207.454  38
   1   9 -34 3625.58 169.821  24
   1   9 -34 3823.46 207.149  34
   1  -9 -34 3527.77 179.386  41
   1   9 -34 4047.40 187.801  40
   1  -9 -32 9546.38 402.238  41
   1   9 -32 10035.6 409.598  40
   1  -9 -32 9996.29 398.903  26
   1   9 -32 8244.53 399.746  10
   1   9 -32 9325.85 394.748  24
   1   9 -32 9895.84 422.246  34
  -1   9  32 9440.28 430.145  38
   1  -9 -30 9895.80 445.495  41
   1   9 -30 11229.9 456.537  40
   1  -9 -30 10788.1 443.158  26
   1   9 -30 10590.8 447.703  10
   1   9 -30 10670.8 439.589  24
   1   9 -30 10364.1 465.265  34
  -1   9  30 9503.82 472.996  38
   1  -9 -28 11662.2 472.063  41
   1   9 -28 10774.6 475.881  10
   1   9 -28 11050.0 464.345  24
   1   9 -28 10779.0 492.898  34
   1  -9 -28 11658.9 467.996  26
   1  -9 -26 8627.50 432.143  30
  -1   9  26 8421.54 429.476   6
   1   9 -26 8065.66 375.099  10
   1   9 -26 8432.79 361.304  24
  -1   9  26 8857.80 406.278  38
   1   9 -26 8655.42 392.274  34
   1  -9 -26 8652.52 368.018  26
   1  -9 -24 2879.02 159.829  26
  -1   9  24 2994.50 246.240   6
   1   9 -24 3053.33 150.662  24
  -1   9  24 2984.55 214.249  38
   1  -9 -24 3017.81 240.601  30
   1   9 -24 2596.84 157.368   7
   1   9 -24 3300.98 195.915  34
   1   9 -24 2978.12 177.834  10
  -1   9  22 1264.25 172.329  38
   1  -9 -22 1184.78 106.555  26
  -1   9  22 1696.94 205.653   6
   1  -9 -22 1260.28 189.921  30
   1   9 -22 1462.84 84.5504  28
   1   9 -22 1252.99 97.9570  24
   1   9 -22 1363.97 128.603  10
   1   9 -22 1568.37 133.999  40
   1   9 -20 7987.10 324.963  24
   1   9 -20 7348.70 320.207  28
  -1   9  20 8422.09 404.957   6
   1  -9 -20 8025.31 334.192  26
   1   9 -20 7464.72 343.180  40
   1   9 -18 2829.79 162.594  34
   1  -9 -18 2455.15 141.343  26
   1   9 -18 2255.28 121.119  28
  -1   9  18 2420.73 190.191  38
   1   9 -18 2779.59 157.351  40
   1   9 -18 2515.19 128.149  24
   1   9 -16 11146.9 452.654  24
   1  -9 -16 11003.4 458.691  26
  -1   9  16 11016.5 483.923  38
   1   9 -16 9922.30 450.438  28
   1   9 -16 11178.1 464.672  40
   1   9 -16 11800.2 469.713  34
   1   9 -14 17283.3 709.393  39
  -1   9  14 16427.0 722.186  38
   1  -9 -14 16012.4 702.589  26
   1   9 -14 17941.8 698.164  28
   1   9 -14 16874.1 707.334  40
   1  -9 -14 16613.0 757.383  30
   1  -9 -12 33092.0 1367.03  30
  -1   9  12 32816.9 1336.30  38
   1   9 -12 32634.0 1327.07  39
   1   9 -12 32689.0 1322.92  40
   1  -9 -12 31212.1 1321.81  26
  -1   9  12 30921.3 1317.52  29
   1   9 -12 34117.4 1317.10  28
   1   9 -10 30435.3 1236.11  40
  -1   9  10 31467.1 1248.94  38
   1   9 -10 32082.0 1243.17  39
  -1   9  10 29436.3 1232.20  29
  -1   9  10 30363.4 1331.08   3
   1  -9 -10 31553.8 1283.56  30
  -1  -9  10 29629.1 1281.34  30
   1   9 -10 29586.8 1231.19  28
  -1   9   8 14359.9 633.301   3
   1   9  -8 11984.6 513.857  38
  -1   9   8 11966.3 522.644  38
  -1   9   8 11729.4 501.354  29
   1   9  -8 12481.6 501.073  28
   1   9  -8 12146.9 508.113  40
   1   9  -8 11730.0 517.892  39
  -1  -9   8 12121.3 556.816  30
   1  -9  -8 12591.6 560.526  30
  -1   9   6 9717.38 532.206   3
   1   9  -6 11188.8 581.875   3
   1  -9  -6 8956.22 457.432   1
   1   9  -6 10676.6 422.020  38
  -1   9   6 9055.83 422.750  38
   1   9  -6 10053.8 406.740  28
   1   9  -6 9042.29 423.722  39
   1  -9  -6 9671.48 465.471  30
  -1  -9   6 9741.57 462.598  30
   1   9  -4 10918.5 584.366   3
   1  -9  -4 9527.27 470.324   1
   1   9  -4 9729.13 433.039  38
  -1   9   4 10308.8 437.413  38
  -1   9   4 9786.19 421.889  28
   1   9  -4 10376.4 440.875  39
   1  -9  -4 10817.2 481.428  30
  -1  -9   4 10715.8 477.061  30
   1   9  -2 23105.5 1015.27   3
  -1   9   2 25662.9 1002.10   3
   1  -9  -2 22628.0 931.278   1
   1   9  -2 20057.8 898.835  38
  -1   9   2 21928.0 901.234  38
   1   9  -2 21335.0 903.936  39
   1  -9  -2 23188.6 942.228  30
  -1  -9   2 23518.7 937.358  30
  -1  -9   0 31389.5 1294.85   1
   1  -9   0 30921.7 1299.24   1
   1   9   0 32298.0 1274.75  38
  -1   9   0 28474.6 1274.25  38
  -1  -9   0 30657.1 1305.36  30
   1  -9   0 33768.3 1312.61  30
  -1   9   0 33118.1 1366.34   3
   1   9   0 32841.4 1378.88   3
   1   9   2 4584.55 369.345   3
  -1   9  -2 4792.04 365.203   3
   1   9   2 4627.97 216.118  38
  -1   9  -2 3937.61 210.194  38
   1  -9   2 4350.29 248.653   1
  -1  -9  -2 4272.26 245.266   1
  -1  -9  -2 5106.71 262.632  30
   1  -9   2 4367.20 270.133  30
  -1   9  -2 3823.33 218.196  39
  -1   9  -4 5854.10 323.328  39
  -1   9  -4 6629.02 314.628  38
   1   9   4 7298.71 323.918  38
   1   9   4 7374.52 301.811  29
  -1   9  -4 7582.50 301.735  28
  -1  -9  -4 6821.65 359.825  30
   1  -9   4 6932.44 366.591  30
   1   9   4 8210.00 465.239   3
   1   9   6 8697.16 491.901   3
   1   9   6 7888.05 357.866  38
  -1   9  -6 7122.34 346.193  38
  -1   9  -6 8613.06 336.062  28
  -1   9  -6 7700.56 353.724  39
   1  -9   6 7845.01 399.664  30
  -1  -9  -6 7630.45 390.851  30
  -1   9  -8 1283.35 128.582  39
   1   9   8 1713.38 297.063   3
   1  -9   8 1725.01 164.815   2
  -1   9  -8 1795.75 89.8937  29
  -1   9  -8 1534.60 94.6665  28
  -1   9  -8 1266.07 116.269  38
   1   9   8 1651.24 138.386  38
  -1  -9  -8 1689.26 177.484  30
  -1  -9 -10 2165.43 194.641  30
  -1   9 -10 2316.77 108.054  29
  -1  -9 -10 2134.79 121.437  26
  -1   9 -10 2291.97 113.300  28
   1   9  10 2414.99 313.193   3
   1   9  10 2267.49 156.613  38
   1   9  12 119.121 125.362  38
  -1   9 -12 349.961 95.3199  39
  -1   9 -12 508.054 58.9431  29
  -1  -9 -12 580.651 164.801  30
  -1  -9 -12 486.615 80.8394  26
  -1   9 -12 547.009 66.8710  28
   1   9  12 651.029 284.447   3
  -1   9 -12 467.401 100.094  40
   1   9  14 622.107 140.728  38
  -1   9 -14 548.711 95.3237  39
  -1   9 -14 771.201 62.9115  29
  -1  -9 -14 694.381 165.389  30
  -1  -9 -14 646.688 86.7517  26
  -1   9 -14 689.987 112.750  40
  -1   9 -14 774.268 73.3050  28
   1   9  14 686.722 284.318   3
  -1  -9 -16 1849.50 120.299  26
  -1   9 -16 1814.91 125.298  39
   1   9  16 1637.56 166.734  38
   1   9  16 1917.13 214.983   6
   1   9  16 1960.84 311.511   3
  -1   9 -16 1947.27 104.466  28
  -1  -9 -16 2022.02 205.360  30
  -1   9 -16 2119.25 139.043  40
  -1   9 -16 1679.21 107.926  24
  -1   9 -18 428.781 92.0188  39
   1   9  18 347.038 152.295  38
  -1   9 -18 515.177 68.1846  28
  -1  -9 -18 540.759 174.845  30
  -1   9 -18 463.145 74.9513  24
  -1   9 -18 462.100 119.983  40
  -1  -9 -18 424.054 92.1853  26
   1   9  18 730.972 198.140   6
   1   9  20 263.327 158.305  38
  -1   9 -20 328.585 121.849  40
  -1   9 -20 352.718 65.1323  28
  -1  -9 -20 467.338 161.915  30
  -1   9 -20 342.423 74.8813  24
  -1  -9 -20 341.395 90.2233  26
   1   9  20 279.119 186.930   6
  -1   9 -22 1420.84 86.1511  28
   1   9  22 1239.56 197.660   6
  -1  -9 -22 1336.58 103.383  26
  -1   9 -22 1161.63 94.2271  24
   1   9  22 917.344 167.971  38
  -1   9 -24 4878.00 234.610  10
  -1   9 -24 4559.56 207.176  28
  -1  -9 -24 4456.78 220.786  26
   1   9  24 4906.31 271.955  38
  -1   9 -24 4955.55 215.005  24
  -1   9 -26 5096.54 234.406  28
  -1   9 -26 5770.46 243.502  24
   1   9  26 5561.22 296.911  38
  -1  -9 -26 6092.90 251.160  26
  -1   9 -26 5389.94 257.049  10
  -1  -9 -28 4154.81 199.839  26
  -1   9 -28 4402.09 195.986  24
  -1   9 -28 4634.70 224.373  40
  -1   9 -28 4278.18 212.419  10
  -1   9 -30 1618.10 124.021  10
  -1  -9 -30 1929.12 110.893  26
   1   9  30 1660.09 166.552  38
  -1   9 -30 1891.00 108.660  24
  -1  -9 -30 2055.39 126.785  41
  -1   9 -30 2056.10 144.611  40
  -1   9 -30 1983.71 159.597  34
  -1   9 -32 2886.34 148.366  10
  -1  -9 -32 2994.38 137.691  27
  -1  -9 -32 2821.26 142.247  26
   1   9  32 3031.93 193.284  38
  -1   9 -32 2846.32 140.961  24
  -1  -9 -32 3006.39 156.227  41
  -1   9 -32 3171.92 167.244  40
  -1   9 -32 2848.06 183.679  34
  -1  -9 -34 2813.63 130.459  26
  -1   9 -34 2494.98 164.189  34
  -1   9 -34 2700.79 146.249   8
  -1  -9 -34 2585.32 139.872  41
  -1   9 -34 2495.82 150.172  40
  -1  -9 -36 1188.03 76.0171  26
  -1   9 -36 1303.72 115.881  34
  -1   9 -36 1453.46 93.3446   8
  -1   9 -36 1252.86 97.1263  40
  -1  -9 -36 1312.46 89.6484  41
  -1  -9 -38 801.089 55.9665  26
  -1   9 -38 803.943 91.3129  34
  -1   9 -38 821.552 69.5910   8
  -1  -9 -38 849.552 66.3671  41
  -1   9 -38 762.987 70.0856  40
   1  10 -37 578.313 68.0124  40
   1  10 -37 768.022 68.6361   8
  -1  10  37 631.140 79.7801  38
   1  10 -37 657.134 47.3313  19
   1  10 -37 506.424 79.9453  34
   1 -10 -37 682.833 52.1264  26
   1  10 -35 424.810 78.3809  40
  -1  10  35 330.867 96.3023  38
   1 -10 -35 569.686 58.2727  26
   1  10 -35 320.247 94.7653  34
   1  10 -35 566.185 52.7872  19
   1  10 -33 1275.84 128.649  34
   1  10 -33 1644.06 101.758  10
   1 -10 -33 1745.35 94.9746  26
  -1  10  33 1359.03 128.691  38
   1  10 -31 471.921 116.742  34
   1 -10 -31 410.331 70.6594  26
  -1  10  31 479.601 128.712  38
   1  10 -31 445.398 89.7506  10
   1  10 -29 681.417 108.367  10
   1  10 -29 508.990 127.871  34
  -1  10  29 728.873 144.530  38
   1 -10 -29 652.615 83.0886  26
   1  10 -29 920.166 111.635   8
   1  10 -27 2061.33 142.448  10
   1  10 -27 1411.48 156.139  34
   1 -10 -27 2022.05 123.021  26
   1  10 -27 2049.43 147.245   8
  -1  10  27 1593.83 169.749  38
   1  10 -25 63.8411 112.139  40
   1  10 -25-11.0504 84.8929   7
   1  10 -25-134.479 124.341  34
   1 -10 -25 30.4965 85.4990  26
   1  10 -25-41.7295 114.524   8
   1  10 -25 38.5015 114.814  10
  -1  10  25 105.753 143.867  38
  -1  10  23 836.929 150.065  38
   1  10 -23 737.273 130.724  34
   1  10 -23 963.408 69.9370  28
   1 -10 -23 1011.16 175.481  30
   1  10 -23 659.890 100.376   7
  -1  10  23 1142.68 188.980   6
   1 -10 -23 807.108 94.4839  26
   1  10 -23 1079.54 124.384  40
   1  10 -23 897.254 123.093  10
   1  10 -23 946.639 121.022   8
  -1  10  21 80.2896 149.104  38
   1  10 -21-35.6086 117.788  34
   1 -10 -21 31.8221 91.2541  26
   1  10 -21 53.7817 57.0625  28
   1  10 -21 76.9957 118.370  40
  -1  10  21 241.751 187.461   6
   1  10 -21 45.7811 120.486  10
   1  10 -21-2.88468 108.474   8
   1  10 -19 2107.70 108.576  28
   1  10 -19 1576.57 147.916  34
   1 -10 -19 2035.51 128.687  26
   1  10 -19 1899.98 149.419  40
  -1  10  19 2027.61 182.396  38
  -1  10  19 2292.73 225.248   6
   1  10 -17-15.1422 103.530  34
   1  10 -17 40.5117 62.7250  28
   1  10 -17-61.4210 108.229  40
  -1  10  17 47.0995 136.755  38
   1  10 -17 28.4310 99.5779  39
   1 -10 -17 25.7437 89.2700  26
  -1 -10  17 24.2068 164.498  30
  -1  10  15 842.162 146.923  38
   1  10 -15 925.563 113.842  39
   1  10 -15 1186.23 115.067  40
   1  10 -15 819.749 76.3663  28
   1  10 -15 574.690 75.2731  19
   1 -10 -15 955.379 101.573  26
  -1 -10  15 661.765 178.698  30
   1 -10 -15 882.334 178.909  30
   1  10 -13 252.469 108.314  39
  -1  10  13 280.789 134.015  38
  -1 -10  13 116.818 162.106  30
   1  10 -13 208.404 56.6431  29
   1 -10 -13 299.559 168.726  30
   1 -10 -13 261.567 179.241   1
   1  10 -13 216.934 109.444  40
   1  10 -13 262.610 67.6442  28
   1 -10 -13 246.735 86.0717  26
   1  10 -13 193.465 63.0830  19
  -1 -10  11 3373.73 247.546  30
   1 -10 -11 4200.44 256.536  30
   1 -10 -11 3445.34 176.961  26
   1 -10 -11 3907.19 261.632   1
   1  10 -11 3202.84 159.747  28
   1  10 -11 3252.79 154.632  29
  -1  10  11 3316.44 165.279  29
  -1  10  11 3295.30 205.461  38
   1  10 -11 2762.61 188.599  39
   1  10 -11 3848.89 177.646  40
   1  10  -9 483.939 96.7435  40
   1 -10  -9 550.904 170.019   1
   1  10  -9 466.430 85.6933   8
   1 -10  -9 366.255 166.188  30
   1  10  -9 345.777 62.8294  29
  -1  10   9 456.532 79.2815  29
  -1 -10   9 311.183 159.458  30
  -1  10   9 356.094 126.434  38
   1  10  -9 205.393 109.307  39
   1  10  -9 470.227 72.4734  28
   1 -10  -7 6719.89 360.129   1
   1  10  -7 6951.87 312.675  38
  -1  10   7 6768.07 320.665  38
   1  10  -7 6481.61 293.693  28
   1  10  -7 7262.96 291.617  29
   1  10  -7 6972.54 301.631  40
   1  10  -7 6381.53 317.166  39
  -1 -10   7 6585.54 360.613  30
   1 -10  -7 7532.64 367.661  30
   1 -10  -5 3972.98 280.103   1
   1  10  -5 4386.05 232.013  38
  -1  10   5 4107.00 238.118  38
  -1  10   5 5814.01 380.961   3
   1  10  -5 5596.95 425.371   3
   1  10  -5 5002.37 212.840  29
   1  10  -5 5178.29 215.889  28
   1 -10  -5 4928.36 293.689  30
  -1 -10   5 4689.27 285.507  30
   1 -10  -3 1318.72 168.209   1
  -1  10   3 1999.22 293.545   3
   1  10  -3 1795.79 330.569   3
   1  10  -3 1358.79 91.8004  29
  -1  10   3 1432.47 93.8461  29
  -1 -10   3 1394.19 181.349  30
   1 -10  -3 1542.78 190.666  30
   1  10  -3 1436.78 96.5840  28
   1  10  -3 1213.69 124.410  38
  -1  10   3 1364.97 131.850  38
   1  10  -3 1281.35 145.557  39
  -1  10   1 998.265 117.693  38
   1  10  -1 797.786 132.661  39
   1  10  -1 968.248 120.022  38
  -1  10   1 1199.72 281.787   3
   1  10  -1 954.978 298.771   3
   1 -10  -1 1126.43 182.665  30
  -1 -10   1 1347.03 176.525  30
   1  10  -1 1080.83 82.8624  29
  -1  10   1 937.299 83.5530  29
   1 -10  -1 938.669 160.179   1
  -1 -10  -1 7811.09 372.739  30
   1 -10   1 7345.77 376.061  30
  -1  10  -1 6836.00 325.868  38
   1  10   1 7695.84 328.154  38
   1  10   1 9496.65 490.788   3
  -1  10  -1 8700.03 480.034   3
   1  10   1 6931.39 306.956  29
  -1  10  -1 7383.14 306.162  29
  -1  10  -1 6200.91 335.467  39
   1  10   1 6980.97 334.307  39
  -1 -10  -3 8840.95 419.763  30
   1 -10   3 9319.63 430.046  30
  -1 -10  -3 8436.26 408.175   1
   1  10   3 7733.66 374.772  38
  -1  10  -3 7585.26 372.204  38
   1  10   3 10000.5 522.995   3
  -1  10  -3 8895.19 356.787  29
  -1  10  -3 8593.20 357.474  28
   1  10   3 8652.34 356.889  29
  -1  10  -3 7580.08 379.877  39
  -1 -10  -5 3936.00 251.074  30
   1 -10   5 3985.67 264.791  30
   1  10   5 4024.05 208.494  38
  -1  10  -5 3393.00 191.566  38
   1  10   5 4590.93 378.504   3
  -1  10  -5 3847.75 170.562  29
   1  10   5 3561.83 175.025  29
  -1  10  -5 3562.02 173.461  28
  -1 -10  -5 3822.94 243.536   1
  -1  10  -5 2851.97 201.157  39
  -1  10  -5 3762.67 184.059  40
  -1  10  -7 561.534 104.243  40
   1 -10   7 567.038 153.177   2
  -1 -10  -7 294.795 162.102   1
  -1  10  -7 327.210 76.4368  28
  -1  10  -7 413.387 120.402  39
  -1  10  -7 365.151 106.324  38
   1  10   7 246.867 125.934  38
   1  10   7 310.920 292.664   3
  -1  10  -7 389.190 69.7795  29
   1 -10   7 495.379 178.654  30
  -1 -10  -7 383.561 170.008  30
   1 -10   9 1778.07 209.770  30
  -1  10  -9 1921.60 110.078  29
  -1 -10  -9 2052.74 202.262  30
  -1  10  -9 1975.72 147.468  39
   1  10   9 1656.22 162.642  38
  -1  10  -9 2007.05 135.995  40
   1  10   9 1991.96 326.448   3
  -1  10  -9 2086.00 113.802  28
  -1 -10 -11 328.981 164.202  30
  -1  10 -11 313.029 64.4340  29
   1 -10  11 369.423 180.363  30
  -1 -10 -11 351.613 86.9353  26
  -1  10 -11 248.844 74.6915  28
  -1  10 -11 332.370 111.681  39
   1  10  11 206.430 129.508  38
  -1  10 -11 257.185 105.977  40
  -1  10 -13 1843.69 104.083  29
  -1 -10 -13 1973.46 211.744  30
  -1  10 -13 1872.25 114.217  28
  -1  10 -13 1676.62 139.239  39
   1  10  13 2085.35 178.000  38
  -1  10 -13 1959.02 143.873  40
  -1 -10 -15 106.105 92.1374  26
  -1  10 -15 72.0639 69.8440  28
  -1 -10 -15 104.003 169.842  30
  -1  10 -15 86.4427 58.2088  29
  -1  10 -15-1.45671 114.518  40
   1  10  15 137.869 140.476  38
  -1  10 -15 62.3010 94.1034  39
  -1 -10 -17 964.931 99.6995  26
  -1 -10 -17 1336.61 189.278  30
  -1  10 -17 902.512 130.669  40
  -1  10 -17 1025.20 84.2241  28
   1  10  17 1090.95 161.887  38
  -1  10 -17 977.651 106.296  39
   1  10  17 1228.56 203.787   6
   1  10  19 127.121 150.399  38
  -1  10 -19-38.5864 120.463  34
   1  10  19-128.331 178.259   6
  -1  10 -19 71.1669 64.5900  28
  -1 -10 -19 200.595 165.471  30
  -1 -10 -19 126.244 88.6265  26
  -1  10 -19 24.3743 115.576  40
  -1  10 -21 54.8171 118.518  34
  -1  10 -21 125.993 63.7273  28
   1  10  21 121.750 179.353   6
  -1 -10 -21 107.575 87.5261  26
  -1  10 -21 41.2567 115.401  40
  -1 -10 -21 136.994 153.221  30
   1  10  21 183.979 153.138  38
  -1  10 -23 493.279 120.202  34
  -1  10 -23 357.693 60.4693  28
  -1 -10 -23 363.372 81.3484  26
  -1  10 -23 412.553 110.682  10
   1  10  23 305.864 147.221  38
  -1  10 -23 346.614 121.691  40
  -1  10 -25 87.8323 51.7499  28
  -1 -10 -25 91.6936 79.0483  26
   1  10  25 43.9883 137.579  38
  -1  10 -25-2.64405 102.332  10
  -1  10 -25 35.1006 120.116  34
  -1  10 -25 66.2448 77.7015   7
  -1 -10 -27 977.349 92.3517  26
   1  10  27 831.184 154.817  38
  -1  10 -27 1068.39 113.619  10
  -1  10 -27 930.234 124.155   8
  -1 -10 -27 937.809 95.0388  41
  -1  10 -27 700.636 128.715  34
  -1 -10 -29 1865.05 118.699  41
  -1 -10 -29 1803.23 115.033  26
   1  10  29 1921.59 165.745  38
  -1  10 -29 2237.00 129.930  10
  -1  10 -29 2038.91 151.455  34
  -1 -10 -31 511.390 68.9191  26
   1  10  31 449.584 124.552  38
  -1  10 -31 502.837 104.296  40
  -1 -10 -31 520.047 77.0830  41
  -1  10 -31 493.844 81.4395  10
  -1  10 -31 382.596 109.002  34
  -1 -10 -33 192.949 66.0574  41
  -1  10 -33 213.484 87.1998  40
   1  10  33 382.657 102.695  38
  -1 -10 -33 305.763 54.8915  26
  -1  10 -33 67.8015 99.5677  34
  -1  10 -35 154.519 75.3277  40
  -1 -10 -35 205.175 46.7159  26
   1  10  35 330.513 89.1896  38
  -1  10 -35 192.284 68.8493   8
  -1  10 -35 162.386 83.1409  34
  -1  10 -35 222.169 40.4189  19
  -1  10 -37 82.1275 54.0019   8
  -1  10 -37 112.643 56.6500  40
  -1 -10 -37 182.809 36.2001  26
  -1  11  36 2313.26 121.982  38
   1 -11 -36 2531.24 109.778  26
  -1  11  34 2566.44 134.500  38
   1 -11 -34 2761.74 114.859  26
   1 -11 -32 3933.01 168.354  26
  -1  11  32 3962.35 192.956  38
   1  11 -32 4154.04 179.348   8
   1  11 -32 3619.55 173.801  10
   1  11 -32 3492.75 163.054  19
  -1  11  30 3874.47 201.628  38
   1  11 -30 3740.37 185.582   8
   1  11 -30 3627.28 184.410  10
   1  11 -30 3567.01 169.450  19
   1  11 -28 4537.00 201.774  40
   1 -11 -28 4316.78 188.487  26
  -1  11  28 3757.45 217.563  38
   1  11 -28 4013.69 203.134   8
   1  11 -28 4417.69 197.785  10
   1  11 -28 3609.07 181.118  19
   1  11 -26 5191.60 223.319  40
   1 -11 -26 4511.08 209.911  26
  -1  11  26 4717.57 245.905  38
   1  11 -26 4455.51 204.130   7
   1  11 -26 4754.96 223.599   8
   1  11 -26 4682.18 222.790  10
   1  11 -26 4058.90 200.428  19
  -1  11  24 1231.03 151.915  38
   1  11 -24 873.534 99.1492   7
   1  11 -24 1085.37 117.537  40
   1 -11 -24 1000.49 95.5638  26
   1  11 -24 1208.95 122.590   8
   1  11 -24 1114.21 123.647  10
   1  11 -24 938.045 78.6529  19
   1 -11 -22 480.893 91.4108  26
   1  11 -22 532.463 99.7563   7
   1  11 -22 532.353 116.902  40
  -1  11  22 397.830 140.494  38
   1  11 -22 399.892 66.9194  19
   1  11 -22 558.829 114.632  10
   1  11 -22 498.472 112.480   8
   1  11 -22 635.317 63.2111  28
   1  11 -22 676.170 101.841  34
   1  11 -20 1273.40 88.6615  19
  -1  11  20 1327.87 163.320  38
   1  11 -20 1395.38 85.2759  28
   1 -11 -20 1251.29 112.160  26
   1  11 -20 1306.31 125.796  40
   1  11 -20 1280.91 126.028   8
  -1  11  18 25.8765 168.537   6
   1 -11 -18 131.265 87.9566  26
   1  11 -18 98.8338 59.8814  19
  -1  11  18 100.164 139.957  38
   1  11 -18 84.1519 91.8344  39
  -1 -11  18 228.132 167.583  30
   1  11 -18 205.639 64.0572  28
   1  11 -18 178.021 110.403   8
   1  11 -18 128.559 104.522  40
   1 -11 -18 162.333 179.279   1
   1 -11 -16 747.479 102.083  26
   1  11 -16 911.785 75.0894  19
   1  11 -16 1022.31 115.251  40
  -1  11  16 824.603 145.098  38
   1  11 -16 611.337 105.289  39
  -1 -11  16 940.368 181.697  30
   1 -11 -16 1176.00 186.012  30
   1  11 -16 1031.12 81.1737  28
   1  11 -16 1065.51 115.445   8
   1 -11 -16 1115.74 199.155   1
   1  11 -14 185.473 102.330   8
   1  11 -14 66.7124 100.225  39
  -1  11  14 336.072 136.271  38
   1 -11 -14-6.39869 176.831   1
   1 -11 -14 200.490 92.7479  26
  -1 -11  14 96.4627 155.786  30
   1 -11 -14 174.831 160.119  30
   1  11 -14 148.288 69.4390  28
   1  11 -14 207.982 107.944  40
  -1  11  12 2529.45 176.800  38
   1  11 -12 2270.74 156.786  39
  -1 -11  12 2248.61 216.017  30
   1 -11 -12 2411.03 215.451  30
   1 -11 -12 2019.84 136.433  26
   1  11 -12 2472.44 125.460  28
   1  11 -12 2223.63 118.090  29
   1  11 -12 2201.37 139.415   8
   1  11 -12 2331.18 145.914  40
   1 -11 -12 2455.12 226.963   1
   1  11 -10 455.738 91.8668   8
  -1  11  10 438.140 129.547  38
   1  11 -10 165.698 114.223  39
   1 -11 -10 560.313 170.801   1
   1  11 -10 441.854 98.2835  40
   1  11 -10 566.670 68.2424  29
   1 -11 -10 423.532 166.173  30
  -1 -11  10 491.855 165.879  30
   1 -11 -10 474.031 96.3717  26
   1  11 -10 481.930 76.5525  28
   1 -11  -8 5278.48 325.966   1
   1  11  -8 6019.32 256.032  40
   1  11  -8 5561.58 244.679  29
   1  11  -8 5206.19 248.243  28
  -1  11   8 5990.73 278.697  38
   1  11  -8 5437.60 274.107  39
   1 -11  -8 5357.29 325.789  30
  -1 -11   8 6161.31 323.791  30
   1 -11  -6 4151.04 287.446   1
   1  11  -6 4797.94 209.195  29
   1  11  -6 4410.14 209.782  28
   1  11  -6 3967.32 242.089  39
  -1  11   6 4729.62 240.253  38
   1  11  -6 4830.72 234.428  38
   1 -11  -6 5041.50 296.709  30
  -1 -11   6 4713.69 293.671  30
  -1  11   4 2135.24 128.149  29
   1  11  -4 2353.07 127.664  29
   1  11  -4 2190.37 170.112  39
  -1  11   4 2530.44 168.303  38
   1  11  -4 2534.82 158.058  38
   1 -11  -4 2479.96 223.828  30
  -1 -11   4 2704.18 217.169  30
   1 -11  -2 5563.32 325.574  30
  -1 -11   2 5720.54 314.351  30
   1  11  -2 5399.82 240.785  29
  -1  11   2 5708.27 243.834  29
  -1  11   2 5571.19 282.041  39
   1  11  -2 5500.79 277.544  39
   1  11  -2 4985.69 265.374  38
  -1  11   2 5256.07 264.811  38
  -1 -11   0 6821.24 367.862  30
   1 -11   0 7130.46 374.913  30
   1  11   0 7525.29 302.899  29
  -1  11   0 7705.70 302.067  29
   1  11   0 6478.90 331.390  39
  -1  11   0 5943.60 327.799  39
   1  11   0 6447.43 320.564  38
  -1  11   0 6249.27 321.543  38
   1  11   0 7332.62 482.801   3
  -1 -11  -2 5999.16 329.167  30
   1 -11   2 6460.23 335.705  30
   1  11   2 5345.71 256.328  29
  -1  11  -2 5715.42 252.788  29
  -1  11  -2 5845.79 288.664  39
   1  11   2 5738.78 292.069  39
   1  11   2 5539.88 279.584  38
  -1  11  -2 6683.02 277.540  38
   1  11   2 6396.50 437.757   3
   1 -11   4 12981.2 626.935  30
  -1 -11  -4 13671.8 626.873  30
  -1  11  -4 13143.4 583.478  39
   1  11   4 13631.2 590.503  39
  -1  11  -4 12949.9 563.771  28
   1  11   4 13328.4 563.749  29
  -1  11  -4 14611.6 563.416  29
  -1  11  -4 13590.1 577.023  38
   1  11   4 13476.0 579.637  38
   1  11   4 14851.8 719.453   3
  -1 -11  -6 10647.3 542.617   1
   1  11   6 11429.3 504.214  38
  -1 -11  -6 11545.6 546.386  30
   1 -11   6 12072.3 559.327  30
  -1  11  -6 11586.4 486.282  28
  -1  11  -6 10960.2 483.655  29
  -1  11  -6 12947.3 492.416  40
  -1  11  -6 11802.3 506.123  39
  -1 -11  -8 3270.06 264.566   1
   1  11   8 3535.27 219.278  38
  -1  11  -8 3397.72 208.066  39
  -1 -11  -8 3577.22 267.388  30
   1 -11   8 3723.55 275.383  30
  -1  11  -8 4303.45 199.035  40
  -1  11  -8 4155.70 184.375  28
  -1  11  -8 3884.71 180.415  29
  -1  11 -10 6052.10 255.753  29
  -1  11 -10 5830.65 259.378  28
  -1 -11 -10 5427.94 339.618   1
  -1  11 -10 5978.59 280.768  39
   1  11  10 5677.58 296.261  38
  -1 -11 -10 5452.43 266.543  26
  -1 -11 -10 6118.14 339.693  30
   1 -11  10 5431.80 342.131  30
  -1  11 -10 6391.15 271.479  40
  -1  11 -12 8699.35 374.092  28
  -1  11 -12 8915.77 370.613  29
  -1 -11 -12 8192.03 455.100   1
  -1  11 -12 8950.14 390.197  39
   1  11  12 9215.93 407.657  38
  -1 -11 -12 8637.29 383.022  26
   1 -11  12 8979.16 451.048  30
  -1 -11 -12 8685.81 445.094  30
  -1  11 -12 8959.62 389.274  40
   1  11  14 18.1922 136.007  38
  -1  11 -14 39.2681 99.4365  39
   1 -11  14 137.328 170.727  30
  -1 -11 -14-56.7481 157.581  30
  -1  11 -14 82.2812 57.6682  29
  -1  11 -14 79.9177 73.2074  28
  -1 -11 -14 12.6601 83.9297  26
  -1  11 -14 79.6572 113.074  40
  -1 -11 -14 127.148 179.887   1
  -1  11 -16 1135.93 85.1012  28
   1 -11  16 974.106 185.105  30
  -1 -11 -16 1064.90 180.981  30
  -1  11 -16 1019.00 72.2943  29
  -1  11 -16 1111.87 127.292  40
  -1 -11 -16 1079.89 104.957  26
  -1 -11 -16 1260.43 207.233   1
  -1  11 -16 714.609 100.975  39
   1  11  16 918.601 152.667  38
  -1  11 -18 397.878 68.9286  28
  -1 -11 -18 352.233 83.5205  26
   1  11  18 220.363 135.882  38
  -1  11 -18 222.815 115.016  40
  -1 -11 -18 362.698 163.713  30
   1  11  20-15.8540 140.400  38
  -1  11 -20 67.8283 61.0698  28
  -1 -11 -20 25.8726 84.1292  26
  -1  11 -20 36.6750 104.751   8
  -1  11 -20 57.7220 113.279  10
  -1  11 -20 24.7915 112.747  40
   1  11  22 688.792 145.557  38
  -1  11 -22 898.547 117.447  40
  -1 -11 -22 823.436 90.5428  26
  -1  11 -22 982.507 72.0563  28
  -1  11 -22 810.319 123.151  10
  -1  11 -22 754.163 120.619   8
  -1  11 -24 918.985 117.437  40
  -1  11 -24 904.289 109.384   8
  -1  11 -24 931.384 111.655  10
   1  11  24 794.069 143.898  38
  -1  11 -24 733.757 90.2901   7
  -1  11 -24 904.572 65.5283  28
  -1  11 -24 667.446 66.1715  19
  -1 -11 -24 879.880 85.2762  26
  -1  11 -26 1529.19 92.6859  19
  -1 -11 -26 1904.66 106.931  26
  -1  11 -26 1796.66 126.907  10
   1  11  26 1588.84 148.199  38
  -1  11 -26 1908.39 130.638  40
  -1  11 -26 1894.78 128.070   8
  -1 -11 -28 4098.14 168.418  26
  -1  11 -28 3794.44 182.784  10
   1  11  28 3717.16 203.614  38
  -1  11 -28 3876.46 187.179   8
  -1 -11 -30 3340.97 151.178  26
  -1  11 -30 3452.48 161.454  10
   1  11  30 3584.75 180.391  38
  -1  11 -30 3098.00 144.479  19
  -1  11 -30 3539.64 168.296   8
   1  11  32 2850.00 165.869  38
  -1 -11 -32 3298.54 141.928  26
  -1  11 -32 3079.54 155.232   8
  -1  11 -34 2692.81 127.030  40
   1  11  34 2617.74 132.721  38
  -1 -11 -34 2430.34 113.162  26
   1 -12 -33 3233.79 139.231  26
  -1  12  33 3031.80 150.229  38
   1  12 -33 3229.97 145.153  40
   1  12 -33 3346.71 146.885   8
   1 -12 -31 3366.18 138.966  26
   1  12 -31 3021.80 144.519  10
  -1  12  31 2893.53 154.710  38
   1  12 -31 3091.84 148.688  40
  -1  12  31 2725.34 156.271  39
   1  12 -31 3121.85 149.201   8
   1 -12 -29 1947.27 101.285  26
   1  12 -29 1812.88 115.449  10
  -1  12  29 1785.63 125.719  38
   1  12 -29 1993.76 115.170  40
   1  12 -29 1966.81 116.447   8
   1 -12 -27 5647.43 248.594  26
   1  12 -27 5723.20 260.166  10
  -1  12  27 5541.79 266.731  38
   1  12 -27 5693.63 255.519  40
   1  12 -27 6167.44 257.864   8
   1  12 -25 6859.39 296.690  19
   1  12 -25 7298.19 317.045  10
   1 -12 -25 7074.50 306.092  26
   1  12 -25 7510.29 312.139  40
   1  12 -25 7173.96 303.917   7
   1  12 -25 7285.97 312.780   8
  -1  12  25 6973.22 327.945  38
   1 -12 -23 7147.81 300.269  26
   1  12 -23 7104.10 308.274  40
   1  12 -23 6974.94 308.132   8
   1  12 -23 6281.07 301.088   7
  -1  12  23 7184.57 325.425  38
   1 -12 -21 11329.7 503.948  26
   1  12 -21 12060.7 508.196  40
   1  12 -21 12142.3 506.464   7
   1  12 -21 12236.3 508.548   8
  -1  12  21 12829.9 523.541  38
   1 -12 -19 10537.2 439.284  26
   1  12 -19 10542.6 443.783  40
   1  12 -19 9624.80 443.458   8
  -1  12  19 10946.0 462.340  38
   1  12 -17 5762.87 258.307  10
   1 -12 -17 5655.31 246.360  26
   1  12 -17 5469.86 247.001  40
   1  12 -17 5261.03 247.811   8
  -1  12  17 5340.74 273.378  38
   1  12 -15 1689.55 137.254  10
   1 -12 -15 1223.56 107.291  26
   1  12 -15 1238.41 118.863  39
  -1  12  15 1310.33 148.754  38
   1  12 -15 1159.70 115.405   8
   1  12 -15 1228.11 120.096  40
   1  12 -13 1686.46 118.463   8
   1  12 -13 1417.40 134.128  39
  -1  12  13 1711.34 155.068  38
   1 -12 -13 1864.95 194.518  30
   1 -12 -13 1675.34 117.172  26
   1  12 -13 1501.67 122.196  40
  -1 -12  13 1757.63 190.786  30
   1  12 -13 1533.73 91.5377  29
   1  12 -11 74.3770 83.9421   8
  -1  12  11 210.770 127.122  38
   1  12 -11 140.512 110.584  39
   1 -12 -11-38.1352 175.053   1
   1  12 -11 179.844 62.6865  29
   1 -12 -11 182.049 159.729  30
  -1 -12  11 124.422 155.315  30
   1 -12 -11 196.665 91.6834  26
   1  12 -11 96.3331 91.4241  40
   1  12  -9 1655.18 153.677  39
  -1  12   9 2247.13 170.963  38
   1  12  -9 2235.81 118.662  29
  -1 -12   9 2407.63 213.800  30
   1 -12  -9 2888.64 221.541  30
   1 -12  -9 2318.51 140.514  26
   1  12  -7 4421.74 197.158  29
  -1  12   7 4124.08 248.613  39
   1  12  -7 3967.15 227.206  39
  -1  12   7 4391.20 227.614  38
  -1 -12   7 3880.02 275.638  30
   1 -12  -7 4935.87 281.277  30
  -1  12   5 328.529 150.833  39
  -1  12   5 231.621 117.199  38
   1  12  -5 344.683 109.573  38
   1  12  -5 314.121 134.503  39
   1  12  -5 372.118 72.9341  29
   1 -12  -5 381.510 173.328  30
  -1 -12   5 435.741 159.392  30
   1  12  -3 745.141 139.081  39
   1  12  -3 818.261 121.586  38
  -1  12   3 596.682 120.419  38
  -1  12   3 454.456 147.392  39
   1 -12  -3 877.774 170.826  30
   1  12  -3 866.871 82.2181  29
  -1 -12   3 885.467 172.321  30
  -1  12   3 782.366 90.5628  29
  -1  12   1 658.540 141.713  39
   1  12  -1 559.173 116.348  38
   1  12  -1 531.626 137.780  39
  -1  12   1 610.996 114.192  38
  -1 -12   1 766.883 169.934  30
   1 -12  -1 764.232 171.311  30
   1  12  -1 700.717 83.7235  29
  -1  12   1 690.864 88.7471  29
  -1  12  -1 1406.11 102.976  29
   1 -12   1 1580.90 191.020  30
  -1 -12  -1 1615.14 191.862  30
  -1  12  -1 1445.28 137.911  38
   1  12   1 1320.40 159.443  39
  -1  12  -1 1180.47 150.426  39
  -1  12  -3 4060.44 189.587  29
   1  12   3 3499.49 234.522  39
  -1  12  -3 4023.73 226.973  39
   1 -12   3 4316.32 277.171  30
  -1 -12  -3 4201.15 270.204  30
  -1  12  -3 3874.06 209.541  38
   1  12   3 4219.91 221.295  38
  -1  12  -5 3386.51 165.555  29
   1  12   5 2910.71 217.588  39
  -1 -12  -5 3463.32 246.614  30
   1 -12   5 3477.76 248.566  30
  -1  12  -5 3509.57 201.161  39
   1  12   5 3677.37 201.689  38
  -1  12  -7 1520.17 114.185  40
   1  12   7 1655.71 172.932  39
   1  12   7 1152.53 143.243  38
  -1  12  -7 1443.19 140.171  39
   1 -12   7 1721.22 194.957  30
  -1  12  -7 1283.01 105.685  28
  -1  12  -7 1534.27 99.9259  29
  -1 -12  -7 1772.74 185.382  30
  -1 -12  -7 1506.52 110.764  26
   1  12   9 821.538 142.611  38
  -1  12  -9 834.057 121.888  39
  -1 -12  -9 924.494 176.416  30
  -1  12  -9 866.301 89.6961  28
  -1  12  -9 1052.42 81.3949  29
   1 -12   9 947.235 178.117  30
  -1  12  -9 786.725 106.524  40
  -1 -12  -9 824.232 95.8709  26
  -1 -12 -11 3104.40 179.540  26
  -1  12 -11 3620.27 172.778  28
  -1  12 -11 3940.86 167.054  29
  -1  12 -11 3439.39 187.673  40
   1 -12  11 4009.91 255.414  30
  -1 -12 -11 3608.69 249.370  30
  -1  12 -11 3638.04 181.692   8
   1  12  11 3695.83 260.360   6
  -1  12 -11 3074.29 189.942  39
   1  12  11 3497.62 213.871  38
  -1  12 -13 2925.00 162.207   8
  -1 -12 -13 2997.09 225.988  30
   1  12  13 3359.65 197.091  38
  -1 -12 -13 2977.80 159.757  26
  -1  12 -13 2973.15 168.656  40
  -1  12 -13 3107.87 140.558  29
  -1  12 -13 2926.53 147.633  28
  -1  12 -15 237.765 72.3188  28
   1  12  15 449.005 134.513  38
  -1  12 -15 147.453 90.0132  39
  -1 -12 -15 371.163 88.7649  26
  -1  12 -15 245.954 110.704  40
  -1  12 -15 117.118 102.405   8
  -1  12 -15 189.440 56.9659  29
  -1  12 -17 170.998 110.529  40
  -1  12 -17 116.069 68.8815  28
   1  12  17 108.507 126.368  38
  -1 -12 -17 147.728 82.2604  26
  -1  12 -17 47.7184 99.8467   8
  -1  12 -19 176.727 108.960  40
  -1  12 -19 235.253 63.4672  28
   1  12  19 289.225 132.418  38
  -1  12 -19 117.758 102.209   8
  -1 -12 -19 239.823 83.1724  26
   1  12  21 164.424 126.044  38
  -1  12 -21-87.3641 101.077  40
  -1  12 -21 61.8722 56.0147  28
  -1 -12 -21 59.5029 74.8377  26
  -1  12 -21-152.648 105.786   8
  -1 -12 -23 661.767 75.7135  26
  -1  12 -23 452.001 103.948  40
  -1  12 -23 699.872 113.371  10
  -1  12 -23 579.591 101.925   8
  -1  12 -23 480.654 84.7018   7
  -1  12 -25 40.2480 97.9421  10
  -1  12 -25-79.7429 93.6776   8
  -1 -12 -25 142.744 63.4994  26
  -1  12 -25-104.058 92.5251  40
   1  12  25 179.304 106.432  38
  -1  12 -27-42.9868 79.1648  10
  -1  12 -27-113.287 80.0754   8
  -1 -12 -27 32.3194 52.7114  26
  -1  12 -27 50.5208 84.0318  40
   1  12  27 129.830 98.3584  38
   1  12  27-29.8302 96.0374  39
  -1  12 -29-68.7819 71.3384  10
  -1  12 -29-114.012 75.5349   8
  -1 -12 -29 125.411 48.4503  26
  -1  12 -29-181.640 73.1421  40
   1  12  29 88.4104 77.6056  39
   1  12  29-52.7298 80.0611  38
  -1 -12 -31 50.8675 38.5641  26
   1  12  31 62.2651 66.7601  38
   1  13 -30 14.7092 49.2505  10
   1  13 -30 23.0924 51.7836   8
   1 -13 -30 146.264 36.5240  26
   1  13 -30 46.2516 45.5029  40
  -1  13  30 206.638 56.4954  39
  -1  13  30 62.0591 54.3748  38
   1  13 -28 825.662 79.7661  10
   1  13 -28 839.406 76.2210   8
   1 -13 -28 1075.16 62.2304  26
  -1  13  28 1088.15 93.3591  39
   1  13 -28 861.732 73.9185  40
  -1  13  28 1097.30 82.9629  38
   1  13 -26 1151.25 93.1470  10
   1 -13 -26 1311.46 76.2110  26
   1  13 -26 1023.10 89.2740   8
  -1  13  26 1299.04 101.173  38
   1  13 -26 1070.29 86.5633  40
  -1  13  26 1273.64 113.693  39
   1 -13 -24 493.494 64.5284  26
   1  13 -24 345.771 76.6983  40
   1  13 -24 232.158 65.1138   7
  -1  13  24 305.403 109.532  39
  -1  13  24 297.522 89.0041  38
   1  13 -24 298.603 79.1454   8
   1 -13 -22 154.171 67.3107  26
   1  13 -22 117.659 75.4453  40
   1  13 -22 153.134 75.6973   7
  -1  13  22 214.783 100.048  38
   1  13 -22 16.9865 83.1962   8
   1 -13 -20 654.483 78.5367  26
   1  13 -20 737.771 91.1151   8
   1  13 -20 828.275 92.8139   7
   1  13 -20 491.896 87.1585  40
  -1  13  20 457.706 106.673  38
  -1  13  18 184.112 115.247  38
   1  13 -18 35.7809 81.3849  40
   1  13 -18 9.49868 99.7188   7
   1  13 -18 203.483 115.218  10
   1  13 -18 49.2437 82.7113   8
   1 -13 -18 169.417 77.8018  26
   1  13 -16 894.574 96.2316   8
   1 -13 -16 1158.74 100.524  26
   1  13 -16 1002.60 102.564  39
  -1  13  16 1044.31 134.546  38
   1  13 -16 982.090 100.440  40
   1  13 -16 1236.12 131.515  10
   1 -13 -14 61.7457 87.2908  26
   1  13 -14-21.7295 122.187  10
   1  13 -14-118.781 83.3845   8
  -1  13  14 101.795 115.762  38
   1  13 -14 65.1329 95.4620  39
  -1  13  14 43.8806 156.060  39
   1 -13 -12 212.199 89.5599  26
   1  13 -12 16.6629 117.894  10
   1  13 -12 64.7763 96.0576  39
  -1  13  12 314.422 123.932  38
  -1  13  12 266.893 160.922  39
   1 -13 -10 1079.86 104.901  26
   1  13 -10 746.363 120.420  10
  -1  13  10 957.476 130.263  38
   1  13 -10 583.033 112.422  39
  -1  13  10 648.253 156.314  39
   1 -13  -8 210.433 94.1505  26
   1  13  -8 159.830 115.870  10
   1  13  -8 78.2997 108.804  39
  -1  13   8 201.319 120.796  38
  -1  13   8 122.018 154.139  39
   1 -13  -6 337.414 90.8126  26
   1  13  -6 494.793 112.977  10
  -1  13   6 660.018 159.366  39
   1  13  -6 487.580 128.765  39
  -1  13   6 550.071 119.347  38
  -1  13   4 4572.43 238.622  38
   1  13  -4 4139.38 238.738  39
  -1  13   4 4397.07 250.923  39
   1  13  -4 4964.95 225.526  10
  -1  13   2 646.525 88.0687  29
  -1  13   2 722.513 149.561  39
   1  13  -2 657.024 136.458  39
  -1  13   2 765.854 124.075  38
   1  13  -2 669.014 115.080  38
   1  13  -2 735.632 111.212  10
  -1  13   0 330.177 83.4383  29
  -1  13   0 629.365 139.121  39
   1  13   0 540.386 139.801  39
  -1  13   0 434.050 116.799  38
   1  13   0 481.140 113.701  38
   1  13   0 339.446 99.4206  10
   1  13   2 2340.48 161.638  38
  -1  13  -2 2702.96 137.326  29
   1  13   2 2508.26 191.616  39
  -1  13  -2 2273.96 179.043  39
  -1  13  -4 246.078 78.4028  29
   1  13   4 290.633 145.060  39
   1  13   4 317.865 120.367  38
  -1  13  -4 139.534 119.098  39
  -1 -13  -6 353.257 89.7251  26
  -1  13  -6 245.532 72.6492  29
   1  13   6 655.449 150.072  39
  -1  13  -6 377.097 117.565  39
   1  13   6 539.104 127.073  38
  -1 -13  -8 129.812 85.2207  26
  -1  13  -8 132.059 68.2101  29
   1  13   8 203.271 126.438  38
  -1  13  -8 124.439 107.650  39
   1  13   8 77.9945 152.444  39
  -1  13 -10 179.216 96.0750  39
   1  13  10 253.539 129.080  38
  -1 -13 -10 185.877 85.8133  26
  -1  13 -10 180.019 64.6050  29
  -1  13 -10 124.107 83.0280  40
   1  13  12 214.044 126.758  38
  -1  13 -12 214.932 95.8540  39
  -1  13 -12 157.863 91.1850  40
  -1 -13 -12 210.312 84.5807  26
  -1  13 -12 140.957 60.2529  29
  -1  13 -14 2737.49 156.928  10
   1  13  14 2308.79 166.772  38
  -1  13 -14 2405.12 135.014  39
  -1 -13 -14 1906.38 127.222  26
  -1  13 -14 2437.66 110.203  29
  -1  13 -14 1797.06 129.639   8
  -1  13 -14 2076.62 134.267  40
  -1 -13 -16 187.847 77.4184  26
  -1  13 -16-38.6899 96.1821  40
  -1  13 -16 37.4786 82.1979   8
  -1  13 -16 291.908 113.025  10
   1  13  16 196.945 117.086  38
  -1  13 -18-101.403 96.5009  40
   1  13  18 100.388 132.149  39
   1  13  18 210.957 117.826  38
  -1 -13 -18 232.363 74.3102  26
  -1  13 -18 218.438 116.130  10
  -1  13 -18 28.0581 84.9203   8
  -1  13 -20 13.0850 87.7589  40
   1  13  20 34.8657 104.028  38
   1  13  20 175.081 125.863  39
  -1  13 -20-60.0924 80.5767   8
  -1 -13 -20 53.8901 65.6146  26
  -1  13 -20 34.3627 84.4097   7
  -1  13 -22 423.690 88.0116  40
   1  13  22 493.944 103.081  38
   1  13  22 678.976 116.869  39
  -1  13 -22 462.712 80.7276   8
  -1 -13 -22 501.500 64.6053  26
  -1  13 -22 598.275 77.3981   7
  -1  13 -24 768.491 84.3301   8
  -1  13 -24 1058.27 95.6196  10
  -1 -13 -24 824.384 66.1590  26
   1  13  24 1063.76 101.518  38
   1  13  24 797.877 106.685  39
  -1  13 -24 810.280 87.0312  40
  -1  13 -26 24.7569 64.8262   8
  -1  13 -26 76.7739 74.7616  10
  -1 -13 -26 158.709 46.7365  26
   1  13  26 52.4177 76.6116  38
   1  13  26 228.429 77.6586  39
  -1  13 -26 96.5111 67.4666  40
  -1  13 -28 280.767 57.7964   8
  -1  13 -28 215.655 61.6610  10
  -1 -13 -28 426.977 41.4364  26
   1  13  28 436.017 64.7305  39
   1  13  28 492.324 68.9413  38
  -1  13 -28 270.263 58.8102  40
  -1  14  25 2550.25 121.147  38
   1 -14 -25 2419.35 110.008  26
  -1  14  23 10852.4 456.539  38
   1 -14 -23 11594.7 450.055  26
   1  14 -23 10727.8 449.296   7
   1  14 -23 10294.1 449.758   8
  -1  14  23 11672.1 462.207  39
   1  14 -21 4957.22 211.840  10
   1 -14 -21 4695.23 197.756  26
  -1  14  21 4757.13 210.740  38
   1  14 -21 4662.40 201.267   7
   1  14 -19 8039.57 319.441  10
   1 -14 -19 7491.32 309.500  26
  -1  14  19 7682.90 320.883  38
   1  14 -19 6684.84 307.262   8
   1  14 -19 7193.67 312.924   7
   1  14 -17 7561.10 340.816  10
   1 -14 -17 8456.39 330.586  26
  -1  14  17 8336.34 341.867  38
   1  14 -17 8097.74 334.135   7
   1  14 -15 9440.53 431.749   7
  -1  14  15 10617.8 450.366  39
   1 -14 -15 10501.9 427.432  26
  -1  14  15 10212.3 436.681  38
   1  14 -15 10224.1 435.811  10
  -1  14  13 15227.8 614.069  39
   1 -14 -13 14243.0 592.333  26
   1  14 -13 13304.4 593.782  39
  -1  14  13 14618.4 601.961  38
   1  14 -13 14721.7 597.775  10
  -1  14  11 23686.2 933.921  39
   1  14 -11 23749.0 919.709  10
   1 -14 -11 21884.8 915.932  26
   1  14 -11 20828.0 919.265  39
  -1  14  11 22316.1 923.837  38
   1 -14  -9 12745.8 520.999  26
   1  14  -9 11430.8 524.720  10
   1  14  -9 12248.8 527.259  39
  -1  14   9 11992.7 542.465  39
   1 -14  -7 3536.45 183.221  26
   1  14  -7 3636.84 190.128  10
   1  14  -7 3682.36 193.134  39
  -1  14   7 3866.98 198.930  38
  -1  14   7 4116.13 221.280  39
   1 -14  -5 4232.71 208.784  26
   1  14  -5 4142.70 212.978  10
   1  14  -5 4447.19 228.476  39
  -1  14   5 5049.06 222.394  38
  -1  14   5 4821.88 243.913  39
   1 -14  -3 3959.86 179.324  26
   1  14  -3 3402.46 200.204  39
  -1  14   3 3855.69 192.192  38
   1  14  -3 3230.23 179.410  10
  -1  14   3 3206.82 204.885  39
  -1  14   1 1507.18 110.302  10
   1  14  -1 1551.52 112.030  10
  -1  14   1 1579.27 144.829  39
   1  14  -1 1788.95 145.729  39
   1  14   1 628.106 128.392  39
  -1  14  -1 585.823 116.859  39
  -1  14  -1 618.715 98.2731  10
  -1 -14  -3 202.891 81.7681  26
   1  14   3 169.966 128.951  39
   1  14   3 81.5686 101.548  38
  -1  14  -3 69.9511 108.250  39
  -1  14  -3 160.398 92.1641  10
  -1 -14  -5 1340.37 101.672  26
  -1  14  -5 1603.88 122.808  10
   1  14   5 1689.97 130.170  38
  -1  14  -5 1396.95 122.687  39
   1  14   5 1653.45 155.481  39
   1  14   7 743.935 86.7379   7
  -1  14  -7 839.215 108.516  10
   1  14   7 721.068 115.144  38
  -1  14  -7 589.533 101.192  39
  -1 -14  -7 570.919 85.1915  26
  -1  14  -9 849.600 108.092  10
  -1 -14  -9 935.769 87.7775  26
  -1  14  -9 766.225 98.1542  39
   1  14   9 838.690 143.884  39
   1  14   9 885.025 116.982  38
  -1  14 -11 99.8801 101.898  10
  -1  14 -11 177.747 79.1448  39
   1  14  11 79.1980 96.5044  38
  -1 -14 -11 62.7415 70.4686  26
  -1  14 -13 446.030 77.0967  39
   1  14  13 658.095 110.200  38
  -1  14 -13 758.331 112.719  10
  -1 -14 -13 659.651 75.9972  26
   1  14  15 786.084 107.608  38
  -1 -14 -15 717.560 75.6610  26
  -1  14 -15 679.796 110.068  10
   1  14  17 949.981 117.179  39
   1  14  17 1016.89 102.399  38
  -1  14 -17 754.394 75.2023   8
  -1  14 -17 1115.80 109.595  10
  -1 -14 -17 1098.22 77.4246  26
  -1  14 -17 878.391 95.4446   7
   1  14  19 41.5750 100.501  39
   1  14  19-35.9136 86.1338  38
  -1  14 -19-55.8685 60.0100   8
  -1  14 -19-47.6560 89.7521  10
  -1 -14 -19-30.1377 54.4219  26
  -1  14 -19 8.58518 73.8758   7
  -1 -14 -21 50.4653 48.1690  26
   1  14  21-73.7748 75.8060  38
   1  14  21 17.2358 88.2345  39
  -1  14 -21-136.068 57.9786   8
  -1 -14 -23 13.5015 38.9516  26
   1  14  23 95.9453 67.0166  38
   1  14  23 29.5839 73.1814  39
  -1  14 -23-60.3647 50.6552   8
  -1  14 -25 1610.17 86.6583  10
  -1 -14 -25 1599.04 71.4161  26
   1  14  25 1510.63 86.5029  38
   1  14  25 1561.68 86.8561  39
   1  15 -20 1211.81 85.0979  10
  -1  15  20 1166.71 76.8368  38
   1  15 -20 1083.74 71.9138   7
   1 -15 -20 1290.80 65.8711  26
   1  15 -18 1055.59 91.3917  10
   1  15 -18 1143.94 81.1987   7
  -1  15  18 1305.37 84.6099  38
   1 -15 -18 1192.92 70.2155  26
   1  15 -16 819.829 88.5320  10
  -1  15  16 934.659 81.7036  38
   1  15 -16 691.950 78.6435   7
   1 -15 -16 976.421 66.5391  26
  -1  15  14 517.417 78.4605  38
  -1  15  14 620.256 101.108  39
   1  15 -14 218.339 85.7089  10
   1 -15 -14 322.623 59.1339  26
  -1  15  12 249.657 101.187  39
  -1  15  12 364.605 81.1875  38
   1  15 -12 201.544 83.0140  10
   1 -15 -12 197.176 61.7794  26
   1  15 -10 604.638 90.4670  10
   1 -15 -10 465.336 70.6260  26
   1  15 -10 651.957 95.6712   7
   1  15 -10 638.670 81.8892  39
  -1  15  10 672.273 89.3998  38
  -1  15  10 492.427 109.241  39
   1 -15  -8 418.987 72.5239  26
   1  15  -8 221.288 83.4666  10
   1  15  -8 434.357 96.7485   7
  -1  15   8 482.453 109.351  39
   1  15  -8 349.334 85.0518  39
  -1  15   8 490.232 89.1844  38
   1  15  -6 342.863 82.8096  10
  -1  15   6 417.739 73.6046   7
   1  15  -6 452.448 93.1027   7
  -1  15   6 294.850 107.049  39
   1  15  -6 241.978 85.1856  39
   1 -15  -6 421.869 72.8856  26
   1  15  -4 312.902 84.2237  10
   1  15  -4 608.321 101.720   7
   1  15  -4 629.158 99.9611  39
  -1  15   4 652.208 109.173  39
   1 -15  -4 523.319 74.3429  26
   1  15  -2 488.629 98.8793   7
   1  15  -2 383.183 102.366  39
   1 -15  -2 439.416 76.6393  26
  -1 -15   2 697.542 78.3419  26
   1  15   0 671.375 94.3373   7
   1  15   0 633.378 106.784  39
   1 -15   0 654.276 80.8197  26
  -1 -15   0 494.857 73.7917  26
   1  15   2 785.437 110.700  39
  -1  15  -2 605.986 100.488  39
  -1  15  -2 753.811 85.1279  10
  -1 -15  -2 741.073 75.7409  26
   1  15   4 1740.26 142.363  39
  -1  15  -4 1967.21 125.463  39
  -1  15  -4 1787.18 122.355  10
  -1 -15  -4 2142.20 110.941  26
  -1  15  -6 1524.84 112.790  10
  -1 -15  -6 2006.25 101.478  26
   1  15   6 1670.98 132.986  39
  -1  15  -6 1183.49 110.337  39
  -1  15  -8 2013.72 123.435  10
  -1 -15  -8 1843.07 102.875  26
   1  15   8 2046.95 141.060  39
   1  15   8 2189.65 125.332  38
  -1  15 -10 841.621 98.5008  10
   1  15  10 1127.71 117.506  39
   1  15  10 991.420 96.5231  38
  -1  15 -10 804.367 78.3078  39
  -1 -15 -10 871.068 73.9683  26
  -1 -15 -12 102.584 56.3985  26
  -1  15 -12 37.9651 88.3419  10
   1  15  12 248.926 81.6086  38
  -1  15 -14-88.5852 80.6943  10
  -1  15 -14 111.765 75.8529   7
  -1 -15 -14 62.1194 49.5784  26
  -1  15 -16-6.72787 77.3843  10
  -1  15 -16 39.8706 66.4206   7
   1  15  16 80.5554 67.3315  38
  -1 -15 -16 94.4899 46.0499  26
  -1  15 -18 176.420 68.4409  10
  -1  15 -18 222.648 58.4380   7
   1  15  18 370.040 63.8952  38
   1  15  18 282.530 74.7039  39
  -1 -15 -18 337.106 41.9751  26
  -1  15 -20-48.5330 61.5057  10
   1  15  20 61.9693 48.7251  38
   1  15  20 92.0368 59.1038  39
  -1  15 -20 79.4658 41.1655   7
  -1 -15 -20 67.8365 31.6514  26
   1  16 -13 5073.67 224.325  10
  -1 -16  13 4759.40 220.943  26
  -1  16  13 5602.06 230.796  39
   1 -16 -13 5780.36 221.167  26
   1  16 -11 2936.69 160.958  10
  -1 -16  11 3908.80 158.370  26
   1  16 -11 3288.92 163.517   7
  -1  16  11 3913.42 169.545  39
   1 -16 -11 3973.19 158.205  26
   1  16  -9 1061.60 81.4980  10
   1  16  -9 1266.20 90.8146   7
  -1 -16   9 1322.70 77.3986  26
  -1  16   9 1543.57 95.0195  39
   1 -16  -9 1620.54 78.6111  26
   1  16  -7 515.260 57.9628  10
  -1 -16   7 712.942 57.2722  26
   1  16  -7 711.844 67.1505  39
  -1  16   7 718.024 79.6524  39
   1  16  -7 646.054 76.1001   7
   1 -16  -7 691.654 58.1701  26
  -1  16   5 610.263 55.9306   7
  -1 -16   5 605.223 56.3657  26
  -1  16   5 504.195 76.9155  39
   1  16  -5 574.713 69.4532  39
   1  16  -5 599.094 72.3769   7
   1 -16  -5 626.272 59.9360  26
   1  16  -3 978.119 77.5880   7
   1  16  -3 797.101 79.5792  39
  -1  16   3 721.422 80.0980  39
   1 -16  -3 842.174 66.5770  26
  -1 -16   3 746.501 62.1454  26
  -1 -16   1 885.814 62.3263  26
   1 -16  -1 704.772 63.9897  26
  -1  16   1 572.035 73.3888   7
   1  16  -1 673.618 69.5577   7
  -1  16   1 805.781 78.8970  39
   1  16  -1 685.298 80.5650  39
  -1  16  -1 220.623 65.5375  39
   1  16   1 172.892 74.3715  39
  -1 -16  -1 166.712 49.5597  26
   1 -16   1 150.831 56.0455  26
   1  16   1 26.0363 61.1466   7
  -1  16  -3-20.1824 61.4677  39
   1  16   3 220.878 75.1595  39
   1 -16   3 168.876 53.8186  26
  -1 -16  -3 169.454 48.3853  26
   1  16   3 118.611 52.0558   7
  -1  16  -3 26.9551 68.8409   7
  -1  16  -5 247.492 54.3414  10
  -1  16  -5 71.5956 54.1138  39
   1  16   5 98.1476 75.7838  39
  -1 -16  -5 158.768 47.8325  26
   1 -16   5 158.046 53.3136  26
  -1  16  -5 2.56741 70.5380   7
  -1  16  -7 7.63260 56.0306  10
   1  16   7 158.984 74.1941  39
   1 -16   7 116.353 52.7615  26
  -1 -16  -7 49.9641 44.4586  26
  -1  16  -7 79.1703 67.0233   7
  -1  16  -9 134.461 60.7309  10
  -1  16  -9 125.131 68.8618   7
   1  16   9 246.826 72.5798  39
   1 -16   9 338.895 52.3900  26
  -1 -16  -9 300.200 43.8623  26
  -1 -16 -11 208.990 38.3934  26
   1 -16  11 126.089 46.4251  26
   2   0 -48 62.6408 35.5937  24
   2   0 -48 112.536 49.2749  42
   2   0 -46 3083.66 139.138  24
   2   0 -44 2529.91 117.800  27
   2   0 -42 8458.05 344.483  27
   2   0 -42 7658.61 358.052  34
   2   0 -42 8367.29 364.299  41
   2   0 -40 25524.9 1022.26  41
   2   0 -40 24378.2 1006.33  27
   2   0 -38 11184.8 451.733  41
   2   0 -38 9940.65 429.956  27
   2   0 -36 1454.52 139.047  41
   2   0 -36 1581.85 102.299  27
   2   0 -36 1844.47 191.290  17
   2   0 -36 1560.88 262.653   5
   2   0 -34 4127.73 214.815  41
   2   0 -34 4264.64 190.051  27
   2   0 -34 4378.53 331.690   5
   2   0 -34 3851.15 193.197  26
   2   0 -34 4173.10 271.400  17
   2   0 -32 10032.3 533.621   5
   2   0 -32 9528.17 431.217  41
   2   0 -32 10086.6 415.022  23
   2   0 -32 10027.7 418.382  26
   2   0 -32 9735.77 415.219  27
   2   0 -32 10345.8 483.775  17
   2   0 -30 13816.9 659.912   5
   2   0 -30 12397.7 567.468  41
   2   0 -30 13542.7 556.045  23
   2   0 -30 14254.9 558.485  26
   2   0 -30 13137.9 554.907  27
   2   0 -30 13767.6 619.286  17
   2   0 -28 12854.8 512.037  27
   2   0 -28 12583.2 512.273  23
   2   0 -28 12531.8 611.533   5
   2   0 -28 11440.0 523.439  41
   2   0 -28 11677.6 532.211  25
   2   0 -28 12952.2 574.847  17
   2   0 -26 11182.8 550.612   5
   2   0 -26 11245.2 468.771  41
   2   0 -26 10356.7 478.941  25
   2   0 -26 11818.7 520.397  17
   2   0 -24 7839.72 355.115  25
   2   0 -24 8209.00 423.581   5
   2   0 -24 7981.66 394.359  17
   2   0 -22 13289.5 579.409  25
   2   0 -22 14528.9 635.110   5
   2   0 -22 13803.6 610.394  17
   2   0 -20 25595.3 1055.02  25
   2   0 -20 25374.0 1091.59   5
   2   0 -20 25688.2 1079.69  17
   2   0 -18 3786.62 197.614  25
   2   0 -18 4510.26 264.754   5
   2   0 -18 3836.94 247.565  17
   2   0 -16 2662.92 218.386   5
   2   0 -16 2852.65 200.518  17
   2   0 -14 1676.55 178.465   5
  -2   0  14 1812.91 116.696   6
   2   0 -14 1380.70 157.299  17
   2   0 -12 99.7622 78.5715  30
   2   0 -12 59.5193 154.426   5
  -2   0  12 196.072 80.6727   6
   2   0 -12 100.755 131.744  17
  -2   0  10 5496.19 216.951   6
   2   0 -10 5043.21 259.469   5
   2   0  -8 35134.8 1497.46  30
   2   0  -8 35873.4 1508.73   5
  -2   0   8 38812.5 1495.92   6
   2   0  -6 11727.5 480.845  30
   2   0  -6 11933.0 497.089   5
   2   0  -4 7600.66 306.394  30
   2   0  -4 7132.12 319.363   5
  -2   0   2 28892.6 1165.56  25
  -2   0   0 9906.50 403.465  25
   2   0   2 146063. 5895.49   2
   2   0   4 578.171 126.657   2
  -2   0  -6 38379.6 1556.95  30
  -2   0  -8 6688.49 315.301  17
  -2   0  -8 6597.69 293.131  30
  -2   0 -10 3607.30 219.091  17
  -2   0 -12 8943.71 408.851  17
  -2   0 -14 53387.9 2152.93  25
  -2   0 -14 52151.0 2161.68  17
  -2   0 -16 34306.2 1430.15   5
  -2   0 -16 34972.0 1418.26  25
  -2   0 -16 33951.1 1430.02  17
  -2   0 -18 6004.61 326.876   5
  -2   0 -18 6206.15 300.949  25
  -2   0 -18 6399.83 333.354  17
  -2   0 -20 25578.9 1060.35   5
  -2   0 -20 23962.2 1038.52  25
  -2   0 -20 25659.6 1056.85  17
  -2   0 -22 2974.13 235.235   5
  -2   0 -22 2514.25 179.817  25
  -2   0 -22 2508.12 222.529  17
  -2   0 -24 7220.98 388.442   5
  -2   0 -24 7165.30 378.155  17
  -2   0 -24 7387.68 348.326  25
  -2   0 -26 12997.8 537.481  27
  -2   0 -26 13125.2 538.173  26
  -2   0 -26 12503.7 614.580   5
  -2   0 -26 13328.7 603.967  17
  -2   0 -26 12471.3 572.987  25
  -2   0 -28 3166.71 154.979  27
  -2   0 -28 3077.99 153.035  26
  -2   0 -28 3177.82 275.455   5
  -2   0 -28 3411.86 248.810  17
  -2   0 -28 2922.78 198.953  25
  -2   0 -30 1798.74 138.535  41
  -2   0 -30 1915.30 114.133  26
  -2   0 -30 1891.24 116.171  27
  -2   0 -30 1754.53 246.503   5
  -2   0 -30 1829.14 154.635  25
  -2   0 -32 860.355 231.144   5
  -2   0 -32 774.005 88.7335  26
  -2   0 -32 740.125 89.8803  27
  -2   0 -32 607.861 115.774  41
  -2   0 -34 14081.1 722.305   5
  -2   0 -34 15360.2 623.415  27
  -2   0 -34 14695.5 635.634  41
  -2   0 -36 2660.91 142.820  27
  -2   0 -36 2671.73 166.436  41
  -2   0 -38 9523.20 398.001  27
  -2   0 -38 9286.22 412.474  41
  -2   0 -40 9929.73 407.793  27
  -2   0 -40 9408.80 420.710  41
  -2   0 -42 3708.36 161.274  24
  -2   0 -42 3853.10 162.564  27
   2   0  42 2757.03 201.894  43
  -2   0 -42 3124.10 177.139  41
  -2   0 -44 4543.62 189.967  27
  -2   0 -44 4383.53 189.208  24
   2   0  44 4161.23 213.021  43
  -2   0 -46 4764.07 177.349  24
  -2   0 -46 5195.20 193.508   4
   2  -1 -47 279.718 44.7041  24
   2   1 -47 274.958 44.2626  24
   2   1 -47 147.508 56.0817  42
   2  -1 -47 206.438 73.7855   4
   2  -1 -45 465.523 102.304   4
   2   1 -45 629.968 61.9424  24
   2   1 -45 545.669 82.2680  34
   2   1 -45 611.648 52.6429  27
   2   1 -43 248.850 96.6575  34
   2   1 -43 133.494 63.7786  24
   2   1 -43 166.331 55.3370  27
   2  -1 -43 109.901 51.1959  27
   2  -1 -43 187.620 99.6449  41
   2   1 -41 1101.56 84.4319  27
   2  -1 -41 1161.46 81.3851  27
   2   1 -41 1338.78 128.433  34
   2  -1 -41 1221.06 129.455  41
   2  -1 -39 3225.92 157.910  27
   2   1 -39 3538.78 160.450  27
   2   1 -39 2914.57 187.675  41
   2  -1 -39 3399.20 195.086  41
   2   1 -37 2449.89 126.752  27
   2  -1 -37 2473.84 126.463  27
   2  -1 -37 2504.75 213.518  17
   2   1 -37 2275.81 204.843  17
   2  -1 -37 2084.42 137.406  26
   2   1 -37 2308.64 161.446  41
   2  -1 -37 2270.85 166.016  41
   2   1 -35 327.652 247.910   5
   2  -1 -35 278.269 237.373   5
   2   1 -35 267.188 110.248  41
   2   1 -35 396.817 161.791  17
   2  -1 -35 198.872 168.584  17
   2  -1 -35 130.171 78.5150  26
   2  -1 -35 235.088 73.5820  27
   2   1 -35 240.244 75.8460  27
   2   1 -33 2040.34 115.900  27
   2  -1 -33 1942.71 112.317  27
   2  -1 -33 1887.11 123.762  26
   2   1 -33 1906.11 146.625  41
   2   1 -33 1976.00 120.189  40
   2  -1 -33 2008.94 115.557  23
   2   1 -33 1827.09 271.994   5
   2  -1 -33 2093.99 282.442   5
   2   1 -33 1947.39 201.943  17
   2  -1 -33 1915.11 212.582  17
   2   1 -31 171.842 69.7549  27
   2  -1 -31 135.027 76.4239  26
   2  -1 -31 194.461 70.9311  27
   2   1 -31 226.898 105.186  41
   2   1 -31 122.236 79.6449  40
   2  -1 -31 116.546 73.4339  23
   2   1 -31 303.292 223.253   5
   2  -1 -31 404.273 233.230   5
   2  -1 -31 151.169 178.334  17
   2   1 -31 72.4774 158.542  17
   2  -1 -29-46.4219 223.986   5
   2   1 -29 72.7214 229.633   5
   2   1 -29-39.7642 83.1701  40
   2   1 -29 36.7125 95.6601  41
   2  -1 -29-3.09158 67.4552  26
   2  -1 -29-5.61568 63.0749  27
   2   1 -29 85.6485 66.9214  27
   2   1 -29-9.74047 68.8555  23
   2  -1 -29 35.3729 60.2867  23
   2  -1 -29-30.4027 99.0614  25
   2  -1 -29 52.8701 180.658  17
   2   1 -29 8.48604 163.560  17
   2   1 -27 3506.56 293.473   5
   2  -1 -27 3225.89 293.481   5
   2   1 -27 3101.04 175.905  41
   2   1 -27 3182.85 162.610  40
   2  -1 -27 3074.96 157.052  26
   2  -1 -27 3461.42 253.851  17
   2   1 -27 3641.11 238.025  17
   2   1 -27 3452.01 156.283  23
   2  -1 -27 3441.52 153.756  23
   2  -1 -27 3042.97 190.395  25
   2  -1 -25 658.373 119.619  25
   2   1 -25 848.181 95.0158  25
   2   1 -25 825.863 96.3939  41
   2   1 -25 924.262 163.833  17
   2  -1 -25 1155.30 186.744  17
   2  -1 -25 1137.90 227.944   5
   2   1 -25 1057.51 226.175   5
   2   1 -23 975.239 160.499  17
   2  -1 -23 847.669 186.912  17
   2  -1 -23 892.912 119.820  25
   2   1 -23 876.782 94.7979  25
   2  -1 -23 1071.95 218.966   5
   2   1 -23 928.294 214.944   5
   2  -1 -21 4068.25 267.968  17
   2   1 -21 3926.19 246.103  17
   2   1 -21 4050.92 200.996  25
   2  -1 -21 4826.29 288.482   5
   2   1 -21 4041.12 290.108   5
   2   1 -19 6772.25 296.629  25
   2  -1 -19 6182.00 357.964   5
  -2   1  19 6740.47 307.514   6
   2   1 -19 7205.25 364.848   5
   2  -1 -19 6619.85 311.056  30
   2   1 -19 6583.34 331.929  17
   2  -1 -19 6218.07 345.510  17
   2   1 -17 2542.92 139.197  25
   2   1 -17 2513.47 215.470   5
  -2   1  17 2564.56 156.384   6
   2  -1 -17 2768.05 222.716   5
   2  -1 -17 2514.82 155.010  30
   2   1 -17 2336.78 187.861  17
   2   1 -15 32130.5 1349.04  25
  -2   1  15 34238.8 1354.12   6
   2   1 -15 31044.1 1373.93   5
   2  -1 -15 33762.5 1356.80  30
   2   1 -15 31462.4 1363.31  17
   2   1 -13 1159.98 89.8472  25
  -2   1  13 1431.47 109.585   6
   2  -1 -13 1528.10 175.165   5
   2  -1 -13 1004.87 104.529  30
   2   1 -13 1151.37 133.177  17
   2   1 -11 96.9938 61.6497  25
   2  -1 -11-11.1435 147.416   5
   2  -1 -11 79.2075 79.1523  30
   2   1 -11 76.1963 110.905  17
   2   1  -9 4170.92 211.588  17
   2  -1  -9 4164.02 234.374   5
   2  -1  -9 3773.45 198.214  30
   2   1  -9 4635.03 186.195  25
   2   1  -7 10665.0 438.254  17
   2  -1  -7 11210.6 452.857   5
   2  -1  -7 10269.6 435.170  30
   2   1  -7 10418.4 426.763  25
   2   1  -5 5858.07 229.389  17
   2  -1  -5 5252.87 250.188   5
   2  -1  -5 4990.09 228.965  30
   2   1  -5 5421.82 220.378  25
   2   1  -3 593.247 41.9572  17
  -2   1   3 694.110 45.2415  25
  -2   1   1 8044.66 317.115  25
   2  -1  -1 7861.00 322.398   1
  -2  -1   1 7551.66 315.995  30
   2   1  -1 7448.08 321.990   5
   2  -1   1 1374.09 96.2270   1
  -2   1  -1 1595.79 76.6409  17
  -2  -1  -1 1597.85 77.2189  30
  -2   1  -1 1525.88 77.8913  25
   2   1   1 1473.96 140.948   3
   2  -1   1 1694.56 89.4267   2
  -2  -1  -3 3363.69 145.141  30
   2  -1   3 2869.49 159.688   2
   2  -1   3 2752.06 170.272   1
   2   1   3 3124.76 151.503   6
  -2   1  -3 3397.76 146.856  17
  -2  -1  -5 13506.6 548.530  30
   2  -1   5 13193.6 558.465   2
   2   1   5 13333.7 550.484   6
  -2   1  -5 12958.8 549.733  17
  -2  -1  -7 1917.28 130.461  30
   2   1   7 2113.01 149.489   6
   2  -1   7 1919.86 170.082   2
  -2   1  -7 2000.44 147.269  17
   2  -1   9 17363.5 795.034   2
  -2   1  -9 18283.5 781.811  17
  -2   1  -9 19833.0 775.925  25
   2   1   9 17945.8 777.514   6
  -2  -1  -9 19460.6 776.211  30
  -2   1 -11 770.787 132.487  17
  -2   1 -11 580.720 104.124  25
   2   1  11 655.028 119.591   6
  -2  -1 -11 674.417 106.660  30
  -2  -1 -13 3431.87 204.798   5
   2   1  13 3152.04 183.758   6
  -2   1 -13 3280.49 179.881  25
  -2   1 -13 3023.52 200.903  17
   2   1  15 15777.6 663.388   6
  -2  -1 -15 16183.2 677.158   5
  -2   1 -15 15856.9 661.279  25
  -2   1 -15 14778.1 670.766  17
  -2   1 -17 905.181 182.559   5
  -2  -1 -17 711.394 165.387   5
  -2   1 -17 778.175 123.068  25
  -2  -1 -17 728.482 187.351  17
  -2   1 -17 650.029 167.053  17
  -2   1 -19 3449.09 238.824   5
  -2  -1 -19 3352.47 231.922   5
  -2   1 -19 2951.99 189.415  25
  -2   1 -19 3132.84 226.620  17
  -2  -1 -19 3269.57 249.335  17
  -2  -1 -21 660.728 178.625   5
  -2   1 -21 702.830 191.969   5
  -2  -1 -21 602.809 136.889  25
  -2   1 -21 516.355 119.938  25
  -2  -1 -21 728.444 189.739  17
  -2   1 -21 785.343 171.218  17
  -2   1 -23 27.0218 178.389   5
  -2  -1 -23 17.7738 176.281   5
  -2  -1 -23 4.26799 180.117  17
  -2   1 -23 85.0434 163.841  17
  -2  -1 -23 31.1230 124.979  25
  -2   1 -23-29.7380 111.401  25
  -2   1 -25 1257.79 87.7872  27
  -2  -1 -25 983.134 82.9957  26
  -2   1 -25 1238.66 84.8101  26
  -2  -1 -25 1355.86 89.3786  27
  -2  -1 -25 1149.46 202.122   5
  -2   1 -25 919.545 208.830   5
  -2  -1 -25 1184.72 200.149  17
  -2   1 -25 1327.34 190.902  17
  -2  -1 -25 1104.93 147.611  25
  -2   1 -25 1353.61 135.668  25
  -2   1 -27 3379.91 187.123  26
  -2   1 -27 4077.73 187.293  27
  -2  -1 -27 4434.14 186.686  26
  -2  -1 -27 3969.38 187.676  27
  -2   1 -27 4366.64 310.889   5
  -2  -1 -27 4412.41 302.810   5
  -2   1 -27 4331.56 267.024  17
  -2  -1 -27 4311.55 282.556  17
  -2  -1 -27 4222.05 241.917  25
  -2   1 -27 3940.28 225.674  25
  -2  -1 -29 1.07735 69.9982  26
  -2   1 -29 179.271 70.3714  26
  -2   1 -29 73.1643 76.5095  27
  -2  -1 -29 30.2784 76.3962  27
  -2  -1 -29 237.517 207.249   5
  -2   1 -29-77.2026 199.264   5
  -2   1 -29 14.8323 95.8427  41
  -2  -1 -29 202.503 188.546  17
  -2   1 -29 118.490 109.103  25
  -2  -1 -29 18.7306 126.420  25
  -2   1 -31 754.840 113.317  41
  -2  -1 -31 963.439 94.4152  27
  -2  -1 -31 955.397 92.9590  26
  -2   1 -31 808.933 90.1251  27
  -2  -1 -31 1051.49 238.225   5
  -2   1 -31 920.720 238.944   5
  -2  -1 -31 1034.10 142.565  25
  -2  -1 -33 359.765 215.276   5
  -2   1 -33-210.974 214.059   5
  -2  -1 -33 15.7510 81.3881  27
  -2  -1 -33-37.2709 80.9683  26
  -2   1 -33 35.5559 81.4485  27
  -2  -1 -33 150.567 109.663  41
  -2   1 -33 17.7863 106.632  41
  -2  -1 -35 1066.57 238.847   5
  -2   1 -35 994.362 249.918   5
  -2   1 -35 942.628 96.2003  27
  -2   1 -35 897.763 121.538  41
  -2  -1 -35 949.169 131.838  41
  -2  -1 -35 1058.31 95.9716  27
  -2  -1 -35 1116.92 98.0142  26
  -2   1 -37 466.504 109.046  41
  -2  -1 -37 572.449 120.059  41
  -2  -1 -37 563.005 84.2185  27
  -2   1 -37 783.104 88.3202  27
   2   1  39 1538.22 174.989  43
  -2   1 -39 1916.12 134.435  41
  -2  -1 -39 1804.46 142.856  41
  -2   1 -39 1884.98 114.441  27
  -2  -1 -39 1888.27 112.108  27
  -2  -1 -41 282.918 99.4782  41
   2   1  41 119.282 121.829  43
  -2   1 -41 310.753 64.0827  24
  -2  -1 -41 312.396 67.2369  27
  -2   1 -41 400.026 68.3056  27
  -2   1 -43 158.905 88.2120  34
  -2  -1 -43 260.927 85.1133  41
  -2   1 -43 410.464 57.2965  27
   2  -1  43 252.610 117.332  43
   2   1  43 249.981 96.0893  43
  -2   1 -43 307.634 54.4525  24
  -2  -1 -43 400.898 54.6754  27
  -2   1 -45 1585.57 77.5834  27
  -2  -1 -45 1390.84 75.3155  27
   2  -1  45 1370.47 108.919  43
  -2  -1 -45 1467.61 76.1047  24
  -2   1 -45 1530.57 75.5372  24
   2   2 -46 1026.30 85.9300  34
   2  -2 -46 1035.06 93.7703   4
   2   2 -46 880.771 92.8908   4
   2   2 -46 1015.19 63.6476  24
   2   2 -46 860.870 56.2949  27
   2   2 -44 2431.20 147.878  34
   2  -2 -44 2482.60 148.713   4
   2   2 -44 2651.38 118.827  27
   2   2 -44 2396.93 122.473  24
   2   2 -42 1655.55 93.2681  27
   2  -2 -42 1465.46 86.8920  27
   2   2 -42 1643.88 98.1700  24
   2   2 -40 2214.18 118.862  24
   2  -2 -40 2017.53 124.031  26
   2   2 -40 2004.34 114.165  27
   2  -2 -40 2005.21 109.064  27
   2  -2 -38 4169.22 193.179  26
   2   2 -38 3837.35 183.578  27
   2  -2 -38 3951.48 181.371  27
   2   2 -36 1254.32 97.5170  27
   2  -2 -36 1288.84 255.493   5
   2   2 -36 902.669 241.573   5
   2  -2 -36 1531.31 94.6199  27
   2  -2 -36 1273.07 106.732  26
   2  -2 -36 1311.48 192.355  17
   2   2 -36 1388.07 177.070  17
   2   2 -36 1368.66 109.960  40
   2   2 -36 1465.49 130.089  41
   2   2 -34-72.0576 222.575   5
   2  -2 -34 241.071 236.207   5
   2  -2 -34 1.18043 79.0328  26
   2  -2 -34 71.1019 71.4521  27
   2   2 -34 157.471 76.3783  27
   2  -2 -34 122.703 72.9857  23
   2   2 -34 164.140 158.564  17
   2  -2 -34 236.296 191.051  17
   2   2 -34 167.053 110.221  41
   2   2 -34 100.775 93.2129  40
   2   2 -32 5122.05 224.637  27
   2   2 -32 4898.52 357.708   5
   2  -2 -32 4877.15 356.702   5
   2  -2 -32 4504.30 229.300  26
   2  -2 -32 4944.59 222.202  27
   2  -2 -32 5114.11 222.461  23
   2   2 -32 5126.47 244.191  41
   2   2 -32 4955.04 234.267  40
   2  -2 -32 5094.81 320.521  17
   2   2 -32 5071.97 296.177  17
   2  -2 -30 22362.4 929.060  17
   2   2 -30 21061.6 908.966  17
   2   2 -30 21378.7 860.196  27
   2   2 -30 20498.0 953.174   5
   2  -2 -30 19993.7 949.353   5
   2  -2 -30 20602.4 859.105  27
   2  -2 -30 22329.4 863.306  26
   2  -2 -30 20499.7 858.860  23
   2   2 -30 20404.0 865.167  40
   2   2 -30 21085.8 870.945  41
   2  -2 -30 21619.0 871.962  41
   2  -2 -30 20038.7 888.600  25
   2  -2 -28 5780.27 332.043  17
   2   2 -28 5708.99 299.759  17
   2   2 -28 5356.36 231.904  27
   2  -2 -28 4654.27 234.781  26
   2  -2 -28 5380.64 231.228  27
   2   2 -28 5787.58 241.514  40
   2   2 -28 5113.72 248.280  41
   2  -2 -28 4951.57 271.374  25
   2  -2 -28 5342.76 231.196  23
   2   2 -28 5735.59 356.039   5
   2  -2 -28 5501.61 359.508   5
   2  -2 -26 11380.3 560.063   5
   2   2 -26 10943.9 479.060  41
   2   2 -26 11198.5 475.209  40
   2  -2 -26 10637.1 471.707  26
   2  -2 -26 11519.0 545.935  17
   2   2 -26 12410.0 522.299  17
   2   2 -26 11971.2 469.606  23
   2  -2 -24 2598.33 253.416   5
   2  -2 -24 3023.99 241.039  17
   2   2 -24 2733.04 203.622  17
   2   2 -24 2661.69 142.585  25
   2   2 -22 2192.72 126.125  25
   2  -2 -22 2455.04 164.159  30
  -2   2  22 2067.80 164.290   6
   2  -2 -22 2093.46 237.841   5
   2   2 -22 2469.20 186.885  17
   2   2 -20 1652.66 106.050  25
   2  -2 -20 1536.60 140.875  30
   2  -2 -20 1691.90 215.243   5
  -2   2  20 1526.08 145.261   6
   2   2 -20 1455.13 162.756  17
   2   2 -18 7726.22 330.703  25
   2  -2 -18 7556.71 351.139  30
   2   2 -18 7711.89 362.565  17
  -2   2  18 7892.18 351.777   6
   2  -2 -18 7609.57 393.002   5
   2   2 -16 228.017 66.4740  25
   2  -2 -16 116.963 172.103   5
  -2   2  16 353.985 114.593   6
   2   2 -16 159.734 124.057  17
   2  -2 -16 166.681 99.1977  30
   2   2 -14 348.773 63.9827  25
   2  -2 -14 533.893 161.022   5
   2   2 -14 318.443 111.188  17
   2  -2 -14 227.846 94.7135  30
   2   2 -12 2246.45 113.512  25
   2  -2 -12 2360.32 139.174  30
   2   2 -12 2259.68 144.785  17
   2  -2 -12 2364.49 188.456   5
   2   2 -10 490.056 56.5107  25
   2   2 -10 422.626 138.119   5
   2  -2 -10 477.642 145.329   5
   2   2 -10 495.935 95.8608  17
   2  -2 -10 541.284 97.3808  30
   2   2  -8 11758.5 469.590  25
   2  -2  -8 10835.2 497.274   5
   2   2  -8 11866.3 494.072   5
   2   2  -8 11293.3 480.257  17
   2  -2  -8 10961.2 483.814  30
   2   2  -6 1768.26 140.788   5
   2  -2  -6 2192.52 159.230   5
   2   2  -6 1888.82 117.731  17
   2   2  -6 2144.69 99.5307  25
   2   2  -4 636.811 184.448   3
  -2   2   4 510.802 112.447   3
   2   2  -4 567.818 87.1603   5
   2  -2  -4 483.287 124.512   5
   2   2  -4 582.327 66.4045  17
   2   2  -2 24398.9 1002.71   5
   2   2  -2 23158.2 1032.34   3
  -2   2   2 21047.5 1010.28   3
  -2  -2   0 215.785 62.6186  30
  -2   2   0 382.254 59.5519  25
  -2   2   0 534.336 110.310   3
   2   2   0 229.538 171.231   3
   2  -2   0 287.517 77.7754   1
   2   2   2 11530.3 521.417   3
  -2  -2  -2 10720.6 481.817  30
  -2   2  -2 12412.2 479.950  17
   2  -2   2 11599.6 486.373   1
  -2   2  -4 646.697 92.7004  17
   2  -2   4 712.917 101.383   2
   2  -2   4 723.976 118.589   1
  -2  -2  -4 544.884 90.0943  30
  -2   2  -6 13349.1 570.365  25
  -2   2  -6 13931.1 574.812  17
   2  -2   6 13344.0 579.658   2
  -2  -2  -6 14444.0 574.927  30
  -2  -2  -8 4680.00 237.804  30
  -2  -2  -8 5705.14 241.433   5
   2   2   8 4725.13 246.245   6
  -2   2  -8 4951.86 232.440  25
  -2   2  -8 4979.50 241.800  17
   2  -2   8 5068.93 255.368   2
  -2  -2 -10 5197.98 241.610  30
  -2   2 -10 5199.30 241.306  17
  -2   2 -10 5131.84 231.758  25
   2  -2  10 5286.55 264.696   2
  -2  -2 -10 4951.88 244.433   5
   2   2  10 4375.85 242.102   6
   2  -2  12 789.114 165.271   2
  -2   2 -12 437.715 123.902  17
  -2   2 -12 645.720 101.125  25
  -2  -2 -12 596.185 112.662  30
   2   2  12 586.515 122.424   6
  -2  -2 -12 685.428 128.351   5
   2   2  14 6122.95 320.346   6
  -2  -2 -14 7325.40 329.108   5
  -2   2 -14 6791.02 307.170  25
  -2   2 -14 6936.72 325.074  17
  -2  -2 -16 7353.82 350.190   5
  -2   2 -16 7497.38 325.215  25
  -2   2 -16 7447.05 346.758  17
   2   2  18 9608.86 439.541   6
  -2  -2 -18 9182.96 453.087   5
  -2   2 -18 10563.9 468.900   5
  -2   2 -18 9857.28 427.450  25
  -2   2 -18 9581.60 445.180  17
  -2  -2 -20 8487.20 402.894   5
  -2   2 -20 8573.27 410.501   5
  -2   2 -20 7839.50 367.066  25
  -2   2 -20 7996.45 388.941  17
  -2   2 -22 17928.2 822.374   5
  -2  -2 -22 19262.3 817.574   5
  -2  -2 -22 17745.4 824.566  17
  -2   2 -22 18783.3 803.744  17
  -2   2 -22 18950.8 786.759  25
  -2  -2 -24 16582.7 682.715   5
  -2   2 -24 15604.3 684.571   5
  -2   2 -24 15481.2 618.559  41
  -2   2 -24 14257.3 615.321  40
  -2   2 -24 14630.9 661.908  17
  -2  -2 -24 14588.5 682.982  17
  -2   2 -24 14903.3 637.108  25
  -2  -2 -24 14205.5 654.234  25
  -2  -2 -26 5467.78 232.497  26
  -2  -2 -26 5330.60 233.970  27
  -2   2 -26 5501.25 341.744   5
  -2  -2 -26 4785.76 322.816   5
  -2   2 -26 5242.97 240.621  40
  -2   2 -26 5232.98 243.703  41
  -2   2 -26 4721.57 298.748  17
  -2  -2 -26 5107.82 329.092  17
  -2  -2 -26 5081.29 287.712  25
  -2   2 -26 5198.90 262.647  25
  -2  -2 -28 5764.25 248.250  26
  -2  -2 -28 5827.95 248.574  27
  -2   2 -28 5523.98 352.157   5
  -2  -2 -28 5935.25 354.948   5
  -2   2 -28 5312.25 246.999  27
  -2   2 -28 5410.71 251.142  40
  -2   2 -28 5642.00 258.823  41
  -2  -2 -28 6039.76 344.754  17
  -2   2 -28 5142.70 274.517  25
  -2  -2 -28 5662.22 303.539  25
  -2  -2 -30 2181.56 121.372  27
  -2  -2 -30 1969.38 119.506  26
  -2   2 -30 1809.55 258.565   5
  -2  -2 -30 2192.75 247.937   5
  -2   2 -30 2172.24 121.921  27
  -2   2 -30 1619.68 125.611  40
  -2   2 -30 1872.70 135.280  41
  -2  -2 -30 2109.75 238.346  17
  -2  -2 -30 1851.29 175.219  25
  -2  -2 -32 1502.44 107.274  26
  -2  -2 -32 1536.00 108.510  27
  -2   2 -32 1557.19 246.208   5
  -2  -2 -32 1893.98 241.193   5
  -2   2 -32 1501.39 106.511  27
  -2   2 -32 1462.59 125.840  41
  -2  -2 -32 1323.43 211.998  17
  -2  -2 -32 1241.51 155.888  25
  -2  -2 -34 9007.37 502.407   5
  -2   2 -34 8867.13 512.322   5
  -2   2 -34 9863.52 404.917  27
  -2  -2 -34 9808.13 404.612  27
  -2  -2 -34 9430.72 407.749  26
  -2  -2 -34 10015.3 423.744  41
  -2   2 -34 8741.45 415.750  41
  -2   2 -36 12988.5 496.518  27
  -2  -2 -36 11782.1 494.421  27
  -2  -2 -36 11538.3 497.011  26
  -2   2 -36 11097.0 504.299  41
  -2  -2 -36 12520.8 512.737  41
   2   2  36 10302.8 526.785  43
  -2   2 -38 3633.95 162.588  27
  -2  -2 -38 3386.39 160.761  27
  -2   2 -38 2746.99 173.507  41
  -2  -2 -38 3108.25 189.233  41
   2   2  38 2327.05 205.826  43
  -2   2 -38 3497.95 158.180  24
  -2   2 -40 2874.15 137.937  27
  -2  -2 -40 2661.73 134.694  27
  -2  -2 -40 2398.36 164.892  41
   2   2  40 2377.07 177.434  43
  -2   2 -40 2833.53 133.364  24
  -2  -2 -42 2182.32 110.094  27
  -2   2 -42 2154.21 111.501  27
  -2   2 -42 2264.91 109.414  24
  -2  -2 -42 2189.18 136.054  41
  -2   2 -44 1150.58 69.8620  24
  -2  -2 -44 1158.46 94.6669  41
  -2  -2 -44 1351.89 69.4571  27
  -2   2 -44 1364.80 74.2272  27
   2  -2  44 985.448 123.269  43
  -2   2 -44 952.555 97.3117  34
  -2  -2 -44 1443.10 98.0429   4
  -2  -2 -46 353.192 61.8011   4
  -2   2 -46 303.242 36.7804  27
  -2  -2 -46 283.456 34.1847  24
  -2   2 -46 278.593 33.0615  24
   2   3 -47 1074.40 83.7801  34
   2   3 -47 1236.95 83.2411   4
   2  -3 -47 1274.19 85.8494   4
   2   3 -47 1374.83 66.5357  24
   2   3 -45 2125.74 103.291  27
   2   3 -45 2060.41 131.668  34
   2  -3 -45 2282.06 128.897   4
   2   3 -45 2301.48 106.847  24
   2   3 -43 1173.09 79.9580  27
   2  -3 -43 1298.13 121.672   4
   2   3 -43 1526.00 126.551  34
   2   3 -43 1319.47 82.8679  24
   2  -3 -41 1303.24 130.693  41
   2  -3 -41 1543.40 96.6701  26
   2   3 -41 1362.24 89.4671  27
   2  -3 -41 1265.42 79.0064  27
   2   3 -41 1192.80 140.481  34
   2   3 -41 1381.33 93.0869  24
   2  -3 -39 2186.11 133.826  26
   2   3 -39 2370.74 125.904  24
   2   3 -39 2406.72 123.572  27
   2  -3 -39 2285.10 116.956  27
   2  -3 -39 2275.99 162.693  41
   2  -3 -37 501.770 70.5024  27
   2  -3 -37 608.918 89.7365  26
   2   3 -37 441.677 95.6529  40
   2  -3 -37 327.239 123.618  41
   2   3 -37 430.655 82.0253  24
   2   3 -37 570.738 80.2896  27
   2  -3 -35 378.970 66.9510  23
   2  -3 -35 424.377 189.733  17
   2   3 -35 560.112 158.067  17
   2  -3 -35 407.581 71.9994  27
   2  -3 -35 449.630 87.0165  26
   2   3 -35 399.656 76.6923  27
   2  -3 -35 330.793 122.023  41
   2   3 -35 390.053 92.3938  40
   2   3 -35 386.696 83.8593   8
   2  -3 -35 514.475 236.929   5
   2  -3 -33 972.868 85.5902  23
   2  -3 -33 1136.49 213.134  17
   2   3 -33 981.739 174.349  17
   2  -3 -33 1149.39 100.792  26
   2  -3 -33 1118.51 87.1159  27
   2  -3 -33 1542.84 246.180   5
   2   3 -33 977.051 109.694  40
   2   3 -33 906.895 120.768  41
   2  -3 -33 1065.37 127.347  41
   2   3 -33 910.986 94.1384   8
   2   3 -33 1149.17 94.1034  27
   2   3 -31 350.849 159.876  17
   2  -3 -31 237.514 206.778  17
   2   3 -31 251.878 77.6979  27
   2  -3 -31 191.117 72.3213  27
   2  -3 -31 265.457 82.7147  26
   2  -3 -31 171.958 62.7653  23
   2   3 -31 293.361 103.045  41
   2   3 -31 129.696 95.5691  40
   2  -3 -31 205.895 111.062  41
   2   3 -31 36.0798 82.5869   8
   2  -3 -31 295.012 235.007   5
   2  -3 -29 397.022 203.562  17
   2   3 -29 283.993 159.872  17
   2   3 -29 229.444 98.6163  41
   2   3 -29 248.042 97.8117  40
   2  -3 -29 122.759 127.263  25
   2  -3 -29 294.129 65.7688  23
   2   3 -29 244.407 73.6889  27
   2  -3 -29 315.870 69.9725  27
   2  -3 -29 235.124 76.5567  26
   2  -3 -29 381.366 220.363   5
   2   3 -27 3530.46 180.874  41
   2   3 -27 3504.97 177.247  40
   2  -3 -27 3424.21 163.297  27
   2  -3 -27 3654.48 168.464  26
   2  -3 -27 3422.46 284.985   5
   2  -3 -27 3769.71 161.466  23
   2   3 -27 3871.68 234.074  17
   2  -3 -27 3416.86 274.209  17
   2   3 -27 3243.48 164.417  27
   2  -3 -25 117.179 125.999  30
   2   3 -25 94.8739 140.599  17
   2   3 -25 127.346 83.6661  41
   2   3 -25 42.4616 85.8144  40
  -2   3  25 68.4486 129.684   6
   2  -3 -25 27.8439 210.311   5
   2  -3 -25 70.8905 63.6060  26
  -2   3  23 71.0997 130.610   6
   2  -3 -23 147.286 200.080   5
   2  -3 -23 54.2595 120.140  30
   2   3 -23 110.736 65.4415  25
   2   3 -23 47.2865 138.777  17
   2   3 -23 127.623 85.1709  40
   2   3 -21 126.991 184.654   5
  -2   3  21 196.436 128.069   6
   2  -3 -21 285.428 189.541   5
   2  -3 -21 163.240 119.347  30
   2   3 -21 150.871 135.653  17
   2   3 -21 110.064 67.2930  25
   2   3 -19 19289.7 844.023   5
  -2   3  19 21337.6 821.877   6
   2  -3 -19 19217.4 843.868   5
   2  -3 -19 20161.5 822.755  30
   2   3 -19 19314.0 821.588  17
   2   3 -19 18628.7 799.159  25
   2  -3 -17 17335.8 738.394   5
   2   3 -17 17075.1 735.551   5
   2  -3 -17 17138.2 717.419  30
   2   3 -17 17043.3 715.896  17
   2   3 -17 16529.8 694.880  25
   2   3 -15 1228.68 181.501   5
   2  -3 -15 1305.93 183.292   5
   2  -3 -15 1623.40 138.380  30
   2   3 -15 1319.78 142.286  17
   2   3 -15 1494.26 94.2938  25
   2  -3 -13 9218.09 436.940   5
   2   3 -13 9391.28 433.380   5
   2  -3 -13 10177.6 418.065  30
   2   3 -13 9470.30 395.611  25
   2   3 -13 9171.40 413.166  17
   2   3 -11 13015.0 549.979  17
   2   3 -11 12749.5 564.679   5
   2  -3 -11 14075.6 569.409   5
  -2  -3  11 13755.9 536.794   2
   2  -3 -11 12713.2 553.327  30
   2   3 -11 12367.2 537.621  25
   2   3  -9 134.008 237.485   3
   2   3  -9 268.638 126.430   5
   2  -3  -9 52.6652 140.755   5
  -2  -3   9 201.932 55.0308   2
   2   3  -9 248.920 59.9540  25
   2   3  -9 214.404 89.9365  17
   2  -3  -7 35168.0 1544.64   5
   2   3  -7 36599.5 1541.06   5
   2   3  -7 37244.4 1535.46  17
  -2   3   7 33647.3 1554.93   3
   2   3  -7 35545.1 1577.73   3
   2  -3  -5 79644.8 2987.96   5
   2   3  -5 74718.0 2979.84   5
   2   3  -5 68554.7 3008.72   3
  -2   3   5 78592.7 2994.23   3
   2   3  -5 69199.7 2977.82  17
   2   3  -3 705.681 235.911   3
  -2   3   3 1088.38 166.210   3
  -2   3   1 14455.9 560.570  25
   2   3  -1 12582.5 612.766   3
  -2   3   1 13584.2 582.121   3
  -2  -3   1 12658.4 560.690  30
  -2   3  -1 11349.0 503.180   3
  -2  -3  -1 11192.0 477.712  30
   2  -3   1 11909.8 479.570   1
   2  -3   3 9481.92 386.436   1
  -2   3  -3 8864.33 379.151  17
   2   3   3 9761.63 451.730   3
  -2   3  -5 113556. 4463.36  25
   2   3   5 114653. 4495.91   3
  -2  -3  -5 112149. 4467.13  30
   2  -3   5 107208. 4468.59   1
  -2  -3  -5 108110. 4458.16   5
  -2   3  -5 111865. 4464.73  17
  -2  -3  -7 8664.81 342.986   5
  -2  -3  -7 7780.12 353.566  30
   2  -3   7 8086.51 353.542   2
   2  -3   7 7129.36 363.652   1
  -2   3  -7 8019.76 343.782  25
  -2   3  -7 7602.91 350.691  17
  -2  -3  -9 41999.8 1663.30   5
  -2   3  -9 40411.9 1664.53  17
  -2  -3  -9 39710.8 1667.47  30
   2  -3   9 42205.6 1671.13   2
  -2   3  -9 40155.1 1660.72  25
  -2  -3 -11 608.213 116.928   5
   2   3  11 571.085 128.045   6
  -2   3 -11 605.798 116.531  17
   2  -3  11 563.028 137.823   2
  -2   3 -11 586.254 91.3027  25
  -2  -3 -11 448.609 114.265  30
   2  -3  13 21685.6 893.564   2
  -2  -3 -13 21724.3 882.461  30
   2   3  13 19459.8 880.046   6
  -2  -3 -13 21258.6 881.369   5
  -2   3 -13 21068.1 879.568  17
  -2   3 -13 21252.5 870.594  25
  -2   3 -15 34221.5 1399.81  17
  -2  -3 -15 35775.5 1404.07   5
   2   3  15 34727.1 1399.22   6
  -2   3 -15 35343.6 1390.20  25
  -2   3 -17 38415.5 1636.32  17
  -2   3 -17 40616.0 1626.93  25
  -2  -3 -17 39349.2 1641.58   5
   2   3  17 40348.1 1635.76   6
  -2   3 -19 37919.1 1611.84  17
  -2   3 -19 39113.9 1600.87  25
  -2  -3 -19 42672.7 1623.54   5
   2   3  19 37570.4 1610.87   6
  -2   3 -21 11948.0 543.020  17
   2   3  21 12412.0 539.627   6
  -2  -3 -21 11120.5 550.419   5
  -2   3 -21 12336.9 520.873  25
  -2   3 -23 26982.8 1078.21  17
  -2   3 -23 24149.9 1040.33  40
  -2  -3 -23 25807.8 1092.47   5
  -2   3 -23 27256.1 1059.66  25
  -2   3 -25 22222.0 933.145  17
  -2  -3 -25 21828.5 961.047  17
  -2  -3 -25 21596.8 950.483   5
  -2   3 -25 20704.2 894.027  41
  -2   3 -25 22081.5 893.291  40
  -2  -3 -25 22401.3 890.689  26
  -2   3 -25 21351.6 909.988  25
  -2  -3 -27 27235.7 1175.73  17
  -2  -3 -27 26581.0 1170.04   5
  -2   3 -27 27315.0 1109.93  41
  -2   3 -27 26775.3 1109.01  40
  -2  -3 -27 28235.6 1106.69  26
  -2  -3 -27 25886.6 1149.12  25
  -2   3 -27 25703.9 1124.15  25
  -2  -3 -29 1231.08 232.190  17
  -2   3 -29 1039.69 109.060  41
  -2   3 -29 965.418 111.307  40
  -2  -3 -29 1339.39 220.694   5
  -2  -3 -29 1194.80 97.9640  27
  -2  -3 -29 1176.59 94.8702  26
  -2  -3 -29 1113.24 172.446  25
  -2  -3 -31 203.136 196.823  17
  -2   3 -31 99.2450 92.8537  40
  -2   3 -31 7.35206 91.7680  41
  -2  -3 -31 39.0517 137.337  25
  -2   3 -31-79.4386 217.467   5
  -2  -3 -31 224.907 201.670   5
  -2  -3 -31 76.9893 81.3412  27
  -2  -3 -31 132.473 75.5904  26
   2   3  31 229.486 141.779  43
  -2   3 -33 148.574 89.5593  40
  -2   3 -33 212.975 95.9583  41
  -2  -3 -33 330.401 135.318  25
  -2  -3 -33 197.279 83.3762  27
  -2  -3 -33 285.606 76.8165  26
   2   3  33 279.915 143.329  43
  -2   3 -33 61.3475 214.579   5
  -2   3 -35 324.976 94.2512  41
  -2   3 -35 298.793 87.7280  40
  -2   3 -35 306.146 73.5191  24
  -2   3 -35 251.670 84.6491  27
  -2  -3 -35 242.426 77.2198  26
  -2  -3 -35 252.167 79.6887  27
   2   3  35 365.058 141.524  43
  -2   3 -35 281.508 77.9136   8
  -2  -3 -37 6169.79 272.466  27
  -2  -3 -37 6477.52 275.574  26
  -2   3 -37 6014.04 269.897  24
  -2   3 -37 6785.79 274.595  27
  -2   3 -39 2763.63 138.351  24
   2   3  39 2503.71 173.071  43
  -2  -3 -39 2784.16 139.987  27
  -2   3 -39 3126.85 142.738  27
  -2  -3 -41 1895.93 101.191  27
  -2   3 -41 2075.59 105.236  27
  -2   3 -41 1833.30 100.929  24
  -2  -3 -43 273.889 85.5907   4
  -2   3 -43 268.789 55.7119  27
  -2   3 -43 450.316 95.4431  34
  -2  -3 -43 372.621 48.1155  27
  -2   3 -43 312.065 47.9181  24
  -2  -3 -43 544.943 83.7736  41
  -2   3 -45 923.385 54.7863  27
  -2  -3 -45 718.411 72.3038   4
  -2   3 -45 781.820 79.6379  34
   2  -3  45 831.577 97.4752  43
  -2   3 -45 838.872 50.3970  24
  -2  -3 -45 868.471 51.7748  24
   2   4 -46 117.468 73.2637  34
   2   4 -46 122.740 56.7259   4
   2  -4 -46 257.825 63.6761   4
   2   4 -46 136.838 40.1026  24
   2  -4 -44 305.833 85.1634   4
   2  -4 -44 295.786 86.3272  41
   2   4 -44 305.206 100.971  34
   2   4 -44 276.052 51.7800  27
   2   4 -44 275.319 53.9218  24
   2  -4 -42 182.404 103.739   4
   2  -4 -42 227.311 100.793  41
   2   4 -42 155.012 117.019  34
   2  -4 -42 224.625 64.9146  26
   2   4 -42 84.6866 59.7364  27
   2   4 -42 84.7993 63.2601  24
   2  -4 -40 1.60470 105.390   4
   2   4 -40-0.76613 67.6809  27
   2  -4 -40 17.4872 74.7463  26
   2  -4 -40 46.6860 50.4120  27
   2   4 -40-57.0449 128.401  34
   2   4 -40 0.80309 66.8449  24
   2  -4 -40 11.9858 108.924  41
   2   4 -38 1065.22 103.375  40
   2  -4 -38 961.984 129.810  41
   2   4 -38 801.890 88.6533   8
   2   4 -38 1320.53 88.6540  27
   2  -4 -38 965.886 76.9392  27
   2   4 -38 1145.07 89.1474  24
   2  -4 -38 1059.81 98.4792  26
   2  -4 -36 607.037 124.046  41
   2   4 -36 630.811 105.013  40
   2  -4 -36 505.231 70.5656  27
   2  -4 -36 481.826 88.8899  26
   2   4 -36 525.613 90.9546   8
   2   4 -36 531.466 82.1567  27
   2   4 -36 551.924 82.5283  24
   2  -4 -36 550.444 66.4173  23
   2   4 -34 1361.67 104.325  24
   2  -4 -34 1485.28 92.7358  23
   2  -4 -34 1825.80 222.165  17
   2   4 -34 1463.02 175.447  17
   2  -4 -34 1582.31 97.2899  27
   2  -4 -34 1547.62 109.385  26
   2   4 -34 1240.14 249.135   5
   2   4 -34 1525.63 109.366   8
   2   4 -34 1455.13 103.093  27
   2   4 -34 1602.73 126.545  40
   2  -4 -34 1497.49 139.198  41
   2  -4 -32 11.3666 64.6926  23
   2   4 -32 40.1196 75.3323  24
   2  -4 -32 150.183 198.073  17
   2   4 -32 80.9835 153.760  17
   2  -4 -32 41.9982 68.7786  27
   2  -4 -32 22.2509 75.6861  26
   2  -4 -32-158.644 222.138   5
   2   4 -32-46.1389 225.363   5
   2   4 -32 33.0812 87.7349   8
   2   4 -32 107.284 105.113  40
   2  -4 -32 150.870 112.364  41
   2   4 -32 10.6389 76.6394  27
   2  -4 -30 988.200 237.140   5
   2   4 -30 652.423 234.199   5
   2   4 -30 604.916 105.521  40
   2  -4 -30 743.102 212.062  17
   2   4 -30 658.753 162.267  17
   2  -4 -30 672.719 84.7152  26
   2   4 -30 606.675 83.7917  27
   2  -4 -30 627.407 78.7949  27
   2   4 -30 687.355 82.8284  24
   2  -4 -30 648.043 70.2507  23
   2  -4 -28 806.968 72.6708  23
   2  -4 -28 614.899 224.759  17
   2   4 -28 772.824 164.331  17
   2  -4 -28 885.901 159.563  30
   2  -4 -28 922.386 81.4062  27
   2  -4 -28 796.890 85.8300  26
   2   4 -28 963.303 237.126   5
  -2   4  28 851.702 163.987   6
   2  -4 -28 933.600 229.779   5
   2   4 -28 657.763 104.254  41
   2   4 -28 874.512 112.983  40
   2   4 -28 900.266 84.9120  27
   2  -4 -26 153.482 71.6146  26
   2   4 -26 192.411 68.8769  27
   2   4 -26 115.038 94.4669  40
   2   4 -26 82.0186 86.8759  41
  -2   4  26 138.812 140.158   6
   2   4 -26 90.2330 206.098   5
   2  -4 -26 42.3519 206.196   5
   2  -4 -26 146.735 56.7756  23
   2  -4 -26 274.810 135.941  30
   2   4 -26 214.001 143.807  17
   2  -4 -24 46.3198 66.7928  26
   2  -4 -24-174.173 205.745   5
   2   4 -24 10.6662 201.248   5
  -2   4  24 236.068 148.381   6
   2  -4 -24 22.2723 135.041  30
   2   4 -24 165.246 83.3073  41
   2   4 -24 153.946 91.7387  40
   2   4 -24 106.134 144.102  17
   2   4 -22 1562.44 101.130  25
   2  -4 -22 1766.04 223.415   5
  -2   4  22 1995.14 174.084   6
   2   4 -22 1959.96 224.872   5
   2  -4 -22 1376.01 160.744  30
   2   4 -22 1876.41 165.554  17
   2   4 -22 1523.03 114.096  40
   2  -4 -20 1756.11 216.589   5
  -2   4  20 2091.74 181.209   6
   2   4 -20 2181.34 224.630   5
   2   4 -20 2249.77 120.302  25
   2  -4 -20 2220.30 174.855  30
   2   4 -20 2071.05 174.069  17
   2   4 -18 831.770 80.0536  25
   2  -4 -18 779.516 135.010  30
   2   4 -18 887.788 134.138  17
   2   4 -18 872.700 182.713   5
   2  -4 -18 820.438 177.580   5
   2   4 -16 311.243 71.3816  25
   2  -4 -16 151.500 125.421  30
   2   4 -16 186.504 127.978  17
   2  -4 -16 418.429 177.812   5
   2   4 -16 116.434 167.061   5
   2   4 -14 739.505 78.3329  25
   2  -4 -14 846.659 167.115   5
   2   4 -14 748.632 159.149   5
   2  -4 -14 590.483 131.147  30
   2   4 -14 715.347 126.775  17
  -2   4  12 3762.52 286.415   3
   2   4 -12 4207.07 187.362  25
   2  -4 -12 3690.79 219.210  30
   2   4 -12 3874.30 232.881   5
   2  -4 -12 4102.29 245.337   5
  -2  -4  12 4173.82 186.252   2
   2   4 -12 3567.28 207.306  17
   2   4 -10 29365.2 1287.60   5
   2  -4 -10 31558.5 1291.90   5
   2   4 -10 29838.1 1279.41  17
   2   4 -10 34059.3 1273.68  25
   2   4 -10 28492.3 1336.55   3
  -2  -4  10 30725.4 1270.85   2
  -2   4  10 32051.9 1312.30   3
   2  -4  -8 196.181 140.785   5
   2   4  -8 155.850 114.216   5
   2   4  -8 68.4399 88.9079  17
   2   4  -8 70.5061 252.071   3
  -2   4   8 98.5173 182.619   3
  -2  -4   6 81686.6 3304.19   1
  -2   4   6 82984.0 3333.07   3
   2   4  -6 78582.9 3350.25   3
   2   4  -6 82561.1 3311.67   5
  -2   4   4 3996.70 257.491   3
   2   4  -4 3515.42 310.897   3
   2   4  -4 3872.51 180.872   5
   2   4  -2 24464.2 1042.75   3
  -2   4   2 26076.3 1011.91   3
   2   4  -2 23644.9 970.848   5
  -2  -4   0 7944.03 347.133  30
  -2   4   0 7677.90 385.535   3
   2   4   0 7493.06 433.062   3
   2  -4   0 8025.26 347.320   1
  -2  -4  -2 12845.4 557.285  30
   2  -4   2 13789.9 558.104   1
  -2   4  -2 13104.7 591.076   3
   2   4   2 12365.4 624.444   3
  -2  -4  -4 12658.4 538.176  30
   2  -4   4 12002.7 538.102   1
   2   4   4 12347.6 601.761   3
  -2   4  -4 13281.0 531.499  25
   2   4   6-33.3459 232.222   3
   2  -4   6 102.384 118.987   1
  -2   4  -6 143.307 84.7415  25
  -2  -4  -6 169.873 68.4310   5
  -2  -4  -6 187.073 110.404  30
  -2   4  -6 166.407 97.0012  17
   2   4   8 7704.12 435.755   3
  -2   4  -8 7620.23 333.877  25
  -2  -4  -8 7876.65 348.753  30
  -2  -4  -8 7398.41 329.551   5
   2  -4   8 7976.83 345.272   2
   2  -4   8 7431.59 355.093   1
  -2   4  -8 7500.19 342.227  17
   2   4  10 11600.5 542.044   3
  -2   4 -10 10189.0 439.110  25
  -2  -4 -10 10330.2 454.388  30
  -2  -4 -10 11205.4 442.599   5
   2  -4  10 9479.90 451.957   2
  -2   4 -10 9562.39 447.107  17
   2   4  12 1613.38 305.153   3
  -2  -4 -12 1648.46 159.524  30
  -2   4 -12 1993.45 129.421  25
  -2  -4 -12 2036.70 149.526   5
  -2   4 -12 1760.10 156.740  17
   2  -4  12 1890.57 166.017   2
   2  -4  14 291.850 151.221   2
   2   4  14 353.660 149.007   6
  -2  -4 -14 557.058 130.195   5
  -2   4 -14 346.333 96.7800  25
  -2   4 -14 283.630 133.278  17
  -2  -4 -14 279.462 135.341  30
   2  -4  16 6883.54 389.228   2
  -2  -4 -16 8378.41 381.180  30
  -2   4 -16 8193.21 354.051  25
   2   4  16 7377.93 378.446   6
  -2  -4 -16 8087.46 378.878   5
  -2   4 -16 8119.05 372.914  17
  -2   4 -18 20121.0 879.655  25
  -2   4 -18 21272.0 893.784  17
   2   4  18 20894.1 898.115   6
  -2  -4 -18 21945.5 902.827   5
  -2   4 -18 22686.9 916.269   5
  -2   4 -20 173.524 96.5580  25
  -2   4 -20 66.6754 83.2157  40
  -2   4 -20 103.648 139.613  17
   2   4  20 34.1758 149.708   6
  -2  -4 -20 156.265 156.878   5
  -2   4 -20 59.1991 173.445   5
  -2   4 -22 167.499 143.015  17
  -2   4 -22 117.860 88.1015  40
   2   4  22-25.3914 113.177  43
  -2   4 -22 59.1983 96.2327  25
   2   4  22 20.3089 151.040   6
  -2  -4 -22-52.2042 166.181   5
  -2   4 -22 199.887 193.067   5
  -2   4 -24 2376.82 129.730  27
   2   4  24 2665.11 209.620   6
  -2   4 -24 2585.79 244.789   5
  -2  -4 -24 2659.68 232.379   5
  -2   4 -24 2523.15 206.382  17
  -2   4 -24 2115.97 144.628  40
   2   4  24 2006.57 168.908  43
  -2  -4 -24 2791.13 131.166  26
  -2   4 -24 2461.34 158.172  25
  -2   4 -26 166.981 97.9319  25
  -2   4 -26 180.715 53.1851  28
  -2  -4 -26 344.231 220.524  17
   2   4  26 362.070 126.165  43
  -2   4 -26 17.9093 210.543   5
  -2  -4 -26 110.996 185.248   5
  -2   4 -26 87.6984 97.6889  40
  -2  -4 -26 152.694 75.8043  26
  -2   4 -26 118.594 65.7425  24
  -2  -4 -28 3226.81 157.975  26
  -2   4 -28 3009.07 172.945  40
  -2   4 -28 2930.13 162.881  41
  -2   4 -28 3365.34 152.751  24
  -2  -4 -28 3043.91 281.909  17
  -2  -4 -28 3011.94 234.589  25
   2   4  28 2476.10 204.580  43
  -2  -4 -30 100.383 82.8555  27
  -2  -4 -30 71.7265 79.3282  26
  -2   4 -30 100.698 88.2125  41
  -2   4 -30 146.919 105.867  40
  -2  -4 -30 199.444 217.737  17
  -2   4 -30 88.1074 72.4112  24
   2   4  30 288.495 140.066  43
  -2  -4 -30 175.714 160.234  25
  -2  -4 -32 20.7512 74.6544  26
  -2  -4 -32 25.8895 82.5995  27
  -2   4 -32-34.0743 97.2451  40
   2   4  32 236.720 293.667   3
  -2  -4 -32 86.0031 140.004  25
   2   4  32-26.3911 133.478  43
  -2   4 -32 16.1991 73.4812  24
  -2  -4 -32-24.9199 193.601  17
  -2   4 -34 84.9523 87.0879  40
  -2   4 -34 119.031 70.6660  24
   2   4  34 240.212 128.963  43
  -2  -4 -34 164.842 78.9149  27
  -2  -4 -34 185.774 76.4084  26
   2   4  36 1023.23 135.953  43
  -2  -4 -36 1517.06 141.290  41
  -2   4 -36 1132.72 108.173  40
  -2  -4 -36 1450.45 95.1550  27
  -2  -4 -36 1306.23 101.632  26
  -2   4 -36 1040.59 99.4426   8
  -2   4 -36 1208.86 91.5755  24
  -2  -4 -38 349.789 69.3300  27
  -2  -4 -38 283.895 68.6913  26
  -2   4 -38 273.753 77.1100  40
  -2  -4 -38 354.447 114.539  41
  -2   4 -38 203.429 66.0076  24
  -2   4 -38 255.727 74.9715  27
  -2   4 -40-7.10742 55.7102  24
  -2   4 -40-11.3220 65.4919  27
  -2  -4 -40-11.5819 56.2465  27
  -2  -4 -42 48.3797 46.4647  27
  -2   4 -42-153.095 105.805  34
  -2  -4 -42 8.27081 80.2269   4
  -2   4 -42 69.6031 55.0624  27
  -2   4 -42 61.4650 46.6310  24
  -2   4 -44 95.3259 80.4003  34
  -2   4 -44 40.1500 35.2405  24
  -2  -4 -44-33.0023 58.2794   4
  -2   4 -44 80.4573 43.9148  27
   2   5 -45 1555.70 75.7749  24
  -2   5  45 1266.96 109.356  38
   2  -5 -45 1339.80 88.1528   4
   2   5 -45 1718.02 109.341  34
   2  -5 -43 4173.15 204.861  41
   2   5 -43 4669.79 215.741  34
   2  -5 -43 4109.50 203.491   4
   2   5 -43 4434.71 188.799  24
   2   5 -41 3935.42 172.342  24
   2  -5 -41 3770.36 193.975  41
   2   5 -41 3827.35 209.629  34
   2  -5 -41 3942.84 175.617  26
   2  -5 -41 3344.38 189.514   4
   2   5 -41 3770.91 171.694  27
   2   5 -39 2296.51 123.219  24
   2   5 -39 2209.64 126.106   8
   2  -5 -39 2266.64 152.124  41
   2   5 -39 2399.35 133.661  40
   2   5 -39 2197.80 174.937  34
   2  -5 -39 2173.35 154.910   4
   2   5 -39 2500.22 125.865  27
   2  -5 -39 2601.60 128.134  26
   2   5 -37 2776.20 153.979   8
   2   5 -37 3351.37 148.908  27
   2  -5 -37 2762.51 136.393  27
   2  -5 -37 2925.09 151.678  26
   2  -5 -37 2328.57 176.399   4
   2  -5 -37 3008.41 175.075  41
   2   5 -37 2718.55 161.676  40
   2   5 -37 3017.55 147.043  24
   2   5 -35 2337.16 141.945  42
   2   5 -35 2643.51 136.678  27
   2   5 -35 2695.66 153.343  40
   2  -5 -35 2284.39 164.833  41
   2  -5 -35 2492.58 141.386  26
   2  -5 -35 2598.20 127.873  27
   2   5 -35 2383.33 144.052   8
   2  -5 -35 2487.06 122.854  23
   2   5 -35 2749.78 137.311  24
   2  -5 -33 1473.47 91.4323  23
   2   5 -33 1662.16 108.479  24
   2   5 -33 1660.30 172.104  17
   2  -5 -33 2004.96 233.691  17
   2  -5 -33 1693.62 138.727  41
   2   5 -33 1532.32 130.079  40
   2  -5 -33 1460.17 114.079  26
   2  -5 -33 1556.67 98.6548  27
   2   5 -33 1646.62 251.026   5
   2   5 -33 1884.47 120.323   8
   2   5 -33 1724.33 109.821  27
   2   5 -31 6205.15 321.628  17
   2  -5 -31 6166.72 368.514  17
   2  -5 -31 5693.66 252.156  23
   2   5 -31 6050.72 260.743  24
   2   5 -31 5725.59 262.177  27
   2   5 -31 5855.29 386.077   5
   2  -5 -31 5759.17 263.969  26
   2  -5 -31 5835.11 256.675  27
   2   5 -31 6140.54 276.689  40
   2  -5 -31 6488.71 281.214  41
   2   5 -29 7293.04 369.157  10
   2   5 -29 9331.55 423.960  17
   2  -5 -29 9215.57 474.026  17
   2  -5 -29 8577.99 360.627  23
   2   5 -29 8694.77 366.964  24
   2   5 -29 8693.03 367.860  27
  -2   5  29 9038.81 428.082   6
   2   5 -29 9103.48 474.172   5
   2  -5 -29 8934.08 433.130  30
   2  -5 -29 8959.99 369.820  26
   2  -5 -29 8843.69 364.988  27
   2   5 -29 9097.78 382.032  40
   2   5 -27 4252.60 210.266  10
   2   5 -27 5075.27 272.316  17
   2   5 -27 4575.19 205.667  24
   2  -5 -27 4622.34 198.207  23
   2   5 -27 4366.04 206.529  27
  -2   5  27 4705.32 276.253   6
   2   5 -27 4285.47 324.862   5
   2  -5 -27 4908.55 276.439  30
   2  -5 -27 4505.38 212.109  26
   2   5 -27 4451.25 224.438  40
   2  -5 -25 14018.9 589.549  26
   2   5 -25 14073.4 668.731   5
  -2   5  25 16465.8 640.192   6
   2  -5 -25 14793.4 666.374   5
   2   5 -25 13664.3 591.786  10
   2   5 -25 14399.2 596.093  40
  -2   5  25 13430.2 707.309   3
   2  -5 -25 14709.6 639.303  30
   2  -5 -25 13883.9 583.192  23
   2   5 -25 13972.5 586.649  24
   2   5 -25 14902.6 587.890  27
   2   5 -25 15009.2 632.441  17
   2   5 -23 12272.1 497.830  40
   2   5 -23 11586.8 487.506  24
  -2   5  23 11188.1 605.820   3
   2   5 -23 12046.7 531.276  17
   2  -5 -23 12733.7 540.100  30
   2  -5 -23 12027.7 564.148   5
   2   5 -23 11365.1 562.862   5
  -2   5  23 12483.5 537.252   6
   2   5 -23 12381.5 488.683  27
   2  -5 -23 10553.0 492.415  26
   2   5 -21 260.659 129.216  17
   2  -5 -21 395.018 134.318  30
   2   5 -21 375.602 74.7111  25
   2  -5 -21 383.722 184.905   5
   2   5 -21 126.894 179.393   5
  -2   5  21 341.964 155.398   6
  -2   5  21 113.029 235.609   3
   2   5 -21 186.781 88.4341  40
   2  -5 -19 3264.19 251.273   5
   2   5 -19 3363.65 247.636   5
   2   5 -19 3425.69 211.064  17
   2   5 -19 3858.83 175.696  25
  -2   5  19 2694.00 293.051   3
   2  -5 -19 3093.13 217.809  30
   2   5 -17 11542.9 589.799   5
   2  -5 -17 12623.4 592.425   5
   2   5 -17 12554.1 570.430  17
   2   5 -17 13951.9 553.074  25
   2  -5 -17 14143.5 582.024  30
  -2   5  17 12873.3 630.030   3
   2  -5 -15 900.227 147.953  30
   2   5 -15 813.614 89.1855  25
   2   5 -15 888.123 132.769  17
  -2   5  15 1040.88 230.734   3
   2   5 -15 870.541 162.184   5
   2  -5 -15 1001.49 170.698   5
   2   5 -13 11855.6 488.180  25
   2   5 -13 11892.3 503.752  17
   2   5 -13 11496.0 516.009   5
   2  -5 -13 11656.9 519.550   5
  -2   5  11 870.817 218.946   3
  -2  -5  11 776.174 87.2924   2
   2   5 -11 775.630 122.482  17
   2  -5 -11 971.542 155.204   5
   2   5 -11 778.732 146.551   5
   2   5  -9 2191.33 318.282   3
   2   5  -9 2066.99 161.561   5
  -2  -5   7 4845.33 218.342   1
  -2   5   7 4729.30 305.565   3
   2   5  -7 4335.55 358.046   3
   2   5  -7 5093.31 235.809   5
  -2  -5   5 13994.0 557.770   1
   2   5  -5 13327.8 559.093   5
  -2   5   5 12761.4 612.056   3
   2   5  -3 94.0114 59.0566   5
   2   5  -3 54.8087 271.885   3
  -2   5   3 123.108 204.498   3
   2  -5  -3 168.239 121.648  30
   2  -5  -1 13021.4 524.811   1
  -2  -5   1 11472.7 522.034  30
   2   5  -1 11951.5 603.455   3
  -2   5   1 12443.7 561.281   3
   2  -5   1 10237.9 439.543   1
  -2   5  -1 10948.2 486.994   3
   2   5   1 10021.3 517.444   3
  -2  -5  -1 9532.94 439.780  30
   2  -5   3 9029.31 402.347   1
  -2   5  -3 8042.52 454.153   3
   2   5   3 9142.74 488.886   3
  -2  -5  -3 9005.55 404.316  30
  -2   5  -3 9648.86 397.883  25
   2  -5   5 22756.5 982.552   1
   2   5   5 21618.2 1038.26   3
  -2  -5  -5 22373.9 982.021  30
  -2   5  -7 814.158 121.484  17
  -2  -5  -7 785.883 132.313  30
  -2   5  -7 828.320 108.403  25
   2   5   7 1076.99 269.782   3
   2  -5   7 808.667 136.296   1
  -2  -5  -9 10260.0 462.377  30
  -2   5  -9 10249.8 452.595  17
  -2   5  -9 10826.8 446.076  25
   2   5   9 9681.10 541.829   3
   2  -5   9 10054.6 463.135   1
   2  -5   9 10427.3 456.380   2
  -2  -5 -11 22027.2 890.741  30
  -2   5 -11 21631.7 882.862  17
   2  -5  11 19655.8 885.230   2
  -2   5 -11 21764.3 874.570  25
  -2   5 -13 12902.5 547.496  25
  -2  -5 -13 13476.2 570.169  30
  -2   5 -13 13224.9 559.228  17
  -2  -5 -13 12306.2 554.265   5
   2   5  13 12414.7 658.315   3
   2  -5  13 12748.1 567.596   2
  -2   5 -15 28716.8 1192.54  25
  -2  -5 -15 29302.2 1211.84  30
  -2   5 -15 28709.4 1202.12  17
  -2  -5 -15 28318.4 1201.86   5
   2   5  15 27532.5 1207.39   6
   2   5  15 31097.2 1284.58   3
   2  -5  15 31431.8 1217.36   2
   2   5  17 19570.4 990.757   3
  -2   5 -17 21352.2 903.473  17
  -2   5 -17 22078.1 921.509   5
   2   5  17 21360.3 910.503   6
  -2  -5 -17 22153.3 913.060  30
  -2   5 -17 20956.6 889.223  25
  -2   5 -19 7330.03 324.389  40
   2   5  19 7478.07 372.521   6
  -2   5 -19 7515.73 386.539   5
  -2   5 -19 7430.07 339.028  25
  -2   5 -19 7930.82 365.058  17
   2   5  19 6811.29 489.066   3
  -2  -5 -21 18795.2 754.339  26
  -2   5 -21 18769.4 814.110   5
   2   5  21 19257.4 798.254   6
  -2   5 -21 17382.3 750.742  24
  -2   5 -21 18941.0 759.422  40
   2   5  21 18288.6 899.379   3
   2   5  21 16935.3 769.791  43
  -2   5 -21 18116.0 772.372  25
  -2   5 -21 19467.3 752.818  27
  -2   5 -21 17819.6 791.812  17
  -2   5 -23 32723.9 1445.13  25
  -2   5 -23 35724.7 1433.99  40
   2   5  23 36114.8 1568.77   3
   2   5  23 34393.7 1445.22  43
  -2  -5 -23 37662.8 1430.92  26
   2   5  23 36604.5 1471.23   6
  -2   5 -23 35926.4 1489.15   5
  -2   5 -23 32513.1 1426.49  24
  -2   5 -23 35816.9 1425.79  28
  -2   5 -23 35822.4 1428.35  27
  -2   5 -25 12165.5 566.584  25
  -2   5 -25 13330.3 546.441  24
  -2   5 -25 14077.6 558.664  40
   2   5  25 12547.4 569.696  43
  -2   5 -25 12764.9 543.451  28
  -2   5 -25 14299.7 549.367  27
   2   5  25 12891.0 721.781   3
   2   5  25 13100.8 606.151   6
  -2   5 -25 12772.6 628.301   5
  -2  -5 -25 13014.5 549.602  26
  -2  -5 -27 11940.3 592.694  17
  -2   5 -27 12152.4 489.448  24
  -2   5 -27 12256.6 501.382  40
   2   5  27 9728.33 511.098  43
   2   5  27 10329.7 661.988   3
  -2  -5 -27 11858.2 555.501  30
  -2   5 -27 11614.5 579.615   5
  -2  -5 -27 11909.2 494.859  26
  -2   5 -27 12605.1 492.114  27
  -2   5 -27 11319.7 484.574  28
  -2   5 -29 14300.0 705.811   5
  -2   5 -29 16515.0 624.609  40
   2   5  29 14379.2 791.023   3
   2   5  29 14842.4 636.983  43
  -2   5 -29 14112.2 613.308  24
  -2  -5 -29 14861.1 616.363  26
  -2  -5 -29 14010.5 701.595  17
  -2   5 -31 11159.3 473.789  24
  -2   5 -31 11432.1 572.446   5
   2   5  31 11037.1 497.375  43
  -2  -5 -31 11034.4 568.688  17
  -2  -5 -31 10465.7 529.498  25
  -2  -5 -31 11129.7 475.678  27
  -2  -5 -31 12337.3 478.150  26
   2   5  31 9987.23 644.955   3
  -2   5 -31 11460.2 486.210  40
  -2   5 -33 2421.73 150.354  40
  -2  -5 -33 2629.27 135.661  27
  -2  -5 -33 2322.90 139.082  26
  -2   5 -33 2457.64 130.653  24
  -2   5 -35 5867.41 272.171  40
  -2  -5 -35 6491.93 288.121  41
  -2   5 -35 5953.46 261.089  24
  -2  -5 -35 6351.95 265.040  26
  -2  -5 -35 6120.32 262.979  27
  -2   5 -35 5418.49 270.052   8
  -2   5 -37 8049.85 340.719  40
  -2  -5 -37 8504.07 354.601  41
  -2   5 -37 7931.76 333.147  24
  -2  -5 -37 8195.89 337.126  26
  -2  -5 -37 7575.19 332.875  27
  -2   5 -37 7492.54 336.604   8
  -2   5 -39 1176.27 90.3167  40
  -2  -5 -39 1306.41 117.715  41
  -2   5 -39 1276.75 80.3464  24
  -2  -5 -39 1170.48 106.964   4
  -2  -5 -39 1332.69 80.0640  27
  -2  -5 -39 1219.12 85.8223  26
  -2   5 -41 1742.44 89.1780  24
  -2  -5 -41 1424.09 106.346   4
  -2   5 -41 2049.20 97.1845  27
  -2  -5 -41 1701.18 87.9097  27
  -2   5 -41 1775.64 135.841  34
  -2  -5 -41 1764.55 117.648  41
  -2   5 -43 2500.20 104.878  27
  -2   5 -43 2003.54 98.7790  24
  -2   5 -43 2312.50 131.585  34
  -2  -5 -43 2107.10 119.742  41
   2   6 -44 1110.69 61.8138  24
   2   6 -44 1093.32 99.7209  34
   2  -6 -42 1831.51 117.425   4
   2   6 -42 2221.66 146.005  34
   2  -6 -42 2149.23 109.346  26
   2  -6 -42 2147.52 125.804  41
   2   6 -42 2219.59 104.713  24
   2   6 -40 1076.72 134.722  34
   2  -6 -40 1010.85 80.1683  26
   2   6 -40 1066.42 79.0677  27
   2   6 -40 1100.46 77.6152  24
   2  -6 -40 1007.91 101.066   4
   2   6 -40 845.728 80.5374   8
   2   6 -40 912.593 90.5189  40
   2  -6 -40 977.344 105.227  41
   2   6 -38 524.844 138.832  34
   2   6 -38 446.935 71.9481  24
   2  -6 -38 481.859 75.1783  26
   2  -6 -38 351.480 105.300  41
   2   6 -38 312.176 94.2847  40
   2   6 -38 378.963 84.3437   8
   2   6 -38 452.479 75.4344  27
   2  -6 -38 361.576 103.166   4
   2   6 -36 649.296 81.5234  24
   2  -6 -36 707.015 89.3986  26
   2  -6 -36 618.804 63.3839  27
   2   6 -36 589.960 110.244  40
   2  -6 -36 573.374 112.362  41
   2   6 -36 575.879 97.8260   8
   2   6 -36 703.757 86.7420  27
   2  -6 -36 606.630 114.244   4
   2   6 -34 763.675 85.6209  24
   2  -6 -34 554.619 115.189  41
   2   6 -34 681.679 116.905  40
   2  -6 -34 656.447 70.6384  27
   2  -6 -34 737.545 90.3413  26
   2   6 -34 560.411 108.227   8
   2   6 -34 684.757 91.0326  27
   2  -6 -34 609.576 119.721   4
   2  -6 -32 972.548 126.878   4
   2   6 -32 1102.51 116.929   8
   2  -6 -32 1083.00 217.897  17
   2   6 -32 1113.65 162.968  17
   2   6 -32 981.030 131.319  40
   2  -6 -32 1032.11 124.419  41
   2   6 -32 1151.36 98.4036  27
   2   6 -32 1014.48 229.513   5
   2  -6 -32 1035.89 99.8971  26
   2  -6 -32 1112.40 84.4571  27
   2   6 -32 1033.90 93.5381  24
   2  -6 -30 6159.80 260.926  27
   2  -6 -30 6356.50 268.704  26
   2   6 -30 5109.77 369.556   5
  -2   6  30 6902.25 335.338   6
   2  -6 -30 5839.82 334.545  30
   2  -6 -30 6219.49 287.686   4
   2   6 -30 5716.90 272.138  10
   2  -6 -30 6260.10 282.249  41
   2   6 -30 5675.11 281.771  40
   2   6 -30 5430.33 266.086  27
   2   6 -30 6171.22 324.067  17
   2  -6 -30 6503.94 384.373  17
   2   6 -30 6046.64 264.750  24
   2  -6 -28 1211.96 101.756  26
   2   6 -28 1182.62 234.250   5
  -2   6  28 994.591 183.223   6
   2   6 -28 850.494 110.896  10
   2  -6 -28 976.610 124.378   4
   2   6 -28 1059.71 90.8270  24
   2   6 -28 1048.84 167.672  17
   2   6 -28 1045.48 98.0273  27
   2  -6 -28 1164.30 177.085  30
   2   6 -28 1145.60 129.122  40
   2   6 -26 1977.02 111.763  24
   2  -6 -26 1697.80 115.805  26
   2   6 -26 1722.52 235.869   5
  -2   6  26 2107.67 201.566   6
   2  -6 -26 1780.04 187.785  30
   2   6 -26 1825.88 177.174  17
   2   6 -26 1981.40 116.204  27
   2   6 -26 1857.69 124.228  10
   2   6 -26 1825.81 141.342  40
   2   6 -24 1313.98 116.037  10
   2   6 -24 1622.20 97.5808  24
   2   6 -24 1728.31 168.597  17
   2  -6 -24 1480.47 176.120  30
   2  -6 -24 1688.37 107.889  26
  -2   6  24 1707.22 190.506   6
   2   6 -24 1714.73 225.919   5
   2   6 -24 1388.57 126.840  40
   2   6 -24 1591.52 102.871  27
  -2   6  22 1037.25 244.086   3
   2   6 -22 774.591 71.2833  24
   2   6 -22 933.220 144.155  17
   2  -6 -22 729.156 153.618  30
   2   6 -22 663.485 196.803   5
  -2   6  22 690.024 170.390   6
   2   6 -22 801.796 92.9572  10
   2  -6 -22 593.877 84.9640  26
   2   6 -22 670.701 105.216  40
   2  -6 -20 49.2982 69.7928  26
   2   6 -20-66.2170 179.132   5
   2   6 -20 53.9843 55.3619  24
   2   6 -20 59.7639 128.404  17
   2  -6 -20 113.322 136.071  30
  -2   6  20 194.454 225.525   3
  -2   6  18 2155.18 263.216   3
   2   6 -18 1903.87 125.416  37
   2  -6 -18 2106.06 186.717  30
   2   6 -18 2409.32 211.634   5
   2   6 -18 2387.66 174.287  17
   2   6 -16 149.466 158.098   5
   2   6 -16 133.464 124.018  17
   2  -6 -16 70.1422 140.029  30
  -2   6  16 426.177 226.243   3
   2   6 -14 10083.1 466.529   5
   2   6 -14 10239.8 453.622  17
  -2   6  14 10202.3 518.552   3
  -2   6  12 2711.77 270.722   3
   2   6 -12 2682.06 188.300   5
  -2   6  10 1815.48 245.813   3
   2   6 -10 1504.44 310.611   3
   2   6 -10 1888.40 153.103   5
  -2   6   8 49721.7 1958.95   3
   2   6  -8 46274.7 1984.49   3
   2   6  -8 46339.2 1916.96   5
  -2   6   6 1208.75 231.292   3
   2   6  -6 1034.35 283.578   3
  -2  -6   6 1320.22 105.718   1
   2  -6  -6 1275.24 158.806  30
   2   6  -6 1253.57 106.746   5
   2   6  -4 90.0648 290.848   3
  -2   6   4 362.796 214.346   3
  -2  -6   4 184.340 88.5574   1
  -2  -6   4 215.929 123.088  30
   2  -6  -4 162.509 139.503  30
   2   6  -4 185.005 61.3857   5
   2   6  -2 305.842 294.783   3
  -2   6   2 421.218 213.963   3
   2  -6  -2 344.547 121.229   1
   2  -6  -2 274.999 142.410  30
  -2  -6   2 237.279 125.209  30
   2   6   0 1517.63 291.606   3
  -2   6   0 1610.69 227.122   3
   2  -6   0 1047.50 138.996   1
  -2  -6   0 1499.87 142.986  30
   2   6   2 5922.01 412.586   3
  -2   6  -2 6452.94 362.578   3
  -2  -6  -2 5859.95 291.564  30
   2  -6   2 5885.04 289.120   1
  -2   6  -4 421.138 232.563   3
   2   6   4 504.570 266.995   3
   2  -6   4 583.718 128.405   1
  -2  -6  -4 462.451 126.275  30
   2   6   6 1308.96 284.480   3
   2  -6   6 1183.59 147.352   1
  -2  -6  -6 1114.94 144.560  30
  -2   6  -6 1332.53 125.366  25
   2   6   8 930.094 280.001   3
   2  -6   8 850.320 127.044   2
   2  -6   8 858.593 145.980   1
  -2  -6  -8 798.100 139.396  30
  -2   6  -8 817.181 116.723  25
   2   6  10 805.572 276.306   3
  -2   6 -10 801.048 118.663  25
   2  -6  10 978.591 132.991   2
  -2  -6 -10 666.649 144.063  30
   2   6  12 12976.8 681.057   3
  -2   6 -12 13831.4 590.264  17
  -2   6 -12 14531.1 583.174  25
  -2  -6 -12 12652.7 600.832  30
   2  -6  12 13313.3 597.504   2
   2   6  14 311.612 272.219   3
  -2   6 -14 352.113 135.905  17
  -2   6 -14 348.984 106.113  25
  -2  -6 -14 225.268 142.032  30
   2  -6  14 175.318 136.802   2
  -2  -6 -16 5519.79 307.330  30
  -2   6 -16 6081.04 278.237  25
  -2   6 -16 5982.92 316.999   5
   2   6  16 5619.45 313.148   6
  -2   6 -16 6085.60 299.161  17
   2   6  16 5096.42 422.819   3
  -2  -6 -18 139.149 143.136  30
  -2   6 -18 172.240 92.4340  40
   2   6  18 307.682 284.133   3
  -2   6 -18 356.859 99.9337  25
   2   6  18 268.180 167.885   6
  -2   6 -18 336.243 167.070   5
  -2   6 -18 232.097 140.238  17
   2   6  20 155.980 288.163   3
  -2   6 -20 92.5928 66.6883  27
   2   6  20-3.89609 162.925   6
  -2   6 -20 33.2854 178.026   5
  -2   6 -20 97.7134 98.2701  40
  -2   6 -20 104.057 57.8043  24
  -2   6 -20-2.48885 96.1211  25
  -2  -6 -20 76.5653 66.9841  26
  -2   6 -20 28.0924 138.980  17
  -2   6 -22 1498.14 90.7623  28
  -2   6 -22 1643.70 104.755  27
  -2   6 -22 1603.13 212.780   5
   2   6  22 2049.92 200.598   6
  -2   6 -22 1492.36 127.846  40
  -2   6 -22 1787.92 98.0415  24
  -2  -6 -22 1591.00 106.422  26
   2   6  22 2159.63 325.146   3
  -2   6 -22 1808.46 133.850  25
  -2   6 -24 5235.04 230.965  28
  -2   6 -24 5245.12 238.705  27
  -2   6 -24 4847.27 328.875   5
   2   6  24 5608.39 315.417   6
  -2   6 -24 5339.76 255.432  40
  -2   6 -24 5517.49 235.472  24
  -2  -6 -24 5522.19 242.491  26
   2   6  24 5029.73 439.222   3
  -2   6 -24 5349.19 259.921  25
   2   6  26 471.584 312.987   3
  -2   6 -26 636.343 122.171  40
  -2   6 -26 620.829 96.8673  10
  -2   6 -26 856.658 80.4436  24
   2   6  26 1121.48 191.652   6
  -2   6 -26 764.743 219.536   5
  -2  -6 -26 730.562 85.1030  26
  -2   6 -26 797.722 90.3765  27
  -2   6 -26 662.917 64.5792  28
   2   6  28 1644.10 329.676   3
  -2   6 -28 1399.11 104.370  27
  -2   6 -28 1228.13 79.9583  28
  -2   6 -28 1225.16 235.221   5
  -2  -6 -28 1299.53 185.828  30
  -2   6 -28 1328.57 134.906  40
  -2   6 -28 1164.16 94.7795  24
  -2  -6 -28 1309.33 245.993  17
  -2  -6 -28 1463.01 105.147  26
  -2  -6 -30 9095.56 381.233  26
  -2   6 -30 9192.77 477.214   5
  -2   6 -30 8948.75 378.476  24
  -2   6 -30 9277.74 383.067  27
  -2  -6 -30 7802.03 440.991  25
  -2   6 -30 8546.94 393.712  40
  -2  -6 -30 8968.44 480.644  17
  -2   6 -32 1325.19 121.018  40
  -2   6 -32 1153.76 87.0226  24
  -2  -6 -32 1052.84 94.8248  27
  -2  -6 -32 959.588 97.2108  26
  -2  -6 -34 328.958 102.447   4
  -2  -6 -34 419.128 77.6968  27
  -2  -6 -34 409.191 75.3013  26
  -2  -6 -34 417.740 118.352  41
  -2   6 -34 272.196 104.703  40
  -2   6 -34 442.359 70.6539  24
  -2   6 -36 1973.64 124.577   8
  -2  -6 -36 1948.27 132.108   4
  -2  -6 -36 2100.59 110.336  27
  -2  -6 -36 1863.23 113.263  26
  -2   6 -36 2106.03 110.013  24
  -2   6 -36 1816.70 130.435  40
  -2  -6 -36 1767.66 144.643  41
  -2   6 -38 943.201 86.6894   8
  -2  -6 -38 1052.43 79.2480  26
  -2  -6 -38 1146.18 74.9297  27
  -2   6 -38 1126.53 75.7931  24
  -2   6 -38 1092.90 95.0851  40
  -2  -6 -38 1159.58 113.199  41
  -2   6 -40 503.520 51.3845  24
  -2   6 -40 452.266 110.544  34
  -2  -6 -40 309.802 86.3802  41
  -2   6 -40 572.805 64.6433  40
  -2  -6 -40 478.077 49.2283  27
  -2  -6 -40 429.809 57.7978  26
  -2   6 -42 177.824 37.6530  24
  -2   6 -42 150.937 88.8522  34
  -2  -6 -42 264.578 69.6078  41
   2  -7 -43 1960.63 93.7396  26
   2   7 -43 1855.39 91.0726  24
   2   7 -43 2230.61 121.566  34
  -2   7  43 1967.50 121.237  38
   2  -7 -41 2066.96 121.764  41
   2   7 -41 2296.08 105.966  24
  -2   7  41 1979.07 142.413  38
   2   7 -41 1956.83 108.136   8
   2  -7 -41 2376.66 110.409  26
   2   7 -39 2778.15 143.972  40
   2  -7 -39 2540.59 145.278  41
   2   7 -39 2827.20 128.523  24
  -2   7  39 2269.77 166.031  38
   2   7 -39 2678.40 135.226   8
   2  -7 -39 2532.76 131.417  26
   2   7 -37 1684.30 126.421  40
   2  -7 -37 1498.70 123.602  41
   2  -7 -37 1802.65 106.643  26
   2   7 -37 1643.00 101.411  24
   2   7 -37 1693.09 114.061   8
   2  -7 -35 3074.68 165.597  41
   2   7 -35 3052.96 170.534  40
   2   7 -35 2639.60 149.515  27
   2  -7 -35 2655.74 164.350   4
   2  -7 -35 2789.17 133.397  27
   2  -7 -35 2803.36 148.803  26
   2   7 -35 3060.30 146.040  24
   2   7 -35 3356.11 158.290   8
   2   7 -33 3900.20 207.418   8
   2  -7 -33 4289.22 207.039  41
   2   7 -33 3973.50 214.037  40
   2   7 -33 4148.89 193.505  27
   2  -7 -33 3539.41 208.938   4
   2  -7 -33 4053.40 181.049  27
   2  -7 -33 4059.86 194.675  26
   2   7 -33 4572.68 190.594  24
   2   7 -33 3670.96 194.119  10
   2   7 -31 932.515 90.8322  24
   2  -7 -31 905.211 122.002   4
   2   7 -31 729.500 103.050  10
   2   7 -31 843.391 119.733   8
   2   7 -31 983.357 98.7276  27
   2  -7 -31 1115.54 170.095  30
   2  -7 -31 1165.24 228.085  17
   2   7 -31 816.183 126.709  40
   2  -7 -31 1044.48 116.014  41
   2  -7 -31 864.772 98.6118  26
   2  -7 -31 1082.87 80.7853  27
   2  -7 -29 2493.78 133.166  26
   2   7 -29 2274.42 128.729  24
   2  -7 -29 2390.51 149.722  41
   2   7 -29 2264.11 163.130  40
   2  -7 -29 2310.90 211.095  30
  -2   7  29 2206.59 212.380   6
   2   7 -29 1999.17 249.724   5
   2   7 -29 1961.52 140.160  10
  -2   7  27 241.932 173.614   6
   2   7 -27 548.080 207.962   5
   2   7 -27 339.518 77.4833  24
   2  -7 -27 305.280 157.380  30
   2   7 -27 389.289 147.135  17
   2   7 -27 396.324 107.493  10
   2   7 -27 365.865 117.178  40
   2  -7 -27 322.960 90.4826  26
   2   7 -25 38.0209 195.005   5
  -2   7  25 191.637 178.037   6
   2   7 -25 81.6775 71.6570  24
   2   7 -25-15.6012 105.434  10
   2   7 -25 40.9742 143.799  17
   2   7 -25 71.7421 110.987  40
   2  -7 -25 110.429 80.1815  26
   2  -7 -25 56.2444 150.589  30
   2   7 -23 2864.32 143.921  24
  -2   7  23 3187.22 239.913   6
   2   7 -23 2768.43 255.204   5
   2  -7 -23 2948.94 227.163  30
   2  -7 -23 2827.93 153.038  26
   2   7 -23 2838.77 167.711  10
   2   7 -21 3898.53 178.337  24
  -2   7  21 4495.62 269.309   6
   2   7 -21 3679.24 270.298   5
   2   7 -21 3868.69 173.861  16
   2  -7 -21 3686.91 188.375  26
   2  -7 -21 3970.66 253.439  30
   2   7 -19 24.2961 78.3958  39
   2   7 -19 9.33940 165.563   5
   2  -7 -19 37.3144 75.9933  26
   2   7 -19 136.702 61.9172  24
   2  -7 -19 79.1167 145.785  30
  -2   7  17 287.459 230.332   3
   2   7 -17 320.892 96.5918  40
   2   7 -17 291.591 60.0930  24
   2  -7 -17 282.994 78.1226  26
   2  -7 -17 439.312 152.531  30
   2   7 -17 383.090 160.152   5
   2   7 -17 162.550 80.0490  37
   2   7 -17 285.787 83.5636  39
   2   7 -15 99.0690 79.4524  39
   2   7 -15 191.141 87.6063  40
   2   7 -15 350.028 142.453   5
   2   7 -15 121.364 73.6235  37
   2   7 -13 3820.73 223.723   5
  -2   7  13 4330.46 316.693   3
   2   7 -11 1305.49 138.401   5
  -2   7  11 1743.49 245.693   3
   2   7  -9 478.634 102.526   5
  -2   7   9 490.938 230.807   3
   2   7  -9 561.607 307.387   3
   2  -7  -7 1117.39 158.349  30
   2   7  -7 1189.60 292.426   3
  -2   7   7 1140.23 231.354   3
   2   7  -7 877.478 93.6748   5
   2   7  -5 156.580 291.140   3
  -2   7   5 447.797 227.646   3
   2  -7  -5 114.260 145.756  30
  -2  -7   5 130.571 127.852  30
  -2  -7   5 294.748 93.4665   1
  -2   7   3 1588.80 245.824   3
   2   7  -3 1358.77 301.825   3
  -2  -7   3 1208.14 150.499  30
   2  -7  -3 1454.53 172.400  30
  -2  -7   3 1786.58 125.997   1
   2  -7  -3 1511.36 152.326   1
  -2   7   1 1059.35 231.031   3
   2   7  -1 1056.81 299.142   3
   2  -7  -1 1046.26 165.108  30
  -2  -7   1 1101.01 139.952  30
   2  -7  -1 907.449 139.054   1
   2   7   1 1025.41 301.218   3
  -2   7  -1 1341.13 242.939   3
  -2  -7  -1 1106.67 143.999  30
   2  -7   1 1137.47 136.534   1
  -2   7  -3 1816.95 265.824   3
   2   7   3 1856.25 309.840   3
   2  -7   3 2107.26 164.525   1
  -2  -7  -3 1978.20 167.190  30
   2   7   5 576.976 279.830   3
  -2  -7  -5 292.512 134.631  30
   2  -7   5 434.536 137.318   1
   2   7   7 5326.05 391.190   3
   2  -7   7 4882.39 274.715   1
  -2  -7  -7 5342.23 274.348  30
   2  -7   9 595.014 135.036   2
   2   7   9 303.632 277.462   3
  -2  -7  -9 520.909 143.177  30
  -2  -7 -11 18606.8 787.611  30
  -2   7 -11 18071.3 769.782  25
   2   7  11 18361.3 866.686   3
   2  -7  11 18279.7 785.261   2
   2   7  13 878.890 291.993   3
  -2   7 -13 1037.84 159.823   5
  -2   7 -13 941.819 124.503  25
  -2  -7 -13 845.604 156.736  30
   2   7  15 307.992 285.957   3
  -2  -7 -15 269.881 152.095  30
  -2   7 -15 261.948 110.224  25
  -2   7 -15 248.994 151.428   5
   2   7  15 175.290 167.076   6
   2   7  17 1945.31 203.762   6
  -2   7 -17 1957.05 198.839   5
  -2   7 -17 1933.75 104.952  24
  -2  -7 -17 2073.51 116.400  26
  -2   7 -17 2122.00 149.916  25
  -2  -7 -17 1706.48 188.009  30
   2   7  17 1991.30 328.728   3
  -2   7 -19 161.411 107.538  25
  -2  -7 -19 264.479 75.7810  26
   2   7  19 551.362 298.248   3
  -2   7 -19 264.797 140.392  17
  -2  -7 -19 399.385 157.696  30
   2   7  19 113.957 171.411   6
  -2   7 -19 205.804 170.734   5
  -2   7 -19 250.139 62.1591  24
  -2   7 -19 263.364 55.6482  28
  -2   7 -19 228.301 72.6204  27
  -2   7 -21 13057.6 546.015  25
  -2   7 -21 11865.5 518.925  27
  -2   7 -21 11967.1 514.839  28
   2   7  21 13517.7 582.970   6
  -2   7 -21 11927.9 586.103   5
  -2   7 -21 12687.4 516.727  24
  -2  -7 -21 13324.6 584.211  30
  -2  -7 -21 14013.2 524.065  26
  -2   7 -21 11605.6 529.498  40
   2   7  21 11477.6 679.946   3
  -2   7 -23 2106.90 149.294  40
  -2   7 -23 2151.59 115.725  24
  -2   7 -23 2031.14 125.197  27
  -2   7 -23 1916.94 107.559  28
  -2   7 -23 1947.55 230.979   5
   2   7  23 2340.94 220.813   6
   2   7  23 1850.27 343.320   3
  -2  -7 -23 2080.79 126.014  26
  -2   7 -25 4113.85 220.842  40
  -2   7 -25 3873.76 207.376  10
  -2  -7 -25 4417.56 197.060  26
   2   7  25 4056.63 277.156   6
  -2   7 -25 4188.50 302.565   5
   2   7  25 4192.83 404.702   3
  -2   7 -25 4277.78 197.156  27
  -2   7 -25 3901.61 184.529  28
  -2   7 -25 4326.66 190.872  24
  -2   7 -27 3013.90 144.637  24
  -2   7 -27 2968.50 134.171  28
  -2   7 -27 2588.68 152.249  27
   2   7  27 2617.13 233.759   6
  -2   7 -27 2815.75 260.560   5
  -2   7 -27 3199.80 175.368  40
  -2  -7 -27 2567.58 150.894  26
  -2   7 -27 2521.29 159.334  10
  -2   7 -29 3658.83 200.376  10
  -2   7 -29 4463.78 199.901  27
  -2   7 -29 3539.64 295.172   5
  -2  -7 -29 3900.85 314.740  17
  -2  -7 -29 4526.46 197.850  26
  -2   7 -29 4320.23 218.105  40
  -2  -7 -29 3951.12 273.185  30
  -2   7 -29 4067.51 192.434  24
  -2   7 -31 2437.43 137.776  27
  -2  -7 -31 2236.06 129.903  26
  -2   7 -31 2452.44 158.006  40
  -2   7 -31 2422.18 126.945  24
  -2   7 -33 3555.14 168.171  27
  -2  -7 -33 3206.19 161.358  27
  -2  -7 -33 3420.07 165.812  26
  -2   7 -33 3342.41 160.445  24
  -2  -7 -33 3567.51 186.616  41
  -2   7 -33 3345.69 186.335  40
  -2   7 -35 3126.24 162.397   8
  -2   7 -35 3157.53 153.106  27
  -2  -7 -35 3009.42 144.193  27
  -2  -7 -35 2829.12 148.546  26
  -2   7 -35 3031.21 166.697  40
  -2  -7 -35 3220.60 170.064  41
  -2   7 -35 2956.62 143.919  24
  -2   7 -37 1260.03 100.427   8
  -2  -7 -37 1500.95 87.1621  26
  -2  -7 -37 1427.00 81.0176  27
  -2   7 -37 1207.77 106.421  40
  -2  -7 -37 1547.31 115.491  41
  -2   7 -37 1313.64 82.6986  24
  -2  -7 -39 1993.91 96.4258  26
  -2   7 -39 1849.02 104.382  40
  -2  -7 -39 1759.15 116.419  41
  -2   7 -39 2001.55 91.8583  24
  -2  -7 -41 1940.90 107.553  41
   2  -8 -42 2662.09 117.626  26
  -2   8  42 2529.22 135.531  38
   2   8 -40 2543.45 127.625   8
   2  -8 -40 2546.51 130.502  41
   2   8 -40 2708.47 121.058  24
   2  -8 -40 2773.85 123.472  26
  -2   8  40 2374.44 151.316  38
  -2   8  38 1159.17 130.390  38
   2   8 -38 1333.65 96.4809   8
   2  -8 -38 1407.23 96.4648  41
   2   8 -38 1301.31 100.854  40
   2   8 -38 1427.10 82.1618  24
   2  -8 -38 1258.12 85.9295  26
   2   8 -38 1250.68 129.017  34
  -2   8  36 2857.80 202.523  38
   2   8 -36 3677.28 173.955   8
   2   8 -36 3684.29 161.696  24
   2  -8 -36 3441.88 163.943  26
   2  -8 -36 3416.19 174.506  41
   2   8 -36 3471.81 181.370  40
   2   8 -36 3454.48 201.298  34
   2   8 -34 894.478 90.9283  10
  -2   8  34 730.518 140.751  38
   2   8 -34 1084.33 110.351   8
   2   8 -34 1107.60 83.7623  24
   2  -8 -34 776.893 85.5985  26
   2   8 -34 1045.17 118.975  40
   2  -8 -34 1041.27 102.995  41
   2   8 -34 1080.63 147.925  34
   2   8 -32 954.234 104.818  10
  -2   8  32 852.802 163.490  38
   2   8 -32 1092.21 115.658   8
   2  -8 -32 1156.30 74.7903  27
   2  -8 -32 972.328 96.3565  26
   2   8 -32 1125.99 131.629  40
   2  -8 -32 795.583 107.171  41
   2   8 -32 1145.81 90.5129  24
   2   8 -32 932.935 154.025  34
   2   8 -30 947.614 90.1771  24
   2   8 -30 1062.17 125.994  40
   2  -8 -30 957.787 108.461  41
   2  -8 -30 971.007 100.326  26
   2   8 -30 909.427 114.029  10
   2   8 -30 966.260 155.391  34
  -2   8  28 4729.67 283.574   6
   2  -8 -28 4509.92 214.957  41
   2   8 -28 4338.86 220.016  10
   2   8 -28 4422.83 203.160  24
   2  -8 -28 4231.51 208.017  26
   2  -8 -28 4365.83 277.272  30
   2  -8 -26 3741.83 259.155  30
   2   8 -26 3772.96 174.788  24
   2   8 -26 3444.64 195.155  10
   2  -8 -26 3505.38 183.139  26
  -2   8  26 4086.93 262.363   6
   2   8 -26 3029.20 273.619   5
   2   8 -24 214.318 108.171  10
   2   8 -24 425.837 79.3094  24
   2  -8 -24 592.598 172.980  30
   2  -8 -24 251.092 91.3852  26
   2   8 -24 91.6784 90.0211   7
   2   8 -24 314.458 189.462   5
  -2   8  24 329.140 186.002   6
   2  -8 -22 98.0102 82.1391  26
   2   8 -22 251.914 72.7278  24
   2  -8 -22 94.7729 158.699  30
  -2   8  22 346.219 179.915   6
   2   8 -22 245.104 175.751   5
   2   8 -22 188.972 66.4122  16
   2   8 -22 124.687 112.734  10
   2   8 -20 3872.26 201.345  40
   2   8 -20 3264.78 191.607  39
  -2   8  20 3725.95 227.964  38
   2   8 -20 3826.73 175.986  16
   2   8 -20 3846.63 183.649  27
   2   8 -20 3707.41 255.974   5
   2   8 -20 3896.37 178.756  24
   2  -8 -20 4244.92 189.372  26
   2  -8 -20 4340.29 262.433  30
  -2   8  18 8421.90 396.196  38
   2   8 -18 9387.01 371.932  39
   2   8 -18 9087.99 360.710  24
   2   8 -18 8427.47 356.523  28
   2  -8 -18 8115.90 368.656  26
   2   8 -18 8275.51 359.388  16
   2   8 -18 8490.06 374.495  40
   2   8 -18 7764.93 415.515   5
   2   8 -16 2836.27 155.799  37
   2   8 -16 2957.37 205.062   5
   2   8 -16 3013.45 163.266  40
   2   8 -16 3072.06 141.976  16
   2   8 -16 3328.02 143.108  24
   2  -8 -16 2802.13 154.776  26
  -2   8  16 2714.34 188.039  38
   2   8 -16 2344.31 159.343  39
   2   8 -14 222.175 92.1249  39
  -2   8  14 516.445 124.050  38
   2  -8 -14 522.861 82.2831  26
   2   8 -14 436.975 64.6155  24
   2   8 -14 436.273 95.0902  40
   2   8 -14 256.201 80.9075  37
  -2   8  14 367.133 68.2077  29
   2   8 -12 5744.12 294.332  39
  -2   8  12 6689.82 305.841  38
   2   8 -12 6999.14 288.924  40
   2   8 -12 6532.55 286.672  37
  -2   8  12 7758.55 408.684   3
  -2   8  10 7983.91 363.013  38
  -2   8  10 8646.18 461.434   3
  -2   8   8 25.5623 95.1310  38
   2   8  -8 37.2681 92.5931  39
   2   8  -8 153.580 289.681   3
  -2   8   8 119.096 226.196   3
  -2  -8   8 7.44006 133.891  30
   2  -8  -8 31.4657 150.234  30
   2   8  -6 882.409 292.931   3
  -2   8   6 760.468 229.866   3
   2   8  -6 587.623 103.357  39
   2  -8  -6 792.504 148.167   1
  -2  -8   6 714.485 140.608  30
   2  -8  -6 849.998 160.721  30
   2  -8  -4 421.554 139.314   1
   2   8  -4 553.538 291.469   3
  -2   8   4 526.323 229.027   3
   2  -8  -4 438.225 154.594  30
  -2  -8   4 377.052 137.728  30
  -2  -8   2 9258.85 429.706  30
   2  -8  -2 9382.47 441.762  30
   2   8  -2 9274.21 537.753   3
  -2  -8   2 9120.83 414.595   1
   2  -8  -2 8829.73 428.563   1
   2  -8   0 2393.14 200.551  30
  -2  -8   0 2331.36 182.514  30
  -2   8   0 2410.23 278.309   3
   2   8   0 2862.53 328.656   3
   2  -8   0 2395.02 182.690   1
   2  -8   2 208.294 154.297  30
  -2  -8  -2 145.939 133.257  30
  -2   8  -2 130.517 238.858   3
   2   8   2 49.7033 279.766   3
   2  -8   2 190.902 130.667   1
  -2  -8  -4 112.498 134.341  30
   2   8   4 292.395 282.078   3
   2  -8   4 281.297 137.848   1
   2  -8   6 6271.56 302.312   1
  -2   8  -6 5176.67 257.117  38
   2   8   6 5934.27 420.383   3
  -2  -8  -6 5649.30 300.589  30
  -2   8  -6 6200.20 271.127   5
  -2   8  -8 13658.9 585.859  38
  -2   8  -8 15041.7 605.157   5
   2  -8   8 14527.3 622.429   2
   2   8   8 13559.0 708.404   3
  -2  -8  -8 13547.5 620.533  30
   2  -8  10 8588.09 387.949   2
  -2   8 -10 8920.73 373.373   5
  -2  -8 -10 8303.33 388.091  30
   2   8  10 8401.49 491.816   3
  -2   8 -10 7258.12 344.977  39
   2   8  12 5497.03 435.444   3
  -2   8 -12 6012.13 278.000  39
  -2   8 -12 6906.40 313.642   5
  -2  -8 -12 6286.11 329.108  30
  -2  -8 -12 6214.71 271.018  26
  -2   8 -12 6474.03 266.024  24
  -2   8 -12 6009.76 267.529  27
   2   8  14 4619.35 401.989   3
  -2   8 -14 4260.29 216.759  39
  -2   8 -14 4570.51 209.593  27
  -2   8 -14 5000.61 207.268  28
  -2   8 -14 4954.46 206.340  24
  -2  -8 -14 4370.63 214.524  26
  -2   8 -14 4819.61 269.265   5
  -2  -8 -14 4123.72 277.915  30
   2   8  16 16902.8 835.195   3
  -2  -8 -16 17677.4 749.015  30
  -2   8 -16 16676.9 697.822  40
  -2   8 -16 17000.4 688.123  24
  -2   8 -16 18724.9 688.469  28
  -2   8 -16 16677.6 689.625  27
  -2   8 -16 17522.0 740.001   5
   2   8  16 18052.1 746.671   6
  -2  -8 -16 15937.9 693.864  26
  -2   8 -16 15454.6 684.454  29
  -2   8 -18 9404.35 382.057  28
  -2   8 -18 8998.58 385.416  27
  -2   8 -18 8500.43 446.809   5
   2   8  18 8761.47 449.856   6
  -2   8 -18 8908.18 382.241  24
  -2  -8 -18 8795.82 447.045  30
  -2  -8 -18 9457.69 390.397  26
   2   8  18 9386.04 555.236   3
  -2   8 -20 5510.31 249.870  27
  -2   8 -20 5925.27 242.869  28
   2   8  20 5303.97 328.453   6
  -2   8 -20 5473.36 324.834   5
  -2   8 -20 5614.54 244.703  24
  -2  -8 -20 5467.01 320.497  30
  -2  -8 -20 5227.68 252.369  26
   2   8  20 5347.10 429.146   3
  -2  -8 -22 1808.61 208.040  30
  -2  -8 -22 1725.72 119.072  26
  -2   8 -22 1776.17 216.578   5
   2   8  22 1913.83 220.291   6
  -2   8 -22 2001.52 121.433  27
  -2   8 -22 2037.40 105.615  28
   2   8  22 1610.47 318.337   3
  -2   8 -22 1841.53 111.688  24
  -2   8 -24 8031.53 359.544  28
  -2   8 -24 8714.38 368.013  27
   2   8  24 9154.66 440.956   6
  -2   8 -24 8070.66 443.482   5
  -2   8 -24 8670.39 363.681  24
  -2   8 -24 9392.37 382.870  40
  -2  -8 -24 8749.42 369.623  26
  -2  -8 -26 6383.78 281.445  26
  -2   8 -26 5455.12 363.057   5
   2   8  26 6729.24 355.112   6
  -2   8 -26 5978.79 290.127  10
  -2   8 -26 6634.42 281.684  27
  -2   8 -26 6235.11 269.008  28
  -2   8 -26 6313.09 301.039  40
  -2   8 -26 6400.52 274.699  24
  -2   8 -28 5829.30 280.767  10
  -2  -8 -28 6112.61 274.784  26
  -2   8 -28 6471.32 264.016  28
  -2   8 -28 6279.71 277.860  27
  -2   8 -28 6048.51 294.008  40
  -2   8 -28 6241.29 270.961  24
  -2   8 -30 4243.41 223.581  10
  -2   8 -30 5161.02 224.945  27
  -2  -8 -30 4808.83 219.579  26
  -2   8 -30 5025.15 216.819  24
  -2   8 -30 4999.21 240.369  40
  -2   8 -32 7691.10 320.918  27
  -2   8 -32 7654.10 327.365   8
  -2   8 -32 7153.25 313.968  24
  -2  -8 -32 7913.79 331.393  41
  -2   8 -32 7275.40 333.930  40
  -2  -8 -32 6938.02 314.565  27
  -2  -8 -32 7671.14 317.482  26
  -2   8 -34 6187.47 254.317   8
  -2   8 -34 5382.82 242.145  24
  -2   8 -34 6161.67 259.203  40
  -2  -8 -34 5708.03 258.783  41
  -2  -8 -34 5412.40 242.107  27
  -2  -8 -34 5621.19 245.515  26
  -2  -8 -36 3320.59 147.917  27
  -2  -8 -36 3092.58 152.944  26
  -2   8 -36 3334.73 188.739  34
  -2   8 -36 3423.58 150.104  24
  -2   8 -36 3528.88 164.628   8
  -2   8 -36 3513.28 165.712  40
  -2  -8 -36 3291.56 167.654  41
  -2   8 -38 1855.01 130.501  34
  -2  -8 -38 2003.30 95.2372  26
  -2  -8 -38 1764.28 111.466  41
  -2   8 -38 1812.16 107.313  40
  -2   8 -38 1948.14 104.165   8
  -2  -8 -40 2322.41 103.609  41
  -2   8 -40 2139.84 119.368  34
  -2   9  39 870.841 93.9235  38
   2  -9 -39 1204.21 69.1563  26
   2   9 -39 1153.88 102.189  34
   2   9 -39 1171.72 82.6657  40
   2   9 -39 991.299 66.9530  19
   2   9 -39 1104.77 77.2080   8
   2   9 -37-66.5447 73.9489   8
   2   9 -37-50.0486 100.311  34
   2  -9 -37 14.1628 56.4436  26
  -2   9  37-98.8956 95.1313  38
   2  -9 -37 47.7215 61.5052  41
   2   9 -37-64.4529 79.9227  40
   2   9 -35-90.3372 84.0760   8
   2   9 -35 107.450 112.623  34
   2   9 -35 37.1573 59.5400  24
   2  -9 -35 53.8002 62.2236  26
  -2   9  35 122.744 118.869  38
   2   9 -35-76.1579 89.0308  40
   2  -9 -35 68.4758 72.7926  41
   2  -9 -33 291.783 84.2985  41
   2   9 -33 321.054 103.171  40
   2   9 -33 406.840 130.569  34
   2   9 -33 398.385 70.4221  24
   2  -9 -33 410.179 75.3677  26
  -2   9  33 380.828 128.811  38
   2   9 -33 251.255 87.1791  10
   2  -9 -31 472.651 89.5446  41
   2   9 -31 401.372 138.658  34
   2   9 -31 536.329 77.7363  24
   2  -9 -31 344.797 81.1500  26
  -2   9  31 518.244 149.287  38
   2   9 -31 300.650 100.299  10
   2  -9 -29 95.6826 90.2758  41
   2   9 -29-188.723 140.575  34
   2   9 -29 44.2398 75.3166  24
   2  -9 -29 66.4717 82.2986  26
   2   9 -29-17.8908 106.477  10
  -2   9  29 54.3911 146.277  38
   2  -9 -27 1196.44 181.752  30
  -2   9  27 1343.14 175.360  38
   2   9 -27 1046.59 130.530  10
   2   9 -27 1297.45 130.332   8
   2   9 -27 1050.00 158.301  34
   2   9 -27 1236.46 99.9731  24
   2  -9 -27 1198.34 110.520  26
   2  -9 -27 1586.02 110.989  41
   2   9 -25 90.5961 77.4111  24
  -2   9  25 165.561 156.492  38
   2   9 -25-9.93011 106.960  10
   2   9 -25-26.1908 112.287   8
   2  -9 -25 78.3260 148.140  30
   2   9 -25-72.1613 134.267  34
   2   9 -25 20.1003 88.3549   7
  -2   9  25 104.333 176.987   6
   2  -9 -25 24.9536 84.8221  26
   2  -9 -23 3032.87 161.273  26
   2   9 -23 3008.09 151.464  24
   2   9 -23 3021.10 179.122  10
   2   9 -23 2973.61 181.952  40
   2   9 -23 2937.54 192.914  34
  -2   9  23 3548.54 249.166   6
   2  -9 -23 2843.06 239.714  30
  -2   9  23 2725.89 211.396  38
  -2   9  21 144.493 185.143   6
   2  -9 -21 31.9014 90.3919  26
   2   9 -21-17.8966 125.159  34
   2   9 -21 83.8230 117.687  10
   2   9 -21-7.73965 53.0401  28
   2   9 -21-56.6983 112.493  40
   2   9 -21 74.1903 74.2637  24
  -2   9  21 83.3287 147.668  38
   2  -9 -21-50.0306 156.877  30
   2   9 -19-9.37403 117.885  34
   2   9 -19 125.955 111.846  40
   2   9 -19 124.859 57.3067  28
   2  -9 -19 41.6770 82.6841  26
   2   9 -19 123.496 72.3532  24
  -2   9  19 85.2494 144.217  38
   2   9 -19 54.5035 92.2931  39
   2   9 -17 1072.81 124.760  34
   2  -9 -17 1179.70 102.313  26
   2   9 -17 1205.40 87.1707  24
   2   9 -17 1130.64 123.230  40
   2   9 -17 643.354 110.205  39
  -2   9  17 807.512 142.463  38
   2   9 -17 1096.17 76.0531  28
  -2   9  15 339.792 129.941  38
   2   9 -15 167.484 96.8723  39
   2   9 -15 497.047 105.962  34
   2   9 -15 497.632 63.2993  28
   2   9 -15 436.308 88.9683  37
   2  -9 -15 363.927 89.9644  26
   2   9 -15 600.453 72.8156  24
   2   9 -15 563.115 107.643  40
   2  -9 -13 4502.89 217.753  26
  -2   9  13 4390.10 208.009  29
   2   9 -13 4909.85 204.760  28
   2   9 -13 5481.21 222.994  40
   2   9 -13 3861.83 224.560  39
  -2   9  13 3901.72 239.473  38
   2   9 -13 4748.70 220.212  37
   2   9 -11 3977.95 187.778  19
   2   9 -11 4296.06 198.789  37
  -2   9  11 3993.08 190.254  29
   2   9 -11 4376.59 186.560  28
  -2   9  11 3921.90 224.139  38
   2   9 -11 3815.11 211.041  39
   2   9 -11 4309.61 205.401  40
  -2  -9  11 4367.38 266.585  30
   2  -9 -11 4168.72 271.622  30
  -2  -9   9 893.801 165.547  30
  -2   9   9 901.488 81.6131  29
   2  -9  -9 1049.47 177.205  30
   2   9  -9 788.649 72.8224  28
   2   9  -9 760.329 103.388  38
  -2   9   9 920.518 121.733  38
   2   9  -9 757.542 115.444  39
   2   9  -9 1125.78 100.044  40
   2  -9  -9 856.996 178.640   1
   2   9  -7 1554.04 99.9675  40
   2   9  -7 974.893 124.548  39
   2  -9  -7 853.506 170.706   1
  -2  -9   7 1112.56 168.719  30
   2   9  -7 1035.32 77.9220  28
  -2   9   7 881.496 79.2934  29
   2   9  -7 732.420 105.569  38
  -2   9   7 1032.85 122.096  38
   2   9  -7 1072.00 324.834   3
  -2   9   7 1562.02 256.813   3
   2  -9  -7 1407.90 186.996  30
   2   9  -5 8098.66 335.707  39
   2  -9  -5 6867.74 368.349   1
  -2   9   5 7219.86 312.884  28
  -2   9   5 6434.65 329.068  38
  -2   9   5 8814.79 449.865   3
   2   9  -5 8761.45 506.787   3
   2  -9  -5 8251.18 384.063  30
  -2  -9   5 7930.34 372.130  30
   2   9  -3 1725.06 147.970  39
   2  -9  -3 1865.56 178.447   1
  -2   9   3 1835.42 104.724  28
  -2   9   3 1839.38 138.590  38
  -2  -9   3 2385.90 187.952  30
   2  -9  -3 2207.97 207.204  30
   2   9  -3 2324.63 334.996   3
  -2   9   3 2466.37 284.612   3
  -2  -9   1 563.302 157.747  30
   2  -9  -1 746.181 170.320  30
  -2   9   1 348.633 71.2658  28
   2   9  -1 385.544 123.329  39
  -2   9   1 500.983 104.563  38
  -2  -9   1 392.928 125.030   1
   2  -9  -1 205.611 149.081   1
  -2   9   1 1236.27 266.311   3
   2   9  -1 985.732 305.070   3
  -2   9  -1 639.308 104.460  38
   2   9   1 748.347 300.966   3
  -2   9  -1 573.686 265.970   3
   2  -9   1 524.372 152.395   1
  -2  -9  -1 296.719 133.282   1
   2  -9   1 1068.73 178.750  30
  -2  -9  -1 745.984 160.185  30
  -2   9  -3 93.2271 87.4934  38
  -2   9  -3 122.096 106.505  39
   2   9   3 650.990 287.510   3
   2  -9   3-29.2647 145.501   1
   2   9   3 277.448 64.7614  29
  -2  -9  -3 325.643 144.300  30
   2  -9   3 376.739 166.105  30
  -2   9  -5 35.2952 102.246  39
  -2   9  -5 72.1035 87.3899  38
  -2   9  -5 135.412 58.6217  28
   2   9   5 441.773 295.058   3
  -2   9  -5 170.691 57.3447  29
   2  -9   5 362.179 167.106  30
  -2  -9  -5 285.879 146.761  30
   2   9   5 174.711 62.1805  29
  -2   9  -7 433.947 67.8616  28
  -2   9  -7 503.883 60.8930  29
  -2  -9  -7 424.775 152.061  30
  -2   9  -7 369.345 91.7669  38
  -2   9  -7 346.085 100.853  39
   2  -9   7 456.326 141.459   2
   2   9   7 532.511 79.0625  43
   2   9   9 1633.76 320.379   3
   2  -9   9 1898.94 175.941   2
  -2   9  -9 1867.76 99.2745  28
  -2   9  -9 1489.77 95.1872  29
  -2   9  -9 1847.79 128.274  39
  -2  -9  -9 1598.42 180.177  30
  -2   9 -11 397.738 96.0407  39
  -2   9 -11 435.897 58.3493  29
  -2  -9 -11 567.684 159.711  30
  -2   9 -11 356.895 67.1020  28
  -2  -9 -11 258.589 80.1868  26
  -2  -9 -13 2777.40 161.084  26
  -2   9 -13 3582.53 147.900  29
  -2   9 -13 3196.76 174.780  40
   2   9  13 3058.98 360.274   3
  -2   9 -13 3572.21 153.018  28
  -2  -9 -13 3160.37 231.000  30
  -2   9 -15 3677.89 158.193  24
  -2   9 -15 2818.62 184.714  40
  -2   9 -15 3246.94 152.073  29
  -2  -9 -15 3253.95 240.856  30
   2   9  15 3385.87 360.253   3
  -2  -9 -15 3209.15 166.501  26
  -2   9 -15 3348.06 157.978  28
  -2   9 -17 930.565 128.577  40
  -2   9 -17 1190.20 84.2792  28
   2   9  17 1126.69 202.752   6
  -2   9 -17 846.376 100.807  39
   2   9  17 1120.52 307.464   3
  -2  -9 -17 990.942 96.5076  26
  -2  -9 -17 1250.05 180.506  30
  -2   9 -17 1021.16 71.9982  29
  -2   9 -17 1225.85 88.3524  24
  -2   9 -19 583.685 79.0895  24
  -2  -9 -19 442.985 169.752  30
   2   9  19 482.890 193.878   6
  -2   9 -19 528.266 73.3873  28
  -2  -9 -19 538.899 91.0550  26
  -2  -9 -21 826.173 177.208  30
  -2  -9 -21 732.836 97.7228  26
   2   9  21 700.219 187.802   6
  -2   9 -21 800.227 83.5510  24
  -2   9 -21 987.067 76.4581  28
  -2  -9 -23 287.855 162.016  30
  -2   9 -23 128.998 60.6955  28
   2   9  23 135.660 171.341   6
  -2  -9 -23 204.109 84.4914  26
  -2   9 -23 145.330 73.8319  24
  -2   9 -25 1977.65 101.455  28
   2   9  25 1820.68 202.654   6
  -2  -9 -25 1861.13 115.609  26
  -2   9 -25 1457.24 139.756  10
  -2   9 -25 1777.66 111.155  24
  -2   9 -27 1642.49 89.6312  28
  -2   9 -27 1759.71 103.108  24
  -2   9 -27 1444.03 130.793  10
  -2   9 -27 1663.93 149.326  40
  -2  -9 -27 1625.38 109.442  26
  -2   9 -29 410.273 70.5752  24
  -2  -9 -29 418.834 76.7183  26
  -2   9 -29 320.453 93.7261  10
  -2   9 -29 568.104 114.816  40
  -2  -9 -31 348.004 90.6010  41
  -2   9 -31 102.548 103.067  40
  -2   9 -31 135.662 80.9808  10
  -2   9 -31 306.895 122.156  34
  -2   9 -31 239.206 62.6135  24
  -2  -9 -31 248.671 69.6856  26
  -2  -9 -31 264.483 65.7164  27
  -2   9 -33-42.3509 99.3094  40
  -2  -9 -33-49.2816 84.0576  41
  -2   9 -33-47.7372 92.4230   8
  -2   9 -33-106.823 115.971  34
  -2  -9 -33 58.1646 59.2325  26
  -2  -9 -33 61.5762 54.3415  27
  -2   9 -35 71.3926 81.9457  40
  -2  -9 -35-17.5843 71.9653  41
  -2   9 -35-2.45735 77.9846   8
  -2   9 -35 43.9594 98.3683  34
  -2  -9 -35 108.408 52.7912  26
  -2   9 -37 156.796 62.0783  40
  -2  -9 -37 103.216 59.4756  41
  -2  -9 -37 162.474 41.7314  26
  -2   9 -37 81.9785 58.2649   8
  -2   9 -37 204.189 83.9176  34
  -2  10  38 812.958 77.5244  38
   2 -10 -38 766.289 53.4789  26
   2  10 -38 715.682 64.0029   8
   2  10 -38 647.533 47.4379  19
   2  10 -38 754.221 77.3803  34
   2  10 -36 725.665 93.8499  34
  -2  10  36 563.570 91.0850  38
   2  10 -36 597.443 55.9073  19
   2 -10 -36 874.600 60.2114  26
   2  10 -36 614.661 74.7749   8
   2  10 -36 523.973 78.4163  40
   2 -10 -34 2923.15 129.296  26
   2  10 -34 2722.96 156.927  34
  -2  10  34 2521.10 160.416  38
   2  10 -34 2361.38 124.910  19
   2  10 -32 2930.13 158.344  10
  -2  10  32 2909.02 181.911  38
   2  10 -32 2990.42 180.728  34
   2 -10 -32 3364.23 150.529  26
   2 -10 -30 4067.52 192.250  26
   2  10 -30 4046.52 200.035  10
   2  10 -30 4501.52 204.272   8
   2  10 -30 3926.18 219.783  34
  -2  10  30 3805.07 223.807  38
   2 -10 -28 7976.31 333.742  26
   2  10 -28 7809.85 341.363  10
   2  10 -28 7716.52 343.637   8
  -2  10  28 7649.09 362.625  38
   2  10 -28 6820.28 353.607  34
   2  10 -26 7756.46 372.190  34
   2 -10 -26 8056.85 352.363  26
  -2  10  26 8095.26 379.981  38
   2  10 -26 8701.72 364.173   8
   2  10 -26 7707.76 347.641   7
   2  10 -26 8554.70 362.570  40
   2  10 -26 8461.86 363.983  10
   2  10 -24 2804.48 181.929  34
  -2  10  24 2447.56 193.758  38
   2 -10 -24 2985.98 156.656  26
   2  10 -24 3079.81 176.932  40
   2  10 -24 2969.16 170.655   8
   2  10 -24 2664.21 153.607   7
   2  10 -24 2994.36 169.962  10
  -2  10  22 2541.80 229.508   6
   2  10 -22 2424.34 157.743   8
   2  10 -22 2712.04 157.516  40
   2  10 -22 2418.07 166.758  34
   2 -10 -22 2462.72 216.466  30
   2 -10 -22 2025.58 141.624  26
   2 -10 -22 2257.20 247.790   1
   2  10 -22 2325.58 155.727  10
   2 -10 -20 3257.97 164.690  26
   2  10 -20 2948.96 179.170   8
   2  10 -20 3112.03 183.650  40
   2 -10 -20 3787.13 253.044  30
   2  10 -20 3372.87 147.625  28
  -2  10  20 3031.95 247.954   6
  -2  10  20 2813.20 207.788  38
   2 -10 -20 3301.84 267.373   1
   2  10 -18 23.3961 110.833  40
   2 -10 -18-85.4921 191.432   1
   2  10 -18-51.1281 108.428  34
   2  10 -18 9.07851 100.343  39
  -2  10  18 44.5429 141.571  38
   2  10 -18 62.6133 59.3152  28
   2  10 -18-26.7890 106.201   8
   2 -10 -18-41.5198 92.4792  26
  -2 -10  18 147.247 166.119  30
   2 -10 -16 792.668 94.9606  26
   2  10 -16 637.130 75.4166  19
   2 -10 -16 529.475 191.873   1
  -2  10  16 525.658 133.402  38
   2  10 -16 727.136 113.018  39
   2  10 -16 773.348 111.294  40
   2  10 -16 884.756 108.691   8
   2  10 -16 934.163 73.2764  28
  -2 -10  16 811.163 173.971  30
   2 -10 -14 415.305 92.4524  26
   2  10 -14 329.901 64.7396  19
   2 -10 -14 414.518 181.000   1
   2  10 -14 377.636 107.904  39
  -2  10  14 212.227 125.158  38
   2  10 -14 479.034 67.3312  28
   2  10 -14 234.385 103.853  40
   2  10 -14 362.680 98.6286   8
  -2 -10  14 411.133 165.047  30
   2 -10 -12 77.0896 84.1366  26
   2  10 -12 42.5764 92.4603  40
   2 -10 -12 85.4497 175.915   1
   2  10 -12 18.4302 107.065  39
  -2  10  12 139.553 122.319  38
   2  10 -12 52.5423 65.7606  28
   2  10 -12 107.838 54.8351  29
   2 -10 -12 152.947 160.108  30
  -2 -10  12 218.726 157.410  30
  -2  10  12 51.2470 71.6632  29
   2  10 -12 35.7718 56.5351  19
   2  10 -12 56.8174 98.5791   8
   2 -10 -10 103.808 165.330  30
  -2  10  10 78.9881 75.3686  29
  -2 -10  10 46.2759 154.779  30
   2  10 -10 101.454 56.9861  29
   2  10 -10 36.3293 87.7021  40
   2  10 -10 63.6710 87.6800   8
   2  10 -10 67.3718 111.476  39
  -2  10  10 13.9970 112.414  38
   2  10 -10 127.996 65.5745  28
   2 -10 -10 194.935 169.233   1
   2 -10  -8 1676.97 202.560   1
   2  10  -8 2094.64 123.326  40
   2  10  -8 1757.89 145.631  39
  -2  10   8 1578.48 146.034  38
   2  10  -8 1738.68 134.787  38
   2 -10  -8 1977.62 207.373  30
  -2  10   8 2024.67 112.317  29
   2  10  -8 2068.37 105.427  29
   2  10  -8 1976.40 111.826  28
  -2 -10   8 1997.28 191.465  30
   2 -10  -6 226.260 171.144  30
   2  10  -6 243.459 62.3511  29
  -2 -10   6 335.020 152.314  30
  -2  10   6 91.8500 109.579  38
   2  10  -6 282.334 119.097  39
   2  10  -6 247.956 103.557  38
   2  10  -6 463.224 331.545   3
   2 -10  -6 99.1461 161.167   1
   2  10  -6 213.451 71.1017  28
  -2  10   4 2624.91 134.654  28
   2  10  -4 2731.31 130.491  29
   2  10  -4 2565.69 133.359  28
   2 -10  -4 2663.24 209.592   1
   2  10  -4 2316.23 170.036  39
   2  10  -4 3382.08 364.464   3
  -2  10   4 2369.71 161.298  38
   2  10  -4 2202.97 154.534  38
  -2 -10   4 2806.65 209.282  30
   2 -10  -4 2889.84 222.214  30
  -2  10   2 1159.44 89.8535  28
   2 -10  -2 1217.45 186.863  30
  -2 -10   2 1048.04 165.037  30
   2  10  -2 1282.28 83.1769  29
  -2  10   2 1170.41 86.2960  29
   2  10  -2 1127.09 139.150  39
   2  10  -2 1364.26 319.203   3
   2  10  -2 1018.93 115.697  38
  -2  10   2 1211.62 122.395  38
   2 -10  -2 1118.50 168.375   1
  -2  10   0 3305.26 156.866  29
   2  10   0 3458.13 155.338  29
   2 -10   0 3206.47 231.451   1
   2  10   0 3757.97 353.131   3
  -2  10   0 3422.70 181.039  38
   2  10   0 3557.01 182.608  38
   2  10   0 2592.29 192.754  39
  -2  10   0 3092.21 192.963  39
   2 -10   0 3253.61 244.081  30
  -2 -10   0 3195.29 225.552  30
  -2  10  -2 3326.38 158.159  29
   2  10   2 3260.85 158.552  29
   2  10   2 3091.55 196.780  39
  -2  10  -2 3411.30 198.101  39
   2  10   2 3794.14 370.373   3
   2 -10   2 3882.85 247.891  30
  -2 -10  -2 3400.16 230.571  30
   2  10   2 3409.08 187.841  38
  -2  10  -2 3145.50 177.583  38
   2  10   4 423.892 76.3240  29
  -2  10  -4 491.651 70.6527  29
  -2 -10  -4 615.760 159.947  30
   2 -10   4 482.669 175.086  30
  -2  10  -4 102.951 112.026  39
  -2  10  -4 384.776 101.433  38
   2  10   4 626.680 284.739   3
  -2 -10  -4 467.113 143.068   1
  -2  10  -4 442.020 73.4640  28
  -2  10  -6 13838.0 530.015  28
  -2  10  -6 12211.8 540.072  38
  -2  10  -6 11984.9 526.750  29
  -2  10  -6 13566.2 546.688  39
   2 -10   6 12467.6 594.068  30
  -2 -10  -6 12486.7 584.448  30
   2  10   6 13562.0 687.037   3
   2 -10   6 12602.1 585.001   2
  -2  10  -8 30018.0 1170.04  39
  -2  10  -8 27583.6 1155.78  29
   2  10   8 27588.8 1283.90   3
  -2 -10  -8 27915.4 1206.95  30
   2 -10   8 28257.0 1219.22  30
  -2  10  -8 28849.7 1158.14  28
  -2 -10 -10 7117.48 333.881  26
  -2  10 -10 8270.62 327.468  28
  -2  10 -10 7165.42 342.710  39
  -2  10 -10 7772.27 324.001  29
  -2  10 -10 7599.47 341.219  40
   2  10  10 7306.80 502.480   3
   2 -10  10 7638.91 409.001  30
  -2 -10 -10 7457.96 396.258  30
  -2 -10 -12 8223.80 351.556  26
  -2  10 -12 8741.82 363.607  40
  -2  10 -12 8771.19 342.759  29
  -2  10 -12 7105.31 357.240  39
  -2  10 -12 7750.49 345.335  28
   2  10  12 8105.95 522.589   3
  -2 -10 -12 7360.66 414.793  30
  -2 -10 -14 35572.3 1468.43  26
  -2  10 -14 36241.7 1461.41  29
  -2  10 -14 35382.1 1471.09  39
  -2 -10 -14 38166.4 1524.15  30
  -2  10 -14 37067.7 1472.11  40
  -2  10 -14 35534.6 1463.57  28
  -2  10 -16 2223.61 125.983  28
  -2  10 -16 2406.99 117.301  29
  -2 -10 -16 2585.02 223.032  30
  -2  10 -16 2571.38 163.615  40
  -2 -10 -16 2248.38 141.081  26
  -2  10 -18 10593.3 443.046  28
   2  10  18 10963.1 516.687   6
  -2 -10 -18 10278.6 512.347  30
  -2  10 -18 9576.19 456.736  34
  -2 -10 -18 10343.1 450.457  26
  -2  10 -20 3716.46 180.597  28
   2  10  20 4495.15 277.382   6
  -2 -10 -20 4011.44 264.839  30
  -2  10 -20 3790.80 210.755  34
  -2  10 -20 4252.55 212.384  40
  -2 -10 -20 3991.45 191.562  26
  -2  10 -22 5687.37 271.395  34
  -2  10 -22 5206.32 242.123  28
   2  10  22 6169.97 323.595   6
  -2 -10 -22 5899.82 325.089  30
  -2 -10 -22 5951.53 253.299  26
  -2  10 -24 3817.36 201.916  10
  -2  10 -24 4199.40 176.041  28
  -2 -10 -24 3754.17 187.137  26
  -2  10 -26 3458.21 149.122  28
  -2 -10 -26 3435.04 160.950  26
  -2  10 -26 3114.77 178.384  10
  -2  10 -28 1405.63 131.972   8
  -2  10 -28 1568.87 141.312  34
  -2  10 -28 1719.66 120.016  10
  -2 -10 -28 1513.19 99.2741  26
  -2 -10 -30 1330.73 93.6854  41
  -2  10 -30 1338.05 116.896  40
  -2  10 -30 1157.67 122.060  34
  -2  10 -30 951.742 94.6560  10
  -2 -10 -30 1085.18 79.6882  26
  -2 -10 -30 994.625 76.1976  27
  -2 -10 -32 3171.07 157.927  41
  -2  10 -32 3551.38 169.641  40
  -2 -10 -32 3532.70 152.399  26
  -2  10 -34 3608.08 156.878  40
  -2 -10 -34 3163.93 145.903  41
  -2  10 -34 2851.69 136.470  19
  -2 -10 -34 3476.05 141.220  26
  -2  10 -34 2833.21 161.804  34
  -2  10 -36 2224.59 115.689  40
  -2 -10 -36 2334.60 102.582  26
  -2  10 -36 2198.73 111.364   8
   2  11 -35 1154.19 62.0558  19
  -2  11  35 1163.88 88.5241  38
   2 -11 -35 1322.14 68.9631  26
   2  11 -33 3720.72 171.110  19
  -2  11  33 3865.40 194.798  38
   2  11 -33 3858.07 179.565  10
   2 -11 -33 4134.28 175.019  26
   2  11 -31 497.490 89.7548   8
   2  11 -31 645.261 60.4768  19
  -2  11  31 568.886 108.186  38
   2  11 -31 512.298 86.7700  10
   2 -11 -31 763.651 70.9138  26
   2  11 -29 321.712 57.6957  19
   2  11 -29 177.572 97.1995   8
   2  11 -29 313.900 93.5486  40
  -2  11  29 278.120 116.548  38
   2  11 -29 284.387 94.0613  10
   2 -11 -29 307.018 72.0077  26
   2  11 -27 1855.80 107.731  19
   2  11 -27 2161.68 136.138  10
   2  11 -27 2007.52 134.056  40
   2 -11 -27 2049.38 119.651  26
   2  11 -27 2110.18 136.223   8
   2  11 -27 2067.08 112.841   7
   2  11 -25 385.772 66.5452  19
   2  11 -25 536.695 107.580  34
   2  11 -25 482.755 82.5983   7
   2  11 -25 441.080 108.717  40
   2 -11 -25 575.581 84.8254  26
   2  11 -25 433.015 114.806  10
   2  11 -25 504.602 111.616   8
  -2  11  25 514.212 133.087  38
   2  11 -23 296.105 65.9257  19
   2  11 -23 289.016 99.3371  34
   2  11 -23 248.276 93.4235   7
   2 -11 -23 323.407 88.7551  26
   2  11 -23 254.931 111.271  10
   2  11 -23 205.454 103.138   8
   2  11 -23 320.059 108.690  40
  -2  11  23 154.943 129.273  38
   2  11 -21 3714.29 179.301   8
   2  11 -21 3158.32 174.509   7
   2  11 -21 3380.75 182.210  40
  -2  11  21 3101.97 207.532  38
   2 -11 -21 3190.16 167.582  26
   2  11 -21 3211.26 147.578  28
   2  11 -21 3326.87 154.218  19
   2  11 -19 13.6189 60.5515  19
  -2  11  19 103.025 178.262   6
   2  11 -19 85.2985 97.5961  39
  -2  11  19-53.7870 135.268  38
   2  11 -19 106.560 61.2756  28
   2  11 -19-2.74146 105.667   8
   2  11 -19 14.1661 110.076  40
   2 -11 -19-13.9838 90.5771  26
   2  11 -17 98.9986 63.9737  19
   2 -11 -17 40.4732 182.158   1
   2  11 -17 52.4241 98.6489  39
  -2  11  17 49.2696 135.948  38
   2  11 -17 97.2241 63.0239  28
   2  11 -17 155.960 99.4513   8
   2  11 -17-1.51723 125.574  10
   2  11 -17 110.029 107.213  40
   2 -11 -17 33.7877 85.3934  26
   2 -11 -15 374.108 95.5136  26
   2  11 -15 221.440 64.5836  19
   2 -11 -15 360.478 185.767   1
  -2  11  15 353.076 126.849  38
   2  11 -15 195.708 104.278  39
   2  11 -15 352.747 69.5298  28
   2  11 -15 371.443 98.5211   8
   2  11 -15 302.835 103.296  40
  -2 -11  15 547.584 166.120  30
   2 -11 -13 92.4675 92.4171  26
   2  11 -13 217.057 100.438   8
   2  11 -13 49.8447 58.8812  19
   2  11 -13 131.723 94.1338  40
   2 -11 -13-101.505 181.757   1
  -2  11  13 156.034 123.697  38
   2  11 -13 191.564 112.612  39
  -2 -11  13 75.0749 152.984  30
   2 -11 -13 121.271 171.079  30
   2  11 -13 193.435 68.8257  28
   2  11 -11 2808.41 147.896  40
   2 -11 -11 2667.06 231.992  30
  -2 -11  11 3067.66 223.843  30
   2 -11 -11 2555.82 145.474  26
  -2  11  11 2839.69 177.540  38
   2  11 -11 1964.22 163.475  39
   2 -11 -11 2393.94 235.520   1
   2  11 -11 2513.46 149.523   8
   2  11 -11 2379.85 134.426  28
  -2  11  11 2545.66 140.689  29
   2  11 -11 2554.45 126.911  29
   2 -11  -9 1254.97 193.733   1
   2  11  -9 992.345 137.070  39
  -2  11   9 1197.77 140.648  38
   2  11  -9 1378.78 109.472  40
   2 -11  -9 1575.06 200.031  30
   2  11  -9 1146.52 85.1709  29
  -2  11   9 1386.32 100.948  29
   2  11  -9 1193.71 96.0414  28
  -2 -11   9 1373.69 181.201  30
   2  11  -7 4856.10 264.026  39
   2  11  -7 5449.73 259.675  38
  -2  11   7 5787.24 266.136  38
   2 -11  -7 5041.76 318.916   1
   2  11  -7 5020.23 233.706  29
   2 -11  -7 6054.07 324.919  30
  -2 -11   7 5718.88 314.407  30
  -2 -11   5 7782.07 410.530  30
   2 -11  -5 8379.63 420.037  30
   2 -11  -5 7620.47 413.541   1
  -2  11   5 7394.47 361.695  38
   2  11  -5 7970.89 361.359  38
   2  11  -5 8596.02 340.662  29
   2  11  -5 7201.30 365.883  39
  -2  11   3 1109.20 128.761  38
   2  11  -3 1128.71 128.420  38
   2  11  -3 915.901 146.988  39
   2  11  -3 1536.14 345.838   3
  -2  11   3 1022.35 95.9899  29
   2  11  -3 1125.17 92.6410  29
   2 -11  -3 1201.04 189.906  30
  -2 -11   3 1380.04 178.758  30
   2  11  -1 469.860 140.894  39
  -2  11   1 262.876 136.707  39
  -2  11   1 445.723 113.426  38
   2  11  -1 378.163 112.709  38
   2  11  -1 804.539 317.397   3
   2 -11  -1 794.986 184.097  30
   2  11  -1 456.929 75.3082  29
  -2  11   1 386.701 76.7671  29
  -2 -11   1 599.877 165.492  30
   2  11   1 661.639 147.630  39
  -2  11  -1 656.709 115.765  38
   2  11   1 503.524 123.506  38
  -2  11  -1 756.224 139.287  39
   2  11   1 907.794 309.136   3
   2  11   1 665.554 83.3712  29
   2 -11   1 834.941 188.625  30
  -2  11  -1 578.840 79.9707  29
  -2 -11  -1 890.924 168.860  30
   2  11   3 1082.95 157.844  39
  -2  11  -3 1252.18 144.581  39
   2  11   3 1202.65 134.551  38
   2  11   3 1627.02 316.113   3
  -2  11  -3 1132.85 93.2698  29
  -2 -11  -3 1383.44 177.620  30
   2 -11   3 1578.34 201.965  30
   2  11   3 1099.16 96.8385  29
  -2  11  -5 476.059 80.5696  29
  -2 -11  -5 472.312 172.080  30
   2 -11   5 730.058 185.261  30
   2  11   5 557.054 302.600   3
  -2  11  -5 441.746 86.9870  28
   2  11   5 340.673 123.512  38
  -2  11  -5 704.030 118.845  38
  -2  11  -5 656.440 131.166  39
  -2  11  -5 709.420 103.263  40
   2 -11   7 2568.78 234.389  30
  -2 -11  -7 2629.41 222.094  30
  -2 -11  -7 2021.13 220.026   1
  -2  11  -7 2898.93 150.859  40
  -2  11  -7 1892.65 163.351  39
   2  11   7 2326.99 181.680  38
   2  11   7 2682.51 343.253   3
  -2  11  -7 2626.18 132.185  29
  -2  11  -7 2394.11 137.837  28
  -2  11  -9 9950.14 380.202  29
  -2  11  -9 9007.23 382.465  28
  -2 -11  -9 8419.84 452.042   1
  -2  11  -9 9119.79 395.356  40
  -2 -11  -9 8452.71 388.681  26
   2 -11   9 9315.62 462.730  30
  -2 -11  -9 9609.98 450.012  30
   2  11   9 9154.78 411.169  38
  -2  11  -9 7540.43 394.283  39
  -2  11 -11 3474.09 168.840  28
  -2  11 -11 3769.35 164.212  29
  -2 -11 -11 2532.65 257.689   1
  -2  11 -11 2821.32 185.018  39
  -2  11 -11 3843.55 191.389  40
  -2 -11 -11 3513.91 254.646  30
   2 -11  11 3135.63 265.514  30
  -2 -11 -11 3513.81 174.888  26
  -2  11 -13 2579.10 174.287  39
   2  11  13 3549.06 252.864   6
  -2 -11 -13 4029.22 254.974  30
   2 -11  13 3131.74 255.750  30
  -2 -11 -13 3463.85 172.162  26
  -2  11 -13 3419.23 185.382  40
  -2  11 -13 3372.62 155.702  29
  -2  11 -13 3296.33 162.490  28
  -2  11 -15 2369.62 117.675  29
  -2  11 -15 2574.49 126.367  28
  -2 -11 -15 2021.19 134.091  26
   2 -11  15 2446.24 229.049  30
  -2 -11 -15 2501.90 216.532  30
  -2  11 -15 2098.50 142.421  39
  -2  11 -15 2402.50 159.036  40
   2 -11  17 353.351 175.227  30
  -2  11 -17 66.8524 52.1285  29
  -2 -11 -17 357.887 160.618  30
  -2  11 -17 113.847 67.6200  28
  -2  11 -17 120.524 115.514  40
  -2  11 -17 102.238 84.0406  39
  -2 -11 -17 70.8928 85.8247  26
  -2 -11 -19 45.2677 76.5499  26
  -2  11 -19 23.6133 114.371  40
  -2  11 -19 130.595 64.7686  28
  -2  11 -21 1807.52 138.316  40
  -2 -11 -21 1716.29 114.958  26
  -2  11 -21 1802.16 101.044  28
  -2  11 -21 1805.22 146.344  10
  -2 -11 -23 591.748 80.0090  26
  -2  11 -23 568.200 112.373  40
  -2  11 -23 446.566 104.402  10
  -2  11 -23 617.225 114.452   8
  -2  11 -23 480.605 60.8609  28
  -2 -11 -25 506.013 72.8986  26
  -2  11 -25 343.074 95.1447  10
  -2  11 -25 485.259 108.902   8
  -2  11 -25 418.953 54.2548  28
  -2 -11 -27 1396.65 87.8081  26
  -2  11 -27 1333.30 112.892   8
  -2  11 -27 1158.64 112.604  10
  -2 -11 -29 640.271 63.3751  26
  -2  11 -29 588.571 95.3612   8
  -2  11 -29 569.108 84.0361  10
  -2  11 -31 1707.92 106.362   8
  -2 -11 -31 1665.00 87.7682  26
  -2  11 -33 2615.52 129.879  40
  -2 -11 -33 2496.49 113.322  26
   2  12 -32 287.633 67.9965   8
   2 -12 -32 396.340 48.8861  26
  -2  12  32 419.901 71.6452  38
  -2  12  32 383.582 75.6687  39
   2  12 -32 257.027 60.1172  10
   2  12 -32 408.752 64.4010  40
   2  12 -30 515.686 44.3744  19
   2  12 -30 488.360 77.3420   8
   2 -12 -30 696.428 59.5373  26
  -2  12  30 525.533 86.7271  38
   2  12 -30 547.549 80.5423  10
   2  12 -30 531.690 78.0548  40
   2  12 -28 263.583 45.0302  19
   2  12 -28 196.087 86.3260   8
   2 -12 -28 242.483 64.2584  26
  -2  12  28 259.773 96.8466  38
   2  12 -28 254.878 90.2909  10
   2  12 -28 393.531 82.5654  40
   2  12 -26 1194.29 70.1125  19
   2  12 -26 925.858 84.4666   7
   2  12 -26 980.222 108.263   8
   2 -12 -26 1261.29 88.6933  26
  -2  12  26 1063.68 115.692  38
   2  12 -26 1035.57 113.783  10
   2  12 -26 970.907 103.009  40
  -2  12  24 1989.09 146.370  38
   2  12 -24 1708.75 129.412  40
   2  12 -24 1789.74 92.8926  19
   2  12 -24 1810.64 124.180   8
   2 -12 -24 1658.18 110.524  26
  -2  12  22 1952.86 154.703  38
   2  12 -22 1715.16 135.401   8
   2  12 -22 1777.60 130.352   7
   2  12 -22 1861.13 133.894  40
   2  12 -22 2052.76 102.933  19
   2 -12 -22 2127.92 125.522  26
  -2  12  20 107.923 129.500  38
   2  12 -20 58.0044 99.6880   7
   2  12 -20-104.832 101.288   8
   2  12 -20 93.4325 55.7073  19
   2  12 -20-140.935 101.151  40
   2 -12 -20 76.4052 85.9985  26
   2 -12 -18 91.3112 93.5629  26
  -2  12  18 93.1053 130.919  38
   2  12 -18 75.3449 96.6754  39
   2  12 -18 152.277 117.677  10
   2  12 -18-121.291 105.584   8
   2  12 -18-83.2238 105.664  40
   2  12 -18 53.5243 57.2421  19
   2  12 -16 434.069 97.2999  40
   2  12 -16 596.011 123.232  10
   2  12 -16 435.870 103.075   8
  -2  12  16 517.856 137.774  38
   2  12 -16 293.910 100.087  39
   2 -12 -16 545.193 95.0081  26
   2  12 -14 736.442 117.963  39
  -2  12  14 792.575 133.426  38
   2 -12 -14 683.516 96.7655  26
   2  12 -14 732.151 99.9450  40
   2  12 -14 729.776 131.242  10
   2  12 -14 609.098 102.517   8
   2 -12 -14 871.480 175.777  30
   2 -12 -12 2605.54 230.010  30
  -2 -12  12 2652.34 217.292  30
   2 -12 -12 2245.40 235.614   1
   2  12 -12 2162.18 143.351   8
  -2  12  12 2384.15 169.961  38
   2  12 -12 2237.53 161.851  39
   2 -12 -12 2769.93 145.859  26
   2  12 -12 2490.82 142.419  40
   2  12 -12 2551.38 123.882  29
   2  12 -12 2831.47 166.590  10
   2 -12 -10 3230.11 273.047   1
   2  12 -10 3882.51 173.283  29
   2  12 -10 3197.52 202.467  39
  -2  12  10 3710.19 212.402  38
   2 -12 -10 3880.64 188.587  26
   2 -12 -10 4231.15 271.059  30
  -2 -12  10 3967.32 256.519  30
   2 -12  -8 396.273 94.0335  26
  -2  12   8 567.237 128.696  38
   2  12  -8 315.441 125.175  39
   2 -12  -8 375.969 167.897  30
   2  12  -8 246.399 70.9630  29
  -2 -12   8 429.957 163.513  30
   2  12  -6 1059.13 91.3008  29
  -2 -12   6 1376.30 184.879  30
   2 -12  -6 1377.65 197.710  30
  -2  12   6 1283.18 169.122  39
  -2  12   6 1207.78 140.712  38
   2  12  -6 1342.61 148.471  39
   2  12  -4 6451.32 281.018  29
  -2  12   4 7120.97 305.742  38
   2  12  -4 6540.02 304.307  38
  -2  12   4 5930.01 317.723  39
   2  12  -4 5687.91 309.265  39
   2 -12  -4 7182.62 362.326  30
  -2 -12   4 6380.60 348.709  30
   2  12  -2 89.5683 134.245  39
  -2  12   2 184.793 116.606  38
  -2  12   2 114.472 135.929  39
   2  12  -2 48.0718 106.838  38
   2  12  -2 134.558 76.0969  29
  -2  12   2 116.468 76.2188  29
  -2 -12   2 179.291 152.848  30
   2 -12  -2 143.657 163.680  30
  -2  12   0 681.907 81.3702  29
   2 -12   0 597.734 172.509  30
  -2 -12   0 742.401 161.725  30
   2  12   0 723.639 99.8423  10
  -2  12   0 704.880 141.832  39
   2  12   0 547.212 143.544  39
   2  12   0 783.826 122.500  38
  -2  12   0 537.917 108.070  38
  -2  12  -2 4180.75 184.470  29
   2  12   2 4054.32 214.668  38
  -2  12  -2 3461.29 208.338  38
   2 -12   2 4260.60 268.506  30
  -2 -12  -2 3979.98 258.887  30
   2  12   2 4043.92 233.413  39
  -2  12  -4 8925.86 368.229  29
  -2  12  -4 8093.29 369.447  28
   2  12   4 9848.74 392.488  38
  -2 -12  -4 8679.42 431.276  30
   2 -12   4 8601.70 444.680  30
   2  12   4 8212.89 401.217  39
  -2  12  -4 8398.29 390.253  39
  -2  12  -6 1410.27 102.404  28
  -2 -12  -6 1624.42 177.930  30
   2 -12   6 1300.13 192.785  30
  -2  12  -6 1169.47 97.2596  29
  -2  12  -6 1463.17 110.586  40
  -2 -12  -6 1687.79 114.301  26
  -2  12  -6 1097.25 134.796  39
   2  12   6 1129.20 140.306  38
  -2  12  -8 479.888 107.288  39
   2  12   8 768.135 137.839  38
  -2  12  -8 529.329 101.091  40
  -2 -12  -8 483.085 159.932  30
  -2  12  -8 412.289 73.1373  29
   2 -12   8 584.496 165.137  30
  -2  12  -8 434.657 84.7688  28
  -2 -12  -8 514.749 95.2892  26
  -2  12 -10 4370.80 190.249  28
  -2  12 -10 3852.34 182.521  29
   2  12  10 3903.05 226.479  38
  -2  12 -10 3799.59 204.201  39
  -2 -12 -10 3903.83 194.193  26
  -2  12 -10 4025.10 199.240  40
   2  12  10 3741.18 265.590   6
   2 -12  10 3820.36 273.930  30
  -2 -12 -10 4262.24 266.505  30
  -2  12 -10 3884.55 194.021   8
  -2  12 -12 5832.93 261.721   8
  -2  12 -12 6128.57 269.745  40
   2  12  12 6437.72 292.060  38
  -2  12 -12 5341.82 264.835  39
   2  12  12 5769.27 329.045   6
  -2 -12 -12 5892.11 330.487  30
   2 -12  12 5410.07 337.098  30
  -2  12 -12 6094.98 253.372  28
  -2  12 -12 5407.74 246.977  29
  -2 -12 -12 5253.46 256.715  26
   2  12  14 4673.99 256.749  38
  -2  12 -14 4145.69 230.736  39
  -2 -12 -14 5581.73 231.081  26
  -2  12 -14 5449.04 242.980  40
  -2  12 -14 4650.09 223.147  28
  -2  12 -14 5126.73 216.826  29
  -2  12 -14 5080.84 235.890   8
  -2  12 -16 3198.94 168.581  39
   2  12  16 3517.62 206.937  38
  -2  12 -16 3351.06 185.407  40
  -2  12 -16 3561.72 150.317  29
  -2  12 -16 3206.47 158.068  28
  -2  12 -16 3043.07 177.258   8
  -2 -12 -16 3025.35 167.620  26
  -2  12 -18 5419.93 263.006  40
  -2  12 -18 6185.27 243.452  28
  -2  12 -18 5645.87 257.056   8
  -2  12 -20 772.820 111.037  40
  -2 -12 -20 732.382 81.6214  26
  -2  12 -20 690.856 68.9633  28
  -2  12 -20 603.122 103.187   8
  -2  12 -22 1040.58 114.793   8
  -2  12 -22 1411.53 114.516  40
  -2 -12 -22 1167.97 90.0581  26
  -2  12 -22 1346.01 77.9641  28
  -2  12 -22 943.262 99.4039   7
  -2  12 -22 1145.88 116.886  10
  -2  12 -24 3072.06 183.716  10
  -2 -12 -24 3537.67 165.514  26
  -2  12 -24 4075.84 181.852  40
   2  12  24 3615.34 193.881  39
  -2  12 -24 3581.22 181.206   8
  -2  12 -26 506.609 90.1661  10
  -2  12 -26 418.574 92.4090   8
  -2 -12 -26 652.799 63.9615  26
  -2  12 -26 722.738 97.9512  40
   2  12  26 709.143 104.361  39
   2  12  28 410.480 84.8104  39
  -2  12 -28 444.344 79.2310  10
  -2  12 -28 416.721 80.5223  40
  -2 -12 -28 515.754 51.6765  26
  -2  12 -28 440.642 79.5182   8
  -2  12 -30 931.390 80.5964   8
  -2  12 -30 834.033 69.5975  10
  -2  13  29 2326.75 123.171  38
   2  13 -29 2638.09 122.220  10
   2 -13 -29 2516.22 112.483  26
  -2  13  29 2384.88 129.475  39
   2  13 -29 2357.87 115.910  40
   2  13 -29 2397.69 118.716   8
  -2  13  27 2547.52 140.352  38
   2  13 -27 2893.33 138.055  10
   2 -13 -27 2941.93 125.082  26
   2  13 -27 2433.46 129.524  40
  -2  13  27 2756.93 152.188  39
   2  13 -27 2353.69 132.877   8
   2 -13 -25 795.222 71.7865  26
   2  13 -25 809.781 77.3240  40
   2  13 -25 807.589 71.8794   7
   2  13 -25 778.348 84.0516   8
  -2  13  25 872.208 97.7033  38
   2 -13 -23 910.070 77.4301  26
   2  13 -23 753.335 86.6387   8
   2  13 -23 935.257 80.0464   7
   2  13 -23 820.090 86.1271  40
  -2  13  23 778.491 104.042  38
   2 -13 -21 376.411 75.9811  26
   2  13 -21 436.532 81.4030  40
   2  13 -21 342.534 82.0852   8
   2  13 -21 471.635 82.6404   7
  -2  13  21 478.856 105.507  38
  -2  13  19 1904.27 141.490  38
   2 -13 -19 1942.11 114.683  26
   2  13 -19 1782.91 117.083  40
   2  13 -19 1852.90 119.122   8
   2  13 -19 1713.59 126.291   7
   2  13 -19 1945.29 141.782  10
   2  13 -17 281.446 86.4112   8
   2  13 -17 305.801 113.085  10
  -2  13  17 316.943 116.761  38
   2 -13 -17 368.630 88.4856  26
   2  13 -17 232.431 104.066   7
   2 -13 -15 576.719 93.0658  26
   2  13 -15 324.231 84.5171   8
   2  13 -15 506.342 124.636  10
  -2  13  15 513.570 119.210  38
   2  13 -15 599.811 98.7791  39
   2 -13 -13 400.071 92.7584  26
   2  13 -13 381.695 111.244  10
   2  13 -13 184.789 81.3813   8
  -2  13  13 435.333 119.747  38
   2  13 -13 339.122 98.5395  39
  -2  13  13 263.198 149.460  39
   2 -13 -11 299.149 93.9853  26
   2  13 -11 308.188 115.089  10
  -2  13  11 372.634 158.847  39
  -2  13  11 348.827 114.035  38
   2  13 -11 214.714 105.425  39
   2 -13  -9 195.155 94.2415  26
   2  13  -9 107.262 106.316  10
  -2  13   9 97.2237 142.382  39
   2  13  -9 127.754 107.147  39
  -2  13   9 161.097 111.469  38
   2 -13  -7 149.792 87.2675  26
   2  13  -7 260.934 112.013  10
  -2  13   7 96.1552 141.042  39
   2  13  -7 256.793 119.431  39
  -2  13   7 158.035 115.280  38
   2  13  -5 1687.71 136.755  10
   2  13  -5 1567.64 150.072  39
  -2  13   5 1846.89 139.035  38
  -2  13   5 1957.04 170.771  39
  -2  13   3 833.676 91.0142  29
   2  13  -3 816.951 108.275  10
  -2  13   3 689.316 142.217  39
   2  13  -3 576.035 136.128  39
  -2  13   3 902.491 114.727  38
  -2  13   1 477.758 81.4829  29
   2  13  -1 457.615 94.9466  10
  -2  13   1 448.952 105.428  38
   2  13  -1 375.369 112.196  38
   2  13  -1 530.659 137.791  39
  -2  13   1 337.178 135.296  39
   2  13   1 480.017 151.152  39
   2  13   1 391.326 111.459  38
  -2  13  -1 395.942 126.381  39
  -2  13  -1 560.794 84.4447  29
   2  13   3 550.044 126.761  38
   2  13   3 846.597 147.972  39
  -2  13  -3 762.264 130.561  39
  -2  13  -3 873.624 88.6666  29
   2  13   5 3640.28 222.478  39
  -2 -13  -5 3805.56 182.498  26
   2  13   5 3877.12 207.471  38
  -2  13  -5 3324.16 197.455  39
  -2  13  -5 3553.24 173.139  29
  -2 -13  -7 4411.56 205.406  26
  -2  13  -7 3907.83 216.803  39
  -2  13  -7 4242.53 196.606  29
  -2  13  -9 586.870 92.2976  40
  -2  13  -9 738.865 74.8119  29
  -2 -13  -9 784.730 90.5618  26
  -2  13  -9 606.663 104.699  39
   2  13   9 678.486 127.976  38
  -2 -13 -11 1657.69 111.132  26
  -2  13 -11 1591.92 119.853  39
   2  13  11 1836.53 153.793  38
  -2  13 -11 1485.28 95.2145  29
  -2  13 -11 1791.95 120.226  40
  -2  13 -13 2164.17 134.536  40
  -2 -13 -13 2194.55 127.775  26
  -2  13 -13 2055.57 130.880  39
   2  13  13 2001.33 158.607  38
  -2  13 -13 2493.04 112.392  29
  -2  13 -13 1969.93 127.485   8
  -2  13 -15 3942.75 209.241  10
  -2  13 -15 3363.68 183.257   8
  -2 -13 -15 3920.27 181.694  26
   2  13  15 4096.36 222.923  39
  -2  13 -15 3969.73 192.612  40
   2  13  15 4085.44 213.572  38
   2  13  17 5392.98 265.188  38
  -2  13 -17 6179.53 258.735  10
  -2 -13 -17 5643.03 241.563  26
  -2  13 -17 5231.00 250.704  40
   2  13  17 5694.99 273.171  39
  -2  13 -17 4999.48 244.404   8
  -2  13 -19 3201.89 167.119   8
  -2 -13 -19 3266.25 158.555  26
  -2  13 -19 3418.53 171.772  40
   2  13  19 3916.73 199.156  39
   2  13  19 3557.46 189.795  38
   2  13  21 3572.68 184.091  39
  -2  13 -21 3335.17 169.782  40
  -2  13 -21 3304.54 160.979   7
  -2  13 -21 3605.68 164.376   8
  -2 -13 -21 3166.63 155.809  26
  -2  13 -23 1589.43 114.967  10
   2  13  23 1694.68 125.441  39
  -2  13 -23 1779.82 108.160  40
  -2 -13 -23 1574.48 88.0099  26
  -2  13 -25 4284.14 215.584  10
   2  13  25 5305.38 221.789  39
  -2  13 -25 4660.64 213.963  40
  -2  13 -25 4912.74 213.405   8
  -2 -13 -25 4936.65 204.903  26
  -2  13 -27 3968.57 174.109  10
  -2 -13 -27 3862.61 164.402  26
  -2  13 -27 3668.16 173.637  40
  -2  13 -27 3998.34 173.551   8
   2 -14 -26 51.5519 38.5680  26
   2  14 -26-23.5979 44.0628   8
  -2  14  24 253.745 64.6415  38
  -2  14  24 163.703 86.7188  39
   2 -14 -24 160.320 46.8404  26
   2 -14 -22 63.5864 53.3596  26
   2  14 -22-111.349 62.4019   8
   2  14 -22 15.5608 87.3704  10
   2  14 -22 98.5573 64.9345   7
   2 -14 -20 855.591 72.0045  26
   2  14 -20 546.765 72.4378   8
   2  14 -20 746.044 100.112  10
  -2  14  20 791.857 91.2223  38
   2  14 -20 818.777 85.4669   7
  -2  14  18 306.594 92.0802  38
   2  14 -18-5.04641 100.924  10
   2  14 -18 55.8587 83.9633   7
   2 -14 -18 237.693 68.9795  26
   2  14 -16-64.6055 106.902  10
  -2  14  16 41.0891 130.442  39
  -2  14  16 379.222 97.3949  38
   2 -14 -16 263.141 78.0512  26
   2  14 -16 17.0078 95.5610   7
   2 -14 -14 485.757 86.2159  26
  -2  14  14 666.515 106.021  38
   2  14 -14 325.900 93.2608  39
  -2  14  14 553.193 138.594  39
   2 -14 -12 1107.07 101.653  26
   2  14 -12 610.765 125.121  10
   2  14 -12 988.625 110.939  39
  -2  14  12 1572.32 122.804  38
  -2  14  12 1368.45 152.087  39
  -2  14  10 853.560 148.970  39
   2  14 -10 775.078 110.512  39
  -2  14  10 969.979 115.866  38
   2 -14 -10 518.301 89.8319  26
   2  14  -8 55.2586 103.763  10
  -2  14   8 360.444 107.249  38
   2  14  -8 141.676 105.051  39
  -2  14   8 93.2147 130.341  39
   2 -14  -8 164.124 89.3959  26
   2  14  -6 172.818 100.146  10
  -2  14   6 213.739 103.945  38
  -2  14   6 182.557 125.456  39
   2  14  -6 143.996 109.592  39
   2 -14  -6 121.780 84.2819  26
   2  14  -4 356.375 92.9259  10
  -2  14   4 375.598 129.929  39
  -2  14   4 299.392 101.241  38
   2  14  -4 411.123 116.676  39
   2 -14  -4 418.575 91.4333  26
   2  14  -2 141.647 84.4392  10
  -2  14   2 157.205 85.6736  10
   2  14  -2 225.912 120.574  39
  -2  14   2 165.570 116.820  39
  -2  14   0 368.945 91.5698  10
  -2  14   0 474.988 112.875  39
   2  14   0 176.519 121.725  39
  -2 -14  -2 269.610 80.6470  26
  -2  14  -2 50.9296 102.750  39
   2  14   2 90.7897 98.3528  38
   2  14   2 266.725 130.878  39
   2  14   4 275.066 90.9587   7
  -2 -14  -4 262.054 77.2690  26
   2  14   4 192.899 108.557  38
   2  14   4 256.451 134.078  39
  -2  14  -4 213.479 102.524  39
  -2  14  -4 90.9456 70.3503  29
   2  14   6 102.615 79.2345   7
  -2 -14  -6 71.9564 73.1729  26
  -2  14  -6 73.2590 93.4874  39
   2  14   6 98.6896 105.921  38
   2  14   6 31.7679 131.579  39
  -2  14  -6-88.7288 65.2181  29
  -2  14  -8 91.5279 108.078  10
  -2 -14  -8 24.1094 69.1921  26
   2  14   8 252.004 108.886  38
  -2  14  -8 78.2055 87.2373  39
  -2  14  -8-41.9433 63.0332  29
  -2 -14 -10 275.576 73.2572  26
  -2  14 -10 371.336 112.520  10
   2  14  10 440.719 110.086  38
  -2  14 -10 328.247 82.3115  39
  -2 -14 -12 96.5818 67.1005  26
  -2  14 -12-78.1852 110.689  10
   2  14  12 214.436 104.123  38
  -2  14 -12-107.992 76.2303  39
  -2 -14 -14 179.129 62.1205  26
  -2  14 -14 51.3488 98.6144  10
   2  14  14 1.63097 118.502  39
   2  14  14 249.877 97.9695  38
  -2  14 -16 320.667 82.8839   7
  -2  14 -16 13.2645 100.540  10
  -2 -14 -16 233.912 61.3820  26
   2  14  16 106.525 111.468  39
   2  14  16 197.711 95.0604  38
  -2  14 -18 481.675 81.1452   7
  -2  14 -18 350.665 66.0134   8
  -2  14 -18 614.214 98.0279  10
  -2 -14 -18 647.820 59.3282  26
   2  14  18 499.372 86.8173  38
   2  14  18 683.425 102.475  39
  -2  14 -20 147.771 63.5661   7
  -2 -14 -20 220.318 47.3796  26
   2  14  20 209.343 75.1944  38
   2  14  20 191.361 85.3802  39
  -2  14 -20 104.002 57.8861   8
  -2 -14 -22 214.132 40.5509  26
   2  14  22 113.452 69.8129  38
   2  14  22 213.551 74.1185  39
  -2  14 -22 61.0725 51.7891   8
  -2  14 -24-108.448 63.2479  10
  -2  14 -24-31.4579 43.9038   8
  -2 -14 -24 88.4980 31.8563  26
   2  14  24 135.833 56.2013  39
   2  15 -21 115.431 45.0196   7
   2 -15 -21 115.443 37.6484  26
   2  15 -21 47.9570 61.3009  10
  -2  15  21 99.9457 48.4765  38
   2  15 -19 964.291 83.4569  10
   2  15 -19 968.527 72.9390   7
   2 -15 -19 878.665 62.0323  26
  -2  15  19 1011.42 73.3154  38
  -2  15  17 1196.90 81.1852  38
   2  15 -17 912.481 86.4943  10
   2 -15 -17 1132.30 70.4497  26
  -2  15  17 1082.07 102.011  39
  -2  15  15 38.1818 94.1545  39
  -2  15  15 87.0473 69.9849  38
   2  15 -15-92.7629 82.9059  10
   2 -15 -15 20.0870 54.3070  26
  -2  15  13 229.935 75.5504  38
  -2  15  13 22.5347 95.6249  39
   2  15 -13 122.343 81.3431  10
   2 -15 -13 55.0469 60.0918  26
   2 -15 -11 167.364 63.4232  26
   2  15 -11 147.573 79.9370  10
  -2  15  11 124.841 98.5061  39
  -2  15  11 189.536 76.9025  38
   2  15 -11 81.7859 68.6585  39
   2  15 -11 318.125 85.5835   7
   2 -15  -9 1.66734 68.8027  26
   2  15  -9-37.8132 82.0437  10
  -2  15   9 50.8596 100.705  39
   2  15  -9 71.0505 75.5415  39
  -2  15   9 48.5981 80.9066  38
   2  15  -9 15.3169 85.9022   7
   2 -15  -7 141.911 68.8343  26
   2  15  -7 267.895 79.5718  10
  -2  15   7 69.8223 99.5333  39
   2  15  -7 192.078 85.8720  39
  -2  15   7 147.101 67.9748   7
   2  15  -7 130.537 90.4755   7
   2 -15  -5 141.350 71.5560  26
   2  15  -5 171.374 75.4947  10
  -2  15   5 102.513 99.1385  39
   2  15  -5 265.312 92.5761  39
   2  15  -5 41.9532 88.4748   7
   2  15  -3 2679.88 135.159   7
  -2  15   3 2335.11 145.987  39
   2  15  -3 2183.47 146.486  39
   2 -15  -3 1981.46 126.452  26
  -2 -15   3 2483.25 123.081  26
   2  15  -1 2190.10 124.178   7
   2  15  -1 1815.12 133.530  39
  -2  15   1 1519.73 131.404  39
  -2 -15   1 1861.15 106.869  26
   2 -15  -1 2091.02 113.298  26
  -2  15  -1 186.804 89.2423  39
   2  15   1 461.012 108.097  39
  -2  15  -1 394.970 74.6539  10
   2  15   1 408.462 84.3490   7
  -2 -15  -1 161.794 65.0841  26
   2 -15   1 400.235 78.3554  26
   2  15   3 535.792 110.403  39
  -2  15  -3 374.701 86.0584  39
  -2 -15  -3 433.507 67.1086  26
  -2  15  -3 356.188 83.9735  10
   2  15   3 544.423 80.5045   7
   2  15   5 3149.24 184.238  39
  -2  15  -5 3108.88 166.233  39
   2  15   5 3438.17 157.835   7
  -2  15  -5 3077.60 166.824  10
   2  15   7 1223.01 117.907  39
  -2  15  -7 579.601 80.5238  39
   2  15   7 1235.31 97.1427  38
  -2  15  -7 858.208 97.6433  10
  -2 -15  -7 776.358 72.5066  26
  -2  15  -9-35.5970 85.1530  10
   2  15   9 191.791 86.0433  38
  -2  15  -9 113.588 63.5433  39
  -2 -15  -9 84.1457 58.3155  26
   2  15  11 1345.01 100.809  38
  -2  15 -11 1463.64 104.720  10
  -2 -15 -11 1210.87 79.9984  26
  -2  15 -13 64.9334 81.0342  10
   2  15  13 108.082 74.3007  38
  -2 -15 -13 93.9030 47.8829  26
  -2  15 -15 914.948 80.5327   7
  -2  15 -15 775.351 86.2167  10
   2  15  15 1008.09 94.0148  39
   2  15  15 1002.49 82.7674  38
  -2 -15 -15 865.073 59.8603  26
   2  15  17 1821.07 101.578  38
   2  15  17 2021.18 107.281  39
  -2  15 -17 1652.71 106.651  10
  -2  15 -17 1640.46 94.4741   7
  -2 -15 -17 1764.50 84.3514  26
  -2  15 -19 494.486 66.7214  10
  -2  15 -19 411.910 49.2082   7
   2  15  19 465.966 64.6550  39
   2  15  19 614.128 58.9045  38
  -2 -15 -19 482.697 37.2002  26
  -2  16  12 1357.74 91.9846  39
   2  16 -12 1152.36 80.7051  10
  -2 -16  12 1404.64 72.6375  26
   2  16 -12 1359.38 86.5672   7
   2 -16 -12 1420.23 74.5800  26
   2  16 -10 722.608 65.9712  10
  -2 -16  10 953.897 59.5724  26
   2  16 -10 726.077 74.2753   7
  -2  16  10 876.789 80.1057  39
   2 -16 -10 1005.76 63.3688  26
   2  16  -8 63.1281 48.7347  10
  -2 -16   8 107.490 45.8748  26
   2 -16  -8 74.8565 49.7947  26
   2  16  -8-11.6247 66.8295   7
   2  16  -8 60.4631 57.3054  39
  -2  16   8 70.6197 70.9323  39
   2 -16  -6 114.554 53.1333  26
  -2 -16   6 100.463 46.0537  26
   2  16  -6-9.98459 67.7668   7
  -2  16   6 20.3131 44.8513   7
  -2  16   6 40.6484 66.0035  39
   2  16  -6 100.343 61.6010  39
  -2 -16   4 192.305 48.0160  26
   2 -16  -4 126.006 55.0898  26
  -2  16   4 61.1474 54.8975   7
   2  16  -4 169.158 66.5765   7
   2  16  -4 111.837 65.2112  39
  -2  16   4 107.946 65.7489  39
   2 -16  -2 347.454 57.5033  26
  -2 -16   2 283.898 49.8783  26
   2  16  -2 242.610 72.7394  39
  -2  16   2 394.643 69.6132  39
  -2  16   2 136.537 59.5984   7
   2  16  -2 194.360 63.6022   7
   2 -16   0 301.064 57.9959  26
   2  16   0 451.193 62.8385   7
   2  16   0 381.972 73.6477  39
  -2  16   0 359.068 67.4426  39
  -2 -16   0 523.224 51.8753  26
  -2  16  -2 1236.04 85.7784  39
   2  16   2 1071.73 97.2473  39
  -2  16  -2 1315.56 92.7129   7
  -2 -16  -2 1363.13 75.7016  26
  -2  16  -4 2149.87 113.927  39
   2  16   4 2435.39 127.701  39
   2 -16   4 2624.55 115.367  26
  -2  16  -4 2140.22 112.522  10
  -2  16  -4 2493.83 124.222   7
  -2 -16  -4 2390.60 110.051  26
   2  16   6 725.536 86.5519  39
  -2  16  -6 939.885 70.8896  10
   2 -16   6 900.080 68.8501  26
  -2  16  -6 962.546 81.5765   7
  -2 -16  -6 1128.00 61.2167  26
   2 -16   8 941.868 64.7960  26
  -2  16  -8 868.983 69.7512  10
  -2  16  -8 814.618 77.2034   7
  -2 -16  -8 846.640 54.4365  26
   2 -16  10 1729.02 91.3056  26
  -2 -16 -10 1957.06 83.7924  26
   3   0 -47 9.30843 44.2898  24
   3   0 -47 18.5067 66.0913  42
   3   0 -45 49.7201 56.6840  24
   3   0 -43 98.8907 52.6517  27
   3   0 -41-105.170 110.410  34
   3   0 -41-104.838 120.360  41
   3   0 -41 76.6483 62.9016  27
   3   0 -39-91.5157 126.084  41
   3   0 -39 126.311 72.3754  27
   3   0 -37 108.554 72.3975  27
   3   0 -37 55.6213 62.7883  16
   3   0 -37-5.27478 122.008  41
   3   0 -37 273.725 157.065  17
   3   0 -37 232.001 251.359   5
   3   0 -35 10.5230 114.726  41
   3   0 -35 29.0402 162.885  17
   3   0 -35-44.9218 68.7631  27
   3   0 -35-116.986 252.275   5
   3   0 -33-15.7932 237.862   5
   3   0 -33 14.3379 167.584  17
   3   0 -33-3.38972 110.341  41
   3   0 -33 1.77794 71.1367  23
   3   0 -33 29.0723 69.0837  27
   3   0 -31 29.4288 244.882   5
   3   0 -31-138.136 170.228  17
   3   0 -31 1.59240 106.593  41
   3   0 -31 21.1499 74.1569  23
   3   0 -31 13.1507 65.9088  27
   3   0 -29-33.5893 228.527   5
   3   0 -29 105.228 171.061  17
   3   0 -29-38.3479 97.5523  41
   3   0 -29 90.8436 66.8686  23
   3   0 -29 2.32118 60.2573  27
   3   0 -27-28.5417 162.137  17
   3   0 -27 8.65210 59.3953  23
   3   0 -27 8.04142 88.7958  41
   3   0 -27 8.26952 71.0289  40
   3   0 -27-114.476 225.804   5
   3   0 -25-20.5998 80.1631  41
   3   0 -25 30.1134 155.071  17
   3   0 -25 75.4507 212.462   5
   3   0 -25-1.95645 82.3554  25
   3   0 -23 23.7520 158.770  17
   3   0 -23-223.481 220.518   5
   3   0 -23 37.5074 84.4778  25
   3   0 -21 119.179 157.937  17
   3   0 -21 116.953 203.883   5
   3   0 -21-22.4415 85.7554  25
   3   0 -19 33.1954 154.756  17
   3   0 -19-21.6892 193.323   5
   3   0 -19 15.8668 85.2915  25
   3   0 -17-6.31575 182.705   5
   3   0 -17 7.27956 148.645  17
  -3   0  15 44.2566 77.5173   6
   3   0 -15-191.452 168.089   5
   3   0 -15 12.5251 134.778  17
   3   0 -13 28.7494 73.5100  30
   3   0 -13 32.4654 169.275   5
  -3   0  13 37.4756 72.2236   6
   3   0 -13 14.0176 125.928  17
   3   0 -11-20.7267 64.9346  30
   3   0 -11 7.79277 154.740   5
  -3   0  11-33.9104 66.3022   6
   3   0 -11 28.3675 117.219  17
   3   0  -9 300.820 151.484   5
   3   0  -9 176.847 61.9349  30
   3   0  -7 709.580 133.754   5
   3   0  -5 27.2059 26.9256  30
   3   0  -5-33.5775 97.7562   3
   3   0  -5 7.42321 53.9947   1
   3   0  -3-27.2701 82.5384   3
  -3   0   3 29.0959 24.0200  25
   3   0  -3 57.9260 53.6213   2
   3   0  -1 19.7884 85.8331   3
  -3   0   1 37.1029 37.0876  25
  -3   0  -1 53.4243 51.8329  25
  -3   0  -1 30.2910 45.6353  17
   3   0   1 61.0666 91.4261   2
  -3   0  -3 12.2191 69.6844  25
  -3   0  -3 22.3222 72.3707  17
   3   0   3-7.87534 126.715   2
  -3   0  -5 133.343 105.403  17
   3   0   5 258.587 167.294   2
  -3   0  -7 130.862 134.327  17
   3   0   7 94.6700 193.282   2
  -3   0  -9 272.594 143.698  17
  -3   0 -11 40.3289 111.343  25
  -3   0 -11 85.3785 135.609  17
  -3   0 -13-11.1019 118.185  25
  -3   0 -13 39.5195 146.511  17
  -3   0 -15 223.514 125.023  25
  -3   0 -15 85.3848 163.996  17
  -3   0 -17-34.6863 124.589  25
  -3   0 -17 2.96584 156.202   5
  -3   0 -17 12.0126 169.238  17
  -3   0 -19-51.6122 125.797  25
  -3   0 -19-71.5489 165.333   5
  -3   0 -19 49.4136 171.693  17
  -3   0 -21-5.72237 124.589  25
  -3   0 -21-35.4391 172.980   5
  -3   0 -21-43.9886 164.090  17
  -3   0 -23-25.1035 124.718  25
  -3   0 -23-104.812 172.736  17
  -3   0 -23 80.7543 173.989   5
  -3   0 -25 60.0450 69.8654  27
  -3   0 -25 19.5660 64.4733  26
  -3   0 -25-6.81949 126.404  25
  -3   0 -25 61.3564 171.816  17
  -3   0 -25-15.4108 197.911   5
  -3   0 -27 19.2396 74.1257  27
  -3   0 -27-5.07744 68.6504  26
  -3   0 -27 77.1638 124.663  25
  -3   0 -27-4.64666 173.688  17
  -3   0 -27 133.615 199.297   5
  -3   0 -29-13.0448 68.3696  26
  -3   0 -29-1.92564 78.4796  27
  -3   0 -29-3.55121 119.985  25
  -3   0 -29 4.85829 175.789  17
  -3   0 -29 109.077 210.050   5
  -3   0 -31-91.4229 207.768   5
  -3   0 -31-66.3707 114.930  25
  -3   0 -31-21.0262 105.394  41
  -3   0 -31-2.26203 72.0373  26
  -3   0 -31-19.8537 81.7867  27
  -3   0 -31-60.4092 173.666  17
  -3   0 -33 60.7445 118.067  41
  -3   0 -33 92.7503 85.3045  27
  -3   0 -33 340.685 178.274  17
  -3   0 -35 94.3743 152.637  17
  -3   0 -35 39.6258 84.2001  27
  -3   0 -35-120.339 113.957  41
  -3   0 -37-31.5468 81.0723  27
  -3   0 -37-93.9475 112.189  41
  -3   0 -39 14.3855 75.9787  27
  -3   0 -39-76.6180 101.993  41
  -3   0 -41 67.5684 58.3412  24
  -3   0 -41 4.03770 64.4661  27
  -3   0 -41-155.612 92.3014  41
   3   0  41-26.6207 131.295  43
   3   0  43 34.8504 104.581  43
  -3   0 -43 129.854 53.5861  27
  -3   0 -43 29.4641 48.5101  24
  -3   0 -45 33.3439 35.2216  24
  -3   0 -45 88.4300 40.8300  27
   3  -1 -48 244.401 69.6646   4
   3   1 -48 222.072 68.1569   4
   3  -1 -48 160.713 58.7916  42
   3   1 -48 213.234 49.2412  42
   3   1 -48 263.974 39.6901  24
   3  -1 -48 295.284 40.3456  24
   3  -1 -46-41.0548 85.6954   4
   3   1 -46 52.8874 70.6049  42
   3  -1 -46 50.9602 50.8380  24
   3   1 -46-5.84812 49.6961  24
   3   1 -44 155.979 60.1217  24
   3   1 -44 202.056 88.9172  34
   3   1 -44 219.758 50.2432  27
   3  -1 -44 195.735 109.383   4
   3   1 -42-4.55988 59.2173  27
   3  -1 -42 17.8595 106.052  41
   3   1 -42-132.416 104.029  34
   3  -1 -42-1.17624 52.9890  27
   3   1 -40 134.797 118.709  34
   3   1 -40 6.06592 65.6809  27
   3  -1 -40 75.9502 62.9353  27
   3   1 -38 645.902 122.680  41
   3   1 -38 538.599 75.6604  27
   3  -1 -38 538.998 73.2171  27
   3  -1 -36 670.847 77.9249  27
   3   1 -36 751.204 80.4114  27
   3  -1 -36 658.506 173.157  17
   3   1 -36 699.436 163.875  17
   3   1 -36 757.539 71.3968  16
   3   1 -36 995.603 124.995  41
   3   1 -36 1115.90 246.915   5
   3  -1 -36 1043.85 258.382   5
   3  -1 -34 655.876 84.8794  23
   3  -1 -34 675.384 77.3294  27
   3   1 -34 594.149 78.2212  27
   3   1 -34 893.477 170.720  17
   3  -1 -34 648.160 180.712  17
   3   1 -34 713.839 70.3042  16
   3   1 -34 739.659 119.860  41
   3   1 -34 553.726 88.7349  40
   3   1 -34 432.969 244.379   5
   3  -1 -34 718.090 248.442   5
   3  -1 -32 120.454 180.708  17
   3   1 -32-13.6169 164.104  17
   3  -1 -32 215.790 249.295   5
   3   1 -32-53.3814 246.098   5
   3   1 -32 80.8623 107.961  41
   3   1 -32 50.1546 85.6272  40
   3  -1 -32 27.2561 72.4987  23
   3  -1 -32 99.1663 64.9107  27
   3   1 -32 88.7958 68.4730  27
   3   1 -30 809.245 166.849  17
   3  -1 -30 779.917 178.009  17
   3   1 -30 761.726 76.5723  27
   3  -1 -30 906.210 234.555   5
   3   1 -30 646.454 237.188   5
   3   1 -30 768.920 90.6292  40
   3   1 -30 521.709 107.020  41
   3  -1 -30 799.400 74.7420  27
   3   1 -30 674.499 79.4534  23
   3  -1 -30 722.617 73.9556  23
   3   1 -28 1349.84 89.6493  23
   3  -1 -28 1263.90 86.8873  23
   3   1 -28 1286.87 176.783  17
   3  -1 -28 1245.67 192.607  17
   3  -1 -28 1641.34 248.167   5
   3   1 -28 1402.62 246.330   5
   3   1 -28 1228.54 113.050  41
   3   1 -28 1206.90 102.031  40
   3   1 -28 1267.16 85.3802  27
   3  -1 -28 1157.31 117.908  25
   3   1 -26 5547.25 238.971  41
   3   1 -26 5042.33 231.246  40
   3  -1 -26 4489.15 249.321  25
   3   1 -26 5343.30 340.845   5
   3  -1 -26 5907.93 351.943   5
   3  -1 -26 5251.48 309.934  17
   3   1 -26 4992.35 290.607  17
   3  -1 -24 6985.68 326.482  25
   3   1 -24 6725.78 308.917  25
   3   1 -24 7895.98 399.985   5
   3  -1 -24 7791.41 406.594   5
   3   1 -24 7385.36 358.082  17
   3  -1 -24 7317.63 371.710  17
   3   1 -22 1166.82 93.8914  25
   3   1 -22 932.709 216.347   5
   3  -1 -22 1231.70 223.145   5
   3   1 -22 1132.28 166.251  17
   3  -1 -22 1283.97 182.430  17
  -3   1  20 1225.82 122.032   6
   3  -1 -20 1232.32 216.255   5
   3   1 -20 1128.02 210.569   5
   3   1 -20 986.009 90.6694  25
   3   1 -20 999.951 158.020  17
   3  -1 -20 1126.05 181.142  17
   3  -1 -20 918.743 117.050  30
  -3   1  18 15823.6 640.129   6
   3   1 -18 14545.1 678.527   5
   3  -1 -18 14178.4 677.189   5
   3   1 -18 15404.0 631.121  25
   3   1 -18 15166.0 655.861  17
   3  -1 -18 15152.8 642.203  30
  -3   1  16 290.553 96.7899   6
   3  -1 -16 450.252 183.214   5
   3   1 -16 224.985 68.9944  25
   3   1 -16 297.045 130.832  17
   3  -1 -16 366.835 92.6885  30
  -3   1  14 17902.1 727.557   6
   3  -1 -14 18630.3 759.052   5
   3   1 -14 17659.0 719.972  25
   3   1 -14 16909.3 736.759  17
   3  -1 -14 17274.1 729.464  30
   3  -1 -12 33017.9 1416.93   5
   3   1 -12 36336.9 1391.48  25
   3   1 -12 33163.8 1403.36  17
   3  -1 -12 31898.9 1398.44  30
   3   1 -10 395.538 100.802  17
   3  -1 -10 622.134 150.997   5
   3   1 -10 533.356 47.2302  25
   3  -1 -10 458.546 80.3582  30
   3  -1  -8 546.851 76.8688  30
   3   1  -8 488.920 91.5023  17
   3  -1  -8 509.901 154.030   5
   3   1  -8 389.003 51.5153   1
   3   1  -8 469.633 32.0957  25
   3  -1  -6 38114.7 1544.61   5
   3   1  -6 40042.3 1529.52  17
   3   1  -6 36412.9 1527.11   1
   3  -1  -6 37517.0 1529.79  30
   3  -1  -4 64026.3 2751.50  30
   3   1  -4 65246.9 2748.82  17
   3   1  -4 66569.3 2751.55   1
   3  -1  -4 67881.9 2761.60   5
  -3  -1   2 131116. 5249.88  30
   3   1  -2 119744. 5256.22   5
   3  -1  -2 119311. 5255.66   1
  -3   1   2 126816. 5251.49  25
  -3   1   0 59116.6 2292.48  25
  -3   1   0 56336.1 2290.53  17
   3  -1   0 54047.1 2297.92   1
   3  -1   0 58527.6 2297.41   2
  -3  -1   0 55752.8 2291.17  30
  -3   1  -2 152826. 5909.71  25
  -3   1  -2 146294. 5907.76  17
  -3  -1  -2 145238. 5908.86  30
   3  -1   2 147781. 5914.66   2
   3  -1   2 137050. 5915.76   1
  -3   1  -4 14502.0 621.543  17
   3  -1   4 15072.2 635.177   2
  -3  -1  -4 15637.8 621.177  30
   3   1   6 216332. 8800.47   6
  -3   1  -6 207545. 8800.61  17
   3  -1   6 226462. 8811.32   2
  -3  -1  -6 226293. 8800.68  30
   3   1   8 219061. 8867.90   6
  -3   1  -8 214725. 8868.95  17
   3  -1   8 232444. 8883.67   2
  -3  -1  -8 219070. 8867.97  30
  -3  -1 -10 17835.6 729.745  30
  -3   1 -10 17616.9 733.625  17
   3   1  10 17766.0 732.033   6
   3  -1  10 15778.6 759.610   2
  -3   1 -10 17604.8 730.362  25
  -3  -1 -12 58172.0 2251.19  30
   3   1  12 57439.2 2250.38   6
  -3   1 -12 54734.1 2249.35  25
  -3   1 -12 50704.3 2252.21  17
  -3   1 -14 86920.2 3386.51  25
  -3  -1 -14 83678.0 3387.52  30
  -3   1 -14 79264.7 3389.87  17
  -3   1 -16 36517.3 1516.78  17
  -3  -1 -16 34475.9 1523.25  17
  -3   1 -16 35820.1 1507.43  25
  -3  -1 -18 18344.9 813.026  17
  -3   1 -18 18990.9 802.853  17
  -3  -1 -18 18280.1 795.446  25
  -3   1 -18 18132.6 789.873  25
  -3   1 -18 19813.9 813.626   5
  -3  -1 -18 19028.2 806.169   5
  -3  -1 -20 15960.0 710.583  17
  -3   1 -20 16192.7 700.677  17
  -3  -1 -20 16396.7 692.230  25
  -3   1 -20 15744.4 684.725  25
  -3   1 -20 15216.7 707.330   5
  -3  -1 -20 16370.1 704.488   5
  -3   1 -22 9211.50 444.791  17
  -3  -1 -22 8805.60 455.592  17
  -3  -1 -22 8912.65 429.466  25
  -3   1 -22 9634.58 422.527  25
  -3   1 -22 9338.57 460.052   5
  -3  -1 -22 9558.28 452.000   5
  -3   1 -24 10898.6 505.481  17
  -3  -1 -24 11009.2 515.931  17
  -3  -1 -24 10253.1 514.309   5
  -3   1 -24 10985.6 523.389   5
  -3   1 -24 10630.2 479.538  25
  -3  -1 -24 10679.9 489.966  25
  -3   1 -26 14837.0 607.257  26
  -3  -1 -26 14439.0 607.745  27
  -3  -1 -26 15093.6 608.203  26
  -3   1 -26 14820.7 662.588  17
  -3  -1 -26 14779.2 672.084  17
  -3  -1 -26 14872.8 682.590   5
  -3   1 -26 14910.2 683.704   5
  -3  -1 -26 14128.8 648.288  25
  -3   1 -26 14149.2 638.384  25
  -3  -1 -28 2787.75 138.139  26
  -3  -1 -28 2424.06 138.381  27
  -3  -1 -28 2865.17 238.930  17
  -3   1 -28 2594.16 218.577  17
  -3   1 -28 2623.20 266.315   5
  -3  -1 -28 2968.64 253.014   5
  -3  -1 -28 2412.64 192.752  25
  -3   1 -28 2326.88 175.973  25
  -3  -1 -30 3317.15 280.571   5
  -3   1 -30 3177.46 284.419   5
  -3  -1 -30 3090.37 156.453  26
  -3   1 -30 3096.45 155.923  27
  -3  -1 -30 3157.22 157.186  27
  -3  -1 -30 3208.28 248.909  17
  -3   1 -30 2917.33 238.833  17
  -3   1 -30 2766.23 171.452  41
  -3  -1 -30 2845.06 207.053  25
  -3   1 -30 2936.29 188.692  25
  -3  -1 -32 49.8866 204.127   5
  -3   1 -32-29.1274 206.682   5
  -3  -1 -32-37.3194 178.332  17
  -3   1 -32 162.284 162.250  17
  -3   1 -32 84.8765 82.6143  27
  -3  -1 -32 130.329 82.8635  27
  -3  -1 -32 49.3620 73.8661  26
  -3   1 -32 136.681 103.705  41
  -3  -1 -32-7.50638 121.724  25
  -3   1 -34 4913.75 300.225  17
  -3  -1 -34 5323.62 312.432  17
  -3  -1 -34 5482.43 355.433   5
  -3   1 -34 5444.43 364.089   5
  -3  -1 -34 5008.31 233.617  26
  -3  -1 -34 4792.42 232.227  27
  -3   1 -34 4870.08 249.086  41
  -3  -1 -34 5782.91 254.033  41
  -3   1 -34 5173.53 232.967  27
  -3   1 -36-53.5269 82.9967  27
  -3  -1 -36 16.7698 78.0224  27
  -3   1 -36-73.5635 104.501  41
  -3  -1 -36 58.7105 112.093  41
  -3  -1 -38 350.944 76.4128  27
  -3   1 -38 324.282 80.5981  27
   3   1  38 430.166 153.064  43
  -3  -1 -38 325.810 113.066  41
  -3   1 -38 338.009 101.205  41
  -3   1 -40-2.78495 60.7018  24
  -3   1 -40 64.3240 69.3251  27
  -3  -1 -40 2.89354 67.7488  27
   3   1  40 18.9567 131.403  43
  -3   1 -40 114.522 86.7611  41
  -3  -1 -40 49.5055 99.2738  41
  -3   1 -42 478.743 54.4869  24
  -3  -1 -42 270.125 86.8907  41
   3  -1  42 202.399 127.509  43
   3   1  42 135.181 110.275  43
  -3  -1 -42 386.805 58.6606  27
  -3   1 -42 421.875 62.9527  27
  -3  -1 -44 31.0859 44.5145  27
  -3   1 -44 39.5522 46.7037  27
   3  -1  44-24.0820 96.1934  43
  -3   1 -44-46.0440 68.2961  34
  -3   1 -44-60.7543 40.2735  24
  -3  -1 -44 38.6562 40.4414  24
   3  -2 -47 611.416 50.9711  24
   3   2 -47 513.519 49.2769  24
   3   2 -47 428.226 78.0226   4
   3  -2 -47 450.613 82.3981   4
   3   2 -45 193.264 87.2434  34
   3   2 -45 362.408 47.3058  27
   3   2 -45 343.164 55.6642  24
   3   2 -45 416.194 72.8395  42
   3  -2 -45 314.189 96.9833   4
   3   2 -45 221.563 91.7039   4
   3   2 -43 38.8469 53.9634  27
   3   2 -43 133.431 103.282  34
   3  -2 -43-48.3799 105.376   4
   3   2 -43 59.9026 63.1047  24
   3   2 -41 1140.00 88.7646  24
   3  -2 -41 1063.19 74.0229  27
   3   2 -41 1199.49 80.8839  27
   3   2 -41 984.254 131.479  34
   3  -2 -39 149.747 60.9541  27
   3  -2 -39 106.095 81.7730  26
   3   2 -39 115.519 67.4277  27
   3   2 -37 411.375 113.925  41
   3   2 -37 636.638 146.577  17
   3  -2 -37 459.369 162.858  17
   3  -2 -37 323.625 85.4967  26
   3  -2 -37 509.574 69.2495  27
   3   2 -37 423.700 76.3721  27
   3  -2 -35 610.479 178.186  17
   3   2 -35 433.834 154.456  17
   3  -2 -35 374.957 69.6658  27
   3   2 -35 370.404 75.4386  27
   3  -2 -35 396.741 74.0326  23
   3  -2 -35 249.351 121.334  41
   3   2 -35 250.286 113.071  41
   3   2 -35 280.607 96.4738  40
   3  -2 -35 443.323 239.387   5
   3   2 -35 150.054 248.663   5
   3   2 -33 3475.83 158.712  16
   3  -2 -33 3770.58 267.651  17
   3   2 -33 3535.41 245.392  17
   3  -2 -33 3493.16 161.918  27
   3  -2 -33 3124.08 317.692   5
   3   2 -33 3399.40 323.031   5
   3  -2 -33 3399.81 164.886  23
   3   2 -33 3109.57 179.224  40
   3  -2 -33 3016.48 192.661  41
   3   2 -33 3477.56 192.357  41
   3   2 -33 3590.94 165.978  27
   3  -2 -31-47.2100 191.206  17
   3   2 -31 117.195 160.757  17
   3  -2 -31 160.865 66.0479  27
   3   2 -31 144.001 71.7729  27
   3   2 -31 120.493 107.228  41
   3  -2 -31 11.3054 110.173  41
   3   2 -31-10.7198 91.8082  40
   3  -2 -31 80.5599 71.8265  23
   3   2 -31 102.520 59.4098  16
   3   2 -31 234.705 231.422   5
   3  -2 -31-112.228 242.700   5
   3  -2 -29-20.6842 227.192   5
   3   2 -29 71.8010 98.1091  41
   3   2 -29 70.9285 91.4977  40
   3  -2 -29 4.49906 100.865  41
   3   2 -29 35.2289 58.4011  16
   3  -2 -29 92.8983 63.4591  27
   3   2 -29 90.5301 66.1775  27
   3   2 -29 68.6441 157.297  17
   3  -2 -29-96.7417 184.826  17
   3   2 -29 23.7781 74.3110   8
   3  -2 -29 62.1290 66.9849  23
   3  -2 -29 126.409 107.286  25
   3   2 -27 2298.41 119.143  27
   3  -2 -27 2280.81 164.115  25
   3   2 -27 2308.63 139.582  41
   3   2 -27 2439.83 136.822  40
   3  -2 -27 2184.89 143.138  41
   3  -2 -27 2529.70 267.753   5
   3  -2 -27 2294.88 118.485  23
   3   2 -27 2314.38 120.223  23
   3  -2 -27 2322.01 232.883  17
   3   2 -27 2532.19 198.035  17
   3  -2 -25 8185.96 421.555  17
   3   2 -25 8635.79 394.635  17
   3   2 -25 8344.93 355.040  41
   3   2 -25 7838.31 350.826  40
   3  -2 -25 8430.65 448.797   5
   3   2 -23 1046.83 79.7405  25
   3  -2 -23 1322.11 191.489  17
   3   2 -23 1298.72 159.108  17
   3  -2 -23 1317.90 227.404   5
  -3   2  23 1297.57 133.550   6
   3  -2 -23 897.042 128.058  30
   3   2 -21 6743.56 302.710  25
  -3   2  21 7955.19 332.216   6
   3  -2 -21 8019.01 387.449   5
   3  -2 -21 7069.96 331.653  30
   3   2 -21 6882.94 341.842  17
   3   2 -19 8109.33 352.437  25
   3  -2 -19 8940.17 423.371   5
  -3   2  19 9134.19 376.987   6
   3   2 -19 9105.11 386.540  17
   3   2 -17 4360.90 194.998  25
  -3   2  17 4264.04 224.177   6
   3  -2 -17 4286.26 279.084   5
   3   2 -17 4470.38 233.567  17
   3  -2 -17 4599.01 224.164  30
   3   2 -15 137.560 51.9008  25
   3   2 -15 96.2029 107.191  17
   3  -2 -15 28.4113 171.401   5
   3  -2 -15 92.2765 92.2538  30
   3   2 -13 19142.8 831.459   5
   3  -2 -13 21525.0 836.754   5
   3   2 -13 19071.7 798.258  25
   3  -2 -13 20514.8 813.474  30
   3   2 -13 20021.4 813.512  17
   3  -2 -11 46086.8 1970.33   5
   3   2 -11 48011.0 1968.94   5
   3   2 -11 47887.8 1946.10  25
   3  -2 -11 49517.0 1957.69  30
   3   2 -11 49102.7 1956.57  17
   3   2  -9 41137.5 1699.65   5
   3  -2  -9 38883.1 1703.01   5
   3   2  -9 44286.6 1680.11  25
   3   2  -9 39122.9 1688.11  17
   3  -2  -9 37554.3 1689.75  30
   3   2  -7 163813. 6689.69  17
   3  -2  -7 172308. 6693.53  30
   3   2  -7 160767. 6696.27   5
   3  -2  -7 166978. 6701.17   5
   3   2  -5 99801.7 3988.91  17
   3  -2  -5 102117. 4001.62   5
   3   2  -5 95214.8 3994.05   5
   3  -2  -5 96721.3 3993.15  30
  -3   2   5 100778. 3992.28   3
  -3   2   3 4327.47 207.036   3
   3   2  -3 4742.80 214.516   5
   3  -2  -3 4222.96 220.192   1
  -3   2   1 47151.5 1810.34  25
  -3  -2   1 43143.3 1809.42  30
   3  -2  -1 45235.9 1814.92   1
   3   2  -1 40970.0 1834.12   3
   3   2   1 98768.7 4155.21   3
  -3   2  -1 104209. 4133.90  25
   3  -2   1 104167. 4140.04   1
  -3   2  -1 103054. 4133.42  17
  -3  -2  -1 99777.8 4134.53  30
   3   2   3 1596.85 234.089   3
   3  -2   3 1410.41 146.133   1
   3  -2   3 1485.48 122.145   2
  -3  -2  -3 1334.81 103.591  30
  -3   2  -5 14773.5 633.384  17
  -3  -2  -5 16540.4 636.965  30
   3  -2   5 15230.8 644.074   2
   3  -2   5 14271.2 649.049   1
   3   2   7 4371.64 209.554   6
  -3   2  -7 4118.48 200.342  17
  -3  -2  -7 3555.60 198.655  30
   3  -2   7 3835.57 224.794   2
   3  -2   9 1271.87 164.312   2
  -3   2  -9 1206.38 121.869  17
   3   2   9 1170.82 129.656   6
  -3  -2  -9 1081.90 113.617  30
  -3   2  -9 1296.27 108.099  25
   3  -2  11 8564.60 405.996   2
  -3   2 -11 8080.39 374.881  17
  -3  -2 -11 8998.31 378.644   5
   3   2  11 8127.93 375.182   6
  -3  -2 -11 8494.81 374.066  30
  -3   2 -11 8425.23 368.386  25
  -3  -2 -13 22823.3 925.054  30
  -3   2 -13 22421.9 926.356  17
  -3   2 -13 22800.2 919.725  25
   3   2  13 23040.9 924.792   6
  -3  -2 -13 22098.0 927.430   5
  -3  -2 -15 2010.21 159.251  30
  -3   2 -15 2005.12 177.587  17
  -3   2 -15 2069.08 148.505  25
   3   2  15 1934.57 169.529   6
  -3  -2 -15 2048.80 177.829   5
  -3   2 -17 688.837 152.786  17
  -3   2 -17 530.495 115.851  25
   3   2  17 532.017 140.443   6
  -3  -2 -17 607.596 151.292   5
  -3   2 -19 7054.89 350.065  17
  -3   2 -19 6892.24 331.062  25
  -3   2 -19 7465.07 375.131   5
  -3  -2 -19 7377.54 359.598   5
  -3  -2 -21 5844.60 336.800  17
  -3   2 -21 5950.09 310.720  17
  -3   2 -21 5626.11 285.005  25
  -3  -2 -21 5958.96 321.404   5
  -3   2 -21 5961.14 339.107   5
  -3  -2 -23 1105.21 216.589  17
  -3   2 -23 1031.77 181.460  17
  -3  -2 -23 1350.73 200.638   5
  -3   2 -23 1404.17 213.630   5
  -3  -2 -23 1286.94 168.488  25
  -3   2 -23 1321.26 137.982  25
  -3  -2 -25 8431.02 336.700  26
  -3  -2 -25 7592.64 413.185   5
  -3   2 -25 7715.84 421.666   5
  -3  -2 -25 7971.11 419.891  17
  -3   2 -25 7815.51 393.562  17
  -3   2 -25 8310.46 344.489  41
  -3   2 -25 7180.47 339.903  40
  -3  -2 -25 7860.64 387.663  25
  -3   2 -25 7751.04 365.400  25
  -3  -2 -27 6295.20 270.292  26
  -3  -2 -27 6267.90 272.485  27
  -3   2 -27 6009.16 373.539   5
  -3  -2 -27 5341.64 356.194   5
  -3  -2 -27 7013.21 371.098  17
  -3   2 -27 6421.54 336.030  17
  -3   2 -27 5773.26 276.288  40
  -3   2 -27 6469.69 280.481  41
  -3  -2 -27 6414.25 326.658  25
  -3   2 -27 6028.07 301.445  25
  -3  -2 -29 71.5651 83.2881  27
  -3  -2 -29 96.4022 76.4209  26
  -3  -2 -29 44.6720 201.365   5
  -3   2 -29 199.083 206.166   5
  -3   2 -29 92.8227 55.0258  28
  -3   2 -29 166.325 161.720  17
  -3  -2 -29 33.4421 191.181  17
  -3   2 -29 18.8361 92.8928  41
  -3   2 -29 133.739 106.716  25
  -3  -2 -29 206.994 146.330  25
  -3  -2 -31 839.198 96.4163  27
  -3  -2 -31 967.894 86.8874  26
  -3   2 -31 1035.01 232.707   5
  -3  -2 -31 743.631 212.903   5
  -3  -2 -31 860.099 204.141  17
  -3   2 -31 727.228 170.733  17
  -3   2 -31 847.945 107.498  41
  -3  -2 -31 759.011 149.759  25
  -3  -2 -33 2612.96 141.652  27
  -3  -2 -33 2394.12 141.843  26
  -3   2 -33 2421.62 289.174   5
  -3  -2 -33 2778.81 270.770   5
  -3   2 -33 2161.49 155.661  41
  -3   2 -33 2946.58 223.513  17
  -3  -2 -33 3017.35 239.478  17
  -3  -2 -35 865.232 93.2632  26
  -3  -2 -35 939.295 96.1619  27
  -3   2 -35 892.471 96.6046  27
   3   2  35 444.699 165.246  43
  -3  -2 -35 698.960 128.343  41
  -3   2 -35 610.615 111.153  41
  -3  -2 -37 1911.00 158.068  41
  -3   2 -37 2026.23 142.088  41
  -3  -2 -37 2544.70 129.500  27
  -3   2 -37 2409.91 131.605  27
  -3   2 -37 2527.23 124.548  24
   3   2  37 1765.11 187.849  43
  -3   2 -39 223.442 76.1388  27
  -3  -2 -39 281.744 72.9072  27
  -3   2 -39 226.175 61.8908  24
   3   2  39 48.2174 129.061  43
  -3  -2 -39 165.705 109.147  41
  -3  -2 -41 20.9723 92.3825  41
  -3   2 -41-9.93858 63.6663  27
  -3  -2 -41-5.00637 59.1152  27
  -3   2 -41 21.8162 54.3351  24
   3   2  41 59.8974 105.310  43
  -3  -2 -43-47.9759 76.9326  41
  -3   2 -43-86.3133 86.2461  34
  -3  -2 -43-10.3996 47.1843  27
  -3   2 -43 62.7965 52.2579  27
  -3   2 -43 34.2242 43.7859  24
   3  -2  43 32.1267 112.478  43
  -3   2 -45 662.021 48.6080  27
  -3  -2 -45 656.900 43.6437  27
   3  -2  45 502.272 84.8539  43
  -3  -2 -45 643.957 42.9115  24
  -3   2 -45 616.047 41.6607  24
  -3  -2 -45 695.651 71.5883   4
   3   3 -46 141.755 45.7434  24
   3   3 -46 154.354 71.3145   4
   3  -3 -46 116.428 79.4851   4
   3   3 -46 48.6621 78.1299  34
   3   3 -44 1125.06 114.029  34
   3   3 -44 1171.01 72.1934  27
   3  -3 -44 1073.90 115.119   4
   3  -3 -44 912.903 108.459  41
   3   3 -44 1309.50 77.6423  24
   3   3 -42 64.5225 64.7750  24
   3   3 -42 114.165 82.1449  42
   3  -3 -42 17.0570 113.323   4
   3   3 -42 99.4095 58.6253  27
   3   3 -42 159.289 113.728  34
   3  -3 -42 8.52879 105.808  41
   3   3 -40-140.974 125.896  34
   3  -3 -40-7.30192 53.2614  27
   3  -3 -40-20.6303 78.2414  26
   3  -3 -40-39.8324 116.986  41
   3   3 -40 23.2098 63.7810  27
   3   3 -40-91.8288 71.7527  24
   3  -3 -38 609.505 90.1812  26
   3  -3 -38 569.578 67.1691  27
   3   3 -38 695.162 82.5026  24
   3  -3 -38 548.255 123.670  41
   3   3 -38 552.816 96.5075  40
   3   3 -38 549.251 78.7068  27
   3  -3 -36 590.945 74.6460  23
   3   3 -36 818.825 154.046  17
   3  -3 -36 953.909 186.034  17
   3  -3 -36 650.191 72.0303  27
   3  -3 -36 585.077 91.3485  26
   3  -3 -36 890.417 245.109   5
   3   3 -36 733.995 83.0184   8
   3  -3 -36 610.239 126.766  41
   3   3 -36 582.358 98.0377  40
   3   3 -36 652.774 80.8010  27
   3  -3 -34 375.507 75.5012  23
   3   3 -34 157.727 151.012  17
   3  -3 -34 272.941 194.073  17
   3  -3 -34 385.961 70.0540  27
   3  -3 -34 478.655 89.4304  26
   3   3 -34 444.127 80.8567  27
   3   3 -34 323.724 88.3835   8
   3  -3 -34 415.064 120.010  41
   3   3 -34 226.929 97.0935  40
   3  -3 -34 406.453 238.582   5
   3  -3 -32 3784.97 179.841  23
   3  -3 -32 4392.27 295.592  17
   3   3 -32 4323.66 258.086  17
   3  -3 -32 3991.96 179.570  27
   3  -3 -32 3617.57 325.982   5
   3   3 -32 3854.37 192.056   8
   3   3 -32 4416.49 184.605  27
   3   3 -32 3477.46 203.300  41
   3  -3 -32 3718.92 208.205  41
   3   3 -32 3483.86 199.084  40
   3  -3 -30 349.949 236.896   5
   3   3 -30 227.128 101.996  41
   3  -3 -30 137.902 107.956  41
   3   3 -30 105.452 93.5235  40
   3   3 -30 220.317 58.1176  16
   3   3 -30 302.319 149.380  17
   3  -3 -30 289.834 202.294  17
   3  -3 -30 259.996 66.4139  27
   3   3 -30 220.371 73.1824  27
   3  -3 -30 251.148 119.942  25
   3  -3 -30 252.260 66.8159  23
   3   3 -30 89.3979 80.2665   8
   3  -3 -28 5679.94 239.656  23
   3   3 -28 5249.93 240.403  27
   3  -3 -28 6320.02 363.122   5
   3  -3 -28 5390.10 238.236  27
   3  -3 -28 5683.68 339.853  17
   3   3 -28 6172.95 304.688  17
   3   3 -28 5484.86 253.034  40
   3   3 -28 5176.89 255.281  41
   3   3 -28 5681.19 237.005  16
   3  -3 -26 1114.11 151.285  30
   3   3 -26 1176.77 112.877  41
   3   3 -26 1263.96 112.845  40
   3  -3 -26 1436.78 222.050  17
   3   3 -26 1463.11 166.240  17
   3   3 -26 1409.26 90.3792  27
  -3   3  26 1666.18 155.636   6
   3   3 -26 1428.24 241.756   5
   3  -3 -26 1467.49 238.572   5
   3  -3 -24 225.933 128.482  30
   3   3 -24 327.965 89.9550  40
   3   3 -24 245.000 142.158  17
   3  -3 -24 551.921 214.481   5
   3   3 -24 318.610 210.918   5
  -3   3  24 209.402 132.104   6
   3  -3 -22 6069.64 293.782  30
   3   3 -22 5503.86 252.444  25
   3   3 -22 6116.58 299.299  17
  -3   3  22 6222.36 293.511   6
   3   3 -22 6407.59 347.346   5
   3  -3 -22 6386.92 350.343   5
   3  -3 -20 12017.8 492.488  30
   3   3 -20 10515.1 460.802  25
   3   3 -20 11175.1 492.340  17
  -3   3  20 11938.5 492.140   6
   3   3 -20 11269.0 527.118   5
   3  -3 -20 11481.2 528.253   5
   3  -3 -18 5358.95 252.550  30
   3   3 -18 4660.93 212.904  25
   3   3 -18 4914.95 253.883  17
   3  -3 -18 5217.50 300.872   5
   3   3 -18 4709.52 296.199   5
   3  -3 -16 2597.28 174.719  30
   3   3 -16 2799.48 133.990  25
   3   3 -16 2811.79 180.660  17
   3  -3 -16 2989.88 232.575   5
   3   3 -16 2944.14 231.741   5
   3  -3 -14 5790.72 271.278  30
   3   3 -14 5642.30 241.598  25
   3   3 -14 5508.95 267.153  17
   3  -3 -14 6147.11 307.074   5
   3   3 -14 5495.46 299.772   5
   3  -3 -12 15465.4 655.633  30
   3   3 -12 15918.1 639.034  25
   3   3 -12 15547.9 652.427  17
   3   3 -12 14702.2 668.742   5
   3  -3 -12 15805.4 677.309   5
   3  -3 -10 8719.39 439.523  30
   3   3 -10 11080.2 423.252  25
   3  -3 -10 10643.0 463.935   5
   3   3 -10 10238.4 454.297   5
   3   3 -10 9544.30 434.362  17
  -3   3   8 994.150 160.016   3
   3  -3  -8 921.965 157.198   5
   3   3  -8 1054.86 136.032   5
   3   3  -8 1119.87 96.2557  17
   3  -3  -8 1152.56 113.236  30
  -3   3   6 26480.4 1118.26   3
   3   3  -6 26638.2 1151.33   3
   3   3  -6 26970.2 1103.58  17
   3  -3  -6 28214.0 1122.34   5
   3   3  -6 27178.0 1109.94   5
   3   3  -4 69514.3 2795.92   3
  -3   3   4 67478.2 2765.69   3
   3   3  -4 68346.6 2758.30   5
  -3   3   2 104597. 4463.19   3
   3   3  -2 109451. 4486.83   3
   3  -3  -2 115853. 4463.26   1
   3   3  -2 106109. 4453.14   5
  -3  -3   2 100714. 4457.87  30
  -3   3   0 3587.46 171.512  25
   3  -3   0 3142.62 191.547   1
  -3  -3  -2 1676.75 120.671  30
   3   3   2 1767.38 257.968   3
  -3   3  -2 1575.67 119.550  17
   3  -3   2 1758.81 142.789   1
   3   3   4 55314.5 2280.08   3
   3  -3   4 58455.0 2250.07   2
  -3  -3  -4 55087.6 2245.95  30
  -3   3  -4 57077.1 2244.23  17
  -3  -3  -4 53984.0 2235.75   5
   3  -3   4 55306.2 2252.87   1
   3   3   6 17706.8 821.716   3
  -3  -3  -6 17009.3 761.408  30
  -3   3  -6 17788.7 758.377  17
  -3  -3  -6 19308.2 750.673   5
   3  -3   6 18779.9 766.894   2
   3  -3   6 18066.3 773.662   1
  -3   3  -8 3558.92 181.143  17
   3  -3   8 3515.70 202.290   2
  -3  -3  -8 2867.69 184.058  30
   3   3   8 3024.20 190.622   6
  -3  -3  -8 3519.38 170.491   5
  -3   3  -8 3289.53 170.118  25
  -3   3 -10 12467.5 582.685  17
   3  -3  10 14098.7 601.201   2
  -3  -3 -10 14502.2 589.036  30
   3   3  10 13000.4 586.933   6
  -3  -3 -10 14681.1 583.013   5
  -3   3 -10 14202.1 579.310  25
  -3   3 -12 5721.55 280.832  17
   3  -3  12 5668.40 309.067   2
  -3  -3 -12 5572.37 282.305  30
  -3  -3 -12 6017.10 280.894   5
   3   3  12 5890.98 287.629   6
  -3   3 -12 5795.92 268.991  25
  -3   3 -14 2196.29 168.942  17
   3  -3  14 2175.26 213.018   2
  -3  -3 -14 2267.16 170.859  30
   3   3  14 1983.22 175.930   6
  -3  -3 -14 2000.57 167.794   5
  -3   3 -14 2185.21 148.564  25
  -3   3 -16 3261.12 219.226  17
  -3  -3 -16 3480.13 218.352  30
   3   3  16 3679.96 220.392   6
  -3  -3 -16 3653.42 219.087   5
  -3   3 -16 3655.30 193.976  25
  -3   3 -18 1676.36 170.127  17
  -3  -3 -18 1721.39 167.330  30
   3   3  18 1612.32 172.568   6
  -3  -3 -18 1931.23 182.010   5
  -3   3 -18 1807.51 140.168  25
   3   3  20 437.230 145.941   6
  -3  -3 -20 515.739 161.526   5
  -3   3 -20 549.805 111.466  25
  -3   3 -20 681.831 150.391  17
  -3  -3 -22 6543.94 340.461   5
  -3   3 -22 6916.06 324.727  17
  -3   3 -22 6980.50 298.768  25
  -3  -3 -24 2329.15 121.076  26
  -3  -3 -24 2365.56 227.605   5
  -3   3 -24 2207.74 122.592  27
  -3   3 -24 2389.49 203.822  17
  -3  -3 -24 2646.66 254.334  17
  -3   3 -24 1969.65 134.967  40
  -3   3 -24 2168.78 131.187  41
  -3   3 -24 2348.04 162.260  25
  -3  -3 -26 875.307 82.3514  26
  -3  -3 -26 738.724 203.994   5
  -3   3 -26 729.932 66.7645  28
  -3  -3 -26 1189.28 226.031  17
  -3   3 -26 825.442 175.336  17
  -3   3 -26 609.056 91.5656  41
  -3   3 -26 522.988 99.0346  40
  -3   3 -26 760.157 119.548  25
  -3  -3 -26 858.180 171.695  25
  -3  -3 -28 2269.58 127.284  27
  -3  -3 -28 2276.81 123.321  26
  -3  -3 -28 1993.40 230.984   5
  -3   3 -28 1703.31 251.877   5
  -3   3 -28 1916.08 107.112  28
  -3   3 -28 2187.72 202.346  17
  -3  -3 -28 2473.60 251.472  17
  -3   3 -28 1992.02 131.083  41
  -3   3 -28 2162.80 137.552  40
  -3   3 -28 1946.08 152.248  25
  -3  -3 -28 2104.71 197.261  25
  -3  -3 -30 623.219 90.0545  27
  -3  -3 -30 604.164 82.9269  26
  -3   3 -30 623.244 229.409   5
  -3  -3 -30 1063.75 204.356   5
  -3   3 -30 493.568 61.3393  28
  -3  -3 -30 1087.96 214.613  17
  -3   3 -30 773.037 168.621  17
  -3   3 -30 610.954 96.4577  41
  -3   3 -30 686.176 96.8234  40
  -3  -3 -30 548.512 155.590  25
  -3  -3 -32 1408.79 106.554  27
  -3  -3 -32 1537.21 99.7213  26
  -3   3 -32 1460.66 238.814   5
  -3  -3 -32 1352.82 219.381  17
  -3   3 -32 1220.46 179.466  17
  -3  -3 -32 1471.43 167.716  25
   3   3  32 1168.98 169.461  43
  -3   3 -32 822.302 109.155  40
  -3   3 -32 1436.37 114.827  41
   3   3  34 495.737 153.352  43
  -3  -3 -34 450.973 86.0745  27
  -3  -3 -34 485.724 78.2352  26
  -3  -3 -34 501.704 183.898  17
  -3   3 -34 355.111 88.7408  40
  -3   3 -34 397.069 91.6191  41
  -3   3 -34 391.395 73.8024  24
  -3   3 -36 1595.61 97.7131  24
  -3  -3 -36 1401.75 103.670  27
  -3  -3 -36 1601.45 104.587  26
  -3   3 -38 386.005 66.9111  24
  -3  -3 -38 458.197 74.4115  27
   3   3  40 667.406 109.139  43
  -3   3 -40 756.167 66.8838  24
  -3  -3 -40 668.809 107.908  41
  -3  -3 -40 807.878 70.0620  27
  -3   3 -40 727.043 75.0180  27
  -3   3 -42 221.895 47.1099  24
  -3   3 -42 330.667 58.8109  27
  -3  -3 -42 229.805 84.2920  41
  -3  -3 -42 268.572 51.3318  27
  -3  -3 -44 9.15803 35.9958  27
  -3   3 -44-1.69231 42.9012  27
  -3   3 -44-124.377 76.5075  34
  -3   3 -44-57.6394 34.3151  24
  -3  -3 -44-94.8080 65.1681   4
  -3  -3 -44-33.0774 67.1270  41
   3  -3  44-44.3664 99.5599  43
   3  -4 -47-57.0347 55.7114   4
   3   4 -47 48.6055 34.8718  24
   3   4 -47 64.2345 61.0664  34
   3  -4 -45 674.175 87.3260   4
   3   4 -45 641.178 77.2188   4
   3   4 -45 691.019 56.8235  24
   3   4 -45 768.107 97.3986  34
   3   4 -43 1603.90 89.8491  24
   3   4 -43 1515.47 132.006  34
   3  -4 -43 1293.08 121.688   4
   3   4 -43 1495.73 85.9325  27
   3  -4 -43 1509.75 118.121  41
   3   4 -41 292.961 65.8288  24
   3   4 -41 154.467 123.349  34
   3  -4 -41 51.0778 108.981   4
   3   4 -41 368.664 64.5421  27
   3  -4 -41 185.573 75.5066  26
   3  -4 -41 212.661 105.863  41
   3   4 -39 1146.42 106.862  40
   3  -4 -39 1328.62 132.057  41
   3  -4 -39 1291.25 96.9202  26
   3  -4 -39 1195.83 75.4690  27
   3   4 -39 1155.20 90.1460  27
   3   4 -39 1210.83 89.7132   8
   3   4 -39 1157.29 150.869  34
   3  -4 -39 1301.53 138.710   4
   3   4 -39 1050.74 106.281  42
   3   4 -39 1387.13 92.5630  24
   3  -4 -37 711.832 92.3183  26
   3  -4 -37 729.587 67.9166  27
   3   4 -37 546.916 85.8643   8
   3  -4 -37 779.742 124.670  41
   3   4 -37 636.806 101.278  40
   3   4 -37 815.599 80.5204  27
   3   4 -37 908.323 86.1325  24
   3  -4 -37 664.486 71.9749  23
   3  -4 -35 720.324 75.6977  23
   3   4 -35 771.303 86.4042  24
   3   4 -35 913.093 149.314  17
   3  -4 -35 1096.96 191.188  17
   3   4 -35 612.421 94.7553   8
   3   4 -35 634.494 236.292   5
   3   4 -35 571.272 110.234  40
   3  -4 -35 779.588 124.975  41
   3   4 -35 683.408 85.2661  27
   3  -4 -35 722.231 72.3286  27
   3  -4 -35 834.956 93.2406  26
   3   4 -33 2.02497 77.3165  24
   3  -4 -33-2.36955 66.6365  23
   3   4 -33-48.8207 142.662  17
   3  -4 -33 102.992 192.080  17
   3   4 -33 42.3852 91.2827   8
   3   4 -33 175.621 238.165   5
   3  -4 -33 25.7080 113.126  41
   3   4 -33 28.5388 99.1278  40
   3   4 -33 80.3573 76.8812  27
   3  -4 -33 84.5064 79.7207  26
   3  -4 -33 68.6329 64.4406  27
   3   4 -31 1876.60 110.983  24
   3  -4 -31 1744.46 99.2641  23
   3  -4 -31 1821.28 241.725  17
   3   4 -31 1805.72 185.241  17
   3   4 -31 1853.21 121.393   8
   3   4 -31 1583.37 259.152   5
   3  -4 -31 1692.50 259.570   5
   3   4 -31 1713.40 133.456  40
   3  -4 -31 1560.67 137.719  41
   3  -4 -31 1731.99 102.731  27
   3  -4 -31 1703.61 111.621  26
   3   4 -31 1682.84 110.462  27
   3  -4 -29 1506.27 232.788  17
   3   4 -29 1200.16 164.892  17
   3  -4 -29 1118.92 87.6168  23
   3   4 -29 1412.56 94.8449  27
   3  -4 -29 1235.57 87.5268  27
   3  -4 -29 1494.01 98.1551  26
   3   4 -29 1343.75 119.304  40
   3  -4 -29 1261.20 127.056  41
   3   4 -29 1263.30 83.2919  16
   3  -4 -29 1132.60 245.226   5
   3   4 -29 1242.29 251.096   5
   3   4 -27 390.777 95.6750  40
   3  -4 -27 376.111 65.2784  23
   3   4 -27 362.495 58.8610  16
   3  -4 -27 394.812 138.935  30
   3   4 -27 423.229 71.1359  27
   3  -4 -27 397.460 64.8238  27
   3   4 -27 543.578 143.684  17
  -3   4  27 488.004 146.997   6
   3  -4 -27 326.539 215.372   5
   3   4 -27 437.563 222.325   5
   3  -4 -25 364.036 135.036  30
   3   4 -25 448.475 145.303  17
   3   4 -25 617.700 93.9726  40
   3   4 -25 429.127 68.5452  27
   3  -4 -25 611.107 213.497   5
  -3   4  25 476.238 143.761   6
   3   4 -25 333.775 207.000   5
   3   4 -23 10082.4 446.996  17
   3  -4 -23 9106.24 446.591  30
   3   4 -23 9699.22 412.520  40
   3  -4 -23 10216.0 496.377   5
  -3   4  23 9615.73 449.170   6
   3   4 -23 9888.75 489.804   5
  -3   4  21 19476.8 821.557   6
   3  -4 -21 18573.5 848.987   5
   3   4 -21 19193.9 850.305   5
   3  -4 -21 19507.3 822.395  30
   3   4 -21 19306.1 819.131  17
   3   4 -19 7115.94 304.207  25
   3   4 -19 6858.46 373.335   5
   3  -4 -19 7218.16 381.128   5
   3  -4 -19 7111.05 341.420  30
   3   4 -19 7216.27 337.518  17
   3   4 -17 12150.3 498.408  25
   3  -4 -17 12303.3 555.399   5
   3   4 -17 12302.0 549.514   5
   3  -4 -17 11247.2 525.929  30
   3   4 -17 11832.2 520.418  17
   3   4 -15 74687.9 3141.78  17
   3   4 -15 82653.9 3131.38  25
  -3   4  15 73188.5 3171.91   3
   3  -4 -15 75286.5 3147.57  30
   3  -4 -15 75474.6 3159.00   5
   3   4 -15 73647.8 3155.05   5
   3   4 -13 2999.46 173.312  17
   3   4 -13 3209.25 145.799  25
   3  -4 -13 3045.71 225.177   5
   3   4 -13 2730.14 210.352   5
   3  -4 -13 2793.12 186.645  30
  -3   4  13 2556.15 242.087   3
   3   4 -11 47632.0 1885.31  17
  -3   4  11 47091.6 1908.85   3
   3   4 -11 46776.2 1945.39   3
   3  -4 -11 49885.7 1902.42   5
   3   4 -11 45164.8 1894.68   5
   3  -4 -11 48882.6 1892.22  30
  -3  -4  11 44443.8 1873.70   2
   3   4  -9 50680.6 2111.68   5
   3  -4  -9 54705.9 2120.34   5
  -3   4   9 51114.2 2126.90   3
   3   4  -9 52454.8 2157.45   3
   3  -4  -9 52458.0 2112.40  30
   3   4  -9 50898.2 2104.59  17
  -3  -4   7 18900.4 796.213   1
   3   4  -7 21307.9 814.167   5
  -3   4   7 22328.7 837.102   3
   3   4  -7 20071.6 881.253   3
   3   4  -5 51898.9 2120.73   5
  -3   4   5 53073.3 2138.66   3
   3   4  -5 52758.3 2171.39   3
   3   4  -3 62618.5 2537.55   3
  -3  -4   3 58915.4 2494.12  30
   3   4  -3 60159.1 2485.59   5
  -3   4   1 190123. 7436.87   3
   3   4  -1 185643. 7458.39   3
  -3  -4   1 171938. 7425.45  30
   3  -4  -1 177596. 7428.04   1
  -3   4   1 196950. 7424.99  25
  -3   4  -1 90881.0 3910.88   3
   3   4   1 105285. 3938.46   3
   3  -4   1 95249.3 3899.11   1
  -3  -4  -1 97664.3 3897.13  30
   3   4   3 43166.4 1782.01   3
  -3  -4  -3 40025.9 1732.86  30
   3  -4   3 45612.8 1739.51   1
  -3   4  -5 25068.8 1005.56  17
   3   4   5 23523.9 1069.22   3
  -3   4  -5 25108.9 1003.45  25
   3  -4   5 24189.5 1015.94   1
  -3  -4  -5 23387.1 1007.83  30
  -3  -4  -7 2372.28 148.119  30
  -3   4  -7 1919.22 139.503  17
  -3   4  -7 1925.02 132.602  25
   3   4   7 2177.03 293.418   3
   3  -4   7 1829.69 150.070   2
   3  -4   7 1931.76 179.368   1
  -3  -4  -7 1785.92 111.653   5
  -3  -4  -9 62490.3 2606.12  30
  -3   4  -9 65846.3 2602.00  17
  -3   4  -9 67731.4 2598.93  25
   3   4   9 65308.8 2656.19   3
   3  -4   9 63988.9 2610.04   2
  -3  -4  -9 60824.0 2594.22   5
  -3  -4 -11 32312.9 1294.66  30
  -3   4 -11 31607.1 1288.40  17
  -3   4 -11 32454.0 1283.45  25
   3   4  11 30566.9 1361.55   3
  -3  -4 -11 29345.7 1282.61   5
   3   4  11 30522.7 1292.93   6
   3  -4  11 32444.4 1300.14   2
   3  -4  13 9820.95 443.601   2
   3   4  13 8219.40 428.005   6
  -3  -4 -13 8993.67 414.294   5
  -3   4 -13 9725.58 409.038  25
  -3  -4 -13 9426.83 426.988  30
  -3   4 -13 9755.48 419.578  17
   3  -4  15 8462.30 423.414   2
   3   4  15 8834.88 403.374   6
  -3   4 -15 8711.68 382.334  25
  -3  -4 -15 9613.90 406.498  30
  -3   4 -15 8976.94 398.061  17
  -3  -4 -17 28009.5 1140.15  30
  -3   4 -17 27944.2 1134.00  17
  -3  -4 -17 27769.1 1136.35   5
   3   4  17 28073.8 1136.64   6
  -3   4 -17 27421.1 1123.02  25
  -3  -4 -19 7865.99 385.597  30
  -3   4 -19 7853.83 359.121  25
  -3   4 -19 8021.71 380.286  17
  -3   4 -19 8369.59 406.910   5
  -3  -4 -19 8007.56 386.696   5
   3   4  19 7534.17 382.630   6
  -3   4 -21 4773.80 267.169  17
  -3   4 -21 4595.37 216.693  40
   3   4  21 4786.31 243.511  43
  -3   4 -21 4651.30 238.210  25
  -3   4 -21 4993.05 303.519   5
  -3  -4 -21 4497.09 276.321   5
   3   4  21 4144.68 267.826   6
  -3   4 -23 29971.5 1228.03  27
  -3   4 -23 32220.6 1292.60   5
  -3  -4 -23 32872.8 1282.94   5
   3   4  23 32587.9 1270.30   6
  -3   4 -23 30004.8 1268.60  17
  -3   4 -23 29107.0 1232.35  40
   3   4  23 27817.7 1246.83  43
  -3  -4 -23 31412.8 1229.75  26
  -3   4 -23 29099.2 1249.31  25
  -3   4 -25 5813.06 291.579  25
  -3   4 -25 6132.68 264.855  27
  -3   4 -25 5542.38 257.319  28
  -3  -4 -25 6696.66 351.049   5
  -3  -4 -25 6435.30 381.389  17
  -3   4 -25 6079.51 329.167  17
  -3   4 -25 6523.51 277.482  40
  -3  -4 -25 6352.99 265.868  26
  -3   4 -25 6042.88 260.401  24
   3   4  25 5794.95 299.393  43
  -3   4 -27 17118.4 688.438  24
  -3  -4 -27 17021.2 780.566  17
  -3   4 -27 17769.5 744.933  17
  -3   4 -27 16967.5 686.114  28
  -3   4 -27 15952.7 690.505  27
  -3   4 -27 16859.2 697.243  40
  -3  -4 -27 16725.6 691.073  26
   3   4  27 16427.6 718.532  43
  -3  -4 -27 16195.8 748.829  25
  -3   4 -27 16532.9 713.393  25
  -3   4 -29 4254.81 187.693  24
  -3  -4 -29 4543.35 193.345  26
  -3   4 -29 3945.90 207.986  40
  -3   4 -29 4120.19 193.581  27
  -3   4 -29 3792.85 180.319  28
   3   4  29 3938.86 238.345  43
  -3   4 -29 3686.42 259.188  17
  -3  -4 -29 4102.41 315.259  17
  -3  -4 -29 3401.53 263.509  25
  -3  -4 -31 1601.75 105.616  26
  -3  -4 -31 1606.68 112.497  27
  -3   4 -31 1287.91 121.506  40
   3   4  31 1682.76 349.532   3
  -3   4 -31 1470.08 99.0380  24
  -3  -4 -31 1498.78 178.083  25
  -3   4 -31 1437.05 183.133  17
  -3  -4 -31 1742.55 232.240  17
   3   4  31 1358.65 165.698  43
   3   4  33 282.439 136.031  43
  -3  -4 -33 51.5130 72.0658  26
  -3  -4 -33 107.834 82.6815  27
  -3   4 -33 86.8438 90.5990  40
  -3  -4 -33 54.5499 186.465  17
  -3   4 -33 119.196 67.8147  24
  -3  -4 -35 2809.58 145.650  26
  -3  -4 -35 2980.42 145.291  27
   3   4  35 2182.90 182.462  43
  -3   4 -35 2318.55 151.602  40
  -3  -4 -35 2747.91 177.841  41
  -3   4 -35 3000.87 138.796  24
  -3  -4 -37 3091.35 147.071  26
  -3  -4 -37 2944.70 146.860  27
   3   4  37 2642.58 177.242  43
  -3   4 -37 2873.72 145.728   8
  -3   4 -37 2708.71 149.864  40
  -3   4 -37 3169.64 142.914  24
  -3   4 -39 40.4565 54.2525  24
  -3  -4 -39 36.6564 60.8593  27
  -3   4 -41 790.292 58.3138  24
  -3   4 -41 600.241 68.7524  27
  -3  -4 -41 805.433 61.6806  27
  -3  -4 -41 767.776 91.4959   4
  -3  -4 -43 5.24561 62.0005   4
  -3   4 -43 88.8282 35.8213  24
  -3   4 -43 45.9808 47.7955  27
  -3  -4 -43 47.4756 36.8804  27
  -3   5  46 12.9517 73.6038  38
   3   5 -46 31.9634 70.9357  34
   3   5 -46 89.6230 35.9110  24
   3   5 -44 320.403 97.8475  34
   3  -5 -44 420.908 79.2411   4
   3   5 -44 395.739 53.5279  24
   3  -5 -42 322.733 94.5813   4
   3   5 -42 456.341 63.4498  24
   3   5 -42 593.567 116.591  34
   3  -5 -42 401.656 67.6940  26
   3  -5 -42 265.156 94.5447  41
   3   5 -42 504.021 61.1975  27
   3  -5 -40 203.369 104.488   4
   3   5 -40 260.042 67.5923   8
   3   5 -40 280.359 67.6727  24
   3   5 -40 141.230 131.759  34
   3  -5 -40 216.366 73.8311  26
   3  -5 -40 272.436 104.738  41
   3   5 -40 234.060 66.9085  27
   3  -5 -38 180.520 112.862   4
   3   5 -38 47.5804 80.1776   8
   3   5 -38 90.7986 73.6681  24
   3   5 -38-46.3874 135.801  34
   3   5 -38 122.171 71.9461  27
   3  -5 -38 54.5786 107.717  41
   3   5 -38 86.2809 96.0166  40
   3  -5 -38 80.5853 79.7984  26
   3  -5 -36 415.554 63.9247  23
   3   5 -36 493.916 79.8446  24
   3   5 -36 381.744 87.8027  42
   3  -5 -36 409.296 127.052   4
   3  -5 -36 487.280 116.412  41
   3   5 -36 600.247 103.393  40
   3   5 -36 451.925 80.8153  27
   3   5 -36 424.208 87.8391   8
   3  -5 -36 473.125 62.0322  27
   3  -5 -36 422.027 80.5615  26
   3   5 -34 56.1463 89.8973   8
   3  -5 -34-10.9906 62.1201  23
   3   5 -34 168.438 77.7762  24
   3  -5 -34 65.2137 127.325   4
   3   5 -34 29.1123 108.084  40
   3  -5 -34 33.7435 111.410  41
   3   5 -34 138.565 81.1583  27
   3   5 -34 55.9943 212.436   5
   3  -5 -34 53.8381 83.8651  26
   3  -5 -34 78.4476 61.6399  27
   3   5 -34 64.7473 137.994  17
   3  -5 -34 354.792 191.630  17
   3   5 -34 58.0755 89.9870  42
   3  -5 -32 594.068 71.0831  23
   3   5 -32 726.949 85.3766  24
   3  -5 -32 536.629 214.288  17
   3   5 -32 696.708 154.351  17
   3  -5 -32 630.910 73.1476  27
   3  -5 -32 689.621 91.6831  26
   3   5 -32 351.588 237.374   5
   3   5 -32 750.996 109.001   8
   3   5 -32 757.629 85.9523  27
   3  -5 -32 548.510 116.497  41
   3   5 -32 675.625 118.431  40
   3   5 -30 294.295 82.3703  27
   3  -5 -30 210.490 79.2557  26
   3  -5 -30 193.277 68.2185  27
  -3   5  30 160.132 158.247   6
   3   5 -30 221.950 237.221   5
   3   5 -30 90.0300 106.146   8
   3   5 -30 69.5428 87.3923  10
   3  -5 -30 270.806 148.553  30
   3   5 -30 325.884 153.708  17
   3  -5 -30 6.43039 214.371  17
   3  -5 -30 87.1366 64.6556  23
   3   5 -30 179.300 76.5740  24
   3  -5 -30 40.3377 108.233  41
   3   5 -30 181.445 109.247  40
   3  -5 -28 894.191 75.2285  23
   3   5 -28 960.193 86.4515  24
   3   5 -28 708.411 119.167  40
   3  -5 -28 841.044 163.961  30
   3   5 -28 913.102 72.5115  16
   3   5 -28 973.815 165.939  17
   3   5 -28 868.943 89.9171  27
  -3   5  28 956.084 173.718   6
   3   5 -28 766.387 245.866   5
   3  -5 -28 818.123 92.1441  26
   3   5 -28 692.209 96.7567  10
   3   5 -26 122.565 90.2081  10
   3   5 -26 127.871 67.7363  24
   3  -5 -26 209.325 58.3267  23
   3   5 -26 42.0310 102.821  40
   3  -5 -26 382.949 145.870  30
   3   5 -26 174.761 73.4960  27
  -3   5  26 348.355 157.106   6
   3  -5 -26 113.202 210.417   5
   3   5 -26 266.397 218.432   5
   3   5 -26 153.437 141.351  17
   3  -5 -26 243.242 79.4942  26
   3   5 -26 295.042 58.2528  16
  -3   5  24 826.132 247.352   3
   3   5 -24 896.237 150.554  17
   3   5 -24 967.785 81.2120  27
   3  -5 -24 790.560 149.095  30
   3   5 -24 875.541 76.3703  24
   3   5 -24 891.904 108.186  40
  -3   5  24 787.008 166.411   6
   3  -5 -24 1098.51 212.015   5
   3   5 -24 912.099 219.021   5
   3  -5 -22 306.644 138.440  30
   3   5 -22 327.039 200.765   5
  -3   5  22 311.427 157.022   6
   3  -5 -22 212.670 198.228   5
  -3   5  22 351.506 220.914   3
   3   5 -22 218.750 91.7716  40
   3   5 -22 389.903 135.221  17
   3  -5 -20 2773.05 201.434  30
  -3   5  20 2632.09 275.689   3
   3  -5 -20 2913.56 247.605   5
   3   5 -20 3051.43 244.293   5
   3   5 -20 2790.17 150.560  37
   3   5 -20 3066.49 196.021  17
  -3   5  18 3268.19 292.159   3
   3  -5 -18 3967.94 231.096  30
   3   5 -18 3663.81 260.019   5
   3  -5 -18 3564.76 260.229   5
   3   5 -18 4413.48 220.141  17
  -3   5  16 3836.19 285.851   3
   3  -5 -16 4156.55 228.944  30
   3  -5 -16 4073.41 257.595   5
   3   5 -16 3472.67 245.843   5
   3   5 -16 3745.08 211.535  17
  -3   5  14 13887.6 650.672   3
   3   5 -14 14826.0 605.470  17
   3  -5 -14 13015.7 614.361  30
   3  -5 -14 14881.5 631.532   5
   3   5 -14 14055.8 623.521   5
   3  -5 -12 778.492 138.032  30
  -3   5  12 654.438 203.833   3
   3  -5 -12 841.562 171.109   5
   3   5 -12 505.183 149.386   5
   3   5 -12 735.616 117.633  17
   3  -5 -10 2372.96 186.692   5
   3   5 -10 1825.45 158.416   5
   3   5 -10 1839.79 307.952   3
  -3   5  10 1957.52 221.693   3
   3   5  -8 310.285 107.345   5
  -3   5   8 277.884 183.268   3
   3   5  -8 457.763 287.046   3
  -3  -5   8 331.104 54.7689   1
   3   5  -6 3082.23 170.501   5
   3   5  -6 3006.29 330.954   3
  -3   5   6 3021.08 241.227   3
  -3  -5   6 3472.40 155.921   1
  -3   5   4 2469.04 214.978   3
   3   5  -4 2401.58 304.492   3
   3   5  -4 2280.64 121.811   5
  -3  -5   4 2205.90 149.323  30
   3  -5  -2 26994.5 1061.43   1
  -3   5   2 27399.8 1078.04   3
   3   5  -2 26586.4 1123.40   3
  -3  -5   2 23503.0 1054.15  30
   3  -5   0 13363.5 583.794   1
   3   5   0 15525.2 670.712   3
  -3   5   0 13685.5 609.835   3
  -3  -5   0 13493.6 579.598  30
   3  -5   2 3192.95 197.615   1
  -3   5  -2 3547.94 259.403   3
   3   5   2 3495.14 330.251   3
  -3  -5  -2 3455.56 189.098  30
   3  -5   4 4647.32 253.305   1
  -3   5  -4 5185.55 235.030  25
  -3  -5  -4 4487.37 241.249  30
   3  -5   6 2287.39 181.681   1
   3   5   6 2976.34 313.772   3
   3  -5   6 2583.24 171.162   2
  -3   5  -6 2471.10 150.156  25
  -3  -5  -6 2005.94 162.844  30
  -3   5  -8 9554.36 411.344  17
   3  -5   8 9009.66 430.343   1
   3  -5   8 9352.06 418.635   2
   3   5   8 9207.89 513.287   3
  -3   5  -8 9218.36 403.843  25
  -3  -5  -8 9186.98 417.867  30
  -3   5 -10 1183.06 138.375  17
   3  -5  10 991.269 151.962   2
   3   5  10 829.051 287.863   3
  -3   5 -10 1101.67 121.255  25
  -3  -5 -10 1101.00 147.232  30
  -3  -5 -12 1380.45 156.686  30
   3  -5  12 1327.17 162.953   2
  -3   5 -12 1428.29 147.689  17
   3   5  12 1259.76 308.988   3
   3   5  12 1215.09 169.831   6
  -3   5 -12 1508.21 127.849  25
   3  -5  14 1774.70 185.328   2
   3   5  14 1731.54 315.487   3
  -3   5 -14 1631.73 156.182  17
  -3  -5 -14 1581.73 161.824  30
   3   5  14 1544.13 176.531   6
  -3   5 -14 1540.31 126.918  25
  -3  -5 -16 5343.71 295.081  30
  -3   5 -16 5960.13 283.001  17
   3  -5  16 5333.68 309.322   2
   3   5  16 5391.12 297.137   6
  -3   5 -16 5210.51 263.063  25
   3   5  16 5922.76 431.043   3
   3   5  18 2209.57 351.593   3
  -3  -5 -18 1933.28 188.698  30
   3   5  18 2419.86 200.840   6
  -3   5 -18 2655.57 223.590   5
  -3   5 -18 2459.83 184.132  17
  -3   5 -18 2313.66 154.274  25
  -3   5 -20 397.560 104.283  25
   3   5  20 208.378 159.052   6
  -3   5 -20 295.868 180.421   5
   3   5  20 402.378 299.192   3
  -3   5 -20 293.154 94.6893  40
  -3   5 -20 356.360 146.825  17
  -3  -5 -20 292.668 151.208  30
  -3   5 -20 256.816 67.0401  27
   3   5  20 322.115 115.296  43
  -3   5 -22 3318.63 188.548  25
  -3   5 -22 3318.66 150.412  24
  -3   5 -22 2864.46 174.308  40
   3   5  22 3212.80 386.393   3
  -3   5 -22 3123.26 156.017  27
  -3   5 -22 3079.04 147.668  28
  -3   5 -22 3579.41 265.436   5
   3   5  22 3360.02 237.788   6
  -3   5 -22 3703.43 228.403  17
  -3  -5 -22 3646.88 158.405  26
   3   5  22 2400.35 193.767  43
  -3   5 -24 5605.86 273.701  25
  -3   5 -24 5942.39 242.999  24
  -3   5 -24 5086.12 262.617  40
   3   5  24 5292.55 465.534   3
  -3   5 -24 5153.10 240.258  28
  -3   5 -24 6058.03 247.893  27
   3   5  24 5719.98 318.187   6
  -3   5 -24 5484.39 343.828   5
  -3   5 -24 5995.02 310.740  17
  -3  -5 -24 5349.44 246.149  26
   3   5  24 5706.31 281.082  43
  -3   5 -26 5452.94 278.866  25
  -3   5 -26 5938.50 252.376  24
  -3   5 -26 4846.20 270.917  40
   3   5  26 5996.36 477.498   3
  -3   5 -26 5390.34 248.048  28
  -3   5 -26 6271.79 258.023  27
  -3   5 -26 6432.20 371.962   5
  -3  -5 -26 6295.45 381.553  17
  -3   5 -26 6769.09 325.448  17
  -3  -5 -26 6425.77 259.609  26
   3   5  26 4734.78 288.637  43
  -3   5 -28 174.175 71.0941  24
  -3   5 -28-52.4732 111.666  40
   3   5  28 135.943 320.900   3
  -3   5 -28 162.009 58.9039  28
  -3   5 -28 46.9140 210.496   5
  -3   5 -28 161.759 160.727  17
  -3  -5 -28 222.698 228.441  17
  -3   5 -28 252.839 87.8458  27
  -3  -5 -28 261.944 79.5503  26
   3   5  28 138.039 132.194  43
  -3  -5 -30 380.924 160.190  25
  -3   5 -30 39.9534 72.6099  24
  -3   5 -30 113.689 54.9396  28
  -3   5 -30 14.2461 218.429   5
   3   5  30-37.0683 129.940  43
  -3   5 -30 197.404 152.598  17
  -3  -5 -30 222.888 217.020  17
  -3   5 -30-15.4188 113.610  40
   3   5  30 275.072 304.584   3
  -3   5 -30-65.3390 84.0246  27
  -3  -5 -30 40.5244 74.8279  26
  -3   5 -32 1733.72 110.221  27
  -3  -5 -32 1470.90 220.164  17
   3   5  32 1104.30 144.282  43
  -3   5 -32 1573.93 98.4910  24
  -3   5 -32 1297.09 122.192  40
  -3  -5 -32 1571.41 110.533  27
  -3  -5 -32 1444.15 107.885  26
   3   5  34 408.348 117.688  43
  -3   5 -34 386.453 98.0342  40
  -3  -5 -34 586.580 85.6990  27
  -3  -5 -34 541.061 79.3130  26
  -3   5 -34 548.381 73.5930  24
  -3   5 -36 221.784 92.9797  40
  -3  -5 -36 346.438 119.145  41
  -3   5 -36 446.261 66.7778  24
  -3  -5 -36 569.170 78.0978  26
  -3  -5 -36 474.252 77.4322  27
  -3   5 -38 27.3646 67.9427   8
  -3  -5 -38 72.7967 89.3848   4
  -3   5 -38 112.592 54.2344  24
  -3  -5 -38 118.801 61.8006  27
  -3  -5 -38 76.7192 63.8835  26
  -3  -5 -38-20.3516 104.532  41
  -3   5 -38-80.8422 73.4142  40
  -3  -5 -40 109.966 75.3691   4
  -3  -5 -40-9.16983 89.9250  41
  -3  -5 -40 125.155 49.9824  27
  -3   5 -40 45.9910 46.8240  24
   3   5  42 269.091 89.1761  38
  -3  -5 -42 47.8754 76.1437  41
  -3   5 -42 159.603 90.9405  34
  -3   5 -42 256.935 38.9715  24
  -3  -5 -42 282.877 40.2738  27
  -3   6  45 479.347 76.7956  38
   3   6 -45 574.785 45.6429  24
   3  -6 -43 642.520 81.9334  41
  -3   6  43 466.929 101.658  38
   3  -6 -43 492.787 73.6673   4
   3  -6 -43 731.703 61.2838  26
   3   6 -43 640.303 57.0459  24
   3   6 -43 646.111 104.021  34
   3   6 -41 1069.93 127.086  34
   3  -6 -41 848.639 98.9551   4
   3   6 -41 1018.83 75.1816  24
   3  -6 -41 986.207 100.474  41
   3  -6 -41 1079.57 81.2572  26
   3   6 -39 1165.97 92.1815   8
   3   6 -39 836.479 143.092  34
   3  -6 -39 995.394 110.986   4
   3   6 -39 1145.12 83.7691  24
   3   6 -39 1264.65 83.5709  27
   3  -6 -39 962.758 109.918  41
   3   6 -39 1051.20 99.6975  40
   3  -6 -39 1003.05 89.9560  26
   3   6 -37 111.720 89.5851   8
   3   6 -37 90.8319 144.264  34
   3   6 -37 174.455 71.5586  24
   3   6 -37 164.187 72.8431  27
   3  -6 -37 239.092 82.4842  26
[truncated: 3,128,731 more chars]
