# Supplementary material for: A Sterically Open Ruthenium-Based Photocage Activated by Red and Far-Red Light for a Wide Range of Drugs
Source: J Am Chem Soc. 2025 Nov 18;147(48):44356–71. doi: 10.1021/jacs.5c14772 (PMC12679631; doi:10.1021/jacs.5c14772)
Supplement: Supplementary file 2 [file ja5c14772_si_002.zip › XRD/9_BF4_2.cif]

 
data_9_BF4_2
 
_audit_creation_method            'SHELXL-2018/3'
_shelx_SHELXL_version_number      '2018/3'
_chemical_name_systematic         ?
_chemical_name_common             ?
_chemical_melting_point           ?
_chemical_formula_moiety          
 'C40 H39 N9 O Ru, 2(B F4), C H4 O'
_chemical_formula_sum
 'C41 H43 B2 F8 N9 O2 Ru' 
_chemical_formula_weight          968.53

loop_
 _atom_type_symbol
 _atom_type_description
 _atom_type_scat_dispersion_real
 _atom_type_scat_dispersion_imag
 _atom_type_scat_source
 'C'  'C'   0.0033   0.0016
 'International Tables Vol C Tables 4.2.6.8 and 6.1.1.4'
 'H'  'H'   0.0000   0.0000
 'International Tables Vol C Tables 4.2.6.8 and 6.1.1.4'
 'B'  'B'   0.0013   0.0007
 'International Tables Vol C Tables 4.2.6.8 and 6.1.1.4'
 'N'  'N'   0.0061   0.0033
 'International Tables Vol C Tables 4.2.6.8 and 6.1.1.4'
 'O'  'O'   0.0106   0.0060
 'International Tables Vol C Tables 4.2.6.8 and 6.1.1.4'
 'F'  'F'   0.0171   0.0103
 'International Tables Vol C Tables 4.2.6.8 and 6.1.1.4'
 'Ru'  'Ru'  -1.2594   0.8363
 'International Tables Vol C Tables 4.2.6.8 and 6.1.1.4'
 
_space_group_crystal_system       triclinic
_space_group_IT_number            1
_space_group_name_H-M_alt         'P 1'
_space_group_name_Hall            'P 1'
 
_shelx_space_group_comment
;
The symmetry employed for this shelxl refinement is uniquely defined
by the following loop, which should always be used as a source of
symmetry information in preference to the above space-group names.
They are only intended as comments.
;
 
loop_
 _space_group_symop_operation_xyz
 'x, y, z'
 
_cell_length_a                    9.6576(2)
_cell_length_b                    10.4002(2)
_cell_length_c                    12.2969(3)
_cell_angle_alpha                 69.155(2)
_cell_angle_beta                  77.481(2)
_cell_angle_gamma                 64.622(2)
_cell_volume                      1039.86(4)
_cell_formula_units_Z             1
_cell_measurement_temperature     110(2)
_cell_measurement_reflns_used     16780
_cell_measurement_theta_min       2.8430
_cell_measurement_theta_max       27.6810
 
_exptl_crystal_description        'irregular block'
_exptl_crystal_colour             'dark red'
_exptl_crystal_density_meas       ?
_exptl_crystal_density_method     ?
_exptl_crystal_density_diffrn     1.547          
_exptl_crystal_F_000              494
_exptl_transmission_factor_min    ?
_exptl_transmission_factor_max    ?
_exptl_crystal_size_max           0.335
_exptl_crystal_size_mid           0.208
_exptl_crystal_size_min           0.103
_exptl_absorpt_coefficient_mu     0.462
_shelx_estimated_absorpt_T_min    ?
_shelx_estimated_absorpt_T_max    ?
_exptl_absorpt_correction_type    analytical
_exptl_absorpt_correction_T_min   0.903
_exptl_absorpt_correction_T_max   0.961
_exptl_absorpt_process_details    
;
CrysAlisPro 1.171.42.49 (Rigaku Oxford Diffraction, 2022)
Analytical numeric absorption correction using a multifaceted crystal
model based on expressions derived by R.C. Clark & J.S. Reid.
(Clark, R. C. & Reid, J. S. (1995). Acta Cryst. A51, 887-897)
Empirical absorption correction using spherical harmonics,
implemented in SCALE3 ABSPACK scaling algorithm.
;
_oxdiff_exptl_absorpt_empirical_full_min           0.519
_oxdiff_exptl_absorpt_empirical_full_max           2.376
_oxdiff_exptl_absorpt_empirical_details
;
Empirical correction (ABSPACK) includes:
- Absorption correction using spherical harmonics
- Frame scaling
- Detector area scaling
- B-factor correction
;
_exptl_absorpt_special_details    ?
_diffrn_ambient_temperature       110(2)
_diffrn_radiation_wavelength      0.71073
_diffrn_radiation_type            MoK\a
_diffrn_radiation_source          'SuperNova (Mo) X-ray Source' 
_diffrn_radiation_monochromator   'mirror' 
_diffrn_measurement_device_type   'SuperNova, Dual, Cu at zero, Atlas' 
_diffrn_measurement_method        '\w scans'
_diffrn_standards_number          '.'
_diffrn_standards_interval_time   '.'
_diffrn_reflns_number             24148
_diffrn_reflns_av_unetI/netI      0.0395
_diffrn_reflns_av_R_equivalents   0.0293
_diffrn_reflns_limit_h_min        -12
_diffrn_reflns_limit_h_max        12
_diffrn_reflns_limit_k_min        -13
_diffrn_reflns_limit_k_max        13
_diffrn_reflns_limit_l_min        -15
_diffrn_reflns_limit_l_max        15
_diffrn_reflns_theta_min          2.271
_diffrn_reflns_theta_max          27.500
_diffrn_reflns_theta_full         25.242
_diffrn_measured_fraction_theta_max   1.000
_diffrn_measured_fraction_theta_full  1.000
_diffrn_reflns_Laue_measured_fraction_max    1.000
_diffrn_reflns_Laue_measured_fraction_full   1.000
_diffrn_reflns_point_group_measured_fraction_max   0.991
_diffrn_reflns_point_group_measured_fraction_full  0.995
_reflns_number_total              9463
_reflns_number_gt                 9350
_reflns_threshold_expression      'I > 2\s(I)'
_reflns_Friedel_coverage          0.983
_reflns_Friedel_fraction_max      0.983
_reflns_Friedel_fraction_full     0.991
 
_reflns_special_details
;
 Reflections were merged by SHELXL according to the crystal
 class for the calculation of statistics and refinement.
 
 _reflns_Friedel_fraction is defined as the number of unique
 Friedel pairs measured divided by the number that would be
 possible theoretically, ignoring centric projections and
 systematic absences.
;
 
_computing_data_collection        'CrysAlisPro 1.171.42.49 (Rigaku OD, 2022)'
_computing_cell_refinement        'CrysAlisPro 1.171.42.49 (Rigaku OD, 2022)'
_computing_data_reduction         'CrysAlisPro 1.171.42.49 (Rigaku OD, 2022)'
_computing_structure_solution     'SHELXS-2018/3 (Sheldrick, 2018)'
_computing_structure_refinement   'SHELXL-2018/3 (Sheldrick, 2018)'
_computing_molecular_graphics     'SHELXTL v6.10 (Sheldrick, 2008)'
_computing_publication_material   'SHELXTL v6.10 (Sheldrick, 2008)'
_refine_special_details           ?
_refine_ls_structure_factor_coef  Fsqd
_refine_ls_matrix_type            full
_refine_ls_weighting_scheme       calc
_refine_ls_weighting_details
'w=1/[\s^2^(Fo^2^)+(0.0361P)^2^+0.1232P] where P=(Fo^2^+2Fc^2^)/3'
_atom_sites_solution_primary      direct
_atom_sites_solution_secondary    difmap
_atom_sites_solution_hydrogens    mixed
_refine_ls_hydrogen_treatment     mixed
_refine_ls_extinction_method      none
_refine_ls_extinction_coef        .
_refine_ls_abs_structure_details
;
 Flack x determined using 4480 quotients [(I+)-(I-)]/[(I+)+(I-)]
 (Parsons, Flack and Wagner, Acta Cryst. B69 (2013) 249-259).
;
_refine_ls_abs_structure_Flack    -0.020(9)
_chemical_absolute_configuration  ad
_refine_ls_number_reflns          9463
_refine_ls_number_parameters      637
_refine_ls_number_restraints      184
_refine_ls_R_factor_all           0.0301
_refine_ls_R_factor_gt            0.0294
_refine_ls_wR_factor_ref          0.0663
_refine_ls_wR_factor_gt           0.0657
_refine_ls_goodness_of_fit_ref    1.028
_refine_ls_restrained_S_all       1.034
_refine_ls_shift/su_max           0.003
_refine_ls_shift/su_mean          0.000
 
loop_
 _atom_site_label
 _atom_site_type_symbol
 _atom_site_fract_x
 _atom_site_fract_y
 _atom_site_fract_z
 _atom_site_U_iso_or_equiv
 _atom_site_adp_type
 _atom_site_occupancy
 _atom_site_site_symmetry_order  
 _atom_site_calc_flag
 _atom_site_refinement_flags_posn
 _atom_site_refinement_flags_adp
 _atom_site_refinement_flags_occupancy
 _atom_site_disorder_assembly
 _atom_site_disorder_group
Ru1 Ru 0.34103(2) 0.67931(2) 0.38816(2) 0.01922(7) Uani 1 1 d . . . . .
C1 C 0.6368(4) 0.4822(4) 0.5060(3) 0.0249(7) Uani 1 1 d . . . . .
H1 H 0.625498 0.410907 0.480926 0.030 Uiso 1 1 calc R U . . .
C2 C 0.7564(4) 0.4347(4) 0.5721(4) 0.0310(8) Uani 1 1 d . . . . .
H2 H 0.824628 0.332966 0.593933 0.037 Uiso 1 1 calc R U . . .
C3 C 0.7750(5) 0.5400(5) 0.6064(4) 0.0364(9) Uani 1 1 d . . . . .
H3 H 0.859192 0.511895 0.649639 0.044 Uiso 1 1 calc R U . . .
C4 C 0.6702(5) 0.6851(4) 0.5768(4) 0.0320(9) Uani 1 1 d . . . . .
H4 H 0.680399 0.757831 0.600751 0.038 Uiso 1 1 calc R U . . .
C5 C 0.5481(5) 0.7249(4) 0.5111(4) 0.0231(8) Uani 1 1 d . . . . .
C6 C 0.2979(4) 0.9477(4) 0.4528(3) 0.0236(7) Uani 1 1 d . . . . .
C7 C 0.2173(5) 1.0955(4) 0.4556(3) 0.0288(8) Uani 1 1 d . . . . .
H7 H 0.265086 1.143700 0.478693 0.035 Uiso 1 1 calc R U . . .
C8 C 0.0697(5) 1.1689(4) 0.4246(3) 0.0315(8) Uani 1 1 d . . . . .
H8 H 0.013747 1.268764 0.426618 0.038 Uiso 1 1 calc R U . . .
C9 C 0.0005(4) 1.0974(4) 0.3898(3) 0.0304(8) Uani 1 1 d . . . . .
H9 H -0.102467 1.147863 0.368246 0.036 Uiso 1 1 calc R U . . .
C10 C 0.0834(4) 0.9535(4) 0.3874(3) 0.0237(7) Uani 1 1 d . . . . .
C11 C 0.0274(4) 0.8660(4) 0.3492(3) 0.0247(7) Uani 1 1 d . . . . .
C12 C -0.1225(4) 0.9002(4) 0.3304(3) 0.0318(8) Uani 1 1 d . . . . .
H12 H -0.202192 0.991687 0.336604 0.038 Uiso 1 1 calc R U . . .
C13 C -0.1536(4) 0.7974(5) 0.3022(4) 0.0341(9) Uani 1 1 d . . . . .
H13 H -0.255651 0.819965 0.288226 0.041 Uiso 1 1 calc R U . . .
C14 C -0.0381(5) 0.6620(5) 0.2940(4) 0.0306(8) Uani 1 1 d . . . . .
H14 H -0.060718 0.591212 0.276851 0.037 Uiso 1 1 calc R U . . .
C15 C 0.1101(5) 0.6336(5) 0.3113(3) 0.0235(8) Uani 1 1 d . . . . .
C16 C 0.2536(6) 0.5082(5) 0.2926(4) 0.0247(10) Uani 1 1 d . . . . .
C17 C 0.2665(5) 0.4017(4) 0.2450(4) 0.0301(8) Uani 1 1 d . . . . .
H17 H 0.177499 0.390026 0.236491 0.036 Uiso 1 1 calc R U . . .
C18 C 0.4117(5) 0.3115(4) 0.2093(4) 0.0340(9) Uani 1 1 d . . . . .
H18 H 0.423774 0.229923 0.185169 0.041 Uiso 1 1 calc R U . . .
C19 C 0.5383(5) 0.3410(4) 0.2092(3) 0.0301(8) Uani 1 1 d . . . . .
H19 H 0.636789 0.286768 0.178389 0.036 Uiso 1 1 calc R U . . .
C20 C 0.5166(4) 0.4533(4) 0.2561(3) 0.0238(7) Uani 1 1 d . . . . .
C21 C 0.5880(4) 0.6661(4) 0.1911(4) 0.0209(8) Uani 1 1 d . . . . .
C22 C 0.6802(4) 0.7166(4) 0.0960(3) 0.0268(8) Uani 1 1 d . . . . .
H22 H 0.772086 0.647779 0.069413 0.032 Uiso 1 1 calc R U . . .
C23 C 0.6362(5) 0.8679(4) 0.0411(4) 0.0297(8) Uani 1 1 d . . . . .
H23 H 0.697576 0.904307 -0.023716 0.036 Uiso 1 1 calc R U . . .
C24 C 0.5006(5) 0.9668(5) 0.0817(4) 0.0273(9) Uani 1 1 d . . . . .
H24 H 0.467617 1.071293 0.044858 0.033 Uiso 1 1 calc R U . . .
C25 C 0.4169(5) 0.9101(5) 0.1754(4) 0.0230(9) Uani 1 1 d . . . . .
H25 H 0.323610 0.977773 0.201485 0.028 Uiso 1 1 calc R U . . .
C26 C 0.1256(5) 0.6339(5) 0.6184(4) 0.0264(9) Uani 1 1 d . . . . .
H26 H 0.060721 0.736627 0.602018 0.032 Uiso 1 1 calc R U . . .
C27 C 0.1104(5) 0.5246(4) 0.7151(3) 0.0292(8) Uani 1 1 d . . . . .
H27 H 0.033690 0.536021 0.778046 0.035 Uiso 1 1 calc R U . . .
C28 C 0.3072(5) 0.4280(5) 0.6007(4) 0.0273(10) Uani 1 1 d . . . . .
H28 H 0.392538 0.357037 0.570493 0.033 Uiso 1 1 calc R U . . .
C29 C 0.2498(5) 0.2461(5) 0.7832(4) 0.0345(9) Uani 1 1 d . . . . .
H29A H 0.212583 0.251675 0.863701 0.041 Uiso 1 1 calc R U . . .
H29B H 0.360869 0.182591 0.782697 0.041 Uiso 1 1 calc R U . . .
C30 C 0.1633(4) 0.1763(4) 0.7465(3) 0.0278(8) Uani 1 1 d . . . . .
C31 C 0.1771(4) 0.0194(4) 0.8179(3) 0.0284(8) Uani 1 1 d . . . . .
C32 C 0.1466(5) 0.0036(5) 0.9493(4) 0.0367(10) Uani 1 1 d . . . . .
H32A H 0.221922 0.026868 0.974045 0.044 Uiso 1 1 calc R U . . .
H32B H 0.042321 0.074998 0.964920 0.044 Uiso 1 1 calc R U . . .
C33 C 0.1602(6) -0.1551(6) 1.0184(4) 0.0493(12) Uani 1 1 d . . . . .
H33 H 0.139332 -0.164276 1.103567 0.059 Uiso 1 1 calc R U . . .
C34 C 0.0464(7) -0.1946(7) 0.9810(5) 0.0561(13) Uani 1 1 d . . . . .
H34A H -0.059859 -0.125726 0.995478 0.067 Uiso 1 1 calc R U . . .
H34B H 0.055970 -0.297431 1.027182 0.067 Uiso 1 1 calc R U . . .
C35 C 0.0797(6) -0.1827(6) 0.8509(4) 0.0500(13) Uani 1 1 d . . . . .
H35 H 0.004570 -0.207845 0.826335 0.060 Uiso 1 1 calc R U . . .
C36 C 0.2417(6) -0.2897(5) 0.8286(4) 0.0489(12) Uani 1 1 d . . . . .
H36A H 0.263056 -0.281389 0.744464 0.059 Uiso 1 1 calc R U . . .
H36B H 0.252187 -0.393372 0.872480 0.059 Uiso 1 1 calc R U . . .
C37 C 0.3557(6) -0.2525(5) 0.8673(4) 0.0440(11) Uani 1 1 d . . . . .
H37 H 0.462356 -0.323965 0.853547 0.053 Uiso 1 1 calc R U . . .
C38 C 0.3414(5) -0.0918(4) 0.7958(4) 0.0346(9) Uani 1 1 d . . . . .
H38A H 0.417311 -0.067874 0.819191 0.042 Uiso 1 1 calc R U . . .
H38B H 0.363147 -0.083508 0.711692 0.042 Uiso 1 1 calc R U . . .
C39 C 0.0626(5) -0.0220(5) 0.7807(4) 0.0421(10) Uani 1 1 d . . . . .
H39A H -0.043714 0.047583 0.794293 0.051 Uiso 1 1 calc R U . . .
H39B H 0.082258 -0.012584 0.696363 0.051 Uiso 1 1 calc R U . . .
C40 C 0.3232(6) -0.2633(5) 0.9959(4) 0.0497(13) Uani 1 1 d . . . . .
H40A H 0.398223 -0.239155 1.020160 0.060 Uiso 1 1 calc R U . . .
H40B H 0.334545 -0.366449 1.042602 0.060 Uiso 1 1 calc R U . . .
N1 N 0.5326(4) 0.6258(4) 0.4739(3) 0.0216(8) Uani 1 1 d . . . . .
N2 N 0.4483(5) 0.8742(4) 0.4840(4) 0.0263(9) Uani 1 1 d D . . . .
H2N H 0.481(5) 0.935(5) 0.502(4) 0.032 Uiso 1 1 d D U . . .
N3 N 0.2339(4) 0.8789(3) 0.4196(3) 0.0217(6) Uani 1 1 d . . . . .
N4 N 0.1412(4) 0.7365(4) 0.3354(3) 0.0215(8) Uani 1 1 d . . . . .
N5 N 0.3833(4) 0.5188(3) 0.3118(3) 0.0212(6) Uani 1 1 d . . . . .
N6 N 0.6290(3) 0.5108(3) 0.2438(3) 0.0236(6) Uani 1 1 d D . . . .
H6N H 0.723(4) 0.457(4) 0.225(4) 0.028 Uiso 1 1 d D U . . .
N7 N 0.4588(4) 0.7615(4) 0.2342(3) 0.0192(7) Uani 1 1 d . . . . .
N8 N 0.2503(4) 0.5724(4) 0.5477(4) 0.0217(8) Uani 1 1 d . . . . .
N9 N 0.2269(4) 0.3948(4) 0.7045(3) 0.0284(8) Uani 1 1 d . . . . .
O1 O 0.0894(4) 0.2470(3) 0.6619(3) 0.0414(7) Uani 1 1 d . . . . .
B1 B 0.6491(8) 0.0766(7) 0.5778(7) 0.0390(14) Uani 0.838(9) 1 d D U P A 1
F1 F 0.6610(4) 0.1822(4) 0.4728(5) 0.0587(14) Uani 0.838(9) 1 d D U P A 1
F2 F 0.6292(6) 0.1361(6) 0.6679(5) 0.0670(15) Uani 0.838(9) 1 d D U P A 1
F3 F 0.7772(7) -0.0542(6) 0.5886(5) 0.0461(13) Uani 0.838(9) 1 d D U P A 1
F4 F 0.5196(4) 0.0528(4) 0.5783(4) 0.0445(10) Uani 0.838(9) 1 d D U P A 1
B1' B 0.664(4) 0.051(3) 0.611(3) 0.0390(14) Uani 0.162(9) 1 d D U P A 2
F1' F 0.705(2) 0.168(2) 0.547(3) 0.061(5) Uani 0.162(9) 1 d D U P A 2
F2' F 0.622(3) 0.063(3) 0.723(2) 0.055(5) Uani 0.162(9) 1 d D U P A 2
F3' F 0.781(4) -0.088(3) 0.632(3) 0.066(7) Uani 0.162(9) 1 d D U P A 2
F4' F 0.563(3) 0.089(3) 0.531(3) 0.067(5) Uani 0.162(9) 1 d D U P A 2
B2 B 0.0024(5) 0.3211(5) 0.0893(5) 0.0333(11) Uani 1 1 d . . . . .
F5 F 0.1557(3) 0.2324(3) 0.0980(3) 0.0510(7) Uani 1 1 d . . . . .
F6 F -0.0832(3) 0.2319(4) 0.1212(3) 0.0581(8) Uani 1 1 d . . . . .
F7 F -0.0460(3) 0.4033(3) 0.1704(3) 0.0400(7) Uani 1 1 d . . . . .
F8 F -0.0266(4) 0.4149(4) -0.0198(3) 0.0742(10) Uani 1 1 d . . . . .
C1S C 0.595(2) 0.3343(15) 0.8713(13) 0.121(6) Uani 0.694(10) 1 d D U P B 1
H1S1 H 0.532629 0.412705 0.808470 0.181 Uiso 0.694(10) 1 calc R U P B 1
H1S2 H 0.698327 0.336282 0.858590 0.181 Uiso 0.694(10) 1 calc R U P B 1
H1S3 H 0.547260 0.351284 0.946422 0.181 Uiso 0.694(10) 1 calc R U P B 1
O1S O 0.6063(9) 0.2026(7) 0.8718(5) 0.077(2) Uani 0.694(10) 1 d D U P B 1
H1S H 0.650639 0.186626 0.808418 0.116 Uiso 0.694(10) 1 calc R U P B 1
C1S' C 0.678(4) 0.280(3) 0.906(2) 0.074(6) Uani 0.306(10) 1 d D U P B 2
H1S4 H 0.626042 0.375552 0.922444 0.111 Uiso 0.306(10) 1 calc R U P B 2
H1S5 H 0.608456 0.264195 0.868987 0.111 Uiso 0.306(10) 1 calc R U P B 2
H1S6 H 0.769999 0.279919 0.852764 0.111 Uiso 0.306(10) 1 calc R U P B 2
O1S' O 0.719(2) 0.170(2) 1.0051(16) 0.090(6) Uani 0.306(10) 1 d D U P B 2
H1S' H 0.776401 0.184857 1.037848 0.135 Uiso 0.306(10) 1 calc R U P B 2
 
loop_
 _atom_site_aniso_label
 _atom_site_aniso_U_11
 _atom_site_aniso_U_22
 _atom_site_aniso_U_33
 _atom_site_aniso_U_23
 _atom_site_aniso_U_13
 _atom_site_aniso_U_12
Ru1 0.02052(12) 0.01634(10) 0.01915(12) -0.00430(8) -0.00035(8) -0.00693(8)
C1 0.0259(18) 0.0222(16) 0.025(2) -0.0062(15) -0.0008(15) -0.0095(14)
C2 0.0251(18) 0.0261(17) 0.036(2) -0.0055(16) -0.0058(16) -0.0056(15)
C3 0.030(2) 0.039(2) 0.042(2) -0.0109(19) -0.0111(18) -0.0126(17)
C4 0.033(2) 0.0330(19) 0.038(2) -0.0132(18) -0.0048(17) -0.0164(17)
C5 0.0245(19) 0.0224(17) 0.023(2) -0.0050(17) 0.0038(16) -0.0132(15)
C6 0.0264(18) 0.0224(17) 0.0192(17) -0.0056(14) 0.0018(14) -0.0090(14)
C7 0.038(2) 0.0233(17) 0.0254(19) -0.0083(15) 0.0046(16) -0.0146(16)
C8 0.036(2) 0.0210(16) 0.026(2) -0.0085(15) 0.0059(16) -0.0038(15)
C9 0.0271(19) 0.0243(18) 0.026(2) -0.0037(16) 0.0021(15) -0.0023(15)
C10 0.0241(18) 0.0239(16) 0.0163(17) -0.0035(14) 0.0013(14) -0.0065(14)
C11 0.0232(17) 0.0264(17) 0.0175(18) -0.0030(15) -0.0002(14) -0.0067(14)
C12 0.0257(19) 0.035(2) 0.026(2) -0.0081(17) -0.0004(15) -0.0053(16)
C13 0.0260(19) 0.049(2) 0.027(2) -0.0067(18) -0.0031(16) -0.0165(18)
C14 0.0316(19) 0.039(2) 0.027(2) -0.0075(17) -0.0012(16) -0.0209(17)
C15 0.0252(19) 0.0278(18) 0.016(2) -0.0017(16) -0.0004(16) -0.0135(15)
C16 0.033(2) 0.024(2) 0.018(2) -0.0014(16) -0.0010(16) -0.0168(17)
C17 0.038(2) 0.0297(19) 0.029(2) -0.0056(16) -0.0004(17) -0.0226(17)
C18 0.051(2) 0.0246(17) 0.033(2) -0.0103(16) -0.0017(18) -0.0201(18)
C19 0.038(2) 0.0205(16) 0.028(2) -0.0075(15) 0.0008(16) -0.0097(15)
C20 0.0303(18) 0.0185(15) 0.0197(17) -0.0035(13) 0.0003(14) -0.0097(14)
C21 0.0178(17) 0.0208(18) 0.023(2) -0.0061(15) -0.0034(14) -0.0061(15)
C22 0.0189(16) 0.0260(17) 0.029(2) -0.0058(15) 0.0013(14) -0.0059(14)
C23 0.0242(19) 0.0290(19) 0.032(2) -0.0036(16) 0.0010(16) -0.0121(16)
C24 0.032(2) 0.0210(18) 0.026(2) -0.0009(16) -0.0058(17) -0.0111(17)
C25 0.022(2) 0.0202(19) 0.027(2) -0.0085(16) -0.0016(16) -0.0070(16)
C26 0.033(2) 0.028(2) 0.022(2) -0.0079(17) 0.0016(16) -0.0169(18)
C27 0.034(2) 0.034(2) 0.023(2) -0.0089(16) 0.0025(16) -0.0183(18)
C28 0.027(2) 0.026(2) 0.024(2) -0.0026(17) 0.0001(17) -0.0108(18)
C29 0.040(2) 0.035(2) 0.029(2) 0.0007(17) -0.0085(18) -0.0203(18)
C30 0.0240(18) 0.0354(19) 0.0224(19) -0.0084(16) -0.0027(15) -0.0096(15)
C31 0.0299(19) 0.0323(19) 0.0240(19) -0.0053(16) -0.0033(15) -0.0148(16)
C32 0.044(2) 0.044(2) 0.030(2) -0.009(2) -0.0019(19) -0.026(2)
C33 0.080(4) 0.059(3) 0.025(2) -0.003(2) -0.004(2) -0.049(3)
C34 0.069(3) 0.070(3) 0.045(3) -0.006(3) 0.005(3) -0.054(3)
C35 0.069(3) 0.060(3) 0.042(3) -0.002(2) -0.015(2) -0.048(3)
C36 0.073(3) 0.040(2) 0.044(3) -0.008(2) -0.013(3) -0.031(2)
C37 0.046(3) 0.034(2) 0.054(3) -0.011(2) -0.012(2) -0.0150(19)
C38 0.034(2) 0.034(2) 0.036(2) -0.0099(18) 0.0003(17) -0.0158(17)
C39 0.045(2) 0.050(3) 0.040(3) -0.006(2) -0.015(2) -0.027(2)
C40 0.074(3) 0.037(2) 0.048(3) 0.004(2) -0.027(3) -0.032(2)
N1 0.0215(16) 0.0194(15) 0.0211(19) -0.0041(14) -0.0028(13) -0.0064(13)
N2 0.0270(18) 0.0224(17) 0.033(2) -0.0109(15) 0.0000(15) -0.0115(14)
N3 0.0246(15) 0.0187(13) 0.0170(15) -0.0034(12) 0.0027(12) -0.0076(12)
N4 0.0235(17) 0.0225(16) 0.0170(17) -0.0025(13) -0.0010(13) -0.0106(13)
N5 0.0273(16) 0.0173(14) 0.0184(16) -0.0020(12) -0.0010(12) -0.0111(12)
N6 0.0204(14) 0.0191(13) 0.0281(16) -0.0082(12) 0.0013(12) -0.0051(12)
N7 0.0207(17) 0.0157(15) 0.0205(18) -0.0034(13) -0.0030(14) -0.0074(13)
N8 0.0231(18) 0.0222(18) 0.0184(17) -0.0039(14) -0.0028(14) -0.0085(14)
N9 0.034(2) 0.0270(17) 0.0227(18) -0.0007(14) -0.0043(15) -0.0147(15)
O1 0.0469(17) 0.0330(15) 0.0428(18) -0.0064(14) -0.0242(15) -0.0084(13)
B1 0.037(3) 0.035(3) 0.058(4) -0.026(3) 0.002(3) -0.018(2)
F1 0.046(2) 0.0343(17) 0.076(3) -0.0089(19) 0.010(2) -0.0110(15)
F2 0.075(3) 0.057(3) 0.081(4) -0.045(3) -0.026(3) -0.008(2)
F3 0.046(2) 0.030(2) 0.057(3) -0.013(2) -0.002(2) -0.0102(19)
F4 0.0366(19) 0.0457(19) 0.066(3) -0.0277(18) 0.0105(17) -0.0272(15)
B1' 0.037(3) 0.035(3) 0.058(4) -0.026(3) 0.002(3) -0.018(2)
F1' 0.054(9) 0.051(8) 0.087(11) -0.022(8) 0.000(9) -0.030(7)
F2' 0.052(10) 0.052(11) 0.067(12) -0.023(9) 0.000(9) -0.023(9)
F3' 0.067(12) 0.037(11) 0.092(16) -0.023(11) -0.008(13) -0.014(10)
F4' 0.046(10) 0.083(10) 0.089(11) -0.055(9) -0.017(9) -0.011(8)
B2 0.026(2) 0.030(2) 0.035(3) -0.010(2) 0.000(2) -0.0045(19)
F5 0.0275(13) 0.0430(14) 0.080(2) -0.0349(15) -0.0037(14) 0.0016(11)
F6 0.0556(18) 0.085(2) 0.0516(18) -0.0272(16) 0.0034(14) -0.0410(17)
F7 0.0326(15) 0.0317(15) 0.0459(18) -0.0139(13) -0.0022(13) -0.0020(12)
F8 0.077(2) 0.069(2) 0.0330(16) 0.0012(15) 0.0074(15) -0.0071(17)
C1S 0.229(17) 0.064(8) 0.065(9) -0.026(7) 0.022(10) -0.062(10)
O1S 0.122(6) 0.074(4) 0.046(4) -0.013(3) 0.009(4) -0.058(4)
C1S' 0.106(14) 0.057(12) 0.070(13) -0.007(9) -0.017(11) -0.046(10)
O1S' 0.101(12) 0.104(12) 0.099(12) -0.043(9) -0.001(9) -0.061(10)
 
_geom_special_details
;
 All esds (except the esd in the dihedral angle between two l.s. planes)
 are estimated using the full covariance matrix.  The cell esds are taken
 into account individually in the estimation of esds in distances, angles
 and torsion angles; correlations between esds in cell parameters are only
 used when they are defined by crystal symmetry.  An approximate (isotropic)
 treatment of cell esds is used for estimating esds involving l.s. planes.
;
 
loop_
 _geom_bond_atom_site_label_1
 _geom_bond_atom_site_label_2
 _geom_bond_distance
 _geom_bond_site_symmetry_2
 _geom_bond_publ_flag
Ru1 N4 1.946(4) . ?
Ru1 N3 2.021(3) . ?
Ru1 N5 2.049(3) . ?
Ru1 N7 2.087(4) . ?
Ru1 N1 2.095(3) . ?
Ru1 N8 2.095(4) . ?
C1 N1 1.365(5) . ?
C1 C2 1.368(5) . ?
C1 H1 0.9500 . ?
C2 C3 1.393(6) . ?
C2 H2 0.9500 . ?
C3 C4 1.377(6) . ?
C3 H3 0.9500 . ?
C4 C5 1.404(6) . ?
C4 H4 0.9500 . ?
C5 N1 1.339(5) . ?
C5 N2 1.392(6) . ?
C6 N3 1.325(5) . ?
C6 N2 1.387(6) . ?
C6 C7 1.403(5) . ?
C7 C8 1.361(6) . ?
C7 H7 0.9500 . ?
C8 C9 1.400(6) . ?
C8 H8 0.9500 . ?
C9 C10 1.369(5) . ?
C9 H9 0.9500 . ?
C10 N3 1.391(5) . ?
C10 C11 1.476(5) . ?
C11 N4 1.366(5) . ?
C11 C12 1.386(5) . ?
C12 C13 1.392(6) . ?
C12 H12 0.9500 . ?
C13 C14 1.394(6) . ?
C13 H13 0.9500 . ?
C14 C15 1.380(6) . ?
C14 H14 0.9500 . ?
C15 N4 1.365(5) . ?
C15 C16 1.484(6) . ?
C16 C17 1.378(6) . ?
C16 N5 1.379(6) . ?
C17 C18 1.392(6) . ?
C17 H17 0.9500 . ?
C18 C19 1.381(6) . ?
C18 H18 0.9500 . ?
C19 C20 1.399(5) . ?
C19 H19 0.9500 . ?
C20 N5 1.337(5) . ?
C20 N6 1.407(5) . ?
C21 N7 1.361(5) . ?
C21 C22 1.396(5) . ?
C21 N6 1.415(5) . ?
C22 C23 1.381(5) . ?
C22 H22 0.9500 . ?
C23 C24 1.397(6) . ?
C23 H23 0.9500 . ?
C24 C25 1.360(7) . ?
C24 H24 0.9500 . ?
C25 N7 1.367(6) . ?
C25 H25 0.9500 . ?
C26 C27 1.354(6) . ?
C26 N8 1.378(6) . ?
C26 H26 0.9500 . ?
C27 N9 1.366(5) . ?
C27 H27 0.9500 . ?
C28 N8 1.317(6) . ?
C28 N9 1.356(6) . ?
C28 H28 0.9500 . ?
C29 N9 1.453(5) . ?
C29 C30 1.532(5) . ?
C29 H29A 0.9900 . ?
C29 H29B 0.9900 . ?
C30 O1 1.209(4) . ?
C30 C31 1.515(5) . ?
C31 C32 1.540(6) . ?
C31 C39 1.544(5) . ?
C31 C38 1.546(5) . ?
C32 C33 1.526(6) . ?
C32 H32A 0.9900 . ?
C32 H32B 0.9900 . ?
C33 C34 1.526(7) . ?
C33 C40 1.528(8) . ?
C33 H33 1.0000 . ?
C34 C35 1.532(7) . ?
C34 H34A 0.9900 . ?
C34 H34B 0.9900 . ?
C35 C36 1.517(8) . ?
C35 C39 1.537(7) . ?
C35 H35 1.0000 . ?
C36 C37 1.520(6) . ?
C36 H36A 0.9900 . ?
C36 H36B 0.9900 . ?
C37 C40 1.517(7) . ?
C37 C38 1.548(6) . ?
C37 H37 1.0000 . ?
C38 H38A 0.9900 . ?
C38 H38B 0.9900 . ?
C39 H39A 0.9900 . ?
C39 H39B 0.9900 . ?
C40 H40A 0.9900 . ?
C40 H40B 0.9900 . ?
N2 H2N 0.92(3) . ?
N6 H6N 0.87(3) . ?
B1 F4 1.373(7) . ?
B1 F3 1.378(7) . ?
B1 F1 1.386(8) . ?
B1 F2 1.394(7) . ?
B1' F1' 1.37(3) . ?
B1' F4' 1.37(2) . ?
B1' F3' 1.37(2) . ?
B1' F2' 1.38(2) . ?
B2 F8 1.352(6) . ?
B2 F5 1.372(5) . ?
B2 F6 1.399(6) . ?
B2 F7 1.416(6) . ?
C1S O1S 1.326(12) . ?
C1S H1S1 0.9800 . ?
C1S H1S2 0.9800 . ?
C1S H1S3 0.9800 . ?
O1S H1S 0.8400 . ?
C1S' O1S' 1.336(16) . ?
C1S' H1S4 0.9800 . ?
C1S' H1S5 0.9800 . ?
C1S' H1S6 0.9800 . ?
O1S' H1S' 0.8400 . ?
 
loop_
 _geom_angle_atom_site_label_1
 _geom_angle_atom_site_label_2
 _geom_angle_atom_site_label_3
 _geom_angle
 _geom_angle_site_symmetry_1
 _geom_angle_site_symmetry_3
 _geom_angle_publ_flag
N4 Ru1 N3 81.45(15) . . ?
N4 Ru1 N5 77.89(14) . . ?
N3 Ru1 N5 157.45(11) . . ?
N4 Ru1 N7 101.97(14) . . ?
N3 Ru1 N7 93.55(13) . . ?
N5 Ru1 N7 82.08(13) . . ?
N4 Ru1 N1 169.22(15) . . ?
N3 Ru1 N1 92.00(13) . . ?
N5 Ru1 N1 109.73(13) . . ?
N7 Ru1 N1 86.91(14) . . ?
N4 Ru1 N8 83.97(14) . . ?
N3 Ru1 N8 91.99(13) . . ?
N5 Ru1 N8 94.71(13) . . ?
N7 Ru1 N8 172.42(15) . . ?
N1 Ru1 N8 87.73(14) . . ?
N1 C1 C2 124.0(3) . . ?
N1 C1 H1 118.0 . . ?
C2 C1 H1 118.0 . . ?
C1 C2 C3 118.0(3) . . ?
C1 C2 H2 121.0 . . ?
C3 C2 H2 121.0 . . ?
C4 C3 C2 119.3(4) . . ?
C4 C3 H3 120.4 . . ?
C2 C3 H3 120.4 . . ?
C3 C4 C5 119.5(4) . . ?
C3 C4 H4 120.2 . . ?
C5 C4 H4 120.2 . . ?
N1 C5 N2 122.5(4) . . ?
N1 C5 C4 121.6(4) . . ?
N2 C5 C4 115.8(4) . . ?
N3 C6 N2 119.9(3) . . ?
N3 C6 C7 121.4(3) . . ?
N2 C6 C7 118.7(3) . . ?
C8 C7 C6 119.2(4) . . ?
C8 C7 H7 120.4 . . ?
C6 C7 H7 120.4 . . ?
C7 C8 C9 120.0(3) . . ?
C7 C8 H8 120.0 . . ?
C9 C8 H8 120.0 . . ?
C10 C9 C8 119.0(3) . . ?
C10 C9 H9 120.5 . . ?
C8 C9 H9 120.5 . . ?
C9 C10 N3 120.7(3) . . ?
C9 C10 C11 125.0(3) . . ?
N3 C10 C11 114.3(3) . . ?
N4 C11 C12 119.8(4) . . ?
N4 C11 C10 112.9(3) . . ?
C12 C11 C10 127.3(3) . . ?
C11 C12 C13 118.5(3) . . ?
C11 C12 H12 120.7 . . ?
C13 C12 H12 120.7 . . ?
C12 C13 C14 121.4(4) . . ?
C12 C13 H13 119.3 . . ?
C14 C13 H13 119.3 . . ?
C15 C14 C13 118.2(4) . . ?
C15 C14 H14 120.9 . . ?
C13 C14 H14 120.9 . . ?
N4 C15 C14 120.3(4) . . ?
N4 C15 C16 111.1(4) . . ?
C14 C15 C16 128.1(4) . . ?
C17 C16 N5 120.4(4) . . ?
C17 C16 C15 126.1(4) . . ?
N5 C16 C15 112.9(4) . . ?
C16 C17 C18 119.1(4) . . ?
C16 C17 H17 120.4 . . ?
C18 C17 H17 120.4 . . ?
C19 C18 C17 119.8(3) . . ?
C19 C18 H18 120.1 . . ?
C17 C18 H18 120.1 . . ?
C18 C19 C20 117.8(4) . . ?
C18 C19 H19 121.1 . . ?
C20 C19 H19 121.1 . . ?
N5 C20 C19 121.9(3) . . ?
N5 C20 N6 114.9(3) . . ?
C19 C20 N6 123.1(3) . . ?
N7 C21 C22 122.0(4) . . ?
N7 C21 N6 118.8(4) . . ?
C22 C21 N6 119.2(3) . . ?
C23 C22 C21 119.1(3) . . ?
C23 C22 H22 120.4 . . ?
C21 C22 H22 120.4 . . ?
C22 C23 C24 119.4(4) . . ?
C22 C23 H23 120.3 . . ?
C24 C23 H23 120.3 . . ?
C25 C24 C23 118.4(4) . . ?
C25 C24 H24 120.8 . . ?
C23 C24 H24 120.8 . . ?
C24 C25 N7 124.0(4) . . ?
C24 C25 H25 118.0 . . ?
N7 C25 H25 118.0 . . ?
C27 C26 N8 109.1(4) . . ?
C27 C26 H26 125.4 . . ?
N8 C26 H26 125.4 . . ?
C26 C27 N9 106.5(4) . . ?
C26 C27 H27 126.7 . . ?
N9 C27 H27 126.7 . . ?
N8 C28 N9 110.4(4) . . ?
N8 C28 H28 124.8 . . ?
N9 C28 H28 124.8 . . ?
N9 C29 C30 110.7(3) . . ?
N9 C29 H29A 109.5 . . ?
C30 C29 H29A 109.5 . . ?
N9 C29 H29B 109.5 . . ?
C30 C29 H29B 109.5 . . ?
H29A C29 H29B 108.1 . . ?
O1 C30 C31 123.0(3) . . ?
O1 C30 C29 119.1(4) . . ?
C31 C30 C29 117.9(3) . . ?
C30 C31 C32 111.2(3) . . ?
C30 C31 C39 110.3(3) . . ?
C32 C31 C39 109.4(3) . . ?
C30 C31 C38 109.3(3) . . ?
C32 C31 C38 108.5(3) . . ?
C39 C31 C38 108.1(3) . . ?
C33 C32 C31 109.9(4) . . ?
C33 C32 H32A 109.7 . . ?
C31 C32 H32A 109.7 . . ?
C33 C32 H32B 109.7 . . ?
C31 C32 H32B 109.7 . . ?
H32A C32 H32B 108.2 . . ?
C32 C33 C34 110.8(4) . . ?
C32 C33 C40 108.9(4) . . ?
C34 C33 C40 108.8(4) . . ?
C32 C33 H33 109.4 . . ?
C34 C33 H33 109.4 . . ?
C40 C33 H33 109.4 . . ?
C33 C34 C35 109.5(4) . . ?
C33 C34 H34A 109.8 . . ?
C35 C34 H34A 109.8 . . ?
C33 C34 H34B 109.8 . . ?
C35 C34 H34B 109.8 . . ?
H34A C34 H34B 108.2 . . ?
C36 C35 C34 109.9(4) . . ?
C36 C35 C39 109.7(4) . . ?
C34 C35 C39 108.9(4) . . ?
C36 C35 H35 109.4 . . ?
C34 C35 H35 109.4 . . ?
C39 C35 H35 109.4 . . ?
C35 C36 C37 109.4(4) . . ?
C35 C36 H36A 109.8 . . ?
C37 C36 H36A 109.8 . . ?
C35 C36 H36B 109.8 . . ?
C37 C36 H36B 109.8 . . ?
H36A C36 H36B 108.2 . . ?
C40 C37 C36 110.4(4) . . ?
C40 C37 C38 109.0(4) . . ?
C36 C37 C38 109.4(4) . . ?
C40 C37 H37 109.4 . . ?
C36 C37 H37 109.4 . . ?
C38 C37 H37 109.4 . . ?
C31 C38 C37 109.6(3) . . ?
C31 C38 H38A 109.8 . . ?
C37 C38 H38A 109.8 . . ?
C31 C38 H38B 109.8 . . ?
C37 C38 H38B 109.8 . . ?
H38A C38 H38B 108.2 . . ?
C35 C39 C31 110.2(4) . . ?
C35 C39 H39A 109.6 . . ?
C31 C39 H39A 109.6 . . ?
C35 C39 H39B 109.6 . . ?
C31 C39 H39B 109.6 . . ?
H39A C39 H39B 108.1 . . ?
C37 C40 C33 110.0(4) . . ?
C37 C40 H40A 109.7 . . ?
C33 C40 H40A 109.7 . . ?
C37 C40 H40B 109.7 . . ?
C33 C40 H40B 109.7 . . ?
H40A C40 H40B 108.2 . . ?
C5 N1 C1 117.6(3) . . ?
C5 N1 Ru1 121.9(3) . . ?
C1 N1 Ru1 120.1(3) . . ?
C6 N2 C5 132.9(4) . . ?
C6 N2 H2N 112(3) . . ?
C5 N2 H2N 114(3) . . ?
C6 N3 C10 119.7(3) . . ?
C6 N3 Ru1 126.6(3) . . ?
C10 N3 Ru1 113.2(2) . . ?
C15 N4 C11 121.7(4) . . ?
C15 N4 Ru1 119.2(3) . . ?
C11 N4 Ru1 117.5(3) . . ?
C20 N5 C16 118.0(3) . . ?
C20 N5 Ru1 125.2(2) . . ?
C16 N5 Ru1 114.7(3) . . ?
C20 N6 C21 117.5(3) . . ?
C20 N6 H6N 117(3) . . ?
C21 N6 H6N 114(3) . . ?
C21 N7 C25 116.9(4) . . ?
C21 N7 Ru1 119.8(3) . . ?
C25 N7 Ru1 123.2(3) . . ?
C28 N8 C26 106.4(4) . . ?
C28 N8 Ru1 124.8(3) . . ?
C26 N8 Ru1 128.8(3) . . ?
C28 N9 C27 107.5(4) . . ?
C28 N9 C29 125.9(4) . . ?
C27 N9 C29 126.2(4) . . ?
F4 B1 F3 110.5(5) . . ?
F4 B1 F1 107.0(6) . . ?
F3 B1 F1 110.7(5) . . ?
F4 B1 F2 108.8(6) . . ?
F3 B1 F2 111.6(6) . . ?
F1 B1 F2 108.2(5) . . ?
F1' B1' F4' 91(2) . . ?
F1' B1' F3' 115(3) . . ?
F4' B1' F3' 118(3) . . ?
F1' B1' F2' 106(2) . . ?
F4' B1' F2' 125(3) . . ?
F3' B1' F2' 101(2) . . ?
F8 B2 F5 111.8(4) . . ?
F8 B2 F6 109.7(4) . . ?
F5 B2 F6 109.7(4) . . ?
F8 B2 F7 110.1(4) . . ?
F5 B2 F7 109.0(4) . . ?
F6 B2 F7 106.4(4) . . ?
O1S C1S H1S1 109.5 . . ?
O1S C1S H1S2 109.5 . . ?
H1S1 C1S H1S2 109.5 . . ?
O1S C1S H1S3 109.5 . . ?
H1S1 C1S H1S3 109.5 . . ?
H1S2 C1S H1S3 109.5 . . ?
C1S O1S H1S 109.5 . . ?
O1S' C1S' H1S4 109.5 . . ?
O1S' C1S' H1S5 109.5 . . ?
H1S4 C1S' H1S5 109.5 . . ?
O1S' C1S' H1S6 109.5 . . ?
H1S4 C1S' H1S6 109.5 . . ?
H1S5 C1S' H1S6 109.5 . . ?
C1S' O1S' H1S' 109.5 . . ?
 
loop_
 _geom_torsion_atom_site_label_1
 _geom_torsion_atom_site_label_2
 _geom_torsion_atom_site_label_3
 _geom_torsion_atom_site_label_4
 _geom_torsion
 _geom_torsion_site_symmetry_1
 _geom_torsion_site_symmetry_2
 _geom_torsion_site_symmetry_3
 _geom_torsion_site_symmetry_4
 _geom_torsion_publ_flag
N1 C1 C2 C3 -1.6(6) . . . . ?
C1 C2 C3 C4 2.5(6) . . . . ?
C2 C3 C4 C5 -1.1(7) . . . . ?
C3 C4 C5 N1 -1.5(6) . . . . ?
C3 C4 C5 N2 -179.4(4) . . . . ?
N3 C6 C7 C8 0.7(6) . . . . ?
N2 C6 C7 C8 179.7(4) . . . . ?
C6 C7 C8 C9 -0.4(6) . . . . ?
C7 C8 C9 C10 -0.1(6) . . . . ?
C8 C9 C10 N3 0.4(5) . . . . ?
C8 C9 C10 C11 -178.0(3) . . . . ?
C9 C10 C11 N4 168.9(4) . . . . ?
N3 C10 C11 N4 -9.5(5) . . . . ?
C9 C10 C11 C12 -12.8(6) . . . . ?
N3 C10 C11 C12 168.7(4) . . . . ?
N4 C11 C12 C13 2.6(6) . . . . ?
C10 C11 C12 C13 -175.6(4) . . . . ?
C11 C12 C13 C14 0.7(6) . . . . ?
C12 C13 C14 C15 -1.8(6) . . . . ?
C13 C14 C15 N4 -0.3(6) . . . . ?
C13 C14 C15 C16 -171.5(4) . . . . ?
N4 C15 C16 C17 -166.4(4) . . . . ?
C14 C15 C16 C17 5.5(7) . . . . ?
N4 C15 C16 N5 4.3(5) . . . . ?
C14 C15 C16 N5 176.2(4) . . . . ?
N5 C16 C17 C18 -4.2(6) . . . . ?
C15 C16 C17 C18 165.9(4) . . . . ?
C16 C17 C18 C19 -7.6(6) . . . . ?
C17 C18 C19 C20 6.0(6) . . . . ?
C18 C19 C20 N5 7.8(6) . . . . ?
C18 C19 C20 N6 -169.1(4) . . . . ?
N7 C21 C22 C23 -2.5(6) . . . . ?
N6 C21 C22 C23 176.9(3) . . . . ?
C21 C22 C23 C24 0.0(6) . . . . ?
C22 C23 C24 C25 0.6(6) . . . . ?
C23 C24 C25 N7 1.4(7) . . . . ?
N8 C26 C27 N9 0.4(5) . . . . ?
N9 C29 C30 O1 -0.2(5) . . . . ?
N9 C29 C30 C31 178.8(3) . . . . ?
O1 C30 C31 C32 -131.7(4) . . . . ?
C29 C30 C31 C32 49.3(5) . . . . ?
O1 C30 C31 C39 -10.2(5) . . . . ?
C29 C30 C31 C39 170.8(4) . . . . ?
O1 C30 C31 C38 108.5(4) . . . . ?
C29 C30 C31 C38 -70.5(4) . . . . ?
C30 C31 C32 C33 179.6(4) . . . . ?
C39 C31 C32 C33 57.6(5) . . . . ?
C38 C31 C32 C33 -60.1(4) . . . . ?
C31 C32 C33 C34 -58.7(5) . . . . ?
C31 C32 C33 C40 61.0(4) . . . . ?
C32 C33 C34 C35 60.0(6) . . . . ?
C40 C33 C34 C35 -59.7(5) . . . . ?
C33 C34 C35 C36 60.2(5) . . . . ?
C33 C34 C35 C39 -60.0(6) . . . . ?
C34 C35 C36 C37 -59.2(5) . . . . ?
C39 C35 C36 C37 60.6(5) . . . . ?
C35 C36 C37 C40 58.9(5) . . . . ?
C35 C36 C37 C38 -61.0(5) . . . . ?
C30 C31 C38 C37 -179.3(3) . . . . ?
C32 C31 C38 C37 59.3(4) . . . . ?
C39 C31 C38 C37 -59.3(4) . . . . ?
C40 C37 C38 C31 -59.8(5) . . . . ?
C36 C37 C38 C31 60.9(5) . . . . ?
C36 C35 C39 C31 -60.2(5) . . . . ?
C34 C35 C39 C31 60.1(5) . . . . ?
C30 C31 C39 C35 178.5(4) . . . . ?
C32 C31 C39 C35 -58.9(5) . . . . ?
C38 C31 C39 C35 59.1(5) . . . . ?
C36 C37 C40 C33 -59.4(5) . . . . ?
C38 C37 C40 C33 60.7(5) . . . . ?
C32 C33 C40 C37 -61.4(5) . . . . ?
C34 C33 C40 C37 59.6(5) . . . . ?
N2 C5 N1 C1 -179.8(4) . . . . ?
C4 C5 N1 C1 2.5(6) . . . . ?
N2 C5 N1 Ru1 -7.5(5) . . . . ?
C4 C5 N1 Ru1 174.7(3) . . . . ?
C2 C1 N1 C5 -0.9(6) . . . . ?
C2 C1 N1 Ru1 -173.3(3) . . . . ?
N3 C6 N2 C5 -14.8(7) . . . . ?
C7 C6 N2 C5 166.2(4) . . . . ?
N1 C5 N2 C6 23.7(7) . . . . ?
C4 C5 N2 C6 -158.4(5) . . . . ?
N2 C6 N3 C10 -179.4(3) . . . . ?
C7 C6 N3 C10 -0.5(5) . . . . ?
N2 C6 N3 Ru1 -8.4(5) . . . . ?
C7 C6 N3 Ru1 170.5(3) . . . . ?
C9 C10 N3 C6 -0.1(5) . . . . ?
C11 C10 N3 C6 178.4(3) . . . . ?
C9 C10 N3 Ru1 -172.2(3) . . . . ?
C11 C10 N3 Ru1 6.3(4) . . . . ?
C14 C15 N4 C11 3.6(6) . . . . ?
C16 C15 N4 C11 176.2(4) . . . . ?
C14 C15 N4 Ru1 168.5(3) . . . . ?
C16 C15 N4 Ru1 -18.9(5) . . . . ?
C12 C11 N4 C15 -4.8(6) . . . . ?
C10 C11 N4 C15 173.6(3) . . . . ?
C12 C11 N4 Ru1 -169.9(3) . . . . ?
C10 C11 N4 Ru1 8.5(4) . . . . ?
C19 C20 N5 C16 -19.5(5) . . . . ?
N6 C20 N5 C16 157.7(3) . . . . ?
C19 C20 N5 Ru1 177.9(3) . . . . ?
N6 C20 N5 Ru1 -4.9(4) . . . . ?
C17 C16 N5 C20 17.5(6) . . . . ?
C15 C16 N5 C20 -153.8(3) . . . . ?
C17 C16 N5 Ru1 -178.1(3) . . . . ?
C15 C16 N5 Ru1 10.6(5) . . . . ?
N5 C20 N6 C21 -54.4(5) . . . . ?
C19 C20 N6 C21 122.7(4) . . . . ?
N7 C21 N6 C20 52.9(5) . . . . ?
C22 C21 N6 C20 -126.6(4) . . . . ?
C22 C21 N7 C25 4.3(6) . . . . ?
N6 C21 N7 C25 -175.1(3) . . . . ?
C22 C21 N7 Ru1 -172.8(3) . . . . ?
N6 C21 N7 Ru1 7.8(5) . . . . ?
C24 C25 N7 C21 -3.8(6) . . . . ?
C24 C25 N7 Ru1 173.2(3) . . . . ?
N9 C28 N8 C26 -1.9(5) . . . . ?
N9 C28 N8 Ru1 177.2(3) . . . . ?
C27 C26 N8 C28 0.9(5) . . . . ?
C27 C26 N8 Ru1 -178.1(3) . . . . ?
N8 C28 N9 C27 2.1(5) . . . . ?
N8 C28 N9 C29 175.5(4) . . . . ?
C26 C27 N9 C28 -1.5(5) . . . . ?
C26 C27 N9 C29 -174.9(4) . . . . ?
C30 C29 N9 C28 -83.7(5) . . . . ?
C30 C29 N9 C27 88.5(5) . . . . ?
 
loop_
 _geom_hbond_atom_site_label_D 
 _geom_hbond_atom_site_label_H 
 _geom_hbond_atom_site_label_A 
 _geom_hbond_distance_DH 
 _geom_hbond_distance_HA 
 _geom_hbond_distance_DA 
 _geom_hbond_angle_DHA 
 _geom_hbond_site_symmetry_A 
 _geom_hbond_publ_flag
N6 H6N F7  0.87(3) 2.07(3) 2.898(4) 158(4) 1_655 yes
O1S H1S F2  0.84 2.05 2.771(8) 143.7 . yes
O1S' H1S' F6  0.84 2.16 2.997(15) 177.8 1_656 yes
 
_refine_diff_density_max    0.602
_refine_diff_density_min   -0.262
_refine_diff_density_rms    0.054

_shelx_res_file
;
TITL xs2986a in P1
    xs2986a.res
    created by SHELXL-2018/3 at 22:03:11 on 22-Aug-2022
CELL  0.71073   9.6576  10.4002  12.2969   69.155   77.481   64.622
ZERR    1.000   0.0002   0.0002   0.0003    0.002    0.002    0.002
LATT -1
SFAC C H B N O F RU
UNIT 41 43 2 9 2 8 1

TEMP -163

ACTA
HTAB
BOND
BOND $H
CONF
WPDB

L.S. 6
FMAP 2
PLAN 10
OMIT -2 55

EQIV $1 x+1, y, z
EQIV $7 x+1, y, z+1

HTAB N6 F7_$1
HTAB O1S F2
HTAB O1S' F6_$7

WGHT    0.036100    0.123200
FVAR       4.64685   0.83804   0.69417
RU1   7    0.341029    0.679312    0.388160    11.00000    0.02052    0.01634 =
         0.01915   -0.00430   -0.00035   -0.00693
PART 0
C1    1    0.636760    0.482169    0.506004    11.00000    0.02590    0.02220 =
         0.02538   -0.00619   -0.00081   -0.00949
AFIX  43
H1    2    0.625498    0.410907    0.480926    11.00000   -1.20000
AFIX   0
C2    1    0.756367    0.434675    0.572082    11.00000    0.02513    0.02610 =
         0.03563   -0.00553   -0.00577   -0.00557
AFIX  43
H2    2    0.824628    0.332966    0.593933    11.00000   -1.20000
AFIX   0
C3    1    0.775047    0.539952    0.606360    11.00000    0.03033    0.03948 =
         0.04162   -0.01087   -0.01112   -0.01257
AFIX  43
H3    2    0.859192    0.511895    0.649639    11.00000   -1.20000
AFIX   0
C4    1    0.670216    0.685130    0.576827    11.00000    0.03255    0.03299 =
         0.03801   -0.01317   -0.00479   -0.01638
AFIX  43
H4    2    0.680399    0.757831    0.600751    11.00000   -1.20000
AFIX   0
C5    1    0.548140    0.724940    0.511084    11.00000    0.02452    0.02242 =
         0.02267   -0.00502    0.00375   -0.01322
C6    1    0.297859    0.947677    0.452834    11.00000    0.02639    0.02242 =
         0.01923   -0.00556    0.00183   -0.00904
C7    1    0.217280    1.095487    0.455553    11.00000    0.03822    0.02326 =
         0.02537   -0.00830    0.00455   -0.01460
AFIX  43
H7    2    0.265086    1.143700    0.478693    11.00000   -1.20000
AFIX   0
C8    1    0.069749    1.168916    0.424613    11.00000    0.03642    0.02096 =
         0.02604   -0.00849    0.00586   -0.00378
AFIX  43
H8    2    0.013747    1.268764    0.426618    11.00000   -1.20000
AFIX   0
C9    1    0.000487    1.097366    0.389834    11.00000    0.02711    0.02434 =
         0.02581   -0.00368    0.00214   -0.00226
AFIX  43
H9    2   -0.102467    1.147863    0.368246    11.00000   -1.20000
AFIX   0
C10   1    0.083428    0.953513    0.387422    11.00000    0.02413    0.02386 =
         0.01627   -0.00345    0.00131   -0.00646
C11   1    0.027375    0.865985    0.349244    11.00000    0.02318    0.02636 =
         0.01751   -0.00303   -0.00016   -0.00672
C12   1   -0.122480    0.900170    0.330401    11.00000    0.02569    0.03475 =
         0.02635   -0.00809   -0.00041   -0.00527
AFIX  43
H12   2   -0.202192    0.991687    0.336604    11.00000   -1.20000
AFIX   0
C13   1   -0.153579    0.797379    0.302177    11.00000    0.02602    0.04856 =
         0.02675   -0.00671   -0.00309   -0.01651
AFIX  43
H13   2   -0.255651    0.819965    0.288226    11.00000   -1.20000
AFIX   0
C14   1   -0.038071    0.662010    0.293960    11.00000    0.03163    0.03908 =
         0.02650   -0.00753   -0.00115   -0.02087
AFIX  43
H14   2   -0.060718    0.591212    0.276851    11.00000   -1.20000
AFIX   0
C15   1    0.110055    0.633556    0.311337    11.00000    0.02523    0.02780 =
         0.01625   -0.00166   -0.00036   -0.01349
C16   1    0.253639    0.508192    0.292639    11.00000    0.03349    0.02434 =
         0.01772   -0.00139   -0.00100   -0.01684
C17   1    0.266534    0.401727    0.244954    11.00000    0.03779    0.02972 =
         0.02940   -0.00561   -0.00037   -0.02256
AFIX  43
H17   2    0.177499    0.390026    0.236491    11.00000   -1.20000
AFIX   0
C18   1    0.411737    0.311543    0.209345    11.00000    0.05135    0.02461 =
         0.03297   -0.01033   -0.00171   -0.02013
AFIX  43
H18   2    0.423774    0.229923    0.185169    11.00000   -1.20000
AFIX   0
C19   1    0.538305    0.340976    0.209235    11.00000    0.03841    0.02049 =
         0.02811   -0.00750    0.00084   -0.00972
AFIX  43
H19   2    0.636789    0.286768    0.178389    11.00000   -1.20000
AFIX   0
C20   1    0.516594    0.453277    0.256064    11.00000    0.03029    0.01847 =
         0.01972   -0.00345    0.00026   -0.00967
C21   1    0.587989    0.666052    0.191055    11.00000    0.01780    0.02082 =
         0.02326   -0.00606   -0.00342   -0.00612
C22   1    0.680223    0.716579    0.095994    11.00000    0.01894    0.02597 =
         0.02881   -0.00585    0.00130   -0.00586
AFIX  43
H22   2    0.772086    0.647779    0.069413    11.00000   -1.20000
AFIX   0
C23   1    0.636209    0.867887    0.041080    11.00000    0.02422    0.02898 =
         0.03158   -0.00360    0.00100   -0.01212
AFIX  43
H23   2    0.697576    0.904307   -0.023716    11.00000   -1.20000
AFIX   0
C24   1    0.500593    0.966849    0.081734    11.00000    0.03211    0.02100 =
         0.02626   -0.00093   -0.00585   -0.01108
AFIX  43
H24   2    0.467617    1.071293    0.044858    11.00000   -1.20000
AFIX   0
C25   1    0.416914    0.910065    0.175374    11.00000    0.02220    0.02023 =
         0.02653   -0.00850   -0.00161   -0.00701
AFIX  43
H25   2    0.323610    0.977773    0.201485    11.00000   -1.20000
AFIX   0
C26   1    0.125629    0.633895    0.618450    11.00000    0.03262    0.02836 =
         0.02233   -0.00787    0.00160   -0.01686
AFIX  43
H26   2    0.060721    0.736627    0.602018    11.00000   -1.20000
AFIX   0
C27   1    0.110378    0.524631    0.715145    11.00000    0.03358    0.03435 =
         0.02313   -0.00891    0.00253   -0.01827
AFIX  43
H27   2    0.033690    0.536021    0.778046    11.00000   -1.20000
AFIX   0
C28   1    0.307214    0.427960    0.600713    11.00000    0.02696    0.02592 =
         0.02422   -0.00262    0.00014   -0.01083
AFIX  43
H28   2    0.392538    0.357037    0.570493    11.00000   -1.20000
AFIX   0
C29   1    0.249781    0.246142    0.783237    11.00000    0.04013    0.03474 =
         0.02917    0.00074   -0.00852   -0.02026
AFIX  23
H29A  2    0.212583    0.251675    0.863701    11.00000   -1.20000
H29B  2    0.360869    0.182591    0.782697    11.00000   -1.20000
AFIX   0
C30   1    0.163311    0.176283    0.746534    11.00000    0.02399    0.03544 =
         0.02239   -0.00844   -0.00270   -0.00965
C31   1    0.177111    0.019358    0.817861    11.00000    0.02990    0.03226 =
         0.02400   -0.00527   -0.00334   -0.01482
C32   1    0.146632    0.003557    0.949262    11.00000    0.04382    0.04447 =
         0.02953   -0.00859   -0.00190   -0.02648
AFIX  23
H32A  2    0.221922    0.026868    0.974045    11.00000   -1.20000
H32B  2    0.042321    0.074998    0.964920    11.00000   -1.20000
AFIX   0
C33   1    0.160241   -0.155134    1.018423    11.00000    0.08040    0.05949 =
         0.02456   -0.00314   -0.00398   -0.04944
AFIX  13
H33   2    0.139332   -0.164276    1.103567    11.00000   -1.20000
AFIX   0
C34   1    0.046429   -0.194641    0.980985    11.00000    0.06924    0.06985 =
         0.04511   -0.00633    0.00509   -0.05437
AFIX  23
H34A  2   -0.059859   -0.125726    0.995478    11.00000   -1.20000
H34B  2    0.055970   -0.297431    1.027182    11.00000   -1.20000
AFIX   0
C35   1    0.079665   -0.182659    0.850904    11.00000    0.06877    0.05977 =
         0.04192   -0.00247   -0.01530   -0.04826
AFIX  13
H35   2    0.004570   -0.207845    0.826335    11.00000   -1.20000
AFIX   0
C36   1    0.241654   -0.289677    0.828619    11.00000    0.07329    0.04024 =
         0.04414   -0.00825   -0.01338   -0.03101
AFIX  23
H36A  2    0.263056   -0.281389    0.744464    11.00000   -1.20000
H36B  2    0.252187   -0.393372    0.872480    11.00000   -1.20000
AFIX   0
C37   1    0.355664   -0.252508    0.867277    11.00000    0.04585    0.03367 =
         0.05408   -0.01058   -0.01176   -0.01504
AFIX  13
H37   2    0.462356   -0.323965    0.853547    11.00000   -1.20000
AFIX   0
C38   1    0.341403   -0.091787    0.795839    11.00000    0.03442    0.03441 =
         0.03580   -0.00994    0.00025   -0.01577
AFIX  23
H38A  2    0.417311   -0.067874    0.819191    11.00000   -1.20000
H38B  2    0.363147   -0.083508    0.711692    11.00000   -1.20000
AFIX   0
C39   1    0.062583   -0.021972    0.780721    11.00000    0.04464    0.05018 =
         0.04028   -0.00562   -0.01524   -0.02690
AFIX  23
H39A  2   -0.043714    0.047583    0.794293    11.00000   -1.20000
H39B  2    0.082258   -0.012584    0.696363    11.00000   -1.20000
AFIX   0
C40   1    0.323214   -0.263336    0.995911    11.00000    0.07361    0.03729 =
         0.04759    0.00354   -0.02681   -0.03238
AFIX  23
H40A  2    0.398223   -0.239155    1.020160    11.00000   -1.20000
H40B  2    0.334545   -0.366449    1.042602    11.00000   -1.20000
AFIX   0
N1    4    0.532590    0.625792    0.473915    11.00000    0.02149    0.01935 =
         0.02110   -0.00407   -0.00279   -0.00644

rem restraints
DFIX 0.88 0.03 N2 H2N

N2    4    0.448300    0.874184    0.483983    11.00000    0.02699    0.02238 =
         0.03302   -0.01085   -0.00004   -0.01151
H2N   2    0.480806    0.934649    0.501668    11.00000   -1.20000
N3    4    0.233895    0.878893    0.419622    11.00000    0.02458    0.01865 =
         0.01705   -0.00342    0.00267   -0.00755
N4    4    0.141186    0.736450    0.335363    11.00000    0.02348    0.02252 =
         0.01705   -0.00248   -0.00100   -0.01056
N5    4    0.383330    0.518799    0.311799    11.00000    0.02725    0.01729 =
         0.01842   -0.00202   -0.00104   -0.01110
rem restraints
DFIX 0.88 0.03 N6 H6N

N6    4    0.628990    0.510760    0.243792    11.00000    0.02036    0.01913 =
         0.02810   -0.00825    0.00129   -0.00512
H6N   2    0.722606    0.456857    0.224513    11.00000   -1.20000
N7    4    0.458787    0.761549    0.234250    11.00000    0.02073    0.01570 =
         0.02052   -0.00337   -0.00304   -0.00736
N8    4    0.250265    0.572365    0.547684    11.00000    0.02307    0.02223 =
         0.01839   -0.00393   -0.00284   -0.00852
N9    4    0.226858    0.394827    0.704530    11.00000    0.03390    0.02699 =
         0.02273   -0.00075   -0.00435   -0.01473
O1    5    0.089418    0.246997    0.661856    11.00000    0.04692    0.03302 =
         0.04280   -0.00640   -0.02420   -0.00840
rem constraints
EADP B1 B1'

rem restraints
SIMU 0.01 B1 > F4'

rem counterions
PART 1
B1    3    0.649123    0.076564    0.577838    21.00000    0.03651    0.03474 =
         0.05767   -0.02554    0.00188   -0.01761
F1    6    0.660958    0.182167    0.472848    21.00000    0.04645    0.03425 =
         0.07619   -0.00893    0.00992   -0.01103
F2    6    0.629237    0.136129    0.667926    21.00000    0.07515    0.05746 =
         0.08055   -0.04492   -0.02580   -0.00777
F3    6    0.777240   -0.054204    0.588624    21.00000    0.04574    0.02966 =
         0.05698   -0.01256   -0.00219   -0.01021
F4    6    0.519632    0.052799    0.578283    21.00000    0.03656    0.04573 =
         0.06599   -0.02771    0.01053   -0.02718

PART 2
SAME B1 > F4
B1'   3    0.663575    0.050529    0.611315   -21.00000    0.03651    0.03474 =
         0.05767   -0.02554    0.00188   -0.01761
F1'   6    0.705392    0.167652    0.547242   -21.00000    0.05406    0.05064 =
         0.08745   -0.02199   -0.00030   -0.03038
F2'   6    0.622268    0.062609    0.723090   -21.00000    0.05213    0.05201 =
         0.06676   -0.02302   -0.00002   -0.02304
F3'   6    0.781220   -0.087696    0.631582   -21.00000    0.06718    0.03727 =
         0.09197   -0.02251   -0.00824   -0.01435
F4'   6    0.563117    0.088801    0.530960   -21.00000    0.04585    0.08310 =
         0.08915   -0.05549   -0.01654   -0.01072

PART 0
B2    3    0.002421    0.321063    0.089302    11.00000    0.02586    0.03033 =
         0.03533   -0.00957   -0.00005   -0.00449
F5    6    0.155710    0.232440    0.098026    11.00000    0.02754    0.04302 =
         0.08009   -0.03488   -0.00371    0.00157
F6    6   -0.083215    0.231887    0.121208    11.00000    0.05562    0.08470 =
         0.05161   -0.02721    0.00336   -0.04098
F7    6   -0.045963    0.403260    0.170393    11.00000    0.03257    0.03168 =
         0.04592   -0.01389   -0.00220   -0.00197
F8    6   -0.026625    0.414863   -0.019785    11.00000    0.07680    0.06908 =
         0.03295    0.00115    0.00738   -0.00705

rem restraints
SADI 0.01 C1S O1S C1S' O1S'
SIMU 0.01 C1S > O1S'

PART 1
C1S   1    0.595423    0.334305    0.871295    31.00000    0.22899    0.06396 =
         0.06541   -0.02606    0.02173   -0.06242
AFIX 137
H1S1  2    0.532629    0.412705    0.808470    31.00000   -1.50000
H1S2  2    0.698327    0.336282    0.858590    31.00000   -1.50000
H1S3  2    0.547260    0.351284    0.946422    31.00000   -1.50000
AFIX   0
O1S   5    0.606318    0.202603    0.871840    31.00000    0.12228    0.07363 =
         0.04609   -0.01284    0.00910   -0.05846
AFIX 147
H1S   2    0.650639    0.186626    0.808418    31.00000   -1.50000
AFIX   0

PART 2
C1S'  1    0.678196    0.279703    0.905712   -31.00000    0.10628    0.05734 =
         0.06956   -0.00665   -0.01703   -0.04608
AFIX 137
H1S4  2    0.626042    0.375552    0.922444   -31.00000   -1.50000
H1S5  2    0.608456    0.264195    0.868987   -31.00000   -1.50000
H1S6  2    0.769999    0.279919    0.852764   -31.00000   -1.50000
AFIX   0
O1S'  5    0.719211    0.169892    1.005140   -31.00000    0.10072    0.10351 =
         0.09854   -0.04337   -0.00138   -0.06086
AFIX 147
H1S'  2    0.776401    0.184857    1.037848   -31.00000   -1.50000

AFIX   0
HKLF 4


REM  xs2986a in P1
REM wR2 = 0.0663, GooF = S = 1.028, Restrained GooF = 1.034 for all data
REM R1 = 0.0294 for 9350 Fo > 4sig(Fo) and 0.0301 for all 9463 data
REM 637 parameters refined using 184 restraints

END

WGHT      0.0362      0.1217

REM Instructions for potential hydrogen bonds
HTAB C1 F1
HTAB C1 F1'
HTAB C2 O1_$1
EQIV $2 x, y+1, z
HTAB C4 F3_$2
HTAB C4 F3'_$2
HTAB C7 F4_$2
EQIV $3 x-1, y+1, z
HTAB C9 F1_$3
HTAB C9 F1'_$3
HTAB C17 F7
HTAB C19 F6_$1
EQIV $4 x, y, z-1
HTAB C19 O1S'_$4
HTAB C22 F7_$1
EQIV $5 x, y+1, z-1
HTAB C24 O1S_$5
HTAB C25 N3
HTAB C25 F5_$2
HTAB C26 F3'_$3
EQIV $6 x, y, z+1
HTAB C27 F8_$6
HTAB C28 F2
HTAB C29 F2
HTAB C29 F2'
HTAB N2 F4_$2
HTAB N2 F4'_$2
HTAB N6 F7_$1
HTAB O1S F2
HTAB O1S' F6_$7

REM Highest difference peak  0.602,  deepest hole -0.262,  1-sigma level  0.054
Q1    1   0.4394  0.6394  0.3645  11.00000  0.05    0.60
Q2    1   0.2427  0.7239  0.4097  11.00000  0.05    0.59
Q3    1   0.2832  0.7637  0.3423  11.00000  0.05    0.43
Q4    1   0.3999  0.5964  0.4343  11.00000  0.05    0.41
Q5    1   0.3810  0.7414  0.3916  11.00000  0.05    0.39
Q6    1   0.3110  0.6761  0.3244  11.00000  0.05    0.34
Q7    1   0.2999  0.6164  0.3874  11.00000  0.05    0.33
Q8    1   0.3682  0.6873  0.4540  11.00000  0.05    0.33
Q9    1   0.5743  0.1413  0.4927  11.00000  0.05    0.33
Q10   1   0.5283 -0.0105  0.6476  11.00000  0.05    0.28
;
_shelx_res_checksum   12550

_shelx_hkl_file
;
 -12  -9  -5 365.705 148.285   5
 -12  -9  -4 2492.15 316.106   5
 -12  -9  -3 1484.71 263.138   5
 -12  -8  -5 3672.08 369.101   5
 -12  -8  -4 2027.96 285.856   5
 -12  -8  -3 2691.95 341.125   5
 -12  -8  -2 723.480 213.666   5
 -12  -8  -1 5565.53 512.854   5
 -12  -7  -4 858.474 202.327   5
 -12  -7  -3 3781.01 396.108   5
 -12  -7  -2 1687.47 289.362   5
 -12  -7  -1 2964.08 376.123   5
 -12  -7   0 4713.24 481.929   5
 -12  -6  -4 2746.83 342.374   5
 -12  -6  -3 2202.72 313.224   5
 -12  -6  -2 1518.99 272.632   5
 -12  -6  -1 1169.90 250.271   5
 -12  -6   0 2997.76 388.156   5
 -12  -6   1 4551.22 487.545   5
 -12  -5  -7 2462.79 373.536   7
 -12  -5  -6 423.182 185.244   7
 -12  -5  -5 6545.21 540.124   7
 -12  -5  -3 1912.64 311.359   5
 -12  -5  -2 1810.23 297.259   5
 -12  -5  -1 3055.70 381.303   5
 -12  -5   0 2130.41 336.990   5
 -12  -5   1 3937.85 458.414   5
 -12  -4  -6 771.869 251.826   7
 -12  -4  -5 2281.72 356.659   7
 -12  -4  -4 3104.89 382.468   7
 -12  -4  -3 2502.03 349.675   7
 -12  -4  -2 1905.06 320.024   5
 -12  -4  -1 4204.84 447.525   5
 -12  -4   0 3505.41 409.988   5
 -12  -4   1 1089.98 249.885   5
 -12  -3  -5 1274.20 304.166   7
 -12  -3  -4 3666.72 447.106   7
 -12  -3  -3 2234.03 349.567   7
 -12  -3  -2 2467.23 349.141   7
 -12  -3  -1 3678.79 425.983   5
 -12  -3   0 1967.13 318.329   5
 -12  -3   1 2663.25 383.300   5
 -12  -2  -3 3278.36 432.416   7
 -12  -2  -2 975.380 261.103   7
 -12  -2  -1 1084.95 263.039   7
 -11 -10  -4 3299.63 328.813   5
 -11 -10  -3 4393.24 409.445   5
 -11 -10  -2 1240.78 241.850   5
 -11 -10  -1 2241.17 330.335   5
 -11  -9  -5 2018.24 251.961   5
 -11  -9  -4 5409.84 423.269   5
 -11  -9  -3 3246.71 344.771   5
 -11  -9  -2 2951.75 342.403   5
 -11  -9  -1 941.531 220.035   5
 -11  -9   0 2705.93 365.485   5
 -11  -9   1 2896.85 381.629   5
 -11  -8  -5 3068.35 312.350   5
 -11  -8  -4 3162.57 329.261   5
 -11  -8  -3 4325.01 397.649   5
 -11  -8  -2 4073.98 400.894   5
 -11  -8  -1 2916.69 346.057   5
 -11  -8   0 2496.39 343.914   5
 -11  -8   1 1702.99 304.998   5
 -11  -8   2 1775.59 320.778   5
 -11  -7  -5 2741.65 303.462   5
 -11  -7  -4 2851.82 321.759   5
 -11  -7  -3 5646.53 451.649   5
 -11  -7  -2 3925.46 391.132   5
 -11  -7  -1 2852.16 349.516   5
 -11  -7   0 2525.23 344.878   5
 -11  -7   1 2086.09 330.620   5
 -11  -7   2 2007.71 323.921   5
 -11  -7   3 1497.87 298.385   5
 -11  -6 -10 317.379 200.757   9
 -11  -6  -5 3809.71 358.624   7
 -11  -6  -4 8623.41 552.869   5
 -11  -6  -4 8564.36 508.689   7
 -11  -6  -3 3648.60 368.143   5
 -11  -6  -2 3118.79 357.813   5
 -11  -6  -1 3247.00 369.220   5
 -11  -6   0 4287.55 434.982   5
 -11  -6   1 3730.60 419.317   5
 -11  -6   2 4531.69 476.069   5
 -11  -6   3 2834.13 388.752   5
 -11  -5 -10 1575.91 348.098   9
 -11  -5  -9 636.033 223.286   9
 -11  -5  -8 973.220 254.547   7
 -11  -5  -7 1839.91 304.746   7
 -11  -5  -6 780.639 209.053   7
 -11  -5  -5 3523.69 380.144   7
 -11  -5  -4 5105.91 429.101   7
 -11  -5  -3 5839.71 472.338   5
 -11  -5  -3 6570.90 458.486   7
 -11  -5  -2 2076.82 299.921   5
 -11  -5  -2 1995.13 246.668   7
 -11  -5  -1 2117.75 307.009   5
 -11  -5   0 2331.10 324.268   5
 -11  -5   1 3897.10 426.821   5
 -11  -5   2 4460.05 465.045   5
 -11  -5   3 2368.75 363.870   5
 -11  -5   4 580.324 217.117   5
 -11  -4  -9 2127.58 383.411   7
 -11  -4  -8 2693.00 406.429   7
 -11  -4  -7 3546.84 437.263   7
 -11  -4  -6 1266.87 269.342   7
 -11  -4  -5 3070.27 374.492   7
 -11  -4  -4 2248.79 314.972   7
 -11  -4  -3 11079.1 656.457   5
 -11  -4  -3 9160.34 601.580   7
 -11  -4  -2 4991.62 442.236   5
 -11  -4  -2 4503.78 404.854   7
 -11  -4  -1 1629.15 242.056   7
 -11  -4  -1 2404.96 324.990   5
 -11  -4   0 3104.99 310.247   7
 -11  -4   0 3317.30 386.076   5
 -11  -4   1 2351.72 335.048   5
 -11  -4   2 5304.94 509.430   5
 -11  -4   3 4861.32 501.210   5
 -11  -4   4 1392.71 303.479   5
 -11  -3  -9 1638.34 363.678   7
 -11  -3  -8 1409.00 330.286   7
 -11  -3  -7 1260.16 305.112   7
 -11  -3  -6 1665.01 328.556   7
 -11  -3  -5 1234.55 275.716   7
 -11  -3  -4 2305.21 338.107   7
 -11  -3  -3 6980.80 554.752   7
 -11  -3  -2 4786.71 453.903   5
 -11  -3  -2 4224.54 416.441   7
 -11  -3  -1 2819.17 335.141   7
 -11  -3  -1 2019.47 312.419   5
 -11  -3   0 4627.29 453.054   5
 -11  -3   0 4649.56 415.134   7
 -11  -3   1 1969.93 320.901   5
 -11  -3   1 2001.44 272.757   7
 -11  -3   2 2667.76 369.243   5
 -11  -3   3 3623.53 436.339   5
 -11  -3   4 3890.35 467.827   5
 -11  -2  -8 1187.43 320.400   7
 -11  -2  -7 1214.02 319.228   7
 -11  -2  -6 3105.26 438.709   7
 -11  -2  -5 2897.01 403.140   7
 -11  -2  -4 1845.12 330.648   7
 -11  -2  -3 4835.02 482.118   7
 -11  -2  -2 4614.91 463.091   7
 -11  -2  -1 2605.23 349.255   7
 -11  -2  -1 1989.52 315.584   5
 -11  -2   0 2008.49 311.252   7
 -11  -2   0 2087.28 317.619   5
 -11  -2   1 4118.61 422.326   7
 -11  -2   1 5115.48 492.781   5
 -11  -2   2 3191.75 367.540   7
 -11  -2   2 4304.76 460.564   5
 -11  -2   3 6114.84 562.130   5
 -11  -2   4 5019.40 513.786   5
 -11  -1  -6 1817.02 364.476   7
 -11  -1  -5 1294.79 314.069   7
 -11  -1  -4 907.665 274.843   7
 -11  -1  -3 345.805 187.061   7
 -11  -1  -2 2799.60 393.070   7
 -11  -1  -1 2308.74 362.766   7
 -11  -1   0 1487.46 288.866   7
 -11  -1   1 6767.16 565.573   5
 -11  -1   1 6063.59 549.815   7
 -11  -1   2 4441.74 476.649   5
 -11  -1   2 4293.49 459.065   7
 -11  -1   3 3108.25 392.186   7
 -11  -1   3 3387.75 428.719   5
 -11   0  -5 1497.39 345.003   7
 -11   0  -4 849.320 278.857   7
 -11   0  -3 1253.89 294.291   7
 -11   0  -2 2120.67 371.968   7
 -11   0  -1 761.342 240.709   7
 -11   0   0 4750.76 511.271   7
 -11   0   1 966.149 257.445   7
 -11   0   2 3828.41 456.057   5
 -11   0   2 2475.91 373.043   7
 -10 -11  -9 4765.48 478.385   6
 -10 -11  -3 2867.93 306.657   5
 -10 -11  -2 2688.17 324.162   5
 -10 -11  -1 3180.80 368.772   5
 -10 -10 -11 3202.78 381.979   6
 -10 -10 -10 2661.24 342.753   6
 -10 -10  -9 3436.34 385.477   6
 -10 -10  -5 3153.09 284.486   5
 -10 -10  -4 693.481 163.628   5
 -10 -10  -3 3608.15 341.717   5
 -10 -10  -2 3486.57 355.254   5
 -10 -10  -1 2619.63 329.689   5
 -10 -10   0 4026.68 423.560   5
 -10 -10   1 2895.34 385.977   5
 -10  -9 -11 3509.90 368.704   6
 -10  -9 -10 1491.98 248.804   6
 -10  -9  -6 3951.53 303.909   5
 -10  -9  -5 5983.95 395.137   5
 -10  -9  -4 4080.32 337.356   5
 -10  -9  -3 3730.43 344.225   5
 -10  -9  -2 3360.18 343.623   5
 -10  -9  -1 991.131 212.934   5
 -10  -9   0 1892.22 290.188   5
 -10  -9   1 4080.24 439.344   5
 -10  -9   2 2281.56 353.715   5
 -10  -8  -5 5050.05 366.737   5
 -10  -8  -4 4993.38 374.007   5
 -10  -8  -3 5088.27 401.279   5
 -10  -8  -2 2820.07 311.671   5
 -10  -8  -1 1663.23 265.362   5
 -10  -8   0 497.809 178.570   5
 -10  -8   1 5023.07 468.057   5
 -10  -8   2 3901.83 440.229   5
 -10  -8   3 769.117 241.636   5
 -10  -8   4 1363.75 304.377   5
 -10  -7 -12 2106.58 411.237   9
 -10  -7  -5 4188.93 344.487   5
 -10  -7  -4 5461.83 399.466   5
 -10  -7  -3 10429.8 570.881   5
 -10  -7  -2 3248.35 331.703   5
 -10  -7  -1 2979.42 335.089   5
 -10  -7   0 750.974 200.635   5
 -10  -7   1 1834.69 283.437   5
 -10  -7   2 4602.30 462.225   5
 -10  -7   3 2082.83 354.790   5
 -10  -7   4 736.670 236.938   5
 -10  -6 -12 2602.36 455.197   9
 -10  -6 -11 5744.09 616.565   9
 -10  -6 -10 1198.35 291.820   9
 -10  -6  -9 3389.50 429.614   9
 -10  -6  -4 6418.21 439.892   5
 -10  -6  -3 2270.61 226.682   7
 -10  -6  -3 2797.37 301.464   5
 -10  -6  -2 5337.32 309.278   7
 -10  -6  -2 4962.83 406.581   5
 -10  -6  -1 2657.07 316.142   5
 -10  -6   0 3504.62 370.562   5
 -10  -6   1 3745.43 395.999   5
 -10  -6   2 6271.96 529.673   5
 -10  -6   3 11351.8 732.937   5
 -10  -6   4 4228.81 469.522   5
 -10  -6   5 4585.25 507.471   5
 -10  -5 -12 755.093 296.461   9
 -10  -5 -11 1323.91 337.280   9
 -10  -5 -10 1098.97 283.011   9
 -10  -5  -9 4081.80 467.276   9
 -10  -5  -8 1297.87 268.484   7
 -10  -5  -8 1295.86 261.162   9
 -10  -5  -7 5275.25 478.191   7
 -10  -5  -7 5635.21 474.813   9
 -10  -5  -6 11348.6 664.874   7
 -10  -5  -5 3316.15 344.275   7
 -10  -5  -4 3833.02 350.717   5
 -10  -5  -4 3201.38 321.433   7
 -10  -5  -3 9172.74 549.748   5
 -10  -5  -3 9422.88 518.467   7
 -10  -5  -2 7377.07 506.246   5
 -10  -5  -2 8699.00 467.338   7
 -10  -5  -1 2134.16 217.375   7
 -10  -5  -1 1926.67 278.156   5
 -10  -5   0 5866.79 474.341   5
 -10  -5   0 6774.05 364.079   7
 -10  -5   1 3108.65 360.282   5
 -10  -5   2 3785.32 403.729   5
 -10  -5   3 6552.90 549.666   5
 -10  -5   4 832.548 245.837   5
 -10  -5   5 4959.96 512.468   5
 -10  -5   6 876.274 256.630   5
 -10  -4 -11 451.531 229.442   9
 -10  -4 -10 1471.93 311.534   7
 -10  -4 -10 1304.03 312.000   9
 -10  -4  -9 3605.49 453.269   7
 -10  -4  -9 2964.88 438.529   9
 -10  -4  -8 6768.98 582.956   9
 -10  -4  -8 6935.18 583.213   7
 -10  -4  -7 4431.16 433.194   9
 -10  -4  -7 3641.43 413.880   7
 -10  -4  -6 1285.89 264.570   7
 -10  -4  -6 946.956 199.024   9
 -10  -4  -5 6724.68 512.258   7
 -10  -4  -4 2813.02 320.053   7
 -10  -4  -3 3182.96 329.841   5
 -10  -4  -3 3328.42 336.243   7
 -10  -4  -2 5817.59 448.145   5
 -10  -4  -2 6140.47 435.094   7
 -10  -4  -1 2851.74 327.669   5
 -10  -4  -1 2319.61 260.250   7
 -10  -4   0 841.573 159.378   7
 -10  -4   0 901.802 205.711   5
 -10  -4   1 1220.78 180.590   7
 -10  -4   1 1272.99 243.952   5
 -10  -4   2 2002.48 223.153   7
 -10  -4   2 1526.35 274.087   5
 -10  -4   3 4288.07 445.997   5
 -10  -4   4 2486.08 358.204   5
 -10  -4   5 520.413 227.268   5
 -10  -4   6 3233.76 434.666   5
 -10  -3 -11 1120.40 316.123   7
 -10  -3 -11 711.616 289.657   9
 -10  -3 -10 2767.59 431.909   7
 -10  -3 -10 2335.62 421.542   9
 -10  -3  -9 3617.72 489.236   7
 -10  -3  -9 4188.42 524.924   9
 -10  -3  -8 2416.19 367.071   7
 -10  -3  -8 1948.95 346.223   9
 -10  -3  -7 1697.06 310.807   7
 -10  -3  -7 1870.88 307.345   9
 -10  -3  -6 4132.07 441.519   7
 -10  -3  -6 5071.49 441.420   9
 -10  -3  -5 4994.22 462.656   7
 -10  -3  -5 5017.89 385.862   9
 -10  -3  -4 3509.89 376.774   7
 -10  -3  -4 3313.11 267.531   9
 -10  -3  -3 9055.22 585.692   7
 -10  -3  -2 8405.59 549.032   5
 -10  -3  -2 8414.17 544.155   7
 -10  -3  -1 6523.39 494.037   5
 -10  -3  -1 7322.27 491.523   7
 -10  -3   0 1207.06 206.568   7
 -10  -3   0 995.475 220.400   5
 -10  -3   1 2474.52 282.492   7
 -10  -3   1 3008.77 348.282   5
 -10  -3   2 2248.36 312.555   5
 -10  -3   2 2470.87 275.897   7
 -10  -3   3 1604.85 290.786   5
 -10  -3   3 1754.43 238.970   7
 -10  -3   4 4412.59 466.551   5
 -10  -3   5 2883.55 402.955   5
 -10  -3   6 970.887 271.223   5
 -10  -2 -10 311.046 241.021   7
 -10  -2 -10 1018.29 324.839   9
 -10  -2  -9 1278.38 302.792   7
 -10  -2  -9 1080.78 304.189   9
 -10  -2  -8 2490.29 402.244   7
 -10  -2  -8 2671.07 421.949   9
 -10  -2  -7 1542.65 312.577   7
 -10  -2  -7 2259.86 372.014   9
 -10  -2  -6 1986.95 332.020   7
 -10  -2  -6 1628.83 275.700   9
 -10  -2  -5 3228.71 414.461   7
 -10  -2  -5 3181.75 343.204   9
 -10  -2  -4 5185.73 484.302   7
 -10  -2  -3 2988.36 364.121   7
 -10  -2  -2 7306.80 545.917   7
 -10  -2  -1 5245.58 451.362   7
 -10  -2  -1 5426.69 459.424   5
 -10  -2   0 2666.59 324.115   7
 -10  -2   0 3239.07 364.038   5
 -10  -2   1 1900.72 274.883   7
 -10  -2   1 2026.52 304.976   5
 -10  -2   2 2414.34 306.677   7
 -10  -2   2 2278.94 319.541   5
 -10  -2   3 6442.03 486.539   7
 -10  -2   3 6746.22 548.780   5
 -10  -2   4 5219.67 439.111   7
 -10  -2   4 5101.05 498.844   5
 -10  -2   5 3669.45 372.411   7
 -10  -2   5 4268.26 476.897   5
 -10  -2   6 1379.90 301.605   5
 -10  -1  -9 1600.44 350.465   7
 -10  -1  -9 1368.60 362.139   9
 -10  -1  -8 2899.79 451.183   7
 -10  -1  -8 2402.32 435.339   9
 -10  -1  -7 1868.22 359.004   7
 -10  -1  -7 1375.72 330.368   9
 -10  -1  -6 2483.40 384.542   7
 -10  -1  -6 2625.52 373.237   9
 -10  -1  -5 2559.32 382.168   7
 -10  -1  -5 2681.86 348.021   9
 -10  -1  -4 6298.31 557.008   7
 -10  -1  -3 6581.18 557.225   7
 -10  -1  -2 5410.04 496.426   7
 -10  -1  -1 7704.23 582.745   7
 -10  -1   0 4997.42 451.566   5
 -10  -1   0 4516.31 442.823   7
 -10  -1   1 5385.82 480.142   5
 -10  -1   1 5236.40 468.532   7
 -10  -1   2 7756.16 583.489   5
 -10  -1   2 6863.92 537.091   7
 -10  -1   3 1127.22 241.019   7
 -10  -1   3 1366.71 273.989   5
 -10  -1   4 2029.76 306.985   7
 -10  -1   4 1668.98 302.817   5
 -10  -1   5 2326.74 326.570   7
 -10  -1   5 2569.17 375.712   5
 -10  -1   6 2120.24 319.753   7
 -10  -1   6 1489.78 320.806   5
 -10   0  -8 2132.59 401.897   7
 -10   0  -8 1435.05 384.229   9
 -10   0  -7 1365.38 343.790   7
 -10   0  -7 1678.77 380.481   9
 -10   0  -6 1247.18 303.864   7
 -10   0  -6 820.953 257.366   9
 -10   0  -5 2630.71 405.417   7
 -10   0  -4 1310.47 299.874   7
 -10   0  -3 1239.74 285.907   7
 -10   0  -2 4783.67 491.221   7
 -10   0  -1 2631.60 371.627   7
 -10   0   0 8836.75 650.887   7
 -10   0   1 4915.34 485.052   7
 -10   0   1 4884.72 469.215   5
 -10   0   2 2979.59 387.441   7
 -10   0   2 4206.88 440.427   5
 -10   0   3 2013.19 333.857   7
 -10   0   3 2454.91 353.771   5
 -10   0   4 615.139 201.765   7
 -10   0   4 824.839 255.806   5
 -10   0   5 1192.21 262.373   7
 -10   0   5 1528.52 293.004   5
 -10   0   6 1810.37 312.283   7
 -10   0   6 2201.59 349.079   5
 -10   1  -6 2047.65 396.696   7
 -10   1  -5 623.389 240.606   7
 -10   1  -4 1697.50 346.551   7
 -10   1  -3 3109.68 435.121   7
 -10   1  -2 4586.42 511.593   7
 -10   1  -1 4795.29 516.635   7
 -10   1   0 4645.54 505.478   7
 -10   1   1 3067.72 415.392   7
 -10   1   2 5348.20 528.521   7
 -10   1   3 2579.16 394.669   7
 -10   1   3 2935.37 383.494   5
 -10   1   4 786.164 231.505   7
 -10   1   4 1167.99 279.502   5
 -10   1   5 1701.74 318.625   7
 -10   1   5 1256.50 285.204   5
 -10   2  -4 967.549 279.630   7
 -10   2  -3 1425.04 336.729   7
 -10   2  -2 3014.23 438.763   7
 -10   2  -1 2642.95 408.742   7
 -10   2   0 3890.23 488.446   7
 -10   2   1 3949.26 482.787   7
 -10   2   2 5470.94 567.972   7
 -10   2   3 4379.84 516.472   7
 -10   2   4 3100.18 409.675   5
 -10   2   4 2634.37 403.185   7
  -9 -12  -9 547.587 218.013   6
  -9 -12  -8 1591.97 308.046   6
  -9 -12  -7 3705.79 438.344   6
  -9 -12  -6 8131.69 645.881   6
  -9 -11 -11 6203.22 569.354   6
  -9 -11 -10 983.070 251.894   6
  -9 -11  -9 2347.38 353.000   6
  -9 -11  -8 2056.24 328.982   6
  -9 -11  -7 1593.64 293.596   6
  -9 -11  -6 13218.7 785.743   6
  -9 -11  -3 475.641 145.448   5
  -9 -11  -2 1783.67 251.524   5
  -9 -11  -1 4062.70 399.563   5
  -9 -11   0 1938.01 297.812   5
  -9 -11   1 1814.53 308.562   5
  -9 -10 -12 1549.11 299.036   6
  -9 -10 -11 4684.44 465.374   6
  -9 -10 -10 2227.43 333.047   6
  -9 -10  -9 1511.54 262.475   6
  -9 -10  -8 1279.16 257.221   6
  -9 -10  -7 1630.55 273.638   6
  -9 -10  -5 3293.77 261.919   5
  -9 -10  -4 3231.23 281.353   5
  -9 -10  -3 3578.32 319.474   5
  -9 -10  -2 2864.91 308.309   5
  -9 -10  -1 2307.85 289.248   5
  -9 -10   0 2254.10 317.285   5
  -9 -10   1 7133.47 566.112   5
  -9 -10   2 4967.67 495.601   5
  -9  -9 -12 4154.99 411.078   6
  -9  -9 -11 3805.66 396.550   6
  -9  -9 -10 1290.24 242.792   6
  -9  -9  -9 2298.19 296.131   6
  -9  -9  -8 3487.06 364.840   6
  -9  -9  -7 3887.04 382.044   6
  -9  -9  -6 2860.83 234.568   5
  -9  -9  -5 10039.6 475.623   5
  -9  -9  -4 5882.38 379.667   5
  -9  -9  -3 1747.07 228.696   5
  -9  -9  -2 1670.98 234.414   5
  -9  -9  -1 4927.55 412.308   5
  -9  -9   0 3750.98 379.397   5
  -9  -9   1 5702.41 487.306   5
  -9  -9   2 7563.61 592.521   5
  -9  -9   3 4182.42 467.013   5
  -9  -9   4 4195.71 485.294   5
  -9  -8 -11 6544.77 471.476   6
  -9  -8 -10 5878.41 443.640   6
  -9  -8  -9 3101.18 323.967   6
  -9  -8  -8 1438.79 229.484   6
  -9  -8  -6 15971.6 603.345   5
  -9  -8  -5 5653.62 352.974   5
  -9  -8  -4 1340.78 188.528   5
  -9  -8  -3 1058.51 179.544   5
  -9  -8  -2 761.768 167.931   5
  -9  -8  -1 5440.29 419.837   5
  -9  -8   0 2187.86 285.049   5
  -9  -8   1 2342.81 312.245   5
  -9  -8   2 5510.97 489.407   5
  -9  -8   3 2996.52 389.978   5
  -9  -8   4 3396.64 426.875   5
  -9  -8   5 3869.14 463.229   5
  -9  -7 -13 573.914 266.347   9
  -9  -7 -12 1588.74 375.654   9
  -9  -7 -11 3795.87 505.663   9
  -9  -7 -11 4088.94 334.104   6
  -9  -7 -10 4873.99 366.518   6
  -9  -7  -9 5020.73 372.920   6
  -9  -7  -5 11940.9 538.178   5
  -9  -7  -4 7504.83 434.347   5
  -9  -7  -3 2212.27 247.630   5
  -9  -7  -2-98.3537 115.467   5
  -9  -7  -1 7657.98 490.747   5
  -9  -7   0 1157.20 217.953   5
  -9  -7   1-9.45152 117.171   5
  -9  -7   2 2635.75 342.711   5
  -9  -7   3 6452.27 541.117   5
  -9  -7   4 5059.86 495.647   5
  -9  -7   5 2893.24 408.178   5
  -9  -7   6 4012.07 473.804   5
  -9  -6 -13 1086.52 324.831   9
  -9  -6 -12 1067.89 316.169   9
  -9  -6 -11 1519.80 336.631   9
  -9  -6 -10 7965.58 681.300   9
  -9  -6  -9 7505.46 623.825   9
  -9  -6  -5 9644.54 490.200   5
  -9  -6  -4 5478.33 375.116   5
  -9  -6  -3 4572.07 355.359   5
  -9  -6  -2 3659.49 327.513   5
  -9  -6  -1 1899.79 253.679   5
  -9  -6   0 4635.34 393.251   5
  -9  -6   1 5421.99 438.925   5
  -9  -6   2 1386.70 255.813   5
  -9  -6   3 4208.47 423.239   5
  -9  -6   4 6894.67 562.576   5
  -9  -6   5 3155.80 413.437   5
  -9  -6   6 2505.96 394.466   5
  -9  -6   7 1827.73 338.422   5
  -9  -5 -13 1748.02 406.882   9
  -9  -5 -12 2064.39 427.550   9
  -9  -5 -11 3093.45 468.770   9
  -9  -5 -10 2887.00 436.365   9
  -9  -5  -9 3977.17 463.862   9
  -9  -5  -8 7129.03 576.233   9
  -9  -5  -7 4889.88 438.427   7
  -9  -5  -7 5095.21 448.606   9
  -9  -5  -6 3164.38 330.446   7
  -9  -5  -5 8762.62 520.338   7
  -9  -5  -4 13760.8 624.889   5
  -9  -5  -4 13713.2 623.995   7
  -9  -5  -3 11864.0 581.878   5
  -9  -5  -3 11340.1 533.806   7
  -9  -5  -2 7381.05 466.402   5
  -9  -5  -2 7006.15 381.325   7
  -9  -5  -1 6047.18 434.170   5
  -9  -5  -1 6926.06 351.123   7
  -9  -5   0 11478.4 627.222   5
  -9  -5   0 12562.4 456.272   7
  -9  -5   1 3425.16 352.616   5
  -9  -5   1 3123.36 198.872   7
  -9  -5   2 5215.95 449.819   5
  -9  -5   2 4647.30 232.255   7
  -9  -5   3 13267.2 747.779   5
  -9  -5   4 5467.51 493.845   5
  -9  -5   5 9217.39 665.062   5
  -9  -5   6 2898.99 405.272   5
  -9  -5   7 5106.26 536.411   5
  -9  -4 -12 1163.65 331.890   9
  -9  -4 -11 2346.15 422.850   9
  -9  -4 -10 1831.58 375.932   9
  -9  -4  -9 2980.95 396.333   7
  -9  -4  -9 4280.64 497.400   9
  -9  -4  -8 6931.04 592.836   9
  -9  -4  -8 7106.59 562.028   7
  -9  -4  -7 6749.12 529.674   9
  -9  -4  -7 5970.78 494.572   7
  -9  -4  -6 7519.73 511.476   9
  -9  -4  -6 7136.81 518.302   7
  -9  -4  -5 6616.94 434.956   9
  -9  -4  -5 7154.37 486.702   7
  -9  -4  -4 2083.30 260.461   7
  -9  -4  -3 3751.56 329.714   5
  -9  -4  -3 3509.51 314.068   7
  -9  -4  -2 8821.88 516.715   5
  -9  -4  -2 9415.65 497.190   7
  -9  -4  -1 9169.34 543.048   5
  -9  -4  -1 10259.3 494.604   7
  -9  -4   0 3439.96 341.232   5
  -9  -4   0 3132.43 264.656   7
  -9  -4   1 10032.6 596.372   5
  -9  -4   1 10293.2 465.764   7
  -9  -4   2 4201.52 400.701   5
  -9  -4   2 4086.82 281.695   7
  -9  -4   3 2947.31 241.293   7
  -9  -4   3 2750.25 343.298   5
  -9  -4   4 3610.03 399.234   5
  -9  -4   4 3284.46 258.334   7
  -9  -4   5 6813.76 556.541   5
  -9  -4   6 4516.34 483.196   5
  -9  -4   7 3603.10 445.196   5
  -9  -4   8 2368.73 393.673   5
  -9  -3 -12 905.005 345.250   9
  -9  -3 -11 2122.90 428.118   9
  -9  -3 -10 4068.76 492.801   7
  -9  -3 -10 4173.15 561.999   9
  -9  -3  -9 3238.18 465.074   9
  -9  -3  -9 3548.23 444.631   7
  -9  -3  -8 5713.05 528.220   7
  -9  -3  -8 6237.55 578.828   9
  -9  -3  -7 10714.5 696.123   7
  -9  -3  -7 10819.7 717.661   9
  -9  -3  -6 11577.6 695.803   7
  -9  -3  -6 11259.0 680.456   9
  -9  -3  -5 3285.44 358.742   7
  -9  -3  -5 2838.63 301.997   9
  -9  -3  -4 1741.57 254.089   7
  -9  -3  -4 1076.68 174.061   9
  -9  -3  -3 1503.41 232.533   7
  -9  -3  -3 1577.80 229.847   5
  -9  -3  -2 2479.69 283.594   7
  -9  -3  -2 2718.53 296.373   5
  -9  -3  -1 4788.46 366.315   7
  -9  -3  -1 5244.87 404.004   5
  -9  -3   0 9175.69 502.184   7
  -9  -3   0 10300.6 583.382   5
  -9  -3   1 1759.67 261.962   5
  -9  -3   1 2504.69 256.453   7
  -9  -3   2 1638.08 210.464   7
  -9  -3   2 1766.38 266.899   5
  -9  -3   3 5626.46 383.869   7
  -9  -3   3 5062.80 450.969   5
  -9  -3   4 7518.21 447.457   7
  -9  -3   4 8389.27 594.495   5
  -9  -3   5 6714.26 429.200   7
  -9  -3   5 6484.58 542.044   5
  -9  -3   6 3959.62 447.797   5
  -9  -3   7 2449.49 379.581   5
  -9  -3   8 2221.57 357.431   5
  -9  -2 -11 2225.20 474.064   9
  -9  -2 -11 3769.73 505.877   7
  -9  -2 -10 1526.44 392.649   9
  -9  -2 -10 1208.70 302.612   7
  -9  -2  -9 3773.11 530.406   9
  -9  -2  -9 3715.77 473.551   7
  -9  -2  -8 5476.77 533.405   7
  -9  -2  -8 5267.61 567.971   9
  -9  -2  -7 4986.53 503.266   7
  -9  -2  -7 5781.86 560.410   9
  -9  -2  -6 2168.19 329.713   9
  -9  -2  -6 2201.35 329.954   7
  -9  -2  -5 6165.46 485.549   9
  -9  -2  -5 5402.16 463.911   4
  -9  -2  -5 6599.59 523.422   7
  -9  -2  -4 4916.61 380.986   9
  -9  -2  -4 5409.59 454.438   7
  -9  -2  -3 282.267 137.119   7
  -9  -2  -3 81.3274 76.9552   9
  -9  -2  -2 5681.46 427.591   5
  -9  -2  -2 6031.98 452.061   7
  -9  -2  -1 9336.77 558.469   5
  -9  -2  -1 8992.52 545.250   7
  -9  -2   0 10561.6 605.910   5
  -9  -2   0 10695.5 588.929   7
  -9  -2   1 4576.35 402.485   5
  -9  -2   1 4505.47 376.611   7
  -9  -2   2 1937.43 255.590   7
  -9  -2   2 2410.50 306.766   5
  -9  -2   3 3608.70 382.485   5
  -9  -2   3 3934.73 350.994   7
  -9  -2   4 1284.62 221.655   7
  -9  -2   4 1201.96 253.079   5
  -9  -2   5 3039.08 321.390   7
  -9  -2   5 3640.27 406.746   5
  -9  -2   6 3833.02 375.031   7
  -9  -2   6 4947.23 479.381   5
  -9  -2   7 3525.64 436.344   5
  -9  -2   8 1080.34 273.547   5
  -9  -1 -11 1664.35 370.026   7
  -9  -1 -11 827.201 371.590   9
  -9  -1 -10 2556.85 431.614   7
  -9  -1 -10 2695.54 511.985   9
  -9  -1  -9 1894.12 360.098   7
  -9  -1  -9 1505.24 365.259   9
  -9  -1  -8 2036.17 350.001   7
  -9  -1  -8 2422.65 453.038   9
  -9  -1  -7 3554.63 444.252   7
  -9  -1  -7 3498.63 498.488   9
  -9  -1  -6 5863.74 571.008   9
  -9  -1  -6 6808.91 576.250   7
  -9  -1  -5 2988.08 371.655   7
  -9  -1  -5 2687.27 360.856   9
  -9  -1  -4 3118.09 374.770   7
  -9  -1  -4 2657.05 318.907   9
  -9  -1  -3 7422.47 550.217   7
  -9  -1  -3 7829.42 470.677   9
  -9  -1  -2 4555.49 418.617   7
  -9  -1  -2 4243.34 266.831   9
  -9  -1  -1 11450.4 630.059   5
  -9  -1  -1 9336.95 603.755   7
  -9  -1   0 10591.0 614.211   5
  -9  -1   0 10843.6 633.250   7
  -9  -1   1 4935.89 423.889   5
  -9  -1   1 4518.96 404.410   7
  -9  -1   2 1867.24 265.133   7
  -9  -1   2 2529.79 323.616   5
  -9  -1   3 5640.17 479.151   5
  -9  -1   3 5636.71 451.564   7
  -9  -1   4 9132.25 618.858   5
  -9  -1   4 8563.25 564.807   7
  -9  -1   5 7009.30 552.257   5
  -9  -1   5 6638.08 502.946   7
  -9  -1   6 2861.07 342.754   7
  -9  -1   6 3241.50 405.593   5
  -9  -1   7 1243.74 254.356   7
  -9  -1   7 1550.93 303.246   5
  -9  -1   8 1736.20 290.928   7
  -9  -1   8 1717.44 329.814   5
  -9   0 -10 2368.22 444.646   7
  -9   0 -10 1830.81 465.327   9
  -9   0  -9 2441.53 420.695   7
  -9   0  -9 1559.85 407.428   9
  -9   0  -8 1507.84 335.837   7
  -9   0  -8 1740.68 411.390   9
  -9   0  -7 3473.01 464.125   7
  -9   0  -7 3269.84 520.550   9
  -9   0  -6 3573.99 454.004   7
  -9   0  -6 2975.37 462.131   9
  -9   0  -5 7697.28 626.294   7
  -9   0  -5 7114.57 633.512   9
  -9   0  -4 9595.05 675.835   7
  -9   0  -4 8707.79 649.142   9
  -9   0  -3 4212.13 439.461   7
  -9   0  -3 4551.90 423.267   9
  -9   0  -2 9279.10 632.031   7
  -9   0  -2 8665.83 501.657   9
  -9   0  -1 12199.9 718.817   7
  -9   0  -1 11266.6 463.528   9
  -9   0   0 6090.39 481.977   5
  -9   0   0 6250.92 505.251   7
  -9   0   1 5429.07 456.800   5
  -9   0   1 5890.41 487.733   7
  -9   0   2 1802.13 285.215   7
  -9   0   2 1573.46 267.129   5
  -9   0   3 4553.04 436.869   5
  -9   0   3 4919.67 453.589   7
  -9   0   4 3264.08 375.069   5
  -9   0   4 3029.48 363.352   7
  -9   0   5 969.512 231.652   5
  -9   0   5 1080.86 250.139   7
  -9   0   6 3836.34 429.260   5
  -9   0   6 3569.22 405.229   7
  -9   0   7 2663.85 374.172   7
  -9   0   7 3629.01 428.636   5
  -9   0   8 1681.21 299.369   7
  -9   0   8 2558.62 379.637   5
  -9   1  -8 3540.75 577.274   9
  -9   1  -8 3282.76 483.282   7
  -9   1  -7 2392.38 469.707   9
  -9   1  -7 3701.48 485.175   7
  -9   1  -6 6647.05 625.596   7
  -9   1  -6 5918.61 658.737   9
  -9   1  -5 4546.20 507.735   7
  -9   1  -5 3487.18 506.976   9
  -9   1  -4 4686.36 509.353   7
  -9   1  -4 5061.45 546.339   9
  -9   1  -3 2748.39 380.287   9
  -9   1  -3 3547.13 427.510   7
  -9   1  -2 1673.36 279.109   9
  -9   1  -2 2173.10 333.976   7
  -9   1  -1 946.459 239.560   7
  -9   1   0 8700.73 638.788   7
  -9   1   1 4494.93 460.797   7
  -9   1   2 1554.46 286.590   7
  -9   1   2 1285.32 247.393   5
  -9   1   3 1486.72 286.535   7
  -9   1   3 1061.43 234.059   5
  -9   1   4 2629.05 361.364   7
  -9   1   4 2725.45 352.846   5
  -9   1   5 5414.57 496.291   5
  -9   1   5 4641.35 476.865   7
  -9   1   6 2926.06 378.458   5
  -9   1   6 3169.97 411.143   7
  -9   1   7 4207.66 468.977   7
  -9   1   7 4340.83 467.628   5
  -9   2  -7 3636.29 593.172   9
  -9   2  -7 2756.58 446.633   7
  -9   2  -6 2102.01 461.554   9
  -9   2  -6 2661.00 434.490   7
  -9   2  -5 7376.67 671.602   7
  -9   2  -5 5529.21 653.610   9
  -9   2  -4 4504.60 520.216   7
  -9   2  -4 4997.21 596.301   9
  -9   2  -3 1785.87 335.021   9
  -9   2  -3 1752.67 338.785   7
  -9   2  -2 3407.27 434.771   9
  -9   2  -2 3368.25 434.789   7
  -9   2  -1 6489.55 590.650   7
  -9   2   0 8653.59 669.542   7
  -9   2   1 4792.68 500.316   7
  -9   2   2 3968.72 459.434   7
  -9   2   3 2135.04 326.475   5
  -9   2   3 1399.31 295.061   7
  -9   2   4 3788.93 427.643   5
  -9   2   4 3724.10 445.833   7
  -9   2   5 2614.77 389.392   7
  -9   2   5 2458.74 352.281   5
  -9   2   6 1428.93 314.421   7
  -9   2   6 1599.10 295.710   5
  -9   2   7 2892.19 429.746   7
  -9   2   7 3537.80 441.234   5
  -9   3  -5 325.145 311.584   9
  -9   3  -5 1420.75 356.131   7
  -9   3  -4 2996.13 507.747   9
  -9   3  -4 3254.23 477.052   7
  -9   3  -3 5822.50 607.705   7
  -9   3  -2 5338.56 576.972   7
  -9   3  -1 2938.89 430.301   7
  -9   3   0 4351.43 519.408   7
  -9   3   1 4532.73 520.675   7
  -9   3   2 2421.09 397.694   7
  -9   3   3 2703.39 413.932   7
  -9   3   4 3204.95 438.594   7
  -9   3   5 1690.02 337.801   7
  -9   3   5 1566.77 294.502   5
  -9   3   6 2299.69 388.063   7
  -9   3   6 1974.62 328.597   5
  -9   4  -2 5235.68 595.259   7
  -9   4  -1 2858.40 450.378   7
  -9   4   0 3593.67 484.811   7
  -9   4   1 1627.61 345.505   7
  -9   4   2 1837.75 364.987   7
  -9   4   3 4041.30 519.519   7
  -9   4   4 3064.51 459.484   7
  -8 -13  -8 1464.47 318.877   6
  -8 -13  -7 2558.45 388.010   6
  -8 -13  -6 4658.49 527.798   6
  -8 -13  -5 3792.02 468.434   6
  -8 -12 -10 2349.09 386.755   6
  -8 -12  -9 492.684 212.456   6
  -8 -12  -8 3519.77 453.314   6
  -8 -12  -7 6053.64 563.698   6
  -8 -12  -6 2820.29 381.878   6
  -8 -12  -5 4360.34 472.033   6
  -8 -12  -1 7743.43 551.279   5
  -8 -12   0 2697.43 367.453   5
  -8 -11 -12 1331.22 300.712   6
  -8 -11 -11 1249.71 289.837   6
  -8 -11 -10 4604.40 498.478   6
  -8 -11  -9 4272.68 476.082   6
  -8 -11  -8 3188.43 403.763   6
  -8 -11  -7 3484.05 410.221   6
  -8 -11  -6 5447.01 501.552   6
  -8 -11  -5 5092.64 484.286   6
  -8 -11  -4 3664.94 288.414   5
  -8 -11  -3 1410.08 206.058   5
  -8 -11  -2 1383.67 218.121   5
  -8 -11  -1 3844.24 376.145   5
  -8 -11   0 2262.61 312.335   5
  -8 -11   1 4120.73 437.438   5
  -8 -11   2 3856.52 448.817   5
  -8 -10 -13 2492.45 385.020   6
  -8 -10 -12 3587.90 441.491   6
  -8 -10 -11 4427.25 477.000   6
  -8 -10 -10 4711.46 475.513   6
  -8 -10  -9 3574.95 406.786   6
  -8 -10  -8 2645.66 350.674   6
  -8 -10  -7 1345.71 257.255   6
  -8 -10  -6 3119.86 202.406   5
  -8 -10  -6 3599.30 395.448   6
  -8 -10  -5 4668.62 287.312   5
  -8 -10  -5 5726.13 483.202   6
  -8 -10  -4 9886.28 470.415   5
  -8 -10  -3 1673.88 210.671   5
  -8 -10  -2-3.66525 99.3307   5
  -8 -10  -1 3258.01 331.906   5
  -8 -10   0 6133.25 482.371   5
  -8 -10   1 4949.17 461.126   5
  -8 -10   2 4166.00 448.658   5
  -8 -10   3 3326.41 427.099   5
  -8 -10   4 2141.58 366.243   5
  -8  -9 -13 1914.81 323.360   6
  -8  -9 -12 3908.14 426.557   6
  -8  -9 -11 4076.52 427.356   6
  -8  -9 -10 4841.56 450.917   6
  -8  -9  -9 2567.27 326.223   6
  -8  -9  -8 1669.16 265.366   6
  -8  -9  -7 3254.26 349.882   6
  -8  -9  -6 6748.08 319.945   5
  -8  -9  -6 7653.22 519.938   6
  -8  -9  -5 3742.78 256.254   5
  -8  -9  -5 4275.04 394.134   6
  -8  -9  -4 4247.74 297.647   5
  -8  -9  -3 4656.74 333.116   5
  -8  -9  -2 4640.28 356.084   5
  -8  -9  -1 5504.12 412.344   5
  -8  -9   0 9988.49 589.779   5
  -8  -9   1 9750.15 621.929   5
  -8  -9   2 9899.36 657.052   5
  -8  -9   3 7474.54 601.024   5
  -8  -9   4 2240.64 357.075   5
  -8  -9   5 827.498 256.335   5
  -8  -8 -13 3551.34 392.286   6
  -8  -8 -12 2635.57 335.470   6
  -8  -8 -11 6181.98 488.035   6
  -8  -8 -10 5318.56 440.474   6
  -8  -8  -9 4145.67 380.553   6
  -8  -8  -8 7962.26 517.311   6
  -8  -8  -7 5854.86 442.293   6
  -8  -8  -6 2019.63 258.934   6
  -8  -8  -6 1967.80 175.024   5
  -8  -8  -5 2376.31 280.553   6
  -8  -8  -5 2376.21 209.419   5
  -8  -8  -4 4621.61 307.653   5
  -8  -8  -3 11074.4 520.257   5
  -8  -8  -2 7025.37 430.003   5
  -8  -8  -2 7042.37 365.631   2
  -8  -8  -1 8744.74 507.632   5
  -8  -8   0 12088.6 639.886   5
  -8  -8   1 7559.92 524.413   5
  -8  -8   2 10593.4 660.609   5
  -8  -8   3 9889.29 670.006   5
  -8  -8   4 2017.11 333.375   5
  -8  -8   5 575.620 235.217   5
  -8  -8   6 508.386 204.762   5
  -8  -7 -14 1495.76 379.360   9
  -8  -7 -13 3868.62 544.373   9
  -8  -7 -12 1157.32 217.629   6
  -8  -7 -12 915.871 302.947   9
  -8  -7 -11 6037.65 446.668   6
  -8  -7 -11 5707.35 611.909   9
  -8  -7 -10 6421.80 445.383   6
  -8  -7  -9 12833.8 625.339   6
  -8  -7  -8 6006.94 415.549   6
  -8  -7  -7 816.589 169.814   6
  -8  -7  -6 4012.22 335.357   6
  -8  -7  -5 2071.94 197.225   5
  -8  -7  -4 1074.05 161.349   5
  -8  -7  -3 2121.55 221.938   5
  -8  -7  -2 7525.76 434.194   5
  -8  -7  -1 8104.89 481.368   5
  -8  -7   0 15518.6 710.162   5
  -8  -7   0 14581.9 518.096   2
  -8  -7   1 14163.9 700.231   5
  -8  -7   1 12417.0 476.263   2
  -8  -7   2 5574.73 458.401   5
  -8  -7   3 8564.30 602.886   5
  -8  -7   4 7014.96 567.792   5
  -8  -7   5 1778.58 324.297   5
  -8  -7   6 2574.83 384.578   5
  -8  -7   7 1772.07 349.779   5
  -8  -6 -14 3544.89 569.915   9
  -8  -6 -13 2334.90 443.092   9
  -8  -6 -12 1215.00 320.711   9
  -8  -6 -11 5735.35 383.339   6
  -8  -6 -11 5033.66 568.768   9
  -8  -6 -10 9945.78 505.402   6
  -8  -6 -10 10313.9 762.931   9
  -8  -6  -9 9568.47 482.159   6
  -8  -6  -9 9079.52 677.350   9
  -8  -6  -8 6165.49 383.753   6
  -8  -6  -8 6427.20 536.232   9
  -8  -6  -7 6965.46 409.609   6
  -8  -6  -5 1991.11 201.145   5
  -8  -6  -4 1587.22 187.689   5
  -8  -6  -3 4419.29 316.212   5
  -8  -6  -2 858.719 159.951   5
  -8  -6  -1 11986.0 579.495   5
  -8  -6  -1 11965.9 402.456   2
  -8  -6   0 2707.89 294.178   5
  -8  -6   0 2646.94 175.441   2
  -8  -6   1 6630.05 464.456   5
  -8  -6   1 6632.25 292.181   2
  -8  -6   2 1830.43 265.621   5
  -8  -6   3 3468.05 375.008   5
  -8  -6   4 20999.0 970.572   5
  -8  -6   5 3291.60 403.647   5
  -8  -6   6 2528.12 383.363   5
  -8  -6   7 3464.38 440.285   5
  -8  -6   8 2072.94 366.708   5
  -8  -5 -14 1364.91 405.952   9
  -8  -5 -13 765.021 284.717   9
  -8  -5 -12 2504.83 440.888   9
  -8  -5 -11 3491.00 483.028   9
  -8  -5 -10 3998.38 267.890   6
  -8  -5 -10 3556.57 465.494   9
  -8  -5  -9 8717.20 405.906   6
  -8  -5  -9 8561.97 674.455   9
  -8  -5  -8 10212.0 684.311   9
  -8  -5  -7 2157.05 304.575   9
  -8  -5  -6 779.139 190.519   9
  -8  -5  -5 5559.05 383.886   7
  -8  -5  -4 3337.04 272.411   5
  -8  -5  -4 2641.63 249.295   7
  -8  -5  -3 5768.44 365.897   5
  -8  -5  -3 5683.34 333.370   7
  -8  -5  -2 9739.65 495.676   5
  -8  -5  -2 9544.76 405.287   7
  -8  -5  -1 7073.05 442.708   5
  -8  -5  -1 8342.01 338.481   7
  -8  -5   0 3286.03 316.015   5
  -8  -5   0 3259.92 184.544   7
  -8  -5   1 7867.06 496.714   5
  -8  -5   1 7334.20 253.737   2
  -8  -5   1 7473.00 257.364   7
  -8  -5   2 8152.31 526.637   5
  -8  -5   2 7486.16 273.277   2
  -8  -5   2 7956.31 246.959   7
  -8  -5   3 9372.27 587.917   5
  -8  -5   3 8202.87 310.411   2
  -8  -5   3 8963.81 273.003   7
  -8  -5   3 9000.78 269.747   7
  -8  -5   4 6663.35 522.683   5
  -8  -5   4 6632.44 247.004   7
  -8  -5   5 9107.69 631.247   5
  -8  -5   6 6097.66 537.699   5
  -8  -5   7 4484.11 487.949   5
  -8  -5   8 2593.43 407.387   5
  -8  -4 -13 2232.57 469.718   9
  -8  -4 -12 1304.48 361.717   9
  -8  -4 -11 1860.66 383.649   9
  -8  -4 -10 8193.50 731.084   9
  -8  -4  -9 5189.09 547.064   9
  -8  -4  -8 8976.95 665.774   9
  -8  -4  -8 8168.12 582.202   7
  -8  -4  -7 14371.6 788.935   9
  -8  -4  -7 14253.2 740.110   7
  -8  -4  -6 18075.5 828.176   9
  -8  -4  -6 17473.2 788.576   7
  -8  -4  -5 6165.01 424.396   9
  -8  -4  -5 6504.60 441.444   7
  -8  -4  -4 9230.69 472.762   5
  -8  -4  -4 8834.14 493.233   7
  -8  -4  -3 24037.2 834.615   5
  -8  -4  -3 24051.8 825.405   7
  -8  -4  -2 10372.1 524.270   5
  -8  -4  -2 10965.9 491.980   7
  -8  -4  -1 7477.99 448.785   5
  -8  -4  -1 7541.43 381.706   7
  -8  -4   0 15879.1 692.370   5
  -8  -4   0 14761.3 540.589   7
  -8  -4   1 5648.45 417.935   5
  -8  -4   1 5140.01 285.580   7
  -8  -4   2 1819.78 262.771   5
  -8  -4   2 1699.22 160.325   7
  -8  -4   3 3968.36 383.955   5
  -8  -4   3 3734.99 133.718   2
  -8  -4   3 3799.42 244.520   7
  -8  -4   4 11210.6 660.806   5
  -8  -4   4 10337.0 434.619   7
  -8  -4   5 23360.8 1015.69   5
  -8  -4   5 21057.3 700.170   7
  -8  -4   6 2109.08 335.030   5
  -8  -4   7 3395.32 422.616   5
  -8  -4   8 898.507 259.460   5
  -8  -4   9 1006.01 269.281   5
  -8  -3 -13 3632.80 607.204   9
  -8  -3 -12 1887.25 434.092   9
  -8  -3 -11 2638.42 475.999   9
  -8  -3 -10 4471.47 487.461   7
  -8  -3 -10 3631.40 503.731   9
  -8  -3  -9 4132.33 444.322   7
  -8  -3  -9 3492.08 476.337   9
  -8  -3  -8 17719.5 899.457   7
  -8  -3  -8 19312.1 1027.67   9
  -8  -3  -7 3251.84 369.378   7
  -8  -3  -7 4047.63 437.252   9
  -8  -3  -6 3601.52 365.112   7
  -8  -3  -6 3700.09 388.455   9
  -8  -3  -5 8104.41 518.782   7
  -8  -3  -5 8323.57 516.747   9
  -8  -3  -4 1699.04 240.071   7
  -8  -3  -4 1571.03 205.205   9
  -8  -3  -3 4717.59 361.181   7
  -8  -3  -3 4184.04 328.124   5
  -8  -3  -3 4933.75 294.071   9
  -8  -3  -2 667.378 148.943   7
  -8  -3  -2 764.558 158.980   5
  -8  -3  -1 15966.2 641.491   7
  -8  -3  -1 16611.0 699.790   5
  -8  -3   0 9999.71 475.736   7
  -8  -3   0 8870.59 514.901   5
  -8  -3   1 1799.78 241.025   5
  -8  -3   1 1889.59 202.476   7
  -8  -3   2 7918.23 507.985   5
  -8  -3   2 8315.81 422.958   7
  -8  -3   3 15691.7 765.982   5
  -8  -3   3 17150.3 641.528   7
  -8  -3   4 10492.9 625.141   5
  -8  -3   4 9705.97 478.294   7
  -8  -3   5 4311.03 425.566   5
  -8  -3   5 4503.08 329.011   7
  -8  -3   6 2506.14 260.417   7
  -8  -3   6 2403.55 326.118   5
  -8  -3   7 2172.15 259.653   7
  -8  -3   7 2524.88 362.459   5
  -8  -3   8 2197.85 358.953   5
  -8  -3   9 3975.68 474.510   5
  -8  -2 -12 1723.87 447.796   9
  -8  -2 -11 2648.29 479.428   9
  -8  -2 -11 2528.11 404.410   7
  -8  -2 -10 4582.96 590.849   9
  -8  -2 -10 4568.32 509.471   7
  -8  -2  -9 5405.13 614.817   9
  -8  -2  -9 5137.49 513.237   7
  -8  -2  -8 2887.08 433.169   9
  -8  -2  -8 2063.91 329.824   7
  -8  -2  -7 3783.92 462.012   9
  -8  -2  -7 4652.18 450.683   7
  -8  -2  -6 11706.2 729.823   9
  -8  -2  -6 12109.5 694.033   7
  -8  -2  -5 4217.64 402.439   9
  -8  -2  -5 4225.19 395.263   7
  -8  -2  -4 4183.18 352.305   9
  -8  -2  -4 3393.94 354.779   4
  -8  -2  -4 3871.13 368.784   7
  -8  -2  -3 14594.1 586.562   9
  -8  -2  -3 15418.6 794.971   4
  -8  -2  -3 14663.0 693.588   7
  -8  -2  -2 6084.25 419.956   7
  -8  -2  -2 5920.86 275.952   9
  -8  -2  -2 5370.66 389.162   5
  -8  -2  -1 5039.34 380.424   5
  -8  -2  -1 4713.80 364.246   7
  -8  -2   0 16495.3 714.715   5
  -8  -2   0 15249.5 662.849   7
  -8  -2   1 32169.2 1091.05   5
  -8  -2   1 31442.8 1019.31   7
  -8  -2   2 1563.94 206.779   7
  -8  -2   2 2030.23 275.763   5
  -8  -2   3 354.785 124.598   7
  -8  -2   3 201.785 130.574   5
  -8  -2   4 2321.81 257.413   7
  -8  -2   4 2499.75 317.266   5
  -8  -2   5 7688.69 550.644   5
  -8  -2   5 7039.50 452.774   7
  -8  -2   6 6916.96 546.962   5
  -8  -2   6 7200.39 473.595   7
  -8  -2   7 4577.56 452.152   5
  -8  -2   7 4003.19 368.473   7
  -8  -2   8 3523.13 425.921   5
  -8  -2   8 3045.44 339.870   7
  -8  -2   9 1848.99 335.319   5
  -8  -1 -12 4073.97 649.342   9
  -8  -1 -12 4370.63 561.495   7
  -8  -1 -11 2221.60 483.490   9
  -8  -1 -11 2397.39 417.046   7
  -8  -1 -10 1527.77 397.242   9
  -8  -1 -10 1793.36 359.516   7
  -8  -1  -9 1877.95 410.784   9
  -8  -1  -9 2214.23 366.180   7
  -8  -1  -8 4190.61 540.838   9
  -8  -1  -8 3150.41 413.241   7
  -8  -1  -7 6168.41 626.214   9
  -8  -1  -7 7699.83 600.479   7
  -8  -1  -6 1927.00 346.097   9
  -8  -1  -6 2607.92 350.652   7
  -8  -1  -5 1693.88 301.794   9
  -8  -1  -5 1789.58 284.917   7
  -8  -1  -4 2282.94 303.413   7
  -8  -1  -4 2357.53 307.880   9
  -8  -1  -4 2041.00 283.550   4
  -8  -1  -3 478.328 159.309   7
  -8  -1  -3 785.200 182.898   9
  -8  -1  -3 843.894 215.591   4
  -8  -1  -2 12721.5 661.369   7
  -8  -1  -2 12694.0 530.676   9
  -8  -1  -1 7473.33 275.603   9
  -8  -1  -1 7375.78 472.067   5
  -8  -1  -1 7558.93 489.949   7
  -8  -1   0 20803.8 840.720   5
  -8  -1   0 21204.1 850.963   7
  -8  -1   1 8254.10 513.714   5
  -8  -1   1 7593.76 485.579   7
  -8  -1   2 5437.51 428.226   5
  -8  -1   2 5280.70 402.227   7
  -8  -1   3 4290.63 386.835   5
  -8  -1   3 4340.92 364.513   7
  -8  -1   4 1246.66 237.592   5
  -8  -1   4 1110.11 204.486   7
  -8  -1   5 7257.51 532.416   5
  -8  -1   5 6845.52 480.820   7
  -8  -1   6 6907.92 537.610   5
  -8  -1   6 7286.26 511.452   7
  -8  -1   7 6607.16 536.877   5
  -8  -1   7 5971.96 476.992   7
  -8  -1   8 3357.81 378.579   7
  -8  -1   8 3643.79 429.636   5
  -8  -1   9 3586.14 397.201   7
  -8  -1   9 3725.99 452.661   5
  -8   0 -11 904.882 345.340   9
  -8   0 -11 947.374 314.698   7
  -8   0 -10 3796.90 609.242   9
  -8   0 -10 4327.04 530.954   7
  -8   0  -9 1927.17 423.859   9
  -8   0  -9 2669.85 415.261   7
  -8   0  -8 3246.97 516.646   9
  -8   0  -8 3163.62 427.789   7
  -8   0  -7 3923.75 540.030   9
  -8   0  -7 3546.04 433.990   7
  -8   0  -6 2958.72 434.828   9
  -8   0  -6 3539.19 420.747   7
  -8   0  -5 4652.20 518.212   9
  -8   0  -5 5256.63 434.655   4
  -8   0  -5 4639.90 458.658   7
  -8   0  -4 14560.7 835.975   9
  -8   0  -4 12778.7 736.562   4
  -8   0  -4 14049.6 774.663   7
  -8   0  -3 19695.7 920.062   9
  -8   0  -3 19998.3 920.473   7
  -8   0  -2 17770.0 775.621   9
  -8   0  -2 16813.1 822.103   7
  -8   0  -1 2642.71 253.252   9
  -8   0  -1 3025.56 336.374   7
  -8   0   0 1840.85 279.061   7
  -8   0   0 1959.78 146.465   9
  -8   0   0 2324.94 277.544   5
  -8   0   1 4595.84 392.515   5
  -8   0   1 3516.61 355.072   7
  -8   0   2 9242.90 562.670   5
  -8   0   2 8512.59 554.469   7
  -8   0   3 956.765 200.848   7
  -8   0   3 1461.57 248.277   5
  -8   0   4 3594.15 372.674   7
  -8   0   4 4786.27 420.176   5
  -8   0   5 3680.94 380.009   7
  -8   0   5 4688.74 434.001   5
  -8   0   6 6097.20 491.790   7
  -8   0   6 5044.61 460.308   5
  -8   0   7 5518.13 490.091   7
  -8   0   7 6152.27 520.236   5
  -8   0   8 6734.80 554.762   7
  -8   0   8 7539.13 600.286   5
  -8   0   9 4966.67 493.904   7
  -8   0   9 4135.56 469.517   5
  -8   1 -10 3037.91 482.898   7
  -8   1 -10 3177.24 592.394   9
  -8   1  -9 3018.89 457.689   7
  -8   1  -9 2480.45 509.708   9
  -8   1  -8 1591.96 328.133   7
  -8   1  -8 322.091 245.608   9
  -8   1  -7 2189.02 366.727   7
  -8   1  -7 2067.75 414.779   9
  -8   1  -6 10982.5 748.452   7
  -8   1  -6 9306.79 824.727   9
  -8   1  -5 10027.2 706.001   7
  -8   1  -5 10350.7 818.072   9
  -8   1  -4 9761.14 675.293   7
  -8   1  -4 9911.63 754.451   9
  -8   1  -3 9136.88 632.411   7
  -8   1  -3 8341.01 640.217   9
  -8   1  -2 4739.76 446.160   7
  -8   1  -2 4051.98 413.633   9
  -8   1  -1 4352.47 421.392   7
  -8   1  -1 4142.79 382.097   9
  -8   1   0 3975.62 399.696   7
  -8   1   0 4296.83 338.908   9
  -8   1   1 4659.46 289.894   9
  -8   1   1 4943.27 416.502   5
  -8   1   1 4434.47 415.447   7
  -8   1   2 2527.89 325.414   7
  -8   1   2 2479.63 307.449   5
  -8   1   3 2346.80 316.558   7
  -8   1   3 2276.71 302.893   5
  -8   1   4 8070.99 569.557   7
  -8   1   4 8334.03 562.964   5
  -8   1   5 3544.89 387.171   5
  -8   1   5 2899.26 364.085   7
  -8   1   6 3174.82 371.513   5
  -8   1   6 3431.84 393.245   7
  -8   1   7 5943.85 511.947   5
  -8   1   7 4025.19 441.646   7
  -8   1   8 3546.80 434.446   7
  -8   1   8 3500.22 413.970   5
  -8   1   9 2834.67 397.778   7
  -8   1   9 2899.31 395.558   5
  -8   2  -9 1395.11 354.889   7
  -8   2  -9 1583.90 450.391   9
  -8   2  -8 1398.56 317.483   7
  -8   2  -8 1244.84 427.229   9
  -8   2  -7 4946.01 696.404   9
  -8   2  -7 4100.90 511.531   7
  -8   2  -6 5132.99 657.138   9
  -8   2  -6 5546.36 576.608   7
  -8   2  -5 6995.84 731.956   9
  -8   2  -5 8233.04 670.560   7
  -8   2  -4 3514.43 492.406   9
  -8   2  -4 4074.86 465.350   7
  -8   2  -3 1070.33 252.178   7
  -8   2  -3 979.697 275.314   9
  -8   2  -2 8938.20 683.298   9
  -8   2  -2 7737.28 607.049   7
  -8   2  -1 5867.57 507.519   9
  -8   2  -1 6008.31 532.424   7
  -8   2   0 2394.93 340.856   7
  -8   2   0 1896.66 283.841   9
  -8   2   1 1579.75 276.462   7
  -8   2   1 1226.46 205.688   9
  -8   2   2 4740.77 457.186   7
  -8   2   2 4610.71 345.047   9
  -8   2   3 5852.43 508.969   7
  -8   2   3 5445.25 462.966   5
  -8   2   4 6083.72 536.371   7
  -8   2   4 6716.34 512.732   5
  -8   2   5 4013.29 409.119   5
  -8   2   5 4070.48 443.977   7
  -8   2   6 796.999 244.867   7
  -8   2   6 1018.21 238.112   5
  -8   2   7 464.944 188.412   7
  -8   2   7 757.798 229.402   5
  -8   2   8 1541.76 319.930   7
  -8   2   8 2019.26 325.486   5
  -8   2   9 1417.46 309.597   7
  -8   2   9 1726.66 312.783   5
  -8   3  -7 1583.13 442.846   9
  -8   3  -7 2569.79 441.002   7
  -8   3  -6 3306.36 580.625   9
  -8   3  -6 2531.43 418.943   7
  -8   3  -5 2554.14 497.874   9
  -8   3  -5 3490.21 468.356   7
  -8   3  -4 4802.02 528.222   7
  -8   3  -4 4207.24 585.558   9
  -8   3  -3 5702.83 559.878   7
  -8   3  -3 6922.24 689.167   9
  -8   3  -2 4233.45 482.133   7
  -8   3  -2 3913.06 490.051   9
  -8   3  -1 2463.06 376.555   9
  -8   3  -1 2584.93 376.446   7
  -8   3   0 7380.82 601.414   7
  -8   3   0 5653.69 523.054   9
  -8   3   1 9617.16 691.726   7
  -8   3   1 9415.83 634.428   9
  -8   3   2 6207.30 557.477   7
  -8   3   2 6573.25 481.206   9
  -8   3   3 3595.71 441.292   7
  -8   3   4 2262.23 317.641   5
  -8   3   4 2119.12 347.580   7
  -8   3   5 2330.94 328.013   5
  -8   3   5 2315.39 368.734   7
  -8   3   6 3890.60 425.493   5
  -8   3   6 4056.85 482.857   7
  -8   3   7 1661.70 301.458   5
  -8   3   7 1844.38 349.648   7
  -8   3   8 4325.70 510.557   7
  -8   3   8 4547.85 469.149   5
  -8   4  -6 2449.21 524.727   9
  -8   4  -6 2164.80 419.272   7
  -8   4  -5 4971.94 574.505   7
  -8   4  -5 4431.72 660.426   9
  -8   4  -4 3170.74 552.602   9
  -8   4  -4 2597.82 423.430   7
  -8   4  -3 1110.02 352.525   9
  -8   4  -3 837.499 278.100   7
  -8   4  -2 3028.92 481.051   9
  -8   4  -2 3181.55 447.341   7
  -8   4  -1 4841.07 534.462   7
  -8   4  -1 3769.84 506.426   9
  -8   4   0 2575.90 395.633   9
  -8   4   0 3274.35 437.404   7
  -8   4   1 1948.49 335.133   9
  -8   4   1 1933.96 343.483   7
  -8   4   2 3405.74 452.411   7
  -8   4   3 1065.72 272.381   7
  -8   4   4 1738.70 340.388   7
  -8   4   5 4412.85 515.436   7
  -8   4   6 2375.29 388.896   7
  -8   4   6 2782.01 371.339   5
  -8   4   7 1968.32 368.233   7
  -8   4   7 2192.96 338.310   5
  -8   5  -3 3811.01 511.918   7
  -8   5  -3 4279.87 639.919   9
  -8   5  -2 5945.66 703.439   9
  -8   5  -2 5722.20 615.797   7
  -8   5  -1 2897.61 447.284   7
  -8   5  -1 3150.89 512.825   9
  -8   5   0 3202.88 466.005   7
  -8   5   1 2146.22 379.961   7
  -8   5   2 2115.48 390.902   7
  -8   5   3 2343.88 397.076   7
  -8   5   4 4293.00 521.919   7
  -8   5   5 1496.06 334.164   7
  -7 -13  -9 2571.88 431.287   6
  -7 -13  -9 2618.08 352.137   8
  -7 -13  -8 4708.80 534.443   6
  -7 -13  -8 3644.14 420.386   8
  -7 -13  -7 5550.55 567.262   6
  -7 -13  -7 5046.02 495.792   8
  -7 -13  -6 3256.25 430.570   6
  -7 -13  -6 2767.87 387.258   8
  -7 -13  -5 3466.84 458.425   6
  -7 -13  -5 3634.87 448.489   8
  -7 -13  -4 4619.07 506.055   6
  -7 -13  -4 5348.82 530.670   8
  -7 -13  -3 2807.64 400.085   8
  -7 -13  -2 4216.53 497.494   8
  -7 -12 -11 1985.25 387.229   6
  -7 -12 -10 1610.77 313.680   6
  -7 -12  -9 1761.90 353.613   6
  -7 -12  -9 1275.53 232.970   8
  -7 -12  -8 2312.43 372.592   6
  -7 -12  -8 1488.31 263.419   8
  -7 -12  -7 4514.21 441.000   8
  -7 -12  -7 4194.74 481.851   6
  -7 -12  -6 3306.52 425.949   6
  -7 -12  -6 3634.49 400.869   8
  -7 -12  -5 3219.40 389.859   8
  -7 -12  -5 3220.68 419.016   6
  -7 -12  -4 2895.61 370.707   8
  -7 -12  -4 3004.54 400.683   6
  -7 -12  -3 2025.19 322.911   8
  -7 -12  -2 2950.91 320.337   5
  -7 -12  -1 9204.72 600.543   5
  -7 -12   0 3375.97 389.447   5
  -7 -12   1 2207.38 341.738   5
  -7 -11 -12 535.321 214.546   6
  -7 -11 -11 497.685 214.713   6
  -7 -11 -10 3698.75 465.352   6
  -7 -11  -9 5498.12 537.619   6
  -7 -11  -8 2447.66 361.975   6
  -7 -11  -7 1769.36 308.740   6
  -7 -11  -7 1363.86 237.365   8
  -7 -11  -6 2833.00 374.578   6
  -7 -11  -6 2744.82 326.219   8
  -7 -11  -5 4186.34 441.099   6
  -7 -11  -5 3524.91 380.384   8
  -7 -11  -4 7183.13 386.728   5
  -7 -11  -4 6731.08 554.463   6
  -7 -11  -4 7789.25 570.265   8
  -7 -11  -3 9720.23 505.496   5
  -7 -11  -2 2068.52 259.013   5
  -7 -11  -1 5421.71 437.835   5
  -7 -11   0 1267.24 254.073   5
  -7 -11   1 3759.15 422.201   5
  -7 -11   2 3361.47 425.768   5
  -7 -11   3-95.6055 173.275   5
  -7 -10 -13 883.450 247.987   6
  -7 -10 -12 3171.46 425.834   6
  -7 -10 -11 2901.09 403.830   6
  -7 -10 -10 4426.76 477.554   6
  -7 -10  -9 8215.59 625.989   6
  -7 -10  -8 2095.39 323.621   6
  -7 -10  -7 3187.73 376.548   6
  -7 -10  -6 2663.50 158.783   5
  -7 -10  -6 3129.52 369.225   6
  -7 -10  -5 3200.01 214.378   5
  -7 -10  -5 3398.51 376.430   6
  -7 -10  -4 7004.76 367.776   5
  -7 -10  -4 7571.55 548.522   6
  -7 -10  -3 4642.97 331.324   5
  -7 -10  -3 5489.72 471.140   6
  -7 -10  -2 1451.86 210.030   5
  -7 -10  -1 2525.77 288.565   5
  -7 -10   0 7621.55 533.902   5
  -7 -10   1 8552.91 595.537   5
  -7 -10   2 8354.85 624.604   5
  -7 -10   3 5992.40 562.243   5
  -7 -10   4 1955.36 354.603   5
  -7  -9 -14 2691.10 413.141   6
  -7  -9 -13 5030.66 533.206   6
  -7  -9 -12 4444.77 481.172   6
  -7  -9 -11 1989.63 322.249   6
  -7  -9 -10 1046.45 225.891   6
  -7  -9  -9 2964.49 365.701   6
  -7  -9  -8 9759.36 632.584   6
  -7  -9  -7 4069.68 400.772   6
  -7  -9  -6 1116.80 108.989   5
  -7  -9  -6 1110.48 220.653   6
  -7  -9  -5 730.050 186.789   6
  -7  -9  -5 776.782 112.344   5
  -7  -9  -4 1317.58 237.138   6
  -7  -9  -4 1182.18 155.153   5
  -7  -9  -3 20068.5 709.458   5
  -7  -9  -2 11217.7 540.653   5
  -7  -9  -1 5651.62 405.967   5
  -7  -9   0 3563.02 351.429   5
  -7  -9   1 6809.14 508.832   5
  -7  -9   2 6737.05 535.851   5
  -7  -9   3 4782.35 478.227   5
  -7  -9   4 3382.81 428.172   5
  -7  -9   5 1941.68 357.969   5
  -7  -9   6 39.0891 219.128   5
  -7  -8 -14 2551.22 379.118   6
  -7  -8 -13 1820.34 321.112   6
  -7  -8 -12 2708.23 360.808   6
  -7  -8 -11 1820.26 288.959   6
  -7  -8 -10 9899.63 636.106   6
  -7  -8  -9 12658.2 698.854   6
  -7  -8  -8 8544.93 557.049   6
  -7  -8  -7 184.775 141.201   6
  -7  -8  -6 873.883 197.147   6
  -7  -8  -6 779.440 98.1686   5
  -7  -8  -5 10336.1 409.489   5
  -7  -8  -5 12048.3 622.892   6
  -7  -8  -4 15346.3 553.187   5
  -7  -8  -4 15708.1 722.257   6
  -7  -8  -3 27727.3 850.774   5
  -7  -8  -2 5895.20 370.744   5
  -7  -8  -1 11327.4 560.268   5
  -7  -8   0 5649.14 414.304   5
  -7  -8   1 5041.04 415.532   5
  -7  -8   2 10313.1 631.747   5
  -7  -8   3 5245.26 475.275   5
  -7  -8   4 4558.12 471.986   5
  -7  -8   5 1018.30 258.305   5
  -7  -8   6 637.168 245.413   5
  -7  -8   7 2753.26 423.849   5
  -7  -7 -14 2801.98 373.050   6
  -7  -7 -14 3869.10 573.405   9
  -7  -7 -13 4690.44 447.063   6
  -7  -7 -13 4394.41 565.475   9
  -7  -7 -12 1492.93 261.975   6
  -7  -7 -12 1813.79 374.134   9
  -7  -7 -11 9480.01 601.764   6
  -7  -7 -11 10590.9 808.786   9
  -7  -7 -10 8326.42 544.610   6
  -7  -7  -9 4574.91 390.841   6
  -7  -7  -8 4183.14 360.198   6
  -7  -7  -7 5323.07 399.060   6
  -7  -7  -6 7193.50 449.198   6
  -7  -7  -5 11167.9 430.710   5
  -7  -7  -5 12107.0 587.343   6
  -7  -7  -4 14970.6 544.143   5
  -7  -7  -4 16154.3 692.045   6
  -7  -7  -3 15251.8 570.020   5
  -7  -7  -3 14162.6 519.761   2
  -7  -7  -2 18644.9 682.818   5
  -7  -7  -2 18122.3 599.651   2
  -7  -7  -1 10374.7 516.478   5
  -7  -7  -1 10405.9 429.043   2
  -7  -7   0 15697.1 677.885   5
  -7  -7   0 13990.1 526.501   2
  -7  -7   1 13980.5 676.447   5
  -7  -7   1 13148.1 511.337   2
  -7  -7   2 600.639 118.696   2
  -7  -7   2 649.039 185.621   5
  -7  -7   3 4432.68 418.433   5
  -7  -7   4 1707.09 295.380   5
  -7  -7   5 3249.44 404.752   5
  -7  -7   6 250.541 157.092   5
  -7  -7   7 1123.69 293.012   5
  -7  -7   8 1650.74 342.688   5
  -7  -6 -14 5099.38 652.546   9
  -7  -6 -13 9438.83 590.193   6
  -7  -6 -13 9521.81 845.499   9
  -7  -6 -12 8610.88 541.643   6
  -7  -6 -12 7689.03 725.396   9
  -7  -6 -11 585.277 159.972   6
  -7  -6 -11 728.290 254.474   9
  -7  -6 -10 112.455 114.010   6
  -7  -6 -10 384.382 207.249   9
  -7  -6  -9 6314.94 416.537   6
  -7  -6  -9 5877.81 548.034   9
  -7  -6  -8 22307.7 816.469   6
  -7  -6  -8 22036.2 1023.75   9
  -7  -6  -7 15782.7 651.869   6
  -7  -6  -6 2998.30 273.501   6
  -7  -6  -5 953.202 165.366   6
  -7  -6  -5 886.361 128.121   5
  -7  -6  -4 10617.3 442.541   5
  -7  -6  -3 22910.8 735.845   5
  -7  -6  -2 29914.0 914.611   5
  -7  -6  -1 16343.5 651.370   5
  -7  -6   0 4698.15 350.771   5
  -7  -6   1 15524.0 698.660   5
  -7  -6   2 13104.1 667.534   5
  -7  -6   3 4116.23 384.807   5
  -7  -6   3 3499.75 239.173   2
  -7  -6   4 2805.03 224.598   2
  -7  -6   4 2131.74 301.705   5
  -7  -6   5 5793.18 502.442   5
  -7  -6   6 5520.96 527.104   5
  -7  -6   7 5037.96 515.728   5
  -7  -6   8 6204.38 596.843   5
  -7  -5 -14 6231.31 729.519   9
  -7  -5 -13 5304.06 656.770   9
  -7  -5 -12 2785.21 455.398   9
  -7  -5 -12 1959.84 244.507   6
  -7  -5 -11 544.968 254.222   9
  -7  -5 -11 396.791 123.970   6
  -7  -5 -10 3634.25 466.175   9
  -7  -5 -10 3583.12 289.151   6
  -7  -5  -9 5504.33 530.896   9
  -7  -5  -9 5658.32 351.127   6
  -7  -5  -8 7030.54 572.742   9
  -7  -5  -8 7698.63 400.169   6
  -7  -5  -7 2958.05 347.959   9
  -7  -5  -7 3542.42 263.785   6
  -7  -5  -6 4757.56 404.589   9
  -7  -5  -6 4708.98 299.344   6
  -7  -5  -4 3906.53 264.278   5
  -7  -5  -3 25609.3 790.484   5
  -7  -5  -2 14555.5 576.360   5
  -7  -5  -2 14005.7 462.188   7
  -7  -5  -1 7195.54 407.373   5
  -7  -5  -1 7018.37 259.561   7
  -7  -5  -1 6368.27 257.303   2
  -7  -5   0 6129.09 391.582   5
  -7  -5   0 5962.50 248.900   2
  -7  -5   1 23089.6 851.340   5
  -7  -5   1 22148.5 586.313   2
  -7  -5   2 5779.24 419.375   5
  -7  -5   2 5656.63 257.417   2
  -7  -5   3 967.985 114.762   2
  -7  -5   3 916.356 196.442   5
  -7  -5   4 4043.39 393.879   5
  -7  -5   4 3796.42 162.358   7
  -7  -5   4 3606.05 161.054   7
  -7  -5   5 8955.92 609.794   5
  -7  -5   5 7992.89 305.717   7
  -7  -5   5 8688.10 386.461   2
  -7  -5   6 14762.9 828.396   5
  -7  -5   7 5462.39 519.285   5
  -7  -5   8 4961.29 521.536   5
  -7  -5   9 1535.83 351.976   5
  -7  -4 -14 985.303 317.258   9
  -7  -4 -13 1981.85 456.413   9
  -7  -4 -12 3638.43 526.086   9
  -7  -4 -11 3665.56 507.860   9
  -7  -4 -11 4273.36 272.377   6
  -7  -4 -10 3637.98 244.373   6
  -7  -4 -10 3861.62 488.788   9
  -7  -4 -10 3757.33 304.887   1
  -7  -4  -9 3471.73 230.769   6
  -7  -4  -9 3607.44 456.389   9
  -7  -4  -8 7156.31 332.742   6
  -7  -4  -8 6775.36 575.908   9
  -7  -4  -7 11369.0 432.435   6
  -7  -4  -7 11784.1 632.802   7
  -7  -4  -7 12481.3 717.969   9
  -7  -4  -6 8883.10 518.464   7
  -7  -4  -6 9529.12 577.773   9
  -7  -4  -5 2975.34 279.281   7
  -7  -4  -5 3099.15 300.736   9
  -7  -4  -4 5466.55 322.923   5
  -7  -4  -4 5249.25 344.827   7
  -7  -4  -4 5159.74 349.868   9
  -7  -4  -3 4710.79 306.617   7
  -7  -4  -3 4941.65 311.214   5
  -7  -4  -2 8149.25 381.826   7
  -7  -4  -2 8955.08 439.568   5
  -7  -4  -1 26471.5 736.827   7
  -7  -4  -1 26329.9 859.847   5
  -7  -4   0 10820.0 388.887   7
  -7  -4   0 10335.8 512.282   5
  -7  -4   1 2100.41 110.388   2
  -7  -4   1 1841.31 147.799   7
  -7  -4   1 2339.82 255.754   5
  -7  -4   2 6436.20 228.007   2
  -7  -4   2 6923.56 286.639   7
  -7  -4   2 6225.11 426.693   5
  -7  -4   3 11935.9 368.696   2
  -7  -4   3 13009.7 651.388   5
  -7  -4   3 12769.4 426.687   7
  -7  -4   4 12250.6 661.914   5
  -7  -4   4 11514.6 424.457   7
  -7  -4   4 10592.9 371.085   2
  -7  -4   5 12849.6 712.702   5
  -7  -4   5 12328.6 478.999   7
  -7  -4   6 10849.7 686.946   5
  -7  -4   6 11035.6 481.638   7
  -7  -4   7 5235.59 494.198   5
  -7  -4   7 3593.58 287.877   7
  -7  -4   8 586.515 212.209   5
  -7  -4   9 1652.59 328.012   5
  -7  -4  10 2134.37 380.219   5
  -7  -3 -14 2365.84 506.628   9
  -7  -3 -13 3835.68 602.091   9
  -7  -3 -12 6861.31 753.824   9
  -7  -3 -11 8136.23 778.304   9
  -7  -3 -10 10914.7 520.590   1
  -7  -3 -10 11783.8 886.193   9
  -7  -3  -9 5500.55 330.828   1
  -7  -3  -9 5233.78 562.357   9
  -7  -3  -9 5778.74 508.862   7
  -7  -3  -8 16843.1 952.624   9
  -7  -3  -8 16431.7 821.305   7
  -7  -3  -7 5977.11 529.253   9
  -7  -3  -7 6615.59 486.048   7
  -7  -3  -6 10795.6 655.538   9
  -7  -3  -6 11757.2 623.680   7
  -7  -3  -5 16326.3 736.762   9
  -7  -3  -5 15631.6 700.952   7
  -7  -3  -4 5119.49 355.331   9
  -7  -3  -4 5197.72 369.612   7
  -7  -3  -3 22361.7 749.674   5
  -7  -3  -3 22246.3 714.841   9
  -7  -3  -3 21534.7 768.157   7
  -7  -3  -2 14820.8 590.714   5
  -7  -3  -2 12713.0 540.810   7
  -7  -3  -1 4678.66 327.273   5
  -7  -3  -1 4256.89 283.136   7
  -7  -3  -1 5031.04 447.070   4
  -7  -3   0 2049.19 190.910   7
  -7  -3   0 1665.20 215.586   5
  -7  -3   1 13885.1 514.217   7
  -7  -3   1 14189.7 627.917   5
  -7  -3   2 15765.8 553.479   7
  -7  -3   2 14967.5 674.291   5
  -7  -3   3 12183.2 288.044   2
  -7  -3   3 12505.5 630.784   5
  -7  -3   3 12342.1 488.659   7
  -7  -3   4 6922.64 482.170   5
  -7  -3   4 6838.44 364.842   7
  -7  -3   4 6799.52 233.012   2
  -7  -3   5 6908.53 507.167   5
  -7  -3   5 7784.17 410.031   7
  -7  -3   5 7283.28 276.923   2
  -7  -3   6 5394.05 461.544   5
  -7  -3   6 4453.34 325.916   7
  -7  -3   6 4626.24 240.055   2
  -7  -3   7 7001.10 553.399   5
  -7  -3   7 5635.05 392.418   7
  -7  -3   8 4616.06 471.579   5
  -7  -3   9 2979.44 408.615   5
  -7  -3  10 2073.15 353.409   5
  -7  -2 -13 4067.55 649.023   9
  -7  -2 -12 6237.95 728.607   9
  -7  -2 -11 3317.57 551.003   9
  -7  -2 -10 5613.01 632.854   9
  -7  -2 -10 6238.62 566.208   7
  -7  -2  -9 4128.65 266.544   1
  -7  -2  -9 4086.54 532.920   9
  -7  -2  -9 3613.38 418.931   7
  -7  -2  -8 5566.90 580.136   9
  -7  -2  -8 4884.65 459.231   7
  -7  -2  -7 1287.66 244.711   7
  -7  -2  -7 1346.35 300.376   9
  -7  -2  -6 10789.5 622.359   7
  -7  -2  -6 10751.3 693.493   9
  -7  -2  -5 6400.34 454.283   7
  -7  -2  -5 6190.55 482.670   9
  -7  -2  -4 12439.5 616.126   7
  -7  -2  -4 11588.8 595.342   9
  -7  -2  -3 12293.7 581.289   7
  -7  -2  -3 11718.3 523.697   9
  -7  -2  -2 3551.28 295.760   7
  -7  -2  -2 3500.56 284.419   5
  -7  -2  -2 3213.98 359.059   4
  -7  -2  -2 2908.89 206.502   9
  -7  -2  -1 7430.97 540.577   4
  -7  -2  -1 7062.64 404.417   7
  -7  -2  -1 7150.02 414.924   5
  -7  -2   0 10617.9 496.899   7
  -7  -2   0 10955.9 532.859   5
  -7  -2   1 36398.1 1032.90   7
  -7  -2   1 35179.5 1103.62   5
  -7  -2   2 22091.6 749.250   7
  -7  -2   2 21990.5 837.373   5
  -7  -2   3 5410.17 348.952   7
  -7  -2   3 6369.65 440.022   5
  -7  -2   4 3408.21 339.913   5
  -7  -2   4 3262.18 278.269   7
  -7  -2   5 3093.86 335.191   5
  -7  -2   5 3203.82 284.728   7
  -7  -2   5 2986.92 135.921   2
  -7  -2   6 6303.72 491.696   5
  -7  -2   6 6259.31 417.639   7
  -7  -2   6 6270.62 248.141   2
  -7  -2   7 7716.68 566.340   5
  -7  -2   7 6599.47 452.404   7
  -7  -2   8 2209.78 284.304   7
  -7  -2   8 2566.08 348.874   5
  -7  -2   9 299.230 189.825   5
  -7  -2  10 1153.12 286.073   5
  -7  -1 -13 4573.32 698.258   9
  -7  -1 -12 4396.40 664.674   9
  -7  -1 -11 1711.41 431.534   9
  -7  -1 -11 2822.87 427.830   7
  -7  -1 -10 1265.24 363.012   9
  -7  -1 -10 1660.13 324.375   7
  -7  -1  -9 1103.37 351.333   9
  -7  -1  -9 1795.38 322.253   7
  -7  -1  -8 7695.36 602.447   7
  -7  -1  -8 8199.03 742.058   9
  -7  -1  -7 3342.09 377.530   7
  -7  -1  -7 3402.98 462.891   9
  -7  -1  -6 3758.66 390.201   7
  -7  -1  -6 4012.58 297.636   4
  -7  -1  -6 4676.03 507.230   9
  -7  -1  -5 9504.84 581.473   7
  -7  -1  -5 9152.74 502.012   4
  -7  -1  -5 8700.24 621.531   9
  -7  -1  -4 10404.3 589.193   7
  -7  -1  -4 10896.4 638.458   9
  -7  -1  -3 3087.42 308.849   7
  -7  -1  -3 2759.33 291.737   9
  -7  -1  -2 16829.8 716.954   7
  -7  -1  -2 17553.9 835.265   4
  -7  -1  -2 16102.1 631.171   9
  -7  -1  -1 18878.3 749.337   7
  -7  -1  -1 17769.8 708.031   5
  -7  -1  -1 19504.5 916.691   4
  -7  -1  -1 17732.2 535.077   9
  -7  -1   0 13422.2 605.967   7
  -7  -1   0 13652.4 611.078   5
  -7  -1   1 5333.95 372.621   7
  -7  -1   1 5583.07 390.098   5
  -7  -1   2 12979.4 591.637   7
  -7  -1   2 12065.5 601.241   5
  -7  -1   3 6486.39 440.875   5
  -7  -1   3 6963.02 429.747   7
  -7  -1   4 7071.10 477.105   5
  -7  -1   4 5983.46 409.672   7
  -7  -1   5 6382.83 475.985   5
  -7  -1   5 7274.41 462.734   7
  -7  -1   6 10102.8 612.843   5
  -7  -1   6 9844.81 563.072   7
  -7  -1   6 9796.48 287.434   2
  -7  -1   6 9075.00 279.474   2
  -7  -1   7 11190.6 667.146   5
  -7  -1   7 9497.55 573.868   7
  -7  -1   7 9248.34 325.825   2
  -7  -1   8 4148.01 424.894   5
  -7  -1   8 4030.07 402.992   7
  -7  -1   9 7226.07 578.329   5
  -7  -1   9 6362.52 511.270   7
  -7  -1  10 2643.43 380.118   5
  -7  -1  11 678.872 243.043   5
  -7   0 -12 2898.27 466.547   7
  -7   0 -12 1559.82 444.039   9
  -7   0 -11 1610.76 356.267   7
  -7   0 -11 1519.82 472.351   9
  -7   0 -10 3205.42 447.704   7
  -7   0 -10 2868.53 551.097   9
  -7   0  -9 2620.86 387.937   7
  -7   0  -9 2702.15 498.431   9
  -7   0  -8 2201.45 344.611   7
  -7   0  -8 1933.46 407.226   9
  -7   0  -7 2115.72 334.639   7
  -7   0  -7 2099.60 199.191   4
  -7   0  -7 1489.37 366.167   9
  -7   0  -6 6043.49 507.571   7
  -7   0  -6 6484.15 400.777   4
  -7   0  -6 5437.08 586.561   9
  -7   0  -5 6475.14 504.974   7
  -7   0  -5 7020.47 615.818   9
  -7   0  -4 7807.12 536.907   7
  -7   0  -4 7664.30 592.677   9
  -7   0  -3 8159.46 527.474   7
  -7   0  -3 7954.93 543.573   4
  -7   0  -3 8167.79 566.679   9
  -7   0  -2 6116.38 444.306   7
  -7   0  -2 7044.40 526.742   4
  -7   0  -2 5942.11 434.689   9
  -7   0  -1 3671.52 337.023   7
  -7   0  -1 3440.43 390.931   4
  -7   0  -1 3872.53 305.401   9
  -7   0   0 10842.2 426.242   9
  -7   0   0 10823.2 577.833   7
  -7   0   0 11370.1 568.007   5
  -7   0   1 8784.65 516.451   7
  -7   0   1 8883.31 502.322   5
  -7   0   2 8276.66 495.563   7
  -7   0   2 7531.90 471.698   5
  -7   0   3 10306.3 567.544   7
  -7   0   3 9803.36 554.509   5
  -7   0   4 7160.81 481.524   5
  -7   0   4 7931.91 499.446   7
  -7   0   5 11883.3 644.711   5
  -7   0   5 12196.6 645.592   7
  -7   0   6 10283.6 623.876   5
  -7   0   6 9562.01 590.323   7
  -7   0   6 10344.0 274.877   2
  -7   0   7 13227.1 726.852   5
  -7   0   7 13336.2 722.565   7
  -7   0   7 12635.6 379.489   2
  -7   0   8 12722.9 730.101   5
  -7   0   8 10458.5 667.123   7
  -7   0   9 5430.08 497.885   5
  -7   0   9 4244.64 438.959   7
  -7   0  10 2390.52 356.956   7
  -7   0  10 2864.34 394.796   5
  -7   0  11 1812.48 334.795   5
  -7   1 -11 2729.40 563.427   9
  -7   1 -11 2940.89 461.927   7
  -7   1 -10 3770.99 638.087   9
  -7   1 -10 3594.62 496.775   7
  -7   1  -9 4317.44 504.653   7
  -7   1  -9 3800.06 611.020   9
  -7   1  -8 8872.23 688.094   7
  -7   1  -8 8447.30 842.813   9
  -7   1  -7 3657.00 554.216   9
  -7   1  -7 3432.68 428.174   7
  -7   1  -6 13490.2 962.478   9
  -7   1  -6 13565.9 803.129   7
  -7   1  -5 20911.3 1163.39   9
  -7   1  -5 22702.2 1022.47   7
  -7   1  -4 15417.4 935.876   9
  -7   1  -4 16767.8 801.304   4
  -7   1  -4 15916.9 823.760   7
  -7   1  -3 4158.04 446.677   9
  -7   1  -3 3856.80 393.738   4
  -7   1  -3 4502.42 419.933   7
  -7   1  -2 5384.05 471.228   9
  -7   1  -2 5228.65 437.169   7
  -7   1  -2 5553.44 485.375   4
  -7   1  -1 1249.63 224.664   7
  -7   1  -1 748.673 187.900   9
  -7   1   0 956.581 208.301   7
  -7   1   0 521.853 144.035   9
  -7   1   1 1123.17 211.645   7
  -7   1   1 1198.53 200.173   5
  -7   1   1 1240.07 170.912   9
  -7   1   2 7345.73 301.198   9
  -7   1   2 7897.67 351.298   9
  -7   1   2 7467.14 508.017   7
  -7   1   2 8228.92 499.606   5
  -7   1   3 7594.81 291.675   9
  -7   1   3 7450.57 283.292   9
  -7   1   3 8550.88 514.888   5
  -7   1   3 7739.19 520.445   7
  -7   1   4 5444.76 434.437   5
  -7   1   4 6827.43 492.113   7
  -7   1   4 6642.97 237.097   9
  -7   1   4 6405.90 252.541   9
  -7   1   5 14519.6 720.017   5
  -7   1   5 14535.1 748.628   7
  -7   1   5 13798.0 450.214   9
  -7   1   6 20612.0 896.701   5
  -7   1   6 20213.4 919.891   7
  -7   1   6 20205.8 458.266   2
  -7   1   7 11169.4 670.215   5
  -7   1   7 12075.6 720.928   7
  -7   1   8 7458.41 553.102   5
  -7   1   8 6659.97 550.290   7
  -7   1   9 7193.37 566.010   5
  -7   1   9 6246.98 555.665   7
  -7   1  10 5226.16 505.699   5
  -7   1  10 5092.36 519.267   7
  -7   1  11 2395.28 396.269   7
  -7   1  11 3889.38 461.331   5
  -7   2 -10 1318.00 456.960   9
  -7   2 -10 1167.13 321.902   7
  -7   2  -9 4508.65 709.446   9
  -7   2  -9 6610.57 650.848   7
  -7   2  -8 4978.97 692.043   9
  -7   2  -8 5088.50 566.533   7
  -7   2  -7 10007.9 931.577   9
  -7   2  -7 9962.92 740.176   7
  -7   2  -6 6768.29 723.785   9
  -7   2  -6 6957.29 599.352   7
  -7   2  -5 3665.75 539.006   9
  -7   2  -5 5173.12 501.531   7
  -7   2  -4 21762.3 1195.58   9
  -7   2  -4 24103.3 1023.15   4
  -7   2  -4 22335.3 1040.00   7
  -7   2  -3 3434.44 454.014   9
  -7   2  -3 4511.92 448.422   7
  -7   2  -2 3678.92 435.885   9
  -7   2  -2 4736.67 443.139   7
  -7   2  -1 140.391 132.640   7
  -7   2  -1-24.7704 125.143   9
  -7   2   0 535.068 186.753   7
  -7   2   0 156.182 108.113   9
  -7   2   1 6053.83 482.504   7
  -7   2   1 5747.47 415.516   9
  -7   2   2 11255.7 545.262   9
  -7   2   2 12392.5 695.952   7
  -7   2   2 12684.1 644.373   5
  -7   2   3 10511.6 485.858   9
  -7   2   3 10522.9 454.168   9
  -7   2   3 10086.6 583.108   5
  -7   2   3 11166.8 662.114   7
  -7   2   4 15997.3 820.794   7
  -7   2   4 15640.4 590.486   9
  -7   2   4 16057.5 758.095   5
  -7   2   4 16523.8 377.398   2
  -7   2   5 12580.6 674.786   5
  -7   2   5 12698.2 734.450   7
  -7   2   5 13267.9 331.333   2
  -7   2   6 6540.57 488.519   5
  -7   2   6 6266.25 521.691   7
  -7   2   7 3735.18 391.068   5
  -7   2   7 3930.00 439.236   7
  -7   2   8 6190.87 504.065   5
  -7   2   8 4074.80 468.464   7
  -7   2   9 2957.44 394.457   7
  -7   2   9 3372.35 400.576   5
  -7   2  10 1427.11 312.108   7
  -7   2  10 1524.30 290.941   5
  -7   3  -9 4562.36 567.258   7
  -7   3  -9 4005.14 684.951   9
  -7   3  -8 3316.92 484.230   7
  -7   3  -8 4047.33 688.888   9
  -7   3  -7 3663.28 484.896   7
  -7   3  -7 4479.26 659.142   9
  -7   3  -6 2140.57 373.934   7
  -7   3  -6 2567.88 515.586   9
  -7   3  -5 5779.61 557.963   7
  -7   3  -5 3922.18 572.226   9
  -7   3  -4 9783.92 697.346   7
  -7   3  -4 9101.24 805.053   9
  -7   3  -3 9552.08 674.212   7
  -7   3  -3 8828.12 759.461   9
  -7   3  -2 5139.23 487.700   7
  -7   3  -2 4821.48 522.812   9
  -7   3  -1 3555.86 399.368   7
  -7   3  -1 3080.77 405.053   9
  -7   3   0 1464.36 274.412   7
  -7   3   0 938.135 219.789   9
  -7   3   1 1588.98 277.113   7
  -7   3   1 1399.04 248.208   9
  -7   3   2 3829.82 356.529   9
  -7   3   2 4370.58 440.029   7
  -7   3   3 3750.09 418.574   7
  -7   3   3 4190.93 200.574   2
  -7   3   3 4518.69 370.287   9
  -7   3   4 1019.97 249.378   7
  -7   3   4 1044.78 213.791   5
  -7   3   4 1077.39 100.044   2
  -7   3   5 1021.69 254.627   7
  -7   3   5 1280.85 222.350   1
  -7   3   5 1184.42 233.173   5
  -7   3   6 3403.79 371.672   5
  -7   3   6 2770.80 372.039   7
  -7   3   6 3151.19 350.344   1
  -7   3   7 1433.56 288.691   7
  -7   3   7 1163.19 243.933   1
  -7   3   7 1352.05 252.289   5
  -7   3   8-74.6998 185.398   7
  -7   3   8 445.984 203.569   1
  -7   3   8 260.345 172.530   5
  -7   3   9 1610.38 329.172   7
  -7   3   9 1858.39 358.067   1
  -7   3   9 2278.40 338.233   5
  -7   3  10 4037.71 441.501   5
  -7   3  10 4818.33 534.544   1
  -7   3  10 3340.29 464.038   7
  -7   4  -7 3847.33 675.111   9
  -7   4  -7 3853.21 516.934   7
  -7   4  -6 3566.72 613.281   9
  -7   4  -6 3999.68 509.346   7
  -7   4  -5 3065.06 559.089   9
  -7   4  -5 3426.36 464.421   7
  -7   4  -4 4574.15 513.097   7
  -7   4  -4 4706.07 631.535   9
  -7   4  -3 6110.79 571.155   7
  -7   4  -3 5518.86 644.446   9
  -7   4  -2 3772.92 449.529   7
  -7   4  -2 4351.90 541.777   9
  -7   4  -1 7152.67 601.684   7
  -7   4  -1 8050.03 684.826   9
  -7   4   0 5469.08 527.143   7
  -7   4   0 5803.02 553.101   9
  -7   4   1 4438.46 466.614   7
  -7   4   1 4449.38 462.991   9
  -7   4   2 5936.34 533.976   7
  -7   4   2 6419.69 517.168   9
  -7   4   3 10093.0 705.701   7
  -7   4   3 10683.1 647.921   9
  -7   4   3 9592.19 371.292   2
  -7   4   4 5550.45 390.948   1
  -7   4   4 5819.43 538.005   7
  -7   4   5 2804.81 401.102   7
  -7   4   5 2552.15 302.367   1
  -7   4   6 4501.29 423.487   5
  -7   4   6 5036.61 524.039   7
  -7   4   6 4631.80 425.687   1
  -7   4   7 6042.74 498.961   5
  -7   4   7 4721.89 517.824   7
  -7   4   7 5345.61 489.160   1
  -7   4   8 6366.98 530.241   5
  -7   4   8 7083.16 599.832   1
  -7   4   8 6578.25 620.083   7
  -7   4   9 2189.20 320.274   5
  -7   4   9 1801.99 348.407   1
  -7   4   9 1889.43 365.506   7
  -7   5  -6 2618.60 447.606   7
  -7   5  -6 2199.86 536.714   9
  -7   5  -5 3909.24 494.192   7
  -7   5  -5 2627.79 546.265   9
  -7   5  -4 4433.50 516.589   7
  -7   5  -4 3180.38 565.364   9
  -7   5  -3 1704.74 392.699   9
  -7   5  -3 1309.70 308.828   7
  -7   5  -2 2084.26 420.125   9
  -7   5  -2 3602.84 459.806   7
  -7   5  -1 2728.67 458.729   9
  -7   5  -1 3172.08 429.409   7
  -7   5   0 2701.81 425.680   9
  -7   5   0 3394.90 434.289   7
  -7   5   1 2640.63 407.892   9
  -7   5   1 2495.12 383.180   7
  -7   5   2 2621.29 376.447   9
  -7   5   2 3052.29 412.585   7
  -7   5   3 2405.30 346.017   9
  -7   5   3 2562.28 380.810   7
  -7   5   4 1408.27 295.363   7
  -7   5   5 2357.52 379.353   7
  -7   5   6 4570.46 521.239   7
  -7   5   7 6901.98 644.314   7
  -7   5   8 2428.74 338.777   5
  -7   5   8 3346.04 465.203   7
  -7   5   8 2987.89 413.810   1
  -7   6  -3 3401.02 485.661   7
  -7   6  -3 1547.76 453.233   9
  -7   6  -2 923.091 300.276   7
  -7   6  -2 700.571 317.463   9
  -7   6  -1 2428.53 410.374   7
  -7   6  -1 2406.81 465.233   9
  -7   6   0 3641.15 480.665   7
  -7   6   0 2281.53 421.808   9
  -7   6   1 2998.42 444.413   7
  -7   6   1 1855.40 371.094   9
  -7   6   2 2648.83 429.261   7
  -7   6   2 2860.74 419.995   9
  -7   6   3 3116.69 450.763   7
  -7   6   3 3952.72 478.243   9
  -7   6   4 3848.25 491.583   7
  -7   6   5 5154.76 567.383   7
  -7   6   6 5217.45 571.941   7
  -6 -13  -9 1880.27 373.212   6
  -6 -13  -9 2137.54 337.640   8
  -6 -13  -8 2394.59 395.476   6
  -6 -13  -8 2516.44 367.869   8
  -6 -13  -7 4027.13 493.180   6
  -6 -13  -7 2640.13 383.774   8
  -6 -13  -6 3248.99 440.726   6
  -6 -13  -6 2963.51 404.582   8
  -6 -13  -5 7309.67 644.182   6
  -6 -13  -5 6909.47 609.851   8
  -6 -13  -4 6698.97 612.780   6
  -6 -13  -4 6670.17 607.648   8
  -6 -13  -3 1182.03 291.004   8
  -6 -13  -3 1053.19 268.204   6
  -6 -13  -2 2274.90 353.390   8
  -6 -12 -12 5145.24 615.290   6
  -6 -12 -11 7037.53 687.316   6
  -6 -12 -10 2442.92 426.315   6
  -6 -12 -10 2324.92 316.513   8
  -6 -12  -9 2147.58 382.081   6
  -6 -12  -9 1868.61 283.471   8
  -6 -12  -8 744.372 243.233   6
  -6 -12  -8 856.891 216.335   8
  -6 -12  -7 3562.06 446.197   6
  -6 -12  -7 3145.10 380.791   8
  -6 -12  -6 9692.45 711.895   6
  -6 -12  -6 8356.91 620.108   8
  -6 -12  -5 5486.22 532.068   6
  -6 -12  -5 5222.45 491.776   8
  -6 -12  -4 4000.62 449.624   6
  -6 -12  -4 4019.52 453.435   8
  -6 -12  -3 3080.96 403.829   6
  -6 -12  -3 2963.07 392.296   8
  -6 -12  -2 6971.50 488.414   5
  -6 -12  -2 6665.50 580.801   8
  -6 -12  -1 5083.53 453.471   5
  -6 -12  -1 5455.21 544.838   8
  -6 -12   0 3157.67 389.164   5
  -6 -12   0 4415.43 497.219   8
  -6 -12   1 615.858 233.050   8
  -6 -12   1 397.364 180.682   5
  -6 -11 -13 2152.44 409.970   6
  -6 -11 -12 2021.01 398.026   6
  -6 -11 -11 1815.20 354.617   6
  -6 -11 -10 1634.33 333.361   6
  -6 -11 -10 1509.02 238.044   8
  -6 -11  -9 3991.20 470.918   6
  -6 -11  -9 2754.30 316.396   8
  -6 -11  -8 4561.84 489.457   6
  -6 -11  -8 3348.28 355.932   8
  -6 -11  -7 2730.14 389.073   6
  -6 -11  -7 2116.18 296.672   8
  -6 -11  -6 4515.68 428.665   8
  -6 -11  -6 4712.29 484.438   6
  -6 -11  -5 9262.86 616.965   8
  -6 -11  -5 8504.76 631.252   6
  -6 -11  -4 14966.6 823.187   6
  -6 -11  -4 14572.6 802.197   8
  -6 -11  -4 14162.3 557.310   5
  -6 -11  -3 10916.8 690.884   6
  -6 -11  -3 10084.7 512.996   5
  -6 -11  -3 9628.41 653.422   8
  -6 -11  -2 1277.96 207.454   5
  -6 -11  -2 1205.85 268.488   8
  -6 -11  -2 1603.06 294.526   6
  -6 -11  -1 1800.84 318.190   8
  -6 -11  -1 1654.24 256.899   5
  -6 -11   0 1261.86 269.275   8
  -6 -11   0 1271.22 251.212   5
  -6 -11   1 880.716 243.140   8
  -6 -11   1 1095.91 258.148   5
  -6 -11   2 2574.47 377.087   5
  -6 -11   3 687.290 248.063   5
  -6 -10 -14 927.691 285.945   6
  -6 -10 -13 324.241 216.013   6
  -6 -10 -12 3375.19 466.976   6
  -6 -10 -11 4289.68 505.157   6
  -6 -10 -10 2269.13 239.373   8
  -6 -10 -10 2478.84 381.447   6
  -6 -10  -9 8581.35 490.336   8
  -6 -10  -9 8036.47 640.475   6
  -6 -10  -8 3724.70 335.723   8
  -6 -10  -8 3589.03 420.376   6
  -6 -10  -7 4884.98 403.019   8
  -6 -10  -7 6493.67 542.417   6
  -6 -10  -6 3895.37 367.765   8
  -6 -10  -6 2831.03 352.739   6
  -6 -10  -6 3223.10 133.911   5
  -6 -10  -5 10309.3 649.575   6
  -6 -10  -5 9077.02 574.403   8
  -6 -10  -5 9569.15 359.926   5
  -6 -10  -4 13153.4 728.920   6
  -6 -10  -4 11113.1 649.960   8
  -6 -10  -4 11990.6 479.960   5
  -6 -10  -3 5563.56 470.431   6
  -6 -10  -3 6317.00 373.339   5
  -6 -10  -3 5338.71 458.444   8
  -6 -10  -2 2428.07 321.369   6
  -6 -10  -2 2257.12 254.046   5
  -6 -10  -2 2777.64 335.776   8
  -6 -10  -1 1160.81 255.038   8
  -6 -10  -1 902.494 185.599   5
  -6 -10   0 2735.53 322.765   5
  -6 -10   0 2986.00 365.817   8
  -6 -10   1 8885.71 604.957   5
  -6 -10   2 4214.48 451.900   5
  -6 -10   3 2658.38 382.475   5
  -6 -10   4 4474.81 509.009   5
  -6 -10   5 5665.33 593.487   5
  -6  -9 -14 620.739 244.983   6
  -6  -9 -13 1817.22 355.440   6
  -6  -9 -12 2140.75 362.452   6
  -6  -9 -11 2607.41 387.612   6
  -6  -9 -10 2027.01 329.259   6
  -6  -9  -9 9445.12 662.251   6
  -6  -9  -8 6658.91 535.907   6
  -6  -9  -8 7181.52 427.434   8
  -6  -9  -7 10469.0 656.487   6
  -6  -9  -7 11212.3 552.223   8
  -6  -9  -6 3708.29 150.066   5
  -6  -9  -6 4028.61 395.326   6
  -6  -9  -6 4107.71 343.015   8
  -6  -9  -5 7279.76 295.155   5
  -6  -9  -5 7954.87 538.894   6
  -6  -9  -5 7282.37 470.891   8
  -6  -9  -4 3703.99 239.295   5
  -6  -9  -4 4220.80 386.620   6
  -6  -9  -4 4051.82 361.882   8
  -6  -9  -3 9616.77 443.839   5
  -6  -9  -3 10225.5 608.048   6
  -6  -9  -3 9688.24 577.285   8
  -6  -9  -2 21901.7 784.625   5
  -6  -9  -2 21848.1 924.015   6
  -6  -9  -2 23151.5 936.854   8
  -6  -9  -1 16155.7 777.915   8
  -6  -9  -1 15151.0 676.127   5
  -6  -9   0 2321.73 285.344   5
  -6  -9   1 7184.40 513.273   5
  -6  -9   2 8948.50 612.785   5
  -6  -9   3 3803.67 429.302   5
  -6  -9   4 6008.38 564.510   5
  -6  -9   5 3575.57 469.160   5
  -6  -9   6 3153.23 447.801   5
  -6  -8 -15 5105.07 586.015   6
  -6  -8 -14 2325.88 388.858   6
  -6  -8 -13 122.970 159.690   6
  -6  -8 -12 1096.09 263.327   6
  -6  -8 -11 5247.43 501.083   6
  -6  -8 -10 5358.84 483.880   6
  -6  -8  -9 1781.72 293.553   6
  -6  -8  -8 6683.66 515.041   6
  -6  -8  -7 5727.95 456.516   6
  -6  -8  -6 6216.94 459.443   6
  -6  -8  -5 5450.63 247.344   5
  -6  -8  -5 5508.56 428.640   6
  -6  -8  -4 6054.39 296.669   5
  -6  -8  -4 5904.67 433.267   6
  -6  -8  -3 35684.9 962.904   5
  -6  -8  -3 34560.6 1160.99   6
  -6  -8  -2 10601.7 487.600   5
  -6  -8  -2 11377.2 604.743   6
  -6  -8  -1 34342.6 1057.67   5
  -6  -8   0 5894.57 412.871   5
  -6  -8   1 701.553 179.063   5
  -6  -8   2 8935.16 581.403   5
  -6  -8   3 4783.00 450.700   5
  -6  -8   4 5816.80 526.970   5
  -6  -8   5 1664.57 311.841   5
  -6  -8   6 1053.50 287.043   5
  -6  -8   7 471.536 231.546   5
  -6  -7 -15 2052.57 362.514   6
  -6  -7 -15 1531.17 427.629   9
  -6  -7 -14 2826.77 399.947   6
  -6  -7 -14 3170.74 511.976   9
  -6  -7 -13 2967.98 398.291   6
  -6  -7 -13 3294.24 509.076   9
  -6  -7 -12 8501.24 749.417   9
  -6  -7 -12 7472.51 593.047   6
  -6  -7 -11 8123.76 697.212   9
  -6  -7 -11 7899.20 584.712   6
  -6  -7 -10 4445.00 418.622   6
  -6  -7  -9 4836.39 423.796   6
  -6  -7  -8 7701.14 506.984   6
  -6  -7  -7 5976.25 431.871   6
  -6  -7  -6 14833.9 685.362   6
  -6  -7  -5 14881.2 671.151   6
  -6  -7  -5 14868.9 451.986   5
  -6  -7  -4 13458.0 622.196   6
  -6  -7  -4 13654.4 517.246   2
  -6  -7  -4 13317.6 458.923   5
  -6  -7  -3 23194.3 844.032   6
  -6  -7  -3 21648.3 674.379   5
  -6  -7  -3 22054.8 692.703   2
  -6  -7  -2 24704.3 784.527   5
  -6  -7  -2 26743.6 772.199   2
  -6  -7  -1 24334.0 809.032   5
  -6  -7  -1 23096.9 721.003   2
  -6  -7   0 285.032 118.997   5
  -6  -7   0 390.298 102.258   2
  -6  -7   1 3362.95 319.085   5
  -6  -7   1 3116.10 238.963   2
  -6  -7   2 4943.44 413.853   5
  -6  -7   3 7813.43 544.161   5
  -6  -7   4 6441.79 515.875   5
  -6  -7   5 4533.31 465.041   5
  -6  -7   6 1638.12 315.903   5
  -6  -7   7 539.495 240.981   5
  -6  -7   8 388.522 222.277   5
  -6  -6 -15 2501.61 502.110   9
  -6  -6 -14 4765.29 487.485   6
  -6  -6 -14 5150.94 657.262   9
  -6  -6 -13 5874.60 514.692   6
  -6  -6 -13 6170.46 679.619   9
  -6  -6 -12 3233.79 380.999   6
  -6  -6 -12 4640.52 560.932   9
  -6  -6 -11 5384.92 450.746   6
  -6  -6 -11 4694.83 539.252   9
  -6  -6 -10 1977.96 271.992   6
  -6  -6 -10 1944.32 345.157   9
  -6  -6  -9 9139.61 542.330   6
  -6  -6  -9 9140.58 666.994   9
  -6  -6  -8 13539.1 645.114   6
  -6  -6  -8 14830.7 809.108   9
  -6  -6  -7 8751.79 491.876   6
  -6  -6  -6 9646.45 505.017   6
  -6  -6  -5 31321.0 788.477   5
  -6  -6  -5 33208.8 1007.78   6
  -6  -6  -4 18762.8 576.964   5
  -6  -6  -4 20475.7 740.154   6
  -6  -6  -3 20576.5 638.759   5
  -6  -6  -3 20923.4 752.315   6
  -6  -6  -2 5493.16 312.732   5
  -6  -6  -1 5870.33 349.959   5
  -6  -6   0 12502.7 560.398   5
  -6  -6   1 4293.02 339.960   5
  -6  -6   2 2661.15 294.675   5
  -6  -6   2 2375.68 196.558   2
  -6  -6   3 3015.54 329.247   5
  -6  -6   3 2900.31 224.089   2
  -6  -6   4 743.908 128.129   2
  -6  -6   4 729.313 193.162   5
  -6  -6   5 14566.6 797.503   5
  -6  -6   6 3637.44 422.982   5
  -6  -6   7 3442.60 425.993   5
  -6  -6   8 1810.30 339.899   5
  -6  -6   9 3533.63 476.123   5
  -6  -5 -15 3236.25 573.136   9
  -6  -5 -14 1954.14 439.374   9
  -6  -5 -13 3533.07 526.723   9
  -6  -5 -13 3869.37 391.315   6
  -6  -5 -12 1335.03 326.079   9
  -6  -5 -12 1408.98 239.812   6
  -6  -5 -11 779.127 278.143   9
  -6  -5 -11 954.268 194.679   6
  -6  -5 -11 1149.91 176.651   3
  -6  -5 -10 12691.0 620.484   6
  -6  -5 -10 12152.7 537.227   3
  -6  -5 -10 11318.0 808.045   9
  -6  -5  -9 27544.9 1208.38   9
  -6  -5  -9 27238.0 933.145   6
  -6  -5  -8 12246.0 745.271   9
  -6  -5  -8 12813.3 570.132   6
  -6  -5  -7 27452.5 1093.64   9
  -6  -5  -7 27721.0 878.549   6
  -6  -5  -6 28307.1 1039.94   9
  -6  -5  -6 26699.5 845.999   6
  -6  -5  -5 23540.5 764.532   6
  -6  -5  -4 14063.7 544.621   6
  -6  -5  -4 12363.2 450.433   5
  -6  -5  -3 6860.44 328.278   5
  -6  -5  -2 16717.8 571.492   5
  -6  -5  -2 15148.4 464.867   2
  -6  -5  -1 29461.0 869.253   5
  -6  -5  -1 28775.5 716.576   2
  -6  -5   0 8124.50 427.107   5
  -6  -5   0 8392.25 315.026   2
  -6  -5   1 7591.64 433.385   5
  -6  -5   1 7548.71 304.976   2
  -6  -5   2 5104.08 375.285   5
  -6  -5   2 4505.01 242.129   2
  -6  -5   3 12078.3 625.617   5
  -6  -5   4 11280.1 318.106   7
  -6  -5   4 11966.3 651.889   5
  -6  -5   4 10402.1 426.111   2
  -6  -5   4 11154.9 320.292   7
  -6  -5   5 7780.03 552.482   5
  -6  -5   5 7988.08 380.601   2
  -6  -5   5 7591.02 309.280   7
  -6  -5   6 19371.5 931.324   5
  -6  -5   7 8208.74 629.276   5
  -6  -5   8 3512.89 441.067   5
  -6  -5   9 3111.72 428.826   5
  -6  -5  10 504.710 240.549   5
  -6  -4 -15 1657.35 442.530   9
  -6  -4 -14 340.201 234.091   9
  -6  -4 -13 445.861 268.593   9
  -6  -4 -12 1773.51 237.080   6
  -6  -4 -12 1751.56 387.164   9
  -6  -4 -11 3709.16 499.029   9
  -6  -4 -11 4272.01 331.366   6
  -6  -4 -10 822.384 260.896   9
  -6  -4 -10 1063.95 172.909   6
  -6  -4 -10 1091.23 181.502   3
  -6  -4  -9 944.156 255.183   9
  -6  -4  -9 856.385 149.514   1
  -6  -4  -9 698.382 137.547   6
  -6  -4  -9 669.376 135.967   3
  -6  -4  -8 12909.6 519.333   6
  -6  -4  -8 13634.1 796.464   9
  -6  -4  -8 13082.4 546.308   1
  -6  -4  -7 14278.7 527.808   6
  -6  -4  -7 15313.8 795.040   9
  -6  -4  -6 24228.2 717.753   6
  -6  -4  -6 24564.9 964.163   9
  -6  -4  -5 4626.23 266.271   6
  -6  -4  -5 4797.94 329.343   7
  -6  -4  -5 4473.04 358.000   9
  -6  -4  -4 3633.44 233.129   5
  -6  -4  -4 3836.22 272.946   7
  -6  -4  -4 3637.57 292.790   9
  -6  -4  -3 8051.49 366.487   7
  -6  -4  -3 7694.97 356.549   5
  -6  -4  -2 17769.6 544.700   7
  -6  -4  -2 18129.9 609.678   5
  -6  -4  -1 27632.3 693.010   7
  -6  -4  -1 28518.1 842.621   5
  -6  -4   0 12632.7 359.688   2
  -6  -4   0 13366.4 375.258   7
  -6  -4   0 12761.0 538.400   5
  -6  -4   1 9615.04 308.585   2
  -6  -4   1 10172.9 296.401   7
  -6  -4   1 10357.1 496.114   5
  -6  -4   2 12641.2 386.835   2
  -6  -4   2 13625.7 607.045   5
  -6  -4   2 12434.6 354.357   7
  -6  -4   3 15914.3 450.786   7
  -6  -4   3 15680.8 695.424   5
  -6  -4   3 16085.1 471.326   2
  -6  -4   4 6849.19 297.066   7
  -6  -4   4 8177.74 510.891   5
  -6  -4   4 7138.07 306.737   2
  -6  -4   4 7049.57 303.807   7
  -6  -4   5 3687.71 372.573   5
  -6  -4   5 3332.55 227.048   7
  -6  -4   6 9339.51 607.991   5
  -6  -4   6 8468.37 385.682   2
  -6  -4   6 8354.29 406.383   7
  -6  -4   7 9699.86 649.317   5
  -6  -4   8 3673.83 428.937   5
  -6  -4   9 1952.41 348.641   5
  -6  -4  10 841.016 250.855   5
  -6  -3 -14 802.279 352.225   9
  -6  -3 -13 2675.29 510.578   9
  -6  -3 -12 6457.41 729.830   9
  -6  -3 -11 3818.98 272.249   6
  -6  -3 -11 4387.57 557.677   9
  -6  -3 -10 5383.01 296.560   6
  -6  -3 -10 6103.06 401.046   1
  -6  -3 -10 5924.98 629.883   9
  -6  -3  -9 5417.20 277.707   6
  -6  -3  -9 5021.94 547.555   9
  -6  -3  -9 5787.85 363.667   1
  -6  -3  -8 9573.23 590.752   7
  -6  -3  -8 9119.22 488.909   3
  -6  -3  -8 9495.88 358.816   6
  -6  -3  -8 8818.70 663.300   9
  -6  -3  -8 9421.90 432.208   1
  -6  -3  -7 19011.7 815.952   7
  -6  -3  -7 19657.2 729.425   3
  -6  -3  -7 18688.2 539.156   6
  -6  -3  -7 18661.6 610.744   1
  -6  -3  -7 19826.9 952.081   9
  -6  -3  -6 13268.3 423.088   6
  -6  -3  -6 13553.2 719.383   9
  -6  -3  -6 12977.9 627.975   7
  -6  -3  -5 10425.2 568.003   9
  -6  -3  -5 10999.3 538.697   7
  -6  -3  -4 15502.0 641.180   9
  -6  -3  -4 15555.9 615.437   7
  -6  -3  -3 3875.27 258.260   5
  -6  -3  -3 4390.91 280.837   9
  -6  -3  -3 4362.31 287.998   7
  -6  -3  -2 9834.79 431.002   5
  -6  -3  -2 10145.2 424.737   7
  -6  -3  -1 2475.04 221.629   5
  -6  -3  -1 2700.30 194.120   7
  -6  -3   0 32104.3 962.530   5
  -6  -3   0 34042.1 847.468   7
  -6  -3   0 35368.3 1224.13   4
  -6  -3   1 29811.7 762.740   7
  -6  -3   1 29768.4 928.537   5
  -6  -3   1 28949.1 592.123   2
  -6  -3   2 15792.9 380.178   2
  -6  -3   2 15272.2 642.620   5
  -6  -3   2 16033.7 502.719   7
  -6  -3   3 12242.8 592.797   5
  -6  -3   3 13089.1 456.365   7
  -6  -3   3 12524.3 352.799   2
  -6  -3   4 18734.6 775.189   5
  -6  -3   4 18001.9 593.117   7
  -6  -3   4 17050.7 478.452   2
  -6  -3   5 17504.8 786.106   5
  -6  -3   5 17106.6 510.120   2
  -6  -3   6 5761.59 462.932   5
  -6  -3   7 7071.06 536.346   5
  -6  -3   7 7208.67 349.061   2
  -6  -3   8 2828.46 374.405   5
  -6  -3   9 688.537 232.451   5
  -6  -3  10 5192.42 534.138   5
  -6  -3  11 2211.29 378.569   5
  -6  -2 -14 5093.46 718.131   9
  -6  -2 -13 6914.60 795.708   9
  -6  -2 -12 7063.91 789.708   9
  -6  -2 -11 11168.1 935.958   9
  -6  -2 -10 7248.20 240.887   6
  -6  -2 -10 7089.69 715.112   9
  -6  -2 -10 7434.33 438.227   1
  -6  -2  -9 3796.21 139.867   6
  -6  -2  -9 4457.39 441.714   7
  -6  -2  -9 4248.65 301.896   1
  -6  -2  -9 4537.39 551.004   9
  -6  -2  -8 8578.33 581.094   7
  -6  -2  -8 8625.95 695.957   9
  -6  -2  -8 9081.05 413.539   1
  -6  -2  -7 1151.10 269.183   9
  -6  -2  -7 786.166 204.200   7
  -6  -2  -7 886.554 169.134   3
  -6  -2  -7 728.881 108.718   1
  -6  -2  -6 10271.5 666.047   9
  -6  -2  -6 10376.4 528.893   3
  -6  -2  -6 11452.1 601.572   7
  -6  -2  -5 14004.8 643.828   7
  -6  -2  -5 13687.3 713.329   9
  -6  -2  -4 9764.49 503.005   7
  -6  -2  -4 9804.61 484.947   4
  -6  -2  -4 10374.5 546.207   9
  -6  -2  -3 8039.76 430.686   7
  -6  -2  -3 8842.13 412.776   5
  -6  -2  -3 8790.43 484.186   4
  -6  -2  -3 9018.92 449.618   9
  -6  -2  -2 2177.31 207.122   5
  -6  -2  -2 2174.37 211.298   7
  -6  -2  -2 1997.28 171.827   9
  -6  -2  -1 33400.5 928.291   7
  -6  -2  -1 32339.1 942.004   5
  -6  -2   0 14413.7 737.914   4
  -6  -2   0 14914.0 540.646   7
  -6  -2   0 14279.0 574.348   5
  -6  -2   1 24481.6 1010.94   4
  -6  -2   1 22104.9 692.706   7
  -6  -2   1 22078.7 771.227   5
  -6  -2   2 49066.0 1594.15   4
  -6  -2   2 45310.4 1281.61   5
  -6  -2   2 47509.9 1173.30   7
  -6  -2   3 18655.0 728.750   5
  -6  -2   3 17096.9 604.872   7
  -6  -2   3 17315.5 373.382   2
  -6  -2   4 9552.64 527.679   5
  -6  -2   4 8226.11 416.179   7
  -6  -2   4 8885.35 267.426   2
  -6  -2   5 6137.34 434.210   5
  -6  -2   5 5545.48 351.685   7
  -6  -2   5 5535.49 230.504   2
  -6  -2   6 10022.5 582.459   5
  -6  -2   6 8373.83 328.485   2
  -6  -2   7 2582.79 324.632   5
  -6  -2   8 3600.83 394.804   5
  -6  -2   9 4759.10 477.790   5
  -6  -2  10 5962.18 543.861   5
  -6  -2  11 3736.44 450.943   5
  -6  -1 -13 1711.35 476.972   9
  -6  -1 -12 4286.23 661.695   9
  -6  -1 -11 11154.4 975.046   9
  -6  -1 -10 6103.59 555.798   7
  -6  -1 -10 5582.70 658.820   9
  -6  -1  -9 2295.32 221.051   1
  -6  -1  -9 2163.20 333.045   7
  -6  -1  -8 3974.48 510.431   9
  -6  -1  -8 4033.20 408.517   7
  -6  -1  -8 3942.02 253.912   1
  -6  -1  -7 4670.22 517.933   9
  -6  -1  -7 5235.45 447.304   7
  -6  -1  -7 5239.96 258.986   1
  -6  -1  -6 10608.7 725.299   9
  -6  -1  -6 11063.2 621.581   7
  -6  -1  -5 7360.40 448.150   3
  -6  -1  -5 6975.05 465.143   7
  -6  -1  -5 7274.00 388.346   4
  -6  -1  -5 7069.19 553.397   9
  -6  -1  -4 18089.5 747.834   7
  -6  -1  -4 18851.7 712.633   4
  -6  -1  -4 17559.4 819.618   9
  -6  -1  -3 18406.2 724.262   7
  -6  -1  -3 18206.0 743.902   4
  -6  -1  -3 18547.9 761.386   9
  -6  -1  -2 8690.20 432.294   5
  -6  -1  -2 8284.35 453.759   7
  -6  -1  -2 9149.48 440.460   9
  -6  -1  -1 6010.58 356.411   5
  -6  -1  -1 6206.22 372.129   7
  -6  -1  -1 6396.75 291.158   9
  -6  -1   0 5966.56 468.741   4
  -6  -1   0 6085.47 359.386   7
  -6  -1   0 5874.19 360.178   5
  -6  -1   1 13573.2 738.592   4
  -6  -1   1 12681.0 530.712   7
  -6  -1   1 12578.8 554.257   5
  -6  -1   2 12307.2 727.928   4
  -6  -1   2 11189.3 501.877   7
  -6  -1   2 11415.5 539.573   5
  -6  -1   3 15444.1 664.008   5
  -6  -1   3 16295.1 628.557   7
  -6  -1   4 2703.81 280.691   5
  -6  -1   4 2845.58 260.187   7
  -6  -1   4 2966.28 108.443   2
  -6  -1   4 2940.58 107.885   2
  -6  -1   5 1354.67 197.482   7
  -6  -1   5 1145.27 205.954   5
  -6  -1   5 1298.67 94.4459   2
  -6  -1   5 1187.14 91.8392   2
  -6  -1   6 3840.39 330.747   7
  -6  -1   6 3573.20 348.460   5
  -6  -1   6 3610.38 191.298   2
  -6  -1   6 3951.09 270.693   9
  -6  -1   7 6512.94 405.573   9
  -6  -1   7 5968.94 466.301   5
  -6  -1   8 6710.84 511.138   5
  -6  -1   9 1425.93 265.008   5
  -6  -1  10 1734.38 312.879   5
  -6  -1  11 4533.83 491.160   5
  -6   0 -13 531.955 315.516   9
  -6   0 -12 3434.99 614.937   9
  -6   0 -11 3703.66 479.592   7
  -6   0 -11 2884.03 541.670   9
  -6   0 -10 3220.55 432.653   7
  -6   0 -10 3755.35 585.453   9
  -6   0  -9 3900.39 556.276   9
  -6   0  -9 3296.03 424.892   7
  -6   0  -8 4126.90 557.456   9
  -6   0  -8 4381.03 263.265   1
  -6   0  -8 4794.22 471.464   7
  -6   0  -7 5808.45 257.228   1
  -6   0  -7 5429.21 474.808   7
  -6   0  -7 5525.10 601.123   9
  -6   0  -7 5283.90 247.843   4
  -6   0  -6 10801.2 299.957   1
  -6   0  -6 10678.2 643.043   7
  -6   0  -6 11078.5 463.860   4
  -6   0  -6 11232.0 802.043   9
  -6   0  -5 6688.77 486.114   7
  -6   0  -5 7035.78 404.098   4
  -6   0  -5 7165.37 604.834   9
  -6   0  -4 6879.52 465.874   7
  -6   0  -4 6936.08 427.574   4
  -6   0  -4 6555.51 533.033   9
  -6   0  -3 11214.8 580.641   7
  -6   0  -3 10061.8 614.772   9
  -6   0  -2 36933.2 1144.83   7
  -6   0  -2 37368.1 1183.07   9
  -6   0  -1 2632.38 269.992   7
  -6   0  -1 2995.17 263.978   5
  -6   0  -1 3733.52 363.179   4
  -6   0  -1 3287.45 270.805   9
  -6   0   0 10529.5 527.962   7
  -6   0   0 10658.8 505.612   5
  -6   0   0 10749.2 647.508   4
  -6   0   0 10687.3 431.332   9
  -6   0   1 7893.99 446.134   7
  -6   0   1 8284.60 443.512   5
  -6   0   1 8358.37 584.051   4
  -6   0   1 8031.77 274.095   9
  -6   0   1 7587.65 233.672   9
  -6   0   2 11373.2 541.306   7
  -6   0   2 11113.8 536.253   5
  -6   0   3 29280.3 972.013   5
  -6   0   3 29249.7 962.787   7
  -6   0   4 7438.90 453.199   5
  -6   0   4 7164.57 174.883   2
  -6   0   4 7176.98 173.522   2
  -6   0   4 6773.88 435.529   7
  -6   0   5 2505.37 271.135   7
  -6   0   5 2380.10 182.420   9
  -6   0   5 2264.98 271.473   5
  -6   0   5 2355.56 121.170   2
  -6   0   6 3063.48 313.977   7
  -6   0   6 3334.23 333.664   5
  -6   0   6 2972.73 162.005   2
  -6   0   6 2668.02 240.120   9
  -6   0   7 9824.89 588.886   5
  -6   0   7 9869.14 357.986   2
  -6   0   7 10025.9 525.506   9
  -6   0   8 7334.96 329.318   2
  -6   0   8 8596.15 568.285   5
  -6   0   9 5319.90 298.940   2
  -6   0   9 5673.01 485.370   5
  -6   0  10 4420.87 292.824   2
  -6   0  10 4914.87 473.713   5
  -6   0  11 2442.96 356.463   5
  -6   0  12 1799.38 322.967   5
  -6   1 -12 259.439 231.639   7
  -6   1 -12 348.649 334.788   9
  -6   1 -11 1541.71 320.883   7
  -6   1 -11 1619.94 471.780   9
  -6   1 -10 9219.89 726.155   7
  -6   1 -10 7818.16 858.900   9
  -6   1  -9 1225.60 299.598   7
  -6   1  -9 1403.31 397.546   9
  -6   1  -8 14804.1 1082.21   9
  -6   1  -8 13173.6 816.602   7
  -6   1  -7 7024.09 566.931   7
  -6   1  -7 7080.86 282.052   1
  -6   1  -7 7269.71 722.548   9
  -6   1  -7 7425.90 365.866   4
  -6   1  -6 2838.14 346.842   7
  -6   1  -6 3004.01 257.835   4
  -6   1  -6 3415.24 481.731   9
  -6   1  -5 9322.65 735.641   9
  -6   1  -5 10467.7 533.444   4
  -6   1  -5 11147.0 655.811   7
  -6   1  -4 6194.46 473.123   7
  -6   1  -4 7325.25 610.066   9
  -6   1  -3 1574.93 283.124   9
  -6   1  -3 1855.70 253.618   7
  -6   1  -2 3811.90 344.085   7
  -6   1  -2 3768.82 361.900   4
  -6   1  -2 3330.35 358.629   9
  -6   1  -1 8083.45 495.293   7
  -6   1  -1 8487.10 564.762   4
  -6   1  -1 7367.62 482.244   9
  -6   1   0 12047.3 609.231   7
  -6   1   0 12854.9 580.047   5
  -6   1   0 14254.5 761.226   4
  -6   1   0 12685.2 572.230   9
  -6   1   1 8504.52 499.394   7
  -6   1   1 8530.30 411.471   9
  -6   1   1 8198.46 458.939   5
  -6   1   2 21973.6 848.765   7
  -6   1   2 23067.0 820.787   5
  -6   1   2 23279.6 669.636   9
  -6   1   2 21596.6 616.669   9
  -6   1   3 21893.6 637.169   9
  -6   1   3 22726.6 836.579   5
  -6   1   3 23397.2 460.856   2
  -6   1   3 22864.0 876.365   7
  -6   1   4 23097.6 694.069   9
  -6   1   4 21824.3 881.895   7
  -6   1   4 24148.6 876.640   5
  -6   1   4 23090.8 491.974   2
  -6   1   5 11528.5 588.527   1
  -6   1   5 8863.63 439.008   9
  -6   1   5 9612.23 568.253   7
  -6   1   5 9961.82 549.872   5
  -6   1   5 9894.36 291.038   2
  -6   1   6 2921.75 328.448   1
  -6   1   6 2239.98 246.270   9
  -6   1   6 2211.57 295.156   7
  -6   1   6 1817.00 257.677   5
  -6   1   6 2082.42 137.500   2
  -6   1   7 5955.82 486.850   1
  -6   1   7 6236.72 487.530   7
  -6   1   7 5078.53 421.791   5
  -6   1   7 5200.31 249.430   2
  -6   1   7 5778.98 423.968   9
  -6   1   8 7714.51 337.129   2
  -6   1   8 8062.51 547.886   5
  -6   1   9 4126.13 262.867   2
  -6   1   9 3948.46 405.231   5
  -6   1  10 1912.35 194.304   2
  -6   1  10 2313.57 328.886   5
  -6   1  11 428.681 212.765   5
  -6   1  12 2048.41 335.490   5
  -6   2 -11 1939.29 396.582   7
  -6   2 -11 2406.69 559.409   9
  -6   2 -10 8745.67 734.700   7
  -6   2 -10 8848.72 941.971   9
  -6   2  -9 13667.1 885.301   7
  -6   2  -9 12541.8 1100.90   9
  -6   2  -8 5639.41 554.898   7
  -6   2  -8 5846.45 730.586   9
  -6   2  -7 6914.19 586.746   7
  -6   2  -7 5512.77 686.313   9
  -6   2  -6 10382.5 689.234   7
  -6   2  -6 9884.28 846.733   9
  -6   2  -5 1926.00 305.478   7
  -6   2  -5 1890.67 385.827   9
  -6   2  -4 1870.66 287.479   7
  -6   2  -4 1850.88 263.874   4
  -6   2  -4 1923.42 366.727   9
  -6   2  -3 1871.31 269.979   7
  -6   2  -3 2225.16 285.001   4
  -6   2  -3 1553.51 308.594   9
  -6   2  -2 189.280 130.197   7
  -6   2  -2 288.405 189.129   9
  -6   2  -2 471.794 186.518   4
  -6   2  -1 7524.33 532.079   9
  -6   2  -1 7877.25 563.562   4
  -6   2  -1 8242.57 532.120   7
  -6   2   0 18760.4 820.820   7
  -6   2   0 18355.9 794.692   9
  -6   2   1 21850.9 896.640   7
  -6   2   1 21521.5 806.960   9
  -6   2   2 19943.4 853.106   7
  -6   2   2 20711.9 504.177   2
  -6   2   2 19790.9 780.492   5
  -6   2   2 20970.2 648.178   1
  -6   2   3 23975.2 771.235   1
  -6   2   3 21813.9 719.676   9
  -6   2   3 22086.9 843.205   5
  -6   2   3 22434.8 526.637   2
  -6   2   3 22129.3 910.968   7
  -6   2   4 25508.0 814.570   9
  -6   2   4 26157.4 1011.46   7
  -6   2   4 23723.6 902.720   5
  -6   2   4 25912.5 592.016   2
  -6   2   5 19660.2 809.385   1
  -6   2   5 17439.9 701.327   9
  -6   2   5 18243.2 845.371   7
  -6   2   5 17606.3 768.451   5
  -6   2   5 19070.0 487.289   2
  -6   2   6 11922.1 661.959   1
  -6   2   6 12064.8 607.939   9
  -6   2   6 11984.4 686.744   7
  -6   2   6 11818.2 623.666   5
  -6   2   6 11565.7 378.606   2
  -6   2   7 4778.57 448.139   7
  -6   2   7 4233.14 228.492   2
  -6   2   7 5162.64 416.264   5
  -6   2   7 4900.87 444.048   1
  -6   2   8 4957.83 470.324   7
  -6   2   8 4393.61 247.958   2
  -6   2   8 5032.59 433.268   5
  -6   2   8 5127.66 488.647   1
  -6   2   9 3412.23 411.296   7
  -6   2   9 3659.58 386.637   5
  -6   2   9 4777.45 494.262   1
  -6   2   9 3882.61 253.228   2
  -6   2  10 2493.66 389.356   1
  -6   2  10 2662.36 343.197   5
  -6   2  11 4371.88 451.886   5
  -6   2  11 5556.75 594.679   1
  -6   3 -10 3064.95 481.871   7
  -6   3 -10 2669.13 607.145   9
  -6   3  -9 9629.22 1019.38   9
  -6   3  -9 10860.4 823.330   7
  -6   3  -8 5291.86 729.065   9
  -6   3  -8 4195.89 510.608   7
  -6   3  -7 9634.25 930.867   9
  -6   3  -7 11616.4 790.778   7
  -6   3  -6 6529.97 738.866   9
  -6   3  -6 8047.69 634.780   7
  -6   3  -5 195.675 185.891   7
  -6   3  -5 468.773 278.285   9
  -6   3  -5 198.221 98.0041   4
  -6   3  -4 6796.87 550.165   7
  -6   3  -4 7512.19 702.051   9
  -6   3  -4 8188.67 553.988   4
  -6   3  -3 603.582 205.803   7
  -6   3  -3 685.078 241.638   9
  -6   3  -2 2755.44 341.767   7
  -6   3  -2 2406.49 367.078   9
  -6   3  -1 3567.80 403.091   9
  -6   3  -1 3515.70 381.035   7
  -6   3   0 9638.21 617.847   9
  -6   3   0 10853.8 641.034   7
  -6   3   1 10237.3 622.526   7
  -6   3   1 10249.6 597.318   9
  -6   3   1 9594.16 364.031   2
  -6   3   1 10323.2 358.937   1
  -6   3   2 14172.4 535.047   1
  -6   3   2 14318.3 748.435   7
  -6   3   2 14543.0 444.818   2
  -6   3   3 18491.4 769.644   5
  -6   3   3 17942.5 500.159   2
  -6   3   3 18440.4 862.944   7
  -6   3   4 14197.5 634.195   9
  -6   3   4 15208.3 788.806   7
  -6   3   4 14782.6 690.259   5
  -6   3   4 15959.8 454.881   2
  -6   3   5 8264.68 579.053   7
  -6   3   5 7742.88 509.195   1
  -6   3   5 7531.53 491.454   5
  -6   3   5 7365.60 291.896   2
  -6   3   6 3893.32 414.025   7
  -6   3   6 4529.50 429.048   1
  -6   3   6 4594.75 387.671   5
  -6   3   6 3952.30 217.466   2
  -6   3   7 1591.58 294.733   7
  -6   3   7 1479.57 275.265   1
  -6   3   7 1575.84 246.653   5
  -6   3   7 1566.90 146.254   2
  -6   3   8 241.215 175.761   7
  -6   3   8 173.171 181.585   1
  -6   3   8 296.492 154.461   5
  -6   3   8 181.277 73.4634   2
  -6   3   9 1008.32 289.620   1
  -6   3   9 1063.63 144.321   2
  -6   3   9 1148.83 236.033   5
  -6   3   9 992.618 256.550   7
  -6   3  10 3861.46 405.634   5
  -6   3  10 3896.78 479.894   1
  -6   3  10 3420.47 448.500   7
  -6   3  11 2503.91 401.027   7
  -6   3  11 2577.99 356.556   5
  -6   3  11 2246.45 407.087   1
  -6   4  -9 6543.54 883.628   9
  -6   4  -9 6265.90 651.214   7
  -6   4  -8 6294.22 825.590   9
  -6   4  -8 5801.97 610.172   7
  -6   4  -7 3624.58 617.263   9
  -6   4  -7 4370.78 531.487   7
  -6   4  -6 2407.16 496.854   9
  -6   4  -6 2939.61 410.089   7
  -6   4  -5 1505.31 403.956   9
  -6   4  -5 1721.60 316.948   7
  -6   4  -4 1875.63 427.222   9
  -6   4  -4 2859.45 390.535   7
  -6   4  -3 6859.93 682.928   9
  -6   4  -3 7312.94 584.785   7
  -6   4  -2 6250.90 612.717   9
  -6   4  -2 6142.46 529.389   7
  -6   4  -1 393.221 159.322   7
  -6   4  -1 359.709 204.931   9
  -6   4   0 3707.24 408.236   7
  -6   4   0 2976.35 382.822   9
  -6   4   0 2711.15 127.711   1
  -6   4   1 3657.55 397.895   7
  -6   4   1 3303.53 216.849   1
  -6   4   1 3945.94 243.182   2
  -6   4   1 3946.75 409.303   9
  -6   4   2 1576.87 277.948   7
  -6   4   2 977.192 151.993   1
  -6   4   2 1222.30 137.532   2
  -6   4   3 5325.17 264.142   2
  -6   4   3 5226.09 469.696   7
  -6   4   4 2496.66 343.982   7
  -6   4   4 2704.31 184.288   2
  -6   4   4 2405.03 280.813   9
  -6   4   5 2722.39 318.812   1
  -6   4   5 2548.46 284.980   9
  -6   4   5 2648.85 349.031   7
  -6   4   5 2530.46 297.192   5
  -6   4   5 2557.40 185.492   2
  -6   4   6 2742.99 366.357   7
  -6   4   6 2424.66 291.933   5
  -6   4   6 2374.68 181.331   2
  -6   4   6 2327.42 320.914   1
  -6   4   7 3593.11 439.577   7
  -6   4   7 3177.36 222.380   2
  -6   4   7 3268.19 349.856   5
  -6   4   7 3544.70 409.364   1
  -6   4   8 9259.25 695.484   7
  -6   4   8 8919.27 396.733   2
  -6   4   8 8777.62 572.150   5
  -6   4   8 8700.90 666.776   1
  -6   4   9 1258.14 297.110   7
  -6   4   9 2210.23 371.027   1
  -6   4   9 1522.79 260.655   5
  -6   4  10 3461.49 392.123   5
  -6   4  10 3736.92 493.713   1
  -6   4  10 4113.14 500.908   7
  -6   4  11 4465.29 445.838   5
  -6   4  11 4833.76 572.620   1
  -6   4  11 3899.78 506.329   7
  -6   5  -7 2966.41 456.638   7
  -6   5  -7 3252.17 655.954   9
  -6   5  -6 2694.13 426.782   7
  -6   5  -6 2873.84 582.441   9
  -6   5  -5 4823.43 678.917   9
  -6   5  -5 5038.19 551.094   7
  -6   5  -4 3242.35 537.821   9
  -6   5  -4 3671.81 468.452   7
  -6   5  -3 3921.53 552.495   9
  -6   5  -3 4456.13 499.517   7
  -6   5  -2 5238.39 600.209   9
  -6   5  -2 4712.08 492.942   7
  -6   5  -1 5976.31 611.291   9
  -6   5  -1 7364.62 605.176   7
  -6   5   0 6128.52 597.149   9
  -6   5   0 7461.88 605.453   7
  -6   5   1 5948.06 533.571   7
  -6   5   1 5302.08 301.839   1
  -6   5   1 4929.69 503.682   9
  -6   5   1 5596.67 324.086   2
  -6   5   2 3317.07 404.625   7
  -6   5   2 3348.36 241.198   2
  -6   5   2 3370.50 275.004   1
  -6   5   3 2694.10 374.897   7
  -6   5   3 2832.10 213.743   2
  -6   5   4 10151.9 586.383   1
  -6   5   4 10530.2 722.138   7
  -6   5   4 10741.1 432.821   2
  -6   5   5 10047.7 708.549   7
  -6   5   5 9602.45 406.026   2
  -6   5   5 9321.64 600.983   1
  -6   5   6 7076.36 603.018   7
  -6   5   6 6005.89 317.912   2
  -6   5   6 6869.25 548.996   1
  -6   5   7 5315.81 548.833   7
  -6   5   7 5482.30 306.899   2
  -6   5   7 5942.51 466.166   5
  -6   5   7 5184.26 504.462   1
  -6   5   8 3773.91 384.203   5
  -6   5   8 3545.35 442.129   1
  -6   5   8 3390.52 450.641   7
  -6   5   9 2037.16 295.729   5
  -6   5   9 1758.53 344.685   1
  -6   5   9 2834.74 434.213   7
  -6   5  10 2491.13 336.431   5
  -6   5  10 2960.53 463.745   1
  -6   5  10 3639.98 491.370   7
  -6   6  -6 1481.80 453.968   9
  -6   6  -6 2046.29 400.496   7
  -6   6  -5 1478.09 448.975   9
  -6   6  -5 1779.12 356.597   7
  -6   6  -4 1630.74 462.722   9
  -6   6  -4 1820.60 365.893   7
  -6   6  -3 2947.08 528.532   9
  -6   6  -3 3194.97 443.548   7
  -6   6  -2 1973.80 428.763   9
  -6   6  -2 2503.94 390.031   7
  -6   6  -1 6414.50 604.263   7
  -6   6  -1 5563.08 646.393   9
  -6   6   0 5870.44 574.962   7
  -6   6   0 5861.55 629.117   9
  -6   6   1 4373.73 487.975   7
  -6   6   1 3994.66 301.811   2
  -6   6   1 4580.38 542.424   9
  -6   6   2 2419.36 224.718   2
  -6   6   2 2421.15 377.651   7
  -6   6   3 2993.75 243.278   2
  -6   6   3 2622.67 386.387   7
  -6   6   4 4920.78 417.229   1
  -6   6   4 5512.30 544.437   7
  -6   6   4 5471.99 325.875   2
  -6   6   5 4630.36 437.718   1
  -6   6   5 4421.36 290.188   2
  -6   6   5 4464.63 503.773   7
  -6   6   6 3745.91 270.067   2
  -6   6   6 3437.16 409.333   1
  -6   6   6 3798.43 478.429   7
  -6   6   7 4579.20 482.195   1
  -6   6   7 4533.46 524.288   7
  -6   6   8 2351.62 383.770   1
  -6   6   8 2076.02 380.324   7
  -6   6   9 2401.03 413.079   1
  -6   6   9 2644.55 424.750   7
  -6   7  -3 2067.78 494.836   9
  -6   7  -3 1507.35 342.133   7
  -6   7  -2 1933.77 460.126   9
  -6   7  -2 2012.56 386.471   7
  -6   7  -1 2154.05 451.370   9
  -6   7  -1 2866.05 441.381   7
  -6   7   0 1136.33 350.841   9
  -6   7   0 1199.68 321.641   7
  -6   7   1 9411.72 807.663   9
  -6   7   1 8273.85 478.941   2
  -6   7   2 3976.28 522.311   9
  -6   7   2 4828.21 548.940   7
  -6   7   2 4766.57 344.579   2
  -6   7   3 3115.15 454.386   7
  -6   7   3 3623.02 296.324   2
  -6   7   4 3719.29 481.106   7
  -6   7   4 3537.65 285.142   2
  -6   7   5 2417.43 401.308   7
  -6   7   6 4834.02 551.620   7
  -6   7   7 3405.82 480.839   7
  -6   8   2 2472.56 422.434   7
  -6   8   2 2802.33 286.879   2
  -6   8   2 2079.29 429.564   9
  -6   8   3 854.488 292.111   7
  -5 -13  -9 739.292 236.988   8
  -5 -13  -9 131.240 162.217   6
  -5 -13  -8 3052.86 418.894   8
  -5 -13  -8 3172.02 471.564   6
  -5 -13  -7 3685.63 459.305   8
  -5 -13  -7 4961.81 561.960   6
  -5 -13  -6 2288.74 372.406   8
  -5 -13  -6 2722.95 426.367   6
  -5 -13  -5 727.320 251.287   8
  -5 -13  -5 990.641 267.853   6
  -5 -13  -4 583.809 238.672   8
  -5 -13  -4 864.462 279.086   6
  -5 -13  -3 4182.89 498.443   8
  -5 -13  -3 3282.05 426.657   6
  -5 -13  -2 4050.59 498.583   8
  -5 -13  -2 4024.96 471.692   6
  -5 -12 -12 1873.53 409.135   6
  -5 -12 -11 5735.74 480.390   8
  -5 -12 -11 6346.11 678.216   6
  -5 -12 -10 5618.10 494.189   8
  -5 -12 -10 6254.10 652.117   6
  -5 -12  -9 5113.17 481.078   8
  -5 -12  -9 7149.92 667.279   6
  -5 -12  -8 1556.31 291.243   8
  -5 -12  -8 1290.13 307.963   6
  -5 -12  -7 2055.07 326.735   8
  -5 -12  -7 2417.06 375.769   6
  -5 -12  -6 2535.93 375.075   8
  -5 -12  -6 2925.72 403.234   6
  -5 -12  -5 3081.57 414.100   8
  -5 -12  -5 4230.66 480.201   6
  -5 -12  -4 6205.99 567.618   8
  -5 -12  -4 5930.18 553.404   6
  -5 -12  -3 4742.09 480.513   6
  -5 -12  -3 4745.69 500.655   8
  -5 -12  -3 4384.19 362.875   5
  -5 -12  -2 4067.35 444.651   6
  -5 -12  -2 4503.67 502.230   8
  -5 -12  -2 3721.11 372.604   5
  -5 -12  -1 980.032 262.828   8
  -5 -12  -1 1265.65 243.726   5
  -5 -12   0 3552.07 445.872   8
  -5 -12   0 3705.70 429.873   5
  -5 -12   1 2573.98 386.329   8
  -5 -12   1 1943.50 336.038   5
  -5 -11 -13 1364.13 377.982   6
  -5 -11 -12 2224.26 404.608   6
  -5 -11 -11 5645.20 440.211   8
  -5 -11 -11 5038.97 591.455   6
  -5 -11 -10 5921.18 460.001   8
  -5 -11 -10 5813.40 605.963   6
  -5 -11  -9 2501.85 318.498   8
  -5 -11  -9 2896.46 429.422   6
  -5 -11  -8 2440.73 317.132   8
  -5 -11  -8 2794.71 405.560   6
  -5 -11  -7 3245.36 375.469   8
  -5 -11  -7 3501.95 441.382   6
  -5 -11  -6 5212.33 468.462   8
  -5 -11  -6 5736.56 531.765   6
  -5 -11  -5 9401.93 674.916   6
  -5 -11  -5 10647.2 686.264   8
  -5 -11  -5 10304.9 393.997   5
  -5 -11  -4 9809.81 679.563   6
  -5 -11  -4 9617.48 666.036   8
  -5 -11  -4 11434.7 490.753   5
  -5 -11  -3 6226.31 530.608   6
  -5 -11  -3 6252.16 405.034   5
  -5 -11  -3 5864.18 523.004   8
  -5 -11  -2 2782.24 302.339   5
  -5 -11  -2 2660.19 353.594   6
  -5 -11  -2 2271.18 344.691   8
  -5 -11  -1 2157.55 330.167   8
  -5 -11  -1 1748.73 284.107   5
  -5 -11   0 2621.21 353.680   5
  -5 -11   0 3995.00 445.009   8
  -5 -11   1 1087.50 259.829   8
  -5 -11   1 1011.34 250.600   5
  -5 -11   2 3999.54 457.870   8
  -5 -11   2 3767.14 462.955   5
  -5 -11   3 5852.39 562.130   8
  -5 -11   3 5266.25 564.871   5
  -5 -11   4 7938.45 712.501   5
  -5 -10 -14 1003.88 309.223   6
  -5 -10 -13 1515.50 348.878   6
  -5 -10 -12 3033.44 465.145   6
  -5 -10 -11 4343.67 336.057   8
  -5 -10 -11 3720.26 487.810   6
  -5 -10 -10 5016.95 387.812   8
  -5 -10 -10 4404.68 520.409   6
  -5 -10  -9 6448.43 451.655   8
  -5 -10  -9 6131.90 584.843   6
  -5 -10  -8 4576.64 397.676   8
  -5 -10  -8 4553.24 485.799   6
  -5 -10  -7 8695.92 556.966   8
  -5 -10  -7 9208.99 663.993   6
  -5 -10  -6 9165.13 578.513   8
  -5 -10  -6 7073.25 564.290   6
  -5 -10  -5 8656.12 605.943   6
  -5 -10  -5 7716.74 545.806   8
  -5 -10  -5 8550.85 322.517   5
  -5 -10  -4 2698.58 329.238   8
  -5 -10  -4 2256.14 197.467   5
  -5 -10  -4 2509.77 328.755   6
  -5 -10  -3 3440.33 381.566   6
  -5 -10  -3 2956.93 349.548   8
  -5 -10  -3 2588.14 243.069   5
  -5 -10  -2 5605.08 470.402   6
  -5 -10  -2 5645.83 394.762   5
  -5 -10  -2 5128.45 455.274   8
  -5 -10  -1 1840.94 284.587   6
  -5 -10  -1 1612.46 270.909   8
  -5 -10  -1 1762.52 255.152   5
  -5 -10   0 3553.05 375.336   5
  -5 -10   0 3829.51 411.741   8
  -5 -10   1 915.515 241.637   8
  -5 -10   1 1176.94 254.721   5
  -5 -10   2 4402.31 448.711   8
  -5 -10   2 3834.93 436.821   5
  -5 -10   3 7339.79 590.837   8
  -5 -10   3 6541.86 593.540   5
  -5 -10   4 7912.85 681.887   5
  -5 -10   5 1792.52 369.193   5
  -5  -9 -14 2161.11 416.856   6
  -5  -9 -13 1115.88 309.478   6
  -5  -9 -12 4609.82 539.862   6
  -5  -9 -11 8936.19 724.990   6
  -5  -9 -11 10490.8 458.810   8
  -5  -9 -10 4957.56 516.371   6
  -5  -9 -10 4331.89 311.282   8
  -5  -9  -9 5782.37 381.599   8
  -5  -9  -9 6508.79 568.363   6
  -5  -9  -8 4745.22 360.518   8
  -5  -9  -8 4623.94 473.474   6
  -5  -9  -7 22230.5 860.694   8
  -5  -9  -7 24065.4 1055.92   6
  -5  -9  -6 8460.50 516.292   8
  -5  -9  -6 9265.95 617.063   6
  -5  -9  -5 2807.07 304.178   8
  -5  -9  -5 2456.31 314.116   6
  -5  -9  -5 2564.71 149.961   5
  -5  -9  -4 6586.00 497.323   6
  -5  -9  -4 6831.23 316.928   5
  -5  -9  -4 6533.07 464.583   8
  -5  -9  -3 1908.82 275.029   6
  -5  -9  -3 1876.85 191.880   5
  -5  -9  -3 2070.47 276.711   8
  -5  -9  -2 4915.07 342.371   5
  -5  -9  -2 5205.09 432.617   8
  -5  -9  -2 4379.64 398.080   6
  -5  -9  -1 9427.42 523.611   5
  -5  -9  -1 8478.41 554.763   8
  -5  -9  -1 9542.31 573.755   6
  -5  -9   0 9057.91 584.413   8
  -5  -9   0 8891.15 550.438   5
  -5  -9   1 8477.52 575.254   8
  -5  -9   1 8276.04 563.249   5
  -5  -9   2 13959.3 756.265   8
  -5  -9   2 12912.4 753.621   5
  -5  -9   3 11031.1 733.818   5
  -5  -9   4 10134.6 730.515   5
  -5  -9   5 6025.35 589.248   5
  -5  -9   6 6374.60 642.732   5
  -5  -9   7 4532.28 561.790   5
  -5  -8 -15 2186.30 436.702   6
  -5  -8 -14 2269.49 407.491   6
  -5  -8 -13 2510.17 406.022   6
  -5  -8 -12 1179.00 293.385   6
  -5  -8 -11 2307.16 361.021   6
  -5  -8 -10 5659.22 304.570   8
  -5  -8 -10 6147.49 547.746   6
  -5  -8  -9 10763.5 466.770   8
  -5  -8  -9 11070.8 709.868   6
  -5  -8  -8 12417.7 532.508   8
  -5  -8  -8 13645.9 761.305   6
  -5  -8  -7 14244.0 603.358   8
  -5  -8  -7 15978.5 800.926   6
  -5  -8  -6 7497.33 433.805   8
  -5  -8  -6 7648.22 531.555   6
  -5  -8  -5 11241.1 625.407   6
  -5  -8  -5 10877.5 542.898   8
  -5  -8  -5 10532.2 317.885   5
  -5  -8  -4 1361.18 128.426   5
  -5  -8  -4 1680.65 251.603   6
  -5  -8  -4 1551.35 219.553   8
  -5  -8  -3 18805.4 792.867   6
  -5  -8  -3 16678.0 732.469   8
  -5  -8  -3 18015.0 589.422   5
  -5  -8  -2 26532.0 968.058   6
  -5  -8  -2 26057.8 951.696   8
  -5  -8  -2 26306.6 824.360   5
  -5  -8  -1 23787.8 902.204   6
  -5  -8  -1 23023.7 806.437   5
  -5  -8  -1 20289.8 855.164   8
  -5  -8   0 11411.5 584.304   5
  -5  -8   0 11488.5 622.984   8
  -5  -8   1 1251.01 229.129   8
  -5  -8   1 870.824 198.226   5
  -5  -8   2 1287.82 239.669   5
  -5  -8   3 4730.54 454.411   5
  -5  -8   4 6988.03 577.051   5
  -5  -8   5 7666.99 632.944   5
  -5  -8   6 5132.22 544.084   5
  -5  -8   7 2238.87 393.425   5
  -5  -8   8 2803.68 437.453   5
  -5  -7 -15 1759.15 382.696   6
  -5  -7 -15 1778.69 423.338   9
  -5  -7 -14 4974.04 571.979   6
  -5  -7 -14 4931.62 610.989   9
  -5  -7 -13 2416.83 391.612   6
  -5  -7 -13 2612.54 449.538   9
  -5  -7 -12 467.254 190.350   6
  -5  -7 -12 770.000 268.167   9
  -5  -7 -11 3313.13 405.806   6
  -5  -7 -10 5214.66 488.591   6
  -5  -7  -9 15597.8 811.742   6
  -5  -7  -8 9435.73 595.031   6
  -5  -7  -8 9501.30 399.244   8
  -5  -7  -7 5495.69 434.923   6
  -5  -7  -7 5543.23 316.736   8
  -5  -7  -6 13628.5 682.249   6
  -5  -7  -6 14377.4 557.630   8
  -5  -7  -5 9645.79 546.289   6
  -5  -7  -5 9644.56 464.433   8
  -5  -7  -5 10162.7 300.092   5
  -5  -7  -5 9631.30 436.086   2
  -5  -7  -4 15862.4 690.800   6
  -5  -7  -4 15899.8 629.373   8
  -5  -7  -4 14831.9 454.436   5
  -5  -7  -4 15841.6 567.928   2
  -5  -7  -3 31171.8 1025.32   6
  -5  -7  -3 33008.3 1000.22   8
  -5  -7  -3 31088.1 815.750   5
  -5  -7  -3 30339.7 875.697   2
  -5  -7  -2 6359.16 416.353   6
  -5  -7  -2 6808.01 416.353   8
  -5  -7  -2 5836.98 324.820   5
  -5  -7  -2 6454.03 339.890   2
  -5  -7  -1 28951.8 964.326   6
  -5  -7  -1 27779.0 944.483   8
  -5  -7  -1 26956.0 811.043   2
  -5  -7  -1 27300.3 861.113   5
  -5  -7   0 6415.71 428.146   8
  -5  -7   0 6022.84 390.583   5
  -5  -7   0 6330.21 342.134   2
  -5  -7   1 15590.6 698.210   5
  -5  -7   1 15401.3 584.776   2
  -5  -7   2 4286.15 383.737   5
  -5  -7   3 3641.07 377.894   5
  -5  -7   4 18698.7 901.973   5
  -5  -7   4 18108.9 436.287   7
  -5  -7   5 1961.83 324.366   5
  -5  -7   6 6279.23 571.116   5
  -5  -7   7 4622.80 513.083   5
  -5  -7   8 2730.25 420.299   5
  -5  -7   9 2787.64 436.329   5
  -5  -6 -15 1613.70 409.910   9
  -5  -6 -15 1720.39 359.750   6
  -5  -6 -14 6985.56 639.161   6
  -5  -6 -14 7130.81 749.520   9
  -5  -6 -13 6480.20 595.164   6
  -5  -6 -13 6245.19 682.972   9
  -5  -6 -12 4639.12 482.318   6
  -5  -6 -12 4789.27 561.633   9
  -5  -6 -11 9477.59 654.200   6
  -5  -6 -11 9304.83 407.928   3
  -5  -6 -11 9528.39 747.524   9
  -5  -6 -10 2029.33 347.432   9
  -5  -6 -10 1356.15 252.837   6
  -5  -6 -10 1767.23 160.149   3
  -5  -6  -9 2879.36 331.830   6
  -5  -6  -9 2844.34 379.001   9
  -5  -6  -8 7123.37 491.059   6
  -5  -6  -8 8084.69 586.673   9
  -5  -6  -7 26325.5 960.496   6
  -5  -6  -6 28275.8 970.468   6
  -5  -6  -5 25593.0 604.170   5
  -5  -6  -5 25729.9 890.409   6
  -5  -6  -4 13814.0 421.370   5
  -5  -6  -4 15080.5 622.250   6
  -5  -6  -3 20630.6 591.636   5
  -5  -6  -3 20440.6 746.583   6
  -5  -6  -2 11478.4 440.890   5
  -5  -6  -2 11852.9 538.981   6
  -5  -6  -1 21766.8 703.288   5
  -5  -6   0 2971.49 255.143   5
  -5  -6   1 1152.29 188.351   5
  -5  -6   2 44.3308 60.0655   2
  -5  -6   2 6.13480 101.883   5
  -5  -6   3 3577.67 348.262   5
  -5  -6   3 4084.92 273.680   2
  -5  -6   4 2520.44 325.985   5
  -5  -6   4 2502.67 130.439   7
  -5  -6   5 6871.33 539.992   5
  -5  -6   5 6823.49 288.176   7
  -5  -6   6 6444.94 543.485   5
  -5  -6   7 4025.25 461.658   5
  -5  -6   8 1842.62 342.822   5
  -5  -6   9 3293.22 464.322   5
  -5  -6  10 3701.55 505.173   5
  -5  -5 -15 1053.53 392.250   9
  -5  -5 -15 1890.58 341.954   6
  -5  -5 -14 3725.22 452.856   6
  -5  -5 -14 3042.47 506.774   9
  -5  -5 -13 8168.47 634.686   6
  -5  -5 -13 6826.58 717.938   9
  -5  -5 -12 16921.0 878.914   6
  -5  -5 -12 15654.8 1028.24   9
  -5  -5 -11 8422.82 585.528   6
  -5  -5 -11 9019.51 739.791   9
  -5  -5 -11 8325.11 427.742   3
  -5  -5 -10 3405.47 433.703   9
  -5  -5 -10 3664.53 365.881   6
  -5  -5  -9 810.599 236.323   9
  -5  -5  -9 768.718 183.303   6
  -5  -5  -9 903.628 135.193   3
  -5  -5  -8 8659.97 498.198   6
  -5  -5  -8 9278.53 624.640   9
  -5  -5  -8 7857.70 348.532   3
  -5  -5  -8 9007.35 470.391   1
  -5  -5  -7 38397.3 1163.60   6
  -5  -5  -7 41529.1 1130.73   1
  -5  -5  -7 39759.1 1354.44   9
  -5  -5  -6 36662.7 1217.99   9
  -5  -5  -6 35884.0 1064.92   6
  -5  -5  -5 7612.21 406.782   6
  -5  -5  -4 1131.24 110.148   5
  -5  -5  -4 1408.22 178.676   6
  -5  -5  -3 21112.6 691.990   6
  -5  -5  -3 19128.2 564.782   2
  -5  -5  -3 19792.1 566.847   5
  -5  -5  -2 36828.5 1009.72   6
  -5  -5  -2 35234.9 898.393   5
  -5  -5  -2 34873.6 850.961   2
  -5  -5  -1 6367.19 326.370   5
  -5  -5  -1 6115.76 271.148   2
  -5  -5   0 2850.79 235.247   5
  -5  -5   0 2584.88 173.983   2
  -5  -5   1 5022.56 336.998   5
  -5  -5   1 5303.06 259.170   2
  -5  -5   2 19853.8 763.718   5
  -5  -5   3 26094.8 948.297   5
  -5  -5   4 9389.28 561.006   5
  -5  -5   4 8356.80 384.048   2
  -5  -5   4 8213.06 286.562   7
  -5  -5   5 6936.69 510.657   5
  -5  -5   5 7720.21 378.392   2
  -5  -5   5 6739.05 305.943   7
  -5  -5   6 4138.41 423.539   5
  -5  -5   6 3665.78 249.771   7
  -5  -5   7 6774.55 559.538   5
  -5  -5   8 4237.58 466.517   5
  -5  -5   9 3074.18 422.906   5
  -5  -5  10 4025.57 515.703   5
  -5  -4 -15 3322.80 587.262   9
  -5  -4 -14 2842.73 514.784   9
  -5  -4 -14 2619.52 359.603   6
  -5  -4 -13 7324.61 566.953   6
  -5  -4 -13 6382.47 707.538   9
  -5  -4 -12 5433.48 463.330   6
  -5  -4 -12 5681.03 634.319   9
  -5  -4 -11 7834.09 525.758   6
  -5  -4 -11 7376.61 700.309   9
  -5  -4 -11 7533.33 438.277   3
  -5  -4 -10 22093.3 874.919   6
  -5  -4 -10 21226.1 757.679   3
  -5  -4 -10 21873.5 1132.36   9
  -5  -4  -9 2326.90 363.633   9
  -5  -4  -9 1474.92 212.751   6
  -5  -4  -9 2106.14 239.383   1
  -5  -4  -8 16031.2 648.619   6
  -5  -4  -8 15402.6 841.950   9
  -5  -4  -8 16705.7 590.907   3
  -5  -4  -8 16518.4 645.754   1
  -5  -4  -7 5218.69 330.420   6
  -5  -4  -7 5454.32 467.787   9
  -5  -4  -7 5232.67 292.944   3
  -5  -4  -7 5050.37 314.642   1
  -5  -4  -6 34541.3 1182.58   9
  -5  -4  -6 35685.0 976.598   6
  -5  -4  -5 53315.9 1467.21   9
  -5  -4  -5 52057.7 1265.13   6
  -5  -4  -4 17684.9 518.627   5
  -5  -4  -4 17328.2 673.134   9
  -5  -4  -4 18705.4 597.893   6
  -5  -4  -3 33880.7 888.915   6
  -5  -4  -3 31961.0 811.474   5
  -5  -4  -2 2205.49 140.831   2
  -5  -4  -2 2199.99 176.508   5
  -5  -4  -1 23131.0 568.480   2
  -5  -4  -1 22969.5 690.361   5
  -5  -4   0 55150.7 1160.28   2
  -5  -4   0 58426.6 1359.75   5
  -5  -4   1 18455.3 506.142   2
  -5  -4   1 19182.3 677.132   5
  -5  -4   2 8696.03 316.988   2
  -5  -4   2 8573.67 453.228   5
  -5  -4   2 8388.49 221.240   7
  -5  -4   2 8567.55 221.604   7
  -5  -4   3 13379.7 371.331   7
  -5  -4   3 13585.8 440.715   2
  -5  -4   3 13128.1 372.158   7
  -5  -4   3 13167.9 610.818   5
  -5  -4   4 9053.47 338.584   7
  -5  -4   4 9430.93 535.598   5
  -5  -4   5 2439.54 193.450   2
  -5  -4   5 2533.24 302.147   5
  -5  -4   5 2419.42 190.052   7
  -5  -4   6 1468.35 171.978   7
  -5  -4   6 1152.69 147.461   2
  -5  -4   6 1348.48 243.126   5
  -5  -4   7 18012.0 890.517   5
  -5  -4   8 7202.77 578.268   5
  -5  -4   9 3960.04 460.839   5
  -5  -4  10 3493.67 450.203   5
  -5  -4  11 2683.57 425.281   5
  -5  -3 -15 467.869 294.006   9
  -5  -3 -14 1228.25 379.132   9
  -5  -3 -13 1643.14 423.996   9
  -5  -3 -13 1771.41 277.195   6
  -5  -3 -12 1861.58 404.043   9
  -5  -3 -12 1852.53 261.937   6
  -5  -3 -11 4695.93 578.244   9
  -5  -3 -11 5136.08 392.582   6
  -5  -3 -10 9204.93 749.635   9
  -5  -3 -10 10207.8 522.667   6
  -5  -3  -9 7092.95 399.910   6
  -5  -3  -9 7714.32 646.846   9
  -5  -3  -9 7269.92 428.372   1
  -5  -3  -9 8334.75 444.920   3
  -5  -3  -8 490.890 198.476   9
  -5  -3  -8 777.182 132.206   6
  -5  -3  -8 785.990 142.651   1
  -5  -3  -7 3023.64 214.936   6
  -5  -3  -7 3777.50 401.690   9
  -5  -3  -7 3270.89 242.955   1
  -5  -3  -6 38417.7 1157.06   7
  -5  -3  -6 38062.6 1029.43   3
  -5  -3  -6 39299.3 958.427   6
  -5  -3  -6 38704.7 980.231   1
  -5  -3  -6 39853.7 1308.76   9
  -5  -3  -5 44990.4 1030.53   6
  -5  -3  -5 44743.2 1328.40   9
  -5  -3  -5 42604.7 1196.25   7
  -5  -3  -4 2454.44 169.906   6
  -5  -3  -4 2345.71 211.987   7
  -5  -3  -4 2760.27 261.150   9
  -5  -3  -3 18136.9 562.899   5
  -5  -3  -3 18525.5 602.709   7
  -5  -3  -3 19898.4 651.316   9
  -5  -3  -2 26121.7 687.632   7
  -5  -3  -2 23055.6 682.219   5
  -5  -3  -1 56283.3 1210.05   7
  -5  -3  -1 56535.1 1309.99   5
  -5  -3   0 48497.4 963.706   2
  -5  -3   0 49034.9 1039.67   7
  -5  -3   0 49662.3 1212.19   5
  -5  -3   1 45562.9 916.988   2
  -5  -3   1 43952.4 1169.25   5
  -5  -3   1 45789.3 969.543   7
  -5  -3   2 15959.6 620.145   5
  -5  -3   2 15669.6 408.361   2
  -5  -3   2 15277.8 438.209   7
  -5  -3   3 1368.11 200.098   5
  -5  -3   3 1660.87 119.467   2
  -5  -3   3 1677.57 141.354   7
  -5  -3   4 9415.22 336.647   2
  -5  -3   4 9831.78 521.994   5
  -5  -3   5 4570.50 375.756   5
  -5  -3   6 186.227 132.657   5
  -5  -3   7 4001.30 390.569   5
  -5  -3   7 4255.34 271.219   2
  -5  -3   8 7419.17 556.992   5
  -5  -3   8 6161.18 415.986   7
  -5  -3   9 9539.62 661.435   5
  -5  -3  10 2003.10 336.091   5
  -5  -3  11 2781.27 410.647   5
  -5  -3  12 1249.77 300.619   5
  -5  -2 -15 1494.66 454.214   9
  -5  -2 -14 2809.56 545.693   9
  -5  -2 -13 5019.31 688.445   9
  -5  -2 -12 6074.51 420.043   6
  -5  -2 -12 6634.81 741.918   9
  -5  -2 -11 10089.0 498.787   6
  -5  -2 -11 8158.55 793.579   9
  -5  -2 -10 5732.81 337.085   6
  -5  -2 -10 6728.09 442.492   1
  -5  -2 -10 5618.01 619.632   9
  -5  -2  -9 4347.52 259.533   6
  -5  -2  -9 4256.49 524.645   9
  -5  -2  -9 3994.27 314.120   1
  -5  -2  -8 14492.3 747.681   7
  -5  -2  -8 16625.1 670.352   3
  -5  -2  -8 17022.3 511.713   6
  -5  -2  -8 16481.7 947.957   9
  -5  -2  -8 16529.4 626.076   1
  -5  -2  -7 14784.1 695.960   7
  -5  -2  -7 14172.8 587.940   3
  -5  -2  -7 13216.1 405.202   6
  -5  -2  -7 14165.3 518.742   1
  -5  -2  -7 14586.8 829.246   9
  -5  -2  -6 4189.23 184.662   6
  -5  -2  -6 4666.24 248.882   1
  -5  -2  -6 4189.47 344.353   7
  -5  -2  -6 4245.90 419.671   9
  -5  -2  -5 6033.13 256.066   1
  -5  -2  -5 5788.93 382.337   7
  -5  -2  -5 6039.04 447.852   9
  -5  -2  -4 9367.04 462.595   7
  -5  -2  -4 10758.9 544.813   9
  -5  -2  -3 13863.6 542.129   7
  -5  -2  -3 14751.4 509.046   5
  -5  -2  -3 15473.4 587.887   4
  -5  -2  -3 15670.0 594.882   9
  -5  -2  -2 48293.2 1187.81   7
  -5  -2  -2 50070.4 1180.15   5
  -5  -2  -2 49727.5 1333.99   4
  -5  -2  -2 50216.6 1160.72   9
  -5  -2  -1 59274.3 1550.36   4
  -5  -2  -1 55871.0 1330.89   5
  -5  -2  -1 58210.5 1305.46   7
  -5  -2   0 34668.2 944.949   5
  -5  -2   0 35448.3 874.326   7
  -5  -2   1 23478.9 754.688   5
  -5  -2   1 25045.3 673.405   7
  -5  -2   2 19169.3 673.252   5
  -5  -2   2 18843.9 562.354   7
  -5  -2   2 18057.5 392.825   2
  -5  -2   3 39568.4 1011.25   7
  -5  -2   3 39229.9 1144.61   5
  -5  -2   3 41686.0 842.944   2
  -5  -2   4 9594.23 505.190   5
  -5  -2   4 9605.47 312.074   2
  -5  -2   4 10475.9 655.935   4
  -5  -2   5 1136.52 108.819   2
  -5  -2   5 979.350 182.847   5
  -5  -2   6 5529.34 422.618   5
  -5  -2   7 5338.44 438.561   5
  -5  -2   7 5466.76 296.006   2
  -5  -2   8 15549.9 789.176   5
  -5  -2   8 14958.6 565.927   2
  -5  -2   8 16172.2 812.143   9
  -5  -2   9 7980.58 585.835   5
  -5  -2  10 1576.19 283.067   5
  -5  -2  11 2566.11 384.909   5
  -5  -2  12 1378.69 305.260   5
  -5  -1 -14 2802.83 585.214   9
  -5  -1 -13 8844.24 929.188   9
  -5  -1 -12 8702.64 884.223   9
  -5  -1 -11 1474.85 162.735   6
  -5  -1 -11 1899.24 435.516   9
  -5  -1 -10 10602.8 703.926   7
  -5  -1 -10 10619.3 565.936   1
  -5  -1 -10 9191.63 828.134   9
  -5  -1 -10 10353.0 377.496   6
  -5  -1  -9 5256.87 473.515   7
  -5  -1  -9 4417.64 186.575   6
  -5  -1  -9 4376.06 545.390   9
  -5  -1  -9 4578.49 339.725   1
  -5  -1  -8 782.129 205.222   7
  -5  -1  -8 783.611 136.289   1
  -5  -1  -8 793.164 295.209   9
  -5  -1  -7 2855.33 275.024   3
  -5  -1  -7 2163.56 370.018   9
  -5  -1  -7 2584.44 204.117   1
  -5  -1  -7 2873.41 323.632   7
  -5  -1  -6 5696.12 369.938   3
  -5  -1  -6 5934.82 524.592   9
  -5  -1  -6 5556.34 263.351   1
  -5  -1  -6 5031.51 395.523   7
  -5  -1  -5 5618.92 394.345   7
  -5  -1  -5 5262.52 462.572   9
  -5  -1  -5 6415.73 376.676   3
  -5  -1  -5 5294.58 268.463   4
  -5  -1  -5 5752.43 227.508   1
  -5  -1  -4 12445.7 566.995   7
  -5  -1  -4 12818.6 498.880   4
  -5  -1  -4 13148.0 667.404   9
  -5  -1  -3 39214.5 1078.28   7
  -5  -1  -3 35894.8 1042.15   4
  -5  -1  -3 37275.2 1146.31   9
  -5  -1  -2 38634.7 1053.26   7
  -5  -1  -2 37511.8 998.226   5
  -5  -1  -2 38691.7 1130.09   4
  -5  -1  -2 39011.3 1067.46   9
  -5  -1  -1 15826.0 564.243   7
  -5  -1  -1 14249.4 534.926   5
  -5  -1  -1 15740.8 672.973   4
  -5  -1  -1 15289.7 482.512   9
  -5  -1   0 38090.9 1025.25   5
  -5  -1   0 39819.2 1017.52   7
  -5  -1   1 48630.3 1222.34   5
  -5  -1   1 47467.8 1169.87   7
  -5  -1   2 34923.8 977.289   5
  -5  -1   2 35713.2 921.048   7
  -5  -1   3 18641.4 702.605   5
  -5  -1   3 19221.1 653.122   7
  -5  -1   3 20133.0 416.683   2
  -5  -1   4 14110.1 369.502   2
  -5  -1   4 13214.7 546.113   7
  -5  -1   4 13926.8 602.856   5
  -5  -1   4 15691.5 808.281   4
  -5  -1   4 14582.0 455.784   9
  -5  -1   5 5657.03 386.718   5
  -5  -1   5 4847.31 215.975   2
  -5  -1   5 5262.46 313.129   9
  -5  -1   6 2767.89 290.838   5
  -5  -1   6 2895.24 181.774   2
  -5  -1   6 3022.03 272.681   9
  -5  -1   7 3222.72 321.088   9
  -5  -1   7 3395.10 347.600   5
  -5  -1   8 8854.88 569.262   5
  -5  -1   9 2375.59 331.450   5
  -5  -1  10 9627.31 650.697   5
  -5  -1  11 2822.83 387.041   5
  -5  -1  12 1826.79 336.763   5
  -5   0 -13 3619.70 679.000   9
  -5   0 -12 2882.94 587.628   9
  -5   0 -11 5748.01 735.198   9
  -5   0 -10 5720.95 416.637   1
  -5   0 -10 5059.61 507.067   7
  -5   0 -10 4994.57 664.532   9
  -5   0  -9 5379.95 373.078   1
  -5   0  -9 5990.69 519.874   7
  -5   0  -9 5293.06 645.440   9
  -5   0  -8 5945.83 355.841   1
  -5   0  -8 5663.09 485.846   7
  -5   0  -8 4604.02 561.031   9
  -5   0  -7 3422.24 236.118   1
  -5   0  -7 3713.96 375.581   7
  -5   0  -7 2775.78 433.221   9
  -5   0  -6 9102.88 558.962   7
  -5   0  -6 9336.56 701.871   9
  -5   0  -6 9727.55 359.065   1
  -5   0  -6 9513.55 353.640   4
  -5   0  -5 21525.3 851.634   7
  -5   0  -5 20825.7 1012.35   9
  -5   0  -5 22855.2 813.096   3
  -5   0  -5 20990.6 509.115   1
  -5   0  -5 20366.3 649.263   4
  -5   0  -4 17182.2 678.235   3
  -5   0  -4 15328.9 800.061   9
  -5   0  -4 15958.9 602.609   4
  -5   0  -4 17623.1 718.437   7
  -5   0  -3 9961.37 582.285   9
  -5   0  -3 9511.26 472.097   4
  -5   0  -3 10618.7 520.080   7
  -5   0  -2 5774.75 395.532   9
  -5   0  -2 6347.35 401.880   4
  -5   0  -2 6437.71 382.059   7
  -5   0  -1 15244.5 602.125   9
  -5   0  -1 16231.2 588.786   5
  -5   0  -1 16507.9 709.897   4
  -5   0  -1 16463.2 625.086   7
  -5   0   0 11322.8 493.517   7
  -5   0   0 11020.1 469.664   5
  -5   0   0 10650.1 412.104   9
  -5   0   1 1067.51 160.490   7
  -5   0   1 774.106 86.0739   9
  -5   0   1 889.680 152.394   5
  -5   0   2 1780.83 196.720   7
  -5   0   2 1585.17 188.538   5
  -5   0   2 1344.39 236.834   4
  -5   0   3 9220.27 214.061   2
  -5   0   3 9242.41 457.001   7
  -5   0   3 8489.44 300.601   9
  -5   0   3 9180.44 459.756   5
  -5   0   3 9362.33 606.806   4
  -5   0   4 21753.2 780.649   7
  -5   0   4 23063.0 804.977   5
  -5   0   4 22661.3 505.253   2
  -5   0   4 21755.5 657.235   9
  -5   0   5 18632.0 725.845   5
  -5   0   5 17315.4 456.968   2
  -5   0   5 17244.9 642.522   9
  -5   0   6 347.694 134.359   5
  -5   0   6 242.073 113.667   9
  -5   0   7 3597.69 351.495   9
  -5   0   7 4261.71 365.216   5
  -5   0   8 6388.39 469.092   5
  -5   0   9 10656.3 695.331   9
  -5   0   9 11073.9 646.492   5
  -5   0  10 5207.57 470.231   5
  -5   0  11 3722.80 417.114   5
  -5   0  12 2139.61 340.461   5
  -5   1 -13 1809.27 534.289   9
  -5   1 -12 2269.42 506.796   9
  -5   1 -11 653.489 251.730   7
  -5   1 -11 267.703 267.793   9
  -5   1 -10 7019.40 612.173   7
  -5   1 -10 6290.64 762.176   9
  -5   1  -9 5475.23 391.304   1
  -5   1  -9 7212.19 587.921   7
  -5   1  -9 5643.29 683.607   9
  -5   1  -8 5684.13 359.856   1
  -5   1  -8 6220.79 527.772   7
  -5   1  -8 6222.24 688.883   9
  -5   1  -7 6483.55 511.007   7
  -5   1  -7 5328.37 309.698   1
  -5   1  -7 6180.05 278.107   4
  -5   1  -7 5218.41 608.897   9
  -5   1  -6 8407.38 564.198   7
  -5   1  -6 8527.05 340.170   1
  -5   1  -6 8523.61 388.816   4
  -5   1  -6 7957.36 693.481   9
  -5   1  -5 7572.77 510.569   7
  -5   1  -5 8103.18 261.214   1
  -5   1  -5 7856.96 402.696   4
  -5   1  -5 7811.77 647.206   9
  -5   1  -4 12044.6 615.603   7
  -5   1  -4 11641.2 737.200   9
  -5   1  -4 11141.2 520.016   4
  -5   1  -3 13018.5 596.584   3
  -5   1  -3 11706.5 687.955   9
  -5   1  -3 12270.6 569.803   4
  -5   1  -3 13025.2 621.949   7
  -5   1  -2 15292.9 731.417   9
  -5   1  -2 17408.8 716.967   4
  -5   1  -2 15471.2 668.548   7
  -5   1  -1 50278.0 1399.05   9
  -5   1  -1 49886.8 1373.81   7
  -5   1   0 7961.42 410.107   5
  -5   1   0 8310.82 418.436   9
  -5   1   0 7610.30 434.500   7
  -5   1   1 9524.99 404.740   9
  -5   1   1 9860.80 492.793   7
  -5   1   1 9756.92 460.008   5
  -5   1   1 9592.49 582.271   4
  -5   1   2 24615.6 506.331   2
  -5   1   2 24626.9 710.069   1
  -5   1   2 22870.6 644.748   9
  -5   1   2 22883.9 827.006   7
  -5   1   2 23743.7 792.849   5
  -5   1   2 25477.3 1029.91   4
  -5   1   3 14120.5 335.923   2
  -5   1   3 13827.8 556.297   1
  -5   1   3 13820.3 610.778   7
  -5   1   3 13230.7 468.043   9
  -5   1   3 13871.5 581.420   5
  -5   1   3 14227.1 771.818   4
  -5   1   4 19432.2 653.751   9
  -5   1   4 20664.2 785.486   7
  -5   1   4 20689.4 754.577   5
  -5   1   4 20316.6 479.834   2
  -5   1   5 9393.99 521.434   1
  -5   1   5 7986.72 438.340   9
  -5   1   5 8639.02 502.779   7
  -5   1   5 9269.37 492.106   5
  -5   1   5 8524.81 288.964   2
  -5   1   6 2195.73 254.933   9
  -5   1   6 2126.57 250.876   5
  -5   1   6 1600.10 129.838   2
  -5   1   6 2458.37 293.387   1
  -5   1   7 2973.37 326.750   9
  -5   1   7 3610.81 334.800   5
  -5   1   7 3104.50 197.503   2
  -5   1   7 3275.78 361.583   1
  -5   1   8 13700.6 681.275   5
  -5   1   8 13486.8 483.945   2
  -5   1   8 14391.1 793.995   1
  -5   1   9 8917.06 657.802   9
  -5   1   9 9951.36 596.929   5
  -5   1   9 11020.0 718.714   1
  -5   1   9 9949.13 430.252   2
  -5   1  10 2878.23 415.692   1
  -5   1  10 2655.09 233.779   2
  -5   1  10 2610.54 333.788   5
  -5   1  11 2584.80 247.942   2
  -5   1  11 2248.99 322.372   5
  -5   1  12 2337.09 249.259   2
  -5   1  12 2240.50 338.757   5
  -5   1  13 2069.72 336.769   5
  -5   2 -12 3053.89 467.342   7
  -5   2 -12 3379.32 629.120   9
  -5   2 -11 1803.37 354.563   7
  -5   2 -11 2053.74 509.657   9
  -5   2 -10 3169.16 591.243   9
  -5   2 -10 4283.47 499.594   7
  -5   2  -9 8452.52 876.354   9
  -5   2  -9 7283.65 622.837   7
  -5   2  -8 9818.58 907.847   9
  -5   2  -8 9817.88 683.279   7
  -5   2  -7 6422.71 536.278   7
  -5   2  -7 6352.92 703.638   9
  -5   2  -7 6061.22 340.985   4
  -5   2  -7 6599.50 366.735   1
  -5   2  -6 5673.68 485.229   7
  -5   2  -6 5573.15 286.578   1
  -5   2  -6 5847.12 650.645   9
  -5   2  -6 5123.25 341.081   4
  -5   2  -5 3329.96 174.026   1
  -5   2  -5 3323.13 470.065   9
  -5   2  -5 3086.77 273.020   4
  -5   2  -5 2638.54 323.876   7
  -5   2  -4 3483.87 438.624   9
  -5   2  -4 3833.42 369.963   7
  -5   2  -3 21029.6 1016.11   9
  -5   2  -3 22287.1 890.931   7
  -5   2  -2 25552.3 1056.66   9
  -5   2  -2 26278.5 960.914   7
  -5   2  -1 17183.6 774.580   9
  -5   2  -1 17400.3 742.680   7
  -5   2  -1 17604.7 787.331   4
  -5   2   0 13537.4 341.144   1
  -5   2   0 13887.5 628.288   9
  -5   2   0 12668.0 621.419   7
  -5   2   0 13502.9 699.970   4
  -5   2   1 18073.1 851.342   4
  -5   2   1 17657.3 746.097   7
  -5   2   1 19328.1 485.713   2
  -5   2   1 19389.7 704.138   5
  -5   2   1 18052.4 538.290   1
  -5   2   2 3936.14 260.760   1
  -5   2   2 4648.79 430.205   4
  -5   2   2 4544.40 359.982   7
  -5   2   2 4606.90 326.356   5
  -5   2   2 4607.69 188.019   2
  -5   2   3 19859.6 715.829   1
  -5   2   3 20145.9 672.139   9
  -5   2   3 20295.7 742.140   5
  -5   2   3 20709.7 502.309   2
  -5   2   3 19991.4 812.917   7
  -5   2   4 6964.84 384.130   9
  -5   2   4 7548.68 482.196   7
  -5   2   4 7655.74 433.101   5
  -5   2   4 7105.26 256.861   2
  -5   2   5 3522.39 343.791   1
  -5   2   5 3824.54 308.910   9
  -5   2   5 3964.66 362.382   7
  -5   2   5 3878.47 320.039   5
  -5   2   5 3836.15 193.069   2
  -5   2   6 16108.4 773.761   1
  -5   2   6 14732.2 687.765   9
  -5   2   6 15959.5 758.122   7
  -5   2   6 15527.7 681.836   5
  -5   2   6 15176.0 470.042   2
  -5   2   7 1383.56 219.470   5
  -5   2   7 1184.76 132.261   2
  -5   2   7 1921.47 297.068   1
  -5   2   8 6506.14 456.673   5
  -5   2   8 5881.55 306.174   2
  -5   2   8 6300.05 545.186   1
  -5   2   9 6431.07 470.802   5
  -5   2   9 5953.97 328.363   2
  -5   2   9 5736.42 536.823   1
  -5   2  10 3114.60 341.701   5
  -5   2  10 3505.07 267.263   2
  -5   2  10 3402.52 451.152   1
  -5   2  11 3001.02 362.235   5
  -5   2  11 2802.46 426.237   1
  -5   2  11 2279.68 231.740   2
  -5   2  12 1182.02 256.685   5
  -5   2  12 1240.25 334.789   1
  -5   2  12 1190.31 185.738   2
  -5   3 -11 5828.10 620.126   7
  -5   3 -11 4356.64 746.341   9
  -5   3 -10 1557.83 347.558   7
  -5   3 -10 1711.57 499.869   9
  -5   3  -9 4280.48 485.865   7
  -5   3  -9 5241.09 734.552   9
  -5   3  -8 4933.23 513.429   7
  -5   3  -8 5524.43 715.439   9
  -5   3  -7 3573.31 429.692   7
  -5   3  -7 3309.03 536.216   9
  -5   3  -6 5380.53 310.659   1
  -5   3  -6 5374.76 496.150   7
  -5   3  -6 4555.44 607.320   9
  -5   3  -5 3110.79 202.213   1
  -5   3  -5 2744.13 451.087   9
  -5   3  -5 3111.32 365.986   7
  -5   3  -4 2660.08 122.536   1
  -5   3  -4 2740.36 147.834   1
  -5   3  -4 2040.95 372.285   9
  -5   3  -4 2988.05 306.671   4
  -5   3  -4 2086.32 304.128   7
  -5   3  -3 8220.47 547.606   7
  -5   3  -3 8021.83 519.330   4
  -5   3  -3 8106.51 655.761   9
  -5   3  -2 30045.4 1107.04   7
  -5   3  -2 31537.7 1133.39   4
  -5   3  -2 29601.8 1223.01   9
  -5   3  -1 25119.3 985.957   7
  -5   3  -1 25399.3 1055.42   9
  -5   3  -1 27729.3 1068.81   4
  -5   3   0 37897.8 1253.96   9
  -5   3   0 34438.6 1188.60   7
  -5   3   0 35720.8 1283.89   4
  -5   3   0 36603.8 883.699   2
  -5   3   0 35438.6 822.428   1
  -5   3   1 26842.4 749.864   1
  -5   3   1 26823.9 690.915   2
  -5   3   1 28077.7 1021.93   7
  -5   3   2 26596.9 811.505   1
  -5   3   2 27311.3 1002.78   7
  -5   3   2 26030.8 663.666   2
  -5   3   3 15577.2 738.447   7
  -5   3   3 15598.4 455.392   2
  -5   3   3 16076.1 659.936   5
  -5   3   3 15400.9 637.321   1
  -5   3   4 16147.1 669.182   9
  -5   3   4 17009.3 783.682   7
  -5   3   4 17160.9 693.036   5
  -5   3   4 16287.2 477.922   2
  -5   3   5 10177.5 613.025   7
  -5   3   5 10843.2 376.327   2
  -5   3   5 9990.28 528.311   5
  -5   3   5 9691.65 572.524   1
  -5   3   6 2655.96 327.403   7
  -5   3   6 2611.29 186.899   2
  -5   3   6 2601.63 276.706   5
  -5   3   6 2721.38 327.787   1
  -5   3   7 6910.81 529.588   7
  -5   3   7 7077.15 456.151   5
  -5   3   7 6564.15 315.887   2
  -5   3   7 7168.51 556.021   1
  -5   3   8 5793.08 499.734   9
  -5   3   8 5432.70 416.692   5
  -5   3   8 5464.57 519.372   1
  -5   3   8 5193.16 294.559   2
  -5   3   9 4208.86 381.113   5
  -5   3   9 3553.69 443.402   1
  -5   3   9 3708.21 262.489   2
  -5   3  10 6835.59 504.581   5
  -5   3  10 6957.58 635.156   1
  -5   3  10 7109.85 386.164   2
  -5   3  11 1609.80 345.153   1
  -5   3  11 1951.40 293.126   5
  -5   3  11 2027.80 221.701   2
  -5   3  12 3828.12 520.001   1
  -5   3  12 3274.02 295.203   2
  -5   3  12 3104.89 379.408   5
  -5   4 -10 1831.58 532.918   9
  -5   4 -10 3174.25 475.518   7
  -5   4  -9 2384.41 565.632   9
  -5   4  -9 1921.98 377.243   7
  -5   4  -8 1741.18 462.143   9
  -5   4  -8 1806.89 354.287   7
  -5   4  -7 1650.50 439.142   9
  -5   4  -7 2507.77 385.940   7
  -5   4  -6 2860.90 514.984   9
  -5   4  -6 3193.60 403.379   7
  -5   4  -5 5926.94 527.106   7
  -5   4  -5 5227.35 641.011   9
  -5   4  -5 5899.38 457.691   4
  -5   4  -4 6348.72 297.304   1
  -5   4  -4 6819.55 254.532   1
  -5   4  -4 5851.82 513.778   7
  -5   4  -4 7334.66 709.443   9
  -5   4  -4 6268.58 476.075   4
  -5   4  -3 6839.01 647.843   9
  -5   4  -3 7058.63 544.077   7
  -5   4  -3 6908.73 277.488   1
  -5   4  -3 7481.10 253.030   1
  -5   4  -2 17862.1 1014.84   9
  -5   4  -2 19308.8 902.477   7
  -5   4  -2 19509.8 492.324   1
  -5   4  -2 19577.6 490.656   1
  -5   4  -1 9878.02 683.032   9
  -5   4  -1 10704.2 642.295   7
  -5   4  -1 10043.5 337.917   1
  -5   4   0 10367.8 627.079   7
  -5   4   0 11506.7 690.083   9
  -5   4   0 10939.4 432.850   2
  -5   4   0 10935.8 398.108   1
  -5   4   1 9620.24 415.912   1
  -5   4   1 9774.14 609.037   7
  -5   4   1 10441.1 400.692   2
  -5   4   2 2256.34 301.454   7
  -5   4   2 2603.00 184.746   2
  -5   4   2 2561.04 235.405   1
  -5   4   3 2265.36 170.853   2
  -5   4   3 1875.09 281.993   7
  -5   4   4 5223.78 400.150   9
  -5   4   4 5259.83 457.329   7
  -5   4   4 5398.00 386.605   5
  -5   4   4 5317.63 268.110   2
  -5   4   5 8537.69 555.962   1
  -5   4   5 8641.77 536.008   9
  -5   4   5 9644.67 620.126   7
  -5   4   5 9389.08 517.086   5
  -5   4   5 9156.62 369.518   2
  -5   4   6 1375.25 261.389   1
  -5   4   6 1453.44 238.149   9
  -5   4   6 1437.15 275.302   7
  -5   4   6 1846.09 237.755   5
  -5   4   6 1258.22 138.508   2
  -5   4   7 3395.64 402.212   1
  -5   4   7 2968.23 344.499   9
  -5   4   7 3787.31 411.984   7
  -5   4   7 3832.37 338.287   5
  -5   4   7 3205.82 228.062   2
  -5   4   8 7408.33 596.992   7
  -5   4   8 7877.90 379.839   2
  -5   4   8 7162.89 482.596   5
  -5   4   8 7058.76 597.254   1
  -5   4   9 4972.00 509.898   7
  -5   4   9 4555.64 391.527   5
  -5   4   9 4315.34 500.424   1
  -5   4   9 4121.24 289.050   2
  -5   4  10 1214.60 313.218   1
  -5   4  10 1746.53 270.148   5
  -5   4  10 1863.12 206.369   2
  -5   4  11 1802.99 376.265   1
  -5   4  11 1536.54 260.044   5
  -5   4  11 1958.64 222.833   2
  -5   4  12 2539.51 335.760   5
  -5   4  12 3061.48 486.319   1
  -5   5  -9 1724.91 363.041   7
  -5   5  -9 1889.25 528.404   9
  -5   5  -8 3269.57 469.107   7
  -5   5  -8 3067.60 628.016   9
  -5   5  -7 2973.88 425.410   7
  -5   5  -7 3580.30 632.044   9
  -5   5  -6 1043.47 262.749   7
  -5   5  -6 1472.56 419.217   9
  -5   5  -5 821.556 248.137   7
  -5   5  -5 730.056 341.715   9
  -5   5  -4 1929.38 322.739   7
  -5   5  -4 2456.83 170.504   1
  -5   5  -4 2164.23 423.672   9
  -5   5  -3 2688.91 365.313   7
  -5   5  -3 2038.99 152.162   1
  -5   5  -3 1888.66 403.485   9
  -5   5  -2 2262.59 339.788   7
  -5   5  -2 2620.72 424.200   9
  -5   5  -2 2526.09 172.846   1
  -5   5  -1 19832.9 1060.91   9
  -5   5  -1 21374.1 992.914   7
  -5   5  -1 21596.0 621.708   1
  -5   5   0 6867.32 537.704   7
  -5   5   0 6308.81 324.760   1
  -5   5   0 6382.32 562.697   9
  -5   5   0 6540.39 354.324   2
  -5   5   1 1480.44 263.048   7
  -5   5   1 1848.42 182.583   2
  -5   5   1 1505.62 182.940   1
  -5   5   2 4793.31 447.264   7
  -5   5   2 4682.06 278.492   2
  -5   5   3 6396.19 524.116   7
  -5   5   3 6304.51 320.776   2
  -5   5   4 8944.25 624.513   7
  -5   5   4 8642.13 382.692   2
  -5   5   4 9063.22 545.431   1
  -5   5   5 7458.71 575.072   7
  -5   5   5 7945.36 367.567   2
  -5   5   5 8300.81 555.860   1
  -5   5   6 8286.90 625.861   7
  -5   5   6 8643.37 395.069   2
  -5   5   6 9023.15 524.603   5
  -5   5   6 9496.90 636.608   1
  -5   5   7 5896.01 538.344   7
  -5   5   7 5603.07 320.823   2
  -5   5   7 5089.18 403.651   5
  -5   5   7 5570.40 521.989   1
  -5   5   8 6245.92 576.097   7
  -5   5   8 6277.67 356.797   2
  -5   5   8 6705.39 469.635   5
  -5   5   8 5944.75 568.917   1
  -5   5   9 2901.41 405.653   7
  -5   5   9 3286.58 442.976   1
  -5   5   9 2845.56 250.035   2
  -5   5   9 2477.82 303.458   5
  -5   5  10 2124.97 371.737   7
  -5   5  10 2049.03 381.868   1
  -5   5  10 2112.47 227.470   2
  -5   5  10 2065.21 288.985   5
  -5   5  11 750.866 200.824   5
  -5   5  11 1387.41 320.814   7
  -5   5  11 798.556 316.038   1
  -5   6  -7 4199.94 714.321   9
  -5   6  -7 3963.74 511.130   7
  -5   6  -6 2308.87 559.004   9
  -5   6  -6 2923.34 428.142   7
  -5   6  -5 1429.26 443.790   9
  -5   6  -5 2082.35 361.747   7
  -5   6  -4 2765.69 504.977   9
  -5   6  -4 3738.73 461.488   7
  -5   6  -3 7240.64 616.862   7
  -5   6  -3 6989.78 747.906   9
  -5   6  -2 9854.35 705.818   7
  -5   6  -2 10623.7 853.887   9
  -5   6  -1 3178.95 233.830   1
  -5   6  -1 2926.38 453.035   9
  -5   6  -1 3392.28 417.631   7
  -5   6   0 3179.68 245.782   1
  -5   6   0 2824.39 257.054   2
  -5   6   0 2799.63 416.448   9
  -5   6   0 2597.35 365.496   7
  -5   6   1 3677.31 277.404   2
  -5   6   1 3820.89 433.619   7
  -5   6   2 4488.33 298.974   2
  -5   6   2 5070.89 487.834   7
  -5   6   3 3429.30 258.612   2
  -5   6   3 3443.09 413.848   7
  -5   6   3 2981.29 306.995   1
  -5   6   4 6050.49 340.288   2
  -5   6   4 5616.62 526.445   7
  -5   6   4 6410.70 474.585   1
  -5   6   5 10447.2 466.052   2
  -5   6   5 11371.7 751.443   7
  -5   6   5 10991.9 662.171   1
  -5   6   6 6164.51 353.333   2
  -5   6   6 6239.55 568.661   7
  -5   6   6 6624.16 539.382   1
  -5   6   7 1769.70 193.091   2
  -5   6   7 2081.91 354.165   7
  -5   6   7 1761.44 323.233   1
  -5   6   8 3320.73 268.578   2
  -5   6   8 3190.38 432.688   7
  -5   6   8 3268.04 434.086   1
  -5   6   9 3433.99 458.796   7
  -5   6   9 2939.04 439.596   1
  -5   6   9 2985.26 268.769   2
  -5   6   9 2770.78 317.816   5
  -5   6  10 2423.45 309.684   5
  -5   6  10 1900.75 392.792   1
  -5   6  10 2119.21 393.232   7
  -5   6  11 1830.62 287.110   5
  -5   6  11 1640.40 387.908   1
  -5   7  -5 1442.71 458.198   9
  -5   7  -5 1199.82 301.661   7
  -5   7  -4 4984.55 719.745   9
  -5   7  -4 4009.52 507.740   7
  -5   7  -3 4492.85 648.041   9
  -5   7  -3 3820.71 486.143   7
  -5   7  -2 2904.17 504.730   9
  -5   7  -2 3288.59 445.412   7
  -5   7  -1 5747.73 648.529   9
  -5   7  -1 5959.02 570.258   7
  -5   7   0 2883.94 460.812   9
  -5   7   0 3294.47 429.075   7
  -5   7   0 2763.08 277.747   2
  -5   7   1 7545.44 627.260   7
  -5   7   1 6641.76 408.139   2
  -5   7   2 5114.71 388.605   1
  -5   7   2 6264.76 575.501   7
  -5   7   2 5365.28 360.908   2
  -5   7   3 5284.96 418.947   1
  -5   7   3 5814.76 560.612   7
  -5   7   3 5622.35 362.554   2
  -5   7   4 5593.37 455.143   1
  -5   7   4 4506.12 319.919   2
  -5   7   4 5560.70 548.518   7
  -5   7   5 3642.31 284.825   2
  -5   7   5 3695.01 398.769   1
  -5   7   5 3683.89 451.554   7
  -5   7   6 2514.60 241.442   2
  -5   7   6 2750.75 372.899   1
  -5   7   6 3481.07 455.977   7
  -5   7   7 2099.79 226.059   2
  -5   7   7 2229.56 363.743   1
  -5   7   7 2496.00 396.416   7
  -5   7   8 3489.27 290.244   2
  -5   7   8 2639.62 420.072   1
  -5   7   8 3362.43 470.569   7
  -5   7   9 2967.17 463.170   1
  -5   7   9 3804.79 509.015   7
  -5   8  -3 2514.22 540.180   9
  -5   8  -3 2007.97 378.552   7
  -5   8  -2 2475.77 512.847   9
  -5   8  -2 2793.63 436.518   7
  -5   8  -1 2489.49 491.479   9
  -5   8  -1 2336.58 411.545   7
  -5   8   0 1637.02 405.130   9
  -5   8   0 2297.53 272.734   2
  -5   8   1 6386.48 699.104   9
  -5   8   1 6491.88 440.120   2
  -5   8   2 3469.19 314.971   2
  -5   8   2 4155.20 501.790   7
  -5   8   3 3835.86 322.838   2
  -5   8   3 5402.39 572.627   7
  -5   8   4 722.075 159.498   2
  -5   8   4 606.475 262.281   7
  -5   8   5 1515.03 203.176   2
  -5   8   5 1420.32 348.254   7
  -5   8   6 3770.98 503.709   7
  -5   8   6 3679.14 310.325   2
  -5   8   6 3653.56 427.366   1
  -5   8   7 1636.99 355.670   7
  -5   8   7 2045.09 248.865   2
  -5   8   7 1708.75 344.347   1
  -5   8   8 5722.27 615.655   7
  -5   8   8 5167.46 579.138   1
  -4 -13  -9 2679.89 452.740   6
  -4 -13  -9 2212.98 369.160   8
  -4 -13  -8 1277.83 344.691   6
  -4 -13  -8 1384.49 321.043   8
  -4 -13  -7 1477.00 360.067   6
  -4 -13  -7 1484.47 330.613   8
  -4 -13  -6 637.893 291.087   6
  -4 -13  -6 761.386 259.931   8
  -4 -13  -5 1663.75 342.875   6
  -4 -13  -5 1390.11 341.410   8
  -4 -13  -4 3556.41 462.362   6
  -4 -13  -4 3124.20 452.954   8
  -4 -13  -3 8014.29 659.487   6
  -4 -13  -3 6425.73 640.075   8
  -4 -13  -2 4163.25 480.303   6
  -4 -13  -2 4481.60 536.053   8
  -4 -12 -11 3148.17 493.568   6
  -4 -12 -11 1966.31 316.032   8
  -4 -12 -10 5016.84 597.060   6
  -4 -12 -10 3798.15 443.224   8
  -4 -12  -9 6029.28 636.518   6
  -4 -12  -9 6001.43 561.237   8
  -4 -12  -8 869.539 286.039   6
  -4 -12  -8 1197.94 277.661   8
  -4 -12  -7 542.917 238.997   6
  -4 -12  -7 322.710 191.725   8
  -4 -12  -6 3014.30 436.402   6
  -4 -12  -6 3064.36 416.473   8
  -4 -12  -5 5876.10 577.185   6
  -4 -12  -5 6046.79 580.253   8
  -4 -12  -4 7231.93 617.582   6
  -4 -12  -4 8802.34 686.271   8
  -4 -12  -3 3532.80 349.759   5
  -4 -12  -3 4253.28 456.917   6
  -4 -12  -3 4231.06 487.989   8
  -4 -12  -2 1709.06 334.431   8
  -4 -12  -2 2471.95 359.279   6
  -4 -12  -2 2043.05 312.846   5
  -4 -12  -1 3977.88 440.301   5
  -4 -12  -1 5197.74 505.485   6
  -4 -12  -1 4793.32 529.326   8
  -4 -12   0 4375.40 481.974   5
  -4 -12   0 3708.53 470.762   8
  -4 -12   1 3839.99 487.606   5
  -4 -12   1 3323.29 439.103   8
  -4 -11 -13 2391.20 464.626   6
  -4 -11 -12 2616.98 465.087   6
  -4 -11 -11 3434.01 510.747   6
  -4 -11 -11 3566.49 384.812   8
  -4 -11 -10 3238.97 477.216   6
  -4 -11 -10 2158.18 327.581   8
  -4 -11  -9 5561.89 599.988   6
  -4 -11  -9 5104.76 482.140   8
  -4 -11  -8 3329.31 452.551   6
  -4 -11  -8 3945.34 429.446   8
  -4 -11  -7 3188.30 431.012   6
  -4 -11  -7 3159.82 386.445   8
  -4 -11  -6 6293.42 571.699   6
  -4 -11  -6 5842.23 527.901   8
  -4 -11  -5 3300.71 232.285   5
  -4 -11  -5 4119.06 460.353   6
  -4 -11  -5 3503.94 416.928   8
  -4 -11  -4 2521.23 243.728   5
  -4 -11  -4 3385.30 408.676   6
  -4 -11  -4 3626.65 423.510   8
  -4 -11  -3 6290.23 440.330   5
  -4 -11  -3 6587.74 543.494   6
  -4 -11  -3 5784.60 540.267   8
  -4 -11  -2 8399.85 554.274   5
  -4 -11  -2 9580.00 648.536   6
  -4 -11  -2 8632.04 655.263   8
  -4 -11  -1 3669.28 401.531   5
  -4 -11  -1 3395.29 386.841   6
  -4 -11  -1 3693.98 447.599   8
  -4 -11   0 2590.67 355.839   5
  -4 -11   0 3631.54 447.678   8
  -4 -11   1 2854.69 405.418   5
  -4 -11   1 3473.57 430.329   8
  -4 -11   2 4182.51 466.520   8
  -4 -11   2 3385.29 452.464   5
  -4 -11   3 2826.07 448.664   5
  -4 -11   3 2699.73 398.785   8
  -4 -11   4 8357.57 668.279   8
  -4 -11   4 6588.86 667.878   5
  -4 -10 -14 3617.65 583.851   6
  -4 -10 -13 2964.88 504.912   6
  -4 -10 -12 1421.30 357.868   6
  -4 -10 -11 895.503 272.621   6
  -4 -10 -11 1018.72 193.854   8
  -4 -10 -10 3915.20 501.078   6
  -4 -10 -10 3938.73 376.379   8
  -4 -10  -9 12275.1 852.829   6
  -4 -10  -9 10724.2 645.776   8
  -4 -10  -8 21056.6 1072.88   6
  -4 -10  -8 17774.9 864.260   8
  -4 -10  -7 11654.2 767.087   6
  -4 -10  -7 10920.6 662.384   8
  -4 -10  -6 1322.99 293.054   6
  -4 -10  -6 1208.50 253.898   8
  -4 -10  -5 4911.99 249.203   5
  -4 -10  -5 5225.02 488.182   6
  -4 -10  -5 4951.42 459.194   8
  -4 -10  -4 14585.9 557.525   5
  -4 -10  -4 15629.9 824.972   6
  -4 -10  -4 14093.5 781.279   8
  -4 -10  -3 13344.4 599.657   5
  -4 -10  -3 14024.2 760.309   6
  -4 -10  -3 14028.0 781.427   8
  -4 -10  -2 2799.84 345.097   6
  -4 -10  -2 2120.82 267.419   5
  -4 -10  -2 2397.25 342.590   8
  -4 -10  -1 320.591 171.649   6
  -4 -10  -1 181.121 136.737   5
  -4 -10  -1 224.134 158.907   8
  -4 -10   0 2.63120 140.547   5
  -4 -10   0 22.6757 152.852   8
  -4 -10   1 3832.43 432.827   5
  -4 -10   1 4325.35 453.242   8
  -4 -10   2 9566.22 665.369   8
  -4 -10   2 8735.53 679.893   5
  -4 -10   3 9622.38 675.890   8
  -4 -10   3 9145.28 728.744   5
  -4 -10   4 3943.19 449.375   8
  -4 -10   4 4726.08 546.315   5
  -4 -10   5 3260.10 487.940   5
  -4 -10   5 4339.14 473.518   8
  -4  -9 -15 2868.93 506.872   6
  -4  -9 -14 4561.55 622.615   6
  -4  -9 -13 4280.71 579.695   6
  -4  -9 -12 2123.16 410.569   6
  -4  -9 -11 5928.85 613.544   6
  -4  -9 -11 5740.54 384.429   8
  -4  -9 -10 8511.70 693.773   6
  -4  -9 -10 7057.18 452.990   8
  -4  -9  -9 7328.19 627.521   6
  -4  -9  -9 6846.42 456.184   8
  -4  -9  -8 2575.28 377.685   6
  -4  -9  -8 2163.00 270.480   8
  -4  -9  -7 4450.77 460.020   6
  -4  -9  -7 4209.12 373.652   8
  -4  -9  -6 5666.94 501.264   6
  -4  -9  -6 5614.22 438.318   8
  -4  -9  -5 3806.07 183.300   5
  -4  -9  -5 3630.32 384.393   6
  -4  -9  -5 3464.76 354.302   8
  -4  -9  -4 4106.42 249.476   5
  -4  -9  -4 4663.05 421.004   6
  -4  -9  -4 5499.32 440.104   8
  -4  -9  -3 1329.21 240.071   8
  -4  -9  -3 1280.24 169.636   5
  -4  -9  -3 1280.93 229.728   6
  -4  -9  -2 141.053 143.227   8
  -4  -9  -2 22.0411 122.357   6
  -4  -9  -2 199.699 119.113   5
  -4  -9  -1 2908.45 305.650   5
  -4  -9  -1 3511.93 351.230   6
  -4  -9  -1 3304.14 361.156   8
  -4  -9   0 5722.24 458.761   5
  -4  -9   0 6130.37 459.594   6
  -4  -9   0 6729.20 507.138   8
  -4  -9   1 4738.88 440.702   8
  -4  -9   1 4415.34 430.985   5
  -4  -9   2 10923.0 667.490   8
  -4  -9   2 10056.3 682.006   5
  -4  -9   3 6802.45 532.855   8
  -4  -9   3 6706.29 585.803   5
  -4  -9   4 5811.00 509.020   8
  -4  -9   4 5213.22 548.276   5
  -4  -9   5 4067.14 504.247   5
  -4  -9   6 3776.52 510.202   5
  -4  -9   7 3747.08 519.586   5
  -4  -8 -15 3445.31 561.821   6
  -4  -8 -14 5525.26 658.844   6
  -4  -8 -13 7075.35 713.421   6
  -4  -8 -12 5863.51 613.443   6
  -4  -8 -11 3169.73 452.125   6
  -4  -8 -11 3428.07 247.862   8
  -4  -8 -10 8059.69 654.402   6
  -4  -8 -10 8186.98 422.039   8
  -4  -8  -9 9898.74 701.931   6
  -4  -8  -9 9204.82 470.065   8
  -4  -8  -8 3034.34 385.919   6
  -4  -8  -8 2844.43 270.763   8
  -4  -8  -7 11464.1 701.145   6
  -4  -8  -7 11017.2 559.173   8
  -4  -8  -6 18298.7 866.340   6
  -4  -8  -6 17959.2 745.440   8
  -4  -8  -5 14052.0 352.768   5
  -4  -8  -5 14442.9 730.652   6
  -4  -8  -5 14684.2 667.409   8
  -4  -8  -4 551.663 167.437   8
  -4  -8  -4 452.682 83.5762   5
  -4  -8  -4 353.144 156.297   6
  -4  -8  -3 2187.43 277.369   6
  -4  -8  -3 2416.08 198.756   5
  -4  -8  -3 2323.47 275.148   8
  -4  -8  -2 32695.9 954.905   5
  -4  -8  -2 31285.3 1085.56   6
  -4  -8  -2 30343.1 1081.32   8
  -4  -8  -1 15181.7 651.114   5
  -4  -8  -1 14855.0 689.673   6
  -4  -8  -1 14306.7 703.914   8
  -4  -8   0 18067.2 780.046   5
  -4  -8   0 18961.3 787.712   6
  -4  -8   0 17491.2 799.541   8
  -4  -8   1 12594.1 663.748   8
  -4  -8   1 11191.7 640.881   5
  -4  -8   2 9538.75 581.084   8
  -4  -8   2 9012.85 608.496   5
  -4  -8   3 14880.7 743.443   8
  -4  -8   3 11547.5 733.057   5
  -4  -8   4 19804.4 887.699   8
  -4  -8   4 17362.4 952.770   5
  -4  -8   5 5959.58 571.500   5
  -4  -8   6 1501.91 311.368   5
  -4  -8   7 2934.41 449.930   5
  -4  -8   8 1726.16 373.034   5
  -4  -7 -15 3598.46 542.834   6
  -4  -7 -15 2982.04 511.713   9
  -4  -7 -14 3935.91 553.861   6
  -4  -7 -14 5333.83 635.865   9
  -4  -7 -13 4454.09 570.268   9
  -4  -7 -13 5572.10 618.867   6
  -4  -7 -12 2679.24 421.333   6
  -4  -7 -11 3202.50 423.762   6
  -4  -7 -11 3469.59 181.341   8
  -4  -7 -11 3636.87 171.870   3
  -4  -7 -10 2795.44 192.529   8
  -4  -7 -10 3127.79 410.914   6
  -4  -7  -9 11286.7 721.986   6
  -4  -7  -9 11050.8 444.544   8
  -4  -7  -8 9186.16 623.371   6
  -4  -7  -8 10105.0 447.318   8
  -4  -7  -7 13670.7 725.373   6
  -4  -7  -7 11913.8 517.030   8
  -4  -7  -6 7758.08 519.476   6
  -4  -7  -6 7948.87 424.078   8
  -4  -7  -5 11395.6 605.510   6
  -4  -7  -5 11675.7 477.478   2
  -4  -7  -5 10466.9 248.945   5
  -4  -7  -5 10976.9 519.008   8
  -4  -7  -4 8886.38 521.005   6
  -4  -7  -4 9590.40 425.994   2
  -4  -7  -4 8927.53 298.510   5
  -4  -7  -4 9026.71 477.585   8
  -4  -7  -3 9047.23 507.829   6
  -4  -7  -3 9400.97 421.167   2
  -4  -7  -3 9015.81 353.768   5
  -4  -7  -3 9641.03 502.320   8
  -4  -7  -2 8176.48 473.489   6
  -4  -7  -2 8478.67 397.003   2
  -4  -7  -2 7830.67 374.759   5
  -4  -7  -2 8723.92 482.488   8
  -4  -7  -1 30847.2 1003.86   6
  -4  -7  -1 30637.5 883.865   2
  -4  -7  -1 30361.5 932.956   5
  -4  -7  -1 31222.0 1031.91   8
  -4  -7   0 23110.0 865.290   8
  -4  -7   0 22490.0 818.671   5
  -4  -7   0 22342.4 728.010   2
  -4  -7   0 22689.8 833.000   6
  -4  -7   1 13098.6 652.276   5
  -4  -7   1 13701.0 649.496   8
  -4  -7   2 8603.33 551.102   5
  -4  -7   2 8591.68 515.615   8
  -4  -7   3 2034.75 154.218   7
  -4  -7   3 1981.05 261.493   8
  -4  -7   3 2468.21 326.018   5
  -4  -7   4 6330.23 535.748   5
  -4  -7   4 7304.54 325.689   7
  -4  -7   5 4886.08 484.774   5
  -4  -7   5 4825.70 287.483   7
  -4  -7   6 9517.23 706.009   5
  -4  -7   7 9368.55 734.291   5
  -4  -7   8 6441.89 641.119   5
  -4  -7   9 2846.67 464.165   5
  -4  -6 -15 907.151 342.830   9
  -4  -6 -15 1079.08 317.042   6
  -4  -6 -14 6274.41 687.400   9
  -4  -6 -14 5070.80 603.529   6
  -4  -6 -13 3832.37 530.509   9
  -4  -6 -13 4436.63 542.866   6
  -4  -6 -12 2657.68 433.360   9
  -4  -6 -12 3013.92 433.488   6
  -4  -6 -11 2544.28 190.918   3
  -4  -6 -11 2512.94 389.427   6
  -4  -6 -11 2759.10 406.991   9
  -4  -6 -10 3534.76 200.740   3
  -4  -6 -10 4088.74 464.561   9
  -4  -6 -10 3407.53 405.236   6
  -4  -6  -9 19575.7 502.804   3
  -4  -6  -9 19028.0 924.753   6
  -4  -6  -9 18986.1 517.229   8
  -4  -6  -9 18860.7 973.104   9
  -4  -6  -8 20912.0 912.363   6
  -4  -6  -8 18649.5 554.656   8
  -4  -6  -7 15055.8 742.434   6
  -4  -6  -7 16406.4 539.941   8
  -4  -6  -7 17766.7 688.664   1
  -4  -6  -6 23552.9 900.623   6
  -4  -6  -6 22240.0 686.505   8
  -4  -6  -5 26236.2 930.520   6
  -4  -6  -5 25194.6 753.131   2
  -4  -6  -5 26573.9 783.647   8
  -4  -6  -4 13427.5 606.494   6
  -4  -6  -4 13352.3 524.343   8
  -4  -6  -4 12802.3 350.782   5
  -4  -6  -3 7625.78 435.613   6
  -4  -6  -3 8058.55 301.971   5
  -4  -6  -3 8071.93 408.741   8
  -4  -6  -2 2809.39 196.204   5
  -4  -6  -2 2620.30 254.712   6
  -4  -6  -2 2635.23 241.355   8
  -4  -6  -1 5537.48 312.055   5
  -4  -6  -1 5800.55 366.787   6
  -4  -6  -1 5487.30 354.536   8
  -4  -6   0 10642.6 517.042   8
  -4  -6   0 10829.0 496.623   5
  -4  -6   1 31731.1 1009.41   8
  -4  -6   1 31920.6 871.095   2
  -4  -6   1 31090.9 1006.74   5
  -4  -6   2 19449.5 754.406   8
  -4  -6   2 17959.4 768.268   5
  -4  -6   2 18772.3 630.405   2
  -4  -6   3 154.228 54.9965   7
  -4  -6   3 176.281 130.429   5
  -4  -6   3 25.2957 66.8110   2
  -4  -6   4 15094.7 775.476   5
  -4  -6   4 14622.6 469.855   7
  -4  -6   5 20395.5 958.445   5
  -4  -6   5 18975.7 610.108   7
  -4  -6   6 20757.6 1010.12   5
  -4  -6   6 20454.5 693.970   7
  -4  -6   7 7128.36 610.643   5
  -4  -6   8 4016.01 492.755   5
  -4  -6   9 996.555 292.726   5
  -4  -6  10 626.194 268.417   5
  -4  -5 -15 2989.04 524.660   9
  -4  -5 -15 3052.09 497.832   6
  -4  -5 -14 5551.62 659.006   9
  -4  -5 -14 6465.26 655.711   6
  -4  -5 -13 1976.58 410.396   9
  -4  -5 -13 1516.41 337.191   6
  -4  -5 -12 3030.97 456.182   9
  -4  -5 -12 3172.08 442.574   6
  -4  -5 -12 4131.00 293.451   3
  -4  -5 -11 7055.50 642.941   9
  -4  -5 -11 6508.86 567.244   6
  -4  -5 -10 7196.91 342.292   3
  -4  -5 -10 7638.64 630.152   9
  -4  -5 -10 7581.14 580.224   6
  -4  -5  -9 24882.6 684.621   3
  -4  -5  -9 24845.0 1125.51   9
  -4  -5  -9 24934.6 1029.12   6
  -4  -5  -8 11713.8 640.632   6
  -4  -5  -8 10835.4 679.804   9
  -4  -5  -8 11111.8 380.880   3
  -4  -5  -8 13084.6 588.131   1
  -4  -5  -7 15709.8 712.106   6
  -4  -5  -7 15915.5 629.613   1
  -4  -5  -7 15616.2 769.878   9
  -4  -5  -6 19656.2 770.389   6
  -4  -5  -6 20374.7 694.806   1
  -4  -5  -6 19526.0 552.663   8
  -4  -5  -5 22814.8 648.772   8
  -4  -5  -5 24217.4 822.090   6
  -4  -5  -4 15834.1 405.111   5
  -4  -5  -4 16355.1 531.949   8
  -4  -5  -4 16700.5 634.123   6
  -4  -5  -3 14413.4 513.228   8
  -4  -5  -3 13938.8 403.264   5
  -4  -5  -3 14140.5 456.900   2
  -4  -5  -3 13479.2 550.779   6
  -4  -5  -2 2669.51 216.262   8
  -4  -5  -2 2446.95 167.499   5
  -4  -5  -2 2392.86 169.762   2
  -4  -5  -2 2793.47 235.727   6
  -4  -5  -1 7513.96 381.215   8
  -4  -5  -1 7537.08 338.229   5
  -4  -5  -1 6841.34 297.618   2
  -4  -5  -1 7573.40 387.061   6
  -4  -5   0 18649.3 655.860   8
  -4  -5   0 17866.6 620.542   5
  -4  -5   0 17782.7 537.794   2
  -4  -5   1 1843.37 208.372   5
  -4  -5   2 6151.92 398.952   5
  -4  -5   3 12566.6 620.066   5
  -4  -5   3 11861.2 455.590   2
  -4  -5   3 11927.9 341.493   7
  -4  -5   4 14433.0 710.581   5
  -4  -5   4 15889.5 557.646   2
  -4  -5   4 14310.9 453.746   7
  -4  -5   5 7444.72 526.883   5
  -4  -5   5 7252.96 339.815   7
  -4  -5   6 5465.35 477.801   5
  -4  -5   6 4638.96 296.895   7
  -4  -5   7 11130.2 720.845   5
  -4  -5   8 5366.99 536.795   5
  -4  -5   9 4415.81 509.843   5
  -4  -5  10 3515.90 479.863   5
  -4  -5  11 3750.67 502.706   5
  -4  -4 -15 4215.05 630.827   9
  -4  -4 -15 2800.36 452.210   6
  -4  -4 -14 3843.48 578.485   9
  -4  -4 -14 3260.18 464.791   6
  -4  -4 -13 3288.30 502.059   9
  -4  -4 -13 2502.07 407.176   6
  -4  -4 -12 4045.84 460.138   6
  -4  -4 -12 3362.79 494.653   9
  -4  -4 -11 7025.68 567.781   6
  -4  -4 -11 6998.33 663.171   9
  -4  -4 -11 6769.79 391.079   3
  -4  -4 -10 20336.1 1080.61   9
  -4  -4 -10 19192.9 916.341   6
  -4  -4  -9 3304.89 399.859   9
  -4  -4  -9 2760.20 275.817   1
  -4  -4  -8 28832.8 1012.06   6
  -4  -4  -8 28326.8 1165.88   9
  -4  -4  -8 28935.9 784.541   3
  -4  -4  -8 29026.6 940.719   1
  -4  -4  -7 7827.09 451.534   6
  -4  -4  -7 7836.13 539.254   9
  -4  -4  -7 7566.49 319.664   3
  -4  -4  -7 8265.91 424.703   1
  -4  -4  -6 35782.6 1046.84   6
  -4  -4  -6 36566.3 1197.29   9
  -4  -4  -6 35540.7 850.527   3
  -4  -4  -6 37577.8 997.076   1
  -4  -4  -5 98245.5 2280.06   9
  -4  -4  -5 96214.5 2118.00   6
  -4  -4  -4 1831.94 188.904   6
  -4  -4  -4 1826.52 119.298   5
  -4  -4  -3 14217.9 510.743   6
  -4  -4  -3 13902.5 403.165   5
  -4  -4  -2 3646.94 245.737   6
  -4  -4  -2 3623.77 196.286   5
  -4  -4  -2 4118.94 196.944   2
  -4  -4  -1 24719.1 676.051   5
  -4  -4  -1 24190.4 607.142   2
  -4  -4   0 11734.7 449.213   5
  -4  -4   0 10818.5 352.669   2
  -4  -4   1 36704.7 1003.75   5
  -4  -4   1 36340.7 842.379   2
  -4  -4   2 31495.4 954.859   5
  -4  -4   2 30944.7 767.858   2
  -4  -4   3 19402.8 741.569   5
  -4  -4   3 18972.0 556.504   2
  -4  -4   3 18020.0 471.083   7
  -4  -4   4 21867.1 840.731   5
  -4  -4   4 20147.8 574.923   7
  -4  -4   5 12650.6 660.342   5
  -4  -4   5 14173.6 507.154   2
  -4  -4   5 12563.1 473.206   7
  -4  -4   6 3056.38 342.585   5
  -4  -4   6 2706.77 225.175   2
  -4  -4   6 2807.55 234.537   7
  -4  -4   7 3810.74 411.061   5
  -4  -4   8 10431.7 687.787   5
  -4  -4   8 9789.42 522.894   7
  -4  -4   9 8380.01 644.802   5
  -4  -4  10 2552.15 392.363   5
  -4  -4  11 1907.70 362.862   5
  -4  -4  12 2485.16 427.442   5
  -4  -3 -15 2407.50 490.185   9
  -4  -3 -14 3793.15 596.191   9
  -4  -3 -14 2485.70 401.971   6
  -4  -3 -13 5388.11 674.040   9
  -4  -3 -13 3632.88 458.870   6
  -4  -3 -12 7675.52 751.918   9
  -4  -3 -12 8208.88 637.641   6
  -4  -3 -11 7140.77 676.436   9
  -4  -3 -11 7704.93 578.457   6
  -4  -3 -10 5617.14 585.402   9
  -4  -3 -10 6682.74 387.457   3
  -4  -3 -10 6698.08 505.064   6
  -4  -3  -9 3890.14 475.331   9
  -4  -3  -9 4209.86 339.152   1
  -4  -3  -9 4345.35 370.166   6
  -4  -3  -8 17604.0 914.356   9
  -4  -3  -8 18224.3 698.292   1
  -4  -3  -8 18012.5 722.961   6
  -4  -3  -7 4592.68 266.637   3
  -4  -3  -7 4277.90 416.113   9
  -4  -3  -7 4315.78 294.713   1
  -4  -3  -7 4529.96 313.861   6
  -4  -3  -6 8883.24 364.546   3
  -4  -3  -6 9017.55 554.647   9
  -4  -3  -6 9015.51 399.428   1
  -4  -3  -6 8410.78 394.720   6
  -4  -3  -5 53729.4 1221.55   3
  -4  -3  -5 54654.7 1271.61   6
  -4  -3  -5 55529.1 1253.70   1
  -4  -3  -5 57118.2 1529.04   9
  -4  -3  -4 50944.1 1165.66   6
  -4  -3  -4 53325.3 1355.13   9
  -4  -3  -4 49357.2 1221.93   7
  -4  -3  -3 28308.1 730.980   6
  -4  -3  -3 30101.6 838.954   9
  -4  -3  -3 28255.1 748.929   7
  -4  -3  -3 26730.9 676.532   5
  -4  -3  -2 25618.0 675.919   6
  -4  -3  -2 24550.1 626.628   7
  -4  -3  -2 24176.5 634.291   5
  -4  -3  -1 34559.9 754.332   2
  -4  -3  -1 36606.1 772.821   7
  -4  -3  -1 36322.5 873.625   5
  -4  -3   0 48903.6 999.029   2
  -4  -3   0 50123.0 962.140   7
  -4  -3   0 49513.4 1161.64   5
  -4  -3   1 41028.5 855.873   2
  -4  -3   1 41308.0 1051.52   5
  -4  -3   1 40449.0 798.412   7
  -4  -3   2 18490.6 455.438   7
  -4  -3   2 19946.6 675.480   5
  -4  -3   2 19296.6 488.662   2
  -4  -3   3 2669.72 250.951   5
  -4  -3   3 2939.45 167.966   2
  -4  -3   4 1528.11 213.516   5
  -4  -3   4 1753.84 143.327   2
  -4  -3   4 1602.18 144.695   7
  -4  -3   5 14534.2 664.444   5
  -4  -3   5 13097.6 491.508   7
  -4  -3   6 12864.6 660.472   5
  -4  -3   6 12726.5 478.501   2
  -4  -3   6 12071.3 511.382   7
  -4  -3   7 11343.0 652.780   5
  -4  -3   7 10963.8 468.738   2
  -4  -3   8 18676.0 893.967   5
  -4  -3   8 17019.5 722.758   7
  -4  -3   9 12525.8 758.929   5
  -4  -3  10 6026.96 550.351   5
  -4  -3  11 5051.94 527.005   5
  -4  -3  12 1749.14 349.545   5
  -4  -2 -15 748.534 366.907   9
  -4  -2 -14 1626.97 452.989   9
  -4  -2 -13 4552.45 644.659   9
  -4  -2 -13 3902.01 452.353   6
  -4  -2 -12 2327.04 465.536   9
  -4  -2 -12 3369.83 399.640   6
  -4  -2 -11 2917.06 472.518   9
  -4  -2 -11 2332.13 322.843   6
  -4  -2 -10 15635.1 1008.70   9
  -4  -2 -10 15755.1 746.176   6
  -4  -2  -9 9926.04 490.561   3
  -4  -2  -9 9877.70 751.850   9
  -4  -2  -9 9732.31 526.157   1
  -4  -2  -9 10139.8 537.273   6
  -4  -2  -8 14686.7 582.576   3
  -4  -2  -8 13853.8 850.937   9
  -4  -2  -8 14857.8 615.784   1
  -4  -2  -8 13811.7 578.344   6
  -4  -2  -7 5239.24 399.137   7
  -4  -2  -7 6137.55 325.574   6
  -4  -2  -7 6145.89 522.110   9
  -4  -2  -7 6480.67 355.182   1
  -4  -2  -6 9665.71 503.791   7
  -4  -2  -6 9779.12 423.359   3
  -4  -2  -6 10474.2 380.869   6
  -4  -2  -6 9933.85 619.238   9
  -4  -2  -6 9605.94 404.200   1
  -4  -2  -5 9553.29 467.738   7
  -4  -2  -5 10582.4 423.206   3
  -4  -2  -5 10395.6 349.494   6
  -4  -2  -5 10217.1 578.197   9
  -4  -2  -5 10336.9 377.300   1
  -4  -2  -4 150854. 3029.60   7
  -4  -2  -4 147297. 2935.65   3
  -4  -2  -4 151020. 2801.71   6
  -4  -2  -4 148845. 2823.29   1
  -4  -2  -4 151895. 3187.47   9
  -4  -2  -3 62900.3 1257.33   6
  -4  -2  -3 61985.0 1480.50   9
  -4  -2  -3 59399.5 1393.61   7
  -4  -2  -2 30206.7 759.152   5
  -4  -2  -2 30742.9 800.899   9
  -4  -2  -2 31132.4 789.620   7
  -4  -2  -1 1858.38 156.751   5
  -4  -2  -1 2218.90 150.451   7
  -4  -2  -1 2027.90 216.613   4
  -4  -2   0 34084.0 785.204   7
  -4  -2   0 34634.7 877.381   5
  -4  -2   0 34286.9 664.956   2
  -4  -2   0 36932.5 1065.57   4
  -4  -2   1 19559.9 412.445   2
  -4  -2   1 18973.2 607.374   5
  -4  -2   1 18699.4 498.077   7
  -4  -2   2 30864.2 861.267   5
  -4  -2   2 29204.0 717.379   7
  -4  -2   2 29840.7 627.689   2
  -4  -2   3 3517.75 269.076   5
  -4  -2   3 4008.18 170.958   2
  -4  -2   4 2881.56 271.943   5
  -4  -2   4 3494.33 180.782   2
  -4  -2   4 3645.36 362.565   4
  -4  -2   5 13454.1 441.887   2
  -4  -2   5 14245.6 632.540   5
  -4  -2   5 14040.9 741.846   4
  -4  -2   5 14610.1 617.945   9
  -4  -2   6 19301.0 807.192   9
  -4  -2   6 19840.2 808.033   5
  -4  -2   7 20814.6 865.817   5
  -4  -2   7 19519.2 641.146   2
  -4  -2   8 1802.00 241.826   7
  -4  -2   8 1942.75 279.844   5
  -4  -2   8 2252.33 318.032   9
  -4  -2   9 14147.0 770.616   5
  -4  -2  10 1316.53 276.994   5
  -4  -2  11 113.776 162.049   5
  -4  -2  12 1426.96 316.469   5
  -4  -2  13 230.246 188.465   5
  -4  -1 -14 1434.49 442.210   9
  -4  -1 -13 2533.63 527.733   9
  -4  -1 -12 6511.64 753.334   9
  -4  -1 -12 7882.54 571.229   6
  -4  -1 -11 1327.66 232.208   6
  -4  -1 -11 1715.14 413.557   9
  -4  -1 -10 11652.4 911.881   9
  -4  -1 -10 12303.8 616.497   6
  -4  -1  -9 5856.22 379.352   6
  -4  -1  -9 6210.82 419.259   1
  -4  -1  -9 5431.53 597.935   9
  -4  -1  -8 4776.75 411.499   7
  -4  -1  -8 5622.46 368.076   3
  -4  -1  -8 5666.51 366.594   1
  -4  -1  -8 5862.88 583.465   9
  -4  -1  -8 5286.29 308.377   6
  -4  -1  -7 2234.29 223.030   3
  -4  -1  -7 1997.43 198.025   1
  -4  -1  -7 2057.61 341.731   9
  -4  -1  -7 2188.08 160.098   6
  -4  -1  -7 2101.13 273.290   7
  -4  -1  -6 10771.3 554.045   7
  -4  -1  -6 11423.4 440.194   1
  -4  -1  -6 11193.4 703.460   9
  -4  -1  -6 11424.7 326.589   6
  -4  -1  -5 31823.8 998.867   7
  -4  -1  -5 32674.4 647.676   6
  -4  -1  -5 31912.8 794.241   1
  -4  -1  -5 34172.6 1211.89   9
  -4  -1  -4 45033.4 1205.30   7
  -4  -1  -4 45797.7 1362.75   9
  -4  -1  -4 46392.9 1144.90   3
  -4  -1  -4 46117.8 959.507   1
  -4  -1  -4 43340.9 1016.45   4
  -4  -1  -3 89678.4 1940.14   3
  -4  -1  -3 90270.6 1974.05   7
  -4  -1  -3 90852.3 1905.92   4
  -4  -1  -3 93844.7 2120.78   9
  -4  -1  -2 75616.6 1629.25   7
  -4  -1  -2 72689.7 1566.69   5
  -4  -1  -2 72500.8 1669.71   4
  -4  -1  -2 75172.2 1673.44   9
  -4  -1  -1 54340.4 1259.46   7
  -4  -1  -1 54964.3 1250.85   5
  -4  -1  -1 55687.7 1400.24   4
  -4  -1  -1 58471.0 1216.17   9
  -4  -1   0 33954.9 1018.14   4
  -4  -1   0 32923.7 824.123   7
  -4  -1   0 32155.2 845.489   5
  -4  -1   1 14532.2 511.472   5
  -4  -1   1 15203.2 479.348   7
  -4  -1   2 7701.92 372.023   5
  -4  -1   2 7420.76 324.117   7
  -4  -1   2 7830.73 184.989   2
  -4  -1   3 4938.67 310.977   5
  -4  -1   3 5362.42 178.307   2
  -4  -1   3 5003.76 230.335   9
  -4  -1   4 7463.77 359.100   9
  -4  -1   4 7235.44 508.332   4
  -4  -1   4 7506.09 402.596   5
  -4  -1   5 19310.7 729.096   9
  -4  -1   5 20897.6 927.201   4
  -4  -1   5 20728.2 755.047   5
  -4  -1   6 5249.35 393.241   9
  -4  -1   6 5848.25 493.638   4
  -4  -1   6 5572.94 390.565   5
  -4  -1   7 6072.10 430.150   5
  -4  -1   8 11506.7 711.146   9
  -4  -1   8 13697.2 685.636   5
  -4  -1   9 7341.02 526.280   5
  -4  -1  10 5774.59 493.111   5
  -4  -1  11 3313.47 398.775   5
  -4  -1  12 2428.97 368.999   5
  -4  -1  13 7492.01 636.956   5
  -4   0 -14 2490.36 547.789   9
  -4   0 -13 490.944 369.420   9
  -4   0 -12 2437.73 525.475   9
  -4   0 -11 6084.96 742.454   9
  -4   0 -11 5739.65 426.732   6
  -4   0 -10 1372.49 203.715   6
  -4   0 -10 1711.31 387.061   9
  -4   0  -9 3583.88 326.508   1
  -4   0  -9 2600.94 440.819   9
  -4   0  -9 2794.92 348.698   7
  -4   0  -9 3358.52 259.490   6
  -4   0  -8 10299.5 620.940   7
  -4   0  -8 9074.82 491.285   1
  -4   0  -8 10637.3 824.355   9
  -4   0  -8 11089.0 395.190   6
  -4   0  -7 11525.4 619.907   7
  -4   0  -7 9981.08 250.455   6
  -4   0  -7 10825.9 284.625   6
  -4   0  -7 11337.8 495.680   1
  -4   0  -7 11927.4 820.676   9
  -4   0  -6 33573.4 998.606   3
  -4   0  -6 31820.3 1324.47   9
  -4   0  -6 31755.9 872.795   1
  -4   0  -6 30931.9 1067.12   7
  -4   0  -5 25797.9 904.779   7
  -4   0  -5 24304.7 1080.54   9
  -4   0  -5 28539.2 860.306   3
  -4   0  -5 25184.3 644.745   4
  -4   0  -5 25290.7 671.299   1
  -4   0  -4 24465.8 983.015   9
  -4   0  -4 24132.4 656.903   4
  -4   0  -4 25137.6 821.632   7
  -4   0  -3 19563.4 807.430   9
  -4   0  -3 18977.1 616.909   4
  -4   0  -3 19194.9 681.267   7
  -4   0  -2 67868.3 1669.79   9
  -4   0  -2 66383.0 1567.25   4
  -4   0  -2 66713.3 1562.49   7
  -4   0  -1 59347.8 1409.72   9
  -4   0  -1 58963.8 1353.10   5
  -4   0  -1 61193.8 1492.38   4
  -4   0  -1 60439.3 1412.14   7
  -4   0   0 14586.8 463.152   9
  -4   0   0 15203.6 535.437   7
  -4   0   0 15454.4 520.059   5
  -4   0   0 14313.2 618.632   4
  -4   0   1 17216.3 422.498   9
  -4   0   1 16341.0 560.307   5
  -4   0   1 16351.0 696.463   4
  -4   0   1 16771.9 566.932   7
  -4   0   2 14321.0 523.784   7
  -4   0   2 14267.3 526.478   5
  -4   0   2 14425.7 381.437   9
  -4   0   3 42101.9 1057.72   1
  -4   0   3 39307.2 1027.86   7
  -4   0   3 38897.2 1028.55   5
  -4   0   3 36885.7 752.944   2
  -4   0   3 37522.6 910.280   9
  -4   0   4 26509.0 796.745   9
  -4   0   4 26578.9 834.826   5
  -4   0   5 8778.86 469.947   9
  -4   0   5 8888.43 455.894   5
  -4   0   5 9828.66 618.286   4
  -4   0   6 2009.72 256.905   9
  -4   0   6 1765.41 217.271   5
  -4   0   6 2052.47 262.592   1
  -4   0   6 2217.70 320.778   4
  -4   0   7 1126.36 233.428   1
  -4   0   7 920.057 177.904   5
  -4   0   8 10895.9 658.029   1
  -4   0   8 9754.65 560.138   5
  -4   0   9 6866.40 588.543   9
  -4   0   9 8664.90 620.416   1
  -4   0   9 7841.90 523.085   5
  -4   0  10 9961.61 615.231   5
  -4   0  11 5201.91 475.396   5
  -4   0  12 3980.18 438.872   5
  -4   0  13 4399.23 477.062   5
  -4   1 -13 1530.41 487.025   9
  -4   1 -12 2146.41 503.511   9
  -4   1 -11 2004.27 461.763   9
  -4   1 -10 2418.02 230.750   6
  -4   1 -10 2000.72 324.126   7
  -4   1 -10 1544.65 398.096   9
  -4   1  -9 9564.97 396.683   6
  -4   1  -9 8838.77 292.916   6
  -4   1  -9 9688.06 657.603   7
  -4   1  -9 8585.66 536.201   1
  -4   1  -9 9720.10 867.705   9
  -4   1  -8 5059.36 197.510   6
  -4   1  -8 4676.29 159.571   6
  -4   1  -8 4748.56 362.883   1
  -4   1  -8 5330.76 628.237   9
  -4   1  -8 4779.54 440.426   7
  -4   1  -7 5590.82 600.250   9
  -4   1  -7 5587.84 449.169   7
  -4   1  -7 5327.90 353.163   1
  -4   1  -7 5841.28 227.003   4
  -4   1  -6 2058.83 366.849   9
  -4   1  -6 2140.70 278.682   7
  -4   1  -6 2136.38 196.627   1
  -4   1  -6 2357.78 167.141   4
  -4   1  -5 5897.83 418.127   7
  -4   1  -5 5490.43 524.965   9
  -4   1  -5 6134.30 384.807   3
  -4   1  -5 5374.54 273.017   1
  -4   1  -5 6140.53 298.041   4
  -4   1  -4 7794.72 457.583   7
  -4   1  -4 7647.34 578.346   9
  -4   1  -4 8234.37 433.683   3
  -4   1  -4 7025.14 351.089   4
  -4   1  -4 7073.10 259.324   1
  -4   1  -3 25631.2 1006.45   9
  -4   1  -3 26335.3 799.745   4
  -4   1  -3 25392.4 864.049   7
  -4   1  -2 18245.0 753.185   9
  -4   1  -2 18442.0 663.189   4
  -4   1  -2 17554.3 670.193   7
  -4   1  -1 4943.77 336.408   9
  -4   1  -1 4610.53 325.454   4
  -4   1  -1 4434.76 305.481   7
  -4   1   0 39554.7 1022.50   9
  -4   1   0 38495.9 1062.16   7
  -4   1   0 38802.2 1006.49   5
  -4   1   0 38649.7 1161.77   4
  -4   1   1 25320.4 796.047   7
  -4   1   1 25859.1 538.490   2
  -4   1   1 24474.3 746.045   5
  -4   1   1 24684.2 644.545   1
  -4   1   2 14160.1 566.522   7
  -4   1   2 14761.3 344.137   2
  -4   1   2 14792.0 545.890   5
  -4   1   2 14432.3 509.984   1
  -4   1   3 3695.95 271.965   1
  -4   1   3 3177.86 267.415   7
  -4   1   3 3704.26 263.017   5
  -4   1   3 3539.29 144.073   2
  -4   1   3 3481.80 219.430   9
  -4   1   4 1622.48 107.070   2
  -4   1   4 1434.64 181.030   5
  -4   1   4 1294.54 159.702   9
  -4   1   5 31723.9 742.624   2
  -4   1   5 32272.1 1006.92   9
  -4   1   5 33000.8 972.404   5
  -4   1   5 32279.3 1219.83   4
  -4   1   6 15370.8 705.360   9
  -4   1   6 15007.3 627.904   5
  -4   1   6 14711.0 457.844   2
  -4   1   6 15966.6 734.767   1
  -4   1   7 1250.31 245.131   1
  -4   1   7 1053.61 183.720   5
  -4   1   8 4847.56 458.970   1
  -4   1   8 4330.07 359.902   5
  -4   1   9 8115.31 640.295   9
  -4   1   9 9485.13 662.609   1
  -4   1   9 8641.21 528.510   5
  -4   1  10 11077.6 752.370   1
  -4   1  10 10317.8 611.300   5
  -4   1  11 8389.69 686.381   1
  -4   1  11 7063.67 529.739   5
  -4   1  12 7036.33 658.001   1
  -4   1  12 5218.53 482.073   5
  -4   1  13 5664.68 521.206   5
  -4   2 -13 1713.76 537.469   9
  -4   2 -12 1177.09 398.097   9
  -4   2 -11 3130.14 437.387   7
  -4   2 -11 2441.17 542.663   9
  -4   2 -10 6093.29 565.820   7
  -4   2 -10 5932.98 761.234   9
  -4   2  -9 6586.34 771.863   9
  -4   2  -9 6703.79 279.584   6
  -4   2  -9 6570.21 479.372   1
  -4   2  -9 6131.05 210.499   4
  -4   2  -9 6394.19 549.670   7
  -4   2  -8 14437.0 1068.58   9
  -4   2  -8 14921.3 814.358   7
  -4   2  -8 13327.1 659.798   1
  -4   2  -8 15267.5 479.563   4
  -4   2  -7 2319.36 433.639   9
  -4   2  -7 2288.47 251.124   1
  -4   2  -7 2229.93 186.601   4
  -4   2  -7 2479.95 322.555   7
  -4   2  -6 33.4236 198.601   9
  -4   2  -6 83.6189 139.865   7
  -4   2  -6 137.244 86.3493   4
  -4   2  -6-38.4085 78.6821   1
  -4   2  -5 8959.00 550.077   7
  -4   2  -5 9126.03 715.383   9
  -4   2  -5 9334.02 432.946   4
  -4   2  -5 8964.03 394.381   1
  -4   2  -4 24606.3 927.979   7
  -4   2  -4 25240.1 669.032   1
  -4   2  -4 26364.6 1160.01   9
  -4   2  -4 25497.2 812.732   4
  -4   2  -3 12948.8 613.944   7
  -4   2  -3 12092.5 349.025   1
  -4   2  -3 13092.3 729.696   9
  -4   2  -3 12226.9 544.023   4
  -4   2  -3 13304.8 585.131   3
  -4   2  -2 7152.09 499.797   9
  -4   2  -2 6970.06 414.007   4
  -4   2  -2 7330.66 440.774   7
  -4   2  -1 19143.3 766.666   9
  -4   2  -1 18906.3 725.734   7
  -4   2   0 53143.4 1401.78   7
  -4   2   0 53780.3 1112.10   2
  -4   2   0 52246.0 1093.16   1
  -4   2   1 25034.8 844.440   7
  -4   2   1 24948.9 585.409   2
  -4   2   1 24936.3 769.913   5
  -4   2   1 24008.0 662.054   1
  -4   2   2 30424.4 883.431   1
  -4   2   2 33471.8 1145.04   4
  -4   2   2 32955.6 1011.19   7
  -4   2   2 33657.6 930.683   5
  -4   2   2 32102.8 712.348   2
  -4   2   3 6252.31 231.269   2
  -4   2   3 6549.58 374.177   1
  -4   2   3 7204.73 421.046   7
  -4   2   3 6463.75 341.706   9
  -4   2   3 6056.23 348.665   5
  -4   2   3 6405.63 474.998   4
  -4   2   4 20679.9 529.554   2
  -4   2   4 20958.4 791.634   7
  -4   2   4 20304.5 706.285   5
  -4   2   4 21434.5 938.909   4
  -4   2   4 20276.5 704.505   9
  -4   2   5 8967.19 481.459   9
  -4   2   5 8911.06 453.687   5
  -4   2   5 9671.46 335.496   2
  -4   2   6 39357.4 1305.80   1
  -4   2   6 38647.5 1247.97   9
  -4   2   6 40899.4 1158.12   5
  -4   2   6 40510.6 946.572   2
  -4   2   7 3493.04 303.063   5
  -4   2   7 3071.30 206.087   2
  -4   2   7 3735.83 387.843   1
  -4   2   8 1634.24 298.115   1
  -4   2   8 2014.58 313.904   9
  -4   2   8 1316.98 207.963   5
  -4   2   8 1490.86 159.111   2
  -4   2   9 5077.33 503.429   1
  -4   2   9 4716.50 489.198   9
  -4   2   9 5346.69 407.022   5
  -4   2   9 4873.20 298.484   2
  -4   2  10 9253.88 557.404   5
  -4   2  10 9035.37 693.790   1
  -4   2  10 8725.81 436.396   2
  -4   2  11 4342.85 403.350   5
  -4   2  11 4844.51 533.201   1
  -4   2  11 4432.72 325.459   2
  -4   2  12 3830.31 401.110   5
  -4   2  12 2705.84 271.638   2
  -4   2  12 3238.87 467.655   1
  -4   2  13 2214.44 325.735   5
  -4   2  13 1819.52 240.640   2
  -4   2  13 2489.45 423.293   1
  -4   3 -12 1982.81 523.255   9
  -4   3 -11 4343.69 529.856   7
  -4   3 -11 4749.88 756.422   9
  -4   3 -10 5309.28 548.782   7
  -4   3 -10 5628.28 779.797   9
  -4   3  -9 3004.79 413.817   7
  -4   3  -9 3205.10 589.817   9
  -4   3  -8 4419.64 460.798   7
  -4   3  -8 3572.95 338.595   1
  -4   3  -8 3651.26 577.157   9
  -4   3  -7 2317.45 336.401   7
  -4   3  -7 1687.84 227.422   1
  -4   3  -7 2235.64 220.659   4
  -4   3  -6 4252.94 415.866   7
  -4   3  -6 3987.76 307.821   1
  -4   3  -6 3803.45 296.804   4
  -4   3  -6 4358.71 558.213   9
  -4   3  -5 13384.0 908.245   9
  -4   3  -5 12414.9 515.573   1
  -4   3  -5 12805.2 696.481   7
  -4   3  -4 9590.58 724.420   9
  -4   3  -4 8067.46 362.106   1
  -4   3  -4 8681.16 546.639   7
  -4   3  -3 26286.8 1139.06   9
  -4   3  -3 23665.9 634.527   1
  -4   3  -3 25017.4 947.868   7
  -4   3  -2 36098.8 1303.50   9
  -4   3  -2 36006.8 776.779   1
  -4   3  -2 36806.3 1177.21   7
  -4   3  -1 23914.3 898.898   7
  -4   3  -1 25332.3 992.018   9
  -4   3  -1 26275.7 891.968   3
  -4   3  -1 24451.4 682.181   2
  -4   3  -1 25366.4 597.832   1
  -4   3   0 4736.42 366.378   7
  -4   3   0 4720.41 382.870   4
  -4   3   0 4421.56 226.287   2
  -4   3   0 4271.69 211.704   1
  -4   3   1 24981.5 900.827   7
  -4   3   1 27663.2 1017.71   4
  -4   3   1 24346.1 698.601   1
  -4   3   1 25632.5 649.737   2
  -4   3   2 7408.90 457.062   7
  -4   3   2 8423.86 545.632   4
  -4   3   2 7558.13 287.604   2
  -4   3   2 7644.87 378.440   1
  -4   3   3 3340.88 278.350   1
  -4   3   3 3926.72 338.231   7
  -4   3   3 3805.16 377.517   4
  -4   3   3 3286.56 263.520   5
  -4   3   3 3774.45 194.994   2
  -4   3   4 12110.5 560.995   9
  -4   3   4 13560.6 554.503   5
  -4   3   4 13111.3 415.717   2
  -4   3   4 12199.7 626.784   7
  -4   3   5 22984.6 855.584   9
  -4   3   5 24183.0 935.512   7
  -4   3   5 23610.5 797.250   5
  -4   3   5 23584.5 639.377   2
  -4   3   6 8118.05 445.010   5
  -4   3   6 7768.54 335.409   2
  -4   3   6 8277.52 553.444   1
  -4   3   7 6509.48 409.127   5
  -4   3   7 6134.99 308.502   2
  -4   3   7 6865.96 537.771   1
  -4   3   8 9867.00 665.254   9
  -4   3   8 9737.41 528.067   5
  -4   3   8 9895.11 675.362   1
  -4   3   8 9995.47 423.125   2
  -4   3   9 1551.03 315.129   1
  -4   3   9 1394.38 172.251   2
  -4   3   9 1247.44 212.534   5
  -4   3  10 2697.45 307.500   5
  -4   3  10 3282.78 265.398   2
  -4   3  11 4013.70 381.243   5
  -4   3  11 4237.72 527.044   1
  -4   3  11 3610.64 297.470   2
  -4   3  12 2554.02 441.981   1
  -4   3  12 2110.27 244.621   2
  -4   3  12 2731.90 339.803   5
  -4   3  13 3054.23 368.121   5
  -4   3  13 2705.71 287.891   2
  -4   4 -11 2852.70 442.383   7
  -4   4 -11 2549.47 604.538   9
  -4   4 -10 1806.69 359.578   7
  -4   4 -10 2101.81 553.427   9
  -4   4  -9 601.843 231.984   7
  -4   4  -9 830.599 367.307   9
  -4   4  -8 3290.58 424.257   7
  -4   4  -8 4544.84 684.042   9
  -4   4  -7 15758.4 1164.81   9
  -4   4  -7 16927.5 908.528   7
  -4   4  -6 6454.58 537.582   7
  -4   4  -6 6753.35 428.308   1
  -4   4  -6 6356.79 318.490   6
  -4   4  -6 5771.92 691.896   9
  -4   4  -6 6372.24 425.014   4
  -4   4  -5 10019.6 645.350   7
  -4   4  -5 9555.70 479.727   1
  -4   4  -5 9754.09 455.615   6
  -4   4  -5 8853.76 790.809   9
  -4   4  -5 10724.5 569.842   4
  -4   4  -4 26373.3 1044.35   7
  -4   4  -4 23079.2 748.411   1
  -4   4  -4 25403.9 871.373   6
  -4   4  -4 25190.7 1276.54   9
  -4   4  -4 25770.2 950.005   4
  -4   4  -3 7857.96 531.250   7
  -4   4  -3 8760.04 682.942   9
  -4   4  -3 7470.56 334.451   1
  -4   4  -3 7465.85 296.276   1
  -4   4  -3 7255.28 477.103   6
  -4   4  -3 8531.75 521.967   4
  -4   4  -2 19879.3 543.664   1
  -4   4  -2 18479.5 829.349   7
  -4   4  -2 19078.6 965.325   9
  -4   4  -2 19869.0 843.695   4
  -4   4  -1 28075.1 1130.38   9
  -4   4  -1 27093.1 1015.22   7
  -4   4  -1 28969.1 1063.87   4
  -4   4  -1 26881.0 773.924   2
  -4   4  -1 26790.9 694.265   1
  -4   4   0 16517.4 748.282   7
  -4   4   0 15954.8 776.133   4
  -4   4   0 15727.4 521.304   2
  -4   4   0 15145.1 496.116   1
  -4   4   1 15116.9 526.808   1
  -4   4   1 13843.6 683.951   7
  -4   4   1 14364.4 482.346   2
  -4   4   2 19659.1 823.843   7
  -4   4   2 19199.8 568.493   2
  -4   4   2 18906.5 662.415   1
  -4   4   3 17663.1 535.779   2
  -4   4   3 17326.2 780.316   7
  -4   4   4 5205.32 422.116   7
  -4   4   4 5528.40 356.908   5
  -4   4   4 5096.59 261.882   2
  -4   4   5 2053.84 286.261   7
  -4   4   5 2163.75 176.420   2
  -4   4   5 2596.84 250.950   5
  -4   4   5 2061.82 282.659   1
  -4   4   6 12580.5 699.795   1
  -4   4   6 12553.3 675.145   9
  -4   4   6 12382.8 692.956   7
  -4   4   6 12569.1 569.562   5
  -4   4   6 12224.7 460.019   2
  -4   4   7 11672.3 715.156   1
  -4   4   7 9789.22 624.455   9
  -4   4   7 11162.8 674.736   7
  -4   4   7 10376.0 527.271   5
  -4   4   7 9842.80 421.361   2
  -4   4   8 4256.07 448.342   9
  -4   4   8 4401.95 352.368   5
  -4   4   8 4434.27 469.849   1
  -4   4   8 4214.08 277.649   2
  -4   4   9 2738.94 293.391   5
  -4   4   9 2687.96 395.406   1
  -4   4   9 3433.21 262.892   2
  -4   4  10 2566.37 416.463   1
  -4   4  10 2220.46 226.263   2
  -4   4  10 2340.00 279.539   5
  -4   4  11 2641.58 311.979   5
  -4   4  11 2545.08 430.161   1
  -4   4  11 2069.40 235.124   2
  -4   4  12 3034.04 477.121   1
  -4   4  12 2519.72 312.723   5
  -4   4  12 2230.81 251.920   2
  -4   4  13 1532.17 268.273   5
  -4   4  13 1334.23 214.379   2
  -4   4  13 1263.19 363.329   1
  -4   5  -9 873.463 418.320   9
  -4   5  -9 1053.47 294.788   7
  -4   5  -8 2306.34 499.233   9
  -4   5  -8 2224.64 367.835   7
  -4   5  -7 7162.01 615.267   7
  -4   5  -7 7169.83 848.826   9
  -4   5  -6 6839.05 581.602   7
  -4   5  -6 7210.56 795.584   9
  -4   5  -5 3989.01 436.292   7
  -4   5  -5 3140.11 517.446   9
  -4   5  -4 4880.72 409.408   6
  -4   5  -4 5226.33 333.286   1
  -4   5  -4 4964.30 462.239   7
  -4   5  -4 4200.09 567.988   9
  -4   5  -3 6879.48 519.927   6
  -4   5  -3 6291.93 302.080   1
  -4   5  -3 6390.59 515.457   7
  -4   5  -3 6088.61 608.090   9
  -4   5  -2 10599.9 398.381   1
  -4   5  -2 8829.64 593.042   7
  -4   5  -2 8234.95 621.080   6
  -4   5  -2 9832.40 733.243   9
  -4   5  -1 8099.97 553.092   7
  -4   5  -1 7872.79 628.167   9
  -4   5  -1 9067.28 371.681   1
  -4   5  -1 8228.19 404.034   2
  -4   5   0 6668.72 332.734   1
  -4   5   0 6381.10 487.833   7
  -4   5   0 6841.21 350.626   2
  -4   5   1 6407.84 346.372   1
  -4   5   1 6314.07 477.952   7
  -4   5   1 5924.26 314.696   2
  -4   5   2 6199.09 474.370   7
  -4   5   2 6214.50 317.317   2
  -4   5   3 2229.15 189.428   2
  -4   5   3 2049.61 291.161   7
  -4   5   4 728.179 172.947   1
  -4   5   4 744.834 122.166   2
  -4   5   4 898.056 212.307   7
  -4   5   5 11981.5 695.263   7
  -4   5   5 12160.2 666.332   9
  -4   5   5 11838.8 462.035   2
  -4   5   5 11753.5 648.443   1
  -4   5   6 15738.5 829.424   7
  -4   5   6 16678.9 579.378   2
  -4   5   6 16509.0 680.847   5
  -4   5   6 16507.3 826.011   1
  -4   5   7 3323.75 388.043   7
  -4   5   7 2742.89 231.134   2
  -4   5   7 3147.86 292.147   5
  -4   5   7 2972.07 376.782   1
  -4   5   8 2396.85 346.895   7
  -4   5   8 2789.01 281.381   5
  -4   5   8 2931.74 393.472   1
  -4   5   8 3047.70 248.241   2
  -4   5   9 3610.60 328.205   5
  -4   5   9 3289.69 444.385   1
  -4   5   9 3777.68 286.197   2
  -4   5  10 3441.35 333.994   5
  -4   5  10 3642.79 498.813   1
  -4   5  10 3108.74 276.140   2
  -4   5  11 530.971 144.037   2
  -4   5  11 390.149 252.346   1
  -4   5  11 749.533 193.431   5
  -4   5  12 3586.28 537.060   1
  -4   5  12 3235.55 347.741   5
  -4   5  12 2507.93 276.097   2
  -4   6  -8 956.716 290.907   7
  -4   6  -8 1307.31 442.988   9
  -4   6  -7 645.505 227.952   7
  -4   6  -7 883.026 377.601   9
  -4   6  -6 2656.79 392.021   7
  -4   6  -6 2934.77 563.049   9
  -4   6  -5 2714.40 383.817   7
  -4   6  -5 2478.05 521.929   9
  -4   6  -4 2289.19 345.472   7
  -4   6  -4 1488.73 382.436   9
  -4   6  -3 3783.30 423.890   7
  -4   6  -3 3882.93 545.101   9
  -4   6  -2 1878.35 309.641   7
  -4   6  -2 1731.99 378.529   9
  -4   6  -1 3863.18 483.939   9
  -4   6  -1 3358.17 387.719   7
  -4   6  -1 4107.19 304.641   2
  -4   6  -1 3551.61 474.515   6
  -4   6   0 18151.6 892.530   7
  -4   6   0 18862.5 675.824   2
  -4   6   1 22797.6 1009.09   7
  -4   6   1 23301.2 752.563   2
  -4   6   2 7160.00 546.523   7
  -4   6   2 6812.40 362.661   2
  -4   6   3 14064.4 644.360   1
  -4   6   3 13517.3 526.191   2
  -4   6   3 12869.9 745.230   7
  -4   6   4 11533.7 616.406   1
  -4   6   4 11113.3 476.363   2
  -4   6   4 13019.4 744.256   7
  -4   6   5 5659.03 458.795   1
  -4   6   5 5478.64 324.864   2
  -4   6   5 5730.39 505.963   7
  -4   6   6 9259.19 625.740   1
  -4   6   6 9946.91 455.715   2
  -4   6   6 10624.7 696.754   7
  -4   6   7 6222.45 547.204   1
  -4   6   7 6135.34 361.645   2
  -4   6   7 6462.73 561.660   7
  -4   6   8 1489.03 299.644   7
  -4   6   8 1263.62 206.943   5
  -4   6   8 787.119 244.170   1
  -4   6   8 1399.53 185.654   2
  -4   6   9 1753.16 333.736   7
  -4   6   9 1267.55 209.365   5
  -4   6   9 1295.42 187.788   2
  -4   6   9 1546.55 344.414   1
  -4   6  10 3631.31 467.983   7
  -4   6  10 3181.28 323.470   5
  -4   6  10 2747.29 448.559   1
  -4   6  10 3068.66 286.393   2
  -4   6  11 3759.89 358.868   5
  -4   6  11 3063.99 487.352   1
  -4   6  11 3073.38 295.166   2
  -4   6  12 2545.85 456.766   1
  -4   6  12 2568.65 288.185   2
  -4   6  12 2726.65 319.591   5
  -4   7  -6 2330.21 399.144   7
  -4   7  -6 3758.12 672.514   9
  -4   7  -5 3053.20 435.367   7
  -4   7  -5 3215.46 576.120   9
  -4   7  -4 4792.87 674.005   9
  -4   7  -4 4564.62 499.744   7
  -4   7  -3 3927.48 573.525   9
  -4   7  -3 5022.34 515.091   7
  -4   7  -3 4890.35 319.747   1
  -4   7  -2 3052.99 507.920   9
  -4   7  -2 3733.24 437.710   7
  -4   7  -2 3452.32 271.593   1
  -4   7  -1 4923.58 498.915   7
  -4   7  -1 6010.54 358.343   1
  -4   7  -1 5273.77 602.221   9
  -4   7  -1 5123.04 369.825   2
  -4   7   0 2599.96 367.631   7
  -4   7   0 3161.66 281.367   2
  -4   7   0 2664.06 249.253   1
  -4   7   1 2777.51 376.049   7
  -4   7   1 1930.03 214.835   2
  -4   7   1 1857.14 216.860   1
  -4   7   2 5704.69 394.791   1
  -4   7   2 4988.01 335.655   2
  -4   7   2 5317.49 496.670   7
  -4   7   3 6519.29 453.947   1
  -4   7   3 6619.54 560.757   7
  -4   7   3 6377.58 377.003   2
  -4   7   4 5015.73 486.946   7
  -4   7   4 3784.53 369.318   1
  -4   7   4 4119.38 303.427   2
  -4   7   5 4786.40 486.498   7
  -4   7   5 4885.99 442.950   1
  -4   7   5 4641.14 320.947   2
  -4   7   6 6408.96 570.215   7
  -4   7   6 5940.31 515.872   1
  -4   7   6 6238.62 377.266   2
  -4   7   7 8656.20 674.173   7
  -4   7   7 9154.64 677.007   1
  -4   7   7 8148.79 444.611   2
  -4   7   8 2482.92 380.158   1
  -4   7   8 2325.62 246.373   2
  -4   7   9 4077.05 501.595   7
  -4   7   9 3715.27 483.053   1
  -4   7   9 3924.98 323.007   2
  -4   7  10 3686.19 496.415   7
  -4   7  10 3646.16 521.097   1
  -4   7  10 4270.46 347.640   2
  -4   7  11 5786.05 621.956   7
  -4   7  11 5635.34 654.716   1
  -4   7  11 5690.52 435.329   5
  -4   7  11 5030.31 395.922   2
  -4   8  -4 3405.58 622.579   9
  -4   8  -4 2757.29 418.900   7
  -4   8  -3 4699.70 524.703   7
  -4   8  -3 4846.72 675.910   9
  -4   8  -2 7906.82 669.231   7
  -4   8  -2 6162.42 731.893   9
  -4   8  -1 3239.54 512.166   9
  -4   8  -1 3053.77 309.617   2
  -4   8   0 884.442 173.202   1
  -4   8   0 1112.52 278.465   7
  -4   8   0 1539.75 367.818   9
  -4   8   0 994.836 184.410   2
  -4   8   1 5205.54 386.109   1
  -4   8   1 4833.76 364.814   2
  -4   8   1 5369.31 533.921   7
  -4   8   2 3254.71 420.908   7
  -4   8   2 3500.53 334.297   1
  -4   8   2 3040.93 286.465   2
  -4   8   3 9431.10 574.997   1
  -4   8   3 10251.6 730.478   7
  -4   8   3 8790.98 480.715   2
  -4   8   4 6618.46 510.957   1
  -4   8   4 6695.08 411.820   2
  -4   8   4 7747.48 637.388   7
  -4   8   5 2991.19 274.521   2
  -4   8   5 2438.96 334.813   1
  -4   8   5 3314.91 442.328   7
  -4   8   6 3186.90 287.080   2
  -4   8   6 3365.19 413.775   1
  -4   8   6 3719.34 464.387   7
  -4   8   7 1749.40 221.197   2
  -4   8   7 1390.63 286.337   1
  -4   8   7 1569.24 331.530   7
  -4   8   8 3579.85 318.724   2
  -4   8   8 3972.45 496.317   1
  -4   8   8 3708.98 500.112   7
  -4   8   9 3622.74 327.494   2
  -4   8   9 3323.93 491.565   1
  -4   8   9 2971.41 450.328   7
  -4   8  10 2791.00 301.388   2
  -4   8  10 2710.43 455.186   1
  -4   8  10 3704.69 503.637   7
  -4   9  -2 622.491 313.383   9
  -4   9  -2 341.077 231.942   7
  -4   9  -1 1819.79 457.769   9
  -4   9  -1 1859.00 266.767   2
  -4   9   0 3273.79 555.506   9
  -4   9   0 3428.88 469.338   7
  -4   9   0 2772.72 309.294   2
  -4   9   1 2185.11 380.278   7
  -4   9   1 2562.78 293.223   2
  -4   9   2 1663.37 336.007   7
  -4   9   2 1557.46 226.922   2
  -4   9   3 4307.02 515.935   7
  -4   9   3 4141.41 352.895   2
  -4   9   4 2208.91 389.027   7
  -4   9   4 2486.04 331.127   1
  -4   9   4 1904.51 243.127   2
  -4   9   5 1251.25 310.155   7
  -4   9   5 1393.72 258.106   1
  -4   9   5 1587.14 225.330   2
  -4   9   6 2274.07 396.140   7
  -4   9   6 1846.02 332.825   1
  -4   9   6 1928.30 244.825   2
  -4   9   7 4506.80 543.567   7
  -4   9   7 3960.65 494.201   1
  -4   9   7 3402.74 319.204   2
  -4   9   8 2191.42 409.056   7
  -4   9   8 1996.13 368.772   1
  -4   9   8 2064.64 265.810   2
  -3 -13  -8 784.394 268.474   6
  -3 -13  -8 17.9266 214.144   8
  -3 -13  -7 2275.08 405.835   6
  -3 -13  -7 1472.67 362.354   8
  -3 -13  -6 2459.38 407.071   6
  -3 -13  -6 3012.82 471.679   8
  -3 -13  -5 2979.73 443.481   6
  -3 -13  -5 3401.38 487.795   8
  -3 -13  -4 2080.55 377.888   6
  -3 -13  -4 2904.93 454.086   8
  -3 -13  -3 1225.41 285.090   6
  -3 -13  -3 1153.16 326.945   8
  -3 -13  -2 3828.44 454.059   6
  -3 -13  -2 4199.31 532.345   8
  -3 -12 -11 693.234 278.967   6
  -3 -12 -11 342.754 188.463   8
  -3 -12 -10 3398.56 532.193   6
  -3 -12 -10 2663.64 406.139   8
  -3 -12  -9 3395.87 529.316   6
  -3 -12  -9 2583.53 406.264   8
  -3 -12  -8 1399.05 365.236   6
  -3 -12  -8 553.320 210.871   8
  -3 -12  -7 2349.01 399.188   6
  -3 -12  -7 1980.69 369.264   8
  -3 -12  -6 4870.02 556.051   8
  -3 -12  -6 4576.88 526.275   6
  -3 -12  -5 5184.18 564.432   8
  -3 -12  -5 5089.81 528.754   6
  -3 -12  -4 7186.32 655.120   8
  -3 -12  -4 6028.19 566.529   6
  -3 -12  -3 6337.32 505.252   5
  -3 -12  -3 6560.00 632.393   8
  -3 -12  -3 5978.71 550.723   6
  -3 -12  -2 4036.88 443.977   5
  -3 -12  -2 3859.67 448.038   6
  -3 -12  -2 4865.68 542.447   8
  -3 -12  -1 3834.55 484.956   8
  -3 -12  -1 3481.88 439.187   5
  -3 -12  -1 4380.38 467.127   6
  -3 -12   0 2540.58 393.162   5
  -3 -12   0 2686.61 415.431   8
  -3 -12   1 5037.11 571.878   5
  -3 -12   1 5077.70 567.846   8
  -3 -11 -13 2039.04 457.276   6
  -3 -11 -12 137.453 210.696   6
  -3 -11 -11 2399.73 460.497   6
  -3 -11 -11 2057.24 331.030   8
  -3 -11 -10 746.496 292.872   6
  -3 -11 -10 316.803 194.746   8
  -3 -11  -9 10775.4 741.214   8
  -3 -11  -9 10952.1 855.365   6
  -3 -11  -8 6914.10 600.555   8
  -3 -11  -8 7572.81 686.362   6
  -3 -11  -7 4065.81 480.521   8
  -3 -11  -7 3875.92 482.142   6
  -3 -11  -6 2701.02 401.109   6
  -3 -11  -6 2791.84 400.555   8
  -3 -11  -5 5138.16 336.482   5
  -3 -11  -5 4860.04 518.732   8
  -3 -11  -5 5678.82 537.662   6
  -3 -11  -4 6206.42 423.464   5
  -3 -11  -4 6022.01 566.994   8
  -3 -11  -4 5836.30 533.691   6
  -3 -11  -3 3807.94 375.160   5
  -3 -11  -3 2922.03 414.119   8
  -3 -11  -3 3869.65 432.518   6
  -3 -11  -2 4986.38 526.069   8
  -3 -11  -2 5213.99 465.986   5
  -3 -11  -2 5556.07 496.046   6
  -3 -11  -1 4503.83 508.976   8
  -3 -11  -1 4450.12 458.977   5
  -3 -11  -1 4640.54 449.609   6
  -3 -11   0 6740.89 599.902   8
  -3 -11   0 5323.32 538.946   5
  -3 -11   0 5754.00 494.697   6
  -3 -11   1 6413.42 589.394   8
  -3 -11   1 5207.47 568.981   5
  -3 -11   2 6044.56 576.736   8
  -3 -11   2 5229.03 580.077   5
  -3 -11   3 976.254 291.882   5
  -3 -11   3 1440.92 313.121   8
  -3 -11   4 1429.83 357.758   5
  -3 -11   4 646.461 217.776   8
  -3 -10 -14 2886.96 533.303   6
  -3 -10 -13 1902.91 426.276   6
  -3 -10 -12 826.047 306.135   6
  -3 -10 -12 606.259 186.967   8
  -3 -10 -11 1190.98 313.108   6
  -3 -10 -11 1686.25 272.507   8
  -3 -10 -10 5561.25 490.879   8
  -3 -10 -10 5576.87 612.909   6
  -3 -10  -9 14523.2 804.137   8
  -3 -10  -9 15327.6 985.234   6
  -3 -10  -8 10333.9 685.107   8
  -3 -10  -8 10984.8 807.958   6
  -3 -10  -7 11576.7 722.144   8
  -3 -10  -7 10795.6 766.856   6
  -3 -10  -6 1776.87 126.165   5
  -3 -10  -6 1621.36 298.910   6
  -3 -10  -6 1728.94 110.688   5
  -3 -10  -6 2305.58 336.815   8
  -3 -10  -5 2842.89 182.115   5
  -3 -10  -5 3119.60 231.249   5
  -3 -10  -5 3292.61 401.088   8
  -3 -10  -5 3233.30 395.798   6
  -3 -10  -4 6179.62 388.343   5
  -3 -10  -4 6540.64 553.608   8
  -3 -10  -4 6777.63 543.652   6
  -3 -10  -3 1746.37 310.539   8
  -3 -10  -3 1087.70 231.120   6
  -3 -10  -3 1493.64 224.793   5
  -3 -10  -2 6776.52 519.256   6
  -3 -10  -2 7165.80 581.686   8
  -3 -10  -2 6941.90 505.588   5
  -3 -10  -1 19840.2 900.059   6
  -3 -10  -1 20249.5 686.830   3
  -3 -10  -1 20489.7 1009.99   8
  -3 -10  -1 18925.2 917.288   5
  -3 -10   0 12884.8 721.368   6
  -3 -10   0 14441.4 590.363   3
  -3 -10   0 12969.1 792.908   5
  -3 -10   0 13905.2 821.512   8
  -3 -10   1 6755.10 579.138   5
  -3 -10   1 7115.95 581.638   8
  -3 -10   2 5274.76 555.423   5
  -3 -10   2 5336.32 514.271   8
  -3 -10   3 4314.04 521.539   5
  -3 -10   3 5454.63 520.496   8
  -3 -10   4 4642.58 558.656   5
  -3 -10   4 3890.40 447.968   8
  -3 -10   5 3371.94 508.002   5
  -3 -10   5 3987.70 460.239   8
  -3  -9 -14 2460.05 497.440   6
  -3  -9 -13 2705.76 506.602   6
  -3  -9 -12 3147.35 492.790   6
  -3  -9 -12 3143.00 313.226   8
  -3  -9 -11 7244.62 496.814   8
  -3  -9 -11 9119.20 792.714   6
  -3  -9 -10 9796.54 596.541   8
  -3  -9 -10 11110.3 846.246   6
  -3  -9  -9 8833.54 579.374   8
  -3  -9  -9 10383.9 772.151   6
  -3  -9  -8 6252.73 489.208   8
  -3  -9  -8 7579.43 640.965   6
  -3  -9  -7 7077.67 531.083   8
  -3  -9  -7 7487.50 608.243   6
  -3  -9  -6 7310.21 546.269   8
  -3  -9  -6 7983.33 603.851   6
  -3  -9  -5 6821.25 259.617   5
  -3  -9  -5 7457.12 310.134   5
  -3  -9  -5 7144.02 543.284   8
  -3  -9  -5 7051.83 549.051   6
  -3  -9  -4 3220.65 249.848   5
  -3  -9  -4 2928.36 352.949   8
  -3  -9  -4 3462.74 380.457   6
  -3  -9  -3 4100.66 320.543   5
  -3  -9  -3 5152.82 455.569   8
  -3  -9  -3 4227.58 401.972   6
  -3  -9  -2 2315.53 316.607   8
  -3  -9  -2 2390.81 302.955   6
  -3  -9  -2 1926.38 256.695   5
  -3  -9  -1 10722.4 611.839   6
  -3  -9  -1 11155.2 455.142   3
  -3  -9  -1 11173.2 684.171   8
  -3  -9  -1 10923.4 630.424   5
  -3  -9   0 5329.90 423.382   6
  -3  -9   0 4811.66 310.291   3
  -3  -9   0 4914.83 453.141   8
  -3  -9   0 4405.39 429.653   5
  -3  -9   1 7620.79 421.283   3
  -3  -9   1 8417.45 620.415   5
  -3  -9   1 7827.01 577.420   8
  -3  -9   2 4321.21 475.391   5
  -3  -9   2 4398.34 437.533   8
  -3  -9   3 7764.10 651.520   5
  -3  -9   3 9516.38 642.611   8
  -3  -9   4 9288.33 635.741   8
  -3  -9   4 7000.21 648.314   5
  -3  -9   5 5444.22 492.159   8
  -3  -9   5 4875.31 565.395   5
  -3  -9   6 4634.70 580.301   5
  -3  -9   6 4853.31 480.172   8
  -3  -9   7 3987.99 548.432   5
  -3  -8 -15 1888.69 441.391   6
  -3  -8 -14 4092.95 597.110   6
  -3  -8 -13 5435.97 661.808   6
  -3  -8 -12 7329.47 410.912   8
  -3  -8 -12 7451.66 735.349   6
  -3  -8 -11 1533.10 347.997   6
  -3  -8 -11 1500.64 207.922   8
  -3  -8 -10 1257.82 300.623   6
  -3  -8 -10 1617.04 227.381   8
  -3  -8  -9 5586.22 411.555   8
  -3  -8  -9 5249.16 535.619   6
  -3  -8  -8 4792.08 386.443   8
  -3  -8  -8 4705.41 483.460   6
  -3  -8  -7 1721.84 295.829   6
  -3  -8  -7 1536.20 243.780   8
  -3  -8  -6 1311.49 258.775   6
  -3  -8  -6 1347.95 231.688   8
  -3  -8  -5 3018.17 134.206   5
  -3  -8  -5 3161.25 150.525   5
  -3  -8  -5 2974.82 329.622   8
  -3  -8  -5 3271.56 355.655   6
  -3  -8  -4 7979.64 342.277   5
  -3  -8  -4 7244.71 499.039   8
  -3  -8  -4 8071.82 535.639   6
  -3  -8  -3 6683.32 365.063   5
  -3  -8  -3 6160.22 466.620   8
  -3  -8  -3 6897.40 477.722   6
  -3  -8  -2 12249.0 569.509   5
  -3  -8  -2 12860.4 650.047   6
  -3  -8  -2 12900.0 682.423   8
  -3  -8  -1 5779.07 415.977   6
  -3  -8  -1 5904.38 458.133   8
  -3  -8  -1 6462.40 438.521   5
  -3  -8   0 17826.1 756.352   6
  -3  -8   0 17279.6 597.188   3
  -3  -8   0 19697.5 859.279   8
  -3  -8   0 16501.0 781.412   5
  -3  -8   1 17295.4 626.321   3
  -3  -8   1 16368.5 817.207   5
  -3  -8   1 17617.6 821.027   8
  -3  -8   2 13177.5 761.441   5
  -3  -8   2 12439.6 685.365   8
  -3  -8   3 6931.37 581.563   5
  -3  -8   3 8253.06 556.306   8
  -3  -8   4 7125.65 613.420   5
  -3  -8   4 7671.60 540.644   8
  -3  -8   5 3186.66 443.434   5
  -3  -8   5 2258.39 308.162   8
  -3  -8   6 1543.85 351.460   5
  -3  -8   6 1698.72 281.559   8
  -3  -8   7 4625.81 566.308   5
  -3  -8   8 984.949 307.062   5
  -3  -7 -15 2177.44 478.078   6
  -3  -7 -14 8605.07 845.167   6
  -3  -7 -13 7380.03 752.936   6
  -3  -7 -12 6000.58 654.141   6
  -3  -7 -12 6433.09 304.843   8
  -3  -7 -11 4418.62 195.705   3
  -3  -7 -11 4512.68 286.601   8
  -3  -7 -11 3649.05 494.007   6
  -3  -7 -10 2216.85 93.8548   3
  -3  -7 -10 2695.27 239.419   8
  -3  -7 -10 2104.27 376.774   6
  -3  -7  -9 8036.81 644.108   6
  -3  -7  -9 8073.91 437.285   8
  -3  -7  -8 13424.8 799.604   6
  -3  -7  -8 13710.8 596.357   8
  -3  -7  -7 10421.8 654.918   6
  -3  -7  -7 9633.54 505.370   8
  -3  -7  -6 7065.73 518.341   6
  -3  -7  -6 6248.01 408.477   8
  -3  -7  -5 30189.4 1109.61   6
  -3  -7  -5 30765.2 1014.85   8
  -3  -7  -4 34927.6 1164.47   6
  -3  -7  -4 33518.3 964.571   2
  -3  -7  -4 35608.3 797.701   5
  -3  -7  -4 34581.8 1105.11   8
  -3  -7  -3 15634.1 702.204   6
  -3  -7  -3 15397.2 571.707   2
  -3  -7  -3 16047.7 526.794   5
  -3  -7  -3 15371.2 684.403   8
  -3  -7  -2 6030.20 413.342   6
  -3  -7  -2 6205.54 342.085   2
  -3  -7  -2 6475.15 357.053   5
  -3  -7  -2 6733.90 444.526   8
  -3  -7  -1 9305.88 501.432   6
  -3  -7  -1 9645.96 437.085   2
  -3  -7  -1 9316.97 483.520   5
  -3  -7  -1 10491.0 560.823   8
  -3  -7   0 17854.6 757.351   5
  -3  -7   0 19259.4 742.691   6
  -3  -7   0 18829.9 789.305   8
  -3  -7   1 30621.0 1109.77   5
  -3  -7   1 33658.4 1118.63   8
  -3  -7   2 17576.1 842.940   5
  -3  -7   2 18230.6 591.854   7
  -3  -7   2 20027.4 824.147   8
  -3  -7   3 6531.47 522.578   5
  -3  -7   3 6445.64 454.221   8
  -3  -7   3 6305.94 330.837   7
  -3  -7   4 3067.99 325.431   8
  -3  -7   4 3321.70 408.118   5
  -3  -7   4 3437.46 256.465   7
  -3  -7   5 15345.4 744.456   8
  -3  -7   5 13493.3 840.721   5
  -3  -7   6 5840.03 571.440   5
  -3  -7   7 8372.13 717.924   5
  -3  -7   8 2231.32 403.538   5
  -3  -7   9 6726.22 678.530   5
  -3  -6 -16 2036.65 428.133   9
  -3  -6 -15 2969.52 515.874   9
  -3  -6 -15 3032.44 541.275   6
  -3  -6 -14 1491.75 360.684   9
  -3  -6 -14 1913.92 430.095   6
  -3  -6 -13 7258.31 742.826   6
  -3  -6 -13 6965.51 684.574   9
  -3  -6 -12 9494.53 783.079   6
  -3  -6 -12 7956.52 700.985   9
  -3  -6 -11 4943.47 564.843   6
  -3  -6 -11 5121.06 217.362   8
  -3  -6 -11 5378.97 544.471   9
  -3  -6 -11 4746.16 254.998   3
  -3  -6 -10 4085.59 229.766   8
  -3  -6 -10 4284.96 211.611   3
  -3  -6 -10 3802.32 461.994   6
  -3  -6 -10 4291.21 469.593   9
  -3  -6  -9 4137.18 450.289   6
  -3  -6  -9 4147.58 175.754   3
  -3  -6  -9 3719.36 241.518   8
  -3  -6  -8 10235.0 434.497   8
  -3  -6  -8 10310.5 667.989   6
  -3  -6  -7 11516.1 483.575   8
  -3  -6  -7 11457.5 547.820   1
  -3  -6  -7 11594.8 676.022   6
  -3  -6  -6 12472.5 665.457   6
  -3  -6  -6 12313.0 522.007   8
  -3  -6  -5 15287.8 708.624   6
  -3  -6  -5 16023.0 554.236   2
  -3  -6  -5 15784.6 610.483   8
  -3  -6  -4 19183.5 766.051   6
  -3  -6  -4 18195.8 594.198   2
  -3  -6  -4 19469.2 693.357   8
  -3  -6  -4 18287.8 419.700   5
  -3  -6  -3 8668.39 476.095   6
  -3  -6  -3 9009.26 455.795   8
  -3  -6  -3 8236.99 305.965   5
  -3  -6  -2 9620.10 490.296   6
  -3  -6  -2 9756.72 487.746   8
  -3  -6  -2 9880.96 394.607   5
  -3  -6  -1 43178.9 1198.36   6
  -3  -6  -1 44301.6 1147.56   5
  -3  -6  -1 43510.7 1232.48   8
  -3  -6   0 50727.3 1320.69   6
  -3  -6   0 50509.9 1207.07   2
  -3  -6   0 48595.8 1350.40   8
  -3  -6   0 48156.4 1322.34   5
  -3  -6   1 26734.5 769.912   2
  -3  -6   1 24815.4 905.203   5
  -3  -6   1 24503.7 877.561   8
  -3  -6   2 18121.6 727.866   8
  -3  -6   2 17770.2 784.432   5
  -3  -6   2 19416.1 639.125   2
  -3  -6   2 17262.1 521.623   7
  -3  -6   3 8985.39 364.814   7
  -3  -6   3 9080.55 578.817   5
  -3  -6   3 8901.39 501.906   8
  -3  -6   4 6617.19 517.824   5
  -3  -6   4 6095.93 421.988   8
  -3  -6   4 6335.89 329.304   7
  -3  -6   5 3587.18 411.207   5
  -3  -6   5 3742.41 338.229   8
  -3  -6   5 3778.98 270.286   7
  -3  -6   6 16888.3 925.551   5
  -3  -6   7 9383.79 712.465   5
  -3  -6   8 2377.59 383.781   5
  -3  -6   9 894.003 285.662   5
  -3  -6  10 391.623 261.265   5
  -3  -5 -16 4768.96 667.033   6
  -3  -5 -16 3559.89 561.116   9
  -3  -5 -15 688.051 305.617   6
  -3  -5 -15 697.198 264.726   9
  -3  -5 -14 3562.70 554.923   6
  -3  -5 -14 3931.59 551.787   9
  -3  -5 -13 237.746 206.967   6
  -3  -5 -13 246.375 184.036   9
  -3  -5 -12 6124.65 642.845   6
  -3  -5 -12 6319.35 358.912   3
  -3  -5 -12 7278.89 672.390   9
  -3  -5 -11 24544.9 1236.04   6
  -3  -5 -11 26518.0 1243.56   9
  -3  -5 -10 8694.26 671.422   6
  -3  -5 -10 7250.24 608.068   9
  -3  -5 -10 7827.44 343.449   3
  -3  -5  -9 14241.4 814.978   6
  -3  -5  -9 13165.2 430.542   3
  -3  -5  -9 12989.3 779.776   9
  -3  -5  -9 13479.1 371.371   8
  -3  -5  -8 7323.50 283.855   8
  -3  -5  -8 7071.90 260.972   3
  -3  -5  -8 6870.44 532.039   6
  -3  -5  -8 7732.15 557.256   9
  -3  -5  -8 7691.97 453.683   1
  -3  -5  -7 29958.0 772.461   8
  -3  -5  -7 29273.1 646.673   3
  -3  -5  -7 31688.4 1138.77   6
  -3  -5  -7 33592.9 995.426   1
  -3  -5  -7 32586.7 1158.02   9
  -3  -5  -6 27553.5 993.031   6
  -3  -5  -6 28019.5 862.143   1
  -3  -5  -6 27162.3 742.727   8
  -3  -5  -5 14543.0 506.184   8
  -3  -5  -5 14464.7 646.139   6
  -3  -5  -4 10528.2 510.595   6
  -3  -5  -4 9641.79 221.937   5
  -3  -5  -4 10365.1 423.332   8
  -3  -5  -3 22334.7 755.766   6
  -3  -5  -3 21087.8 612.974   2
  -3  -5  -3 21555.4 508.597   5
  -3  -5  -3 22417.0 695.645   8
  -3  -5  -2 24042.7 778.927   6
  -3  -5  -2 24396.6 665.005   2
  -3  -5  -2 24542.0 629.334   5
  -3  -5  -2 23575.0 753.702   8
  -3  -5  -1 18103.9 629.633   6
  -3  -5  -1 16668.1 525.130   2
  -3  -5  -1 17451.9 562.014   5
  -3  -5  -1 17988.6 636.007   8
  -3  -5   0 14063.2 541.725   6
  -3  -5   0 13571.7 535.818   5
  -3  -5   0 13932.1 556.269   8
  -3  -5   0 14383.0 469.724   2
  -3  -5   1 13373.6 559.721   8
  -3  -5   1 14690.2 605.904   5
  -3  -5   2 21707.2 544.879   7
  -3  -5   2 20869.7 805.178   5
  -3  -5   2 21929.7 759.025   8
  -3  -5   3 24773.1 824.740   8
  -3  -5   3 22818.0 898.979   5
  -3  -5   3 23742.8 713.760   2
  -3  -5   3 23427.5 628.310   7
  -3  -5   4 10110.2 605.297   5
  -3  -5   4 10766.2 451.670   2
  -3  -5   4 10129.5 400.536   7
  -3  -5   5 4973.00 439.296   5
  -3  -5   5 4564.35 282.224   7
  -3  -5   6 7354.41 572.168   5
  -3  -5   7 15193.8 862.093   5
  -3  -5   7 13488.4 602.396   7
  -3  -5   8 3221.86 424.617   5
  -3  -5   9 3128.19 442.794   5
  -3  -5  10 1773.52 381.912   5
  -3  -5  11 2060.84 405.504   5
  -3  -4 -16 2647.70 498.231   9
  -3  -4 -16 2687.16 523.006   6
  -3  -4 -15 2377.48 448.625   9
  -3  -4 -15 1895.01 447.000   6
  -3  -4 -14 2526.50 472.653   9
  -3  -4 -14 2495.13 456.339   6
  -3  -4 -13 1202.83 308.669   9
  -3  -4 -13 1452.85 355.077   6
  -3  -4 -12 6652.13 657.552   9
  -3  -4 -12 5478.57 598.542   6
  -3  -4 -11 10142.0 774.128   9
  -3  -4 -11 9855.85 460.902   3
  -3  -4 -11 10038.9 752.517   6
  -3  -4 -10 14084.8 868.329   9
  -3  -4 -10 13906.9 845.655   6
  -3  -4  -9 15500.2 858.942   9
  -3  -4  -9 15853.6 528.823   3
  -3  -4  -9 16532.8 865.387   6
  -3  -4  -8 10607.8 379.803   3
  -3  -4  -8 10372.2 668.165   9
  -3  -4  -8 11068.5 544.267   1
  -3  -4  -8 10439.6 634.303   6
  -3  -4  -7 4217.06 202.112   3
  -3  -4  -7 4450.33 158.877   8
  -3  -4  -7 4373.15 401.134   9
  -3  -4  -7 4572.91 319.131   1
  -3  -4  -7 4048.73 365.207   6
  -3  -4  -6 2025.15 122.798   3
  -3  -4  -6 2085.27 249.179   6
  -3  -4  -6 2083.28 204.255   1
  -3  -4  -6 1496.22 237.375   9
  -3  -4  -6 2022.00 123.756   8
  -3  -4  -5 25654.9 861.966   6
  -3  -4  -5 26565.5 773.646   1
  -3  -4  -5 26839.8 916.653   9
  -3  -4  -5 26260.4 643.417   8
  -3  -4  -4 17771.0 644.598   6
  -3  -4  -4 17972.3 515.544   8
  -3  -4  -3 1954.43 194.352   6
  -3  -4  -3 1911.82 139.109   2
  -3  -4  -3 1739.86 95.0353   5
  -3  -4  -3 1779.16 154.676   8
  -3  -4  -2 15912.3 511.978   8
  -3  -4  -2 15765.2 419.340   5
  -3  -4  -2 14981.5 445.849   2
  -3  -4  -2 15423.6 542.124   6
  -3  -4  -1 7099.14 331.147   8
  -3  -4  -1 7455.38 295.359   5
  -3  -4  -1 6576.27 265.027   2
  -3  -4  -1 6920.87 336.509   6
  -3  -4   0 27283.3 772.607   8
  -3  -4   0 26089.5 739.250   5
  -3  -4   0 25638.8 654.706   2
  -3  -4   0 27505.8 768.993   6
  -3  -4   1 58483.9 1373.88   8
  -3  -4   1 59432.5 1401.04   5
  -3  -4   1 56227.0 1230.52   2
  -3  -4   2 54791.6 1319.86   8
  -3  -4   2 54438.9 1384.88   5
  -3  -4   2 54378.8 1182.09   2
  -3  -4   2 51676.2 1052.77   7
  -3  -4   3 11835.5 568.731   5
  -3  -4   3 11130.6 361.149   7
  -3  -4   4 3976.21 356.661   5
  -3  -4   4 4431.82 238.914   7
  -3  -4   5 15384.4 742.221   5
  -3  -4   5 15605.5 550.101   2
  -3  -4   5 14373.7 531.839   7
  -3  -4   6 2932.74 344.280   5
  -3  -4   7 7458.76 562.298   5
  -3  -4   8 10740.6 704.302   5
  -3  -4   8 10430.1 552.319   7
  -3  -4   9 5289.51 524.713   5
  -3  -4  10 6825.12 619.050   5
  -3  -4  11 3993.53 493.287   5
  -3  -4  12 2913.99 444.631   5
  -3  -3 -15 2681.82 522.565   9
  -3  -3 -15 2105.44 453.959   6
  -3  -3 -14 4644.79 618.220   9
  -3  -3 -14 5487.92 647.104   6
  -3  -3 -13 4890.86 604.047   9
  -3  -3 -13 4691.89 582.907   6
  -3  -3 -12 1659.32 350.904   6
  -3  -3 -12 1646.76 365.437   9
  -3  -3 -11 2937.49 427.285   6
  -3  -3 -11 3364.42 475.196   9
  -3  -3 -10 25212.1 806.806   3
  -3  -3 -10 23904.2 1126.59   6
  -3  -3 -10 26942.0 1265.83   9
  -3  -3  -9 13955.1 774.081   6
  -3  -3  -9 13620.0 835.177   9
  -3  -3  -9 14214.0 665.040   1
  -3  -3  -8 30231.5 1114.56   6
  -3  -3  -8 28632.0 1185.19   9
  -3  -3  -8 30339.6 822.078   3
  -3  -3  -8 31299.7 998.463   1
  -3  -3  -7 13860.6 653.661   6
  -3  -3  -7 13648.5 736.615   9
  -3  -3  -7 13687.7 455.428   3
  -3  -3  -7 13989.2 575.730   1
  -3  -3  -6 5221.47 361.301   6
  -3  -3  -6 4631.21 407.858   9
  -3  -3  -6 4950.37 233.593   3
  -3  -3  -6 4820.19 301.598   1
  -3  -3  -5 26917.1 822.991   6
  -3  -3  -5 27351.8 938.062   9
  -3  -3  -5 27093.8 652.394   3
  -3  -3  -5 28102.9 775.237   1
  -3  -3  -4 90761.6 1926.28   6
  -3  -3  -4 94271.9 2064.90   9
  -3  -3  -4 90926.2 1853.12   1
  -3  -3  -4 88821.0 1737.86   3
  -3  -3  -3 66864.8 1322.57   5
  -3  -3  -3 70020.4 1500.28   6
  -3  -3  -2 31108.7 782.540   6
  -3  -3  -2 30243.7 684.770   2
  -3  -3  -2 31058.8 682.544   5
  -3  -3  -1 31116.6 767.656   6
  -3  -3  -1 29663.4 708.638   5
  -3  -3  -1 29612.9 664.681   2
  -3  -3   0 41657.2 971.828   5
  -3  -3   0 41109.4 867.516   2
  -3  -3   1 14345.4 502.311   5
  -3  -3   1 14530.6 396.037   2
  -3  -3   2 14489.9 543.215   5
  -3  -3   2 14214.6 408.450   2
  -3  -3   2 13982.0 356.533   7
  -3  -3   3 24079.1 803.690   5
  -3  -3   3 25226.5 633.621   2
  -3  -3   3 23227.5 601.322   7
  -3  -3   4 10001.5 517.184   5
  -3  -3   4 10053.5 370.345   2
  -3  -3   4 9464.53 368.716   7
  -3  -3   5 15083.4 680.131   5
  -3  -3   5 13611.7 511.569   7
  -3  -3   6 22072.6 890.221   5
  -3  -3   6 20261.1 660.513   2
  -3  -3   6 20774.9 715.234   7
  -3  -3   7 4405.05 411.417   5
  -3  -3   8 9318.71 625.149   5
  -3  -3   8 9450.21 522.935   7
  -3  -3   9 18327.4 925.178   5
  -3  -3  10 10888.9 739.305   5
  -3  -3  11 8141.89 664.435   5
  -3  -3  12 1518.03 317.433   5
  -3  -2 -15 2279.06 503.815   9
  -3  -2 -14 1164.18 358.862   9
  -3  -2 -14 1316.15 325.636   6
  -3  -2 -13 3826.79 573.902   9
  -3  -2 -13 3804.08 521.314   6
  -3  -2 -12 2730.79 479.652   9
  -3  -2 -12 2777.83 434.019   6
  -3  -2 -11 9754.88 806.899   9
  -3  -2 -11 9691.31 725.449   6
  -3  -2 -10 15276.3 971.452   9
  -3  -2 -10 14988.5 858.720   6
  -3  -2  -9 12586.5 530.938   3
  -3  -2  -9 12249.1 820.113   9
  -3  -2  -9 12695.6 635.058   1
  -3  -2  -9 11865.6 702.214   6
  -3  -2  -8 12998.0 800.146   9
  -3  -2  -8 14000.8 622.420   1
  -3  -2  -8 13500.0 689.042   6
  -3  -2  -7 8409.84 372.289   3
  -3  -2  -7 8236.95 595.508   9
  -3  -2  -7 8666.54 440.889   1
  -3  -2  -7 8443.46 479.394   6
  -3  -2  -6 17740.8 557.188   3
  -3  -2  -6 19069.6 845.733   9
  -3  -2  -6 18359.1 625.646   1
  -3  -2  -6 18790.9 669.760   6
  -3  -2  -5 5321.09 253.165   3
  -3  -2  -5 5779.70 300.451   6
  -3  -2  -5 5633.13 415.311   9
  -3  -2  -5 5508.37 280.853   1
  -3  -2  -4 31119.8 872.602   7
  -3  -2  -4 31821.6 777.564   3
  -3  -2  -4 32772.3 799.645   6
  -3  -2  -4 34255.4 1023.35   9
  -3  -2  -4 33823.7 796.636   1
  -3  -2  -3 105676. 2133.78   7
  -3  -2  -3 103897. 2053.28   3
  -3  -2  -3 104115. 2051.95   6
  -3  -2  -3 107971. 2038.59   1
  -3  -2  -3 111458. 2265.31   9
  -3  -2  -2 7760.45 272.602   6
  -3  -2  -2 7703.12 264.010   5
  -3  -2  -2 7964.16 292.949   7
  -3  -2  -2 7978.07 325.701   9
  -3  -2  -1 20337.8 446.929   2
  -3  -2  -1 20512.1 492.373   7
  -3  -2  -1 20579.3 526.565   5
  -3  -2   0 13926.3 321.352   2
  -3  -2   0 14214.2 431.009   5
  -3  -2   0 13976.6 337.154   7
  -3  -2   1 10332.9 382.311   5
  -3  -2   1 10215.1 270.090   7
  -3  -2   1 9953.63 264.419   2
  -3  -2   2 45942.3 1108.00   5
  -3  -2   2 44545.1 914.645   2
  -3  -2   3 24056.4 749.639   5
  -3  -2   3 23302.6 569.181   2
  -3  -2   3 22972.1 848.283   4
  -3  -2   4 50652.9 1115.20   2
  -3  -2   4 49969.4 1323.68   5
  -3  -2   4 52099.7 1474.37   4
  -3  -2   4 52798.1 1352.89   9
  -3  -2   5 26353.0 920.104   9
  -3  -2   5 23852.8 854.149   5
  -3  -2   5 24611.2 676.842   2
  -3  -2   6 28597.8 987.708   5
  -3  -2   6 28020.1 865.942   7
  -3  -2   7 15999.4 813.175   9
  -3  -2   7 16390.0 746.945   5
  -3  -2   7 15290.6 561.261   2
  -3  -2   8 7585.80 524.621   5
  -3  -2   8 7298.16 457.886   7
  -3  -2   8 8485.40 622.335   9
  -3  -2   9 11436.0 683.055   5
  -3  -2  10 9680.51 661.818   5
  -3  -2  11 7654.15 612.885   5
  -3  -2  12 3945.74 465.889   5
  -3  -2  13 3092.61 440.739   5
  -3  -1 -15 3674.44 639.703   9
  -3  -1 -14 1892.78 465.571   9
  -3  -1 -13 415.446 251.138   6
  -3  -1 -13 133.353 221.871   9
  -3  -1 -12 13004.2 1005.16   9
  -3  -1 -12 11329.3 833.790   6
  -3  -1 -11 7972.65 777.435   9
  -3  -1 -11 8257.79 668.819   6
  -3  -1 -10 4594.87 581.351   9
  -3  -1 -10 5273.29 498.829   6
  -3  -1  -9 10420.4 584.539   1
  -3  -1  -9 8879.75 733.729   9
  -3  -1  -9 10757.9 653.204   6
  -3  -1  -8 12924.0 540.889   3
  -3  -1  -8 12500.1 596.950   1
  -3  -1  -8 11913.0 807.397   9
  -3  -1  -8 12745.7 656.541   6
  -3  -1  -7 7614.31 470.784   7
  -3  -1  -7 8872.17 474.757   6
  -3  -1  -7 8847.59 452.220   1
  -3  -1  -7 8416.13 632.878   9
  -3  -1  -6 28345.1 932.722   7
  -3  -1  -6 28942.6 814.872   3
  -3  -1  -6 28825.1 832.517   6
  -3  -1  -6 28390.6 835.655   1
  -3  -1  -6 28694.1 1142.45   9
  -3  -1  -5 13485.3 567.060   7
  -3  -1  -5 15234.6 511.664   3
  -3  -1  -5 15427.1 468.389   6
  -3  -1  -5 15382.0 502.481   1
  -3  -1  -5 14365.7 728.704   9
  -3  -1  -4 32289.6 906.547   7
  -3  -1  -4 31566.1 818.242   3
  -3  -1  -4 32377.1 698.048   6
  -3  -1  -4 32854.0 769.689   1
  -3  -1  -4 32327.9 1064.90   9
  -3  -1  -3 51759.1 1344.38   9
  -3  -1  -3 50466.9 1204.02   7
  -3  -1  -3 50106.8 1146.38   3
  -3  -1  -3 51301.2 989.651   6
  -3  -1  -3 53599.6 1043.71   1
  -3  -1  -3 50325.5 1076.95   4
  -3  -1  -2 54002.5 1252.42   9
  -3  -1  -2 51902.8 1170.47   4
  -3  -1  -2 52671.7 1173.95   7
  -3  -1  -1 7393.87 271.397   9
  -3  -1  -1 6935.81 270.992   7
  -3  -1  -1 6655.81 263.743   5
  -3  -1  -1 6665.88 321.405   4
  -3  -1   0 324.565 66.2299   7
  -3  -1   0 219.771 74.1115   5
  -3  -1   0 279.016 107.593   4
  -3  -1   1 20832.6 587.636   5
  -3  -1   1 21334.5 536.925   7
  -3  -1   2 2188.21 179.730   5
  -3  -1   2 2028.56 90.4460   2
  -3  -1   2 2280.12 130.945   9
  -3  -1   3 66615.7 1476.44   9
  -3  -1   3 68195.9 1527.49   5
  -3  -1   4 43490.0 1175.90   9
  -3  -1   4 45205.5 1333.23   4
  -3  -1   4 45219.6 1165.63   5
  -3  -1   5 15852.4 671.619   9
  -3  -1   5 14724.5 704.787   4
  -3  -1   5 14381.4 595.750   5
  -3  -1   6 21583.0 889.624   9
  -3  -1   6 22024.3 920.988   4
  -3  -1   6 21501.0 794.703   5
  -3  -1   7 9384.18 599.603   4
  -3  -1   7 9237.35 519.265   5
  -3  -1   8-10.7719 116.926   5
  -3  -1   8 9.67803 153.718   9
  -3  -1   9 1444.33 251.593   5
  -3  -1  10 1732.88 281.128   5
  -3  -1  11 7630.66 583.759   5
  -3  -1  12 783.257 241.285   5
  -3  -1  13 3179.93 430.492   5
  -3   0 -14 3422.05 631.627   9
  -3   0 -13 1142.55 296.691   6
  -3   0 -13 3023.97 552.702   9
  -3   0 -12 1622.44 330.250   6
  -3   0 -12 1049.70 345.791   9
  -3   0 -11 1389.75 289.180   6
  -3   0 -11 2451.15 470.412   9
  -3   0 -10 13382.2 981.933   9
  -3   0 -10 12673.6 773.656   6
  -3   0  -9 4561.92 570.858   9
  -3   0  -9 3221.64 373.483   6
  -3   0  -9 4121.83 379.443   1
  -3   0  -8 22597.0 918.373   7
  -3   0  -8 22651.9 903.201   6
  -3   0  -8 23059.0 873.070   1
  -3   0  -8 22291.1 1177.62   9
  -3   0  -7 23093.7 886.020   7
  -3   0  -7 23241.6 779.646   3
  -3   0  -7 22163.4 795.257   1
  -3   0  -7 22154.4 1114.00   9
  -3   0  -7 21996.2 792.597   6
  -3   0  -6 9455.82 513.353   7
  -3   0  -6 10216.5 458.080   1
  -3   0  -6 10358.5 710.132   9
  -3   0  -6 10178.5 423.261   6
  -3   0  -5 38603.5 1118.12   7
  -3   0  -5 39402.4 839.737   6
  -3   0  -5 37537.7 971.944   1
  -3   0  -5 37895.1 1358.84   9
  -3   0  -4 59784.0 1472.47   7
  -3   0  -4 61739.1 1718.70   9
  -3   0  -4 61936.9 1396.31   3
  -3   0  -4 60102.0 1276.97   1
  -3   0  -4 59435.9 1208.72   4
  -3   0  -3 70651.3 1608.22   7
  -3   0  -3 70153.8 1798.41   9
  -3   0  -3 71754.0 1560.21   3
  -3   0  -3 69909.2 1456.12   4
  -3   0  -3 71867.0 1369.34   1
  -3   0  -2 42009.7 1153.30   9
  -3   0  -2 43193.1 1007.25   4
  -3   0  -2 42997.8 1053.59   7
  -3   0  -1 3810.42 241.786   9
  -3   0  -1 3610.23 201.435   5
  -3   0  -1 3705.13 233.306   4
  -3   0  -1 3358.84 214.097   7
  -3   0   0 40070.1 883.834   9
  -3   0   0 40773.6 956.220   7
  -3   0   0 38557.5 1045.36   4
  -3   0   0 41173.1 941.733   5
  -3   0   1 25477.9 683.406   5
  -3   0   1 26548.2 695.511   7
  -3   0   2 40904.4 974.167   1
  -3   0   2 40279.9 865.400   9
  -3   0   2 39756.4 966.796   7
  -3   0   2 39930.5 974.229   5
  -3   0   2 39991.4 762.032   2
  -3   0   3 4280.27 260.126   5
  -3   0   3 4033.70 268.688   1
  -3   0   3 4137.31 244.922   9
  -3   0   4 9956.62 469.849   1
  -3   0   4 9501.94 421.068   5
  -3   0   4 9234.84 527.214   4
  -3   0   4 9282.80 443.577   9
  -3   0   5 31069.2 913.711   5
  -3   0   5 31145.2 1094.30   4
  -3   0   5 29938.5 1003.99   9
  -3   0   6 15111.6 688.519   1
  -3   0   6 14829.7 604.623   5
  -3   0   6 14053.8 726.435   4
  -3   0   6 13855.1 693.605   9
  -3   0   7 6411.44 410.696   5
  -3   0   7 6828.51 481.846   1
  -3   0   7 6935.87 515.080   4
  -3   0   8 10431.5 553.084   5
  -3   0   8 10068.5 618.995   1
  -3   0   8 8957.49 657.125   9
  -3   0   9 7206.62 490.647   5
  -3   0   9 8689.44 605.054   1
  -3   0   9 6790.96 600.449   9
  -3   0  10 15666.1 775.084   5
  -3   0  10 16834.6 907.879   1
  -3   0  11 4016.59 409.682   5
  -3   0  12 5662.16 499.654   5
  -3   0  13 3605.45 434.681   5
  -3   0  14 1078.33 275.619   5
  -3   1 -14 3587.07 668.485   9
  -3   1 -13 4134.73 680.219   9
  -3   1 -12 162.200 216.202   9
  -3   1 -12 384.488 225.594   6
  -3   1 -11 1026.25 377.716   9
  -3   1 -11 1253.63 301.237   6
  -3   1 -10 7347.74 773.197   9
  -3   1 -10 6402.40 551.727   6
  -3   1  -9 8166.48 575.148   6
  -3   1  -9 8164.30 580.881   7
  -3   1  -9 8756.99 563.013   1
  -3   1  -9 7264.25 798.859   9
  -3   1  -8 28387.6 1084.74   7
  -3   1  -8 29555.4 1431.70   9
  -3   1  -8 26023.2 994.662   6
  -3   1  -8 27975.8 1009.72   1
  -3   1  -7 17083.6 713.019   1
  -3   1  -7 17590.4 1037.69   9
  -3   1  -7 18646.3 804.012   7
  -3   1  -7 18402.1 482.729   6
  -3   1  -7 17573.6 700.143   6
  -3   1  -7 18601.7 455.390   4
  -3   1  -7 17767.5 464.861   4
  -3   1  -6 13631.5 854.907   9
  -3   1  -6 14368.2 660.627   7
  -3   1  -6 14940.0 603.417   3
  -3   1  -6 13457.9 358.103   6
  -3   1  -6 13493.5 566.851   1
  -3   1  -6 13661.7 394.995   4
  -3   1  -5 40801.0 1473.79   9
  -3   1  -5 40356.3 1193.26   7
  -3   1  -5 43048.0 1120.84   3
  -3   1  -5 39376.4 879.961   6
  -3   1  -5 39625.9 783.540   6
  -3   1  -5 40054.2 903.304   4
  -3   1  -5 38783.8 1036.26   1
  -3   1  -4 21334.7 612.907   1
  -3   1  -4 21940.1 951.063   9
  -3   1  -4 21542.5 762.453   7
  -3   1  -4 21995.8 600.619   4
  -3   1  -3 9816.83 313.879   1
  -3   1  -3 10208.5 576.914   9
  -3   1  -3 9462.55 371.126   4
  -3   1  -3 10149.9 465.930   7
  -3   1  -2 3235.03 294.608   9
  -3   1  -2 3125.75 217.546   4
  -3   1  -2 3504.82 252.130   7
  -3   1  -1 19612.1 665.449   9
  -3   1  -1 19156.6 625.880   7
  -3   1  -1 18882.5 626.979   4
  -3   1   0 95441.4 2097.37   4
  -3   1   0 98867.9 2036.86   7
  -3   1   0 97391.0 1788.99   2
  -3   1   0 96094.5 1963.46   5
  -3   1   0 94438.0 1795.81   1
  -3   1   1 15866.1 470.702   1
  -3   1   1 16793.2 640.240   4
  -3   1   1 17416.7 570.769   7
  -3   1   1 16884.8 527.580   5
  -3   1   1 17054.5 379.278   2
  -3   1   2 9316.70 407.529   7
  -3   1   2 9686.11 380.002   5
  -3   1   2 9257.29 384.508   1
  -3   1   2 9334.80 250.124   2
  -3   1   3 4098.95 282.329   1
  -3   1   3 4735.11 254.359   9
  -3   1   3 4208.27 251.646   5
  -3   1   3 4077.23 162.584   2
  -3   1   4 5172.14 345.471   1
  -3   1   4 5116.27 296.741   5
  -3   1   4 5016.12 200.916   2
  -3   1   4 5086.46 314.620   9
  -3   1   5 16341.7 678.636   9
  -3   1   5 16730.9 599.596   5
  -3   1   5 17329.4 781.458   4
  -3   1   6 23296.6 923.152   9
  -3   1   6 23805.1 788.773   5
  -3   1   6 25904.1 1020.84   4
  -3   1   6 23956.5 924.503   1
  -3   1   7 26673.9 884.257   5
  -3   1   7 26496.7 1085.73   4
  -3   1   7 27639.8 1056.38   1
  -3   1   8 3041.54 287.196   5
  -3   1   8 3769.54 422.676   9
  -3   1   8 3451.95 383.248   1
  -3   1   9 9652.69 537.751   5
  -3   1   9 7960.21 658.110   9
  -3   1   9 9957.89 660.857   1
  -3   1  10 15743.3 745.242   5
  -3   1  10 16981.8 917.571   1
  -3   1  11 8844.36 575.487   5
  -3   1  11 10090.9 728.418   1
  -3   1  12 5275.78 465.600   5
  -3   1  12 5736.97 579.279   1
  -3   1  13 4208.55 438.657   5
  -3   1  13 4737.90 558.746   1
  -3   1  14 1866.09 327.688   5
  -3   2 -13 3024.19 618.370   9
  -3   2 -12 2162.91 514.985   9
  -3   2 -11 5805.57 759.684   9
  -3   2 -10 6224.74 543.285   7
  -3   2 -10 5656.52 519.199   6
  -3   2 -10 6946.49 800.475   9
  -3   2  -9 2043.18 313.407   7
  -3   2  -9 1743.62 162.684   6
  -3   2  -9 1528.75 413.248   9
  -3   2  -9 2017.79 157.620   4
  -3   2  -9 1975.71 143.198   4
  -3   2  -8 3323.86 372.287   7
  -3   2  -8 3692.27 361.073   1
  -3   2  -8 3384.76 206.885   6
  -3   2  -8 3670.65 546.464   9
  -3   2  -8 3780.01 234.381   4
  -3   2  -8 3450.30 202.752   4
  -3   2  -7 15548.2 769.112   7
  -3   2  -7 16114.1 715.723   1
  -3   2  -7 16540.2 487.220   6
  -3   2  -7 16504.1 1047.50   9
  -3   2  -7 16761.7 520.151   4
  -3   2  -6 18234.7 794.745   7
  -3   2  -6 17913.1 485.490   6
  -3   2  -6 18283.9 704.096   1
  -3   2  -6 18067.0 1044.90   9
  -3   2  -6 17248.5 548.888   4
  -3   2  -5 716.153 245.306   9
  -3   2  -5 717.394 133.537   1
  -3   2  -5 844.096 86.3252   6
  -3   2  -5 674.717 157.825   7
  -3   2  -5 766.674 147.840   3
  -3   2  -5 818.094 116.076   4
  -3   2  -4 3424.27 302.531   7
  -3   2  -4 3387.38 228.339   1
  -3   2  -4 3260.68 171.682   6
  -3   2  -4 3788.83 415.143   9
  -3   2  -4 3686.56 237.911   4
  -3   2  -3 18518.7 697.259   7
  -3   2  -3 17720.8 508.050   1
  -3   2  -3 17714.0 530.897   6
  -3   2  -3 18071.9 605.250   4
  -3   2  -3 17885.9 831.516   9
  -3   2  -2 45704.2 1223.26   7
  -3   2  -2 47157.5 1371.70   9
  -3   2  -2 44581.1 1134.17   6
  -3   2  -2 45283.8 1163.41   4
  -3   2  -1 94203.4 2125.58   9
  -3   2  -1 91296.6 2029.30   7
  -3   2  -1 89631.7 2018.82   4
  -3   2  -1 91470.2 1792.63   2
  -3   2  -1 90471.5 1695.13   1
  -3   2   0 23664.7 758.891   7
  -3   2   0 23955.5 801.030   4
  -3   2   0 23545.8 569.978   2
  -3   2   0 23950.3 561.315   1
  -3   2   1 13220.0 423.906   1
  -3   2   1 13639.7 589.494   4
  -3   2   1 13985.8 542.454   7
  -3   2   1 13524.6 479.200   5
  -3   2   1 13054.8 361.774   2
  -3   2   2 2345.49 223.385   7
  -3   2   2 2098.79 122.454   2
  -3   2   2 2322.66 189.640   5
  -3   2   2 1980.90 180.780   1
  -3   2   3 8624.12 419.786   1
  -3   2   3 8431.42 387.491   9
  -3   2   3 8819.70 440.023   7
  -3   2   3 8258.77 372.408   5
  -3   2   3 8807.94 283.817   2
  -3   2   4 30603.7 956.726   1
  -3   2   4 30854.2 849.102   5
  -3   2   4 29592.0 702.606   2
  -3   2   4 30310.3 904.729   9
  -3   2   5 17780.6 506.100   2
  -3   2   5 17180.5 695.543   9
  -3   2   5 18925.0 632.139   5
  -3   2   5 18202.8 823.638   4
  -3   2   6 23033.9 633.065   2
  -3   2   6 21605.4 896.489   1
  -3   2   6 22573.8 888.229   9
  -3   2   6 24205.5 766.942   5
  -3   2   6 23563.2 983.477   4
  -3   2   7 21728.3 758.088   5
  -3   2   7 21783.7 945.011   1
  -3   2   7 21606.5 635.799   2
  -3   2   8 9901.92 642.994   1
  -3   2   8 8435.67 617.806   9
  -3   2   8 8832.55 470.720   5
  -3   2   8 8502.02 382.713   2
  -3   2   9 7878.46 468.705   5
  -3   2   9 8077.40 614.958   1
  -3   2   9 6466.73 582.258   9
  -3   2  10 15943.6 721.744   5
  -3   2  10 17041.4 935.918   1
  -3   2  11 19241.8 833.406   5
  -3   2  11 19150.3 1056.92   1
  -3   2  12 6453.99 492.585   5
  -3   2  12 7660.86 682.826   1
  -3   2  13 2113.71 306.649   5
  -3   2  13 2307.51 426.164   1
  -3   2  14 702.230 226.502   5
  -3   2  14 1170.77 333.725   1
  -3   3 -12 5058.74 759.748   9
  -3   3 -11 4042.46 668.711   9
  -3   3 -10 4308.03 473.732   7
  -3   3 -10 4937.64 714.737   9
  -3   3  -9 2103.71 328.060   7
  -3   3  -9 1519.67 184.621   4
  -3   3  -9 2480.32 504.364   9
  -3   3  -8 2759.91 519.468   9
  -3   3  -8 2283.17 323.676   7
  -3   3  -8 2603.13 200.472   6
  -3   3  -8 2078.79 290.921   1
  -3   3  -8 3007.06 228.873   4
  -3   3  -7 12010.0 948.239   9
  -3   3  -7 11685.4 439.266   6
  -3   3  -7 10681.7 653.311   7
  -3   3  -7 12033.9 627.206   1
  -3   3  -7 11704.2 484.700   4
  -3   3  -6 13633.6 947.475   9
  -3   3  -6 13993.6 475.759   6
  -3   3  -6 14018.0 716.508   7
  -3   3  -6 13024.1 616.191   1
  -3   3  -6 13395.8 530.704   4
  -3   3  -5 7939.48 676.696   9
  -3   3  -5 9225.99 373.844   6
  -3   3  -5 8964.12 542.814   7
  -3   3  -5 8203.97 433.923   1
  -3   3  -5 9220.78 430.138   4
  -3   3  -4 19108.0 989.779   9
  -3   3  -4 20765.5 818.222   7
  -3   3  -4 20822.3 637.885   6
  -3   3  -4 18112.5 628.116   1
  -3   3  -4 20400.9 697.845   4
  -3   3  -3 24739.4 1069.16   9
  -3   3  -3 23818.2 875.637   7
  -3   3  -3 24325.6 832.742   3
  -3   3  -3 24457.8 774.897   6
  -3   3  -3 24975.2 676.374   1
  -3   3  -3 25129.1 812.843   4
  -3   3  -2 47387.0 1318.98   7
  -3   3  -2 47722.9 1278.25   3
  -3   3  -2 46555.6 1294.67   6
  -3   3  -2 47277.7 1472.89   9
  -3   3  -2 47390.0 1269.58   4
  -3   3  -1 11188.9 586.123   9
  -3   3  -1 9675.93 491.856   7
  -3   3  -1 10086.5 469.457   3
  -3   3  -1 8816.50 521.992   6
  -3   3  -1 9455.87 355.178   2
  -3   3  -1 9368.30 307.086   1
  -3   3   0 7967.07 437.262   7
  -3   3   0 8025.14 294.318   1
  -3   3   0 8455.21 419.061   3
  -3   3   0 7971.40 305.256   2
  -3   3   1 18161.7 700.474   7
  -3   3   1 18881.1 517.464   2
  -3   3   1 20012.4 567.509   1
  -3   3   2 7252.77 421.694   7
  -3   3   2 7663.21 283.038   2
  -3   3   2 7362.59 349.176   1
  -3   3   3 18736.7 718.154   7
  -3   3   3 17961.8 502.770   2
  -3   3   3 18464.7 611.543   5
  -3   3   3 18343.1 652.002   1
  -3   3   4 5119.02 364.158   7
  -3   3   4 5338.56 305.760   5
  -3   3   4 5110.88 238.678   2
  -3   3   4 5133.79 343.958   9
  -3   3   5 9754.69 364.502   2
  -3   3   5 10465.4 533.423   9
  -3   3   5 10033.8 442.612   5
  -3   3   5 10897.4 638.902   4
  -3   3   6 30640.9 903.995   5
  -3   3   6 30090.2 790.264   2
  -3   3   6 30713.9 1103.09   1
  -3   3   7 5061.51 339.429   5
  -3   3   7 5583.40 293.148   2
  -3   3   7 5110.86 453.087   1
  -3   3   8 21739.8 1014.17   9
  -3   3   8 21854.7 778.579   5
  -3   3   8 20559.9 986.313   1
  -3   3   8 22034.6 684.533   2
  -3   3   9 3029.43 283.451   5
  -3   3   9 2667.12 372.398   1
  -3   3   9 2774.49 232.414   2
  -3   3  10 3509.56 326.129   5
  -3   3  10 3988.77 475.059   1
  -3   3  10 3647.18 282.312   2
  -3   3  11 11301.1 600.369   5
  -3   3  11 10200.9 782.021   1
  -3   3  11 9927.07 503.365   2
  -3   3  12 1440.22 208.676   2
  -3   3  12 2249.51 400.306   1
  -3   3  12 1798.82 264.829   5
  -3   3  13 2165.09 267.803   2
  -3   3  13 2810.30 461.761   1
  -3   3  13 2960.80 352.516   5
  -3   3  14 752.043 296.795   1
  -3   3  14 543.307 163.454   2
  -3   3  14 556.675 193.953   5
  -3   4 -11 3225.47 679.174   9
  -3   4 -11 4262.71 518.623   7
  -3   4 -10 7526.41 923.515   9
  -3   4 -10 7922.24 659.062   7
  -3   4  -9 3079.42 602.911   9
  -3   4  -9 2749.29 395.834   7
  -3   4  -8 364.360 258.393   9
  -3   4  -8 599.967 214.927   7
  -3   4  -7 8664.09 609.197   7
  -3   4  -7 7781.21 802.849   9
  -3   4  -7 7453.27 520.720   1
  -3   4  -7 8175.26 404.012   6
  -3   4  -6 2135.54 412.587   9
  -3   4  -6 3153.87 315.083   1
  -3   4  -6 3270.50 255.843   6
  -3   4  -6 2482.09 320.769   7
  -3   4  -5 27288.6 1058.06   7
  -3   4  -5 26115.9 1331.51   9
  -3   4  -5 25819.7 888.210   1
  -3   4  -5 28567.7 866.562   6
  -3   4  -4 35872.0 1211.88   7
  -3   4  -4 36622.0 1499.31   9
  -3   4  -4 35432.8 999.859   1
  -3   4  -4 36243.2 1065.09   6
  -3   4  -3 11327.1 557.570   6
  -3   4  -3 11201.8 600.013   7
  -3   4  -3 11613.0 755.666   9
  -3   4  -2 3321.64 319.930   7
  -3   4  -2 3944.81 320.528   3
  -3   4  -2 3586.48 337.640   6
  -3   4  -2 3250.49 234.395   2
  -3   4  -2 3614.35 391.510   9
  -3   4  -1 16577.5 703.189   4
  -3   4  -1 16287.2 697.046   7
  -3   4  -1 16255.4 654.787   3
  -3   4  -1 14996.1 758.691   6
  -3   4  -1 14787.5 464.438   1
  -3   4  -1 14979.4 513.806   2
  -3   4   0 47665.8 1362.92   4
  -3   4   0 44471.4 1298.46   7
  -3   4   0 43942.5 1236.28   3
  -3   4   0 43998.3 1516.51   6
  -3   4   0 43773.3 1037.43   1
  -3   4   0 44634.7 1054.66   2
  -3   4   1 19172.2 800.304   4
  -3   4   1 18423.5 739.441   7
  -3   4   1 17938.4 538.478   2
  -3   4   1 17290.6 929.755   6
  -3   4   1 17548.4 567.457   1
  -3   4   2 12371.7 600.544   7
  -3   4   2 13537.1 674.432   4
  -3   4   2 13036.8 502.775   1
  -3   4   2 12586.7 428.084   2
  -3   4   3 11724.7 584.873   7
  -3   4   3 11383.8 634.385   4
  -3   4   3 11042.8 499.592   1
  -3   4   3 11133.5 396.792   2
  -3   4   4 912.893 146.738   5
  -3   4   4 905.357 115.553   2
  -3   4   4 1120.09 198.077   7
  -3   4   5 9953.18 571.327   7
  -3   4   5 11187.4 482.253   5
  -3   4   5 11262.8 416.299   2
  -3   4   6 21176.1 900.547   1
  -3   4   6 21862.0 899.646   9
  -3   4   6 21910.2 729.580   5
  -3   4   6 21187.4 645.438   2
  -3   4   7 5860.60 492.874   1
  -3   4   7 6385.23 492.044   9
  -3   4   7 5905.33 360.406   5
  -3   4   7 5708.87 311.933   2
  -3   4   8 5151.96 486.219   1
  -3   4   8 4648.83 454.915   9
  -3   4   8 4643.10 329.073   5
  -3   4   8 4511.91 291.691   2
  -3   4   9 2464.54 255.879   5
  -3   4   9 2152.06 218.107   2
  -3   4   9 1787.69 335.291   1
  -3   4  10 3728.57 324.069   5
  -3   4  10 3105.74 273.104   2
  -3   4  11 3077.21 309.739   5
  -3   4  11 3358.10 291.458   2
  -3   4  11 2626.23 430.820   1
  -3   4  12 7898.80 514.413   5
  -3   4  12 7638.51 465.357   2
  -3   4  12 7846.41 722.843   1
  -3   4  13 2728.14 479.233   1
  -3   4  13 2927.64 306.030   2
  -3   4  14 2143.52 310.465   5
  -3   4  14 1755.07 255.754   2
  -3   4  14 2152.50 442.066   1
  -3   5 -10 6380.70 617.990   7
  -3   5 -10 5657.92 850.754   9
  -3   5  -9 6318.61 599.975   7
  -3   5  -9 7886.95 933.112   9
  -3   5  -8 3497.14 425.210   7
  -3   5  -8 3535.99 626.918   9
  -3   5  -7 5870.19 729.909   9
  -3   5  -7 5130.82 511.345   7
  -3   5  -6 26179.4 1104.87   7
  -3   5  -6 22595.0 922.923   1
  -3   5  -6 24023.9 1400.82   9
  -3   5  -6 23778.2 919.156   4
  -3   5  -5 22741.0 989.029   7
  -3   5  -5 20455.1 803.650   1
  -3   5  -5 22002.9 839.884   6
  -3   5  -5 21696.4 1254.76   9
  -3   5  -5 20468.2 842.491   4
  -3   5  -4 4012.00 393.656   7
  -3   5  -4 3674.43 289.113   1
  -3   5  -4 3572.75 331.166   6
  -3   5  -4 4150.45 520.490   9
  -3   5  -4 3324.05 324.848   4
  -3   5  -3 14298.3 719.113   6
  -3   5  -3 14598.9 734.326   7
  -3   5  -3 15780.2 937.589   9
  -3   5  -3 14293.0 696.914   4
  -3   5  -2 8140.11 641.455   9
  -3   5  -2 7451.58 504.037   7
  -3   5  -2 7239.17 532.293   6
  -3   5  -2 8194.30 511.959   4
  -3   5  -2 7893.99 397.103   2
  -3   5  -1 6912.24 474.799   7
  -3   5  -1 7273.25 334.292   1
  -3   5  -1 6861.13 552.306   6
  -3   5  -1 7673.63 502.064   4
  -3   5  -1 7396.29 365.106   2
  -3   5   0 24964.0 730.298   1
  -3   5   0 25807.6 747.876   2
  -3   5   0 24560.5 945.011   7
  -3   5   1 12134.8 486.883   1
  -3   5   1 12916.4 647.922   7
  -3   5   1 13036.1 475.955   2
  -3   5   2 4353.45 373.478   7
  -3   5   2 3988.02 244.601   2
  -3   5   2 3798.80 502.470   6
  -3   5   3 6640.27 321.096   2
  -3   5   3 6716.58 465.289   7
  -3   5   4 20459.8 634.103   2
  -3   5   4 21077.6 877.407   7
  -3   5   5 12223.7 668.853   7
  -3   5   5 12202.1 659.963   9
  -3   5   5 11542.1 452.275   2
  -3   5   5 11703.9 625.311   1
  -3   5   6 2842.90 329.415   1
  -3   5   6 2916.46 333.052   9
  -3   5   6 2499.91 318.272   7
  -3   5   6 2943.50 256.992   5
  -3   5   6 3158.22 230.555   2
  -3   5   7 3899.98 293.579   5
  -3   5   7 3897.04 399.127   1
  -3   5   7 3596.89 258.119   2
  -3   5   8 3289.60 283.009   5
  -3   5   8 2805.31 380.771   1
  -3   5   8 3464.65 263.202   2
  -3   5   9 9344.54 488.793   5
  -3   5   9 9125.06 694.634   1
  -3   5   9 8793.84 446.894   2
  -3   5  10 6488.48 418.479   5
  -3   5  10 6324.07 615.898   1
  -3   5  10 6137.03 386.990   2
  -3   5  11 3415.10 320.015   5
  -3   5  11 4301.89 537.696   1
  -3   5  11 4174.10 328.845   2
  -3   5  12 3467.08 338.568   5
  -3   5  12 3537.39 526.065   1
  -3   5  12 3461.13 317.757   2
  -3   5  13 1261.02 230.716   5
  -3   5  13 992.220 195.110   2
  -3   5  13 1311.73 371.436   1
  -3   6  -9 829.432 422.854   9
  -3   6  -9 2247.47 391.403   7
  -3   6  -8 2742.93 595.447   9
  -3   6  -8 3189.86 430.752   7
  -3   6  -7 1580.41 434.434   9
  -3   6  -7 2032.37 351.127   7
  -3   6  -6 3104.99 574.939   9
  -3   6  -6 2496.21 365.929   7
  -3   6  -5 1374.91 380.810   9
  -3   6  -5 747.168 215.964   7
  -3   6  -4 2600.59 463.961   9
  -3   6  -4 2313.16 250.217   1
  -3   6  -4 2762.98 349.223   7
  -3   6  -3 2392.35 322.014   7
  -3   6  -3 2626.66 426.782   9
  -3   6  -2 2836.84 346.038   7
  -3   6  -2 3013.14 424.641   9
  -3   6  -2 2533.94 244.869   2
  -3   6  -1 8504.27 431.865   2
  -3   6  -1 9018.42 583.702   7
  -3   6   0 2913.66 339.647   7
  -3   6   0 3064.12 430.744   6
  -3   6   0 3067.95 244.492   2
  -3   6   1 33584.9 1192.68   7
  -3   6   1 34073.5 943.309   2
  -3   6   1 31622.0 1508.85   6
  -3   6   2 11393.2 645.191   7
  -3   6   2 10425.0 865.673   6
  -3   6   2 11519.2 474.307   2
  -3   6   3 16041.4 782.455   7
  -3   6   3 16586.3 584.727   2
  -3   6   3 15817.0 669.581   1
  -3   6   4 6115.90 482.989   7
  -3   6   4 6093.06 335.834   2
  -3   6   4 6281.56 426.411   1
  -3   6   5 2369.74 326.634   7
  -3   6   5 2268.20 208.304   2
  -3   6   5 2303.57 291.278   1
  -3   6   6 3018.64 370.849   7
  -3   6   6 2734.00 235.028   2
  -3   6   6 3455.44 376.250   1
  -3   6   7 6886.47 554.930   7
  -3   6   7 7415.58 394.303   2
  -3   6   7 7781.90 581.385   1
  -3   6   8 3498.75 409.931   7
  -3   6   8 3113.54 278.741   5
  -3   6   8 2986.33 398.997   1
  -3   6   8 3093.32 265.003   2
  -3   6   9 2559.35 256.759   5
  -3   6   9 2624.02 395.093   1
  -3   6   9 2126.86 231.553   2
  -3   6  10 6452.47 418.938   5
  -3   6  10 6915.86 649.682   1
  -3   6  10 6370.27 405.766   2
  -3   6  11 4211.64 342.143   5
  -3   6  11 3531.21 500.895   1
  -3   6  11 3723.80 324.530   2
  -3   6  12 1879.30 247.339   5
  -3   6  12 1752.08 240.890   2
  -3   6  12 1120.33 350.780   1
  -3   6  13 1936.55 433.046   1
  -3   6  13 2050.08 266.940   2
  -3   7  -7 1882.90 354.763   7
  -3   7  -7 2532.74 576.852   9
  -3   7  -6 3041.52 420.190   7
  -3   7  -6 3368.32 611.403   9
  -3   7  -5 5509.21 731.590   9
  -3   7  -5 5757.12 542.664   7
  -3   7  -4 4055.96 597.729   9
  -3   7  -4 4252.23 459.061   7
  -3   7  -3 2864.14 372.095   7
  -3   7  -3 2632.03 463.885   9
  -3   7  -3 2586.88 241.552   1
  -3   7  -2 6912.32 392.416   1
  -3   7  -2 6610.96 665.928   9
  -3   7  -2 5999.27 406.351   2
  -3   7  -1 5576.46 596.210   9
  -3   7  -1 5072.23 468.996   7
  -3   7  -1 4839.30 565.049   6
  -3   7  -1 5484.04 369.991   2
  -3   7  -1 6485.96 378.479   1
  -3   7   0 7162.28 409.050   1
  -3   7   0 7456.71 417.589   2
  -3   7   0 7718.38 563.896   7
  -3   7   1 25314.2 861.619   1
  -3   7   1 25399.3 828.370   2
  -3   7   1 25453.5 1063.84   7
  -3   7   2 19835.4 759.971   1
  -3   7   2 19744.5 920.644   7
  -3   7   2 17689.9 667.153   2
  -3   7   3 1844.35 301.475   7
  -3   7   3 1449.23 214.011   1
  -3   7   3 1876.44 209.005   2
  -3   7   4 2286.87 325.363   7
  -3   7   4 2106.41 275.040   1
  -3   7   4 2334.56 226.138   2
  -3   7   5 6585.67 542.945   7
  -3   7   5 6880.96 499.919   1
  -3   7   5 6748.86 385.424   2
  -3   7   6 4238.06 438.931   7
  -3   7   6 4172.53 412.219   1
  -3   7   6 3729.70 288.654   2
  -3   7   7 3765.24 436.320   7
  -3   7   7 3403.43 409.822   1
  -3   7   7 3766.17 297.987   2
  -3   7   8 4684.07 499.837   7
  -3   7   8 5481.18 530.790   1
  -3   7   8 4832.57 341.440   2
  -3   7   9 3975.80 476.562   7
  -3   7   9 3999.91 496.845   1
  -3   7   9 4027.73 326.038   2
  -3   7  10 3491.42 454.387   7
  -3   7  10 2846.09 287.436   2
  -3   7  10 3057.66 448.880   1
  -3   7  11 9160.39 807.249   1
  -3   7  11 8007.55 497.573   2
  -3   7  11 9255.89 510.947   5
  -3   7  12 3969.32 363.565   2
  -3   7  12 4722.02 616.161   1
  -3   8  -6 1060.13 291.780   7
  -3   8  -6 1902.96 491.326   9
  -3   8  -5 1529.13 312.955   7
  -3   8  -5 1779.33 525.705   9
  -3   8  -4 3476.52 438.562   7
  -3   8  -4 3534.28 594.497   9
  -3   8  -3 3378.18 424.020   7
  -3   8  -3 3073.69 531.635   9
  -3   8  -3 2679.92 270.210   1
  -3   8  -2 3303.66 414.538   7
  -3   8  -2 3240.73 525.841   9
  -3   8  -2 3265.30 322.373   2
  -3   8  -2 3703.79 306.812   1
  -3   8  -1 7907.18 617.048   7
  -3   8  -1 7598.03 746.771   9
  -3   8  -1 8099.31 464.760   1
  -3   8  -1 8009.04 485.295   2
  -3   8   0 7361.78 447.381   1
  -3   8   0 7414.35 594.804   7
  -3   8   0 7140.30 441.958   2
  -3   8   1 4226.93 343.173   1
  -3   8   1 3525.87 418.549   7
  -3   8   1 3680.32 308.136   2
  -3   8   2 4116.21 354.351   1
  -3   8   2 3887.19 437.274   7
  -3   8   2 3738.65 307.957   2
  -3   8   3 7759.57 499.657   1
  -3   8   3 6976.46 417.200   2
  -3   8   3 6704.19 561.983   7
  -3   8   4 7927.14 620.385   7
  -3   8   4 7593.68 529.105   1
  -3   8   4 8230.22 448.475   2
  -3   8   5 7865.56 623.339   7
  -3   8   5 6688.07 519.535   1
  -3   8   5 7197.24 423.392   2
  -3   8   6 3106.58 410.812   7
  -3   8   6 2648.68 348.605   1
  -3   8   6 2711.75 264.443   2
  -3   8   7 6537.46 585.681   7
  -3   8   7 6471.39 561.080   1
  -3   8   7 5738.57 390.433   2
  -3   8   8 4360.48 498.792   7
  -3   8   8 4392.74 501.038   1
  -3   8   8 4252.26 342.338   2
  -3   8   9 2775.67 410.769   7
  -3   8   9 2539.00 405.703   1
  -3   8   9 2422.25 271.459   2
  -3   8  10 6129.94 636.707   7
  -3   8  10 6215.96 655.979   1
  -3   8  10 6384.80 440.460   2
  -3   8  11 3286.17 474.037   7
  -3   8  11 2789.15 308.538   2
  -3   8  11 3281.67 511.936   1
  -3   9  -4 4572.43 532.977   7
  -3   9  -4 5217.68 759.370   9
  -3   9  -3 6278.53 611.647   7
  -3   9  -3 7158.13 837.736   9
  -3   9  -2 2314.64 485.022   9
  -3   9  -2 2359.06 382.707   7
  -3   9  -1 2837.03 297.977   1
  -3   9  -1 2484.75 480.266   9
  -3   9  -1 2523.09 302.253   2
  -3   9  -1 3207.32 438.109   7
  -3   9   0 1352.66 224.718   1
  -3   9   0 1610.19 409.823   9
  -3   9   0 855.517 263.013   7
  -3   9   0 1176.11 206.144   2
  -3   9   1 2727.99 400.728   7
  -3   9   1 3402.40 342.434   1
  -3   9   1 2841.49 298.916   2
  -3   9   2 3494.84 350.692   1
  -3   9   2 4061.76 471.531   7
  -3   9   2 3229.09 309.169   2
  -3   9   3 6127.67 476.877   1
  -3   9   3 6921.84 593.762   7
  -3   9   3 5684.94 403.236   2
  -3   9   4 5949.13 486.458   1
  -3   9   4 5447.32 391.380   2
  -3   9   4 6880.57 602.972   7
  -3   9   5 4834.74 370.128   2
  -3   9   5 4587.93 457.379   1
  -3   9   5 4554.50 498.944   7
  -3   9   6 2396.18 267.289   2
  -3   9   6 2484.49 351.073   1
  -3   9   6 3191.19 430.358   7
  -3   9   7 2040.09 249.662   2
  -3   9   7 2546.07 387.259   1
  -3   9   7 2255.84 377.672   7
  -3   9   8 3311.48 317.095   2
  -3   9   8 2766.23 429.012   1
  -3   9   9 1872.61 256.896   2
  -3   9   9 1761.64 369.464   1
  -3   9   9 1895.41 372.556   7
  -3   9  10 1138.64 213.237   2
  -3   9  10 1107.59 321.892   1
  -3   9  10 1231.33 304.555   7
  -3  10   0 3275.77 569.443   9
  -3  10   0 2872.34 444.187   7
  -3  10   0 2842.44 326.177   2
  -3  10   1 3664.21 482.998   7
  -3  10   1 3754.38 363.368   2
  -3  10   2 3917.60 482.038   7
  -3  10   2 3721.27 384.565   1
  -3  10   2 3414.94 342.933   2
  -3  10   3 2830.60 411.518   7
  -3  10   3 3375.25 384.212   1
  -3  10   3 2266.99 282.168   2
  -3  10   4 3925.11 494.062   7
  -3  10   4 4617.18 462.230   1
  -3  10   4 3959.47 359.725   2
  -3  10   5 4015.51 508.603   7
  -3  10   5 4490.57 481.558   1
  -3  10   5 4387.93 376.274   2
  -3  10   6 1179.30 292.892   7
  -3  10   6 1110.49 266.127   1
  -3  10   6 1276.33 214.157   2
  -3  10   7 962.152 312.354   7
  -3  10   7 699.871 235.262   1
  -3  10   7 955.260 189.094   2
  -2 -13  -6 1269.06 352.749   6
  -2 -13  -6 498.194 280.312   8
  -2 -13  -5 819.861 252.797   6
  -2 -13  -5 466.180 244.872   8
  -2 -13  -4 2407.27 391.018   6
  -2 -13  -4 3337.08 510.900   8
  -2 -12 -10 1384.85 366.251   6
  -2 -12 -10 1481.69 325.670   8
  -2 -12  -9 858.449 295.878   6
  -2 -12  -9 1189.81 335.186   8
  -2 -12  -8 1935.16 409.460   6
  -2 -12  -8 1653.77 364.405   8
  -2 -12  -7 1219.16 327.658   6
  -2 -12  -7 2243.27 407.928   8
  -2 -12  -6 969.376 279.460   6
  -2 -12  -6 956.842 310.233   8
  -2 -12  -5 2442.39 400.579   6
  -2 -12  -5 2910.14 459.257   8
  -2 -12  -4 5128.82 590.753   8
  -2 -12  -4 5356.31 550.222   6
  -2 -12  -3 4529.61 556.197   8
  -2 -12  -3 3403.92 421.772   5
  -2 -12  -3 3685.36 446.063   6
  -2 -12  -2 2957.92 455.187   8
  -2 -12  -2 2466.79 370.467   6
  -2 -12  -2 2245.40 347.013   5
  -2 -12  -1 3746.66 503.595   8
  -2 -12  -1 2430.56 355.518   6
  -2 -12  -1 2859.70 439.083   5
  -2 -12  -1 2653.12 272.339   3
  -2 -12   0 3543.07 488.978   8
  -2 -12   0 3443.49 408.446   6
  -2 -12   0 3627.20 496.761   5
  -2 -12   0 3562.12 328.145   3
  -2 -12   1 2525.06 408.868   8
  -2 -12   1 1934.99 416.077   5
  -2 -12   1 2315.02 289.823   3
  -2 -11 -12 2741.41 400.995   8
  -2 -11 -12 2613.46 502.815   6
  -2 -11 -11 2834.41 412.342   8
  -2 -11 -11 2667.81 488.362   6
  -2 -11 -10 350.562 205.367   8
  -2 -11 -10 442.980 262.043   6
  -2 -11  -9 3412.28 445.615   8
  -2 -11  -9 3736.19 532.321   6
  -2 -11  -8 6442.18 645.856   6
  -2 -11  -8 6023.53 597.041   8
  -2 -11  -7 5879.19 597.026   6
  -2 -11  -7 5045.67 550.553   8
  -2 -11  -6 4835.12 525.612   6
  -2 -11  -6 4385.77 523.897   8
  -2 -11  -5 6751.89 596.907   6
  -2 -11  -5 7166.07 652.827   8
  -2 -11  -4 7133.68 592.636   6
  -2 -11  -4 6542.15 631.723   8
  -2 -11  -4 6949.27 329.740   3
  -2 -11  -3 2149.30 200.880   3
  -2 -11  -3 2209.38 348.479   6
  -2 -11  -3 2308.57 388.548   8
  -2 -11  -2 5328.45 574.408   8
  -2 -11  -2 5669.29 344.176   3
  -2 -11  -2 5680.87 503.810   6
  -2 -11  -1 7788.46 681.412   8
  -2 -11  -1 7703.90 432.420   3
  -2 -11  -1 7947.60 584.468   6
  -2 -11   0 4035.07 413.649   6
  -2 -11   0 4957.58 534.259   8
  -2 -11   0 4264.10 498.122   5
  -2 -11   0 4914.95 362.910   3
  -2 -11   1 3617.25 467.492   8
  -2 -11   1 2380.37 407.230   5
  -2 -11   1 3572.09 328.036   3
  -2 -11   2 4380.49 516.060   8
  -2 -11   2 3750.87 518.240   5
  -2 -11   2 3853.56 360.247   3
  -2 -11   3 2095.21 376.328   8
  -2 -11   3 1762.47 398.587   5
  -2 -11   3 1380.75 238.044   3
  -2 -10 -13 3684.91 588.077   6
  -2 -10 -12 2631.49 364.168   8
  -2 -10 -12 3209.15 546.018   6
  -2 -10 -11 3755.21 438.176   8
  -2 -10 -11 3230.50 513.964   6
  -2 -10 -10 642.540 235.724   8
  -2 -10 -10 847.163 314.030   6
  -2 -10  -9 3819.75 450.964   8
  -2 -10  -9 3928.48 524.998   6
  -2 -10  -8 3121.60 422.757   8
  -2 -10  -8 2610.11 417.754   6
  -2 -10  -7 24704.0 1209.49   6
  -2 -10  -7 22747.9 580.703   5
  -2 -10  -7 24236.8 1152.43   8
  -2 -10  -6 6610.61 597.736   6
  -2 -10  -6 6046.90 567.132   8
  -2 -10  -6 6062.19 196.373   3
  -2 -10  -5 1055.45 104.919   3
  -2 -10  -5 1217.45 132.268   5
  -2 -10  -5 1215.54 291.780   6
  -2 -10  -5 769.141 236.695   8
  -2 -10  -4 9106.18 689.748   8
  -2 -10  -4 8494.69 346.188   3
  -2 -10  -4 8545.66 627.458   6
  -2 -10  -3 10911.1 757.141   8
  -2 -10  -3 10885.2 437.239   3
  -2 -10  -3 11161.8 698.164   6
  -2 -10  -2 19453.5 1017.18   8
  -2 -10  -2 18902.7 651.920   3
  -2 -10  -2 19581.6 916.585   6
  -2 -10  -1 11225.7 762.792   8
  -2 -10  -1 9982.59 472.773   3
  -2 -10  -1 10109.9 627.692   6
  -2 -10   0 5611.07 544.438   8
  -2 -10   0 5934.67 376.750   3
  -2 -10   0 5273.97 449.414   6
  -2 -10   1 2690.91 387.880   8
  -2 -10   1 3151.80 294.508   3
  -2 -10   1 3424.92 367.218   6
  -2 -10   2 1462.86 300.346   8
  -2 -10   2 944.669 284.961   5
  -2 -10   2 1325.90 213.811   3
  -2 -10   3 1203.27 276.158   8
  -2 -10   3 997.700 293.282   5
  -2 -10   3 925.263 195.557   3
  -2 -10   4 366.303 196.952   8
  -2 -10   4 220.329 208.394   5
  -2 -10   4 309.017 151.654   3
  -2 -10   5-153.230 189.293   8
  -2 -10   5-172.983 222.888   5
  -2 -10   5 425.706 167.119   3
  -2  -9 -14 826.193 336.495   6
  -2  -9 -13 5167.64 702.404   6
  -2  -9 -12 10050.0 642.174   8
  -2  -9 -12 10537.5 923.115   6
  -2  -9 -11 4823.59 456.116   8
  -2  -9 -11 5536.71 651.404   6
  -2  -9 -10 2663.27 357.882   8
  -2  -9 -10 3746.07 519.855   6
  -2  -9  -9 7843.88 593.616   8
  -2  -9  -9 9287.15 763.567   6
  -2  -9  -8 10420.1 689.600   8
  -2  -9  -8 10287.9 764.879   6
  -2  -9  -7 12629.7 764.831   8
  -2  -9  -7 13311.3 838.897   6
  -2  -9  -6 4644.00 486.486   6
  -2  -9  -6 4481.59 197.821   5
  -2  -9  -6 4414.54 452.423   8
  -2  -9  -5 6076.23 524.760   6
  -2  -9  -5 6176.44 224.652   3
  -2  -9  -5 5606.40 260.053   5
  -2  -9  -5 5351.62 494.601   8
  -2  -9  -4 4172.33 422.561   6
  -2  -9  -4 3770.36 201.549   3
  -2  -9  -4 4176.24 436.125   8
  -2  -9  -3 18276.5 865.305   6
  -2  -9  -3 17200.2 541.466   3
  -2  -9  -3 16479.7 884.064   8
  -2  -9  -2 21888.1 931.644   6
  -2  -9  -2 22067.1 676.946   3
  -2  -9  -2 22355.8 1040.30   8
  -2  -9  -1 19193.5 848.619   6
  -2  -9  -1 19264.9 658.073   3
  -2  -9  -1 20727.0 983.606   8
  -2  -9   0 17410.9 791.244   6
  -2  -9   0 16997.4 646.641   3
  -2  -9   0 18971.8 937.202   8
  -2  -9   1 5308.43 414.483   6
  -2  -9   1 4798.58 343.486   3
  -2  -9   1 5732.86 512.506   8
  -2  -9   2 1596.02 320.217   5
  -2  -9   2 1703.21 218.602   3
  -2  -9   3 4467.87 517.005   5
  -2  -9   3 4578.95 365.845   3
  -2  -9   3 4795.72 475.173   8
  -2  -9   4 3246.59 477.835   5
  -2  -9   4 3009.06 319.939   3
  -2  -9   4 3176.66 391.480   8
  -2  -9   5 3035.48 469.492   5
  -2  -9   5 2428.99 303.654   3
  -2  -9   5 2900.08 379.612   8
  -2  -9   6 4446.18 453.694   8
  -2  -9   6 4197.90 566.941   5
  -2  -9   6 3692.43 391.097   3
  -2  -9   7 4209.70 577.791   5
  -2  -9   7 3881.37 443.135   8
  -2  -8 -15 3499.47 620.524   6
  -2  -8 -14 5276.18 717.214   6
  -2  -8 -13 6869.20 779.768   6
  -2  -8 -12 4369.71 385.358   8
  -2  -8 -12 3853.47 581.585   6
  -2  -8 -11 7386.59 514.574   8
  -2  -8 -11 8102.27 772.335   6
  -2  -8 -10 3719.79 378.617   8
  -2  -8 -10 3530.19 497.352   6
  -2  -8  -9 2056.99 299.612   8
  -2  -8  -9 2464.61 408.619   6
  -2  -8  -8 320.034 179.735   8
  -2  -8  -8 393.414 215.748   6
  -2  -8  -7 1429.61 254.386   8
  -2  -8  -7 1532.61 289.354   6
  -2  -8  -6 4010.19 437.551   6
  -2  -8  -6 3750.33 143.098   5
  -2  -8  -6 3626.08 383.656   8
  -2  -8  -5 3912.84 405.614   6
  -2  -8  -5 4220.72 150.289   3
  -2  -8  -5 4268.92 411.424   8
  -2  -8  -5 3917.37 185.004   5
  -2  -8  -4 2695.91 146.515   3
  -2  -8  -4 1891.28 282.676   6
  -2  -8  -4 2135.95 304.715   8
  -2  -8  -3 9674.66 586.048   6
  -2  -8  -3 9689.33 347.562   3
  -2  -8  -3 9723.74 621.158   8
  -2  -8  -2 5540.40 430.628   6
  -2  -8  -2 6394.86 296.146   3
  -2  -8  -2 6303.79 497.701   8
  -2  -8  -1 24279.8 934.406   6
  -2  -8  -1 24891.2 733.383   3
  -2  -8  -1 26702.2 1071.42   8
  -2  -8   0 19301.0 792.099   6
  -2  -8   0 19181.4 648.351   3
  -2  -8   0 18409.7 882.643   8
  -2  -8   1 14052.8 655.798   6
  -2  -8   1 14394.1 567.597   3
  -2  -8   1 13308.2 732.534   8
  -2  -8   2 3614.09 294.386   7
  -2  -8   2 3332.97 280.515   3
  -2  -8   2 4040.52 404.397   8
  -2  -8   3 2271.03 241.626   7
  -2  -8   3 2411.88 251.310   3
  -2  -8   3 2453.06 363.361   5
  -2  -8   3 2514.97 325.208   8
  -2  -8   4 9600.78 522.594   7
  -2  -8   4 10288.5 763.003   5
  -2  -8   4 10392.2 546.766   3
  -2  -8   4 9543.83 625.874   8
  -2  -8   5 6847.25 468.995   3
  -2  -8   5 7541.47 550.420   8
  -2  -8   5 6754.00 654.950   5
  -2  -8   6 1571.18 276.766   8
  -2  -8   6 1464.67 358.981   5
  -2  -8   6 1428.60 244.399   3
  -2  -8   7 2624.98 473.572   5
  -2  -8   7 2441.01 335.690   8
  -2  -8   8 3907.49 574.202   5
  -2  -7 -15 390.656 294.539   6
  -2  -7 -14 3201.08 565.770   6
  -2  -7 -13 3929.49 605.163   6
  -2  -7 -12 3881.07 564.875   6
  -2  -7 -12 3225.77 289.809   8
  -2  -7 -11 9775.18 833.275   6
  -2  -7 -11 9308.57 515.841   8
  -2  -7 -11 9074.79 327.761   3
  -2  -7 -10 1641.90 108.105   3
  -2  -7 -10 1236.37 208.037   8
  -2  -7 -10 1583.48 348.552   6
  -2  -7  -9 641.174 52.0093   3
  -2  -7  -9 676.223 58.2794   3
  -2  -7  -9 676.682 164.899   8
  -2  -7  -9 459.421 215.302   6
  -2  -7  -8 7182.56 474.973   8
  -2  -7  -8 7177.77 607.625   6
  -2  -7  -7 1942.51 263.329   8
  -2  -7  -7 1733.84 308.819   6
  -2  -7  -6 14001.0 691.747   8
  -2  -7  -6 15277.7 807.893   6
  -2  -7  -5 15665.0 777.936   6
  -2  -7  -5 13874.1 351.065   5
  -2  -7  -5 14538.0 703.270   8
  -2  -7  -4 8557.81 548.715   6
  -2  -7  -4 8523.06 248.139   3
  -2  -7  -4 9586.70 431.085   2
  -2  -7  -4 8093.56 519.420   8
  -2  -7  -3 3277.62 327.290   6
  -2  -7  -3 3555.49 173.723   3
  -2  -7  -3 3786.68 264.663   2
  -2  -7  -3 3868.99 353.006   8
  -2  -7  -2 8885.25 507.736   6
  -2  -7  -2 8591.62 323.744   3
  -2  -7  -2 9321.21 427.816   2
  -2  -7  -2 9469.18 561.253   8
  -2  -7  -1 23434.8 854.007   6
  -2  -7  -1 23236.6 657.319   3
  -2  -7  -1 23089.3 932.155   8
  -2  -7   0 19956.0 767.295   6
  -2  -7   0 20711.5 640.942   3
  -2  -7   0 21106.7 874.768   8
  -2  -7   1 18830.0 737.320   6
  -2  -7   1 19770.8 848.966   8
  -2  -7   1 19612.6 652.639   3
  -2  -7   2 14282.3 711.983   8
  -2  -7   2 14765.8 576.141   3
  -2  -7   3 5435.28 350.878   3
  -2  -7   3 5588.94 496.358   5
  -2  -7   3 4411.13 390.068   8
  -2  -7   4 8598.16 457.501   7
  -2  -7   4 8115.29 634.934   5
  -2  -7   4 9713.31 502.005   3
  -2  -7   4 8764.07 551.767   8
  -2  -7   5 4154.47 347.071   3
  -2  -7   5 3583.78 304.558   7
  -2  -7   5 3769.43 370.379   8
  -2  -7   5 3580.38 460.494   5
  -2  -7   6 3030.71 332.245   8
  -2  -7   6 2935.81 439.018   5
  -2  -7   6 3337.46 329.353   3
  -2  -7   7 4608.60 413.393   8
  -2  -7   7 5063.33 581.648   5
  -2  -7   8 1215.60 352.223   5
  -2  -7   9 7075.40 736.379   5
  -2  -6 -15 614.506 330.120   6
  -2  -6 -15 1294.33 353.452   9
  -2  -6 -14 1351.68 415.489   6
  -2  -6 -14 1238.07 357.037   9
  -2  -6 -13 7404.06 791.035   6
  -2  -6 -13 8166.53 728.569   9
  -2  -6 -12 9928.71 872.024   6
  -2  -6 -12 10707.9 803.841   9
  -2  -6 -12 10060.2 438.630   8
  -2  -6 -11 6233.77 661.748   6
  -2  -6 -11 5933.20 290.524   3
  -2  -6 -11 6171.88 580.245   9
  -2  -6 -11 5968.94 358.319   8
  -2  -6 -10 8774.97 453.553   8
  -2  -6 -10 9622.19 345.864   3
  -2  -6 -10 9923.21 782.307   6
  -2  -6  -9 3694.95 302.662   8
  -2  -6  -9 4180.32 186.777   3
  -2  -6  -8 6619.47 400.182   8
  -2  -6  -8 6230.04 196.792   3
  -2  -6  -8 6019.68 548.797   6
  -2  -6  -7 41875.5 1222.87   8
  -2  -6  -7 44833.8 1525.68   6
  -2  -6  -6 12269.9 573.734   8
  -2  -6  -6 11970.3 545.136   1
  -2  -6  -6 10997.7 659.936   6
  -2  -6  -5 1509.04 214.181   8
  -2  -6  -5 1350.47 232.381   6
  -2  -6  -4 18407.8 782.899   6
  -2  -6  -4 18240.2 730.308   8
  -2  -6  -3 50921.5 1405.61   6
  -2  -6  -3 49011.0 978.341   3
  -2  -6  -3 48339.0 1377.66   8
  -2  -6  -2 27518.5 908.757   6
  -2  -6  -2 25847.5 626.511   3
  -2  -6  -2 26798.3 924.303   8
  -2  -6  -1 6990.14 401.432   6
  -2  -6  -1 7323.35 287.318   3
  -2  -6  -1 5680.98 307.291   2
  -2  -6  -1 7024.98 443.642   8
  -2  -6   0 2369.24 234.129   6
  -2  -6   0 2671.14 187.208   3
  -2  -6   0 2901.59 221.927   2
  -2  -6   0 2639.78 282.446   8
  -2  -6   1 30093.3 848.710   7
  -2  -6   1 31703.2 961.566   6
  -2  -6   1 32893.3 869.070   3
  -2  -6   1 34425.1 916.982   2
  -2  -6   1 32430.9 1064.88   8
  -2  -6   2 12522.6 615.119   8
  -2  -6   2 13120.3 513.124   3
  -2  -6   2 13490.1 498.320   7
  -2  -6   2 14685.5 545.292   2
  -2  -6   2 11211.7 638.852   5
  -2  -6   3 30842.5 879.524   7
  -2  -6   3 29308.1 1150.54   5
  -2  -6   3 30945.8 913.669   3
  -2  -6   3 30729.5 1039.42   8
  -2  -6   4 7504.97 572.789   5
  -2  -6   4 7950.79 431.440   3
  -2  -6   4 8564.37 506.972   8
  -2  -6   5 1327.24 261.600   5
  -2  -6   5 1833.36 224.816   3
  -2  -6   5 1368.11 214.508   8
  -2  -6   6 12198.6 594.265   3
  -2  -6   6 10830.2 598.642   8
  -2  -6   6 12309.7 801.976   5
  -2  -6   6 11653.8 568.655   7
  -2  -6   7 11582.2 819.039   5
  -2  -6   8 3967.22 505.224   5
  -2  -6   9 5282.43 601.458   5
  -2  -6  10 5417.44 625.702   5
  -2  -5 -16 3041.91 590.349   6
  -2  -5 -16 1803.91 395.146   9
  -2  -5 -15 694.744 338.037   6
  -2  -5 -15 565.365 285.963   9
  -2  -5 -14 2330.96 495.638   6
  -2  -5 -14 2390.25 438.453   9
  -2  -5 -13 2500.07 490.497   6
  -2  -5 -13 2343.37 411.213   9
  -2  -5 -12 9303.43 839.987   6
  -2  -5 -12 9548.45 444.130   3
  -2  -5 -12 10367.3 798.092   9
  -2  -5 -12 9235.08 298.768   8
  -2  -5 -11 11006.0 871.064   6
  -2  -5 -11 10264.3 384.022   8
  -2  -5 -11 10990.2 770.638   9
  -2  -5 -10 10238.3 789.143   6
  -2  -5 -10 11099.8 413.617   3
  -2  -5 -10 10642.9 422.016   8
  -2  -5 -10 10432.4 717.358   9
  -2  -5  -9 8293.28 676.770   6
  -2  -5  -9 7717.80 309.459   3
  -2  -5  -9 8004.11 374.882   8
  -2  -5  -9 8811.51 619.457   9
  -2  -5  -8 19748.7 993.508   6
  -2  -5  -8 19093.6 493.149   3
  -2  -5  -8 18487.5 635.551   8
  -2  -5  -8 18090.1 882.107   9
  -2  -5  -7 7354.48 561.346   6
  -2  -5  -7 7606.08 227.262   3
  -2  -5  -7 8069.73 446.287   1
  -2  -5  -7 6598.05 361.229   8
  -2  -5  -6 6067.34 364.315   1
  -2  -5  -6 5244.00 324.427   8
  -2  -5  -6 4969.24 427.500   6
  -2  -5  -5 19755.4 668.350   1
  -2  -5  -5 18708.2 800.417   6
  -2  -5  -5 18686.5 666.683   8
  -2  -5  -4 45778.0 1306.85   6
  -2  -5  -4 43829.2 1182.00   8
  -2  -5  -3 65910.1 1625.95   6
  -2  -5  -3 65694.1 1575.80   8
  -2  -5  -3 64189.2 1305.57   5
  -2  -5  -2 42977.3 1166.93   6
  -2  -5  -2 44070.7 871.019   3
  -2  -5  -2 44230.7 1180.67   8
  -2  -5  -2 39284.2 995.103   5
  -2  -5  -1 3790.26 274.583   6
  -2  -5  -1 3400.49 168.801   3
  -2  -5  -1 3665.83 218.996   2
  -2  -5  -1 3716.81 289.445   8
  -2  -5   0 27031.2 808.016   6
  -2  -5   0 26691.3 673.809   3
  -2  -5   0 27120.4 866.441   8
  -2  -5   0 24570.8 818.270   5
  -2  -5   1 36011.2 960.654   6
  -2  -5   1 33010.5 819.681   7
  -2  -5   1 34219.4 854.364   3
  -2  -5   1 34673.5 1023.79   8
  -2  -5   1 32059.2 1036.90   5
  -2  -5   2 39866.3 1144.49   8
  -2  -5   2 39310.1 1004.97   3
  -2  -5   2 42076.1 973.912   7
  -2  -5   2 39610.3 1005.58   2
  -2  -5   2 37452.9 1213.45   5
  -2  -5   3 12325.5 491.745   3
  -2  -5   3 12825.0 668.021   5
  -2  -5   3 13397.4 501.565   2
  -2  -5   3 12909.0 575.224   8
  -2  -5   3 12773.3 471.189   7
  -2  -5   4 11354.3 463.041   7
  -2  -5   4 10600.9 525.708   8
  -2  -5   4 11034.3 467.282   2
  -2  -5   4 10649.5 479.751   3
  -2  -5   4 10756.7 642.797   5
  -2  -5   5 7321.28 410.251   3
  -2  -5   5 7463.01 439.799   8
  -2  -5   5 6395.62 526.577   5
  -2  -5   6 4257.87 329.157   3
  -2  -5   6 4406.00 460.422   5
  -2  -5   6 4309.71 343.635   8
  -2  -5   6 4051.25 310.762   7
  -2  -5   7 8804.69 676.474   5
  -2  -5   7 9771.54 524.870   7
  -2  -5   8 3659.69 459.196   5
  -2  -5   9 3138.47 453.668   5
  -2  -5  10 3214.34 474.208   5
  -2  -5  11 1513.82 358.751   5
  -2  -4 -16 2727.39 577.989   6
  -2  -4 -16 3133.98 535.630   9
  -2  -4 -15 1402.32 433.440   6
  -2  -4 -15 1708.89 408.932   9
  -2  -4 -14 1108.91 383.110   6
  -2  -4 -14 767.582 300.856   9
  -2  -4 -13 5179.75 667.225   6
  -2  -4 -13 5726.44 629.544   9
  -2  -4 -12 10707.0 819.860   9
  -2  -4 -12 9781.55 869.857   6
  -2  -4 -11 8346.54 760.207   6
  -2  -4 -11 9183.99 430.588   3
  -2  -4 -11 9252.19 722.439   9
  -2  -4 -10 14302.2 937.086   6
  -2  -4 -10 16227.5 410.172   8
  -2  -4 -10 14750.7 872.039   9
  -2  -4  -9 11474.7 782.594   6
  -2  -4  -9 10895.1 412.952   3
  -2  -4  -9 11596.2 362.007   8
  -2  -4  -9 10895.0 697.150   9
  -2  -4  -8 1051.14 230.753   9
  -2  -4  -8 968.089 109.060   8
  -2  -4  -8 1013.82 109.301   3
  -2  -4  -8 1246.15 262.757   6
  -2  -4  -8 1204.92 189.062   1
  -2  -4  -7 15571.9 486.036   8
  -2  -4  -7 15954.3 437.219   3
  -2  -4  -7 15117.0 795.540   6
  -2  -4  -7 17014.8 781.245   9
  -2  -4  -7 16270.0 650.010   1
  -2  -4  -6 38914.4 953.984   8
  -2  -4  -6 39615.7 817.610   3
  -2  -4  -6 38748.7 1286.15   6
  -2  -4  -6 41453.8 1265.46   9
  -2  -4  -6 42493.1 1118.30   1
  -2  -4  -5 51818.9 1458.48   6
  -2  -4  -5 51532.2 966.392   3
  -2  -4  -5 52363.5 1196.44   8
  -2  -4  -5 55323.5 1299.39   1
  -2  -4  -4 23018.9 797.702   6
  -2  -4  -4 22102.6 656.316   8
  -2  -4  -4 22375.4 670.918   1
  -2  -4  -3 17143.3 567.260   8
  -2  -4  -3 17646.0 642.107   6
  -2  -4  -2 31936.8 715.493   5
  -2  -4  -2 31227.2 860.848   8
  -2  -4  -2 32022.8 895.904   6
  -2  -4  -1 36529.2 947.535   8
  -2  -4  -1 34715.4 924.461   6
  -2  -4  -1 35670.7 861.693   5
  -2  -4  -1 34413.6 819.927   2
  -2  -4   0 54459.5 1313.34   8
  -2  -4   0 54478.5 1135.95   3
  -2  -4   0 54756.5 1273.42   6
  -2  -4   0 55485.0 1182.82   2
  -2  -4   0 54051.2 1293.90   5
  -2  -4   1 1963.70 201.831   8
  -2  -4   1 2332.92 161.316   3
  -2  -4   1 2034.05 126.305   7
  -2  -4   1 2360.43 162.702   2
  -2  -4   1 1899.00 208.273   5
  -2  -4   2 27796.2 754.414   3
  -2  -4   2 27998.0 936.427   5
  -2  -4   2 29945.6 757.116   2
  -2  -4   2 29215.2 703.052   7
  -2  -4   2 29405.8 858.635   8
  -2  -4   3 3374.07 230.147   3
  -2  -4   3 3563.86 268.442   8
  -2  -4   3 3339.49 319.905   5
  -2  -4   3 3717.72 212.242   7
  -2  -4   4 16121.9 548.959   7
  -2  -4   4 16895.9 623.686   8
  -2  -4   4 15714.6 577.574   3
  -2  -4   4 16236.4 752.570   5
  -2  -4   4 17216.6 563.476   2
  -2  -4   5 30076.8 911.833   8
  -2  -4   5 27849.9 1080.84   5
  -2  -4   5 28670.7 836.669   2
  -2  -4   5 28817.3 855.597   7
  -2  -4   6 2286.25 320.922   5
  -2  -4   7 15806.7 845.628   5
  -2  -4   7 15290.7 657.044   7
  -2  -4   8 6716.15 580.977   5
  -2  -4   9 12428.2 817.482   5
  -2  -4  10 7586.86 661.469   5
  -2  -4  11 1195.49 312.323   5
  -2  -4  12 590.739 272.708   5
  -2  -3 -15 2117.36 504.615   6
  -2  -3 -15 2207.19 447.197   9
  -2  -3 -14 3450.66 598.591   6
  -2  -3 -14 5073.49 622.785   9
  -2  -3 -13 3358.12 561.436   6
  -2  -3 -13 3635.41 517.418   9
  -2  -3 -12 3829.89 552.261   6
  -2  -3 -12 4037.15 538.790   9
  -2  -3 -11 8581.26 759.750   6
  -2  -3 -11 9394.50 733.572   9
  -2  -3 -11 8440.48 442.096   3
  -2  -3 -10 3807.05 270.883   3
  -2  -3 -10 3236.81 463.118   6
  -2  -3 -10 3079.55 412.286   9
  -2  -3  -9 2361.31 385.601   6
  -2  -3  -9 4020.75 436.152   9
  -2  -3  -8 6230.33 296.054   3
  -2  -3  -8 5115.47 465.029   9
  -2  -3  -8 5359.34 503.242   6
  -2  -3  -7 19860.1 560.863   3
  -2  -3  -7 20090.3 911.930   6
  -2  -3  -7 20368.8 892.216   9
  -2  -3  -7 21665.6 764.655   1
  -2  -3  -6 17679.4 421.359   8
  -2  -3  -6 17962.7 474.770   3
  -2  -3  -6 18159.9 790.178   6
  -2  -3  -6 17916.9 769.273   9
  -2  -3  -6 17718.0 639.743   1
  -2  -3  -5 12191.2 346.837   8
  -2  -3  -5 13312.6 342.857   3
  -2  -3  -5 13295.9 605.258   6
  -2  -3  -5 12254.6 580.257   9
  -2  -3  -5 12981.2 488.182   1
  -2  -3  -4 11143.1 334.546   8
  -2  -3  -4 10577.7 263.808   3
  -2  -3  -4 11055.7 488.427   6
  -2  -3  -4 11839.1 421.881   1
  -2  -3  -4 10652.5 491.826   9
  -2  -3  -3 110618. 2273.41   6
  -2  -3  -3 110633. 2160.23   1
  -2  -3  -3 108145. 2108.52   8
  -2  -3  -2 21029.1 616.981   6
  -2  -3  -2 20806.4 514.604   2
  -2  -3  -2 20624.0 444.768   5
  -2  -3  -2 21013.4 559.847   8
  -2  -3  -1 43722.0 1012.32   6
  -2  -3  -1 42785.5 910.868   2
  -2  -3  -1 44455.3 919.944   5
  -2  -3  -1 42357.3 990.039   8
  -2  -3   0 19896.2 563.952   6
  -2  -3   0 19970.0 561.153   5
  -2  -3   0 19125.8 487.984   2
  -2  -3   0 19884.1 571.840   8
  -2  -3   1 6124.71 292.144   8
  -2  -3   1 5775.36 303.295   5
  -2  -3   1 5707.06 223.609   2
  -2  -3   1 5296.92 169.422   7
  -2  -3   2 26930.3 748.889   8
  -2  -3   2 27486.3 832.502   5
  -2  -3   2 27999.8 667.536   2
  -2  -3   2 25729.3 614.250   7
  -2  -3   3 43335.9 1061.23   8
  -2  -3   3 40959.7 1173.78   5
  -2  -3   3 42313.8 967.762   2
  -2  -3   3 40793.1 947.682   7
  -2  -3   4 27206.2 936.903   5
  -2  -3   4 25886.8 730.042   7
  -2  -3   5 10207.1 575.394   5
  -2  -3   5 11171.4 461.015   7
  -2  -3   6 26699.9 1028.97   5
  -2  -3   6 27686.4 807.202   2
  -2  -3   7 8953.01 587.849   5
  -2  -3   7 9174.77 488.020   7
  -2  -3   8 15177.0 818.107   5
  -2  -3   8 14586.0 676.617   7
  -2  -3   9 14763.8 836.136   5
  -2  -3  10 3556.88 444.441   5
  -2  -3  11 5073.06 537.105   5
  -2  -3  12 769.484 275.311   5
  -2  -3  13 936.012 287.839   5
  -2  -2 -15 5061.97 722.589   6
  -2  -2 -15 4102.03 622.812   9
  -2  -2 -14 2064.09 477.506   6
  -2  -2 -14 3048.53 520.660   9
  -2  -2 -13 4552.23 648.520   6
  -2  -2 -13 4846.19 618.277   9
  -2  -2 -12 7236.84 718.876   9
  -2  -2 -12 7570.68 757.277   6
  -2  -2 -11 982.836 286.871   9
  -2  -2 -11 1289.47 322.247   6
  -2  -2 -10 1036.25 281.458   9
  -2  -2 -10 1500.17 340.596   6
  -2  -2 -10 1100.17 162.020   3
  -2  -2  -9 34837.9 1432.43   6
  -2  -2  -9 35086.9 1419.15   9
  -2  -2  -9 33819.9 973.994   3
  -2  -2  -9 37315.1 1219.58   1
  -2  -2  -8 31660.4 1280.04   6
  -2  -2  -8 33175.4 1302.81   9
  -2  -2  -8 32923.6 1076.45   1
  -2  -2  -7 19438.4 872.801   6
  -2  -2  -7 17671.8 856.035   9
  -2  -2  -7 17517.8 553.816   3
  -2  -2  -7 17252.5 686.542   1
  -2  -2  -6 16689.8 747.584   6
  -2  -2  -6 17324.6 785.686   9
  -2  -2  -6 16826.7 499.779   3
  -2  -2  -6 17151.1 622.300   1
  -2  -2  -5 12142.4 552.347   6
  -2  -2  -5 12311.7 599.260   9
  -2  -2  -5 12211.0 373.567   3
  -2  -2  -5 12789.1 477.204   1
  -2  -2  -4 15397.1 553.774   6
  -2  -2  -4 15122.6 607.197   9
  -2  -2  -4 15214.2 399.042   3
  -2  -2  -4 15368.6 485.866   1
  -2  -2  -3 171833. 3302.53   6
  -2  -2  -3 176013. 3407.30   9
  -2  -2  -3 174555. 3238.33   1
  -2  -2  -3 168137. 3136.82   3
  -2  -2  -2 168417. 3035.23   5
  -2  -2  -2 170110. 3223.91   9
  -2  -2  -2 169213. 3166.90   6
  -2  -2  -1 28655.2 667.303   6
  -2  -2  -1 28225.8 610.569   5
  -2  -2  -1 28563.1 595.538   2
  -2  -2   0 19837.4 497.917   5
  -2  -2   0 18963.8 429.394   2
  -2  -2   1 59105.1 1265.53   5
  -2  -2   1 58404.6 1139.74   2
  -2  -2   2 40001.3 993.179   5
  -2  -2   2 40289.7 840.560   2
  -2  -2   2 38809.3 828.744   7
  -2  -2   3 76297.6 1719.69   5
  -2  -2   3 76526.6 1514.08   2
  -2  -2   3 73714.0 1531.65   7
  -2  -2   4 29581.1 944.873   9
  -2  -2   4 26568.6 868.785   5
  -2  -2   4 27385.5 699.324   2
  -2  -2   4 27095.5 739.278   7
  -2  -2   5 25089.6 884.223   5
  -2  -2   5 26454.7 959.874   9
  -2  -2   5 24901.0 758.707   7
  -2  -2   6 68841.8 1752.94   5
  -2  -2   6 62647.9 1563.29   7
  -2  -2   7 46053.3 1559.50   9
  -2  -2   7 45998.1 1415.87   5
  -2  -2   7 45627.8 1167.64   2
  -2  -2   8 29133.8 1108.28   5
  -2  -2   8 28825.3 1001.22   7
  -2  -2   9 6357.73 509.462   5
  -2  -2  10 12668.3 760.346   5
  -2  -2  11 10059.9 701.217   5
  -2  -2  12 1845.22 353.121   5
  -2  -2  13 4683.21 533.560   5
  -2  -1 -15 2301.57 513.408   6
  -2  -1 -15 2217.22 500.156   9
  -2  -1 -14 7040.52 781.649   9
  -2  -1 -14 7468.87 822.778   6
  -2  -1 -13 1460.11 414.090   6
  -2  -1 -13 1394.68 385.693   9
  -2  -1 -12 4320.75 579.609   6
  -2  -1 -12 3644.93 540.316   9
  -2  -1 -11 12485.4 936.762   6
  -2  -1 -11 13751.6 376.843   4
  -2  -1 -11 12704.1 938.759   9
  -2  -1 -10 10150.7 795.745   6
  -2  -1 -10 11382.1 847.710   9
  -2  -1 -10 11408.4 328.638   4
  -2  -1  -9 6957.86 638.913   9
  -2  -1  -9 5849.37 557.978   6
  -2  -1  -9 6207.45 372.250   3
  -2  -1  -9 6368.35 465.095   1
  -2  -1  -9 5813.43 209.119   4
  -2  -1  -8 22066.3 1075.90   9
  -2  -1  -8 19509.6 962.613   6
  -2  -1  -8 20613.1 697.185   3
  -2  -1  -8 19540.2 812.967   1
  -2  -1  -8 20966.3 466.231   4
  -2  -1  -7 30460.9 979.670   1
  -2  -1  -7 30874.4 1221.33   9
  -2  -1  -7 27411.0 1087.76   6
  -2  -1  -6 13839.3 471.445   3
  -2  -1  -6 13128.3 645.961   6
  -2  -1  -6 12894.1 540.193   1
  -2  -1  -6 12580.6 710.859   9
  -2  -1  -5 16990.8 620.193   7
  -2  -1  -5 17047.8 517.210   3
  -2  -1  -5 17465.5 661.182   6
  -2  -1  -5 16983.3 578.050   1
  -2  -1  -5 18141.5 790.666   9
  -2  -1  -4 4557.71 273.891   7
  -2  -1  -4 4892.52 222.037   3
  -2  -1  -4 5496.19 286.537   6
  -2  -1  -4 4816.09 244.354   1
  -2  -1  -4 4653.48 366.820   9
  -2  -1  -3 24797.4 686.780   7
  -2  -1  -3 26681.6 619.590   3
  -2  -1  -3 26299.5 619.577   6
  -2  -1  -3 25523.6 618.994   1
  -2  -1  -3 26521.0 815.749   9
  -2  -1  -2 159119. 3012.03   7
  -2  -1  -2 162689. 2910.57   6
  -2  -1  -2 159959. 2961.89   3
  -2  -1  -2 166287. 2919.32   1
  -2  -1  -2 164668. 3119.29   9
  -2  -1  -1 368.923 82.7802   4
  -2  -1  -1 355.664 62.7140   7
  -2  -1  -1 363.480 71.6458   9
  -2  -1  -1 220.524 54.6778   5
  -2  -1   0 55963.9 1126.88   5
  -2  -1   0 56231.9 1075.06   7
  -2  -1   1 10231.4 334.952   5
  -2  -1   1 10468.9 234.996   2
  -2  -1   2 23624.8 614.372   9
  -2  -1   2 22797.6 624.619   5
  -2  -1   3 95124.8 2048.71   9
  -2  -1   3 94654.8 2119.69   4
  -2  -1   3 98120.2 2006.12   5
  -2  -1   4 184278. 3776.48   9
  -2  -1   4 184541. 3776.88   4
  -2  -1   4 188069. 3655.39   5
  -2  -1   5 86603.0 2146.76   9
  -2  -1   5 86461.9 1984.81   5
  -2  -1   5 89903.0 2100.45   4
  -2  -1   6 12892.5 588.283   5
  -2  -1   6 13508.0 641.674   4
  -2  -1   7 15185.7 675.800   5
  -2  -1   7 14310.3 699.577   4
  -2  -1   8 5891.17 438.495   5
  -2  -1   8 7507.57 600.370   9
  -2  -1   8 6313.88 425.843   7
  -2  -1   9 5721.25 457.756   5
  -2  -1  10 3054.92 355.113   5
  -2  -1  11 7567.96 581.829   5
  -2  -1  12 3418.05 428.284   5
  -2  -1  13 2279.98 379.672   5
  -2  -1  14 2817.64 423.718   5
  -2   0 -14 1799.21 432.867   6
  -2   0 -14 2636.29 548.150   9
  -2   0 -13 5364.84 684.885   6
  -2   0 -13 6697.88 784.997   9
  -2   0 -12 3701.73 534.615   6
  -2   0 -12 4664.22 627.078   9
  -2   0 -11 2093.58 411.836   6
  -2   0 -11 3182.83 147.172   4
  -2   0 -11 3238.19 505.156   9
  -2   0 -10 11436.2 840.445   6
  -2   0 -10 13601.7 371.636   4
  -2   0 -10 12603.6 926.305   9
  -2   0  -9 2029.23 279.797   1
  -2   0  -9 1034.51 305.482   9
  -2   0  -9 1771.66 339.862   6
  -2   0  -9 2054.83 122.922   4
  -2   0  -8 12816.1 860.674   9
  -2   0  -8 13336.5 566.508   3
  -2   0  -8 13164.0 661.282   1
  -2   0  -8 13486.2 358.728   4
  -2   0  -7 12442.6 793.576   9
  -2   0  -7 14002.8 541.403   3
  -2   0  -7 13510.6 623.913   1
  -2   0  -7 13086.0 330.523   4
  -2   0  -7 13134.7 619.360   7
  -2   0  -6 21942.4 786.108   7
  -2   0  -6 21128.5 756.479   1
  -2   0  -6 23076.9 1028.55   9
  -2   0  -5 53909.1 1356.11   7
  -2   0  -5 54375.7 1247.49   3
  -2   0  -5 52807.6 1301.18   1
  -2   0  -5 52281.6 1621.34   9
  -2   0  -4 7214.57 359.835   7
  -2   0  -4 7022.31 303.081   3
  -2   0  -4 5767.25 294.660   6
  -2   0  -4 6591.01 304.911   1
  -2   0  -4 6613.44 466.677   9
  -2   0  -3 5618.03 295.497   7
  -2   0  -3 5800.39 387.715   9
  -2   0  -3 5978.15 261.386   3
  -2   0  -3 6007.79 240.825   1
  -2   0  -3 6056.31 181.775   4
  -2   0  -2 57568.0 1390.68   9
  -2   0  -2 58233.6 1105.60   1
  -2   0  -2 58532.2 1261.17   7
  -2   0  -2 57400.4 1151.81   4
  -2   0  -1 236607. 4279.07   7
  -2   0  -1 231983. 4266.14   4
  -2   0  -1 230888. 4330.87   9
  -2   0   0 24954.8 535.858   9
  -2   0   0 23246.1 568.995   5
  -2   0   0 23582.0 580.902   7
  -2   0   1 19635.8 502.634   5
  -2   0   1 19073.9 495.520   7
  -2   0   1 18423.1 480.116   1
  -2   0   2 15957.5 467.262   5
  -2   0   2 16129.6 498.869   1
  -2   0   2 16253.6 455.285   9
  -2   0   3 13381.0 445.190   5
  -2   0   3 13965.2 506.577   1
  -2   0   3 12744.9 482.311   9
  -2   0   4 53836.3 1335.14   1
  -2   0   4 51689.6 1361.70   9
  -2   0   4 51867.1 1381.25   4
  -2   0   4 52915.8 1234.71   5
  -2   0   5 20356.8 817.790   9
  -2   0   5 21039.3 794.607   4
  -2   0   5 21778.8 694.479   5
  -2   0   6 5169.58 428.694   9
  -2   0   6 5203.13 333.316   5
  -2   0   6 5606.44 406.588   4
  -2   0   7 748.498 184.102   4
  -2   0   7 887.156 203.230   1
  -2   0   8 4549.04 410.719   1
  -2   0   8 4461.66 352.208   5
  -2   0   8 4453.72 402.853   4
  -2   0   8 4039.90 453.704   9
  -2   0   9 10949.1 597.877   5
  -2   0   9 12286.1 709.515   1
  -2   0   9 12188.9 687.205   4
  -2   0  10 3833.62 374.022   5
  -2   0  10 4314.25 442.805   1
  -2   0  11 4928.75 445.553   5
  -2   0  11 6260.92 557.963   1
  -2   0  12 7806.53 578.960   5
  -2   0  13 4930.65 492.836   5
  -2   0  14 3058.34 417.973   5
  -2   1 -14 2656.36 564.597   9
  -2   1 -13 8878.98 928.418   9
  -2   1 -13 5786.81 709.557   6
  -2   1 -12 6756.31 772.581   9
  -2   1 -12 6442.10 705.396   6
  -2   1 -11 3122.86 556.440   9
  -2   1 -11 4155.30 203.736   4
  -2   1 -11 3888.84 535.821   6
  -2   1 -10 17075.0 1143.59   9
  -2   1 -10 16171.7 487.772   4
  -2   1  -9 9944.80 830.772   9
  -2   1  -9 9180.29 349.166   4
  -2   1  -8 14088.9 942.365   9
  -2   1  -8 13400.1 691.067   7
  -2   1  -8 14723.2 720.661   1
  -2   1  -8 13999.4 450.635   4
  -2   1  -7 25399.3 1227.77   9
  -2   1  -7 27013.5 862.056   3
  -2   1  -7 26157.2 954.574   7
  -2   1  -7 25606.1 934.680   1
  -2   1  -7 26199.1 678.331   4
  -2   1  -6 30614.0 1296.31   9
  -2   1  -6 33314.3 932.315   3
  -2   1  -6 30295.7 746.382   4
  -2   1  -6 31251.8 1009.15   7
  -2   1  -6 30012.8 972.288   1
  -2   1  -5 2322.75 220.438   1
  -2   1  -5 2077.56 332.004   9
  -2   1  -5 2553.58 251.664   7
  -2   1  -4 32867.4 954.760   7
  -2   1  -4 32109.3 874.808   1
  -2   1  -4 33824.6 696.211   6
  -2   1  -4 33595.6 1189.85   9
  -2   1  -4 33255.8 738.035   4
  -2   1  -3 27362.9 798.353   7
  -2   1  -3 26479.4 690.752   1
  -2   1  -3 27442.8 565.161   6
  -2   1  -3 28305.7 983.305   9
  -2   1  -3 28270.5 652.038   4
  -2   1  -2 19941.0 468.742   1
  -2   1  -2 19927.8 713.504   9
  -2   1  -2 19570.6 523.602   4
  -2   1  -2 19042.8 599.875   7
  -2   1  -1 29968.8 808.581   9
  -2   1  -1 28290.9 745.511   7
  -2   1  -1 27853.8 719.099   4
  -2   1  -1 28143.1 618.457   2
  -2   1   0 67058.0 1429.50   7
  -2   1   0 64861.7 1457.32   4
  -2   1   0 68751.5 1269.72   2
  -2   1   0 67253.0 1265.27   1
  -2   1   1 98817.6 1956.28   7
  -2   1   1 96852.3 1896.76   5
  -2   1   1 94020.9 1867.35   1
  -2   1   1 97542.4 1768.63   2
  -2   1   2 41694.4 999.193   1
  -2   1   2 42990.4 954.628   9
  -2   1   2 41218.7 951.911   5
  -2   1   2 43208.6 839.196   2
  -2   1   3 15725.6 557.951   1
  -2   1   3 15489.3 516.016   9
  -2   1   3 16018.5 485.606   5
  -2   1   3 15809.3 391.696   2
  -2   1   4 26441.7 844.939   1
  -2   1   4 26682.1 831.273   9
  -2   1   4 26725.3 726.203   5
  -2   1   4 25868.1 871.823   4
  -2   1   5 1397.45 208.916   9
  -2   1   5 1257.11 151.634   5
  -2   1   5 1440.94 207.519   4
  -2   1   6 38713.7 1032.62   5
  -2   1   6 38930.1 1216.20   4
  -2   1   6 35168.1 1226.61   9
  -2   1   7 15749.7 615.971   5
  -2   1   7 16081.3 762.326   1
  -2   1   7 15999.0 746.575   4
  -2   1   8 11309.9 669.303   1
  -2   1   8 12030.2 555.286   5
  -2   1   8 11932.3 662.798   4
  -2   1   8 12296.9 770.680   9
  -2   1   9 4461.51 442.440   1
  -2   1   9 3804.12 326.130   5
  -2   1   9 3740.47 389.802   4
  -2   1   9 3627.47 445.609   9
  -2   1  10 5689.29 423.454   5
  -2   1  10 6079.96 535.353   1
  -2   1  11 10084.4 594.662   5
  -2   1  11 10558.7 735.739   1
  -2   1  12 4743.38 437.340   5
  -2   1  12 4688.73 518.273   1
  -2   1  13 3047.83 372.234   5
  -2   1  13 3322.25 461.660   1
  -2   1  14 1488.71 292.605   5
  -2   1  14 2286.71 416.922   1
  -2   2 -13 5258.83 757.224   9
  -2   2 -12 10932.7 1055.24   9
  -2   2 -11 547.663 282.260   9
  -2   2 -10 2005.07 203.639   6
  -2   2 -10 1810.24 181.716   4
  -2   2 -10 2465.51 499.188   9
  -2   2  -9 11040.0 669.871   7
  -2   2  -9 10435.7 896.927   9
  -2   2  -9 10454.1 450.456   4
  -2   2  -8 9845.41 834.276   9
  -2   2  -8 9868.58 404.166   6
  -2   2  -8 9174.51 580.101   7
  -2   2  -8 8843.43 578.951   1
  -2   2  -8 9607.51 426.984   4
  -2   2  -7 19794.9 1114.92   9
  -2   2  -7 17510.8 786.787   7
  -2   2  -7 19077.4 573.372   6
  -2   2  -7 17066.4 772.414   1
  -2   2  -7 19133.6 622.441   4
  -2   2  -6 16989.4 727.536   7
  -2   2  -6 16972.4 659.509   3
  -2   2  -6 17096.9 503.397   6
  -2   2  -6 15765.3 685.357   1
  -2   2  -6 15629.5 937.387   9
  -2   2  -5 9700.47 335.398   6
  -2   2  -5 9493.96 677.252   9
  -2   2  -5 9431.76 463.485   1
  -2   2  -5 10341.3 520.065   7
  -2   2  -4 12365.7 541.719   7
  -2   2  -4 12235.1 705.899   9
  -2   2  -4 11540.5 361.345   6
  -2   2  -4 10653.2 448.469   1
  -2   2  -4 12471.2 413.622   4
  -2   2  -3 18974.7 670.768   7
  -2   2  -3 20629.6 857.750   9
  -2   2  -3 19548.2 516.065   6
  -2   2  -3 20125.0 563.672   1
  -2   2  -3 18727.7 560.819   4
  -2   2  -2 16762.4 501.538   6
  -2   2  -2 17103.0 594.070   7
  -2   2  -2 16795.5 696.843   9
  -2   2  -2 16112.2 521.398   4
  -2   2  -1 7503.52 361.466   7
  -2   2  -1 8049.34 374.617   6
  -2   2  -1 7901.34 349.388   4
  -2   2  -1 8307.35 280.564   2
  -2   2   0 19475.0 628.957   4
  -2   2   0 20022.0 621.983   7
  -2   2   0 19151.0 721.968   6
  -2   2   0 19939.3 472.513   1
  -2   2   0 19712.9 592.677   3
  -2   2   0 20140.2 487.298   2
  -2   2   1 31577.0 854.947   7
  -2   2   1 31466.0 687.303   2
  -2   2   1 32054.0 737.242   1
  -2   2   2 46298.5 1143.94   7
  -2   2   2 47515.0 1049.14   5
  -2   2   2 45660.4 950.629   2
  -2   2   2 46566.9 1073.68   1
  -2   2   3 1023.15 143.885   1
  -2   2   3 1078.57 140.117   9
  -2   2   3 949.182 115.301   5
  -2   2   3 1219.01 97.0898   2
  -2   2   4 1434.58 190.351   1
  -2   2   4 1210.92 134.568   5
  -2   2   4 1486.49 117.597   2
  -2   2   4 1329.98 171.730   9
  -2   2   5 41274.8 939.109   2
  -2   2   5 41694.9 1028.76   5
  -2   2   5 42205.4 1256.83   4
  -2   2   5 41164.6 1202.86   9
  -2   2   6 30644.2 783.302   2
  -2   2   6 32444.7 877.483   5
  -2   2   6 32072.3 1096.64   4
  -2   2   6 29544.2 1072.59   9
  -2   2   7 51156.2 1275.80   5
  -2   2   7 50122.5 1533.79   1
  -2   2   7 49522.3 1518.93   4
  -2   2   8 25558.5 1060.01   1
  -2   2   8 25359.6 830.658   5
  -2   2   8 24966.8 1028.70   4
  -2   2   8 24895.7 1116.10   9
  -2   2   9 9108.73 651.876   1
  -2   2   9 9609.87 496.223   5
  -2   2   9 9443.03 625.027   4
  -2   2   9 9310.23 709.325   9
  -2   2  10 7743.82 473.207   5
  -2   2  10 6626.99 577.031   1
  -2   2  11 10078.9 565.870   5
  -2   2  11 9644.65 728.420   1
  -2   2  12 3114.64 337.958   5
  -2   2  12 4026.81 496.779   1
  -2   2  13 1382.42 260.504   5
  -2   2  13 1403.12 348.393   1
  -2   2  14 1032.33 237.718   5
  -2   2  14 1092.97 310.437   1
  -2   3 -13 3112.86 637.083   9
  -2   3 -12 3283.47 601.268   9
  -2   3 -11 1224.02 430.822   9
  -2   3 -10 1593.90 412.100   9
  -2   3 -10 1267.49 186.373   4
  -2   3  -9 2887.51 362.199   7
  -2   3  -9 3022.46 540.519   9
  -2   3  -9 2226.84 230.959   4
  -2   3  -8 13592.5 530.353   6
  -2   3  -8 14389.4 762.765   7
  -2   3  -8 15820.7 1095.11   9
  -2   3  -8 13955.3 596.139   4
  -2   3  -7 16181.0 559.956   6
  -2   3  -7 15206.2 759.081   7
  -2   3  -7 16352.6 771.183   1
  -2   3  -7 16025.9 1055.65   9
  -2   3  -6 18298.9 585.260   6
  -2   3  -6 18151.6 794.119   7
  -2   3  -6 17837.4 750.449   1
  -2   3  -6 18141.3 1069.66   9
  -2   3  -5 29292.1 1290.60   9
  -2   3  -5 29014.5 996.723   7
  -2   3  -5 29027.5 781.359   6
  -2   3  -5 27377.1 905.342   1
  -2   3  -5 28916.0 815.657   4
  -2   3  -4 5410.30 496.287   9
  -2   3  -4 6300.63 403.348   7
  -2   3  -4 6700.36 380.334   3
  -2   3  -4 6325.83 299.452   6
  -2   3  -4 6150.96 339.316   1
  -2   3  -4 6129.14 320.553   4
  -2   3  -3 7034.89 407.253   7
  -2   3  -3 7007.05 331.937   6
  -2   3  -3 6312.82 497.900   9
  -2   3  -3 7932.39 366.212   4
  -2   3  -2 10629.3 589.782   9
  -2   3  -2 9838.95 470.654   7
  -2   3  -2 10526.4 451.994   3
  -2   3  -2 9990.70 433.536   6
  -2   3  -2 10588.9 443.345   4
  -2   3  -2 10317.3 381.267   2
  -2   3  -1 4779.38 311.788   7
  -2   3  -1 5569.91 308.193   3
  -2   3  -1 5205.96 338.732   6
  -2   3  -1 4966.70 302.389   4
  -2   3  -1 5389.52 246.584   2
  -2   3   0 25888.7 811.306   4
  -2   3   0 26687.6 809.382   7
  -2   3   0 25078.2 916.736   6
  -2   3   0 26133.2 635.196   1
  -2   3   0 26210.5 644.596   2
  -2   3   0 24405.0 738.830   3
  -2   3   1 9407.45 437.337   7
  -2   3   1 9550.50 583.278   6
  -2   3   1 10312.4 478.770   4
  -2   3   1 9923.93 326.775   2
  -2   3   1 9913.08 349.985   1
  -2   3   2 50486.6 1262.56   7
  -2   3   2 48819.1 1051.96   2
  -2   3   2 48394.0 1601.23   6
  -2   3   2 49442.9 1148.03   1
  -2   3   3 33653.6 980.063   7
  -2   3   3 34333.2 849.647   5
  -2   3   3 32998.0 779.717   2
  -2   3   3 33544.4 921.946   1
  -2   3   4 42400.5 1155.09   9
  -2   3   4 40275.7 981.542   5
  -2   3   4 39558.3 917.951   2
  -2   3   4 40090.5 1125.04   1
  -2   3   5 28536.3 729.227   2
  -2   3   5 29392.8 786.422   5
  -2   3   5 26804.0 990.952   4
  -2   3   5 27682.9 946.209   9
  -2   3   6 40498.6 1294.25   4
  -2   3   6 38986.6 1010.87   5
  -2   3   6 39339.7 956.120   2
  -2   3   7 28152.2 1069.32   4
  -2   3   7 26469.7 796.154   5
  -2   3   7 26173.7 742.720   2
  -2   3   7 25124.2 1014.90   1
  -2   3   8 37153.0 988.589   2
  -2   3   8 39180.7 1420.05   9
  -2   3   8 37481.8 1050.40   5
  -2   3   8 38090.7 1337.44   4
  -2   3   8 37392.7 1347.85   1
  -2   3   9 10345.0 504.076   5
  -2   3   9 11591.3 486.728   2
  -2   3   9 11622.4 739.938   1
  -2   3  10 3415.64 297.979   5
  -2   3  10 2674.74 245.214   2
  -2   3  10 3634.02 457.053   1
  -2   3  11 1200.06 330.682   1
  -2   3  11 1387.35 192.126   2
  -2   3  11 1164.49 197.199   5
  -2   3  12 2787.47 314.164   5
  -2   3  12 3530.98 485.839   1
  -2   3  13 1812.00 271.125   5
  -2   3  13 1856.80 382.056   1
  -2   3  14 1081.57 229.151   5
  -2   3  14 1786.43 260.319   2
  -2   4 -12 1845.54 509.668   9
  -2   4 -11 2374.21 552.265   9
  -2   4 -10 1386.81 432.728   9
  -2   4 -10 1562.38 320.394   7
  -2   4  -9 2564.95 357.089   7
  -2   4  -9 1791.48 473.642   9
  -2   4  -9 2164.44 255.803   4
  -2   4  -8 2193.02 469.966   9
  -2   4  -8 2095.62 313.775   7
  -2   4  -7 18424.9 864.785   7
  -2   4  -7 17645.9 835.797   1
  -2   4  -7 17739.3 1158.83   9
  -2   4  -7 17178.7 651.933   6
  -2   4  -6 18675.5 851.563   7
  -2   4  -6 19771.8 823.260   1
  -2   4  -6 20165.5 1176.65   9
  -2   4  -6 19625.3 682.805   6
  -2   4  -5 21105.3 861.074   7
  -2   4  -5 20065.8 768.372   1
  -2   4  -5 19740.8 1104.47   9
  -2   4  -5 20851.7 704.117   6
  -2   4  -4 5757.13 410.356   7
  -2   4  -4 5853.84 342.164   6
  -2   4  -4 5644.45 344.125   1
  -2   4  -4 4830.43 508.311   9
  -2   4  -3 7780.99 410.877   6
  -2   4  -3 7814.88 431.874   3
  -2   4  -3 7806.19 587.976   9
  -2   4  -3 7388.71 447.980   7
  -2   4  -2 7225.15 427.207   7
  -2   4  -2 6918.35 386.510   3
  -2   4  -2 7123.45 416.027   6
  -2   4  -2 6440.29 499.268   9
  -2   4  -2 6937.39 329.968   2
  -2   4  -1 11101.1 570.788   6
  -2   4  -1 11591.9 497.606   3
  -2   4  -1 10922.3 410.577   2
  -2   4  -1 11130.5 525.295   7
  -2   4   0 5622.61 363.461   7
  -2   4   0 5321.56 432.425   6
  -2   4   0 6154.09 276.482   1
  -2   4   0 6093.00 340.535   3
  -2   4   0 5772.39 275.437   2
  -2   4   1 4253.10 416.420   6
  -2   4   1 4151.90 315.293   7
  -2   4   1 4500.99 246.154   1
  -2   4   1 4291.03 278.807   3
  -2   4   1 4429.90 229.719   2
  -2   4   2 1215.01 181.185   7
  -2   4   2 1354.69 132.092   2
  -2   4   2 1637.43 296.656   6
  -2   4   2 1273.15 146.050   1
  -2   4   3 25476.0 858.587   7
  -2   4   3 23614.9 647.759   2
  -2   4   3 24192.4 757.951   1
  -2   4   4 21046.8 641.482   5
  -2   4   4 21443.8 614.671   2
  -2   4   4 22117.7 805.756   7
  -2   4   5 13171.8 670.290   4
  -2   4   5 12340.6 463.351   5
  -2   4   5 11874.4 432.659   2
  -2   4   6 21015.2 902.472   4
  -2   4   6 20400.0 643.870   5
  -2   4   6 19138.2 610.274   2
  -2   4   6 20772.9 848.436   1
  -2   4   7 8406.41 576.303   9
  -2   4   7 7978.07 383.011   5
  -2   4   7 8118.36 373.104   2
  -2   4   7 8233.71 549.831   1
  -2   4   8 13998.9 815.229   9
  -2   4   8 15381.6 582.693   5
  -2   4   8 15684.9 572.756   2
  -2   4   8 16258.6 841.137   1
  -2   4   9 10338.4 489.213   5
  -2   4   9 10802.4 479.686   2
  -2   4   9 10359.5 706.173   1
  -2   4  10 210.389 108.020   5
  -2   4  10 311.670 210.164   1
  -2   4  10 487.628 130.835   2
  -2   4  11 5452.08 387.012   5
  -2   4  11 5770.99 376.368   2
  -2   4  11 4581.23 529.152   1
  -2   4  12 5751.90 408.398   5
  -2   4  12 4671.87 367.404   2
  -2   4  12 5528.08 606.506   1
  -2   4  13 6625.20 462.469   5
  -2   4  13 6125.00 437.533   2
  -2   4  13 7306.11 713.130   1
  -2   4  14 2441.03 462.892   1
  -2   4  14 2273.96 286.842   2
  -2   4  14 2855.39 327.861   5
  -2   5 -11 1932.24 528.256   9
  -2   5 -10 3700.04 461.400   7
  -2   5 -10 3327.03 647.252   9
  -2   5  -9 6490.12 578.109   7
  -2   5  -9 6938.39 845.761   9
  -2   5  -8 6079.38 531.456   7
  -2   5  -8 6506.38 791.815   9
  -2   5  -7 9090.76 623.971   7
  -2   5  -7 8555.21 855.101   9
  -2   5  -6 9623.71 617.406   7
  -2   5  -6 9689.29 586.073   1
  -2   5  -6 10078.5 528.581   4
  -2   5  -6 9743.62 852.508   9
  -2   5  -5 20735.4 902.378   7
  -2   5  -5 20714.2 1186.80   9
  -2   5  -5 21535.4 827.556   1
  -2   5  -5 20122.7 786.186   4
  -2   5  -4 6728.61 427.205   6
  -2   5  -4 7510.70 498.364   7
  -2   5  -4 7771.37 681.020   9
  -2   5  -4 7205.12 440.613   4
  -2   5  -3 20109.6 805.611   6
  -2   5  -3 20343.5 831.660   7
  -2   5  -3 21801.9 1073.41   9
  -2   5  -3 19951.6 787.992   4
  -2   5  -2 26558.5 1151.99   9
  -2   5  -2 28273.5 977.376   7
  -2   5  -2 26014.3 987.387   6
  -2   5  -2 27521.9 945.833   4
  -2   5  -2 26882.1 809.341   2
  -2   5  -1 2170.08 250.644   4
  -2   5  -1 2166.21 229.710   3
  -2   5  -1 2166.79 247.933   7
  -2   5  -1 1851.62 261.142   6
  -2   5  -1 1622.29 172.532   2
  -2   5   0 7947.81 477.103   4
  -2   5   0 8216.29 431.872   3
  -2   5   0 7231.63 445.792   7
  -2   5   0 7405.07 347.340   1
  -2   5   0 7602.89 349.167   2
  -2   5   1 15834.0 699.984   4
  -2   5   1 14514.7 643.411   7
  -2   5   1 15004.1 531.519   1
  -2   5   1 14094.6 499.554   2
  -2   5   1 14969.4 595.891   3
  -2   5   2 20056.0 825.723   4
  -2   5   2 19185.9 594.647   2
  -2   5   2 18440.6 748.851   7
  -2   5   3 26508.3 980.353   4
  -2   5   3 24039.9 884.245   7
  -2   5   3 23664.3 1238.78   6
  -2   5   3 24283.4 699.600   2
  -2   5   4 17652.8 1097.83   6
  -2   5   4 17825.5 754.215   7
  -2   5   4 17808.9 571.962   2
  -2   5   5 3248.28 325.057   7
  -2   5   5 3677.38 325.340   1
  -2   5   5 3693.93 243.762   2
  -2   5   5 3612.33 348.313   9
  -2   5   6 9346.47 560.702   1
  -2   5   6 9688.69 421.209   5
  -2   5   6 10028.3 422.899   2
  -2   5   6 9921.93 607.788   9
  -2   5   7 16097.8 805.043   1
  -2   5   7 17026.5 601.204   5
  -2   5   7 16521.6 597.867   2
  -2   5   7 18348.7 872.983   9
  -2   5   8 3601.83 268.371   2
  -2   5   8 4090.97 433.141   1
  -2   5   8 3772.70 270.654   5
  -2   5   9 3041.50 263.620   2
  -2   5   9 2576.45 379.628   1
  -2   5   9 3392.00 265.857   5
  -2   5  10 6810.03 408.355   2
  -2   5  10 7607.83 653.150   1
  -2   5  10 6773.67 400.650   5
  -2   5  11 4589.76 348.940   2
  -2   5  11 5015.84 564.843   1
  -2   5  11 4787.74 344.837   5
  -2   5  12 4248.87 358.167   2
  -2   5  12 4518.09 570.573   1
  -2   5  12 4941.54 370.452   5
  -2   5  13 4810.61 394.920   2
  -2   5  13 5372.48 409.610   5
  -2   5  13 5642.83 641.514   1
  -2   5  14 3219.70 334.188   5
  -2   5  14 2408.18 298.788   2
  -2   5  14 3750.55 563.420   1
  -2   6 -10 3707.02 709.462   9
  -2   6 -10 3520.20 468.092   7
  -2   6  -9 5974.28 829.323   9
  -2   6  -9 6029.29 576.868   7
  -2   6  -8 6300.32 836.416   9
  -2   6  -8 5878.38 552.953   7
  -2   6  -7 3449.19 593.190   9
  -2   6  -7 3755.82 428.125   7
  -2   6  -6 1310.81 369.710   9
  -2   6  -6 1189.70 254.677   7
  -2   6  -5 10875.6 665.107   7
  -2   6  -5 10042.1 871.715   9
  -2   6  -4 19239.5 874.316   7
  -2   6  -4 17781.7 1105.18   9
  -2   6  -3 10088.1 600.603   7
  -2   6  -3 9864.04 492.094   2
  -2   6  -3 9242.34 740.926   9
  -2   6  -2 4718.36 401.755   7
  -2   6  -2 5513.15 344.923   2
  -2   6  -2 5501.14 551.955   9
  -2   6  -1 8143.93 410.318   2
  -2   6  -1 8078.51 511.973   7
  -2   6   0 3751.51 432.471   6
  -2   6   0 3326.69 299.193   3
  -2   6   0 3900.50 269.162   2
  -2   6   0 3727.83 343.201   7
  -2   6   1 26062.8 1238.52   6
  -2   6   1 24977.9 862.856   3
  -2   6   1 25186.3 764.493   2
  -2   6   1 24915.5 940.240   7
  -2   6   2 18378.2 788.199   7
  -2   6   2 17819.1 1061.30   6
  -2   6   2 18352.1 617.463   2
  -2   6   3 6819.67 677.205   6
  -2   6   3 7403.04 486.525   7
  -2   6   3 7205.15 358.040   2
  -2   6   4 4390.51 382.637   7
  -2   6   4 3355.46 302.722   1
  -2   6   4 4241.39 270.833   2
  -2   6   5 2413.58 308.939   7
  -2   6   5 3670.86 332.623   1
  -2   6   5 3071.01 238.487   2
  -2   6   6 8461.96 566.285   7
  -2   6   6 8511.39 408.865   2
  -2   6   6 8552.16 548.221   1
  -2   6   7 3818.79 282.101   2
  -2   6   7 3934.05 407.169   1
  -2   6   8 17343.5 906.713   1
  -2   6   8 18640.9 684.780   2
  -2   6   8 18377.1 652.599   5
  -2   6   9 8218.58 646.362   1
  -2   6   9 7859.20 436.976   2
  -2   6   9 7536.94 404.385   5
  -2   6  10 5666.27 579.090   1
  -2   6  10 5235.38 370.047   2
  -2   6  10 5208.92 340.883   5
  -2   6  11 5964.54 628.476   1
  -2   6  11 5285.83 384.094   2
  -2   6  11 5311.80 360.139   5
  -2   6  12 2163.76 441.625   1
  -2   6  12 2732.49 291.745   2
  -2   6  12 2616.00 268.524   5
  -2   6  13 1019.88 355.316   1
  -2   6  13 1119.09 216.563   2
  -2   6  14 2537.91 309.081   2
  -2   6  14 1934.57 440.589   1
  -2   7  -8 494.112 288.137   9
  -2   7  -8 935.757 269.181   7
  -2   7  -7 1864.61 490.340   9
  -2   7  -7 1258.75 286.966   7
  -2   7  -6 2348.22 508.439   9
  -2   7  -6 2113.21 343.228   7
  -2   7  -5 3892.50 607.614   9
  -2   7  -5 3543.30 407.628   7
  -2   7  -4 4897.00 632.278   9
  -2   7  -4 3779.75 401.176   7
  -2   7  -3 5881.10 487.744   7
  -2   7  -3 5983.00 645.527   9
  -2   7  -3 6101.83 405.911   2
  -2   7  -3 6144.35 536.908   6
  -2   7  -2 8787.37 580.341   7
  -2   7  -2 8168.93 641.668   6
  -2   7  -2 10217.6 798.406   9
  -2   7  -2 9677.53 498.430   2
  -2   7  -1 18137.4 1011.24   6
  -2   7  -1 19235.0 700.416   1
  -2   7  -1 20297.6 890.451   7
  -2   7  -1 18761.9 710.848   2
  -2   7   0 5044.09 542.992   6
  -2   7   0 5178.09 341.984   1
  -2   7   0 5522.84 348.360   2
  -2   7   0 5050.15 431.303   7
  -2   7   1 14472.8 605.230   1
  -2   7   1 13388.4 553.661   2
  -2   7   1 12994.8 695.425   7
  -2   7   2 10606.4 523.541   1
  -2   7   2 11321.3 643.372   7
  -2   7   2 10530.9 479.019   2
  -2   7   3 8515.63 562.340   7
  -2   7   3 9539.00 511.152   1
  -2   7   3 8483.14 423.204   2
  -2   7   4 1681.74 265.550   7
  -2   7   4 1294.72 210.395   1
  -2   7   4 1361.28 173.734   2
  -2   7   5 269.855 178.093   7
  -2   7   5 236.092 143.374   1
  -2   7   5 56.7112 82.7784   2
  -2   7   6 5328.24 471.017   7
  -2   7   6 5098.19 446.302   1
  -2   7   6 5197.18 336.245   2
  -2   7   7 796.303 244.003   7
  -2   7   7 942.806 166.168   2
  -2   7   7 1174.67 245.975   1
  -2   7   8 19705.7 741.861   2
  -2   7   8 20627.2 1012.27   1
  -2   7   9 12266.1 577.313   2
  -2   7   9 12654.4 825.489   1
  -2   7  10 3426.24 279.042   5
  -2   7  10 3277.78 460.904   1
  -2   7  10 3400.78 309.494   2
  -2   7  11 1299.00 187.386   5
  -2   7  11 1190.46 208.176   2
  -2   7  11 850.927 286.613   1
  -2   7  12 1583.46 236.621   2
  -2   7  12 2791.09 500.014   1
  -2   7  13 752.930 189.202   2
  -2   7  13 1544.59 408.590   1
  -2   8  -7 3804.61 690.625   9
  -2   8  -7 4432.39 514.765   7
  -2   8  -6 3623.74 648.028   9
  -2   8  -6 3985.90 477.010   7
  -2   8  -5 1658.03 310.747   7
  -2   8  -5 1965.36 457.756   9
  -2   8  -4 5988.23 540.440   7
  -2   8  -4 6275.53 731.784   9
  -2   8  -3 6591.28 549.385   7
  -2   8  -3 7739.68 782.392   9
  -2   8  -2 6044.38 512.016   7
  -2   8  -2 5793.10 394.201   1
  -2   8  -2 5364.31 401.711   2
  -2   8  -2 5330.27 628.506   9
  -2   8  -1 16654.9 699.217   2
  -2   8  -1 16768.5 858.264   7
  -2   8  -1 16553.5 695.241   1
  -2   8   0 9449.15 497.895   2
  -2   8   0 9293.44 503.612   1
  -2   8   0 9132.17 617.961   7
  -2   8   1 986.771 233.481   7
  -2   8   1 837.034 166.812   2
  -2   8   1 771.190 164.522   1
  -2   8   2 2058.82 302.906   7
  -2   8   2 1945.44 218.986   2
  -2   8   2 1598.86 223.580   1
  -2   8   3 11445.3 531.726   2
  -2   8   3 11382.3 601.180   1
  -2   8   3 11926.2 699.364   7
  -2   8   4 1915.90 267.929   1
  -2   8   4 1886.29 225.272   2
  -2   8   4 1963.55 302.931   7
  -2   8   5 2447.11 313.645   1
  -2   8   5 2236.04 236.822   2
  -2   8   5 2254.16 329.710   7
  -2   8   6 4034.76 414.395   1
  -2   8   6 4371.44 327.968   2
  -2   8   6 4520.86 457.568   7
  -2   8   7 12005.5 742.762   1
  -2   8   7 12224.3 575.290   2
  -2   8   7 12508.5 777.015   7
  -2   8   8 9805.84 713.489   1
  -2   8   8 9735.91 519.951   2
  -2   8   8 9834.49 709.458   7
  -2   8   9 11584.8 816.781   1
  -2   8   9 11809.3 592.802   2
  -2   8   9 11865.9 795.762   7
  -2   8  10 3785.13 505.177   1
  -2   8  10 4590.13 372.389   2
  -2   8  11 3067.79 484.837   1
  -2   8  11 2925.60 319.777   2
  -2   8  12 1865.94 270.398   2
  -2   8  12 1599.38 369.935   1
  -2   9  -5 2760.90 407.474   7
  -2   9  -5 3052.77 600.917   9
  -2   9  -4 2415.90 373.122   7
  -2   9  -4 2478.96 531.425   9
  -2   9  -3 9116.71 542.763   1
  -2   9  -3 9628.69 704.161   7
  -2   9  -3 9646.36 934.357   9
  -2   9  -2 6474.42 567.524   7
  -2   9  -2 6459.15 446.561   1
  -2   9  -2 6932.95 485.265   2
  -2   9  -2 7272.18 773.372   9
  -2   9  -1 5859.97 539.213   7
  -2   9  -1 7368.57 758.830   9
  -2   9  -1 6067.33 435.105   2
  -2   9  -1 6242.86 437.976   1
  -2   9   0 2332.29 345.815   7
  -2   9   0 2371.83 273.288   2
  -2   9   0 2507.10 281.612   1
  -2   9   1 8710.28 501.422   2
  -2   9   1 9455.67 656.904   7
  -2   9   1 8165.79 511.375   1
  -2   9   2 5355.29 387.601   2
  -2   9   2 5101.79 413.050   1
  -2   9   2 5315.08 502.227   7
  -2   9   3 3400.33 405.136   7
  -2   9   3 3853.44 328.588   2
  -2   9   3 3626.37 361.670   1
  -2   9   4 6052.61 408.704   2
  -2   9   4 6529.70 494.621   1
  -2   9   4 6624.30 560.838   7
  -2   9   5 10730.2 661.521   1
  -2   9   5 9889.81 527.857   2
  -2   9   5 9587.31 684.777   7
  -2   9   6 4545.97 454.081   1
  -2   9   6 4493.16 357.330   2
  -2   9   6 4675.71 490.052   7
  -2   9   7 1405.79 285.130   1
  -2   9   7 1422.85 218.460   2
  -2   9   7 1413.09 303.904   7
  -2   9   8 1329.45 295.837   1
  -2   9   8 1741.49 239.491   2
  -2   9   8 1755.19 339.923   7
  -2   9   9 2671.32 419.333   1
  -2   9   9 2779.44 300.504   2
  -2   9   9 2854.17 431.168   7
  -2   9  10 1873.04 382.227   1
  -2   9  10 2069.20 268.571   2
  -2   9  10 1903.70 377.306   7
  -2   9  11 2162.30 423.752   1
  -2   9  11 1797.13 267.186   2
  -2   9  11 2599.93 440.949   7
  -2  10  -2 1856.70 476.176   9
  -2  10  -2 1249.03 231.330   1
  -2  10  -2 1239.14 229.548   2
  -2  10  -2 1394.12 312.373   7
  -2  10  -1 3130.15 556.875   9
  -2  10  -1 2160.68 367.593   7
  -2  10  -1 2444.30 301.140   1
  -2  10  -1 2794.85 324.223   2
  -2  10   0 2120.43 356.865   7
  -2  10   0 2460.82 302.233   1
  -2  10   0 2324.46 297.135   2
  -2  10   1 3710.00 451.388   7
  -2  10   1 4086.38 388.901   1
  -2  10   1 3869.29 354.517   2
  -2  10   2 3303.29 434.047   7
  -2  10   2 3949.82 388.139   1
  -2  10   2 3017.99 312.080   2
  -2  10   3 5579.55 542.522   7
  -2  10   3 4281.03 412.806   1
  -2  10   3 5096.10 399.085   2
  -2  10   4 3129.40 419.582   7
  -2  10   4 2939.73 350.197   1
  -2  10   4 3658.38 337.256   2
  -2  10   5 4351.17 493.560   7
  -2  10   5 3430.06 412.708   1
  -2  10   5 3759.32 342.320   2
  -2  10   6 4426.19 509.586   7
  -2  10   6 4571.23 479.197   1
  -2  10   6 4394.87 374.253   2
  -2  10   7 2867.09 434.061   7
  -2  10   7 3109.40 423.113   1
  -2  10   7 3294.51 328.895   2
  -2  10   8 835.153 286.164   7
  -2  10   8 1154.25 294.103   1
  -2  10   8 848.168 204.419   2
  -2  10   9 775.900 278.686   7
  -2  10   9 1136.94 302.629   1
  -2  10   9 1387.04 232.708   2
  -2  10  10 2046.30 384.645   7
  -2  10  10 2219.24 414.384   1
  -2  10  10 1455.56 242.041   2
  -2  11   2 5653.30 570.495   7
  -2  11   2 4516.71 447.572   1
  -2  11   2 5515.91 450.350   2
  -2  11   3 2963.60 444.291   7
  -2  11   3 2157.82 332.253   1
  -2  11   3 2526.75 311.068   2
  -2  11   4 1286.87 317.795   7
  -2  11   4 2365.19 339.239   1
  -2  11   4 1988.34 276.247   2
  -2  11   5 953.273 235.182   1
  -2  11   5 887.355 200.934   2
  -2  11   6 1353.18 325.601   7
  -2  11   6 1181.52 219.288   2
  -2  11   6 1778.79 334.955   1
  -1 -12  -9 2682.39 461.949   8
  -1 -12  -9 2190.70 428.268   6
  -1 -12  -8 3486.41 534.169   8
  -1 -12  -8 3480.66 527.599   6
  -1 -12  -7 1298.14 333.526   8
  -1 -12  -7 1366.16 346.391   6
  -1 -12  -6 3236.56 511.943   8
  -1 -12  -6 2152.46 389.442   6
  -1 -12  -5 2805.06 488.388   8
  -1 -12  -5 4041.34 498.264   6
  -1 -12  -4 3005.21 497.916   8
  -1 -12  -4 2781.15 413.655   6
  -1 -12  -3 4021.32 543.493   8
  -1 -12  -3 3678.91 456.571   6
  -1 -12  -2 6753.75 586.980   6
  -1 -12  -2 6580.46 696.817   8
  -1 -12  -1 4885.83 491.695   6
  -1 -12  -1 5315.85 625.091   8
  -1 -12   0 1292.64 216.752   3
  -1 -12   0 1614.65 377.885   8
  -1 -12   0 1109.13 258.642   6
  -1 -11 -11 193.614 204.034   8
  -1 -11 -11 973.958 380.005   6
  -1 -11 -10 728.048 283.634   8
  -1 -11 -10 1006.29 345.034   6
  -1 -11  -9 1752.16 373.796   8
  -1 -11  -9 2009.94 416.488   6
  -1 -11  -8 2746.26 444.753   8
  -1 -11  -8 3788.93 536.858   6
  -1 -11  -7 8199.77 742.133   8
  -1 -11  -7 7544.43 701.129   6
  -1 -11  -6 3328.53 464.345   6
  -1 -11  -6 3547.78 497.667   8
  -1 -11  -5 1149.71 311.421   6
  -1 -11  -5 1132.70 315.240   8
  -1 -11  -4 4630.30 497.198   6
  -1 -11  -4 5046.83 310.062   3
  -1 -11  -3 6443.44 565.255   6
  -1 -11  -3 6968.57 391.125   3
  -1 -11  -2 6530.71 544.454   6
  -1 -11  -2 7170.60 678.848   8
  -1 -11  -2 6570.87 400.160   3
  -1 -11  -1 2781.37 280.349   3
  -1 -11  -1 3121.59 456.690   8
  -1 -11  -1 2898.71 357.334   6
  -1 -11   0 2639.25 283.939   3
  -1 -11   0 2650.91 346.837   6
  -1 -11   0 2168.18 413.748   8
  -1 -11   1 6276.87 503.683   6
  -1 -11   1 6255.96 622.658   8
  -1 -11   1 5724.65 431.550   3
  -1 -11   2 2636.41 420.460   8
  -1 -11   2 2776.03 322.829   3
  -1 -11   3 1993.78 374.114   8
  -1 -11   3 2373.64 310.398   3
  -1 -10 -13 1866.53 469.996   6
  -1 -10 -12 3394.70 454.355   8
  -1 -10 -12 3264.71 544.912   6
  -1 -10 -11 2922.50 437.679   8
  -1 -10 -11 4060.11 591.888   6
  -1 -10 -10 724.169 260.162   8
  -1 -10 -10 778.700 301.877   6
  -1 -10  -9 7445.10 669.407   8
  -1 -10  -9 7773.21 748.771   6
  -1 -10  -8 4408.65 502.107   8
  -1 -10  -8 4017.62 523.492   6
  -1 -10  -7 8671.44 721.194   6
  -1 -10  -7 8237.09 706.330   8
  -1 -10  -6 10944.0 788.456   6
  -1 -10  -6 10002.6 363.945   3
  -1 -10  -6 9798.72 762.955   8
  -1 -10  -5 6636.23 583.944   6
  -1 -10  -5 5792.17 289.777   3
  -1 -10  -5 5605.45 578.391   8
  -1 -10  -4 10877.6 716.962   6
  -1 -10  -4 9801.38 415.302   3
  -1 -10  -4 9974.90 770.776   8
  -1 -10  -3 4795.41 465.522   6
  -1 -10  -3 4605.94 515.945   8
  -1 -10  -3 4366.13 288.241   3
  -1 -10  -2 1870.04 203.902   3
  -1 -10  -2 2452.31 395.219   8
  -1 -10  -2 1590.67 287.818   6
  -1 -10  -1 2657.74 250.531   3
  -1 -10  -1 2018.66 304.707   6
  -1 -10  -1 2795.10 418.487   8
  -1 -10   0 5113.66 441.467   6
  -1 -10   0 4127.40 512.421   8
  -1 -10   0 4901.82 359.514   3
  -1 -10   1 2482.84 308.882   6
  -1 -10   1 3541.85 459.862   8
  -1 -10   1 3132.99 297.343   3
  -1 -10   2 1866.36 345.740   8
  -1 -10   2 1555.70 232.914   3
  -1 -10   3 1703.31 331.733   8
  -1 -10   3 1249.08 219.884   3
  -1 -10   4 1408.56 313.099   8
  -1 -10   4 1248.66 239.696   3
  -1 -10   5 2850.52 408.179   8
  -1 -10   5 2617.75 483.121   5
  -1 -10   5 3185.79 373.160   3
  -1  -9 -14 1227.40 418.906   6
  -1  -9 -13 1963.01 470.981   6
  -1  -9 -12 3536.85 433.303   8
  -1  -9 -12 4167.85 640.568   6
  -1  -9 -11 5555.22 541.160   8
  -1  -9 -11 5232.52 660.925   6
  -1  -9 -10 5187.11 629.760   6
  -1  -9 -10 4456.32 485.793   8
  -1  -9  -9 4800.08 595.040   6
  -1  -9  -9 4661.27 498.421   8
  -1  -9  -8 1824.64 107.789   3
  -1  -9  -8 1267.48 299.324   8
  -1  -9  -7 6428.21 611.892   6
  -1  -9  -7 6739.09 243.392   3
  -1  -9  -7 5992.03 264.829   5
  -1  -9  -7 6708.40 584.759   8
  -1  -9  -6 18288.3 995.117   6
  -1  -9  -6 18972.7 507.028   3
  -1  -9  -6 16919.6 538.420   5
  -1  -9  -6 17986.4 975.047   8
  -1  -9  -5 26443.6 1180.05   6
  -1  -9  -5 28155.2 712.775   3
  -1  -9  -5 25540.2 744.832   5
  -1  -9  -5 28217.8 1249.43   8
  -1  -9  -4 6501.20 545.089   6
  -1  -9  -4 7107.74 324.158   3
  -1  -9  -4 6713.34 598.171   8
  -1  -9  -3 8627.73 590.220   6
  -1  -9  -3 8667.27 382.835   3
  -1  -9  -3 8137.02 645.838   8
  -1  -9  -2 13525.7 731.464   6
  -1  -9  -2 14112.2 540.945   3
  -1  -9  -2 14747.9 873.197   8
  -1  -9  -1 1907.14 264.929   6
  -1  -9  -1 2235.95 220.437   3
  -1  -9  -1 2600.21 375.107   8
  -1  -9   0 2097.84 273.347   6
  -1  -9   0 2626.88 251.361   3
  -1  -9   0 2639.85 372.845   8
  -1  -9   1 945.815 200.957   6
  -1  -9   1 1300.59 197.930   3
  -1  -9   1 1316.80 277.692   8
  -1  -9   2 113.304 91.7244   3
  -1  -9   2 123.229 137.151   8
  -1  -9   3 588.274 162.289   3
  -1  -9   3 690.381 229.383   8
  -1  -9   4 4547.65 396.298   3
  -1  -9   4 4607.00 474.463   8
  -1  -9   5 4924.54 426.961   3
  -1  -9   5 4951.36 504.593   8
  -1  -9   6 2502.27 471.016   5
  -1  -9   6 3259.57 371.637   3
  -1  -9   6 2913.28 400.833   8
  -1  -9   7 5582.06 527.760   8
  -1  -9   7 5337.31 670.700   5
  -1  -9   7 6041.26 508.709   3
  -1  -8 -14 5253.97 757.898   6
  -1  -8 -13 4154.71 642.970   6
  -1  -8 -12 7398.64 812.992   6
  -1  -8 -12 5907.66 511.452   8
  -1  -8 -11 12443.2 990.016   6
  -1  -8 -11 12070.0 737.427   8
  -1  -8 -10 4051.44 205.470   3
  -1  -8 -10 3365.62 511.583   6
  -1  -8 -10 3293.64 395.519   8
  -1  -8  -9 8307.64 747.457   6
  -1  -8  -9 7164.90 256.893   3
  -1  -8  -9 7277.30 242.072   3
  -1  -8  -9 7064.99 561.411   8
  -1  -8  -8 10256.6 778.912   6
  -1  -8  -8 9214.74 286.951   3
  -1  -8  -8 9508.38 305.158   5
  -1  -8  -8 8700.65 629.853   8
  -1  -8  -7 18187.6 1000.80   6
  -1  -8  -7 18517.1 459.994   3
  -1  -8  -7 17701.0 482.411   5
  -1  -8  -7 18073.3 919.367   8
  -1  -8  -6 14164.3 839.394   6
  -1  -8  -6 13333.8 378.312   3
  -1  -8  -6 12144.4 397.989   5
  -1  -8  -6 13134.6 768.161   8
  -1  -8  -5 20269.7 956.128   6
  -1  -8  -5 18241.2 498.258   3
  -1  -8  -5 19382.6 940.582   8
  -1  -8  -4 21690.9 978.107   6
  -1  -8  -4 23318.6 618.590   3
  -1  -8  -4 21715.6 643.336   5
  -1  -8  -4 20641.2 1002.12   8
  -1  -8  -3 18086.0 847.056   6
  -1  -8  -3 19461.6 578.995   3
  -1  -8  -3 17916.6 917.677   8
  -1  -8  -2 5962.31 451.277   6
  -1  -8  -2 6465.03 322.516   3
  -1  -8  -2 6658.96 546.188   8
  -1  -8  -1 7029.12 480.095   6
  -1  -8  -1 7401.73 566.029   8
  -1  -8  -1 7076.02 359.949   3
  -1  -8   0 616.396 133.751   3
  -1  -8   0 573.630 167.294   6
  -1  -8   0 824.299 228.531   8
  -1  -8   1 9184.30 515.614   6
  -1  -8   1 8666.67 447.388   3
  -1  -8   1 8746.13 628.512   8
  -1  -8   2 5890.40 417.346   7
  -1  -8   2 6884.15 542.475   8
  -1  -8   2 6143.30 392.499   3
  -1  -8   3 4689.69 459.107   8
  -1  -8   3 5456.92 385.697   3
  -1  -8   4 5240.10 474.829   8
  -1  -8   4 5155.72 394.825   3
  -1  -8   5 7060.76 550.217   8
  -1  -8   5 6829.01 477.301   3
  -1  -8   6 4584.23 447.790   8
  -1  -8   6 5213.36 623.942   5
  -1  -8   6 6009.27 464.773   3
  -1  -8   7 3364.31 390.941   8
  -1  -8   7 3010.38 512.877   5
  -1  -8   7 2971.01 347.779   3
  -1  -8   8 6772.50 551.381   8
  -1  -8   8 6841.72 754.229   5
  -1  -8   8 7370.54 556.287   3
  -1  -7 -15 1511.52 491.112   6
  -1  -7 -14 600.516 349.120   6
  -1  -7 -13 4944.72 702.460   6
  -1  -7 -12 1301.21 386.622   6
  -1  -7 -12 947.388 215.714   8
  -1  -7 -11 980.854 333.426   6
  -1  -7 -11 912.853 204.763   8
  -1  -7 -10 2551.22 466.271   6
  -1  -7 -10 2363.52 309.588   8
  -1  -7 -10 2872.34 175.031   3
  -1  -7  -9 884.830 218.167   8
  -1  -7  -9 1103.89 322.400   6
  -1  -7  -9 965.555 109.088   3
  -1  -7  -9 1335.13 107.879   3
  -1  -7  -8 1678.44 106.156   3
  -1  -7  -8 1555.30 118.292   3
  -1  -7  -8 1687.33 124.080   5
  -1  -7  -8 2380.68 375.316   6
  -1  -7  -8 1511.64 250.438   8
  -1  -7  -7 5183.60 521.718   6
  -1  -7  -7 5292.55 204.232   3
  -1  -7  -7 5391.57 209.149   5
  -1  -7  -7 5111.02 447.450   8
  -1  -7  -6 7090.80 572.986   6
  -1  -7  -6 6918.14 231.952   3
  -1  -7  -6 6442.55 240.596   5
  -1  -7  -6 6960.83 522.036   8
  -1  -7  -5 15854.8 818.501   6
  -1  -7  -5 15424.7 412.399   3
  -1  -7  -5 15109.6 435.505   5
  -1  -7  -5 14233.6 749.993   8
  -1  -7  -4 19035.1 867.303   6
  -1  -7  -4 19002.4 503.974   3
  -1  -7  -4 18351.5 529.847   5
  -1  -7  -4 18687.8 867.474   8
  -1  -7  -3 20447.6 858.497   6
  -1  -7  -3 19642.1 547.287   3
  -1  -7  -3 20082.5 902.781   8
  -1  -7  -2 19717.2 808.250   6
  -1  -7  -2 18986.0 569.190   3
  -1  -7  -2 18303.1 862.116   8
  -1  -7  -1 7668.08 465.391   6
  -1  -7  -1 7580.87 345.666   3
  -1  -7  -1 8395.71 559.925   8
  -1  -7   0 14255.1 629.207   6
  -1  -7   0 13798.0 517.701   3
  -1  -7   0 13947.9 732.175   8
  -1  -7   1 12619.5 586.974   6
  -1  -7   1 13287.4 532.453   3
  -1  -7   1 13580.4 722.839   8
  -1  -7   2 16236.6 664.126   6
  -1  -7   2 16478.8 672.973   7
  -1  -7   2 16904.2 637.042   3
  -1  -7   2 16081.3 797.906   8
  -1  -7   3 3247.67 291.466   7
  -1  -7   3 3314.11 288.634   3
  -1  -7   3 3801.46 378.295   8
  -1  -7   4 356.480 115.072   7
  -1  -7   4 512.644 145.671   3
  -1  -7   4 278.990 155.628   8
  -1  -7   5 3979.00 345.962   3
  -1  -7   5 4263.89 402.247   8
  -1  -7   6 9873.42 779.862   5
  -1  -7   6 8507.98 528.111   3
  -1  -7   6 9157.69 592.444   8
  -1  -7   7 4796.27 411.261   3
  -1  -7   7 4836.95 426.149   8
  -1  -7   7 4900.08 593.788   5
  -1  -7   8 1264.78 242.192   8
  -1  -7   8 1207.16 333.968   5
  -1  -7   8 974.377 227.653   3
  -1  -7   9 2654.58 470.419   5
  -1  -7   9 2475.68 332.941   3
  -1  -6 -15 4665.85 725.803   6
  -1  -6 -14 1518.66 461.792   6
  -1  -6 -13 511.275 298.701   6
  -1  -6 -12 5781.38 707.089   6
  -1  -6 -12 4733.85 377.858   8
  -1  -6 -11 5863.35 692.560   6
  -1  -6 -11 5925.64 431.223   8
  -1  -6 -10 7760.87 742.397   6
  -1  -6 -10 8394.44 339.132   3
  -1  -6 -10 8160.77 503.890   8
  -1  -6  -9 5121.39 576.929   6
  -1  -6  -9 4206.95 366.448   8
  -1  -6  -9 4462.85 217.735   3
  -1  -6  -8 3405.20 166.524   3
  -1  -6  -8 3322.00 452.086   6
  -1  -6  -8 2936.99 311.198   8
  -1  -6  -7 20509.7 1032.05   6
  -1  -6  -7 18550.0 482.769   3
  -1  -6  -7 18428.1 446.139   3
  -1  -6  -7 18351.7 474.634   5
  -1  -6  -7 17503.5 779.813   8
  -1  -6  -6 17381.5 612.679   2
  -1  -6  -6 17482.2 776.080   8
  -1  -6  -6 17777.1 440.319   3
  -1  -6  -6 18761.7 926.944   6
  -1  -6  -6 17909.2 438.109   5
  -1  -6  -6 19042.7 708.147   1
  -1  -6  -5 6496.84 463.843   8
  -1  -6  -5 8704.71 252.467   3
  -1  -6  -5 8474.72 573.344   6
  -1  -6  -5 7629.21 253.674   5
  -1  -6  -5 8491.46 386.036   2
  -1  -6  -4 24101.5 921.009   8
  -1  -6  -4 23996.9 543.870   3
  -1  -6  -4 24079.9 950.511   6
  -1  -6  -4 22035.9 559.278   5
  -1  -6  -4 22444.4 700.485   2
  -1  -6  -3 25444.6 926.588   6
  -1  -6  -3 24184.0 595.145   3
  -1  -6  -3 24821.6 940.957   8
  -1  -6  -2 6164.18 409.422   6
  -1  -6  -2 6647.14 268.976   3
  -1  -6  -2 6709.28 461.076   8
  -1  -6  -1 9029.68 472.073   6
  -1  -6  -1 8913.43 350.484   3
  -1  -6  -1 8522.59 524.742   8
  -1  -6   0 23144.1 793.168   6
  -1  -6   0 23462.8 678.245   3
  -1  -6   0 23783.4 920.490   8
  -1  -6   1 27663.0 881.792   6
  -1  -6   1 29370.9 869.957   7
  -1  -6   1 27763.8 804.484   3
  -1  -6   1 30027.1 855.189   2
  -1  -6   1 28680.9 1031.75   8
  -1  -6   2 11585.3 511.475   6
  -1  -6   2 10885.9 594.991   8
  -1  -6   2 11493.5 483.713   3
  -1  -6   3 15423.4 721.877   8
  -1  -6   3 15809.3 613.032   3
  -1  -6   4 12144.5 628.351   8
  -1  -6   4 11224.5 542.883   7
  -1  -6   4 11561.7 537.682   3
  -1  -6   5 9224.54 547.331   8
  -1  -6   5 9375.77 508.580   7
  -1  -6   5 9428.42 501.261   3
  -1  -6   6 2766.34 306.518   8
  -1  -6   6 2917.56 424.364   5
  -1  -6   6 3392.97 319.297   3
  -1  -6   7 6292.75 454.212   8
  -1  -6   7 7909.47 691.870   5
  -1  -6   7 7277.83 481.325   3
  -1  -6   8 3588.53 351.457   8
  -1  -6   8 3772.28 366.223   3
  -1  -6   8 3602.34 504.559   5
  -1  -6   9 4170.54 403.556   3
  -1  -6   9 3395.21 520.536   5
  -1  -6  10 2532.10 488.381   5
  -1  -5 -15 8029.21 794.861   9
  -1  -5 -15 8968.98 988.498   6
  -1  -5 -14 962.915 394.528   6
  -1  -5 -14 1067.77 312.335   9
  -1  -5 -13 2906.65 565.755   6
  -1  -5 -13 2446.10 411.963   9
  -1  -5 -12 6540.99 754.176   6
  -1  -5 -12 6255.08 361.493   3
  -1  -5 -12 6460.82 609.604   9
  -1  -5 -11 8527.03 816.833   6
  -1  -5 -11 7636.75 633.577   9
  -1  -5 -10 14163.6 1017.13   6
  -1  -5 -10 16845.7 907.454   9
  -1  -5  -9 11803.9 868.000   6
  -1  -5  -9 13519.8 771.491   9
  -1  -5  -9 12568.9 426.578   3
  -1  -5  -8 2237.07 148.647   3
  -1  -5  -8 2278.23 375.738   6
  -1  -5  -7 2487.18 135.846   3
  -1  -5  -7 2316.21 357.353   6
  -1  -5  -7 3002.55 279.016   1
  -1  -5  -6 25408.2 873.064   8
  -1  -5  -6 25034.8 551.765   3
  -1  -5  -6 25719.0 1092.87   6
  -1  -5  -6 25234.5 579.487   5
  -1  -5  -6 27491.5 867.031   1
  -1  -5  -5 62270.2 1596.75   8
  -1  -5  -5 61416.3 1190.03   3
  -1  -5  -5 63433.1 1794.21   6
  -1  -5  -5 61075.3 1180.27   5
  -1  -5  -5 63954.6 1505.16   1
  -1  -5  -4 7798.96 455.460   8
  -1  -5  -4 8404.45 231.476   3
  -1  -5  -4 7763.00 498.239   6
  -1  -5  -4 7992.16 239.038   5
  -1  -5  -4 8600.13 397.653   1
  -1  -5  -3 13352.1 616.291   6
  -1  -5  -3 14151.5 355.270   3
  -1  -5  -3 13513.2 612.300   8
  -1  -5  -2 81607.4 1931.26   6
  -1  -5  -2 82913.8 1606.73   3
  -1  -5  -2 82785.2 1987.39   8
  -1  -5  -1 92527.7 2094.78   6
  -1  -5  -1 95265.0 1861.79   3
  -1  -5  -1 94436.2 2203.85   8
  -1  -5   0 13704.7 536.626   6
  -1  -5   0 13614.3 488.670   7
  -1  -5   0 13543.9 440.583   3
  -1  -5   0 13954.9 624.292   8
  -1  -5   1 21169.6 655.508   7
  -1  -5   1 21396.1 689.421   6
  -1  -5   1 21331.7 628.319   3
  -1  -5   1 21234.3 796.913   8
  -1  -5   2 34647.3 941.202   7
  -1  -5   2 35377.3 1092.58   8
  -1  -5   2 35728.8 937.454   3
  -1  -5   3 42925.5 1141.10   3
  -1  -5   3 46472.8 1294.37   8
  -1  -5   3 43140.6 1148.78   7
  -1  -5   3 47150.1 1154.57   2
  -1  -5   4 25417.8 816.876   3
  -1  -5   4 25277.5 890.933   8
  -1  -5   5 4667.65 330.165   3
  -1  -5   5 4417.69 344.018   8
  -1  -5   5 4463.68 325.879   7
  -1  -5   6 1415.74 201.887   7
  -1  -5   6 1175.60 265.755   5
  -1  -5   6 1487.27 200.316   3
  -1  -5   6 1067.74 187.503   8
  -1  -5   7 4483.70 355.157   3
  -1  -5   7 4209.76 341.524   8
  -1  -5   8 10905.9 591.239   3
  -1  -5   8 9969.98 763.503   5
  -1  -5   9 11258.7 632.004   3
  -1  -5   9 11711.4 862.466   5
  -1  -5  10 4262.69 550.854   5
  -1  -5  11 3167.54 518.676   5
  -1  -4 -15 4916.26 773.398   6
  -1  -4 -15 5268.60 656.254   9
  -1  -4 -14 5759.04 810.971   6
  -1  -4 -14 7293.14 719.881   9
  -1  -4 -13 1214.46 405.319   6
  -1  -4 -13 1453.22 342.391   9
  -1  -4 -12 5575.82 700.168   6
  -1  -4 -12 5702.25 591.309   9
  -1  -4 -11 17928.6 1196.47   6
  -1  -4 -11 16900.3 615.621   3
  -1  -4 -11 16615.2 666.833   4
  -1  -4 -11 15559.5 939.626   9
  -1  -4 -10 18455.5 1166.24   6
  -1  -4 -10 20263.9 1012.09   9
  -1  -4 -10 19660.3 715.602   4
  -1  -4  -9 8592.49 735.050   6
  -1  -4  -9 8195.29 353.785   3
  -1  -4  -9 8777.60 613.761   9
  -1  -4  -9 9158.17 446.230   4
  -1  -4  -8 6555.84 285.162   3
  -1  -4  -8 7052.21 517.919   9
  -1  -4  -8 7742.81 471.095   1
  -1  -4  -8 7406.81 652.016   6
  -1  -4  -7 23292.3 591.593   3
  -1  -4  -7 24424.4 952.313   9
  -1  -4  -7 25052.1 857.356   1
  -1  -4  -7 23596.6 1096.97   6
  -1  -4  -6 23768.9 1021.80   6
  -1  -4  -6 22142.2 524.272   3
  -1  -4  -6 22898.7 772.557   1
  -1  -4  -5 6343.93 356.902   8
  -1  -4  -5 6829.27 196.793   3
  -1  -4  -5 7082.05 498.499   6
  -1  -4  -5 6917.84 213.960   5
  -1  -4  -5 7290.29 368.932   1
  -1  -4  -4 69420.2 1602.68   8
  -1  -4  -4 67511.2 1268.37   3
  -1  -4  -4 71776.7 1795.67   6
  -1  -4  -4 67691.4 1257.77   5
  -1  -4  -4 71171.0 1544.73   1
  -1  -4  -3 98445.8 2174.22   6
  -1  -4  -3 95253.1 1709.51   3
  -1  -4  -3 92147.5 1726.47   5
  -1  -4  -3 92645.0 2060.36   8
  -1  -4  -2 16432.1 616.201   6
  -1  -4  -2 17507.1 400.697   3
  -1  -4  -2 17235.1 632.191   8
  -1  -4  -1 3220.06 243.677   6
  -1  -4  -1 4001.62 168.578   3
  -1  -4  -1 3808.01 281.249   8
  -1  -4   0 16124.5 543.019   6
  -1  -4   0 15246.3 476.071   7
  -1  -4   0 16229.6 451.095   3
  -1  -4   0 15609.7 604.197   8
  -1  -4   1 22537.1 669.681   6
  -1  -4   1 23346.4 632.505   7
  -1  -4   1 22962.9 768.259   8
  -1  -4   1 23215.0 620.438   3
  -1  -4   2 33427.0 968.287   8
  -1  -4   2 32846.3 841.606   7
  -1  -4   2 32640.1 841.457   3
  -1  -4   3 46224.8 1134.77   7
  -1  -4   3 46244.8 1224.40   8
  -1  -4   3 46482.2 1137.20   3
  -1  -4   4 11043.2 442.653   2
  -1  -4   4 10743.1 460.793   7
  -1  -4   4 10607.8 490.418   8
  -1  -4   4 10590.8 455.224   3
  -1  -4   5 10788.0 486.007   3
  -1  -4   5 11428.1 471.391   2
  -1  -4   5 10510.3 499.467   8
  -1  -4   6 905.056 158.710   7
  -1  -4   6 808.715 147.959   3
  -1  -4   6 759.780 144.399   8
  -1  -4   6 859.018 236.434   5
  -1  -4   7 7689.58 448.067   3
  -1  -4   7 7405.73 464.049   7
  -1  -4   7 6914.91 574.611   5
  -1  -4   8 6381.74 585.387   5
  -1  -4   8 6565.88 432.970   3
  -1  -4   9 12865.4 850.342   5
  -1  -4   9 11701.9 618.341   3
  -1  -4  10 3403.32 472.957   5
  -1  -4  11 2661.65 442.271   5
  -1  -4  12 3623.82 517.346   5
  -1  -3 -15 1854.89 522.147   6
  -1  -3 -15 1560.38 402.995   9
  -1  -3 -14 3051.25 605.951   6
  -1  -3 -14 3090.36 506.637   9
  -1  -3 -13 7092.25 826.013   6
  -1  -3 -13 8871.77 779.901   9
  -1  -3 -13 9045.26 465.597   4
  -1  -3 -12 10066.2 924.699   6
  -1  -3 -12 8972.71 747.171   9
  -1  -3 -12 8320.63 439.954   4
  -1  -3 -12 8648.27 306.275   8
  -1  -3 -11 1030.52 356.542   6
  -1  -3 -11 1503.14 184.791   4
  -1  -3 -11 1656.78 122.323   8
  -1  -3 -11 1705.43 328.327   9
  -1  -3 -10 2316.02 212.023   3
  -1  -3 -10 2284.34 351.663   9
  -1  -3 -10 2189.90 430.082   6
  -1  -3 -10 2586.68 227.467   4
  -1  -3  -9 22839.2 1227.67   6
  -1  -3  -9 25150.1 1097.63   9
  -1  -3  -9 24219.4 749.650   4
  -1  -3  -8 34300.9 872.044   3
  -1  -3  -8 33026.5 1239.92   9
  -1  -3  -8 32851.9 1423.03   6
  -1  -3  -8 33944.4 923.738   4
  -1  -3  -8 36929.4 1156.15   1
  -1  -3  -7 1642.12 217.480   1
  -1  -3  -7 1714.25 137.443   3
  -1  -3  -7 1898.85 271.875   9
  -1  -3  -7 2142.56 346.110   6
  -1  -3  -7 1724.99 165.072   4
  -1  -3  -6 3892.64 338.754   9
  -1  -3  -6 4379.30 430.768   6
  -1  -3  -6 3886.13 184.038   3
  -1  -3  -6 4244.50 300.569   1
  -1  -3  -6 3731.35 225.008   4
  -1  -3  -5 52775.5 1054.73   3
  -1  -3  -5 51173.2 1539.64   6
  -1  -3  -5 52720.9 1296.38   1
  -1  -3  -4 97808.8 2006.36   8
  -1  -3  -4 98061.3 1793.55   3
  -1  -3  -4 102685. 2189.65   9
  -1  -3  -4 98743.3 2043.89   1
  -1  -3  -4 100095. 2307.34   6
  -1  -3  -3 32130.2 947.075   6
  -1  -3  -3 31719.8 789.030   1
  -1  -3  -3 30952.0 812.136   8
  -1  -3  -2 80697.0 1761.43   6
  -1  -3  -2 80585.7 1711.08   8
  -1  -3  -1 13825.8 473.810   6
  -1  -3  -1 14231.2 337.233   3
  -1  -3  -1 15575.2 509.900   8
  -1  -3   0 20832.6 592.592   6
  -1  -3   0 20742.4 518.993   7
  -1  -3   0 21815.6 509.827   3
  -1  -3   0 22119.6 652.078   8
  -1  -3   1 10120.8 363.626   6
  -1  -3   1 10090.8 320.782   7
  -1  -3   1 10336.8 414.214   8
  -1  -3   1 10107.3 330.855   3
  -1  -3   2 68140.3 1427.44   7
  -1  -3   2 70952.9 1542.38   8
  -1  -3   2 68368.5 1447.55   3
  -1  -3   3 5331.42 272.498   3
  -1  -3   3 5421.80 254.828   2
  -1  -3   3 4996.41 259.984   7
  -1  -3   3 5481.71 298.034   8
  -1  -3   4 11604.9 444.970   3
  -1  -3   4 10830.8 446.481   8
  -1  -3   4 10965.9 441.132   7
  -1  -3   5 26614.6 832.585   7
  -1  -3   5 27644.8 811.529   8
  -1  -3   5 27964.9 819.425   3
  -1  -3   5 29372.4 802.270   2
  -1  -3   5 25086.4 996.381   5
  -1  -3   6 37351.1 1051.54   3
  -1  -3   6 36134.7 1285.00   5
  -1  -3   6 38547.0 1020.37   2
  -1  -3   7 11290.5 526.511   3
  -1  -3   7 11487.1 562.874   7
  -1  -3   7 10502.9 658.244   5
  -1  -3   8 2928.33 374.082   5
  -1  -3   8 2517.32 261.666   3
  -1  -3   9 7353.02 611.505   5
  -1  -3  10 6083.92 582.910   5
  -1  -3  11 1785.34 349.123   5
  -1  -3  12 5455.90 598.440   5
  -1  -3  13 2006.11 402.650   5
  -1  -2 -15 3489.14 578.226   9
  -1  -2 -15 2543.42 562.801   6
  -1  -2 -14 2435.26 457.860   9
  -1  -2 -14 2993.91 616.523   6
  -1  -2 -13 1023.03 332.629   9
  -1  -2 -13 1119.15 158.645   4
  -1  -2 -13 1837.62 469.488   6
  -1  -2 -12 2625.95 440.966   9
  -1  -2 -12 3126.77 561.962   6
  -1  -2 -12 2516.65 226.667   4
  -1  -2 -11 1848.89 361.174   9
  -1  -2 -11 2395.88 158.589   8
  -1  -2 -11 2269.13 463.343   6
  -1  -2 -11 1826.28 193.433   4
  -1  -2 -10 6137.52 249.696   8
  -1  -2 -10 6541.83 377.873   3
  -1  -2 -10 6545.11 699.173   6
  -1  -2 -10 7269.90 621.112   9
  -1  -2 -10 6605.92 345.242   4
  -1  -2  -9 6643.88 241.995   8
  -1  -2  -9 6961.39 671.580   6
  -1  -2  -9 7172.41 369.952   3
  -1  -2  -9 7293.84 591.404   9
  -1  -2  -9 6510.66 330.177   4
  -1  -2  -8 25846.2 588.517   8
  -1  -2  -8 27556.8 1125.36   9
  -1  -2  -8 26168.8 1242.58   6
  -1  -2  -8 28262.1 991.958   1
  -1  -2  -8 25269.8 728.952   4
  -1  -2  -7 20290.0 888.221   9
  -1  -2  -7 20583.0 1014.83   6
  -1  -2  -7 19570.6 589.596   3
  -1  -2  -7 20592.6 778.478   1
  -1  -2  -7 19171.1 572.876   4
  -1  -2  -6 42474.7 1298.60   9
  -1  -2  -6 40899.2 1419.21   6
  -1  -2  -6 40700.1 941.787   3
  -1  -2  -6 40483.5 1141.56   1
  -1  -2  -6 42149.0 952.136   4
  -1  -2  -5 29643.2 954.952   9
  -1  -2  -5 28407.4 1044.13   6
  -1  -2  -5 27453.8 656.866   3
  -1  -2  -5 27674.0 822.529   1
  -1  -2  -5 28881.1 683.018   4
  -1  -2  -4 13922.4 359.757   3
  -1  -2  -4 15572.2 650.297   6
  -1  -2  -4 15068.8 497.004   1
  -1  -2  -4 14959.7 580.644   9
  -1  -2  -3 36223.4 799.200   8
  -1  -2  -3 37175.0 713.229   3
  -1  -2  -3 38597.4 1018.54   6
  -1  -2  -3 37759.9 867.463   1
  -1  -2  -3 37629.3 958.421   9
  -1  -2  -2 25331.1 592.409   1
  -1  -2  -2 24238.8 673.930   6
  -1  -2  -2 24733.3 587.834   8
  -1  -2  -1 6214.95 251.725   6
  -1  -2  -1 5829.82 231.388   8
  -1  -2  -1 5765.69 177.350   5
  -1  -2   0 50199.6 1044.17   6
  -1  -2   0 50148.2 949.452   7
  -1  -2   0 50443.9 964.729   3
  -1  -2   0 47969.7 1045.76   5
  -1  -2   0 50034.4 1064.94   8
  -1  -2   1 44770.8 914.874   3
  -1  -2   1 43999.1 880.553   7
  -1  -2   1 43918.8 980.826   8
  -1  -2   2 15748.8 432.419   3
  -1  -2   2 13694.9 518.872   5
  -1  -2   2 15320.5 406.702   2
  -1  -2   2 14231.1 406.208   7
  -1  -2   2 15389.1 462.217   8
  -1  -2   3 47551.2 1092.24   7
  -1  -2   3 49950.0 1112.17   8
  -1  -2   3 51641.5 1320.53   9
  -1  -2   3 48793.9 1091.66   3
  -1  -2   3 49978.1 1066.02   2
  -1  -2   3 47177.3 1249.38   5
  -1  -2   4 112319. 2281.08   7
  -1  -2   4 115338. 2245.27   8
  -1  -2   4 116927. 2573.11   9
  -1  -2   4 108872. 2239.56   3
  -1  -2   4 111916. 2212.78   2
  -1  -2   5 75224.9 1634.60   3
  -1  -2   5 72990.6 1861.67   5
  -1  -2   5 72893.0 1681.33   7
  -1  -2   6 14205.9 752.064   9
  -1  -2   6 13615.6 526.246   3
  -1  -2   6 13125.6 660.223   5
  -1  -2   6 13377.6 497.460   2
  -1  -2   7 7682.23 586.503   9
  -1  -2   7 7669.29 520.223   5
  -1  -2   7 7776.86 387.594   2
  -1  -2   7 6748.46 426.332   7
  -1  -2   8 7129.73 527.798   5
  -1  -2   8 6641.37 445.436   7
  -1  -2   9 69.8866 150.273   5
  -1  -2  10 8831.79 647.557   5
  -1  -2  11 4016.87 463.565   5
  -1  -2  12 3675.90 467.369   5
  -1  -2  13 4230.22 529.881   5
  -1  -1 -15 3985.84 622.203   9
  -1  -1 -15 3795.31 666.590   6
  -1  -1 -14 5748.26 691.776   9
  -1  -1 -14 6899.39 865.481   6
  -1  -1 -13 2519.65 474.871   9
  -1  -1 -13 1423.40 440.702   6
  -1  -1 -12 2201.25 433.737   9
  -1  -1 -12 1218.37 369.729   6
  -1  -1 -12 1704.40 185.715   4
  -1  -1 -11 12170.8 1000.58   6
  -1  -1 -11 12177.6 446.150   8
  -1  -1 -11 12735.5 506.216   4
  -1  -1 -11 12773.9 906.971   9
  -1  -1 -10 6459.16 293.891   8
  -1  -1 -10 7212.48 654.917   9
  -1  -1 -10 5410.41 645.362   6
  -1  -1 -10 5930.85 320.281   4
  -1  -1  -9 5569.02 256.487   8
  -1  -1  -9 5377.44 539.819   9
  -1  -1  -9 6536.47 371.582   3
  -1  -1  -9 5634.65 599.147   6
  -1  -1  -9 5773.95 306.508   4
  -1  -1  -8 28573.5 1033.77   1
  -1  -1  -8 28064.1 684.176   8
  -1  -1  -8 27209.4 1194.25   9
  -1  -1  -8 30957.6 861.961   3
  -1  -1  -8 27139.4 1266.71   6
  -1  -1  -8 28213.5 761.036   4
  -1  -1  -7 50227.2 1416.77   1
  -1  -1  -7 50772.3 1035.36   8
  -1  -1  -7 50450.2 1620.90   9
  -1  -1  -7 46459.7 1653.37   6
  -1  -1  -7 49772.7 1119.60   4
  -1  -1  -6 15227.9 627.665   1
  -1  -1  -6 15379.0 379.239   8
  -1  -1  -6 16672.2 782.084   9
  -1  -1  -6 15588.8 497.749   3
  -1  -1  -6 15392.9 788.947   6
  -1  -1  -6 15519.2 445.855   4
  -1  -1  -5 26884.8 820.250   1
  -1  -1  -5 27965.7 976.929   9
  -1  -1  -5 26741.6 551.839   8
  -1  -1  -5 27258.4 681.229   3
  -1  -1  -5 26634.7 1005.94   6
  -1  -1  -5 27578.2 623.423   4
  -1  -1  -4 2967.07 154.798   3
  -1  -1  -4 2694.14 200.469   1
  -1  -1  -4 2578.42 276.445   6
  -1  -1  -4 3004.07 276.047   9
  -1  -1  -4 3116.93 131.881   4
  -1  -1  -3 97633.2 1883.51   3
  -1  -1  -3 98847.4 1986.25   1
  -1  -1  -3 104100. 2143.82   6
  -1  -1  -3 99107.3 2142.98   9
  -1  -1  -3 104104. 1836.97   4
  -1  -1  -2 118670. 2230.53   6
  -1  -1  -2 116026. 2268.11   9
  -1  -1  -2 116441. 2084.23   3
  -1  -1  -2 113113. 2151.63   1
  -1  -1  -1 131034. 2306.37   8
  -1  -1  -1 129587. 2380.92   9
  -1  -1  -1 127909. 2350.78   6
  -1  -1   0 112838. 2111.07   5
  -1  -1   0 120163. 2124.85   8
  -1  -1   1 18518.2 476.628   5
  -1  -1   1 18799.7 399.627   2
  -1  -1   2 492570. 8675.49   7
  -1  -1   2 513051. 8839.84   9
  -1  -1   2 488066. 8786.71   5
  -1  -1   3 218584. 4057.18   7
  -1  -1   3 221741. 4274.89   9
  -1  -1   3 218659. 4173.75   5
  -1  -1   4 125131. 2497.15   7
  -1  -1   4 125202. 2753.91   9
  -1  -1   4 125300. 2606.63   5
  -1  -1   5 50789.8 1260.79   7
  -1  -1   5 53451.0 1528.92   9
  -1  -1   5 52015.7 1360.84   5
  -1  -1   6 32909.5 1050.12   5
  -1  -1   7 18486.0 759.939   1
  -1  -1   7 15928.5 721.037   5
  -1  -1   7 16920.1 885.761   9
  -1  -1   8 21911.1 909.911   5
  -1  -1   8 22886.7 1099.30   9
  -1  -1   8 23194.8 865.303   7
  -1  -1   9 4649.23 418.961   5
  -1  -1  10 32.1164 140.531   5
  -1  -1  11 4320.37 445.120   5
  -1  -1  12 6688.44 580.107   5
  -1  -1  13 5865.91 567.797   5
  -1  -1  14 1083.00 283.257   5
  -1   0 -15 3271.86 586.928   9
  -1   0 -15 2302.51 568.611   6
  -1   0 -14 3957.65 635.482   9
  -1   0 -14 2654.95 586.414   6
  -1   0 -13 4876.71 675.643   9
  -1   0 -13 4303.65 695.103   6
  -1   0 -12 3653.08 539.318   9
  -1   0 -12 3012.90 526.111   6
  -1   0 -12 3344.99 255.130   4
  -1   0 -11 1847.97 397.404   9
  -1   0 -11 1605.44 179.056   4
  -1   0 -11 1795.38 196.084   8
  -1   0 -10 8303.08 736.949   9
  -1   0 -10 8669.79 398.962   4
  -1   0 -10 8729.40 410.354   8
  -1   0  -9 15705.4 962.751   9
  -1   0  -9 15562.5 542.545   4
  -1   0  -9 14734.3 535.422   8
  -1   0  -8 12303.5 453.707   8
  -1   0  -8 11924.0 799.894   9
  -1   0  -8 13588.9 550.081   3
  -1   0  -8 12383.3 662.504   1
  -1   0  -8 12044.9 448.137   4
  -1   0  -7 41377.9 981.176   8
  -1   0  -7 39931.7 1249.75   1
  -1   0  -7 40923.4 972.892   4
  -1   0  -7 41658.4 1504.11   9
  -1   0  -6 34608.9 813.227   8
  -1   0  -6 33486.3 1255.56   9
  -1   0  -6 32900.0 795.305   4
  -1   0  -6 32556.5 1035.56   1
  -1   0  -5 931.662 233.103   9
  -1   0  -5 755.169 91.3485   8
  -1   0  -5 786.903 86.2363   4
  -1   0  -5 701.016 136.457   1
  -1   0  -5 823.226 108.968   3
  -1   0  -4-38.9134 141.070   9
  -1   0  -4 73.2917 48.7567   8
  -1   0  -4 45.9108 42.1211   4
  -1   0  -4 28.7023 82.3535   7
  -1   0  -4 128.835 59.7164   3
  -1   0  -4 187.726 92.3739   1
  -1   0  -3 52378.0 1089.57   3
  -1   0  -3 50975.1 1347.94   9
  -1   0  -3 52873.8 1158.02   1
  -1   0  -3 52720.5 1173.53   7
  -1   0  -2 110787. 2300.23   9
  -1   0  -2 114127. 2108.68   1
  -1   0  -2 110108. 2150.71   7
  -1   0  -1 41284.1 835.179   7
  -1   0  -1 39547.3 896.697   9
  -1   0   0 164475. 2967.99   5
  -1   0   0 167085. 2975.67   7
  -1   0   1 52881.9 1034.44   5
  -1   0   2 185679. 3521.50   9
  -1   0   2 188997. 3441.99   5
  -1   0   3 284290. 5375.16   9
  -1   0   3 285819. 5303.96   4
  -1   0   3 285669. 5219.80   5
  -1   0   4 39327.5 1134.77   9
  -1   0   4 38499.4 1015.79   4
  -1   0   4 37899.8 959.934   5
  -1   0   5 69795.4 1860.31   9
  -1   0   5 71992.3 1680.80   4
  -1   0   5 73053.6 1638.85   5
  -1   0   6 30522.0 1155.84   9
  -1   0   6 32335.9 954.673   5
  -1   0   6 31475.9 972.355   4
  -1   0   7 2261.65 246.411   5
  -1   0   7 2601.36 260.653   4
  -1   0   8 2047.63 245.030   7
  -1   0   8 1967.28 243.660   4
  -1   0   8 1740.90 308.091   9
  -1   0   8 1587.94 223.533   5
  -1   0   8 1676.27 253.268   1
  -1   0   9 1395.25 219.135   4
  -1   0   9 1046.45 230.088   1
  -1   0   9 672.585 187.704   5
  -1   0  10 1827.93 302.097   1
  -1   0  10 1946.78 276.226   5
  -1   0  11 8167.22 572.986   5
  -1   0  11 9278.17 663.909   1
  -1   0  12 7776.65 591.603   5
  -1   0  12 8033.37 656.984   1
  -1   0  13 8124.28 625.775   5
  -1   0  14 2240.36 369.078   5
  -1   1 -14 2235.83 530.528   9
  -1   1 -14 1947.48 509.643   6
  -1   1 -13 5726.65 724.323   9
  -1   1 -13 5353.50 722.235   6
  -1   1 -12 5629.49 719.742   9
  -1   1 -11 2130.92 447.530   9
  -1   1 -11 1467.25 183.624   4
  -1   1 -10 5090.52 606.438   9
  -1   1 -10 5571.47 338.174   4
  -1   1 -10 5380.18 362.032   8
  -1   1  -9 9633.78 437.620   4
  -1   1  -9 9017.44 461.361   8
  -1   1  -8 11245.4 818.298   9
  -1   1  -8 10658.2 486.223   8
  -1   1  -8 11211.5 641.782   1
  -1   1  -8 10802.0 451.016   4
  -1   1  -7 31076.0 1335.07   9
  -1   1  -7 29178.3 879.060   8
  -1   1  -7 33096.1 943.423   3
  -1   1  -7 29163.4 1061.19   1
  -1   1  -7 30766.8 840.739   4
  -1   1  -6 1095.20 144.972   8
  -1   1  -6 1163.19 138.726   4
  -1   1  -6 1246.73 193.395   7
  -1   1  -6 649.436 224.334   9
  -1   1  -6 1140.08 193.100   1
  -1   1  -5 17283.3 632.716   7
  -1   1  -5 17021.6 563.962   8
  -1   1  -5 16826.4 832.443   9
  -1   1  -5 17195.8 509.896   4
  -1   1  -5 15955.6 633.607   1
  -1   1  -4 33729.8 939.036   1
  -1   1  -4 37579.9 1209.85   9
  -1   1  -4 34817.8 946.037   7
  -1   1  -4 35936.7 898.905   8
  -1   1  -3 42119.2 997.157   1
  -1   1  -3 43416.6 1035.35   7
  -1   1  -3 42331.7 1234.94   9
  -1   1  -2 5186.76 165.003   6
  -1   1  -2 5655.23 216.111   1
  -1   1  -2 5295.87 252.426   7
  -1   1  -2 5068.80 326.227   9
  -1   1  -1 46812.5 1057.22   9
  -1   1  -1 44281.1 970.880   7
  -1   1  -1 44794.8 892.569   6
  -1   1  -1 45570.1 920.278   4
  -1   1  -1 43643.9 886.876   2
  -1   1   0 55733.3 1212.84   6
  -1   1   0 55771.9 1144.06   7
  -1   1   0 55511.3 1050.91   2
  -1   1   0 56397.6 1041.42   1
  -1   1   1 20141.4 513.724   7
  -1   1   1 19825.0 465.994   5
  -1   1   1 20260.1 476.150   1
  -1   1   1 20178.9 421.954   2
  -1   1   2 65592.5 1373.73   1
  -1   1   2 65811.5 1296.17   5
  -1   1   2 65538.1 1243.70   2
  -1   1   2 66900.0 1363.55   9
  -1   1   3 38859.8 867.539   5
  -1   1   3 39552.1 992.151   4
  -1   1   3 40260.4 995.563   9
  -1   1   4 25122.4 652.966   5
  -1   1   4 24438.9 752.882   4
  -1   1   4 24261.8 799.712   9
  -1   1   5 2336.16 186.975   5
  -1   1   5 2311.34 226.996   4
  -1   1   5 1775.45 233.143   9
  -1   1   6 56486.9 1328.61   5
  -1   1   6 54437.5 1438.93   4
  -1   1   6 54287.6 1622.88   9
  -1   1   7 3671.67 277.802   5
  -1   1   7 3690.29 315.568   4
  -1   1   8 8671.35 561.912   1
  -1   1   8 8956.25 463.512   5
  -1   1   8 7857.78 487.847   4
  -1   1   8 9119.86 667.973   9
  -1   1   9 8949.46 495.975   5
  -1   1   9 9013.15 605.720   1
  -1   1   9 7952.94 510.315   4
  -1   1  10 12489.4 627.461   5
  -1   1  10 12958.8 770.025   1
  -1   1  10 10905.3 633.435   4
  -1   1  11 8660.39 551.264   5
  -1   1  11 7725.73 626.197   1
  -1   1  11 7489.29 535.046   4
  -1   1  12 6450.15 499.057   5
  -1   1  12 6215.68 578.301   1
  -1   1  13 4984.09 465.572   5
  -1   1  13 5515.93 571.473   1
  -1   1  14 2180.87 324.677   5
  -1   1  14 2860.91 446.003   1
  -1   1  15 1664.28 321.720   5
  -1   2 -13 2326.99 520.512   9
  -1   2 -12 11409.0 1041.97   9
  -1   2 -11 9951.80 933.248   9
  -1   2 -11 9891.72 495.472   4
  -1   2 -10 6772.57 758.627   9
  -1   2 -10 6378.81 391.219   4
  -1   2  -9 9067.91 802.293   9
  -1   2  -9 7833.80 431.150   4
  -1   2  -8 7664.21 712.366   9
  -1   2  -8 7382.05 408.164   4
  -1   2  -7 2258.90 392.674   9
  -1   2  -7 2878.20 272.309   8
  -1   2  -7 2298.36 265.299   7
  -1   2  -7 2536.07 299.117   1
  -1   2  -7 2102.27 208.662   4
  -1   2  -6 38346.6 1498.83   9
  -1   2  -6 42109.8 1112.01   3
  -1   2  -6 37224.3 1187.80   1
  -1   2  -6 37770.1 1127.18   8
  -1   2  -6 41435.9 1186.93   7
  -1   2  -6 36847.7 1022.83   4
  -1   2  -5 77818.7 2213.04   9
  -1   2  -5 79990.6 1847.01   7
  -1   2  -5 76415.4 1825.85   8
  -1   2  -5 77347.8 1849.52   1
  -1   2  -4 5871.75 249.407   6
  -1   2  -4 6079.01 485.705   9
  -1   2  -4 6235.17 350.602   7
  -1   2  -4 5822.29 328.746   1
  -1   2  -3 4496.09 205.760   6
  -1   2  -3 5051.01 393.598   9
  -1   2  -3 5163.79 261.782   1
  -1   2  -3 4652.07 281.025   7
  -1   2  -2 32993.5 770.842   6
  -1   2  -2 34364.6 874.476   7
  -1   2  -2 34274.8 785.341   2
  -1   2  -2 35314.2 1036.63   9
  -1   2  -1 7473.04 313.803   7
  -1   2  -1 7456.30 293.975   6
  -1   2  -1 7570.60 291.065   4
  -1   2  -1 7312.34 252.552   2
  -1   2   0 5703.74 264.522   7
  -1   2   0 5698.20 241.669   3
  -1   2   0 5778.06 302.106   6
  -1   2   0 6242.96 269.731   4
  -1   2   0 6085.22 208.944   2
  -1   2   1 5916.55 367.327   6
  -1   2   1 5819.15 267.834   7
  -1   2   1 5881.86 220.393   1
  -1   2   1 5594.31 197.942   2
  -1   2   2 125595. 2371.89   5
  -1   2   2 121120. 2840.24   6
  -1   2   2 126379. 2440.60   1
  -1   2   2 128555. 2349.53   2
  -1   2   3 6433.40 315.269   1
  -1   2   3 6740.01 328.764   9
  -1   2   3 6563.48 247.034   5
  -1   2   3 6431.31 232.474   2
  -1   2   4 21829.1 545.343   2
  -1   2   4 21254.7 703.177   1
  -1   2   4 21381.6 563.266   5
  -1   2   4 20279.6 698.502   4
  -1   2   4 21221.4 719.173   9
  -1   2   5 18180.6 697.839   1
  -1   2   5 18663.5 543.525   5
  -1   2   5 18877.5 693.113   4
  -1   2   5 18100.8 730.807   9
  -1   2   6 8672.23 368.095   5
  -1   2   6 8753.79 472.802   4
  -1   2   6 9307.67 551.948   9
  -1   2   7 16449.9 571.525   5
  -1   2   7 15815.0 745.756   1
  -1   2   7 15739.1 694.444   4
  -1   2   8 21172.8 930.532   1
  -1   2   8 21290.8 717.599   5
  -1   2   8 20932.7 854.361   4
  -1   2   8 21208.0 1030.87   9
  -1   2   9 12884.4 674.685   4
  -1   2   9 12995.5 573.631   5
  -1   2   9 13978.6 774.377   1
  -1   2  10 2190.69 249.904   5
  -1   2  10 2382.88 352.256   1
  -1   2  10 1999.23 287.536   4
  -1   2  11 1926.39 249.894   5
  -1   2  11 2352.38 373.494   1
  -1   2  11 1975.88 294.245   4
  -1   2  12 7291.28 496.612   5
  -1   2  12 7679.39 663.364   1
  -1   2  13 4581.98 421.316   5
  -1   2  13 4747.78 552.239   1
  -1   2  14 2596.70 341.445   5
  -1   2  14 2663.05 456.995   1
  -1   2  15 937.469 244.206   5
  -1   2  15 1696.47 387.461   1
  -1   3 -13 1575.52 439.248   9
  -1   3 -12 3496.91 612.271   9
  -1   3 -11 10806.3 1020.85   9
  -1   3 -10 4135.70 346.808   4
  -1   3 -10 5337.21 685.670   9
  -1   3  -9 2238.02 233.297   6
  -1   3  -9 2916.37 510.200   9
  -1   3  -9 2596.61 276.696   4
  -1   3  -8 3995.60 570.116   9
  -1   3  -8 5049.68 364.743   4
  -1   3  -8 4735.94 413.953   7
  -1   3  -7 20632.2 1171.18   9
  -1   3  -7 22337.5 885.302   7
  -1   3  -7 20853.7 905.274   1
  -1   3  -7 21135.5 778.413   4
  -1   3  -6 19218.1 779.232   7
  -1   3  -6 18890.2 616.468   6
  -1   3  -6 18240.7 1031.17   9
  -1   3  -6 19312.7 799.998   1
  -1   3  -5 25425.5 868.331   7
  -1   3  -5 25444.4 812.870   3
  -1   3  -5 23796.6 707.311   6
  -1   3  -5 25019.3 1140.92   9
  -1   3  -5 23888.0 843.130   1
  -1   3  -4 10958.2 414.180   6
  -1   3  -4 10272.9 493.482   7
  -1   3  -4 10372.7 665.458   9
  -1   3  -4 12058.4 497.451   1
  -1   3  -3 51.4256 80.0491   7
  -1   3  -3 76.6016 59.0574   6
  -1   3  -3 4.33007 142.616   9
  -1   3  -2 2111.82 177.304   6
  -1   3  -2 2480.37 189.639   3
  -1   3  -2 2350.79 167.379   2
  -1   3  -2 2142.86 201.110   7
  -1   3  -1 39567.0 1024.52   6
  -1   3  -1 40718.1 979.031   3
  -1   3  -1 40407.6 909.539   2
  -1   3  -1 39638.2 1016.33   7
  -1   3   0 57760.4 1326.59   7
  -1   3   0 58292.1 1272.84   3
  -1   3   0 59387.0 1440.59   6
  -1   3   0 58157.8 1338.07   4
  -1   3   0 57380.1 1203.74   2
  -1   3   1 31763.8 1016.39   6
  -1   3   1 30853.9 833.049   7
  -1   3   1 32580.1 755.951   1
  -1   3   1 30361.9 767.858   3
  -1   3   1 30464.0 716.172   2
  -1   3   2 15241.9 726.417   6
  -1   3   2 14459.4 517.432   7
  -1   3   2 14728.2 416.639   2
  -1   3   2 14237.7 462.328   1
  -1   3   3 82807.1 2287.74   6
  -1   3   3 85235.3 1681.70   5
  -1   3   3 85639.0 1682.44   2
  -1   3   3 82073.8 1801.32   1
  -1   3   4 44461.7 995.693   2
  -1   3   4 46022.6 1222.41   9
  -1   3   4 43672.4 982.258   5
  -1   3   4 43696.2 1206.13   4
  -1   3   4 45268.5 1165.47   1
  -1   3   5 3231.46 196.427   2
  -1   3   5 3146.58 189.099   5
  -1   3   5 3651.17 293.784   4
  -1   3   5 3277.77 293.041   9
  -1   3   6 24603.5 887.220   4
  -1   3   6 25140.1 688.304   5
  -1   3   6 25318.0 691.553   2
  -1   3   7 51382.9 1480.77   4
  -1   3   7 52749.1 1226.11   5
  -1   3   7 51113.0 1221.50   2
  -1   3   7 52799.9 1543.43   1
  -1   3   8 28019.9 1109.67   1
  -1   3   8 29334.5 842.549   5
  -1   3   8 29610.0 1077.88   4
  -1   3   8 31576.5 1251.85   9
  -1   3   9 15473.1 767.710   4
  -1   3   9 15802.0 596.998   5
  -1   3   9 14556.2 816.721   1
  -1   3  10 1642.03 275.133   4
  -1   3  10 1410.37 306.240   1
  -1   3  10 1844.18 216.703   5
  -1   3  11 1201.29 289.988   1
  -1   3  11 982.473 183.208   5
  -1   3  12 2804.86 425.634   1
  -1   3  12 2303.09 278.213   5
  -1   3  13 3084.43 326.936   5
  -1   3  13 2856.87 447.932   1
  -1   3  14 2657.28 325.661   5
  -1   3  14 3578.99 519.596   1
  -1   3  15 3050.30 363.466   5
  -1   3  15 3480.45 537.589   1
  -1   4 -12 539.092 367.173   9
  -1   4 -11 858.618 358.590   9
  -1   4 -10 5416.17 431.778   4
  -1   4 -10 5763.42 755.945   9
  -1   4  -9 13513.6 773.337   7
  -1   4  -9 12556.2 1046.76   9
  -1   4  -9 14345.6 702.444   4
  -1   4  -8 14480.4 614.097   6
  -1   4  -8 13157.3 1034.05   9
  -1   4  -8 13804.6 675.625   4
  -1   4  -8 13933.5 746.254   7
  -1   4  -7 9147.44 567.953   7
  -1   4  -7 8151.72 761.184   9
  -1   4  -6 15388.4 711.457   7
  -1   4  -6 14598.5 970.466   9
  -1   4  -6 14752.2 710.125   1
  -1   4  -5 5110.86 382.201   7
  -1   4  -5 4337.03 288.379   6
  -1   4  -5 5016.10 536.463   9
  -1   4  -5 4318.55 339.416   1
  -1   4  -4 6337.02 349.985   6
  -1   4  -4 6945.55 390.750   3
  -1   4  -4 5814.44 387.593   7
  -1   4  -4 6253.29 547.701   9
  -1   4  -3 1183.04 255.860   9
  -1   4  -3 1536.46 179.252   3
  -1   4  -3 1107.01 168.235   7
  -1   4  -3 1296.16 156.315   6
  -1   4  -3 1336.99 155.273   2
  -1   4  -2 9934.91 466.051   7
  -1   4  -2 9999.27 435.765   3
  -1   4  -2 10034.1 458.653   6
  -1   4  -2 9599.38 387.930   2
  -1   4  -2 9890.73 589.989   9
  -1   4  -1 8792.33 420.398   7
  -1   4  -1 8117.15 377.543   3
  -1   4  -1 8355.72 438.691   6
  -1   4  -1 8361.85 405.853   4
  -1   4  -1 8784.29 345.983   2
  -1   4   0 9938.60 440.996   7
  -1   4   0 9002.60 385.180   3
  -1   4   0 9583.35 509.379   6
  -1   4   0 10219.8 452.043   4
  -1   4   0 9716.21 359.292   2
  -1   4   1 79275.3 1679.62   3
  -1   4   1 76102.4 1760.01   7
  -1   4   1 76368.9 2008.64   6
  -1   4   1 79580.1 1813.84   4
  -1   4   1 77507.1 1609.67   2
  -1   4   1 80589.6 1648.57   1
  -1   4   2 96026.8 2104.52   7
  -1   4   2 93514.9 2460.63   6
  -1   4   2 96567.3 1923.12   2
  -1   4   2 96670.6 1994.50   1
  -1   4   3 58630.2 1471.37   7
  -1   4   3 60273.2 1897.66   6
  -1   4   3 59622.9 1402.04   1
  -1   4   3 60886.4 1298.26   2
  -1   4   4 23790.0 649.464   2
  -1   4   4 23996.4 632.648   5
  -1   4   5 28678.1 978.215   4
  -1   4   5 28974.3 727.028   5
  -1   4   5 27635.6 751.065   2
  -1   4   6 20789.2 827.191   1
  -1   4   6 22324.6 869.644   4
  -1   4   6 22638.3 628.104   5
  -1   4   6 22099.2 655.933   2
  -1   4   7 9328.03 402.150   2
  -1   4   7 9275.94 563.835   1
  -1   4   7 9456.25 605.457   9
  -1   4   7 9216.79 379.426   5
  -1   4   7 10182.2 575.560   4
  -1   4   8 17773.6 619.087   2
  -1   4   8 18482.3 871.852   1
  -1   4   8 17373.4 899.902   9
  -1   4   8 18622.3 604.554   5
  -1   4   8 19141.7 849.234   4
  -1   4   9 9595.36 432.790   5
  -1   4   9 10032.1 680.938   1
  -1   4   9 9546.05 448.632   2
  -1   4  10 3302.59 261.050   5
  -1   4  10 3168.92 421.571   1
  -1   4  10 3130.91 270.537   2
  -1   4  11 259.295 179.564   1
  -1   4  11 461.829 135.683   2
  -1   4  11 552.535 131.603   5
  -1   4  12 824.926 174.778   2
  -1   4  12 332.839 237.164   1
  -1   4  12 622.949 152.974   5
  -1   4  13 12626.0 620.882   5
  -1   4  13 12005.1 622.024   2
  -1   4  13 12249.1 923.778   1
  -1   4  14 6392.63 458.245   5
  -1   4  14 5741.17 450.712   2
  -1   4  14 6697.62 709.077   1
  -1   4  15 3242.51 346.851   5
  -1   4  15 3659.99 556.624   1
  -1   4  15 3112.46 348.903   2
  -1   5 -11 730.234 353.435   9
  -1   5 -10 7218.44 899.392   9
  -1   5  -9 9656.01 976.600   9
  -1   5  -9 9071.25 600.909   4
  -1   5  -9 11045.4 715.737   7
  -1   5  -8 7774.24 578.873   7
  -1   5  -8 8092.75 844.338   9
  -1   5  -7 7120.15 440.294   6
  -1   5  -7 7090.21 521.391   7
  -1   5  -7 6136.70 722.638   9
  -1   5  -6 571.106 159.692   7
  -1   5  -6 1008.06 168.543   6
  -1   5  -5 16360.7 751.753   7
  -1   5  -5 17934.8 752.625   1
  -1   5  -5 16696.4 1035.08   9
  -1   5  -4 12437.9 609.125   7
  -1   5  -4 11661.1 800.033   9
  -1   5  -3 6179.21 406.173   7
  -1   5  -3 7359.29 413.919   3
  -1   5  -3 6722.82 410.368   6
  -1   5  -3 6413.30 355.625   2
  -1   5  -3 6514.31 553.668   9
  -1   5  -2 6556.77 417.746   6
  -1   5  -2 6819.28 382.447   3
  -1   5  -2 6504.60 408.454   7
  -1   5  -2 6903.94 347.463   2
  -1   5  -1 4447.54 357.021   6
  -1   5  -1 4161.82 287.920   3
  -1   5  -1 3745.60 299.460   7
  -1   5  -1 3806.22 246.172   2
  -1   5   0 47943.8 1459.58   6
  -1   5   0 47754.9 1205.08   3
  -1   5   0 46481.2 1269.08   7
  -1   5   0 48299.1 1139.29   2
  -1   5   1 24001.1 744.189   3
  -1   5   1 24670.1 821.660   7
  -1   5   1 25735.8 874.113   4
  -1   5   1 25462.4 702.297   2
  -1   5   1 25266.9 732.008   1
  -1   5   2 13639.8 579.243   7
  -1   5   2 13685.8 469.871   2
  -1   5   3 5733.84 376.578   7
  -1   5   3 5248.22 273.803   2
  -1   5   4 17280.5 1019.39   6
  -1   5   4 14707.8 641.098   7
  -1   5   4 15723.5 522.773   2
  -1   5   5 11717.1 455.172   2
  -1   5   5 12409.5 638.546   9
  -1   5   5 11796.6 900.859   6
  -1   5   5 12306.4 625.253   4
  -1   5   6 8757.52 390.186   2
  -1   5   6 8350.04 509.572   1
  -1   5   6 9511.30 580.110   9
  -1   5   6 8397.39 345.932   5
  -1   5   6 7986.29 521.624   4
  -1   5   7 10592.5 649.562   9
  -1   5   7 10474.0 403.326   5
  -1   5   7 10495.6 447.327   2
  -1   5   7 10281.7 605.206   1
  -1   5   8 6958.13 333.760   5
  -1   5   8 6837.74 370.919   2
  -1   5   8 6901.68 524.709   1
  -1   5   9 2357.16 203.564   5
  -1   5   9 2239.58 227.443   2
  -1   5   9 1921.14 317.350   1
  -1   5  10 10480.2 463.002   5
  -1   5  10 9912.65 498.444   2
  -1   5  10 10040.1 726.408   1
  -1   5  11 8979.70 449.830   5
  -1   5  11 7989.96 466.259   2
  -1   5  11 9469.81 744.061   1
  -1   5  12 4684.81 335.019   5
  -1   5  12 3877.51 340.916   2
  -1   5  13 5720.13 391.349   5
  -1   5  13 5537.33 425.705   2
  -1   5  13 5918.48 661.943   1
  -1   5  14 6559.56 440.842   5
  -1   5  14 7254.75 747.693   1
  -1   5  14 5563.93 448.860   2
  -1   5  15 1216.24 243.594   2
  -1   5  15 1262.77 388.931   1
  -1   6 -10 6228.92 870.455   9
  -1   6  -9 5534.40 530.101   7
  -1   6  -9 6610.63 538.698   4
  -1   6  -9 7097.84 873.907   9
  -1   6  -8 7302.98 580.705   7
  -1   6  -8 6508.89 820.014   9
  -1   6  -7 7581.38 566.775   7
  -1   6  -7 7144.82 806.197   9
  -1   6  -6 5847.92 433.796   6
  -1   6  -6 6258.89 497.560   7
  -1   6  -6 4859.55 626.498   9
  -1   6  -5 7338.73 483.879   6
  -1   6  -5 7402.17 516.873   7
  -1   6  -5 6703.20 690.493   9
  -1   6  -4 4106.06 358.291   6
  -1   6  -4 3964.54 368.011   7
  -1   6  -4 3458.39 479.585   9
  -1   6  -3 9730.62 568.814   6
  -1   6  -3 8829.56 455.834   2
  -1   6  -3 8608.95 688.878   9
  -1   6  -3 9799.68 552.760   7
  -1   6  -2 10276.3 720.493   9
  -1   6  -2 9803.38 541.918   7
  -1   6  -2 11053.8 570.198   4
  -1   6  -2 10182.7 467.622   2
  -1   6  -1 19486.4 784.560   7
  -1   6  -1 21056.6 821.646   4
  -1   6  -1 20521.6 682.945   2
  -1   6  -1 21257.2 758.870   3
  -1   6   0 2847.41 282.565   7
  -1   6   0 2814.53 248.151   3
  -1   6   0 2821.52 284.587   4
  -1   6   0 2747.73 221.688   2
  -1   6   1 1524.50 217.450   4
  -1   6   1 1514.78 213.290   7
  -1   6   1 1763.92 190.096   3
  -1   6   1 2047.59 316.560   6
  -1   6   1 1766.25 176.542   2
  -1   6   2 27270.8 843.649   3
  -1   6   2 28755.9 1273.27   6
  -1   6   2 30814.8 987.214   7
  -1   6   2 28876.8 816.463   2
  -1   6   2 28895.7 1024.36   4
  -1   6   3 10854.0 556.577   7
  -1   6   3 11783.7 822.753   6
  -1   6   3 10973.4 446.104   2
  -1   6   4 30691.1 1450.54   6
  -1   6   4 28907.1 1008.93   7
  -1   6   4 29191.7 829.944   2
  -1   6   4 28174.9 938.678   1
  -1   6   5 24643.9 943.403   7
  -1   6   5 26226.1 926.377   1
  -1   6   5 26023.9 781.124   2
  -1   6   6 4249.65 370.925   1
  -1   6   6 4363.45 288.499   2
  -1   6   7 2533.41 316.266   1
  -1   6   7 2857.30 245.105   2
  -1   6   8 2841.26 251.932   2
  -1   6   8 3425.14 382.401   1
  -1   6   8 3706.53 238.951   5
  -1   6   9 16180.8 661.563   2
  -1   6   9 17669.0 929.464   1
  -1   6   9 18573.2 602.500   5
  -1   6  10 5809.97 393.234   2
  -1   6  10 7076.22 619.671   1
  -1   6  10 6865.90 357.126   5
  -1   6  11 10901.6 562.332   2
  -1   6  11 12126.8 852.837   1
  -1   6  11 12040.7 508.544   5
  -1   6  12 3220.07 326.787   2
  -1   6  12 4180.95 546.185   1
  -1   6  12 4011.28 298.044   5
  -1   6  13 2076.99 433.900   1
  -1   6  13 2360.26 294.604   2
  -1   6  13 2517.44 249.109   5
  -1   6  14 6000.25 701.283   1
  -1   6  14 5560.42 450.929   2
  -1   7  -9 1572.76 533.468   9
  -1   7  -9 1459.50 306.567   7
  -1   7  -8 2267.33 531.665   9
  -1   7  -8 2535.32 373.877   7
  -1   7  -7 6366.51 799.728   9
  -1   7  -7 5471.20 505.534   7
  -1   7  -6 921.315 355.969   9
  -1   7  -6 1137.14 253.821   7
  -1   7  -5 1127.69 358.186   9
  -1   7  -5 443.143 185.400   7
  -1   7  -4 11345.8 886.084   9
  -1   7  -4 10244.4 626.145   7
  -1   7  -3 21892.9 915.728   7
  -1   7  -3 22781.5 1211.69   9
  -1   7  -3 21590.0 801.725   2
  -1   7  -3 20627.9 968.795   6
  -1   7  -2 7909.67 516.012   7
  -1   7  -2 6983.88 639.174   9
  -1   7  -2 7108.76 551.499   6
  -1   7  -2 7851.85 436.730   2
  -1   7  -1 12565.0 769.721   6
  -1   7  -1 12598.9 548.827   2
  -1   7  -1 12954.0 653.390   7
  -1   7   0 6246.59 440.813   7
  -1   7   0 6543.70 408.396   3
  -1   7   0 6043.20 547.970   6
  -1   7   0 5798.99 351.730   2
  -1   7   0 6219.44 375.244   1
  -1   7   1 4312.32 364.529   7
  -1   7   1 4277.53 319.655   3
  -1   7   1 4495.06 490.615   6
  -1   7   1 4149.47 287.769   2
  -1   7   1 4260.95 312.086   1
  -1   7   2 4327.57 368.339   7
  -1   7   2 4339.31 307.993   3
  -1   7   2 4253.87 291.496   2
  -1   7   2 4548.24 334.845   1
  -1   7   3 24198.2 772.216   2
  -1   7   3 26003.3 884.822   1
  -1   7   3 23782.1 927.027   7
  -1   7   4 4427.96 298.251   2
  -1   7   4 5181.66 378.652   1
  -1   7   4 4864.51 402.966   7
  -1   7   5 1548.94 189.851   2
  -1   7   5 1627.87 241.516   1
  -1   7   5 1915.94 273.288   7
  -1   7   6 6629.08 379.675   2
  -1   7   6 6728.78 482.503   1
  -1   7   6 6902.67 502.500   7
  -1   7   7 8095.01 562.976   1
  -1   7   7 7959.87 430.363   2
  -1   7   8 15418.8 833.389   1
  -1   7   8 14670.1 618.304   2
  -1   7   9 8968.56 670.921   1
  -1   7   9 9654.74 502.580   2
  -1   7  10 5142.72 376.525   2
  -1   7  10 5632.82 565.468   1
  -1   7  10 5394.03 311.074   5
  -1   7  11 3195.07 313.235   2
  -1   7  11 2655.10 432.677   1
  -1   7  11 2922.99 237.485   5
  -1   7  12 6306.32 658.647   1
  -1   7  12 6431.08 453.403   2
  -1   7  13 4230.72 567.192   1
  -1   7  13 4830.50 417.444   2
  -1   7  14 2111.12 455.912   1
  -1   7  14 2544.71 319.978   2
  -1   8  -7 3631.75 447.032   7
  -1   8  -7 3228.00 603.564   9
  -1   8  -6 3496.18 602.547   9
  -1   8  -6 2883.12 385.823   7
  -1   8  -5 3818.86 599.887   9
  -1   8  -5 3963.14 438.870   7
  -1   8  -4 8249.98 830.294   9
  -1   8  -4 8917.89 619.815   7
  -1   8  -3 8323.19 772.895   9
  -1   8  -3 7582.13 478.668   2
  -1   8  -3 7834.63 562.577   7
  -1   8  -2 6360.52 653.198   9
  -1   8  -2 6883.42 433.847   2
  -1   8  -2 6440.89 491.956   7
  -1   8  -1 1959.82 274.794   7
  -1   8  -1 1908.33 234.958   2
  -1   8   0 5103.80 353.524   2
  -1   8   0 4850.70 416.702   7
  -1   8   0 4387.15 343.291   1
  -1   8   1 7400.31 418.897   2
  -1   8   1 7114.56 439.974   1
  -1   8   1 7384.51 509.719   7
  -1   8   2 516.752 143.462   1
  -1   8   2 512.641 134.972   2
  -1   8   2 550.174 140.057   3
  -1   8   2 497.262 171.540   7
  -1   8   3 2001.28 249.515   1
  -1   8   3 1977.15 221.275   2
  -1   8   3 2605.39 319.376   7
  -1   8   4 2178.08 268.599   1
  -1   8   4 1725.11 207.516   2
  -1   8   4 1765.27 270.835   7
  -1   8   5 5987.08 456.909   1
  -1   8   5 5894.60 373.383   2
  -1   8   5 6209.29 486.432   7
  -1   8   6 14639.4 759.983   1
  -1   8   6 15091.1 628.658   2
  -1   8   6 15939.3 813.050   7
  -1   8   7 7306.43 552.676   1
  -1   8   7 6152.71 398.545   2
  -1   8   7 7689.82 579.808   7
  -1   8   8 4716.07 477.314   1
  -1   8   8 4895.02 364.553   2
  -1   8   8 4629.03 464.759   7
  -1   8   9 3550.89 446.768   1
  -1   8   9 4138.84 344.028   2
  -1   8  10 3386.73 464.288   1
  -1   8  10 3700.06 336.844   2
  -1   8  11 1659.82 368.609   1
  -1   8  11 1764.61 249.809   2
  -1   8  12 1434.92 384.990   1
  -1   8  12 1263.16 226.832   2
  -1   8  13 2153.80 454.615   1
  -1   8  13 2238.29 303.193   2
  -1   9  -6 1908.52 550.837   9
  -1   9  -6 2237.04 370.647   7
  -1   9  -5 4621.33 492.080   7
  -1   9  -5 3928.33 658.644   9
  -1   9  -4 3309.22 574.276   9
  -1   9  -4 1420.39 279.588   7
  -1   9  -3 7305.50 572.328   7
  -1   9  -3 6005.00 455.350   2
  -1   9  -3 6572.26 743.834   9
  -1   9  -2 6356.70 533.186   7
  -1   9  -2 7301.12 481.086   2
  -1   9  -2 7755.66 777.807   9
  -1   9  -1 6705.27 450.397   2
  -1   9  -1 7142.52 548.190   7
  -1   9  -1 6908.94 463.209   1
  -1   9   0 3781.07 329.768   2
  -1   9   0 3884.38 345.202   1
  -1   9   0 4271.02 424.896   7
  -1   9   1 2943.66 355.724   7
  -1   9   1 3248.73 294.574   2
  -1   9   1 2773.80 297.619   1
  -1   9   2 994.223 228.626   7
  -1   9   2 868.729 170.915   2
  -1   9   2 708.650 171.300   1
  -1   9   3 3548.35 304.647   2
  -1   9   3 2980.14 324.775   1
  -1   9   3 3517.27 381.717   7
  -1   9   4 14208.4 784.816   7
  -1   9   4 15207.7 654.307   2
  -1   9   4 15988.5 771.142   1
  -1   9   5 13435.6 771.405   7
  -1   9   5 14073.0 628.799   2
  -1   9   5 13955.0 744.378   1
  -1   9   6 2562.68 348.293   7
  -1   9   6 2068.47 246.003   2
  -1   9   6 2289.23 318.138   1
  -1   9   7 7582.45 603.761   7
  -1   9   7 8036.12 475.428   2
  -1   9   7 7368.92 582.748   1
  -1   9   8 4251.57 357.484   2
  -1   9   8 3818.92 450.297   1
  -1   9   9 8586.76 673.059   7
  -1   9   9 8316.33 681.137   1
  -1   9   9 7190.97 475.817   2
  -1   9  10 7331.89 674.990   1
  -1   9  10 6047.85 454.247   2
  -1   9  11 1783.88 377.831   1
  -1   9  11 1670.42 259.824   2
  -1   9  12 687.396 307.760   1
  -1   9  12 442.156 162.480   2
  -1  10  -4 5155.93 756.604   9
  -1  10  -4 4824.45 516.439   7
  -1  10  -3 5054.06 716.040   9
  -1  10  -3 3866.63 446.337   7
  -1  10  -2 1395.46 414.990   9
  -1  10  -2 1736.48 309.489   7
  -1  10  -2 1279.15 230.277   1
  -1  10  -2 1906.79 274.767   2
  -1  10  -1 7092.49 583.995   7
  -1  10  -1 7575.90 794.737   9
  -1  10  -1 6979.22 490.857   2
  -1  10  -1 6606.23 484.010   1
  -1  10   0 1583.89 296.159   7
  -1  10   0 1992.68 268.033   2
  -1  10   0 1423.25 238.087   1
  -1  10   1 3270.51 318.785   2
  -1  10   1 3422.16 418.913   7
  -1  10   1 3005.56 339.358   1
  -1  10   2 5792.69 419.368   2
  -1  10   2 5710.46 515.861   7
  -1  10   2 5734.01 458.777   1
  -1  10   3 5848.77 418.984   2
  -1  10   3 5873.26 476.341   1
  -1  10   3 5903.15 527.601   7
  -1  10   4 2423.78 359.812   7
  -1  10   4 2311.92 265.951   2
  -1  10   4 2547.70 326.427   1
  -1  10   5 2102.19 339.287   7
  -1  10   5 2078.39 256.200   2
  -1  10   5 1388.47 267.169   1
  -1  10   6 3831.33 442.796   7
  -1  10   6 3908.37 347.021   2
  -1  10   6 3827.81 428.620   1
  -1  10   7 4997.64 510.282   7
  -1  10   7 3938.30 353.620   2
  -1  10   7 4366.55 472.267   1
  -1  10   8 3003.80 424.227   7
  -1  10   8 2572.72 294.548   2
  -1  10   8 2547.88 392.623   1
  -1  10   9 1257.64 309.918   7
  -1  10   9 1142.88 216.747   2
  -1  10   9 1331.54 306.287   1
  -1  10  10 1562.49 335.185   7
  -1  10  10 1357.06 240.781   2
  -1  10  10 1173.15 323.768   1
  -1  10  11 1127.89 312.328   7
  -1  10  11 1247.53 345.961   1
  -1  10  11 1141.58 235.860   2
  -1  11  -1 4657.86 518.114   7
  -1  11  -1 4057.68 627.219   9
  -1  11  -1 4181.73 416.368   1
  -1  11  -1 4392.98 416.368   2
  -1  11   0 4138.84 413.821   1
  -1  11   0 4282.44 403.165   2
  -1  11   1 5737.37 558.045   7
  -1  11   1 6158.36 502.286   1
  -1  11   1 6530.84 481.480   2
  -1  11   2 2362.15 366.258   7
  -1  11   2 2609.71 342.632   1
  -1  11   2 2265.81 294.891   2
  -1  11   3 445.119 202.035   7
  -1  11   3 1021.00 242.018   1
  -1  11   3 939.518 203.249   2
  -1  11   4 2017.10 354.441   7
  -1  11   4 1984.11 319.284   1
  -1  11   4 2335.58 289.286   2
  -1  11   5 2963.34 412.865   7
  -1  11   5 2670.76 371.434   1
  -1  11   5 2839.73 314.487   2
  -1  11   6 2928.29 422.729   7
  -1  11   6 3157.61 416.146   1
  -1  11   6 3455.90 343.200   2
  -1  11   7 3564.58 458.523   7
  -1  11   7 3182.03 431.830   1
  -1  11   7 3232.44 341.884   2
  -1  11   8 1336.63 317.905   7
  -1  11   8 1604.35 320.685   1
  -1  11   8 631.316 173.014   2
  -1  11   9 541.513 247.100   7
  -1  11   9 867.869 205.958   2
  -1  11   9 779.774 263.612   1
   0 -12  -7 961.854 309.887   6
   0 -12  -7 680.968 315.629   8
   0 -12  -6 1726.33 360.677   6
   0 -12  -6 1376.80 372.158   8
   0 -12  -5 3901.55 499.905   6
   0 -12  -5 3132.63 503.738   8
   0 -12  -4 1964.65 359.311   6
   0 -12  -4 2217.43 479.352   8
   0 -12  -3 1558.72 320.126   6
   0 -12  -3 1225.61 367.107   8
   0 -12  -2 1799.87 335.284   6
   0 -12  -2 2500.29 468.366   8
   0 -11 -10 2987.55 530.148   6
   0 -11 -10 2499.01 458.770   8
   0 -11  -9 1693.37 401.005   6
   0 -11  -9 1776.09 393.975   8
   0 -11  -8 2929.36 493.422   6
   0 -11  -8 2718.92 463.406   8
   0 -11  -7 4627.80 584.720   6
   0 -11  -7 4381.29 579.989   8
   0 -11  -6 2920.17 444.549   6
   0 -11  -6 2542.46 462.734   8
   0 -11  -5 2825.73 425.948   6
   0 -11  -5 2424.16 453.058   8
   0 -11  -4 6836.04 606.869   6
   0 -11  -4 6695.34 706.665   8
   0 -11  -4 5515.09 356.429   3
   0 -11  -3 3379.83 292.607   3
   0 -11  -3 3954.16 548.549   8
   0 -11  -3 2919.76 393.699   6
   0 -11  -2 1537.41 213.596   3
   0 -11  -2 1076.69 253.676   6
   0 -11  -2 944.867 320.433   8
   0 -11  -1 3406.05 386.169   6
   0 -11  -1 3160.25 310.860   3
   0 -11  -1 3255.21 496.827   8
   0 -11   0 3477.58 390.165   6
   0 -11   0 4107.52 363.888   3
   0 -11   0 3716.21 517.772   8
   0 -11   1 4656.42 438.112   6
   0 -11   1 5715.48 638.732   8
   0 -11   1 4395.85 396.012   3
   0 -11   2 1618.02 348.014   8
   0 -11   2 746.757 188.370   3
   0 -10 -12 1695.48 465.731   6
   0 -10 -12 2404.43 423.781   8
   0 -10 -11 3170.20 574.519   6
   0 -10 -11 2546.77 439.055   8
   0 -10 -10 1947.28 438.920   6
   0 -10 -10 1230.32 335.141   8
   0 -10  -9 2877.39 486.062   6
   0 -10  -9 2880.10 448.191   8
   0 -10  -8 4482.92 564.558   6
   0 -10  -8 4130.98 544.914   8
   0 -10  -7 2790.79 440.067   6
   0 -10  -7 3552.16 513.796   8
   0 -10  -6 12559.0 861.843   6
   0 -10  -6 11694.8 467.754   3
   0 -10  -6 12491.2 896.202   8
   0 -10  -5 8369.31 678.748   6
   0 -10  -5 9502.96 787.849   8
   0 -10  -5 8646.09 404.017   3
   0 -10  -4 1186.33 329.548   8
   0 -10  -4 1066.80 262.633   6
   0 -10  -4 1402.00 174.269   3
   0 -10  -3 3677.51 284.563   3
   0 -10  -3 3231.44 397.035   6
   0 -10  -3 2620.70 446.971   8
   0 -10  -2 11906.4 728.065   6
   0 -10  -2 12010.7 553.636   3
   0 -10  -2 12227.8 884.601   8
   0 -10  -1 9963.00 636.860   6
   0 -10  -1 10373.6 534.532   3
   0 -10   0 2083.77 249.070   3
   0 -10   0 1706.21 275.665   6
   0 -10   0 2258.91 393.968   8
   0 -10   1 3622.53 366.201   6
   0 -10   1 3466.32 477.844   8
   0 -10   1 3089.37 315.431   3
   0 -10   2 4097.49 503.323   8
   0 -10   2 3297.57 341.240   3
   0 -10   3 5709.33 588.760   8
   0 -10   3 6787.62 500.985   3
   0 -10   4 3157.92 441.744   8
   0 -10   4 3044.26 354.056   3
   0  -9 -13 1109.81 373.555   6
   0  -9 -12 1639.11 354.366   8
   0  -9 -12 2141.84 486.100   6
   0  -9 -11 6213.69 612.672   8
   0  -9 -11 5592.48 705.358   6
   0  -9 -10 4990.88 543.793   8
   0  -9 -10 5003.72 669.469   6
   0  -9  -9 2269.47 173.317   3
   0  -9  -9 2103.90 382.922   8
   0  -9  -9 2367.49 456.214   6
   0  -9  -8 4146.99 235.186   3
   0  -9  -8 3258.36 492.024   6
   0  -9  -8 3381.65 469.237   8
   0  -9  -7 10604.5 808.678   6
   0  -9  -7 10901.2 408.704   3
   0  -9  -7 10891.6 795.481   8
   0  -9  -6 7657.54 659.624   6
   0  -9  -6 6938.31 328.759   3
   0  -9  -6 7211.26 652.304   8
   0  -9  -5 9103.10 683.044   6
   0  -9  -5 9446.11 399.306   3
   0  -9  -5 8638.31 414.741   5
   0  -9  -5 10244.8 767.880   8
   0  -9  -4 9882.46 678.742   6
   0  -9  -4 10749.2 446.502   3
   0  -9  -4 11179.6 793.830   8
   0  -9  -4 9491.40 453.634   5
   0  -9  -3 2512.02 219.426   3
   0  -9  -3 2105.41 216.501   5
   0  -9  -3 2922.28 359.826   6
   0  -9  -3 2401.80 390.667   8
   0  -9  -2 2767.51 337.355   6
   0  -9  -2 2733.42 404.780   8
   0  -9  -2 3198.91 264.816   3
   0  -9  -1 1403.66 314.260   8
   0  -9  -1 884.332 199.483   6
   0  -9  -1 1272.45 179.104   3
   0  -9   0 1869.46 224.999   3
   0  -9   0 2210.85 286.725   6
   0  -9   0 2363.31 383.760   8
   0  -9   1 4725.44 386.535   6
   0  -9   1 4903.83 369.103   3
   0  -9   1 5214.22 535.407   8
   0  -9   2 2735.90 296.805   6
   0  -9   2 3560.14 441.034   8
   0  -9   2 2836.33 297.007   3
   0  -9   3 3369.54 443.459   8
   0  -9   3 2957.01 316.370   3
   0  -9   4 4890.34 511.527   8
   0  -9   4 4957.77 420.610   3
   0  -9   5 3947.63 464.719   8
   0  -9   5 4582.29 427.702   3
   0  -9   6 1329.14 293.101   8
   0  -9   6 1464.96 267.947   3
   0  -8 -14 3701.55 649.325   6
   0  -8 -13 3924.73 668.929   6
   0  -8 -13 3647.52 439.434   8
   0  -8 -12 5491.27 744.487   6
   0  -8 -12 5103.51 533.651   8
   0  -8 -11 7794.71 839.877   6
   0  -8 -11 6916.42 362.017   3
   0  -8 -11 6529.25 585.384   8
   0  -8 -10 11427.2 944.728   6
   0  -8 -10 9942.29 422.052   3
   0  -8 -10 10483.0 744.773   8
   0  -8  -9 8141.88 781.904   6
   0  -8  -9 7563.90 341.016   3
   0  -8  -9 6228.28 575.220   8
   0  -8  -8 5102.04 590.792   6
   0  -8  -8 5721.85 281.485   3
   0  -8  -8 5441.65 281.442   5
   0  -8  -8 4658.79 497.916   8
   0  -8  -7 6996.23 652.682   6
   0  -8  -7 8332.91 342.425   3
   0  -8  -7 8085.95 347.053   5
   0  -8  -7 6408.17 584.226   8
   0  -8  -6 13329.5 853.486   6
   0  -8  -6 13851.6 464.692   3
   0  -8  -6 13067.0 474.448   5
   0  -8  -6 12855.0 825.132   8
   0  -8  -5 26205.0 1169.71   6
   0  -8  -5 25660.2 716.242   3
[truncated: 454,443 more chars]
