# Supplementary material for: A Sterically Open Ruthenium-Based Photocage Activated by Red and Far-Red Light for a Wide Range of Drugs
Source: J Am Chem Soc. 2025 Nov 18;147(48):44356–71. doi: 10.1021/jacs.5c14772 (PMC12679631; doi:10.1021/jacs.5c14772)
Supplement: Supplementary file 2 [file ja5c14772_si_002.zip › XRD/14_PF6_2.cif]

 
data_14_PF6_2
 
_audit_creation_method            'SHELXL-2018/3'
_shelx_SHELXL_version_number      '2018/3'
_chemical_name_systematic         ?
_chemical_name_common             ?
_chemical_melting_point           ?
_chemical_formula_moiety          
 'C37 H34 N10 O2 Ru S, 2(F6 P), 0.58(C3 D6 O), 0.42(C H3 O)'
_chemical_formula_sum
 'C39.16 H35.26 D3.47 F12 N10 O3 P2 Ru S' 
_chemical_formula_weight          1123.95

loop_
 _atom_type_symbol
 _atom_type_description
 _atom_type_scat_dispersion_real
 _atom_type_scat_dispersion_imag
 _atom_type_scat_source
 'C'  'C'   0.0181   0.0091
 'International Tables Vol C Tables 4.2.6.8 and 6.1.1.4'
 'H'  'H'   0.0000   0.0000
 'International Tables Vol C Tables 4.2.6.8 and 6.1.1.4'
 'N'  'N'   0.0311   0.0180
 'International Tables Vol C Tables 4.2.6.8 and 6.1.1.4'
 'O'  'O'   0.0492   0.0322
 'International Tables Vol C Tables 4.2.6.8 and 6.1.1.4'
 'F'  'F'   0.0727   0.0534
 'International Tables Vol C Tables 4.2.6.8 and 6.1.1.4'
 'P'  'P'   0.2955   0.4335
 'International Tables Vol C Tables 4.2.6.8 and 6.1.1.4'
 'S'  'S'   0.3331   0.5567
 'International Tables Vol C Tables 4.2.6.8 and 6.1.1.4'
 'Ru'  'Ru'   0.0552   3.2960
 'International Tables Vol C Tables 4.2.6.8 and 6.1.1.4'
 'D'  'D'   0.0000   0.0000
 'International Tables Vol C Tables 4.2.6.8 and 6.1.1.4'
 
_space_group_crystal_system       triclinic
_space_group_IT_number            2
_space_group_name_H-M_alt         'P -1'
_space_group_name_Hall            '-P 1'
 
_shelx_space_group_comment
;
The symmetry employed for this shelxl refinement is uniquely defined
by the following loop, which should always be used as a source of
symmetry information in preference to the above space-group names.
They are only intended as comments.
;
 
loop_
 _space_group_symop_operation_xyz
 'x, y, z'
 '-x, -y, -z'
 
_cell_length_a                    9.2424(5)
_cell_length_b                    14.0980(5)
_cell_length_c                    20.5291(8)
_cell_angle_alpha                 87.006(3)
_cell_angle_beta                  79.279(4)
_cell_angle_gamma                 70.961(4)
_cell_volume                      2484.4(2)
_cell_formula_units_Z             2
_cell_measurement_temperature     250.00(10)
_cell_measurement_reflns_used     10362
_cell_measurement_theta_min       3.2740
_cell_measurement_theta_max       67.2740
 
_exptl_crystal_description        needle
_exptl_crystal_colour             'dark red'
_exptl_crystal_density_meas       ?
_exptl_crystal_density_method     ?
_exptl_crystal_density_diffrn     1.502          
_exptl_crystal_F_000              1131
_exptl_transmission_factor_min    ?
_exptl_transmission_factor_max    ?
_exptl_crystal_size_max           0.232
_exptl_crystal_size_mid           0.021
_exptl_crystal_size_min           0.020
_exptl_absorpt_coefficient_mu     4.379
_shelx_estimated_absorpt_T_min    ?
_shelx_estimated_absorpt_T_max    ?
_exptl_absorpt_correction_type    analytical
_exptl_absorpt_correction_T_min   0.555
_exptl_absorpt_correction_T_max   0.934
_exptl_absorpt_process_details    
;
CrysAlisPro 1.171.42.80a (Rigaku Oxford Diffraction, 2023)
Analytical numeric absorption correction using a multifaceted crystal
model based on expressions derived by R.C. Clark & J.S. Reid.
(Clark, R. C. & Reid, J. S. (1995). Acta Cryst. A51, 887-897)
Empirical absorption correction using spherical harmonics,
implemented in SCALE3 ABSPACK scaling algorithm.
;
_oxdiff_exptl_absorpt_empirical_full_min           0.353
_oxdiff_exptl_absorpt_empirical_full_max           3.387
_oxdiff_exptl_absorpt_empirical_details
;
Empirical correction (ABSPACK) includes:
- Absorption correction using spherical harmonics
- Frame scaling
- Detector area scaling
- B-factor correction
;
_exptl_absorpt_special_details    ?
_diffrn_ambient_temperature       250.00(10)
_diffrn_radiation_wavelength      1.54178
_diffrn_radiation_type            CuK\a
_diffrn_source                    'Rotating-anode X-ray tube'
_diffrn_radiation_monochromator   mirror
_diffrn_measurement_device        'four-circle diffractometer'
_diffrn_measurement_device_type   'XtaLAB Synergy R, HyPix'
_diffrn_detector                  'Hybrid Pixel Array Detector'
_diffrn_detector_type             HyPix
_diffrn_measurement_method        '\w scans'
_diffrn_detector_area_resol_mean  10.0000
_diffrn_reflns_number             36290
_diffrn_reflns_av_unetI/netI      0.0586
_diffrn_reflns_av_R_equivalents   0.0684
_diffrn_reflns_limit_h_min        -11
_diffrn_reflns_limit_h_max        11
_diffrn_reflns_limit_k_min        -14
_diffrn_reflns_limit_k_max        16
_diffrn_reflns_limit_l_min        -24
_diffrn_reflns_limit_l_max        24
_diffrn_reflns_theta_min          3.316
_diffrn_reflns_theta_max          67.250
_diffrn_reflns_theta_full         67.250
_diffrn_measured_fraction_theta_max   0.997
_diffrn_measured_fraction_theta_full  0.997
_diffrn_reflns_Laue_measured_fraction_max    0.997
_diffrn_reflns_Laue_measured_fraction_full   0.997
_diffrn_reflns_point_group_measured_fraction_max   0.997
_diffrn_reflns_point_group_measured_fraction_full  0.997
_reflns_number_total              8852
_reflns_number_gt                 6825
_reflns_threshold_expression      'I > 2\s(I)'
_reflns_Friedel_coverage          0.000
_reflns_Friedel_fraction_max      .
_reflns_Friedel_fraction_full     .
 
_reflns_special_details
;
 Reflections were merged by SHELXL according to the crystal
 class for the calculation of statistics and refinement.
 
 Structure factors included contributions from the .fab file.
 
 _reflns_Friedel_fraction is defined as the number of unique
 Friedel pairs measured divided by the number that would be
 possible theoretically, ignoring centric projections and
 systematic absences.
;
 
_computing_data_collection        'CrysAlisPro 1.171.42.49 (Rigaku OD, 2022)'
_computing_cell_refinement        'CrysAlisPro 1.171.42.49 (Rigaku OD, 2022)'
_computing_data_reduction         'CrysAlisPro 1.171.42.49 (Rigaku OD, 2022)'
_computing_structure_solution     'SHELXS-2018/3 (Sheldrick, 2018)'
_computing_structure_refinement   'SHELXL-2018/3 (Sheldrick, 2018)'
_computing_molecular_graphics     'SHELXTL v6.10 (Sheldrick, 2008)'
_computing_publication_material   'SHELXTL v6.10 (Sheldrick, 2008)'
_refine_special_details           ?
_refine_ls_structure_factor_coef  Fsqd
_refine_ls_matrix_type            full
_refine_ls_weighting_scheme       calc
_refine_ls_weighting_details
'w=1/[\s^2^(Fo^2^)+(0.1120P)^2^+0.6820P] where P=(Fo^2^+2Fc^2^)/3'
_atom_sites_solution_primary      direct
_atom_sites_solution_secondary    difmap
_atom_sites_solution_hydrogens    geom
_refine_ls_hydrogen_treatment     constr
_refine_ls_extinction_method      none
_refine_ls_extinction_coef        .
_refine_ls_number_reflns          8852
_refine_ls_number_parameters      811
_refine_ls_number_restraints      846
_refine_ls_R_factor_all           0.0780
_refine_ls_R_factor_gt            0.0596
_refine_ls_wR_factor_ref          0.1693
_refine_ls_wR_factor_gt           0.1579
_refine_ls_goodness_of_fit_ref    1.038
_refine_ls_restrained_S_all       1.077
_refine_ls_shift/su_max           0.002
_refine_ls_shift/su_mean          0.000
 
loop_
 _atom_site_label
 _atom_site_type_symbol
 _atom_site_fract_x
 _atom_site_fract_y
 _atom_site_fract_z
 _atom_site_U_iso_or_equiv
 _atom_site_adp_type
 _atom_site_occupancy
 _atom_site_site_symmetry_order  
 _atom_site_calc_flag
 _atom_site_refinement_flags_posn
 _atom_site_refinement_flags_adp
 _atom_site_refinement_flags_occupancy
 _atom_site_disorder_assembly
 _atom_site_disorder_group
Ru1 Ru 0.30285(4) 0.24500(2) 0.72614(2) 0.04545(15) Uani 1 1 d . . . . .
S1 S 0.56451(12) 0.15818(7) 0.68164(6) 0.0448(3) Uani 1 1 d . . . . .
C1 C 0.3822(18) 0.0505(18) 0.8009(9) 0.062(3) Uani 0.504(13) 1 d D U P A 1
H1 H 0.354495 0.027980 0.764153 0.075 Uiso 0.504(13) 1 calc R U P A 1
C2 C 0.4407(15) -0.0181(12) 0.8464(7) 0.073(3) Uani 0.504(13) 1 d D U P A 1
H2 H 0.453013 -0.086334 0.841231 0.087 Uiso 0.504(13) 1 calc R U P A 1
C3 C 0.4814(17) 0.0146(11) 0.9000(7) 0.083(3) Uani 0.504(13) 1 d D U P A 1
H3 H 0.521955 -0.031597 0.931959 0.100 Uiso 0.504(13) 1 calc R U P A 1
C4 C 0.4636(17) 0.1118(11) 0.9070(8) 0.076(3) Uani 0.504(13) 1 d D U P A 1
H4 H 0.491205 0.134914 0.943549 0.092 Uiso 0.504(13) 1 calc R U P A 1
C5 C 0.4021(19) 0.1788(14) 0.8577(10) 0.064(3) Uani 0.504(13) 1 d D U P A 1
N1 N 0.362(2) 0.1497(18) 0.8058(10) 0.0514(14) Uani 0.504(13) 1 d D U P A 1
C1' C 0.3523(18) 0.0520(18) 0.8073(9) 0.064(3) Uani 0.496(13) 1 d D U P A 2
H1' H 0.339718 0.026388 0.768174 0.077 Uiso 0.496(13) 1 calc R U P A 2
C2' C 0.3771(15) -0.0112(12) 0.8597(8) 0.074(3) Uani 0.496(13) 1 d D U P A 2
H2' H 0.381571 -0.078466 0.856888 0.089 Uiso 0.496(13) 1 calc R U P A 2
C3' C 0.3954(16) 0.0269(10) 0.9168(7) 0.077(3) Uani 0.496(13) 1 d D U P A 2
H3' H 0.412713 -0.014483 0.953897 0.093 Uiso 0.496(13) 1 calc R U P A 2
C4' C 0.3885(16) 0.1243(10) 0.9196(8) 0.074(3) Uani 0.496(13) 1 d D U P A 2
H4' H 0.400867 0.150854 0.958507 0.089 Uiso 0.496(13) 1 calc R U P A 2
C5' C 0.3622(19) 0.1856(14) 0.8630(10) 0.064(3) Uani 0.496(13) 1 d D U P A 2
N1' N 0.345(2) 0.1490(18) 0.8083(10) 0.0514(14) Uani 0.496(13) 1 d D U P A 2
C6 C 0.3761(7) 0.3620(4) 0.8266(3) 0.0626(13) Uani 1 1 d . . . . .
C7 C 0.4001(9) 0.4461(5) 0.8494(3) 0.0778(17) Uani 1 1 d . . . . .
H7 H 0.414064 0.449519 0.893327 0.093 Uiso 1 1 calc R U . . .
C8 C 0.4028(9) 0.5238(5) 0.8068(4) 0.084(2) Uani 1 1 d . . . . .
H8 H 0.418611 0.580987 0.821635 0.101 Uiso 1 1 calc R U . . .
C9 C 0.3826(8) 0.5187(4) 0.7420(3) 0.0750(17) Uani 1 1 d . . . . .
H9 H 0.384467 0.571913 0.712590 0.090 Uiso 1 1 calc R U . . .
C10 C 0.3599(6) 0.4344(3) 0.7219(3) 0.0563(12) Uani 1 1 d . . . . .
C11 C 0.3403(5) 0.4168(3) 0.6549(2) 0.0482(11) Uani 1 1 d . . . . .
C12 C 0.3692(6) 0.4708(3) 0.5978(3) 0.0543(12) Uani 1 1 d . . . . .
H12 H 0.397490 0.528573 0.600318 0.065 Uiso 1 1 calc R U . . .
C13 C 0.3556(6) 0.4383(4) 0.5379(3) 0.0602(14) Uani 1 1 d . . . . .
H13 H 0.376353 0.473913 0.499191 0.072 Uiso 1 1 calc R U . . .
C14 C 0.3119(6) 0.3540(4) 0.5336(3) 0.0532(12) Uani 1 1 d . . . . .
H14 H 0.303934 0.331667 0.492455 0.064 Uiso 1 1 calc R U . . .
C15 C 0.2803(5) 0.3035(3) 0.5914(3) 0.0478(11) Uani 1 1 d . . . . .
C16 C 0.2257(6) 0.2161(3) 0.5990(3) 0.0533(12) Uani 1 1 d . . . . .
C17 C 0.1798(6) 0.1741(4) 0.5505(3) 0.0639(14) Uani 1 1 d . . . . .
H17 H 0.197258 0.193670 0.506075 0.077 Uiso 1 1 calc R U . . .
C18 C 0.1077(7) 0.1026(4) 0.5688(4) 0.0730(16) Uani 1 1 d . . . . .
H18 H 0.085956 0.067640 0.536083 0.088 Uiso 1 1 calc R U . . .
C19 C 0.0681(7) 0.0825(4) 0.6335(3) 0.0694(15) Uani 1 1 d . . . . .
H19 H 0.011079 0.038201 0.646301 0.083 Uiso 1 1 calc R U . . .
C20 C 0.1127(6) 0.1282(4) 0.6806(3) 0.0585(13) Uani 1 1 d . . . . .
C21 C 0.0006(7) 0.2124(5) 0.7863(3) 0.0695(15) Uani 1 1 d . . . . .
C22 C -0.1331(9) 0.2240(8) 0.8353(4) 0.098(2) Uani 1 1 d . . . . .
H22 H -0.178435 0.172788 0.843124 0.117 Uiso 1 1 calc R U . . .
C23 C -0.1947(11) 0.3110(9) 0.8708(5) 0.117(3) Uani 1 1 d . . . . .
H23 H -0.283133 0.319321 0.903965 0.140 Uiso 1 1 calc R U . . .
C24 C -0.1331(10) 0.3843(9) 0.8600(5) 0.118(3) Uani 1 1 d . . . . .
H24 H -0.178291 0.444700 0.884325 0.141 Uiso 1 1 calc R U . . .
C25 C 0.0004(9) 0.3700(6) 0.8117(4) 0.089(2) Uani 1 1 d . . . . .
H25 H 0.042911 0.422480 0.803110 0.107 Uiso 1 1 calc R U . . .
C26 C 0.7805(11) -0.0744(6) 0.6606(6) 0.135(4) Uani 1 1 d . . . . .
H26A H 0.793370 -0.033387 0.694180 0.202 Uiso 1 1 calc R U . . .
H26B H 0.878429 -0.126543 0.645597 0.202 Uiso 1 1 calc R U . . .
H26C H 0.701931 -0.104889 0.679234 0.202 Uiso 1 1 calc R U . . .
C27 C 0.7304(8) -0.0100(5) 0.6031(5) 0.095(2) Uani 1 1 d . . . . .
H27A H 0.729132 -0.053121 0.567407 0.113 Uiso 1 1 calc R U . . .
H27B H 0.807076 0.023812 0.586402 0.113 Uiso 1 1 calc R U . . .
C28 C 0.5728(6) 0.0675(4) 0.6203(3) 0.0615(14) Uani 1 1 d . . . . .
H28A H 0.496225 0.033737 0.637275 0.074 Uiso 1 1 calc R U . . .
H28B H 0.544193 0.103086 0.579928 0.074 Uiso 1 1 calc R U . . .
C29 C 0.6683(5) 0.2352(3) 0.6361(2) 0.0432(10) Uani 1 1 d . . . . .
C30 C 0.7132(6) 0.2940(3) 0.6760(3) 0.0509(11) Uani 1 1 d . . . . .
H30 H 0.688927 0.289691 0.722413 0.061 Uiso 1 1 calc R U . . .
C31 C 0.7930(6) 0.3584(3) 0.6483(3) 0.0510(11) Uani 1 1 d . . . . .
H31 H 0.819928 0.399795 0.675102 0.061 Uiso 1 1 calc R U . . .
C32 C 0.8318(5) 0.3599(3) 0.5800(2) 0.0455(10) Uani 1 1 d . . . . .
C33 C 0.7892(5) 0.2991(3) 0.5405(2) 0.0431(10) Uani 1 1 d . . . . .
C34 C 0.7037(5) 0.2364(3) 0.5679(2) 0.0433(10) Uani 1 1 d . . . . .
H34 H 0.672282 0.197259 0.541237 0.052 Uiso 1 1 calc R U . . .
C35 C 0.9290(5) 0.3815(3) 0.4799(3) 0.0492(11) Uani 1 1 d . . . . .
C36 C 1.0349(7) 0.3816(4) 0.3636(3) 0.0602(13) Uani 1 1 d . . . . .
C37 C 1.1824(13) 0.3857(7) 0.2575(4) 0.116(3) Uani 1 1 d . . . . .
H37A H 1.244271 0.315866 0.260728 0.174 Uiso 1 1 calc R U . . .
H37B H 1.247319 0.422469 0.233338 0.174 Uiso 1 1 calc R U . . .
H37C H 1.097985 0.390251 0.234347 0.174 Uiso 1 1 calc R U . . .
N2 N 0.3732(7) 0.2831(4) 0.8696(3) 0.0775(15) Uani 1 1 d . . . . .
H2A H 0.349652 0.300118 0.911300 0.093 Uiso 1 1 calc R U . A 1
N3 N 0.3556(5) 0.3564(3) 0.7654(2) 0.0511(9) Uani 1 1 d . . . . .
N4 N 0.2951(4) 0.3352(3) 0.6500(2) 0.0464(9) Uani 1 1 d . . . . .
N5 N 0.2087(4) 0.1831(3) 0.6626(2) 0.0514(10) Uani 1 1 d . . . . .
N6 N 0.0602(6) 0.1252(4) 0.7475(3) 0.0717(13) Uani 1 1 d . . . . .
H6 H 0.064165 0.067759 0.766139 0.086 Uiso 1 1 calc R U . . .
N7 N 0.0692(6) 0.2852(4) 0.7775(2) 0.0663(12) Uani 1 1 d . . . . .
N8 N 0.8545(5) 0.3140(3) 0.4772(2) 0.0495(9) Uani 1 1 d . . . . .
H8A H 0.849209 0.285352 0.441594 0.059 Uiso 1 1 calc R U . . .
N9 N 0.9177(4) 0.4127(3) 0.5402(2) 0.0471(9) Uani 1 1 d . . . . .
N10 N 1.0088(5) 0.4163(3) 0.4254(2) 0.0529(10) Uani 1 1 d . . . . .
H10 H 1.044605 0.464320 0.431749 0.063 Uiso 1 1 calc R U . . .
O1 O 0.9882(6) 0.3179(3) 0.3470(2) 0.0790(12) Uani 1 1 d . . . . .
O2 O 1.1198(6) 0.4277(3) 0.3225(2) 0.0797(12) Uani 1 1 d . . . . .
P1 P 0.5951(2) 0.20089(11) 0.37458(10) 0.0773(5) Uani 0.61(2) 1 d D U P B 1
F1 F 0.5903(17) 0.1393(10) 0.4419(5) 0.104(3) Uani 0.61(2) 1 d D U P B 1
F2 F 0.6006(18) 0.1061(8) 0.3356(7) 0.100(4) Uani 0.61(2) 1 d D U P B 1
F3 F 0.5896(17) 0.2621(7) 0.3086(5) 0.106(3) Uani 0.61(2) 1 d D U P B 1
F4 F 0.5872(17) 0.2929(8) 0.4185(7) 0.103(4) Uani 0.61(2) 1 d D U P B 1
F5 F 0.4077(9) 0.2325(9) 0.3890(6) 0.098(3) Uani 0.61(2) 1 d D U P B 1
F6 F 0.7765(10) 0.1686(9) 0.3619(9) 0.118(3) Uani 0.61(2) 1 d D U P B 1
P1' P 0.5951(2) 0.20089(11) 0.37458(10) 0.0773(5) Uani 0.39(2) 1 d D U P B 2
F1' F 0.530(2) 0.1654(14) 0.4443(7) 0.106(4) Uani 0.39(2) 1 d D U P B 2
F2' F 0.641(2) 0.0973(11) 0.3393(10) 0.084(4) Uani 0.39(2) 1 d D U P B 2
F3' F 0.669(3) 0.2426(13) 0.3080(7) 0.115(4) Uani 0.39(2) 1 d D U P B 2
F4' F 0.558(2) 0.3107(10) 0.4062(10) 0.097(5) Uani 0.39(2) 1 d D U P B 2
F5' F 0.4285(17) 0.2360(14) 0.3594(12) 0.120(5) Uani 0.39(2) 1 d D U P B 2
F6' F 0.7643(14) 0.1648(12) 0.3955(10) 0.093(4) Uani 0.39(2) 1 d D U P B 2
P2 P -0.4826(9) 0.6915(5) 0.9424(4) 0.0873(15) Uani 0.555(6) 1 d D U P C 1
F7 F -0.3541(16) 0.7415(12) 0.9330(7) 0.167(4) Uani 0.555(6) 1 d D U P C 1
F8 F -0.4579(18) 0.6594(8) 1.0126(4) 0.125(3) Uani 0.555(6) 1 d D U P C 1
F9 F -0.6211(14) 0.6464(10) 0.9534(6) 0.150(3) Uani 0.555(6) 1 d D U P C 1
F10 F -0.5048(19) 0.7259(8) 0.8683(5) 0.151(4) Uani 0.555(6) 1 d D U P C 1
F11 F -0.5986(16) 0.7957(8) 0.9712(7) 0.162(4) Uani 0.555(6) 1 d D U P C 1
F12 F -0.3838(17) 0.5910(8) 0.9072(6) 0.150(4) Uani 0.555(6) 1 d D U P C 1
P2' P -0.4610(14) 0.6882(8) 0.9451(6) 0.113(3) Uani 0.445(6) 1 d D U P C 2
F7' F -0.437(2) 0.7916(8) 0.9363(7) 0.132(4) Uani 0.445(6) 1 d D U P C 2
F8' F -0.3247(18) 0.6464(11) 0.9852(7) 0.148(4) Uani 0.445(6) 1 d D U P C 2
F9' F -0.483(2) 0.5828(10) 0.9510(8) 0.155(4) Uani 0.445(6) 1 d D U P C 2
F10' F -0.6043(18) 0.7343(11) 0.9061(8) 0.149(4) Uani 0.445(6) 1 d D U P C 2
F11' F -0.5606(19) 0.7282(13) 1.0149(6) 0.145(4) Uani 0.445(6) 1 d D U P C 2
F12' F -0.337(2) 0.6460(13) 0.8824(7) 0.173(5) Uani 0.445(6) 1 d D U P C 2
C1S C -0.031(5) -0.111(5) 0.824(3) 0.193(7) Uani 0.42(2) 1 d D U P D 1
H1S1 H 0.079059 -0.121017 0.822537 0.289 Uiso 0.42(2) 1 calc R U P D 1
H1S2 H -0.041959 -0.165123 0.800664 0.289 Uiso 0.42(2) 1 calc R U P D 1
H1S3 H -0.081463 -0.110131 0.870198 0.289 Uiso 0.42(2) 1 calc R U P D 1
O1S O -0.099(7) -0.019(4) 0.795(3) 0.173(7) Uani 0.42(2) 1 d D U P D 1
C2S C 0.122(3) -0.153(2) 0.8126(16) 0.215(9) Uani 0.58(2) 1 d D U P D 2
D2S1 D 0.142688 -0.224626 0.819954 0.323 Uiso 0.58(2) 1 calc R U P D 2
D2S2 D 0.178945 -0.142828 0.769609 0.323 Uiso 0.58(2) 1 calc R U P D 2
D2S3 D 0.154925 -0.124804 0.846951 0.323 Uiso 0.58(2) 1 calc R U P D 2
C3S C -0.037(3) -0.107(3) 0.8143(10) 0.188(6) Uani 0.58(2) 1 d D U P D 2
C4S C -0.129(3) -0.1684(18) 0.8257(15) 0.199(8) Uani 0.58(2) 1 d D U P D 2
D4S1 D -0.064763 -0.237127 0.830766 0.298 Uiso 0.58(2) 1 calc R U P D 2
D4S2 D -0.205962 -0.146572 0.865764 0.298 Uiso 0.58(2) 1 calc R U P D 2
D4S3 D -0.181940 -0.164597 0.788421 0.298 Uiso 0.58(2) 1 calc R U P D 2
O2S O -0.069(5) -0.018(3) 0.805(2) 0.186(8) Uani 0.58(2) 1 d D U P D 2
 
loop_
 _atom_site_aniso_label
 _atom_site_aniso_U_11
 _atom_site_aniso_U_22
 _atom_site_aniso_U_33
 _atom_site_aniso_U_23
 _atom_site_aniso_U_13
 _atom_site_aniso_U_12
Ru1 0.0500(2) 0.03329(19) 0.0529(2) 0.01208(14) -0.00722(15) -0.01599(14)
S1 0.0468(6) 0.0324(5) 0.0580(7) 0.0105(4) -0.0098(5) -0.0180(4)
C1 0.082(5) 0.049(4) 0.059(4) 0.018(4) -0.009(4) -0.029(4)
C2 0.093(6) 0.055(4) 0.065(5) 0.016(4) -0.010(5) -0.022(5)
C3 0.100(6) 0.072(4) 0.065(5) 0.018(4) -0.017(5) -0.014(6)
C4 0.094(6) 0.072(4) 0.059(5) 0.014(4) -0.018(5) -0.021(5)
C5 0.080(6) 0.062(4) 0.055(4) 0.012(4) -0.015(5) -0.031(4)
N1 0.066(4) 0.0486(18) 0.046(2) 0.0128(17) -0.014(3) -0.027(3)
C1' 0.087(6) 0.047(4) 0.060(4) 0.016(4) -0.013(4) -0.028(5)
C2' 0.098(6) 0.053(4) 0.067(5) 0.019(4) -0.009(5) -0.026(5)
C3' 0.098(6) 0.066(4) 0.062(5) 0.021(4) -0.015(5) -0.020(5)
C4' 0.092(6) 0.068(4) 0.060(5) 0.014(4) -0.017(5) -0.023(5)
C5' 0.081(6) 0.059(4) 0.054(4) 0.014(4) -0.014(5) -0.026(5)
N1' 0.066(4) 0.0486(18) 0.046(2) 0.0128(17) -0.014(3) -0.027(3)
C6 0.073(3) 0.056(3) 0.061(4) 0.000(2) -0.011(3) -0.023(3)
C7 0.105(5) 0.067(4) 0.069(4) -0.005(3) -0.024(4) -0.031(3)
C8 0.110(5) 0.054(3) 0.098(5) -0.015(3) -0.034(4) -0.027(3)
C9 0.102(5) 0.040(3) 0.087(5) 0.006(3) -0.023(4) -0.024(3)
C10 0.068(3) 0.035(2) 0.067(3) 0.007(2) -0.017(3) -0.016(2)
C11 0.054(3) 0.033(2) 0.058(3) 0.0117(19) -0.013(2) -0.0133(18)
C12 0.057(3) 0.038(2) 0.071(4) 0.021(2) -0.017(2) -0.020(2)
C13 0.053(3) 0.057(3) 0.069(4) 0.027(3) -0.015(2) -0.016(2)
C14 0.052(3) 0.053(3) 0.053(3) 0.013(2) -0.015(2) -0.013(2)
C15 0.041(2) 0.042(2) 0.060(3) 0.008(2) -0.011(2) -0.0122(18)
C16 0.048(2) 0.043(2) 0.070(3) 0.011(2) -0.018(2) -0.0130(19)
C17 0.063(3) 0.055(3) 0.083(4) 0.005(3) -0.032(3) -0.021(2)
C18 0.073(4) 0.066(3) 0.092(5) -0.008(3) -0.029(3) -0.029(3)
C19 0.064(3) 0.059(3) 0.095(5) 0.000(3) -0.013(3) -0.033(3)
C20 0.053(3) 0.056(3) 0.071(4) 0.011(2) -0.009(3) -0.027(2)
C21 0.061(3) 0.083(4) 0.067(4) 0.017(3) -0.007(3) -0.031(3)
C22 0.075(4) 0.135(7) 0.088(5) 0.013(5) -0.011(4) -0.045(5)
C23 0.084(6) 0.150(9) 0.096(6) -0.008(6) 0.006(5) -0.021(6)
C24 0.079(5) 0.137(8) 0.104(7) -0.024(6) 0.007(5) 0.000(5)
C25 0.084(5) 0.083(4) 0.083(5) 0.004(4) -0.009(4) -0.007(4)
C26 0.096(6) 0.052(4) 0.252(13) 0.013(6) -0.051(7) -0.010(4)
C27 0.072(4) 0.060(4) 0.150(7) -0.037(4) 0.005(4) -0.027(3)
C28 0.064(3) 0.045(3) 0.081(4) -0.009(2) -0.004(3) -0.029(2)
C29 0.043(2) 0.036(2) 0.055(3) 0.0084(18) -0.010(2) -0.0184(17)
C30 0.056(3) 0.047(2) 0.056(3) 0.009(2) -0.014(2) -0.024(2)
C31 0.058(3) 0.045(2) 0.058(3) 0.004(2) -0.014(2) -0.026(2)
C32 0.045(2) 0.038(2) 0.060(3) 0.0080(19) -0.014(2) -0.0201(18)
C33 0.044(2) 0.037(2) 0.049(3) 0.0059(18) -0.0070(19) -0.0149(17)
C34 0.044(2) 0.034(2) 0.057(3) 0.0052(18) -0.013(2) -0.0183(17)
C35 0.051(2) 0.039(2) 0.060(3) 0.010(2) -0.010(2) -0.0191(19)
C36 0.070(3) 0.050(3) 0.064(4) 0.004(2) -0.005(3) -0.027(2)
C37 0.156(8) 0.102(6) 0.079(5) -0.005(4) 0.033(5) -0.055(6)
N2 0.122(4) 0.063(3) 0.054(3) 0.004(2) -0.022(3) -0.035(3)
N3 0.065(2) 0.0373(18) 0.053(2) 0.0049(16) -0.0137(19) -0.0181(17)
N4 0.046(2) 0.0320(17) 0.058(2) 0.0106(16) -0.0064(17) -0.0117(15)
N5 0.044(2) 0.0412(19) 0.074(3) 0.0044(18) -0.0141(19) -0.0192(16)
N6 0.079(3) 0.065(3) 0.082(4) 0.019(3) -0.015(3) -0.041(2)
N7 0.066(3) 0.064(3) 0.059(3) 0.010(2) -0.001(2) -0.015(2)
N8 0.053(2) 0.0429(19) 0.058(3) 0.0035(17) -0.0115(19) -0.0230(17)
N9 0.051(2) 0.0430(19) 0.054(2) 0.0089(17) -0.0118(18) -0.0250(16)
N10 0.059(2) 0.047(2) 0.057(3) 0.0067(18) -0.003(2) -0.0270(18)
O1 0.111(3) 0.067(2) 0.072(3) -0.002(2) -0.005(2) -0.053(2)
O2 0.109(3) 0.066(2) 0.067(3) -0.0014(19) 0.012(2) -0.048(2)
P1 0.0948(11) 0.0544(8) 0.0941(12) -0.0003(7) -0.0136(9) -0.0410(8)
F1 0.125(7) 0.100(6) 0.094(5) 0.015(4) -0.028(5) -0.043(5)
F2 0.123(8) 0.068(5) 0.122(6) -0.011(5) -0.013(6) -0.051(5)
F3 0.122(7) 0.069(4) 0.108(5) 0.021(4) 0.003(5) -0.023(5)
F4 0.101(6) 0.086(6) 0.129(7) -0.019(5) -0.031(5) -0.030(5)
F5 0.098(5) 0.110(5) 0.091(6) -0.014(5) -0.016(4) -0.040(4)
F6 0.095(5) 0.111(5) 0.144(8) -0.014(6) 0.002(5) -0.039(4)
P1' 0.0948(11) 0.0544(8) 0.0941(12) -0.0003(7) -0.0136(9) -0.0410(8)
F1' 0.109(8) 0.085(7) 0.113(7) 0.006(6) 0.004(7) -0.031(6)
F2' 0.105(8) 0.061(6) 0.102(7) -0.011(5) -0.048(6) -0.029(5)
F3' 0.139(9) 0.076(7) 0.114(7) 0.015(6) 0.013(7) -0.033(7)
F4' 0.118(9) 0.052(5) 0.136(9) -0.015(6) 0.000(8) -0.055(6)
F5' 0.143(8) 0.093(7) 0.116(9) 0.000(8) -0.044(7) -0.017(6)
F6' 0.088(6) 0.091(6) 0.111(8) -0.015(7) -0.028(6) -0.037(5)
P2 0.148(3) 0.066(2) 0.061(2) 0.000(2) -0.022(2) -0.050(2)
F7 0.174(8) 0.152(8) 0.165(7) -0.006(7) 0.019(7) -0.065(7)
F8 0.202(8) 0.112(6) 0.075(5) 0.015(4) -0.051(5) -0.056(6)
F9 0.165(7) 0.153(7) 0.153(7) -0.026(6) -0.018(6) -0.082(6)
F10 0.234(9) 0.114(6) 0.090(6) 0.010(5) -0.015(6) -0.044(6)
F11 0.199(8) 0.111(6) 0.145(7) -0.017(6) -0.023(7) -0.008(6)
F12 0.205(9) 0.097(6) 0.114(7) -0.030(5) -0.001(6) -0.011(6)
P2' 0.180(5) 0.084(4) 0.077(4) 0.000(3) -0.014(4) -0.048(4)
F7' 0.191(9) 0.070(5) 0.133(7) 0.018(5) -0.022(7) -0.045(6)
F8' 0.164(8) 0.156(8) 0.114(7) 0.000(7) -0.040(7) -0.030(8)
F9' 0.210(9) 0.113(7) 0.148(8) 0.001(7) -0.020(8) -0.065(7)
F10' 0.170(8) 0.135(7) 0.135(8) -0.010(7) -0.044(7) -0.029(7)
F11' 0.182(9) 0.139(8) 0.109(7) -0.026(7) -0.007(7) -0.052(7)
F12' 0.229(9) 0.133(8) 0.117(7) -0.020(7) 0.029(7) -0.035(8)
C1S 0.182(12) 0.170(11) 0.258(13) 0.051(10) -0.033(11) -0.109(10)
O1S 0.172(14) 0.152(10) 0.249(14) 0.043(10) -0.037(11) -0.130(10)
C2S 0.172(15) 0.202(14) 0.258(17) 0.051(14) -0.012(15) -0.065(14)
C3S 0.181(11) 0.164(10) 0.253(13) 0.052(10) -0.036(10) -0.112(10)
C4S 0.204(14) 0.161(12) 0.277(16) 0.073(12) -0.049(13) -0.129(11)
O2S 0.185(15) 0.156(9) 0.256(14) 0.050(10) -0.023(11) -0.122(10)
 
_geom_special_details
;
 All esds (except the esd in the dihedral angle between two l.s. planes)
 are estimated using the full covariance matrix.  The cell esds are taken
 into account individually in the estimation of esds in distances, angles
 and torsion angles; correlations between esds in cell parameters are only
 used when they are defined by crystal symmetry.  An approximate (isotropic)
 treatment of cell esds is used for estimating esds involving l.s. planes.
;
 
loop_
 _geom_bond_atom_site_label_1
 _geom_bond_atom_site_label_2
 _geom_bond_distance
 _geom_bond_site_symmetry_2
 _geom_bond_publ_flag
Ru1 N4 1.959(4) . ?
Ru1 N3 2.033(4) . ?
Ru1 N5 2.063(4) . ?
Ru1 N1 2.098(18) . ?
Ru1 N1' 2.119(19) . ?
Ru1 N7 2.125(5) . ?
Ru1 S1 2.3547(12) . ?
S1 C29 1.792(4) . ?
S1 C28 1.815(5) . ?
C1 N1 1.356(12) . ?
C1 C2 1.362(13) . ?
C1 H1 0.9400 . ?
C2 C3 1.373(15) . ?
C2 H2 0.9400 . ?
C3 C4 1.339(15) . ?
C3 H3 0.9400 . ?
C4 C5 1.416(13) . ?
C4 H4 0.9400 . ?
C5 N1 1.317(12) . ?
C5 N2 1.43(2) . ?
C1' N1' 1.347(12) . ?
C1' C2' 1.365(13) . ?
C1' H1' 0.9400 . ?
C2' C3' 1.374(15) . ?
C2' H2' 0.9400 . ?
C3' C4' 1.357(14) . ?
C3' H3' 0.9400 . ?
C4' C5' 1.422(13) . ?
C4' H4' 0.9400 . ?
C5' N1' 1.315(12) . ?
C5' N2 1.43(2) . ?
C6 N3 1.316(7) . ?
C6 N2 1.386(7) . ?
C6 C7 1.394(8) . ?
C7 C8 1.369(9) . ?
C7 H7 0.9400 . ?
C8 C9 1.386(9) . ?
C8 H8 0.9400 . ?
C9 C10 1.370(8) . ?
C9 H9 0.9400 . ?
C10 N3 1.386(6) . ?
C10 C11 1.464(8) . ?
C11 N4 1.359(6) . ?
C11 C12 1.394(7) . ?
C12 C13 1.376(8) . ?
C12 H12 0.9400 . ?
C13 C14 1.386(8) . ?
C13 H13 0.9400 . ?
C14 C15 1.385(7) . ?
C14 H14 0.9400 . ?
C15 N4 1.351(7) . ?
C15 C16 1.468(7) . ?
C16 N5 1.361(7) . ?
C16 C17 1.379(8) . ?
C17 C18 1.381(8) . ?
C17 H17 0.9400 . ?
C18 C19 1.351(9) . ?
C18 H18 0.9400 . ?
C19 C20 1.380(9) . ?
C19 H19 0.9400 . ?
C20 N5 1.350(6) . ?
C20 N6 1.372(8) . ?
C21 N7 1.360(8) . ?
C21 N6 1.395(8) . ?
C21 C22 1.409(10) . ?
C22 C23 1.358(13) . ?
C22 H22 0.9400 . ?
C23 C24 1.325(14) . ?
C23 H23 0.9400 . ?
C24 C25 1.396(12) . ?
C24 H24 0.9400 . ?
C25 N7 1.323(9) . ?
C25 H25 0.9400 . ?
C26 C27 1.499(13) . ?
C26 H26A 0.9700 . ?
C26 H26B 0.9700 . ?
C26 H26C 0.9700 . ?
C27 C28 1.500(9) . ?
C27 H27A 0.9800 . ?
C27 H27B 0.9800 . ?
C28 H28A 0.9800 . ?
C28 H28B 0.9800 . ?
C29 C34 1.378(7) . ?
C29 C30 1.397(7) . ?
C30 C31 1.386(7) . ?
C30 H30 0.9400 . ?
C31 C32 1.383(7) . ?
C31 H31 0.9400 . ?
C32 N9 1.390(6) . ?
C32 C33 1.398(7) . ?
C33 N8 1.364(6) . ?
C33 C34 1.400(6) . ?
C34 H34 0.9400 . ?
C35 N9 1.309(7) . ?
C35 N8 1.353(6) . ?
C35 N10 1.382(6) . ?
C36 O1 1.204(7) . ?
C36 N10 1.333(7) . ?
C36 O2 1.334(7) . ?
C37 O2 1.427(9) . ?
C37 H37A 0.9700 . ?
C37 H37B 0.9700 . ?
C37 H37C 0.9700 . ?
N2 H2A 0.8700 . ?
N6 H6 0.8700 . ?
N8 H8A 0.8700 . ?
N10 H10 0.8700 . ?
P1 F6 1.561(8) . ?
P1 F3 1.567(8) . ?
P1 F2 1.575(8) . ?
P1 F4 1.591(9) . ?
P1 F1 1.595(8) . ?
P1 F5 1.615(8) . ?
P1' F5' 1.543(11) . ?
P1' F2' 1.559(10) . ?
P1' F1' 1.568(11) . ?
P1' F3' 1.584(11) . ?
P1' F6' 1.612(10) . ?
P1' F4' 1.615(10) . ?
P2 F8 1.525(9) . ?
P2 F12 1.543(9) . ?
P2 F7 1.546(11) . ?
P2 F11 1.576(10) . ?
P2 F9 1.582(10) . ?
P2 F10 1.601(10) . ?
P2' F7' 1.542(12) . ?
P2' F12' 1.554(12) . ?
P2' F9' 1.560(12) . ?
P2' F8' 1.569(12) . ?
P2' F11' 1.572(12) . ?
P2' F10' 1.611(12) . ?
C1S O1S 1.40(3) . ?
C1S H1S1 0.9700 . ?
C1S H1S2 0.9700 . ?
C1S H1S3 0.9700 . ?
C2S C3S 1.39(3) . ?
C2S D2S1 0.9700 . ?
C2S D2S2 0.9700 . ?
C2S D2S3 0.9700 . ?
C3S O2S 1.20(3) . ?
C3S C4S 1.39(3) . ?
C4S D4S1 0.9700 . ?
C4S D4S2 0.9700 . ?
C4S D4S3 0.9700 . ?
 
loop_
 _geom_angle_atom_site_label_1
 _geom_angle_atom_site_label_2
 _geom_angle_atom_site_label_3
 _geom_angle
 _geom_angle_site_symmetry_1
 _geom_angle_site_symmetry_3
 _geom_angle_publ_flag
N4 Ru1 N3 80.70(16) . . ?
N4 Ru1 N5 77.05(16) . . ?
N3 Ru1 N5 155.70(16) . . ?
N4 Ru1 N1 167.2(6) . . ?
N3 Ru1 N1 92.1(7) . . ?
N5 Ru1 N1 111.6(7) . . ?
N4 Ru1 N1' 171.4(6) . . ?
N3 Ru1 N1' 94.0(7) . . ?
N5 Ru1 N1' 109.2(7) . . ?
N4 Ru1 N7 104.53(16) . . ?
N3 Ru1 N7 95.96(19) . . ?
N5 Ru1 N7 80.42(19) . . ?
N1 Ru1 N7 86.7(5) . . ?
N1' Ru1 N7 82.7(5) . . ?
N4 Ru1 S1 89.02(11) . . ?
N3 Ru1 S1 93.37(12) . . ?
N5 Ru1 S1 95.90(11) . . ?
N1 Ru1 S1 80.8(5) . . ?
N1' Ru1 S1 84.5(5) . . ?
N7 Ru1 S1 164.62(13) . . ?
C29 S1 C28 103.5(2) . . ?
C29 S1 Ru1 114.37(14) . . ?
C28 S1 Ru1 109.47(18) . . ?
N1 C1 C2 123.3(14) . . ?
N1 C1 H1 118.4 . . ?
C2 C1 H1 118.4 . . ?
C1 C2 C3 118.5(12) . . ?
C1 C2 H2 120.8 . . ?
C3 C2 H2 120.8 . . ?
C4 C3 C2 120.5(11) . . ?
C4 C3 H3 119.8 . . ?
C2 C3 H3 119.8 . . ?
C3 C4 C5 117.9(12) . . ?
C3 C4 H4 121.1 . . ?
C5 C4 H4 121.1 . . ?
N1 C5 C4 123.0(13) . . ?
N1 C5 N2 120.5(13) . . ?
C4 C5 N2 116.3(15) . . ?
C5 N1 C1 116.9(13) . . ?
C5 N1 Ru1 122.5(13) . . ?
C1 N1 Ru1 119.9(13) . . ?
N1' C1' C2' 124.0(14) . . ?
N1' C1' H1' 118.0 . . ?
C2' C1' H1' 118.0 . . ?
C1' C2' C3' 117.6(12) . . ?
C1' C2' H2' 121.2 . . ?
C3' C2' H2' 121.2 . . ?
C4' C3' C2' 120.0(11) . . ?
C4' C3' H3' 120.0 . . ?
C2' C3' H3' 120.0 . . ?
C3' C4' C5' 119.1(12) . . ?
C3' C4' H4' 120.5 . . ?
C5' C4' H4' 120.5 . . ?
N1' C5' C4' 120.9(13) . . ?
N1' C5' N2 124.9(13) . . ?
C4' C5' N2 113.9(15) . . ?
C5' N1' C1' 118.4(13) . . ?
C5' N1' Ru1 119.0(13) . . ?
C1' N1' Ru1 122.6(13) . . ?
N3 C6 N2 119.7(5) . . ?
N3 C6 C7 121.2(5) . . ?
N2 C6 C7 119.1(6) . . ?
C8 C7 C6 118.9(6) . . ?
C8 C7 H7 120.5 . . ?
C6 C7 H7 120.5 . . ?
C7 C8 C9 120.6(6) . . ?
C7 C8 H8 119.7 . . ?
C9 C8 H8 119.7 . . ?
C10 C9 C8 118.3(6) . . ?
C10 C9 H9 120.8 . . ?
C8 C9 H9 120.8 . . ?
C9 C10 N3 120.9(5) . . ?
C9 C10 C11 124.9(5) . . ?
N3 C10 C11 114.2(4) . . ?
N4 C11 C12 119.1(5) . . ?
N4 C11 C10 113.5(4) . . ?
C12 C11 C10 127.3(5) . . ?
C13 C12 C11 119.1(5) . . ?
C13 C12 H12 120.4 . . ?
C11 C12 H12 120.4 . . ?
C12 C13 C14 121.1(5) . . ?
C12 C13 H13 119.5 . . ?
C14 C13 H13 119.5 . . ?
C15 C14 C13 118.4(5) . . ?
C15 C14 H14 120.8 . . ?
C13 C14 H14 120.8 . . ?
N4 C15 C14 120.3(4) . . ?
N4 C15 C16 112.0(4) . . ?
C14 C15 C16 127.7(5) . . ?
N5 C16 C17 120.5(5) . . ?
N5 C16 C15 113.0(5) . . ?
C17 C16 C15 126.3(5) . . ?
C16 C17 C18 118.5(6) . . ?
C16 C17 H17 120.7 . . ?
C18 C17 H17 120.7 . . ?
C19 C18 C17 120.3(6) . . ?
C19 C18 H18 119.8 . . ?
C17 C18 H18 119.8 . . ?
C18 C19 C20 119.0(5) . . ?
C18 C19 H19 120.5 . . ?
C20 C19 H19 120.5 . . ?
N5 C20 N6 115.3(5) . . ?
N5 C20 C19 120.8(5) . . ?
N6 C20 C19 123.9(5) . . ?
N7 C21 N6 121.2(5) . . ?
N7 C21 C22 120.2(7) . . ?
N6 C21 C22 118.6(6) . . ?
C23 C22 C21 118.4(8) . . ?
C23 C22 H22 120.8 . . ?
C21 C22 H22 120.8 . . ?
C24 C23 C22 121.6(9) . . ?
C24 C23 H23 119.2 . . ?
C22 C23 H23 119.2 . . ?
C23 C24 C25 118.6(9) . . ?
C23 C24 H24 120.7 . . ?
C25 C24 H24 120.7 . . ?
N7 C25 C24 122.4(9) . . ?
N7 C25 H25 118.8 . . ?
C24 C25 H25 118.8 . . ?
C27 C26 H26A 109.5 . . ?
C27 C26 H26B 109.5 . . ?
H26A C26 H26B 109.5 . . ?
C27 C26 H26C 109.5 . . ?
H26A C26 H26C 109.5 . . ?
H26B C26 H26C 109.5 . . ?
C26 C27 C28 113.3(7) . . ?
C26 C27 H27A 108.9 . . ?
C28 C27 H27A 108.9 . . ?
C26 C27 H27B 108.9 . . ?
C28 C27 H27B 108.9 . . ?
H27A C27 H27B 107.7 . . ?
C27 C28 S1 113.1(4) . . ?
C27 C28 H28A 109.0 . . ?
S1 C28 H28A 109.0 . . ?
C27 C28 H28B 109.0 . . ?
S1 C28 H28B 109.0 . . ?
H28A C28 H28B 107.8 . . ?
C34 C29 C30 122.2(4) . . ?
C34 C29 S1 123.8(3) . . ?
C30 C29 S1 114.0(4) . . ?
C31 C30 C29 121.0(5) . . ?
C31 C30 H30 119.5 . . ?
C29 C30 H30 119.5 . . ?
C32 C31 C30 117.9(5) . . ?
C32 C31 H31 121.1 . . ?
C30 C31 H31 121.1 . . ?
C31 C32 N9 129.4(4) . . ?
C31 C32 C33 120.6(4) . . ?
N9 C32 C33 109.9(4) . . ?
N8 C33 C32 105.0(4) . . ?
N8 C33 C34 132.9(4) . . ?
C32 C33 C34 122.0(4) . . ?
C29 C34 C33 116.2(4) . . ?
C29 C34 H34 121.9 . . ?
C33 C34 H34 121.9 . . ?
N9 C35 N8 113.4(4) . . ?
N9 C35 N10 122.1(4) . . ?
N8 C35 N10 124.5(5) . . ?
O1 C36 N10 125.0(5) . . ?
O1 C36 O2 124.5(5) . . ?
N10 C36 O2 110.5(5) . . ?
O2 C37 H37A 109.5 . . ?
O2 C37 H37B 109.5 . . ?
H37A C37 H37B 109.5 . . ?
O2 C37 H37C 109.5 . . ?
H37A C37 H37C 109.5 . . ?
H37B C37 H37C 109.5 . . ?
C6 N2 C5' 134.6(9) . . ?
C6 N2 C5 131.7(9) . . ?
C6 N2 H2A 114.2 . . ?
C5 N2 H2A 114.2 . . ?
C6 N3 C10 120.1(4) . . ?
C6 N3 Ru1 126.4(3) . . ?
C10 N3 Ru1 113.4(3) . . ?
C15 N4 C11 122.0(4) . . ?
C15 N4 Ru1 119.1(3) . . ?
C11 N4 Ru1 117.1(3) . . ?
C20 N5 C16 118.2(5) . . ?
C20 N5 Ru1 125.8(4) . . ?
C16 N5 Ru1 115.0(3) . . ?
C20 N6 C21 121.4(5) . . ?
C20 N6 H6 119.3 . . ?
C21 N6 H6 119.3 . . ?
C25 N7 C21 118.6(6) . . ?
C25 N7 Ru1 122.5(5) . . ?
C21 N7 Ru1 117.5(4) . . ?
C35 N8 C33 107.4(4) . . ?
C35 N8 H8A 126.3 . . ?
C33 N8 H8A 126.3 . . ?
C35 N9 C32 104.3(4) . . ?
C36 N10 C35 124.8(4) . . ?
C36 N10 H10 117.6 . . ?
C35 N10 H10 117.6 . . ?
C36 O2 C37 116.9(5) . . ?
F6 P1 F3 91.1(6) . . ?
F6 P1 F2 91.2(6) . . ?
F3 P1 F2 89.6(6) . . ?
F6 P1 F4 89.6(6) . . ?
F3 P1 F4 94.2(6) . . ?
F2 P1 F4 176.1(8) . . ?
F6 P1 F1 92.2(6) . . ?
F3 P1 F1 176.7(6) . . ?
F2 P1 F1 89.6(6) . . ?
F4 P1 F1 86.6(6) . . ?
F6 P1 F5 178.7(6) . . ?
F3 P1 F5 90.1(5) . . ?
F2 P1 F5 88.6(6) . . ?
F4 P1 F5 90.6(6) . . ?
F1 P1 F5 86.6(5) . . ?
F5' P1' F2' 93.8(9) . . ?
F5' P1' F1' 88.8(9) . . ?
F2' P1' F1' 95.6(10) . . ?
F5' P1' F3' 94.9(9) . . ?
F2' P1' F3' 88.7(10) . . ?
F1' P1' F3' 174.2(10) . . ?
F5' P1' F6' 176.3(8) . . ?
F2' P1' F6' 88.1(8) . . ?
F1' P1' F6' 87.8(8) . . ?
F3' P1' F6' 88.4(8) . . ?
F5' P1' F4' 87.9(9) . . ?
F2' P1' F4' 175.2(11) . . ?
F1' P1' F4' 88.9(9) . . ?
F3' P1' F4' 86.8(8) . . ?
F6' P1' F4' 90.5(8) . . ?
F8 P2 F12 97.5(8) . . ?
F8 P2 F7 92.0(8) . . ?
F12 P2 F7 97.7(9) . . ?
F8 P2 F11 88.9(7) . . ?
F12 P2 F11 172.2(9) . . ?
F7 P2 F11 86.6(8) . . ?
F8 P2 F9 88.2(7) . . ?
F12 P2 F9 85.6(8) . . ?
F7 P2 F9 176.7(9) . . ?
F11 P2 F9 90.2(8) . . ?
F8 P2 F10 178.6(9) . . ?
F12 P2 F10 82.4(7) . . ?
F7 P2 F10 86.7(8) . . ?
F11 P2 F10 91.3(7) . . ?
F9 P2 F10 93.2(8) . . ?
F7' P2' F12' 91.4(10) . . ?
F7' P2' F9' 177.7(11) . . ?
F12' P2' F9' 86.6(10) . . ?
F7' P2' F8' 92.6(10) . . ?
F12' P2' F8' 86.2(10) . . ?
F9' P2' F8' 88.3(10) . . ?
F7' P2' F11' 86.4(9) . . ?
F12' P2' F11' 169.6(12) . . ?
F9' P2' F11' 95.8(10) . . ?
F8' P2' F11' 83.7(9) . . ?
F7' P2' F10' 86.4(9) . . ?
F12' P2' F10' 95.7(10) . . ?
F9' P2' F10' 92.8(10) . . ?
F8' P2' F10' 177.8(11) . . ?
F11' P2' F10' 94.3(10) . . ?
O1S C1S H1S1 109.5 . . ?
O1S C1S H1S2 109.5 . . ?
H1S1 C1S H1S2 109.5 . . ?
O1S C1S H1S3 109.5 . . ?
H1S1 C1S H1S3 109.5 . . ?
H1S2 C1S H1S3 109.5 . . ?
C3S C2S D2S1 109.5 . . ?
C3S C2S D2S2 109.5 . . ?
D2S1 C2S D2S2 109.5 . . ?
C3S C2S D2S3 109.5 . . ?
D2S1 C2S D2S3 109.5 . . ?
D2S2 C2S D2S3 109.5 . . ?
O2S C3S C4S 131(3) . . ?
O2S C3S C2S 112(3) . . ?
C4S C3S C2S 116(3) . . ?
C3S C4S D4S1 109.5 . . ?
C3S C4S D4S2 109.5 . . ?
D4S1 C4S D4S2 109.5 . . ?
C3S C4S D4S3 109.5 . . ?
D4S1 C4S D4S3 109.5 . . ?
D4S2 C4S D4S3 109.5 . . ?
 
loop_
 _geom_torsion_atom_site_label_1
 _geom_torsion_atom_site_label_2
 _geom_torsion_atom_site_label_3
 _geom_torsion_atom_site_label_4
 _geom_torsion
 _geom_torsion_site_symmetry_1
 _geom_torsion_site_symmetry_2
 _geom_torsion_site_symmetry_3
 _geom_torsion_site_symmetry_4
 _geom_torsion_publ_flag
N1 C1 C2 C3 -0.08(16) . . . . ?
C1 C2 C3 C4 -0.03(16) . . . . ?
C2 C3 C4 C5 0.0(3) . . . . ?
C3 C4 C5 N1 0.1(5) . . . . ?
C3 C4 C5 N2 175.2(11) . . . . ?
C4 C5 N1 C1 -0.2(5) . . . . ?
N2 C5 N1 C1 -175.1(12) . . . . ?
C4 C5 N1 Ru1 -170.5(12) . . . . ?
N2 C5 N1 Ru1 14.6(10) . . . . ?
C2 C1 N1 C5 0.2(3) . . . . ?
C2 C1 N1 Ru1 170.8(12) . . . . ?
N1' C1' C2' C3' 0.02(16) . . . . ?
C1' C2' C3' C4' 0.01(15) . . . . ?
C2' C3' C4' C5' 0.0(3) . . . . ?
C3' C4' C5' N1' 0.0(4) . . . . ?
C3' C4' C5' N2 -173.9(11) . . . . ?
C4' C5' N1' C1' 0.0(4) . . . . ?
N2 C5' N1' C1' 173.2(12) . . . . ?
C4' C5' N1' Ru1 179.1(12) . . . . ?
N2 C5' N1' Ru1 -7.7(10) . . . . ?
C2' C1' N1' C5' 0.0(3) . . . . ?
C2' C1' N1' Ru1 -179.1(12) . . . . ?
N3 C6 C7 C8 -0.3(10) . . . . ?
N2 C6 C7 C8 180.0(7) . . . . ?
C6 C7 C8 C9 -0.2(11) . . . . ?
C7 C8 C9 C10 0.0(11) . . . . ?
C8 C9 C10 N3 0.6(10) . . . . ?
C8 C9 C10 C11 -178.6(6) . . . . ?
C9 C10 C11 N4 -170.2(5) . . . . ?
N3 C10 C11 N4 10.6(6) . . . . ?
C9 C10 C11 C12 12.9(9) . . . . ?
N3 C10 C11 C12 -166.4(5) . . . . ?
N4 C11 C12 C13 -1.9(7) . . . . ?
C10 C11 C12 C13 174.9(5) . . . . ?
C11 C12 C13 C14 0.9(7) . . . . ?
C12 C13 C14 C15 0.7(7) . . . . ?
C13 C14 C15 N4 -1.3(7) . . . . ?
C13 C14 C15 C16 176.9(4) . . . . ?
N4 C15 C16 N5 -2.9(5) . . . . ?
C14 C15 C16 N5 178.8(4) . . . . ?
N4 C15 C16 C17 171.1(5) . . . . ?
C14 C15 C16 C17 -7.3(8) . . . . ?
N5 C16 C17 C18 4.0(8) . . . . ?
C15 C16 C17 C18 -169.5(5) . . . . ?
C16 C17 C18 C19 7.1(8) . . . . ?
C17 C18 C19 C20 -5.5(9) . . . . ?
C18 C19 C20 N5 -7.3(8) . . . . ?
C18 C19 C20 N6 170.0(5) . . . . ?
N7 C21 C22 C23 3.0(11) . . . . ?
N6 C21 C22 C23 -177.1(7) . . . . ?
C21 C22 C23 C24 0.7(15) . . . . ?
C22 C23 C24 C25 -1.4(16) . . . . ?
C23 C24 C25 N7 -1.5(14) . . . . ?
C26 C27 C28 S1 63.1(7) . . . . ?
C29 S1 C28 C27 73.7(5) . . . . ?
Ru1 S1 C28 C27 -164.0(4) . . . . ?
C28 S1 C29 C34 15.0(4) . . . . ?
Ru1 S1 C29 C34 -104.0(4) . . . . ?
C28 S1 C29 C30 -164.0(4) . . . . ?
Ru1 S1 C29 C30 77.0(3) . . . . ?
C34 C29 C30 C31 1.6(7) . . . . ?
S1 C29 C30 C31 -179.3(4) . . . . ?
C29 C30 C31 C32 -2.4(7) . . . . ?
C30 C31 C32 N9 -176.2(4) . . . . ?
C30 C31 C32 C33 0.9(7) . . . . ?
C31 C32 C33 N8 -175.9(4) . . . . ?
N9 C32 C33 N8 1.7(5) . . . . ?
C31 C32 C33 C34 1.4(6) . . . . ?
N9 C32 C33 C34 179.0(4) . . . . ?
C30 C29 C34 C33 0.7(6) . . . . ?
S1 C29 C34 C33 -178.3(3) . . . . ?
N8 C33 C34 C29 174.2(4) . . . . ?
C32 C33 C34 C29 -2.1(6) . . . . ?
N3 C6 N2 C5' 5.1(14) . . . . ?
C7 C6 N2 C5' -175.2(11) . . . . ?
N3 C6 N2 C5 23.8(14) . . . . ?
C7 C6 N2 C5 -156.5(11) . . . . ?
N1' C5' N2 C6 -3.0(15) . . . . ?
C4' C5' N2 C6 170.6(8) . . . . ?
N1 C5 N2 C6 -34.8(13) . . . . ?
C4 C5 N2 C6 149.9(9) . . . . ?
N2 C6 N3 C10 -179.4(5) . . . . ?
C7 C6 N3 C10 1.0(9) . . . . ?
N2 C6 N3 Ru1 4.8(8) . . . . ?
C7 C6 N3 Ru1 -174.9(5) . . . . ?
C9 C10 N3 C6 -1.1(8) . . . . ?
C11 C10 N3 C6 178.1(5) . . . . ?
C9 C10 N3 Ru1 175.3(5) . . . . ?
C11 C10 N3 Ru1 -5.5(6) . . . . ?
C14 C15 N4 C11 0.2(6) . . . . ?
C16 C15 N4 C11 -178.2(4) . . . . ?
C14 C15 N4 Ru1 -164.3(3) . . . . ?
C16 C15 N4 Ru1 17.2(5) . . . . ?
C12 C11 N4 C15 1.4(6) . . . . ?
C10 C11 N4 C15 -175.9(4) . . . . ?
C12 C11 N4 Ru1 166.2(3) . . . . ?
C10 C11 N4 Ru1 -11.0(5) . . . . ?
N6 C20 N5 C16 -159.4(4) . . . . ?
C19 C20 N5 C16 18.2(7) . . . . ?
N6 C20 N5 Ru1 8.5(6) . . . . ?
C19 C20 N5 Ru1 -173.9(4) . . . . ?
C17 C16 N5 C20 -16.4(7) . . . . ?
C15 C16 N5 C20 157.9(4) . . . . ?
C17 C16 N5 Ru1 174.4(4) . . . . ?
C15 C16 N5 Ru1 -11.3(5) . . . . ?
N5 C20 N6 C21 47.6(7) . . . . ?
C19 C20 N6 C21 -129.9(6) . . . . ?
N7 C21 N6 C20 -41.6(8) . . . . ?
C22 C21 N6 C20 138.5(6) . . . . ?
C24 C25 N7 C21 5.1(11) . . . . ?
C24 C25 N7 Ru1 -161.2(6) . . . . ?
N6 C21 N7 C25 174.3(6) . . . . ?
C22 C21 N7 C25 -5.8(9) . . . . ?
N6 C21 N7 Ru1 -18.7(7) . . . . ?
C22 C21 N7 Ru1 161.2(5) . . . . ?
N9 C35 N8 C33 -0.2(5) . . . . ?
N10 C35 N8 C33 -179.6(4) . . . . ?
C32 C33 N8 C35 -1.0(5) . . . . ?
C34 C33 N8 C35 -177.8(5) . . . . ?
N8 C35 N9 C32 1.2(5) . . . . ?
N10 C35 N9 C32 -179.3(4) . . . . ?
C31 C32 N9 C35 175.5(5) . . . . ?
C33 C32 N9 C35 -1.8(5) . . . . ?
O1 C36 N10 C35 2.6(9) . . . . ?
O2 C36 N10 C35 -177.7(5) . . . . ?
N9 C35 N10 C36 174.3(5) . . . . ?
N8 C35 N10 C36 -6.3(7) . . . . ?
O1 C36 O2 C37 -11.9(10) . . . . ?
N10 C36 O2 C37 168.3(6) . . . . ?
 
_refine_diff_density_max    1.830
_refine_diff_density_min   -0.503
_refine_diff_density_rms    0.090

_shelx_res_file
;
TITL XR0013a in P-1
    XR0013a.res
    created by SHELXL-2018/3 at 12:34:19 on 12-May-2023
CELL  1.54178   9.2424  14.0980  20.5291   87.006   79.279   70.961
ZERR    2.000   0.0005   0.0005   0.0008    0.003    0.004    0.004
LATT  1
SFAC C H N O F P S RU D
UNIT 78.31 70.53 20 6 24 4 2 2 6.93

TEMP -23

ACTA
HTAB
BOND
BOND $H
CONF
WPDB

L.S. 6
FMAP 2
PLAN 10
OMIT -2 134.5

ABIN

WGHT    0.112000    0.682000
FVAR       1.89805   0.50363   0.60917   0.55464   0.42219
PART 0
rem Cu complex
RU1   8    0.302849    0.244996    0.726144    11.00000    0.04996    0.03329 =
         0.05288    0.01208   -0.00722   -0.01599
S1    7    0.564508    0.158181    0.681639    11.00000    0.04677    0.03238 =
         0.05804    0.01051   -0.00975   -0.01798

rem constraints
EADP N1 N1'

rem restraints
FLAT 0.005 C1 > N1
FLAT 0.005 C1' > N1'
SIMU 0.01 C1 > N1'

PART 1
C1    1    0.382157    0.050514    0.800853    21.00000    0.08154    0.04886 =
         0.05930    0.01821   -0.00919   -0.02868
AFIX  43
H1    2    0.354495    0.027980    0.764153    21.00000   -1.20000
AFIX   0
C2    1    0.440720   -0.018128    0.846385    21.00000    0.09264    0.05549 =
         0.06531    0.01589   -0.01042   -0.02238
AFIX  43
H2    2    0.453013   -0.086334    0.841231    21.00000   -1.20000
AFIX   0
C3    1    0.481373    0.014602    0.899974    21.00000    0.09998    0.07209 =
         0.06532    0.01818   -0.01718   -0.01379
AFIX  43
H3    2    0.521955   -0.031597    0.931959    21.00000   -1.20000
AFIX   0
C4    1    0.463646    0.111844    0.907020    21.00000    0.09371    0.07200 =
         0.05931    0.01408   -0.01801   -0.02133
AFIX  43
H4    2    0.491205    0.134914    0.943549    21.00000   -1.20000
AFIX   0
C5    1    0.402060    0.178830    0.857694    21.00000    0.08015    0.06194 =
         0.05517    0.01173   -0.01468   -0.03052
N1    3    0.361781    0.149714    0.805833    21.00000    0.06572    0.04858 =
         0.04601    0.01281   -0.01350   -0.02668

PART 2
SAME C1 > N1
C1'   1    0.352330    0.052045    0.807338   -21.00000    0.08737    0.04732 =
         0.05989    0.01622   -0.01346   -0.02841
AFIX  43
H1'   2    0.339718    0.026388    0.768174   -21.00000   -1.20000
AFIX   0
C2'   1    0.377141   -0.011215    0.859740   -21.00000    0.09829    0.05285 =
         0.06717    0.01883   -0.00926   -0.02571
AFIX  43
H2'   2    0.381571   -0.078466    0.856888   -21.00000   -1.20000
AFIX   0
C3'   1    0.395414    0.026897    0.916810   -21.00000    0.09758    0.06560 =
         0.06192    0.02060   -0.01529   -0.02011
AFIX  43
H3'   2    0.412713   -0.014483    0.953897   -21.00000   -1.20000
AFIX   0
C4'   1    0.388483    0.124285    0.919629   -21.00000    0.09157    0.06839 =
         0.06044    0.01398   -0.01742   -0.02309
AFIX  43
H4'   2    0.400867    0.150854    0.958507   -21.00000   -1.20000
AFIX   0
C5'   1    0.362238    0.185565    0.862975   -21.00000    0.08073    0.05924 =
         0.05379    0.01438   -0.01412   -0.02613
N1'   3    0.344825    0.149023    0.808349   -21.00000    0.06572    0.04858 =
         0.04601    0.01281   -0.01350   -0.02668

PART 0
C6    1    0.376127    0.361956    0.826611    11.00000    0.07261    0.05552 =
         0.06127   -0.00013   -0.01112   -0.02303
C7    1    0.400065    0.446138    0.849415    11.00000    0.10452    0.06662 =
         0.06876   -0.00459   -0.02367   -0.03090
AFIX  43
H7    2    0.414064    0.449519    0.893327    11.00000   -1.20000
AFIX   0
C8    1    0.402844    0.523761    0.806809    11.00000    0.11003    0.05364 =
         0.09762   -0.01465   -0.03383   -0.02718
AFIX  43
H8    2    0.418611    0.580987    0.821635    11.00000   -1.20000
AFIX   0
C9    1    0.382616    0.518750    0.741991    11.00000    0.10191    0.03952 =
         0.08683    0.00562   -0.02342   -0.02431
AFIX  43
H9    2    0.384467    0.571913    0.712590    11.00000   -1.20000
AFIX   0
C10   1    0.359867    0.434406    0.721858    11.00000    0.06753    0.03542 =
         0.06719    0.00683   -0.01734   -0.01613
C11   1    0.340281    0.416791    0.654857    11.00000    0.05364    0.03269 =
         0.05774    0.01175   -0.01332   -0.01326
C12   1    0.369157    0.470777    0.597836    11.00000    0.05728    0.03798 =
         0.07137    0.02122   -0.01729   -0.02023
AFIX  43
H12   2    0.397490    0.528573    0.600318    11.00000   -1.20000
AFIX   0
C13   1    0.355624    0.438318    0.537872    11.00000    0.05275    0.05668 =
         0.06889    0.02660   -0.01510   -0.01614
AFIX  43
H13   2    0.376353    0.473913    0.499191    11.00000   -1.20000
AFIX   0
C14   1    0.311936    0.354012    0.533577    11.00000    0.05192    0.05272 =
         0.05299    0.01266   -0.01522   -0.01282
AFIX  43
H14   2    0.303934    0.331667    0.492455    11.00000   -1.20000
AFIX   0
C15   1    0.280345    0.303476    0.591382    11.00000    0.04098    0.04173 =
         0.05989    0.00797   -0.01106   -0.01216
C16   1    0.225667    0.216087    0.598986    11.00000    0.04828    0.04293 =
         0.06964    0.01077   -0.01844   -0.01304
C17   1    0.179809    0.174079    0.550543    11.00000    0.06262    0.05473 =
         0.08334    0.00537   -0.03151   -0.02146
AFIX  43
H17   2    0.197258    0.193670    0.506075    11.00000   -1.20000
AFIX   0
C18   1    0.107652    0.102561    0.568828    11.00000    0.07277    0.06608 =
         0.09152   -0.00816   -0.02866   -0.02865
AFIX  43
H18   2    0.085956    0.067640    0.536083    11.00000   -1.20000
AFIX   0
C19   1    0.068097    0.082546    0.633550    11.00000    0.06383    0.05935 =
         0.09458    0.00029   -0.01326   -0.03332
AFIX  43
H19   2    0.011079    0.038201    0.646301    11.00000   -1.20000
AFIX   0
C20   1    0.112659    0.128180    0.680641    11.00000    0.05309    0.05628 =
         0.07102    0.01136   -0.00867   -0.02719
C21   1    0.000575    0.212415    0.786297    11.00000    0.06109    0.08282 =
         0.06655    0.01722   -0.00688   -0.03105
C22   1   -0.133058    0.224010    0.835275    11.00000    0.07520    0.13481 =
         0.08831    0.01305   -0.01103   -0.04539
AFIX  43
H22   2   -0.178435    0.172788    0.843124    11.00000   -1.20000
AFIX   0
C23   1   -0.194653    0.310958    0.870842    11.00000    0.08379    0.15004 =
         0.09609   -0.00849    0.00583   -0.02129
AFIX  43
H23   2   -0.283133    0.319321    0.903965    11.00000   -1.20000
AFIX   0
C24   1   -0.133086    0.384304    0.860001    11.00000    0.07873    0.13749 =
         0.10393   -0.02377    0.00709   -0.00006
AFIX  43
H24   2   -0.178291    0.444700    0.884325    11.00000   -1.20000
AFIX   0
C25   1    0.000379    0.369987    0.811675    11.00000    0.08375    0.08260 =
         0.08311    0.00382   -0.00871   -0.00667
AFIX  43
H25   2    0.042911    0.422480    0.803110    11.00000   -1.20000
AFIX   0
C26   1    0.780454   -0.074395    0.660603    11.00000    0.09612    0.05244 =
         0.25169    0.01275   -0.05057   -0.01046
AFIX 137
H26A  2    0.793370   -0.033387    0.694180    11.00000   -1.50000
H26B  2    0.878429   -0.126543    0.645597    11.00000   -1.50000
H26C  2    0.701931   -0.104889    0.679234    11.00000   -1.50000
AFIX   0
C27   1    0.730425   -0.010045    0.603102    11.00000    0.07160    0.05989 =
         0.15045   -0.03736    0.00537   -0.02708
AFIX  23
H27A  2    0.729132   -0.053121    0.567407    11.00000   -1.20000
H27B  2    0.807076    0.023812    0.586402    11.00000   -1.20000
AFIX   0
C28   1    0.572846    0.067509    0.620306    11.00000    0.06421    0.04509 =
         0.08140   -0.00910   -0.00410   -0.02932
AFIX  23
H28A  2    0.496225    0.033737    0.637275    11.00000   -1.20000
H28B  2    0.544193    0.103086    0.579928    11.00000   -1.20000
AFIX   0
C29   1    0.668252    0.235242    0.636123    11.00000    0.04298    0.03577 =
         0.05460    0.00838   -0.00986   -0.01845
C30   1    0.713189    0.293956    0.676040    11.00000    0.05584    0.04692 =
         0.05625    0.00921   -0.01374   -0.02441
AFIX  43
H30   2    0.688927    0.289691    0.722413    11.00000   -1.20000
AFIX   0
C31   1    0.793021    0.358422    0.648309    11.00000    0.05847    0.04518 =
         0.05752    0.00423   -0.01446   -0.02609
AFIX  43
H31   2    0.819928    0.399795    0.675102    11.00000   -1.20000
AFIX   0
C32   1    0.831808    0.359907    0.579953    11.00000    0.04454    0.03765 =
         0.06012    0.00800   -0.01361   -0.02007
C33   1    0.789215    0.299107    0.540539    11.00000    0.04380    0.03695 =
         0.04871    0.00586   -0.00702   -0.01485
C34   1    0.703720    0.236386    0.567900    11.00000    0.04384    0.03391 =
         0.05724    0.00525   -0.01279   -0.01825
AFIX  43
H34   2    0.672282    0.197259    0.541237    11.00000   -1.20000
AFIX   0
C35   1    0.928997    0.381517    0.479934    11.00000    0.05062    0.03940 =
         0.05981    0.00971   -0.00953   -0.01913
C36   1    1.034899    0.381576    0.363630    11.00000    0.06951    0.04954 =
         0.06386    0.00448   -0.00521   -0.02651
C37   1    1.182355    0.385708    0.257528    11.00000    0.15650    0.10156 =
         0.07891   -0.00488    0.03302   -0.05523
AFIX 137
H37A  2    1.244271    0.315866    0.260728    11.00000   -1.50000
H37B  2    1.247319    0.422469    0.233338    11.00000   -1.50000
H37C  2    1.097985    0.390251    0.234347    11.00000   -1.50000
AFIX   0
N2    3    0.373245    0.283139    0.869561    11.00000    0.12177    0.06256 =
         0.05437    0.00447   -0.02229   -0.03489
AFIX  43
H2A   2    0.349652    0.300118    0.911300    11.00000   -1.20000
AFIX   0
N3    3    0.355635    0.356409    0.765363    11.00000    0.06496    0.03728 =
         0.05302    0.00489   -0.01371   -0.01815
N4    3    0.295141    0.335186    0.650040    11.00000    0.04633    0.03201 =
         0.05780    0.01060   -0.00638   -0.01167
N5    3    0.208711    0.183123    0.662571    11.00000    0.04442    0.04122 =
         0.07353    0.00444   -0.01405   -0.01916
N6    3    0.060186    0.125211    0.747522    11.00000    0.07901    0.06485 =
         0.08244    0.01912   -0.01513   -0.04089
AFIX  43
H6    2    0.064165    0.067759    0.766139    11.00000   -1.20000
AFIX   0
N7    3    0.069151    0.285206    0.777501    11.00000    0.06594    0.06420 =
         0.05894    0.00995   -0.00148   -0.01462
N8    3    0.854502    0.314001    0.477201    11.00000    0.05342    0.04293 =
         0.05791    0.00346   -0.01148   -0.02298
AFIX  43
H8A   2    0.849209    0.285352    0.441594    11.00000   -1.20000
AFIX   0
N9    3    0.917744    0.412686    0.540176    11.00000    0.05148    0.04299 =
         0.05395    0.00891   -0.01177   -0.02500
N10   3    1.008802    0.416288    0.425355    11.00000    0.05889    0.04658 =
         0.05695    0.00672   -0.00317   -0.02696
AFIX  43
H10   2    1.044605    0.464320    0.431749    11.00000   -1.20000
AFIX   0
O1    4    0.988223    0.317861    0.346971    11.00000    0.11061    0.06722 =
         0.07230   -0.00241   -0.00466   -0.05252
O2    4    1.119815    0.427691    0.322507    11.00000    0.10921    0.06595 =
         0.06731   -0.00140    0.01195   -0.04787

rem constraints
EADP P1 P1'
EXYZ P1 P1'

rem restraints
SIMU 0.01 P1 > F6'
SIMU 0.01 P2 > P2'

PART   1
P1    6    0.595145    0.200893    0.374580    31.00000    0.09479    0.05436 =
         0.09412   -0.00029   -0.01355   -0.04100
F1    5    0.590347    0.139340    0.441947    31.00000    0.12523    0.10002 =
         0.09443    0.01513   -0.02779   -0.04305
F2    5    0.600623    0.106052    0.335638    31.00000    0.12263    0.06756 =
         0.12197   -0.01114   -0.01285   -0.05070
F3    5    0.589585    0.262060    0.308631    31.00000    0.12214    0.06895 =
         0.10834    0.02061    0.00299   -0.02324
F4    5    0.587181    0.292852    0.418457    31.00000    0.10082    0.08579 =
         0.12904   -0.01908   -0.03052   -0.03030
F5    5    0.407657    0.232507    0.388987    31.00000    0.09832    0.10994 =
         0.09076   -0.01398   -0.01634   -0.03977
F6    5    0.776548    0.168626    0.361924    31.00000    0.09511    0.11118 =
         0.14354   -0.01405    0.00206   -0.03908

PART   2
SAME P1 > F6
P1'   6    0.595145    0.200893    0.374580   -31.00000    0.09479    0.05436 =
         0.09412   -0.00029   -0.01355   -0.04100
F1'   5    0.530401    0.165411    0.444293   -31.00000    0.10885    0.08494 =
         0.11313    0.00566    0.00390   -0.03053
F2'   5    0.640784    0.097279    0.339318   -31.00000    0.10526    0.06107 =
         0.10215   -0.01102   -0.04778   -0.02927
F3'   5    0.668768    0.242596    0.308005   -31.00000    0.13865    0.07571 =
         0.11363    0.01530    0.01260   -0.03315
F4'   5    0.557636    0.310697    0.406167   -31.00000    0.11817    0.05157 =
         0.13565   -0.01458   -0.00028   -0.05472
F5'   5    0.428506    0.236044    0.359363   -31.00000    0.14325    0.09309 =
         0.11610    0.00036   -0.04426   -0.01655
F6'   5    0.764344    0.164849    0.395524   -31.00000    0.08812    0.09123 =
         0.11125   -0.01477   -0.02817   -0.03694

rem restraints
SIMU 0.01 P2 > F12'

PART   1
SAME P1 > F6
P2    6   -0.482593    0.691523    0.942369    41.00000    0.14799    0.06625 =
         0.06060   -0.00034   -0.02227   -0.04984
F7    5   -0.354094    0.741462    0.932982    41.00000    0.17445    0.15184 =
         0.16454   -0.00575    0.01877   -0.06482
F8    5   -0.457944    0.659426    1.012644    41.00000    0.20168    0.11243 =
         0.07524    0.01541   -0.05063   -0.05609
F9    5   -0.621113    0.646422    0.953375    41.00000    0.16484    0.15299 =
         0.15298   -0.02591   -0.01755   -0.08247
F10   5   -0.504776    0.725927    0.868290    41.00000    0.23440    0.11385 =
         0.08974    0.01031   -0.01516   -0.04446
F11   5   -0.598610    0.795713    0.971155    41.00000    0.19851    0.11114 =
         0.14454   -0.01704   -0.02273   -0.00769
F12   5   -0.383766    0.591003    0.907226    41.00000    0.20475    0.09693 =
         0.11402   -0.03028   -0.00065   -0.01132

PART   2
SAME P2 > F12
P2'   6   -0.461044    0.688173    0.945110   -41.00000    0.18036    0.08353 =
         0.07654    0.00014   -0.01357   -0.04791
F7'   5   -0.436747    0.791557    0.936255   -41.00000    0.19087    0.07036 =
         0.13275    0.01848   -0.02237   -0.04499
F8'   5   -0.324655    0.646434    0.985161   -41.00000    0.16435    0.15621 =
         0.11386    0.00037   -0.03985   -0.02982
F9'   5   -0.483320    0.582838    0.951017   -41.00000    0.20951    0.11326 =
         0.14838    0.00114   -0.02024   -0.06534
F10'  5   -0.604299    0.734257    0.906136   -41.00000    0.16973    0.13470 =
         0.13514   -0.00964   -0.04389   -0.02857
F11'  5   -0.560584    0.728177    1.014882   -41.00000    0.18245    0.13871 =
         0.10868   -0.02600   -0.00675   -0.05190
F12'  5   -0.336801    0.645976    0.882355   -41.00000    0.22909    0.13286 =
         0.11665   -0.02030    0.02873   -0.03482

rem restraints
DFIX 1.43 0.03 C1S O1S
DFIX 1.26 0.03 C3S O2S
DFIX 1.53 003 C2S C3S C3S C4S
FLAT 0.005 C2S > O2S
SADI 0.01 C2S C3S C3S C4S
SIMU 0.01 C1S > O2S

rem lattice solvent molecule
PART 1
C1S   1   -0.030568   -0.110939    0.824330    51.00000    0.18198    0.16956 =
         0.25751    0.05133   -0.03334   -0.10935
AFIX 133
H1S1  2    0.079059   -0.121017    0.822537    51.00000   -1.50000
H1S2  2   -0.041959   -0.165123    0.800664    51.00000   -1.50000
H1S3  2   -0.081463   -0.110131    0.870198    51.00000   -1.50000
AFIX   0
O1S   4   -0.099105   -0.019078    0.794784    51.00000    0.17185    0.15157 =
         0.24880    0.04298   -0.03723   -0.12999

PART 2
C2S   1    0.121998   -0.153269    0.812573   -51.00000    0.17214    0.20166 =
         0.25833    0.05064   -0.01186   -0.06489
AFIX  33
D2S1  9    0.142688   -0.224626    0.819954   -51.00000   -1.50000
D2S2  9    0.178945   -0.142828    0.769609   -51.00000   -1.50000
D2S3  9    0.154925   -0.124804    0.846951   -51.00000   -1.50000
AFIX   0
C3S   1   -0.036684   -0.106692    0.814304   -51.00000    0.18127    0.16416 =
         0.25275    0.05242   -0.03566   -0.11173
C4S   1   -0.129354   -0.168421    0.825675   -51.00000    0.20385    0.16099 =
         0.27688    0.07300   -0.04853   -0.12885
AFIX  33
D4S1  9   -0.064763   -0.237127    0.830766   -51.00000   -1.50000
D4S2  9   -0.205962   -0.146572    0.865764   -51.00000   -1.50000
D4S3  9   -0.181940   -0.164597    0.788421   -51.00000   -1.50000
AFIX   0
O2S   4   -0.068856   -0.017784    0.805396   -51.00000    0.18503    0.15579 =
         0.25553    0.04974   -0.02299   -0.12219

HKLF 4


REM  XR0013a in P-1
REM wR2 = 0.1693, GooF = S = 1.038, Restrained GooF = 1.077 for all data
REM R1 = 0.0596 for 6825 Fo > 4sig(Fo) and 0.0780 for all 8852 data
REM 811 parameters refined using 846 restraints

END

WGHT      0.1112      0.7317

REM Instructions for potential hydrogen bonds
HTAB C1 N6
EQIV $1 x+1, y-1, z
HTAB C2 F10_$1
EQIV $2 -x, -y+1, -z+2
HTAB C4 F11_$2
HTAB C4' F7'_$2
HTAB C7 F8_$2
EQIV $3 -x+1, -y+1, -z+1
HTAB C9 F3_$3
HTAB C9 F3'_$3
HTAB C12 F4_$3
HTAB C12 F4'_$3
HTAB C14 F5
HTAB C14 F4'
HTAB C22 O2S
HTAB C24 F12
EQIV $4 -x+1, -y, -z+1
HTAB C28 F2_$4
HTAB C28 F2'_$4
HTAB C34 F1
HTAB N2 F8_$2
HTAB N6 O1S
HTAB N6 O2S
HTAB N8 O1
HTAB N8 F4
HTAB N8 F6'
EQIV $5 -x+2, -y+1, -z+1
HTAB N10 N9_$5
HTAB C2S F3'_$4

REM Highest difference peak  1.830,  deepest hole -0.503,  1-sigma level  0.090
Q1    1   0.3294  0.2633  0.7609  11.00000  0.05    1.83
Q2    1   0.3382  0.2374  0.6748  11.00000  0.05    0.89
Q3    1   0.1195  0.3171  0.8078  11.00000  0.05    0.83
Q4    1  -0.3026  0.6574  0.9313  11.00000  0.05    0.64
Q5    1  -0.2329  0.6253  0.8990  11.00000  0.05    0.53
Q6    1   0.2048  0.0636  0.7697  11.00000  0.05    0.53
Q7    1   0.2511  0.3615  0.8796  11.00000  0.05    0.50
Q8    1   0.0342 -0.2145  0.8029  11.00000  0.05    0.49
Q9    1   0.1214  0.3429  0.8680  11.00000  0.05    0.46
Q10   1  -0.6496  0.7268  0.9560  11.00000  0.05    0.46
;
_shelx_res_checksum   64895

_shelx_hkl_file
;
   0   0  -2 23487.1 1297.95  18
   0   0  -3 47038.1 2597.49  18
   0   0  -4 22232.2 1235.09  18
   0   0  -5-73.1152 163.382  18
   0   0  -6 278.641 137.896  18
   0   0  -6 382.729 80.5893  22
   0   0  -7 1502.10 154.645  18
   0   0  -7 1065.83 103.683  22
   0   0  -8 574.778 151.147  18
   0   0  -8 478.788 93.7602  22
   0   0  -9 292.488 159.177  18
   0   0  -9 148.910 97.1523  22
   0   0 -10 6461.46 382.872  22
   0   0 -11 6163.05 360.428  19
   0   0 -11 5221.66 340.446  22
   0   0 -12 210.482 156.769  19
   0   0 -12 81.1402 108.341  22
   0   0 -13 3830.94 274.571  19
   0   0  13 3324.90 223.564  36
   0   0 -13 4140.77 257.735  22
   0   0 -14 418.035 169.565  19
   0   0  14 252.559 100.693  36
   0   0 -14 183.734 152.352  22
   0   0  15 6808.19 438.985  36
   0   0 -15 8386.13 480.564  19
   0   0  15 7724.29 446.892  56
   0   0 -15 8279.77 477.630  22
   0   0  16 256.004 127.298  36
   0   0 -16 65.9503 184.512  19
   0   0  16 123.554 151.792  56
   0   0 -16 142.093 179.598  22
   0   0  17 289.387 138.115  36
   0   0 -17 502.090 137.141  35
   0   0 -17 509.079 198.406  19
   0   0  17 237.520 160.980  56
   0   0 -17 254.068 188.991  22
   0   0  18 446.876 146.821  36
   0   0 -18 525.750 136.866  35
   0   0 -18 664.154 200.753  22
   0   0 -18 841.255 201.373  19
   0   0  18 533.331 172.171  56
   0   0 -19 965.714 171.002  40
   0   0  19 932.992 178.350  56
   0   0 -19 859.342 204.250  19
   0   0 -19 1128.74 212.444  22
   0   0  19 861.899 257.303  52
   0   0 -19 719.085 145.086  35
   0   0  20 1980.12 276.137  52
   0   0 -20 1856.76 200.896  40
   0   0 -20 1481.95 160.837  35
   0   0  21 175.129 267.134  52
   0   0 -21 109.559 163.268  40
   0   0 -21-113.313 229.387  54
   0   0 -21-44.0951 119.601  35
   0   0  22 1774.53 215.415  26
   0   0 -22 1572.13 181.505  40
   0   0 -22 1332.57 136.237  35
   0   0 -22 1225.06 243.183  54
   0   0  23 18.8742 230.845  52
   0   0  23 313.895 167.412  26
   0   0 -23-46.4316 138.426  40
   0   0  24 409.960 152.388  26
   0   0 -24 449.351 121.911  40
   0  -1  24 139.093 154.979  26
   0   1 -24 314.981 120.003  40
   0   1 -23 883.177 148.666  40
   0  -1  23 885.121 182.860  26
   0  -1  22-144.265 255.917  52
   0  -1  22-129.505 183.085  26
   0   1 -22-50.5325 107.676  35
   0   1 -22 3.40297 154.871  40
   0   1 -21 2383.33 288.039  54
   0  -1  21 2717.73 320.926  52
   0   1 -21 3265.49 223.271  35
   0   1 -21 3487.06 251.467  40
   0   1 -20 35.5926 234.492  54
   0  -1  20-68.8946 261.268  52
   0   1 -20 40.4924 177.187  40
   0   1 -20-39.0644 135.725  35
   0   1 -19 432.911 197.426  19
   0   1 -19 273.930 209.785  22
   0   1 -19 772.524 183.601  40
   0   1 -19 390.994 136.109  35
   0   1 -18-140.021 195.454  19
   0   1 -18-93.1964 195.013  22
   0   1 -18-9.97841 169.909  40
   0  -1  18 153.544 141.967  36
   0   1 -18 16.4885 143.045  35
   0   1 -17 165.374 193.916  19
   0   1 -17 65.0818 180.116  22
   0  -1  17 89.1836 131.801  36
   0   1 -17-32.3812 140.631  35
   0   1 -16 1765.98 223.084  19
   0   1 -16 1976.97 213.272  22
   0   1 -16 1769.05 173.307  35
   0  -1  16 1766.58 163.540  36
   0   1 -15 4684.26 338.814  19
   0   1 -15 5308.57 331.883  22
   0  -1  15 4541.83 292.516  36
   0   1 -14 1680.41 207.609  19
   0   1 -14 1741.86 192.413  22
   0  -1  14 1684.93 146.137  36
   0   1 -13 199.648 164.163  19
   0   1 -13 160.208 135.686  22
   0  -1  13 159.613 91.0006  36
   0   1 -12 8043.66 493.570  22
   0   1 -12 8765.96 510.486  19
   0   1 -11 476.350 117.223  22
   0   1 -11 209.183 158.314  19
   0   1 -10 2482.15 192.570  22
   0   1 -10 2796.09 220.785  19
   0   1  -9 356.121 106.475  22
   0   1  -9 345.629 174.042  18
   0   1  -8 8100.95 487.480  22
   0   1  -8 9444.10 507.552  18
   0   1  -7 476.890 89.9079  22
   0   1  -7 583.127 148.959  18
   0   1  -6 56459.2 3194.86  22
   0   1  -6 60107.6 3199.45  18
   0   1  -5 569.316 95.8167   2
   0   1  -5 212.606 84.6918  22
   0   1  -5 507.817 153.270  18
   0   1  -4-11.0118 122.276  18
   0   1  -4 8.04146 47.6698   5
   0   1  -4 71.4150 37.3491   7
   0   1  -4 126.183 35.9221   3
   0   1  -4-114.934 98.9598   2
   0   1  -4 82.9319 63.8238  22
   0   1  -3 95951.5 5150.71   7
   0   1  -3 94367.2 5151.27   5
   0   1  -3 85411.4 5153.18   2
   0   1  -3 97271.8 5152.45  22
   0   1  -3 91393.0 5150.84   3
   0   1  -2 2187.65 130.783   3
   0   1  -2 2300.95 133.179   5
   0   1  -2 2386.97 155.664   2
   0   1  -1 75266.8 4150.94   3
   0   1   0 5498.35 297.431   3
   0   1   0 5482.28 304.670   2
   0   1   0 5065.60 297.779   5
   0   1   1 73652.8 4284.77   2
   0   1   1 80741.9 4283.84   5
   0   1   2 28658.4 1378.39   3
   0   1   2 27693.9 1378.98   5
   0  -1  -2 25811.3 1378.19  18
   0   1   3 48306.8 2603.77   3
   0   1   3 45402.3 2604.10   5
   0   1   3 48361.7 2603.78   7
   0   1   3 41435.2 2607.02   2
   0  -1  -3 50376.7 2606.15  18
   0   1   4 40238.3 2214.49   5
   0   1   4 39776.6 2214.09   7
   0  -1  -4 41196.5 2218.96  18
   0   1   4 40095.9 2213.85   3
   0  -1  -5 9608.73 551.132  18
   0  -1  -6 37687.5 2087.82  18
   0  -1  -7 3171.74 203.270  22
   0  -1  -7 3759.77 230.652  18
   0  -1  -8 284.921 81.6313  22
   0  -1  -8 518.772 137.598  18
   0  -1  -9 189.877 87.6010  22
   0  -1  -9 317.846 154.478  18
   0  -1 -10 695.173 110.167  22
   0  -1 -11 161.465 110.024  22
   0  -1 -11 231.718 139.081  19
   0  -1 -12 5790.23 355.264  22
   0  -1 -12 5760.98 369.326  19
   0  -1 -13 725.747 143.614  22
   0  -1 -13 715.337 157.048  19
   0   1  14 2089.66 175.107  56
   0  -1 -14 1985.15 197.378  22
   0  -1 -14 1808.75 204.692  19
   0   1  15 1219.92 162.142  56
   0  -1 -15 1308.87 178.753  22
   0  -1 -15 1050.90 185.955  19
   0   1  16 8369.55 495.021  56
   0  -1 -16 8294.59 511.894  22
   0  -1 -16 8145.63 516.877  19
   0  -1 -17 7965.04 492.549  19
   0  -1 -17 7583.14 494.251  22
   0   1  17 8697.22 470.922  56
   0   1  17 9080.95 484.717  52
   0   1  18 195.075 181.343  56
   0  -1 -18 191.555 122.800  35
   0  -1 -18-12.8724 181.166  19
   0  -1 -18-85.9076 175.071  22
   0   1  18 54.6240 231.026  52
   0   1  19 356.367 185.559  56
   0   1  19 307.599 245.658  52
   0  -1 -19 206.580 127.788  35
   0  -1 -19 268.252 185.253  19
   0   1  20 179.958 255.172  52
   0   1  20 126.210 182.139  56
   0  -1 -20 217.137 167.388  40
   0  -1 -20-24.4645 116.352  35
   0   1  21 1856.59 295.161  52
   0  -1 -21 2611.03 211.065  40
   0  -1 -21 2238.10 169.936  35
   0   1  21 1523.57 213.924  56
   0  -1 -22 97.0832 149.852  40
   0  -1 -22-52.1004 95.8565  35
   0  -1 -22-33.9599 246.106  54
   0   1  22 61.7128 243.249  52
   0  -1 -23 417.625 208.078  54
   0   1  23 515.115 246.350  52
   0  -1 -23 554.667 138.773  40
   0  -1 -24 206.870 114.622  40
   0  -2  23 61.8105 221.591  52
   0  -2  23-13.4389 166.050  26
   0   2 -23-55.1308 141.924  40
   0  -2  22 1390.66 194.829  26
   0   2 -22 1359.20 179.394  40
   0   2 -21-62.1113 167.894  40
   0  -2  21 151.314 257.312  52
   0   2 -21 123.464 122.750  35
   0   2 -20 1602.88 206.480  40
   0   2 -20 1476.30 168.713  35
   0   2 -19 866.942 187.887  40
   0   2 -19 673.875 214.789  22
   0   2 -19 681.157 220.275  54
   0   2 -19 843.588 146.968  35
   0   2 -18 27.7911 184.775  19
   0   2 -18 38.0864 139.015  35
   0  -2  18 147.966 150.717  36
   0   2 -18-175.984 193.983  22
   0   2 -18 110.375 158.389  40
   0   2 -17 161.808 201.948  19
   0   2 -17 447.933 137.979  35
   0  -2  17 367.613 149.221  36
   0   2 -17 37.5910 184.334  22
   0   2 -17 409.969 168.273  40
   0   2 -16 242.318 195.671  19
   0   2 -16-68.4414 137.604  35
   0  -2  16 96.3967 136.404  36
   0   2 -16 400.202 177.173  22
   0   2 -16 39.1065 135.594  40
   0   2 -15 285.281 187.993  19
   0   2 -15 387.689 124.446  35
   0  -2  15 374.275 121.302  36
   0   2 -15 371.388 175.842  22
   0  -2  14 344.703 104.277  36
   0   2 -14 331.704 151.981  22
   0  -2  13 599.997 100.150  36
   0   2 -13 686.417 154.703  22
   0   2 -12 5164.87 333.303  22
   0   2 -11 1328.76 151.511  22
   0   2 -10 120.917 118.560  22
   0   2  -9 18677.7 1047.36  22
   0   2  -8 2466.90 174.217  22
   0   2  -7 4747.84 285.855  22
   0   2  -6 3432.11 187.574   5
   0   2  -6 3124.15 180.581   7
   0   2  -6 2658.23 212.789   2
   0   2  -6 2660.86 194.575  22
   0   2  -5 308.517 71.6075   5
   0   2  -5 330.104 58.2342   7
   0   2  -5 417.577 60.7572   3
   0   2  -4 44134.4 2402.10   7
   0   2  -4 45359.2 2403.68   5
   0   2  -4 40097.6 2409.84   2
   0   2  -4 42622.7 2402.47   3
   0   2  -3 28019.5 1506.28   7
   0   2  -3 27113.8 1508.06   5
   0   2  -3 26414.9 1506.75   3
   0   2  -3 27014.5 1508.26  19
   0   2  -3 26598.9 1509.71  18
   0   2  -3 29134.5 1516.14   2
   0   2  -2 4385.98 266.273   5
   0   2  -2 4428.84 259.177  22
   0   2  -2 4539.08 261.067  19
   0   2  -2 5382.64 302.942   2
   0   2  -2 4776.37 265.257   3
   0   2  -1 5266.51 282.787   3
   0   2  -1 4652.83 276.823  19
   0   2  -1 5014.93 276.883  22
   0   2   0 181853. 10405.4   5
   0   2   0 190023. 10402.0  22
   0   2   0 192662. 10408.2   2
   0   2   0 188844. 10404.6   3
   0   2   1 9118.65 500.146   5
   0   2   1 8292.39 513.424   2
   0   2   2 9271.81 539.268   7
   0   2   2 10251.7 544.038   5
   0   2   2 8687.70 556.154   2
   0   2   2 10242.1 542.999   3
   0   2   3 25358.2 1347.93   5
   0   2   3 23344.7 1345.37   7
   0  -2  -3 24420.2 1345.52  18
   0   2   3 21760.4 1355.39   2
   0   2   3 25708.2 1346.88   3
   0  -2  -4 20047.4 1216.20  18
   0   2   4 22249.8 1215.73   5
   0   2   4 23340.4 1214.47   7
   0   2   4 21715.2 1214.18   3
   0   2   5 35783.4 1948.25   7
   0   2   5 35109.0 1949.15   5
   0  -2  -5 34641.8 1951.47  18
   0   2   5 33689.4 1957.32   2
   0   2   5 35713.2 1948.05   3
   0   2   6 2223.21 142.865   7
   0   2   6 2376.50 147.436   5
   0  -2  -6 2185.68 169.217  18
   0   2   6 2568.91 140.474   3
   0  -2  -7 4684.75 263.677  18
   0  -2  -7 3944.33 248.891  22
   0  -2  -8 1192.68 140.940  18
   0  -2  -8 916.981 98.0345  22
   0  -2  -9 236.921 137.938  18
   0  -2  -9 142.326 83.8378  22
   0  -2 -11 1441.48 140.359  22
   0  -2 -12 615.764 123.674  22
   0  -2 -12 719.763 145.420  19
   0   2  12 476.826 88.2022  36
   0  -2 -13 4505.33 274.071  22
   0   2  13 3733.68 245.356  36
   0  -2 -13 4293.66 282.899  19
   0  -2 -14 4681.09 320.604  22
   0   2  14 5677.40 315.089  56
   0   2  14 4569.51 294.090  36
   0  -2 -14 4893.86 329.734  19
   0  -2 -15 4250.95 300.674  19
   0   2  15 4600.61 284.325  56
   0  -2 -15 4276.78 292.499  22
   0   2  15 4111.25 298.093  52
   0   2  15 3685.53 264.830  36
   0  -2 -16 372.538 172.088  19
   0   2  16 257.648 175.904  56
   0   2  16 261.488 198.410  52
   0   2  16 163.168 123.220  36
   0  -2 -16 177.404 165.013  22
   0   2  17 1093.66 218.308  52
   0   2  17 862.090 202.181  56
   0  -2 -17 1490.68 202.646  19
   0  -2 -17 1068.79 138.676  35
   0  -2 -18 6992.83 418.085  19
   0   2  18 6903.75 406.475  56
   0   2  18 6616.28 427.796  52
   0   2  19 223.658 237.623  52
   0   2  19-55.9191 198.220  56
   0  -2 -19 15.0834 113.418  35
   0   2  20 1885.41 286.584  52
   0   2  20 2652.53 242.884  56
   0  -2 -20 2109.79 172.150  35
   0  -2 -21 48.4244 153.225  40
   0   2  21-24.6609 188.210  56
   0   2  21-111.104 263.914  52
   0   2  22 483.042 247.584  52
   0  -2 -22 772.385 160.474  40
   0  -2 -23 91.0765 228.053  54
   0  -2 -23 175.569 132.918  40
   0   2  23 301.444 238.114  52
   0   2  23 310.198 168.590  26
   0  -3  23 382.328 220.294  52
   0  -3  23 1144.46 161.950  26
   0  -3  22-59.6930 235.132  52
   0  -3  22 191.163 176.140  26
   0  -3  21 798.486 256.671  52
   0   3 -21 677.654 140.279  35
   0   3 -20 216.909 141.291  35
   0   3 -19 2152.50 200.919  35
   0   3 -18 1255.63 168.848  35
   0  -3  18 1001.27 160.637  36
   0   3 -18 1213.96 230.123  22
   0  -3  17 237.722 135.816  36
   0   3 -17 411.969 147.031  35
   0   3 -17 324.266 196.057  22
   0   3 -16 253.307 179.461  22
   0   3 -16 187.037 139.550  35
   0  -3  16 38.2414 123.565  36
   0   3 -16 213.294 141.351  53
   0   3 -15 2826.61 257.218  22
   0   3 -15 3171.55 217.595  53
   0  -3  15 2465.16 204.720  36
   0   3 -15 3433.05 225.806  35
   0   3 -14 1541.42 145.993  45
   0   3 -14 1695.17 212.961  19
   0   3 -14 1360.68 193.428  22
   0   3 -14 1819.72 151.419  53
   0  -3  14 1592.41 142.001  36
   0   3 -14 1504.66 162.449  35
   0   3 -13 957.097 153.615  22
   0   3 -13 722.162 128.060  35
   0  -3  13 888.262 111.091  36
   0   3 -13 1008.39 185.997  19
   0   3 -13 632.701 104.618  45
   0   3 -13 815.842 130.556  40
   0  -3  12 6452.60 402.196  36
   0   3 -12 7017.88 410.058  35
   0   3 -12 7611.94 428.831  22
   0   3 -11 1293.36 174.028  19
   0   3 -11 777.402 147.961  22
   0   3 -10 2233.37 202.930  19
   0   3 -10 2097.42 180.620  22
   0   3  -9 576.705 148.196  19
   0   3  -8 24205.6 1354.94  19
   0   3  -7 11574.9 640.828   3
   0   3  -7 11319.9 645.436   5
   0   3  -7 11632.6 641.070   7
   0   3  -7 11829.5 656.460  19
   0   3  -7 10535.4 660.107   2
   0   3  -6 16323.6 914.914   3
   0   3  -6 16675.1 914.472   7
   0   3  -6 16948.6 918.347   5
   0   3  -6 16530.0 923.393  19
   0   3  -6 14931.2 932.350   2
   0   3  -5 6742.65 386.957   3
   0   3  -5 6380.26 385.133   7
   0   3  -5 6831.17 391.831   5
   0   3  -5 7300.50 395.485  19
   0   3  -5 7145.67 389.901  22
   0   3  -4 3533.60 227.167   3
   0   3  -4 3790.73 235.742   5
   0   3  -4 3544.81 232.477  19
   0   3  -4 3522.68 228.968  22
   0   3  -3 69722.5 3570.76   2
   0   3  -3 63110.3 3560.24   3
   0   3  -3 66430.1 3559.07   7
   0   3  -3 62185.5 3561.22   5
   0   3  -3 64919.4 3559.46  19
   0   3  -3 63063.7 3559.28  22
   0   3  -2 17582.3 1035.40   3
   0   3  -2 19279.3 1033.26   7
   0   3  -2 18257.1 1032.43  19
   0   3  -2 19083.9 1032.50  22
   0   3  -1 50048.1 2839.74  22
   0   3  -1 52126.0 2841.33   7
   0   3  -1 53138.9 2843.22   3
   0   3   0 4965.18 323.854   5
   0   3   0 5500.03 308.176   7
   0   3   0 5588.86 315.884   3
   0   3   0 5662.38 356.140   2
   0   3   0 5198.34 300.883  22
   0   3   1 434.419 117.327   5
   0   3   1 671.664 191.015   2
   0   3   1 667.222 70.5815  16
   0   3   2 24131.3 1245.97   5
   0   3   2 24924.1 1241.07   7
   0   3   2 27277.4 1258.83   2
   0   3   2 24332.6 1243.25   3
   0   3   3 17229.7 966.851   7
   0   3   3 18498.5 971.483   5
   0   3   3 17435.6 988.492   2
   0   3   3 19346.4 969.716   3
   0  -3  -3 16482.1 963.252  18
   0   3   4 987.758 106.809   5
   0   3   4 1138.99 94.9882   7
   0   3   4 845.419 190.581   2
   0  -3  -4 934.466 91.0424  18
   0   3   4 911.523 91.7154   3
   0   3   5 6198.18 348.091   7
   0   3   5 6130.65 351.870   5
   0  -3  -5 5563.47 348.658  18
   0   3   5 6414.17 347.172   3
   0   3   6 10019.8 531.573   7
   0   3   6 9719.45 534.630   5
   0   3   6 9176.20 529.621   3
   0  -3  -6 8896.32 534.770  18
   0   3   7 76.0305 60.3899   3
   0   3   7 23.3449 154.144   2
   0  -3  -7 11.2038 102.785  18
   0   3   7 1.85315 68.8275   7
   0  -3  -7-0.64910 62.9808  22
   0  -3  -8 867.696 90.9246  22
   0  -3  -9 12.9142 77.0697  22
   0  -3 -10 553.182 95.3866  22
   0  -3 -11 2.96577 95.9671  22
   0  -3 -11 120.840 118.101  19
   0  -3 -12 5702.57 346.339  22
   0   3  12 5489.91 329.401  36
   0  -3 -12 6269.92 357.889  19
   0  -3 -13 210.885 116.344  22
   0   3  13 163.323 95.4653  36
   0   3  13 333.457 134.852  56
   0  -3 -13 348.360 136.824  19
   0  -3 -14 8094.39 437.557  19
   0   3  14 6673.68 406.872  36
   0  -3 -14 7439.28 430.529  22
   0   3  14 6943.01 416.690  44
   0   3  14 6649.02 424.299  56
   0   3  15 1291.20 191.494  56
   0   3  15 1366.15 140.804  36
   0   3  15 1390.84 166.956  44
   0  -3 -15 1716.20 186.404  19
   0   3  16 2457.45 216.093  44
   0  -3 -16 2698.95 237.472  19
   0   3  16 2897.38 241.682  56
   0   3  17 9015.54 563.301  44
   0  -3 -17 9906.77 588.969  19
   0   3  17 10258.4 582.026  56
   0  -3 -18 238.477 176.392  19
   0   3  18 316.666 213.768  56
   0   3  19 2293.38 230.443  26
   0   3  19 1570.51 246.950  56
   0   3  20-64.1693 194.432  26
   0   3  20-10.7563 215.597  56
   0  -3 -21 656.426 167.741  40
   0   3  21 1007.15 194.660  26
   0   3  21 1044.58 216.428  56
   0   3  22-87.1508 179.086  26
   0   3  22 122.289 186.852  38
   0  -3 -22 168.716 143.438  40
   0   3  22-48.1946 244.443  52
   0  -3 -23 221.100 131.112  40
   0   3  23-79.3386 219.335  52
   0   3  23 175.538 154.762  26
   0  -3 -23 111.181 242.174  54
   0  -4  23-133.385 131.002  26
   0   4 -23 172.144 97.7747  47
   0  -4  23 70.4091 190.179  52
   0   4 -22 702.140 93.0346  27
   0  -4  22 737.694 163.275  26
   0  -4  22 370.476 221.105  52
   0  -4  21-19.5940 165.392  26
   0  -4  21 224.615 232.730  52
   0   4 -20 563.712 143.995  35
   0   4 -19 82.5819 143.160  35
   0   4 -18 2685.58 267.711  19
   0   4 -18 2652.68 217.052  35
   0   4 -18 2681.42 272.239  22
   0   4 -18 2423.21 219.952  53
   0   4 -17 3969.56 322.085  22
   0   4 -17 3765.73 279.438  53
   0   4 -17 4426.98 285.848  40
   0   4 -17 4191.70 281.186  35
   0  -4  17 3497.02 268.363  36
   0   4 -17 3881.80 319.074  19
   0   4 -16 1124.92 217.977  19
   0   4 -16 1088.50 169.253  53
   0   4 -16 832.243 155.716  40
   0  -4  16 963.504 149.452  36
   0   4 -16 1109.51 165.086  35
   0   4 -16 1164.40 215.766  22
   0   4 -15 2137.13 161.599  42
   0   4 -15 3001.85 258.136  19
   0   4 -15 2845.70 247.538  22
   0   4 -15 2136.45 191.568  45
   0   4 -15 2150.69 197.875  53
   0  -4  15 2536.45 190.179  36
   0   4 -15 2940.63 209.020  35
   0   4 -15 2826.30 207.012  40
   0   4 -14 46.8070 72.1994  42
   0   4 -14-123.886 166.992  22
   0   4 -14 25.1280 118.080  45
   0   4 -14-93.4898 184.451  19
   0   4 -14 71.3419 108.890  40
   0  -4  14 79.9938 117.902  36
   0   4 -14 131.095 127.933  35
   0   4 -14 168.585 132.665  53
   0   4 -13 1654.56 132.191  42
   0   4 -13 2031.59 160.553  45
   0   4 -13 2392.34 222.131  19
   0  -4  13 1914.20 155.568  36
   0   4 -13 2312.30 168.032  35
   0   4 -13 2320.21 155.923  40
   0  -4  12 8286.84 478.730  36
   0   4 -12 8987.45 518.955  19
   0   4 -11 388.318 155.298  19
   0   4 -10 1434.74 174.834  19
   0   4  -9 27189.5 1522.95  19
   0   4  -8 10776.5 607.400  19
   0   4  -8 10353.0 592.619   7
   0   4  -8 10598.0 601.314  22
   0   4  -7 52311.9 2852.43   3
   0   4  -7 51260.3 2858.84  19
   0   4  -7 52919.7 2856.37   5
   0   4  -7 50427.9 2851.91   7
   0   4  -7 51294.2 2856.88  22
   0   4  -6 64451.7 3483.81   2
   0   4  -6 61141.0 3470.30   3
   0   4  -6 62891.2 3474.49  19
   0   4  -6 63736.1 3469.72   7
   0   4  -6 61981.7 3473.59   5
   0   4  -6 63598.6 3472.92  22
   0   4  -5 1583.36 215.609   2
   0   4  -5 1094.19 111.225   3
   0   4  -5 1283.35 124.173  19
   0   4  -5 1246.50 132.160   5
   0   4  -5 1349.03 109.153   7
   0   4  -5 1226.10 118.597  22
   0   4  -4 15690.7 855.244   2
   0   4  -4 14252.5 830.044   3
   0   4  -4 14604.0 829.413  19
   0   4  -4 13783.8 833.010   5
   0   4  -4 15621.2 827.685   7
   0   4  -4 15169.9 828.474  22
   0   4  -3 206.873 186.372   2
   0   4  -3 228.401 89.1367   3
   0   4  -3 107.390 79.8424  19
   0   4  -3 138.031 78.6610  22
   0   4  -3 173.837 76.2979   7
   0   4  -3 49.9922 109.055   5
   0   4  -2 10361.4 579.418   3
   0   4  -2 10245.6 574.187  22
   0   4  -2 10141.8 575.889   7
   0   4  -1 2324.89 171.478   3
   0   4  -1 2512.86 164.434   7
   0   4  -1 2531.68 154.764  22
   0   4   0 687.246 106.736   3
   0   4   0 718.909 70.3819  22
   0   4   0 546.860 90.2503   7
   0   4   0 496.079 120.566   5
   0   4   0 786.624 199.311   2
   0   4   1 1659.81 153.492   5
   0   4   1 1640.98 222.937   2
   0   4   2 14745.2 878.935   3
   0   4   2 16166.7 872.802  16
   0   4   2 14917.4 882.907   5
   0   4   2 17703.6 902.055   2
   0   4   3 3585.89 217.558   3
   0   4   3 3430.85 210.402   7
   0   4   3 3271.12 226.226   5
   0   4   3 3490.10 272.801   2
   0   4   4 165.123 76.6852   7
   0   4   4 98.9642 93.9800   5
   0   4   4 121.578 202.045   2
   0   4   4 120.133 85.1199   3
   0   4   5 743.810 91.4035   3
   0   4   5 779.766 95.6482   7
   0   4   5 850.382 111.308   5
   0   4   5 706.323 212.533   2
   0   4   6 2316.56 142.300   3
   0   4   6 1710.36 226.037   2
   0  -4  -6 1841.62 124.795  22
   0   4   6 2148.97 156.873   5
   0   4   6 2185.97 145.711   7
   0   4   7 257.382 78.4641   3
   0  -4  -7 228.079 58.6502  22
   0   4   7 348.504 100.015   5
   0   4   7 379.721 89.8415   7
   0  -4  -8 3663.33 218.685  22
   0  -4  -9 17483.2 975.216  22
   0  -4 -10 1846.09 153.616  19
   0  -4 -10 1755.09 133.893  22
   0  -4 -11 6211.59 375.203  19
   0   4  12 418.547 132.418  56
   0  -4 -12 357.036 117.566  19
   0   4  12 358.038 138.996  52
   0   4  12 260.425 94.3893  36
   0   4  13 1419.16 137.895  41
   0   4  13 1300.71 170.282  56
   0   4  13 1428.63 165.304  52
   0  -4 -13 1533.48 160.282  19
   0   4  13 1490.85 160.418  44
   0   4  14 9801.88 537.706  56
   0   4  14 8864.74 531.923  44
   0  -4 -14 8539.52 541.151  19
   0   4  15 664.589 184.274  56
   0   4  15 697.810 169.975  44
   0  -4 -15 665.285 160.513  19
   0   4  16 2475.31 222.062  44
   0   4  16 2354.76 244.820  56
   0  -4 -16 2283.44 221.687  19
   0   4  17 11.0919 207.494  56
   0   4  17-123.464 181.357  44
   0   4  18 1076.63 237.310  56
   0   4  18 1414.47 205.783  26
   0   4  18 1174.78 190.296  44
   0   4  19 115.889 226.377  56
   0   4  19 13.7754 185.869  26
   0   4  19-86.4715 174.027  44
   0   4  20 1171.66 232.120  56
   0   4  20 761.677 197.438  26
   0   4  21 156.227 171.763  26
   0  -4 -21 238.182 148.483  40
   0   4  22 227.789 164.562  26
   0   4  22 251.047 206.486  38
   0  -4 -22 360.785 138.410  40
   0  -4 -23 94.3196 243.777  54
   0  -4 -23 46.8044 113.006  40
   0   4  23 126.457 156.928  38
   0   4  23 310.670 143.948  26
   0   4  23 194.873 112.126  43
   0   5 -23 376.280 67.0598  27
   0   5 -22 17.8820 84.1379  27
   0  -5  22 35.5588 130.856  26
   0   5 -22-66.7089 131.217  40
   0  -5  22-49.1714 198.569  52
   0   5 -22 98.1098 118.201  47
   0   5 -21 549.247 104.303  27
   0   5 -21 656.795 149.247  40
   0  -5  21 459.771 157.380  26
   0   5 -20 203.510 152.494  40
   0  -5  20 298.461 166.145  26
   0   5 -19 1174.22 184.340  40
   0   5 -19 978.165 163.620  35
   0   5 -19 691.450 176.421  53
   0   5 -18-11.7571 164.307  40
   0   5 -18 166.810 143.581  35
   0   5 -18 220.607 172.253  53
   0   5 -17 1336.45 187.277  40
   0  -5  17 1196.73 160.596  36
   0   5 -17 1644.21 177.899  35
   0   5 -17 1641.93 199.160  53
   0   5 -16 1190.15 215.090  19
   0   5 -16 981.602 120.687  42
   0   5 -16 1612.10 185.760  53
   0   5 -16 1410.57 169.715  40
   0  -5  16 1073.46 155.571  36
   0   5 -16 1429.05 172.576  35
   0   5 -16 1837.05 172.177  45
   0   5 -15 5809.47 330.178  40
   0   5 -15 5562.03 368.624  19
   0   5 -15 5110.65 323.340  45
   0   5 -15 5101.30 322.072  35
   0  -5  15 4960.94 315.481  36
   0   5 -15 4554.78 300.745  42
   0   5 -15 5380.53 331.365  53
   0   5 -14 4501.29 262.411  40
   0   5 -14 4251.78 304.757  19
   0   5 -14 4233.54 256.740  45
   0  -5  14 3378.74 248.412  36
   0   5 -14 3479.66 234.449  42
   0   5 -14 4142.83 263.993  53
   0   5 -13 6012.55 365.020  19
   0  -5  13 5502.90 313.822  36
   0   5 -13 5729.87 325.096  40
   0   5 -13 5635.43 319.743  45
   0   5 -12 12854.1 697.154  19
   0   5 -12 11814.4 692.097  22
   0   5 -12 10772.9 658.932  42
   0   5 -12 12200.4 664.757  45
   0   5 -12 12807.6 668.552  40
   0   5 -11 532.598 145.337  22
   0   5 -11 566.916 109.686  35
   0   5 -11 485.057 167.458  19
   0   5 -10 20920.2 1177.82  22
   0   5 -10 20459.8 1164.60  35
   0   5 -10 21912.9 1182.13  19
   0   5  -9 10904.1 656.652  22
   0   5  -9 11955.6 660.607  19
   0   5  -8 7010.41 428.399  22
   0   5  -8 7495.29 416.474   3
   0   5  -8 6915.49 431.680  19
   0   5  -8 7238.16 416.718   7
   0   5  -7 16008.9 884.576  19
   0   5  -7 13836.6 903.634   2
   0   5  -7 16027.2 877.012   3
   0   5  -7 15866.7 883.387  22
   0   5  -7 15576.2 876.348   7
   0   5  -7 15592.5 886.360   5
   0   5  -6 6038.82 369.519  19
   0   5  -6 6691.06 422.517   2
   0   5  -6 5966.35 363.242   3
   0   5  -6 6493.33 370.628  22
   0   5  -6 6417.15 363.340   7
   0   5  -6 6135.26 379.394   5
   0   5  -5 12088.5 711.841   3
   0   5  -5 13128.1 712.500  19
   0   5  -4 82.0364 90.8682   7
   0   5  -4 327.601 122.091   5
   0   5  -4 127.199 94.1592  22
   0   5  -4 158.193 98.2339   3
   0   5  -4 307.735 223.377   2
   0   5  -3 1024.81 115.086   7
   0   5  -3 1048.49 144.093   5
   0   5  -3 1330.35 124.311   3
   0   5  -3 1259.77 110.167  22
   0   5  -3 1226.52 223.610   2
   0   5  -2 220.094 109.712   3
   0   5  -2 130.103 92.9042   7
   0   5  -2 270.801 78.4218  22
   0   5  -1 2918.63 195.005   3
   0   5  -1 2433.48 183.714   7
   0   5  -1 2880.84 171.748  22
   0   5   0 2892.41 198.243   3
   0   5   0 3045.66 214.964   5
   0   5   0 2721.41 191.646   7
   0   5   0 3278.85 278.599   2
   0   5   1 112.722 129.908   5
   0   5   1 227.346 206.789   2
   0   5   2 2724.47 208.244   5
   0   5   2 2873.90 267.942   2
   0   5   3 2386.79 154.611  16
   0   5   3 2316.89 165.351   7
   0   5   3 2277.96 179.587   5
   0   5   3 2331.37 169.136   3
   0   5   3 2036.07 266.155   2
   0   5   4 1092.09 110.223   7
   0   5   4 955.679 139.062   5
   0   5   4 1093.85 111.177  16
   0   5   4 884.350 117.863   3
   0   5   4 799.901 221.044   2
   0   5   5 22034.5 1146.81   7
   0   5   5 20137.3 1152.12   5
   0   5   5 20099.2 1148.01   3
   0   5   5 18378.7 1172.46   2
   0   5   6 1221.01 116.354   7
   0   5   6 1137.10 137.850   5
   0   5   6 1050.16 107.734   3
   0   5   6 1375.06 247.737   2
   0   5   7 8180.18 530.760   5
   0   5   7 9753.69 525.022   7
   0   5   7 9339.94 523.111   3
   0  -5  -9 2090.23 154.685  19
   0  -5 -10 12530.7 686.675  19
   0   5  10 11813.7 679.745  24
   0   5  11 4460.13 274.693  24
   0   5  11 4897.31 289.471  56
   0  -5 -11 4233.30 281.714  19
   0   5  11 4524.12 265.294  32
   0   5  12 2663.54 215.836  52
   0   5  12 2753.47 209.005  56
   0   5  12 2330.91 217.603  55
   0  -5 -12 2780.32 195.186  19
   0   5  12 2505.50 207.063  44
   0   5  12 2571.25 166.764  32
   0   5  13 1963.14 200.728  52
   0  -5 -13 1746.27 172.515  19
   0   5  13 1868.86 136.735  32
   0   5  13 2064.23 194.162  44
   0   5  13 1880.76 194.212  56
   0   5  14 1583.19 214.806  52
   0   5  14 1752.35 132.041  32
   0   5  14 1700.66 199.996  44
   0   5  14 1569.72 205.283  56
   0   5  15 727.752 213.124  52
   0   5  15 1046.44 110.896  32
   0   5  15 972.601 196.494  44
   0   5  15 1122.09 205.245  56
   0   5  16 65.6021 208.411  52
   0   5  16 117.732 165.524  26
   0   5  16 203.825 193.057  44
   0   5  16-12.7941 212.238  56
   0   5  17 5818.17 335.452  26
   0   5  17 5378.76 383.565  16
   0   5  17 4866.80 353.006  44
   0   5  17 5022.04 371.438  56
   0   5  18 416.273 227.236  56
   0   5  18-196.786 196.987  44
   0   5  18 137.115 179.766  26
   0   5  19 1157.89 240.911  56
   0   5  19 1075.63 206.853  44
   0   5  19 1301.37 193.090  26
   0   5  20 48.7635 175.524  26
   0   5  21 122.570 161.289  26
   0   5  21-95.7568 224.093  38
   0  -5 -21-86.6920 139.334  40
   0   5  22 136.768 146.372  26
   0   5  22 50.4866 199.894  38
   0  -5 -22 85.4810 120.835  40
   0   5  22-65.8699 125.827  43
   0   6 -22 305.981 86.6152  27
   0   6 -22 263.627 114.882  40
   0  -6  22 313.822 183.378  52
   0   6 -22 284.235 117.212  47
   0   6 -21 172.135 127.360  40
   0   6 -21 17.5567 100.371  27
   0   6 -21 53.7561 130.420  47
   0   6 -20 2083.45 160.283  27
   0   6 -20 1628.13 182.349  40
   0   6 -19 344.165 177.806  53
   0   6 -19 378.556 155.663  40
   0   6 -18 2188.29 200.153  40
   0   6 -18 2085.04 216.681  53
   0   6 -17 1801.89 188.639  40
   0   6 -17 1709.86 204.475  53
   0   6 -17 1532.90 240.339  22
   0   6 -16 3418.27 261.857  53
   0   6 -16 3436.31 297.835  22
   0   6 -16 2997.65 240.548  45
   0   6 -16 3148.25 235.770  40
   0   6 -15 1311.54 153.039  40
   0   6 -15 1509.73 190.253  53
   0   6 -15 1461.93 163.853  45
   0   6 -15 1155.09 122.029  42
   0   6 -15 1262.27 227.701  22
   0   6 -14 377.868 134.353  45
   0   6 -14 411.749 180.026  19
   0   6 -14 253.554 137.142  35
   0   6 -14 247.585 117.286  40
   0   6 -14 380.294 159.557  53
   0   6 -14 306.713 190.155  22
   0   6 -14 185.996 100.811  42
   0   6 -13 5367.84 332.544  45
   0   6 -13 5773.66 368.319  19
   0   6 -13 5202.28 369.231  22
   0   6 -13 5769.47 335.710  35
   0   6 -13 4833.39 315.039  42
   0   6 -13 6054.76 333.409  40
   0   6 -12 130.848 160.007  19
   0   6 -12 79.6703 117.849  45
   0   6 -12-67.5670 155.859  22
   0   6 -12 86.4722 85.8010  37
   0   6 -12 8.88048 116.268  35
   0   6 -12 31.5122 75.1666  42
   0   6 -12 34.8315 108.391  40
   0   6 -11 4486.79 268.546  45
   0   6 -11 4531.92 267.139  40
   0   6 -11 4143.76 294.775  22
   0   6 -11 3620.92 254.018  42
   0   6 -11 4349.02 297.385  19
   0   6 -11 4685.25 259.677  37
   0   6 -11 4719.19 268.186  35
   0   6 -10 141.654 136.882  19
   0   6 -10 236.579 145.220  22
   0   6 -10 198.371 91.2953  35
   0   6 -10 316.919 86.7490  37
   0   6  -9 10007.6 577.318  19
   0   6  -9 9979.63 560.866  35
   0   6  -9 9554.27 575.475  22
   0   6  -8 2158.54 161.194   3
   0   6  -8 1720.42 260.783   2
   0   6  -8 2090.59 163.345   7
   0   6  -8 2253.10 178.748  22
   0   6  -8 2174.08 179.797  19
   0   6  -7 17450.4 974.768   3
   0   6  -7 17714.4 985.173   5
   0   6  -7 17838.2 973.594   7
   0   6  -7 17149.0 977.845  22
   0   6  -7 16645.1 975.920  19
   0   6  -6 8217.87 457.112   7
   0   6  -6 7114.77 472.788   5
   0   6  -6 7966.10 460.726  22
   0   6  -6 7677.22 458.581   3
   0   6  -6 8841.61 517.320   2
   0   6  -5 6746.49 433.873   5
   0   6  -5 7060.56 411.891   7
   0   6  -5 6925.20 414.956  22
   0   6  -5 6908.76 415.513   3
   0   6  -4 2486.55 182.351   7
   0   6  -4 2314.84 215.039   5
   0   6  -4 2672.13 179.255  22
   0   6  -4 2590.49 188.279   3
   0   6  -4 2270.76 291.354   2
   0   6  -3 2748.57 181.872   7
   0   6  -3 2423.58 212.953   5
   0   6  -3 2339.99 176.290  22
   0   6  -3 2889.61 194.047   3
   0   6  -3 3088.27 286.103   2
   0   6  -2 11472.7 649.688  22
   0   6  -2 11375.7 653.524   7
   0   6  -2 11872.8 659.534   3
   0   6  -1 105.278 78.8098  22
   0   6  -1 143.002 101.132   7
   0   6  -1 70.5311 119.083   3
   0   6   0 3759.79 234.558   3
   0   6   0 3248.39 227.263   7
   0   6   0 3552.94 259.447   5
   0   6   0 3892.78 323.042   2
   0   6   1 3222.97 240.761   5
   0   6   1 3379.44 321.596   2
   0   6   2 12282.4 729.948   5
   0   6   2 13805.4 768.384   2
   0   6   3 5147.71 313.692   3
   0   6   3 4660.38 398.271   2
   0   6   3 5389.37 310.909   7
   0   6   3 4820.10 328.732   5
   0   6   4 9822.74 579.163  16
   0   6   4 10390.2 588.937   3
   0   6   4 10814.0 599.292   5
   0   6   4 10779.8 587.724   7
   0   6   5 11886.6 636.211  16
   0   6   5 11625.9 641.799   7
   0   6   5 10256.9 652.383   5
   0   6   5 10447.3 640.818   3
   0   6   5 12366.7 692.073   2
   0   6   6 6274.09 373.401   3
   0   6   6 6579.30 371.999  16
   0   6   6 6169.71 375.410   7
   0   6   6 6061.33 389.109   5
   0   6   7 3625.47 223.446  16
   0   6   7 3438.09 218.485   7
   0   6   7 3073.29 238.327   5
   0   6   7 3227.79 215.688   3
   0   6   8 1182.07 227.974   2
   0   6   8 1367.79 147.263  16
   0   6   9 764.998 212.313   2
   0   6   9 1263.98 106.958  32
   0   6  10 81.1714 157.392  55
   0   6  10 2.97089 72.2783  32
   0   6  10 94.4950 140.120  44
   0   6  10 20.0963 100.969  24
   0   6  11 12022.4 765.573  51
   0   6  11 13696.1 761.682  55
   0   6  11 13329.6 742.805  32
   0   6  11 13828.7 755.009  44
   0   6  11 12912.8 755.042  52
   0   6  12 1564.48 149.057  26
   0   6  12 1316.85 193.893  52
   0   6  12 1535.74 214.292  51
   0   6  12 1654.12 185.564  44
   0   6  12 1304.35 125.963  32
   0   6  12 2007.30 192.274  16
   0   6  12 1315.87 190.467  55
   0   6  12 1324.84 179.989  56
   0   6  13 1294.37 195.090  16
   0   6  13 1286.57 202.474  52
   0   6  13 1437.17 158.999  26
   0   6  13 1170.29 120.933  32
   0   6  13 1303.21 199.267  44
   0   6  13 1691.29 191.072  56
   0   6  14 5315.58 363.365  44
   0   6  14 5958.20 334.497  26
   0   6  14 4962.50 317.905  32
   0   6  14 5053.49 357.912  56
   0   6  14 5396.60 372.897  16
   0   6  14 5363.37 365.144  52
   0   6  15 54.8169 102.099  32
   0   6  15-25.3254 205.894  56
   0   6  15-102.989 191.191  16
   0   6  15 12.7350 154.339  26
   0   6  15 306.890 206.067  52
   0   6  15 315.919 201.659  44
   0   6  16 526.203 214.232  44
   0   6  16 503.344 111.887  32
   0   6  16 504.564 230.468  52
   0   6  16 643.194 159.073  26
   0   6  16 408.170 226.056  56
   0   6  17 72.0142 160.800  26
   0   6  17 286.847 230.465  52
   0   6  17 420.918 218.676  44
   0   6  17 273.869 230.012  56
   0   6  18 97.9322 162.406  26
   0   6  18 145.322 247.754  52
   0   6  18 264.638 211.982  44
   0   6  18-43.9599 234.571  56
   0   6  19-6.49346 208.063  44
   0   6  19 135.204 241.601  52
   0   6  19-41.6096 161.493  26
   0   6  20 350.712 153.013  43
   0   6  20 572.807 235.709  38
   0   6  20 765.405 156.079  26
   0   6  21 11.7142 212.215  38
   0  -6 -21 18.6218 122.637  40
   0   6  21 57.0303 224.413  52
   0   6  21-93.6993 139.005  43
   0   6  22-14.1151 190.372  38
   0  -6 -22-3.62294 95.9129  40
   0   6  22-297.701 199.034  52
   0   6  22 26.3817 116.331  43
   0  -7  21 150.370 176.987  52
   0   7 -21 316.447 130.150  47
   0   7 -21 399.859 114.306  40
   0   7 -21 493.912 98.0497  27
   0   7 -20-43.1954 144.701  47
   0   7 -20 73.0215 103.944  27
   0   7 -20 219.761 129.493  40
   0   7 -19 1356.08 179.381  47
   0   7 -19 1679.30 200.792  53
   0   7 -19 1481.88 163.241  40
   0   7 -19 1644.74 155.352  27
   0   7 -18 705.065 194.695  53
   0   7 -18 577.672 148.124  40
   0   7 -17 2080.54 195.262  40
   0   7 -17 2680.38 238.228  53
   0   7 -16 645.887 187.663  53
   0   7 -16 590.486 148.819  40
   0   7 -16 557.515 210.595  22
   0   7 -16 813.753 169.117  45
   0   7 -15 2639.89 201.535  35
   0   7 -15 2154.51 253.516  22
   0   7 -15 2410.80 200.388  40
   0   7 -15 2514.43 230.188  53
   0   7 -15 2343.91 213.608  45
   0   7 -14 6026.81 374.726  45
   0   7 -14 6055.17 353.366  49
   0   7 -14 5888.70 358.961  42
   0   7 -14 5769.66 371.105  35
   0   7 -14 5928.07 363.493  40
   0   7 -14 5653.44 414.711  22
   0   7 -14 6855.23 388.303  53
   0   7 -13 334.505 88.5403  49
   0   7 -13 511.887 99.9196  42
   0   7 -13 560.831 122.344  35
   0   7 -13 518.759 101.449  37
   0   7 -13 574.663 153.729  53
   0   7 -13 649.183 126.625  40
   0   7 -13 621.375 181.862  22
   0   7 -13 662.486 145.747  45
   0   7 -12 5887.71 401.223  22
   0   7 -12 6459.23 366.897  40
   0   7 -12 6533.76 370.869  35
   0   7 -12 5652.67 360.407  37
   0   7 -12 6527.71 357.955  49
   0   7 -12 6297.40 373.420  45
   0   7 -12 5607.50 360.507  42
   0   7 -11 5601.21 322.474  49
   0   7 -11 5131.60 367.935  22
   0   7 -11 5299.44 325.049  42
   0   7 -11 5268.68 326.989  40
   0   7 -11 5676.10 332.399  35
   0   7 -11 5878.30 326.981  37
   0   7 -10 11644.5 691.789  49
   0   7 -10 12001.3 716.440  22
   0   7 -10 13146.0 695.110  37
   0   7 -10 12192.7 697.319  35
   0   7 -10 12317.4 693.692  40
   0   7 -10 12612.7 692.974  42
   0   7  -9 11982.0 621.785  37
   0   7  -9 10837.2 621.771  35
   0   7  -9 11619.9 619.391  42
   0   7  -9 10559.3 640.810  22
   0   7  -9 9965.66 618.769  31
   0   7  -8 130.452 101.872   7
   0   7  -8 110.799 129.544  22
   0   7  -8 128.157 85.5600  37
   0   7  -8 131.661 80.2577  35
   0   7  -8-79.1680 222.813   2
   0   7  -7 574.245 115.277   7
   0   7  -7 666.220 172.159   5
   0   7  -7 597.870 124.826  22
   0   7  -7 611.239 90.5848  37
   0   7  -7 459.399 119.119   3
   0   7  -7 682.049 250.248   2
   0   7  -6 178.596 105.819   7
   0   7  -6 97.4254 165.211   5
   0   7  -6 58.2902 113.390  22
   0   7  -6 77.7662 114.247   3
   0   7  -6 101.341 247.070   2
   0   7  -5 935.702 174.249   5
   0   7  -5 1055.92 127.364   7
   0   7  -5 1087.51 125.397  22
   0   7  -5 1087.85 136.765   3
   0   7  -5 679.329 256.618   2
   0   7  -4 414.121 111.061   7
   0   7  -4 406.590 164.499   5
   0   7  -4 292.299 102.215  22
   0   7  -4 370.801 126.694   3
   0   7  -4 307.046 243.288   2
   0   7  -3 10150.1 599.954  22
   0   7  -3 10536.2 625.888   5
   0   7  -3 10427.7 602.557   7
   0   7  -3 10894.7 610.042   3
   0   7  -3 12133.3 663.086   2
   0   7  -2-8.40908 105.706   7
   0   7  -2-29.1444 81.4570  22
   0   7  -2 21.9935 120.555   3
   0   7  -1 6049.60 367.023   7
   0   7  -1 6243.98 375.080   3
   0   7   0 706.353 279.092   2
   0   7   0 673.775 138.053   3
   0   7   0 523.906 120.425   7
   0   7   0 526.709 179.313   5
   0   7   1 4377.36 346.837   2
   0   7   1 3485.61 279.836   5
   0   7   2 568.840 268.732   2
   0   7   2 479.103 165.639   5
   0   7   3 1493.35 266.637   2
   0   7   3 1229.99 143.880   3
   0   7   3 1189.10 130.375   7
   0   7   3 1098.29 177.941   5
   0   7   4 92.8859 114.772   3
   0   7   4 57.2451 260.416   2
   0   7   4 100.920 149.168   5
   0   7   4 115.794 109.267   7
   0   7   5 36773.7 2082.40   2
   0   7   5 38740.2 2055.18   7
   0   7   5 35337.6 2063.59   5
   0   7   5 36340.9 2056.62   3
   0   7   6 228.741 109.960   7
   0   7   6 311.490 148.390   5
   0   7   6 286.374 110.034   3
   0   7   6 413.818 254.765   2
   0   7   7 8939.12 618.032   2
   0   7   7 11125.3 578.181   7
   0   7   7 10804.6 595.068   5
   0   7   7 9078.20 563.673  24
   0   7   7 11973.6 580.607   3
   0   7   7 9445.77 566.824  32
   0   7   8 26899.1 1477.53  32
   0   7   8 26329.7 1474.73  24
   0   7   9 311.410 217.524   2
   0   7   9 285.237 97.7526  32
   0   7   9 375.885 137.775  56
   0   7   9 373.622 158.225  55
   0   7   9 347.702 141.540  52
   0   7   9 385.944 184.591  51
   0   7  10 8485.05 495.245  32
   0   7  10 8522.57 518.893  55
   0   7  10 8181.17 508.630  56
   0   7  10 9128.16 527.915  51
   0   7  10 9109.51 511.751  52
   0   7  11 3121.38 222.927  52
   0   7  11 2128.61 176.554  32
   0   7  11 2690.16 227.755  44
   0   7  11 2858.81 269.797  51
   0   7  11 2925.02 252.210  55
   0   7  12 1829.35 210.346  44
   0   7  12 1443.76 140.845  32
   0   7  12 1447.59 223.627  55
   0   7  12 1642.70 213.535  52
   0   7  12 1782.63 242.028  51
   0   7  13 3017.14 216.868  32
   0   7  13 3750.90 275.730  44
   0   7  13 3189.84 306.534  51
   0   7  13 3293.38 278.795  52
   0   7  14 407.560 203.510  52
   0   7  14 326.613 116.107  32
   0   7  14 355.685 217.589  44
   0   7  14 421.016 204.203  56
   0   7  15-97.9199 132.613  26
   0   7  15-216.640 221.027  52
   0   7  15 87.3184 118.656  32
   0   7  15-45.4184 227.110  44
   0   7  15 359.001 219.842  56
   0   7  16-114.412 138.036  26
   0   7  16 81.6021 225.465  52
   0   7  16-25.0508 115.429  32
   0   7  16-191.142 228.681  56
   0   7  16-120.217 234.064  44
   0   7  17 154.348 136.812  26
   0   7  17 97.0546 156.702  43
   0   7  17 139.672 233.562  44
   0   7  17 167.024 243.351  52
   0   7  18 183.405 227.053  44
   0   7  18-52.2918 230.941  52
   0   7  18 207.058 298.618  50
   0   7  18-38.2216 152.188  43
   0   7  19 645.700 265.679  38
   0   7  19 300.145 241.603  52
   0   7  19 492.556 159.403  43
   0   7  20-99.3916 241.004  38
   0   7  20-111.524 223.831  52
   0   7  20 91.3363 142.445  43
   0  -7 -21 143.913 96.6856  40
   0   7  21 169.254 212.578  38
   0   7  21-63.2708 130.262  43
   0   7  21-60.9398 205.626  52
   0   8 -21-29.1666 85.2285  27
   0   8 -20 694.730 114.744  40
   0   8 -20 838.263 115.725  27
   0   8 -20 687.781 143.510  47
   0   8 -19 183.154 116.022  40
   0   8 -19 240.057 178.658  53
   0   8 -19 206.214 117.559  27
   0   8 -19 140.095 150.630  47
   0   8 -18 519.055 129.646  40
   0   8 -18 764.990 202.644  53
   0   8 -18 503.695 163.431  47
   0   8 -18 415.547 129.605  27
   0   8 -17 1310.20 153.519  40
   0   8 -17 1585.85 214.966  53
   0   8 -17 1468.36 186.524  47
   0   8 -16 2041.26 176.134  40
   0   8 -16 1832.01 203.723  45
   0   8 -16 2361.87 238.861  53
   0   8 -16 1772.59 199.349  47
   0   8 -15 2478.85 186.231  40
   0   8 -15 2258.04 241.062  53
   0   8 -15 2116.81 252.165  22
   0   8 -15 2059.00 208.951  45
   0   8 -14 323.556 193.231  22
   0   8 -14 159.031 94.8597  49
   0   8 -14 175.591 175.265  53
   0   8 -14 201.121 115.292  40
   0   8 -14 120.824 155.890  45
   0   8 -13 5613.54 321.090  49
   0   8 -13 6241.69 358.747  53
   0   8 -13 5607.85 343.568  45
   0   8 -13 5071.43 326.394  40
   0   8 -13 5065.70 327.251  42
   0   8 -13 4762.55 376.897  22
   0   8 -12 1889.30 215.765  22
   0   8 -12 2395.15 206.020  53
   0   8 -12 2333.31 154.207  49
   0   8 -12 1893.89 153.968  42
   0   8 -12 1884.25 159.225  40
   0   8 -11 3322.93 218.834  40
   0   8 -11 3318.42 220.755  37
   0   8 -11 2985.26 266.992  22
   0   8 -11 3583.14 220.814  42
   0   8 -11 3271.63 212.536  49
   0   8 -10 60.3435 94.7407  31
   0   8 -10 41.3797 80.6802  49
   0   8 -10 131.882 158.302  22
   0   8 -10 171.340 93.5388  40
   0   8 -10 112.440 102.268  37
   0   8 -10 183.708 100.965  42
   0   8  -9 2825.75 183.430  37
   0   8  -9 2671.19 173.836  40
   0   8  -9 2185.01 303.348   2
   0   8  -9 2606.15 216.515  22
   0   8  -9 2856.55 173.353  49
   0   8  -9 2307.35 180.013  31
   0   8  -9 2488.44 177.703  42
   0   8  -8 10768.2 565.630  47
   0   8  -8 9864.60 558.005  49
   0   8  -8 9462.39 569.823   8
   0   8  -8 9325.07 579.899  22
   0   8  -8 9369.66 560.538  31
   0   8  -8 9813.37 562.172  37
   0   8  -8 10260.1 558.048  40
   0   8  -7 1485.65 205.594  33
   0   8  -7 1169.93 116.429  31
   0   8  -7 1160.56 90.9387  10
   0   8  -7 1441.23 140.038   7
   0   8  -7 1091.33 117.801  37
   0   8  -7 1232.30 150.616  22
   0   8  -7 1350.27 144.407   3
   0   8  -7 1728.90 264.552   2
   0   8  -7 1136.79 205.912  29
   0   8  -6 6747.04 389.029  33
   0   8  -6 5755.63 341.793  31
   0   8  -6 5863.08 331.892  10
   0   8  -6 4945.64 393.417   5
   0   8  -6 5926.49 355.357   7
   0   8  -6 5752.35 339.357  37
   0   8  -6 5777.21 357.259  22
   0   8  -6 5892.49 361.506   3
   0   8  -6 5737.64 432.982   2
   0   8  -6 5899.63 390.966  29
   0   8  -5 106.679 59.7446  10
   0   8  -5 96.7871 170.962   5
   0   8  -5 192.415 113.555   7
   0   8  -5 199.670 81.5198  37
   0   8  -5 85.4716 111.449  22
   0   8  -5 206.383 127.848   3
   0   8  -5 410.768 250.423   2
   0   8  -5 187.975 90.7597  31
   0   8  -5 249.202 175.216  29
   0   8  -4 2120.39 145.857  31
   0   8  -4 1938.01 125.582  10
   0   8  -4 1789.25 161.657   7
   0   8  -4 1436.09 219.316   5
   0   8  -4 1889.25 134.733  37
   0   8  -4 1738.22 152.898  22
   0   8  -4 2035.32 175.721   3
   0   8  -4 2264.61 290.156   2
   0   8  -4 1813.61 202.056  29
   0   8  -3 895.627 76.4656  10
   0   8  -3 933.005 130.381   7
   0   8  -3 841.578 196.655   5
   0   8  -3 1024.01 105.474  31
   0   8  -3 892.945 102.976  22
   0   8  -3 998.639 152.644   3
   0   8  -3 714.125 275.733   2
   0   8  -2 18341.1 998.409   3
   0   8  -2 17082.4 989.833   7
   0   8  -1 473.749 132.229   3
   0   8  -1 574.876 125.490   7
   0   8   0 1384.93 159.212   3
   0   8   0 1885.54 285.569   2
   0   8   0 1357.95 196.211   5
   0   8   0 1424.31 148.646   7
   0   8   1 686.422 286.491   2
   0   8   1 458.746 183.961   5
   0   8   2 11783.3 639.866  31
   0   8   2 10007.1 666.263   5
   0   8   3 1185.88 88.2024  10
   0   8   3 1187.02 116.597  31
   0   8   3 1123.22 143.383   3
   0   8   3 1359.06 291.988   2
   0   8   3 1051.53 146.177   7
   0   8   3 1009.82 179.797   5
   0   8   4 21485.3 1105.64   7
   0   8   4 18903.6 1121.34   5
   0   8   4 19015.0 1088.53  10
   0   8   4 20861.2 1096.04  31
   0   8   4 17584.7 1097.14  32
   0   8   4 20512.9 1108.23   3
   0   8   5 8697.83 479.266   3
   0   8   5 7740.21 450.869  10
   0   8   5 8000.05 500.949   5
   0   8   5 9272.79 476.844   7
   0   8   5 7222.74 456.720  24
   0   8   5 8931.85 543.213   2
   0   8   5 8022.38 467.196  32
   0   8   5 8948.13 464.668  31
   0   8   6 2521.64 188.742  32
   0   8   6 3156.90 208.446   3
   0   8   6 3239.58 325.008   2
   0   8   6 2745.41 251.154  51
   0   8   6 2099.70 209.325  49
   0   8   6 2538.14 186.087  24
   0   8   6 2800.19 173.581  28
   0   8   6 2815.70 209.402   7
   0   8   6 2879.41 243.708   5
   0   8   6 3017.06 168.327  10
   0   8   7 16787.4 963.341   7
   0   8   7 15504.2 955.697  32
   0   8   7 17503.3 961.239  52
   0   8   7 17382.7 957.599  43
   0   8   7 17357.9 960.554  44
   0   8   7 17089.2 976.051  51
   0   8   7 16922.4 948.696  28
   0   8   7 15737.3 950.785  24
   0   8   7 18280.1 946.626  10
   0   8   8 201.233 112.618  24
   0   8   8 631.290 150.167  52
   0   8   8 184.256 115.288  43
   0   8   8 271.241 157.497  44
   0   8   8 392.406 207.349  51
   0   8   8 193.101 108.044  32
   0   8   8 324.186 184.927  55
   0   8   8 257.195 146.749  56
   0   8   8 185.114 240.695   2
   0   8   9 1747.11 158.733  32
   0   8   9 2001.41 208.449  52
   0   8   9 2000.33 173.931  43
   0   8   9 2210.46 204.207  44
   0   8   9 2156.65 250.494  51
   0   8   9 2057.97 167.803  24
   0   8   9 2197.50 226.106  55
   0   8   9 1831.81 193.358  56
   0   8  10 1413.40 155.572  43
   0   8  10 1431.26 193.421  56
   0   8  10 1163.18 219.213  55
   0   8  10 1363.78 193.391  52
   0   8  10 1166.54 137.003  32
   0   8  10 1295.74 248.303  51
   0   8  11 5469.61 324.040  43
   0   8  11 4544.49 341.306  56
   0   8  11 4675.15 359.678  55
   0   8  11 5403.97 346.418  52
   0   8  11 4617.08 313.902  32
   0   8  11 5559.25 382.850  51
   0   8  12 74.6475 205.311  44
   0   8  12 100.103 140.284  43
   0   8  12-18.8747 191.478  56
   0   8  12 191.430 267.118  51
   0   8  12-3.34682 124.434  32
   0   8  12 191.571 200.904  52
   0   8  13 802.661 221.180  52
   0   8  13 1018.88 225.731  44
   0   8  13 748.350 142.334  32
   0   8  13 834.956 280.233  51
   0   8  13 1043.27 166.698  43
   0   8  14 121.131 218.652  52
   0   8  14 168.799 231.209  44
   0   8  14 241.644 129.820  32
   0   8  14 509.203 247.675  51
   0   8  14 404.203 161.642  43
   0   8  15 548.842 171.141  43
   0   8  15 302.739 231.170  52
   0   8  15 351.834 127.022  32
   0   8  15 586.240 244.426  44
   0   8  16 130.680 162.091  43
   0   8  16-9.20810 230.492  52
   0   8  16-121.430 239.661  44
   0   8  17 167.019 322.807  50
   0   8  17 234.906 274.864  38
   0   8  17 163.904 160.231  43
   0   8  17-26.7831 237.120  52
   0   8  17 276.982 240.535  44
   0   8  18 336.645 308.979  50
   0   8  18-39.3216 231.993  44
   0   8  18 385.318 259.426  38
   0   8  18 199.713 231.454  52
   0   8  18 183.706 159.893  43
   0   8  19 188.045 245.891  38
   0   8  19 28.8180 227.961  52
   0   8  19-204.062 140.363  43
   0   8  20 368.998 230.386  38
   0   8  20 266.012 132.665  43
   0   9 -20 38.0224 78.7405  40
   0   9 -20 51.9273 129.006  48
   0   9 -20 17.8955 89.8192  27
   0   9 -20 39.1602 117.599  47
   0   9 -20 31.4220 90.4553  23
   0   9 -19 1477.53 134.061  27
   0   9 -19 1119.17 166.263  47
   0   9 -19 1363.90 125.377  40
   0   9 -18 1431.97 142.484  27
   0   9 -18 1352.03 133.858  40
   0   9 -18 1355.02 215.770  53
   0   9 -18 1012.65 174.519  47
   0   9 -17 424.559 133.089  27
   0   9 -17 278.875 115.523  40
   0   9 -17 245.588 206.082  53
   0   9 -17 218.682 162.472  47
   0   9 -16 1553.87 166.578  27
   0   9 -16 1710.27 232.308  53
   0   9 -16 1517.65 147.242  40
   0   9 -16 1240.14 187.009  47
   0   9 -16 1665.76 192.890  45
   0   9 -15 264.799 114.776  40
   0   9 -15 340.984 166.634  45
   0   9 -15 324.700 161.834  47
   0   9 -15 379.680 207.627  53
   0   9 -14 5927.16 368.524  53
   0   9 -14 5383.42 322.578  49
   0   9 -14 5105.32 350.039  47
   0   9 -14 5356.26 328.701  40
   0   9 -13 148.609 178.880  22
   0   9 -13 361.452 178.483  53
   0   9 -13 226.693 113.090  40
   0   9 -13 75.3749 95.1702  49
   0   9 -13 212.071 147.847  47
   0   9 -12 1623.51 141.898  40
   0   9 -12 1630.09 216.301  22
   0   9 -12 1618.61 139.943  49
   0   9 -12 1476.41 172.946  47
   0   9 -11 2659.95 216.940  47
   0   9 -11 3128.19 196.600  49
   0   9 -11 2826.81 192.543  31
   0   9 -11 2999.99 197.347  40
   0   9 -11 3015.95 221.524  45
   0   9 -11 2227.58 250.481  22
   0   9 -10 1829.94 206.543  22
   0   9 -10 1825.64 158.775  42
   0   9 -10 1969.79 151.808  40
   0   9 -10 2027.28 156.543  31
   0   9 -10 2183.01 192.682  53
   0   9 -10 1991.83 152.610  49
   0   9 -10 1990.09 177.326  47
   0   9  -9 1525.84 162.886  53
   0   9  -9 1230.82 175.498  22
   0   9  -9 1058.38 153.848   8
   0   9  -9 1351.90 120.275  49
   0   9  -9 1274.25 149.031  47
   0   9  -9 1248.62 130.093  31
   0   9  -9 1276.65 115.394  40
   0   9  -9 1046.01 138.889  15
   0   9  -8 1164.00 142.186  15
   0   9  -8 1378.77 106.769  12
   0   9  -8 1182.45 138.691  47
   0   9  -8 1297.69 123.690  49
   0   9  -8 1354.34 133.142  31
   0   9  -8 1412.49 151.624  53
   0   9  -8 1259.24 164.493  22
   0   9  -8 1595.54 158.669   8
   0   9  -8 1327.68 112.983  40
   0   9  -8 1117.91 288.196   2
   0   9  -7 1639.07 117.704  40
   0   9  -7 1362.88 161.120   8
   0   9  -7 1838.08 127.325  49
   0   9  -7 1162.83 288.097   2
   0   9  -7 1350.85 146.262  15
   0   9  -7 1513.79 128.475  27
   0   9  -7 1350.43 232.531  33
   0   9  -7 1497.65 138.770  31
   0   9  -7 1773.52 151.880  53
   0   9  -7 1538.20 123.544  42
   0   9  -7 1377.89 164.359  22
   0   9  -7 1205.71 107.158  10
   0   9  -7 1308.95 110.137  12
   0   9  -6 427.100 79.7827  40
   0   9  -6 271.809 288.778   2
   0   9  -6 582.817 121.109  15
   0   9  -6 531.557 125.134  22
   0   9  -6 511.971 109.479  31
   0   9  -6 339.571 201.541  33
   0   9  -6 492.389 88.0948  49
   0   9  -6 591.885 113.196  53
   0   9  -6 498.507 86.7581  42
   0   9  -6 332.617 202.665  29
   0   9  -6 673.777 96.5832  27
   0   9  -6 519.673 93.7966  23
   0   9  -6 347.382 135.139   7
   0   9  -6 561.796 68.8839  10
   0   9  -6 610.807 80.6417  12
   0   9  -5 2831.55 181.131  42
   0   9  -5 2890.33 187.329  27
   0   9  -5 2935.78 263.459  29
   0   9  -5 2836.86 291.289   5
   0   9  -5 2788.94 185.046  23
   0   9  -5 2777.55 204.360  15
   0   9  -5 3299.30 270.658  33
   0   9  -5 3118.80 198.836  31
   0   9  -5 2810.42 178.835  10
   0   9  -5 2870.88 182.870  12
   0   9  -5 2906.21 195.479  47
   0   9  -5 2839.88 229.519   3
   0   9  -5 3294.96 191.917  49
   0   9  -4 4062.60 269.308  43
   0   9  -4 4314.44 317.348  29
   0   9  -4 4067.77 255.836  27
   0   9  -4 4159.58 341.986   5
   0   9  -4 4607.22 287.998   7
   0   9  -4 4268.26 251.161  12
   0   9  -4 4216.70 260.249  39
   0   9  -4 4515.38 271.344  15
   0   9  -4 4852.79 328.806  33
   0   9  -4 4311.89 265.202  31
   0   9  -4 4827.45 398.821   2
   0   9  -4 4252.62 250.457  10
   0   9  -4 4810.43 298.497   3
   0   9  -4 4266.57 263.409  47
   0   9  -4 4495.40 260.810  49
   0   9  -4 4171.75 255.007  23
   0   9  -3 4685.74 315.694   7
   0   9  -3 4545.14 367.291   5
   0   9  -3 5137.44 341.557  29
   0   9  -3 4653.63 287.468  27
   0   9  -3 4780.88 424.269   2
   0   9  -3 4753.35 298.258  15
   0   9  -3 4857.85 283.778  10
   0   9  -3 5188.92 299.416  31
   0   9  -3 5797.75 355.382  33
   0   9  -3 4966.13 299.537  43
   0   9  -3 4779.83 323.278   3
   0   9  -3 5135.75 292.881  47
   0   9  -3 4596.64 286.421  23
   0   9  -3 5225.08 290.333  49
   0   9  -3 4915.01 283.862  12
   0   9  -2 1985.80 187.276   3
   0   9  -2 1755.80 120.535  10
   0   9  -2 1976.62 146.597  31
   0   9  -2 2157.79 242.271  33
   0   9  -2 1849.54 120.618  12
   0   9  -2 1727.45 140.212  47
   0   9  -2 1645.06 149.415  43
   0   9  -2 1711.22 206.684  29
   0   9  -2 1653.15 127.968  27
   0   9  -2 1922.90 148.550  15
   0   9  -2 1594.61 139.723  49
   0   9  -2 2085.44 176.505   7
   0   9  -1 13039.5 762.538  10
   0   9  -1 13428.2 786.150   3
   0   9  -1 13767.7 763.411  12
   0   9  -1 13546.3 769.606  49
   0   9  -1 14217.1 767.610  47
   0   9  -1 14877.9 793.699  29
   0   9  -1 13202.7 770.543  43
   0   9  -1 12851.9 780.416   7
   0   9   0 1141.24 96.2754  12
   0   9   0 1164.31 123.928  49
   0   9   0 1029.86 89.7572  10
   0   9   0 1082.44 99.8421  28
   0   9   0 968.636 126.145  15
   0   9   0 998.885 124.627  43
   0   9   0 758.770 211.093   5
   0   9   0 951.533 145.743   7
   0   9   0 917.054 296.157   2
   0   9   0 1282.45 156.563   3
   0   9   1 10733.2 677.109   2
   0   9   1 10410.3 586.658  43
   0   9   1 10343.3 580.765  28
   0   9   1 9754.79 587.098  15
   0   9   1 10995.9 587.031  31
   0   9   1 9112.96 624.599   5
   0   9   2 908.250 153.874   3
   0   9   2 1150.39 294.195   2
   0   9   2 1417.75 130.493  43
   0   9   2 1226.32 104.363  28
   0   9   2 994.037 120.957  15
   0   9   2 1193.14 134.016  31
   0   9   2 936.422 145.924   7
   0   9   2 1006.50 212.097   5
   0   9   2 1194.91 202.890  51
   0   9   2 1330.81 110.786  47
   0   9   2 978.694 86.9870  10
   0   9   2 972.049 96.4611  12
   0   9   3 192.120 105.840  43
   0   9   3 6.46152 163.139  55
   0   9   3 131.592 197.245   5
   0   9   3-144.111 128.024   7
   0   9   3 240.509 279.622   2
   0   9   3 69.4547 134.500   3
   0   9   3 191.530 100.421  15
   0   9   3 164.323 85.0176  24
   0   9   3-9.10425 114.489  31
   0   9   3 138.018 82.4244  28
   0   9   3 23.8901 198.825  51
   0   9   3 101.834 59.2133  10
   0   9   3 107.274 67.6904  12
   0   9   3 41.4376 113.783  49
   0   9   3 98.8949 90.0433  47
   0   9   4 4687.47 273.828  43
   0   9   4 4375.94 293.792   7
   0   9   4 3958.60 324.521   5
   0   9   4 4328.23 254.724  10
   0   9   4 4985.38 303.683  38
   0   9   4 3926.13 261.556  24
   0   9   4 3966.25 271.068  15
   0   9   4 4569.14 293.674   3
   0   9   4 4203.36 274.137  31
   0   9   4 4353.25 260.242  28
   0   9   4 3959.15 278.663  49
   0   9   4 4557.46 267.406  47
   0   9   4 4447.90 305.500  55
   0   9   4 4897.45 259.167  12
   0   9   5 2924.60 209.957  47
   0   9   5 2732.45 237.758  44
   0   9   5 2173.48 254.754  55
   0   9   5 4042.90 282.911   5
   0   9   5 3299.14 243.484   7
   0   9   5 3743.50 262.894  38
   0   9   5 2824.80 206.694  24
   0   9   5 2692.32 216.139  15
   0   9   5 3305.05 222.302  31
   0   9   5 3517.07 195.311  10
   0   9   5 3699.60 240.108   3
   0   9   5 3399.38 203.014  28
   0   9   5 2571.68 227.574  49
   0   9   5 3826.38 200.344  12
   0   9   6 1214.00 191.570  38
   0   9   6 812.817 119.294  15
   0   9   6 861.202 222.989  51
   0   9   6 1298.01 295.898   2
   0   9   6 924.716 80.6702  10
   0   9   6 930.225 97.3160  28
   0   9   6 880.975 140.781   7
   0   9   6 752.645 201.898  55
   0   9   6 958.813 165.682  44
   0   9   6 725.195 151.190  49
   0   9   6 848.699 118.124  47
   0   9   6 779.764 114.193  24
   0   9   7 223.063 166.468  44
   0   9   7 178.840 74.3453  12
   0   9   7 307.447 242.752  51
   0   9   7 300.328 135.156   8
   0   9   7 374.460 278.137   2
   0   9   7 78.0677 114.838  24
   0   9   7 301.754 109.131  15
   0   9   7 11.8861 124.625  32
   0   9   8 4386.18 257.986   8
   0   9   8 3994.67 260.624  43
   0   9   8 3883.67 284.962  44
   0   9   8 4083.25 344.988  51
   0   9   8 3491.97 261.747  32
   0   9   8 3774.39 230.014  12
   0   9   9 1407.67 250.469  55
   0   9   9 1059.18 266.489  51
   0   9   9 1362.50 159.694  32
   0   9   9 1545.94 206.366  44
   0   9   9 1371.03 159.402  43
   0   9  10 2741.64 228.016  32
   0   9  10 3152.33 232.318  43
   0   9  10 3150.05 269.213  44
   0   9  10 3128.48 343.561  51
   0   9  11 98.1023 126.850  32
   0   9  11-26.1835 159.940  43
   0   9  11 162.941 213.392  52
   0   9  12 893.880 156.305  32
   0   9  12 1329.52 310.855  51
   0   9  12 1262.07 181.256  43
   0   9  12 1064.48 224.830  52
   0   9  13 407.387 236.529  44
   0   9  13 318.231 220.386  52
   0   9  13 643.844 306.020  51
   0   9  13 242.465 170.817  43
   0   9  14-269.282 246.416  44
   0   9  14 47.4197 234.511  52
   0   9  14 30.9514 157.179  43
   0   9  14 41.4905 250.997  38
   0   9  14-238.934 293.604  51
   0   9  15 367.470 244.482  44
   0   9  15 165.592 163.765  43
   0   9  16 402.330 257.604  44
   0   9  16 399.498 160.560  43
   0   9  17 43.9741 245.491  44
   0   9  17-52.1036 154.925  43
   0   9  17 373.839 341.836  50
   0   9  18-95.0630 143.892  43
   0   9  18 91.7314 332.271  50
   0   9  19 317.546 140.390  43
   0   9  19 432.178 221.113  38
   0  10 -18 225.924 129.826  48
   0  10 -18 243.913 104.560  23
   0  10 -18 248.619 107.274  27
   0  10 -18 302.989 141.666  47
   0  10 -17 1048.96 152.332  48
   0  10 -17 978.758 112.773  40
   0  10 -17 971.715 126.290  23
   0  10 -17 1309.55 213.070  53
   0  10 -17 1054.96 161.815  47
   0  10 -16-58.0346 119.246  23
   0  10 -16 74.7393 98.2702  40
   0  10 -16 390.560 200.141  53
   0  10 -16 12.6404 158.921  47
   0  10 -15 2211.01 248.089  53
   0  10 -15 2017.56 196.433  47
   0  10 -15 1725.86 149.162  40
   0  10 -15 1688.31 163.404  23
   0  10 -15 1707.13 132.120  28
   0  10 -14 89.6156 105.409  40
   0  10 -14 44.6523 196.026  53
   0  10 -14-60.4106 99.9620  49
   0  10 -14 57.8411 156.784  47
   0  10 -14-31.5816 132.318  27
   0  10 -14 53.5801 86.2161  28
   0  10 -13 2154.58 202.640  47
   0  10 -13 2217.42 160.202  40
   0  10 -13 1929.66 164.878  49
   0  10 -13 1874.39 182.248  27
   0  10 -13 1968.00 153.258  28
   0  10 -12 1945.21 155.846  49
   0  10 -12 1641.50 147.548  40
   0  10 -12 1812.69 189.888  47
   0  10 -12 1800.89 189.257  45
   0  10 -12 1959.39 166.845  27
   0  10 -11 3860.68 245.407  27
   0  10 -11 3437.74 231.524  31
   0  10 -11 3735.77 283.589  53
   0  10 -11 3947.41 260.810  45
   0  10 -11 3490.67 237.196  49
   0  10 -11 3373.75 257.810  47
   0  10 -11 3494.29 230.645  40
   0  10 -11 3798.43 242.510  23
   0  10 -10 847.079 119.340  49
   0  10 -10 646.346 122.361  27
   0  10 -10 838.015 124.712  31
   0  10 -10 786.954 172.040  53
   0  10 -10 732.775 122.777  23
   0  10 -10 721.755 149.379  47
   0  10 -10 567.305 128.930   8
   0  10 -10 906.402 106.392  40
   0  10  -9 407.118 128.016  15
   0  10  -9 358.240 133.778  47
   0  10  -9 209.488 120.577  31
   0  10  -9 200.516 80.3828  12
   0  10  -9 257.332 139.529   8
   0  10  -9 199.066 107.496  49
   0  10  -9 165.039 89.6156  40
   0  10  -9 321.076 113.692  23
   0  10  -9 224.110 116.340  27
   0  10  -9 244.437 154.600  53
   0  10  -8 32.4623 139.558  15
   0  10  -8 10.5425 106.540  27
   0  10  -8 168.994 118.245  31
   0  10  -8 78.7108 151.434  53
   0  10  -8 70.9064 83.0185  40
   0  10  -8-54.4714 143.572   8
   0  10  -8 89.4353 105.452  49
   0  10  -8 129.776 102.864  48
   0  10  -8 59.5547 104.351  23
   0  10  -8-20.1866 81.8283  12
   0  10  -7 1571.23 173.567  15
   0  10  -7 1907.45 168.250  53
   0  10  -7 1637.32 156.554  31
   0  10  -7 1590.49 128.798  12
   0  10  -7 1609.45 146.079  27
   0  10  -7 1234.83 336.740   2
   0  10  -7 1662.57 137.141  48
   0  10  -7 1485.30 180.973   8
   0  10  -7 1552.68 140.530  23
   0  10  -7 1955.11 147.422  49
   0  10  -6 1316.11 167.103  15
   0  10  -6 1374.72 153.819  53
   0  10  -6 1500.60 250.771  33
   0  10  -6 1476.85 148.233  31
   0  10  -6 1468.36 118.933  12
   0  10  -6 1454.04 131.465  27
   0  10  -6 1216.93 243.861  29
   0  10  -6 1385.58 176.709   8
   0  10  -6 1316.43 318.408   2
   0  10  -6 1359.05 129.646  23
   0  10  -6 1658.37 138.831  49
   0  10  -5 810.948 148.360   7
   0  10  -5 795.493 224.748  29
   0  10  -5 610.643 103.181  27
   0  10  -5 589.164 128.507  53
   0  10  -5 745.250 146.163  15
   0  10  -5 647.158 127.321  31
   0  10  -5 738.216 235.455  33
   0  10  -5 768.113 88.5245  10
   0  10  -5 695.250 93.6091  12
   0  10  -5 448.669 103.983  49
   0  10  -5 738.079 99.5637  23
   0  10  -5 512.497 120.674  47
   0  10  -5 932.613 304.583   2
   0  10  -4 7145.14 436.950  43
   0  10  -4 7609.59 545.759   2
   0  10  -4 7080.73 426.641  53
   0  10  -4 6865.88 446.915   7
   0  10  -4 7453.92 423.081  39
   0  10  -4 7481.54 435.433  15
   0  10  -4 7035.10 421.055  27
   0  10  -4 7239.59 475.370  29
   0  10  -4 7668.51 429.786  31
   0  10  -4 8808.20 494.132  33
   0  10  -4 7512.53 427.822  47
   0  10  -4 6814.00 419.067  23
   0  10  -4 7335.55 416.041  10
   0  10  -4 7289.46 417.353  12
   0  10  -4 7685.06 426.264  49
   0  10  -3 75.6138 146.793   7
   0  10  -3 77.3246 152.047   3
   0  10  -3 337.516 302.024   2
   0  10  -3 123.415 103.607  39
   0  10  -3 99.2687 202.298  29
   0  10  -3 161.026 80.4874  27
   0  10  -3 101.326 124.109  43
   0  10  -3 157.133 127.963  15
   0  10  -3 148.392 116.840  31
   0  10  -3-76.0360 218.215  33
   0  10  -3 242.510 102.515  47
   0  10  -3 146.335 82.0041  12
   0  10  -3 234.119 77.7456  10
   0  10  -3 140.476 97.7584  49
   0  10  -3 136.317 195.819  51
   0  10  -3 117.843 99.4968  53
   0  10  -2 12624.2 748.288  39
   0  10  -2 13174.6 746.439  10
   0  10  -2 12552.5 771.061   7
   0  10  -2 13889.5 785.861  29
   0  10  -2 12740.0 747.763  27
   0  10  -2 15684.3 803.042  33
   0  10  -2 14614.2 757.891  31
   0  10  -2 13163.2 777.370   3
   0  10  -2 13350.4 755.915  49
   0  10  -2 14181.5 778.232  51
   0  10  -2 14720.3 754.611  47
   0  10  -2 13207.6 747.043  12
   0  10  -2 12799.5 758.943  43
   0  10  -1-6.84872 93.9704  39
   0  10  -1-90.5391 72.1551  10
   0  10  -1 0.83652 83.0531  12
   0  10  -1-38.0947 188.604  29
   0  10  -1 74.3983 89.6974  28
   0  10  -1-308.863 246.072  33
   0  10  -1 8.39583 127.400  43
   0  10  -1-34.5037 149.150   3
   0  10  -1-49.3995 218.712  51
   0  10  -1 159.247 112.912  49
   0  10  -1 118.847 99.1181  47
   0  10  -1-30.9818 138.054   7
   0  10   0 2114.99 200.831   7
   0  10   0 1815.65 263.373   5
   0  10   0 1728.81 332.915   2
   0  10   0 2250.43 150.712  10
   0  10   0 2183.30 161.032  39
   0  10   0 2614.77 246.701  29
   0  10   0 2403.99 161.281  28
   0  10   0 1889.13 184.166  15
   0  10   0 3366.03 287.641  33
   0  10   0 2421.69 213.267   3
   0  10   0 2301.08 187.893  49
   0  10   0 2365.78 262.474  51
   0  10   0 2424.70 168.286  47
   0  10   0 2383.26 157.994  12
   0  10   0 2369.12 187.306  43
   0  10   1 129.839 126.060  15
   0  10   1 259.841 87.4088  28
   0  10   1 100.347 131.588  31
   0  10   1 198.401 234.525  33
   0  10   1-34.5965 210.516   5
   0  10   1 77.8436 287.534   2
   0  10   1 250.716 222.446  51
   0  10   1 135.880 95.8202  47
   0  10   1 279.450 126.368  43
   0  10   1 95.2263 88.6434  39
   0  10   2 8493.14 519.120   7
   0  10   2 8093.21 559.559   5
   0  10   2 10267.7 605.716   2
   0  10   2 8588.79 488.844  10
   0  10   2 7332.69 491.265  39
   0  10   2 9148.76 495.737  28
   0  10   2 8256.60 503.103  15
   0  10   2 8611.19 504.087  31
   0  10   2 9037.79 525.784   3
   0  10   2 9690.84 544.562  51
   0  10   2 9043.56 498.955  47
   0  10   2 8995.29 506.308  43
   0  10   2 9410.26 492.826  12
   0  10   3 3584.89 243.084  43
   0  10   3 3713.14 381.375   2
   0  10   3 3385.32 212.894  10
   0  10   3 3645.73 223.885  28
   0  10   3 3350.02 236.887  15
   0  10   3 3767.40 221.219  12
   0  10   3 3611.01 244.220  31
   0  10   3 3695.33 258.337   7
   0  10   3 3430.17 324.986  51
   0  10   3 3312.65 256.194  49
   0  10   3 4064.80 233.049  47
   0  10   3 2974.65 254.451  44
   0  10   3 3955.27 269.435   3
   0  10   4 4028.35 277.175   7
   0  10   4 4163.17 230.242  10
   0  10   4 3819.79 255.317  15
   0  10   4 3905.33 238.386  28
   0  10   4 3747.81 256.182  31
   0  10   4 4120.90 288.256  38
   0  10   4 3765.76 246.560  47
   0  10   4 3057.13 272.745  44
   0  10   4 3983.72 232.403  12
   0  10   4 3590.17 261.992  43
   0  10   4 2901.28 282.190  49
   0  10   5 5126.14 365.029  38
   0  10   5 5694.82 316.329  28
   0  10   5 4744.16 358.928  49
   0  10   5 5419.59 325.466  47
   0  10   5 4642.48 345.855  44
   0  10   5 5239.23 328.506  15
   0  10   5 5310.44 310.755  12
   0  10   5 5090.72 306.535  10
   0  10   6 292.194 129.506  15
   0  10   6 329.554 93.3263  28
   0  10   6 262.377 288.996   2
   0  10   6 65.6507 269.524  51
   0  10   6 153.055 178.165  44
   0  10   6 279.263 85.2242  12
   0  10   6-20.8833 129.294  47
   0  10   6 157.335 178.389  49
   0  10   6 227.049 149.249   8
   0  10   6 370.454 194.957  38
   0  10   7 7526.58 466.940  38
   0  10   7 6849.78 411.794  12
   0  10   7 6873.55 428.121  15
   0  10   7 6235.82 448.175  44
   0  10   7 7684.44 498.788  51
   0  10   8-42.7063 207.020  38
   0  10   8 26.6229 80.2579  12
   0  10   8-35.0196 197.159  44
   0  10   8 59.5713 123.611  15
   0  10   8 156.525 134.484   8
   0  10   8 325.979 288.852  51
   0  10   9 1615.40 245.008  38
   0  10   9 1453.90 179.118  43
   0  10   9 1827.64 313.847  51
   0  10   9 1567.66 223.716  44
   0  10   9 1273.56 111.751  12
   0  10  10 1904.85 206.678  43
   0  10  10 1915.02 248.166  44
   0  10  10 1797.50 350.287  51
   0  10  10 2124.74 263.010  38
   0  10  11 1062.46 177.870  43
   0  10  11 1027.04 235.667  44
   0  10  11 1332.59 249.619  38
   0  10  11 886.695 327.119  51
   0  10  12 1399.51 191.094  43
   0  10  12 1049.87 254.740  38
   0  10  12 1233.68 343.424  51
   0  10  13 302.179 166.421  43
   0  10  13 441.567 249.482  38
   0  10  13 92.7320 306.339  51
   0  10  14 378.649 249.993  38
   0  10  14 216.583 177.099  43
   0  10  15 164.985 165.230  43
   0  10  15-117.210 240.973  44
   0  10  15-26.5285 254.543  38
   0  10  16 26.5243 161.210  43
   0  10  16 341.817 351.906  50
   0  10  16 229.482 239.881  38
   0  10  17 36.3759 149.987  43
   0  10  17 144.668 182.390  33
   0  10  17-281.259 235.242  38
   0  10  17 17.1362 333.003  50
   0  10  18 279.719 133.161  43
   0  10  18 542.294 301.253  50
   0  11 -17-13.9058 135.608  47
   0  11 -17-27.6491 109.054  48
   0  11 -17 289.250 84.0331  23
   0  11 -16 759.451 204.173  53
   0  11 -16 577.265 151.734  47
   0  11 -16 407.768 124.276  48
   0  11 -16 561.435 104.250  23
   0  11 -16 458.702 117.802  27
   0  11 -15-97.2150 147.177  47
   0  11 -15-64.8877 101.077  23
   0  11 -15-15.3200 114.483  27
   0  11 -15-2.22387 73.8222  28
   0  11 -15 185.344 125.618  48
   0  11 -14 1747.52 163.327  27
   0  11 -14 1712.27 131.947  28
   0  11 -14 1752.50 150.000  23
   0  11 -14 1692.11 183.737  47
   0  11 -14 1316.47 160.852  48
   0  11 -14 2022.85 190.663  45
   0  11 -13-25.6948 212.937  53
   0  11 -13 101.814 91.6823  28
   0  11 -13 21.2949 122.582  27
   0  11 -13 90.3251 153.111  47
   0  11 -13-45.0931 155.204  45
   0  11 -13 6.58488 108.346  23
   0  11 -13 19.8209 122.823  48
   0  11 -13-147.219 118.328  49
   0  11 -12 2350.96 208.456  47
   0  11 -12 1974.34 186.914  48
   0  11 -12 2654.34 250.357  53
   0  11 -12 2614.92 189.522  27
   0  11 -12 2272.75 171.072  28
   0  11 -12 2268.95 187.226  49
   0  11 -12 2298.95 177.660  23
   0  11 -12 2746.64 213.447  45
   0  11 -11 542.027 126.734  49
   0  11 -11 429.062 119.319  48
   0  11 -11 371.334 118.146  23
   0  11 -11 286.629 106.144  31
   0  11 -11 285.739 107.307  28
   0  11 -11 590.990 121.982  27
   0  11 -11 505.500 159.923  45
   0  11 -11 796.846 155.838  47
   0  11 -11 695.763 190.494  53
   0  11 -10 4710.53 313.003  49
   0  11 -10 5466.55 324.474  45
   0  11 -10 4671.86 324.126  47
   0  11 -10 4567.08 304.769  48
   0  11 -10 4818.05 306.718   8
   0  11 -10 4999.51 304.932  23
   0  11 -10 5555.08 335.253  53
   0  11 -10 5346.97 303.318  28
   0  11 -10 4778.16 308.104  27
   0  11 -10 4902.45 307.091  31
   0  11  -9 3627.74 250.760  31
   0  11  -9 3531.34 228.540  12
   0  11  -9 3768.49 240.417  23
   0  11  -9 3484.02 242.674  48
   0  11  -9 3201.08 260.616   8
   0  11  -9 4531.23 278.140  53
   0  11  -9 3769.95 244.157  27
   0  11  -9 3991.98 241.767  28
   0  11  -9 4108.32 252.189  49
   0  11  -8 2917.55 208.140  31
   0  11  -8 3092.50 182.226  12
   0  11  -8 2652.05 190.725  23
   0  11  -8 2321.24 191.168  48
   0  11  -8 2611.14 194.793  27
   0  11  -8 2974.28 194.862  28
   0  11  -8 2667.20 229.298  53
   0  11  -8 3312.83 225.491   8
   0  11  -8 2428.96 220.426  15
   0  11  -8 2454.58 203.462  49
   0  11  -7 15.0458 129.271  31
   0  11  -7 284.375 94.8890  12
   0  11  -7-163.447 128.385  49
   0  11  -7 2.49325 95.4415  23
   0  11  -7-12.1982 159.295   8
   0  11  -7-27.4469 154.428  53
   0  11  -7-79.8945 155.387  15
   0  11  -7 111.935 105.021  27
   0  11  -7 59.2935 107.454  28
   0  11  -6 70.3600 156.184  15
   0  11  -6 48.6691 136.253  53
   0  11  -6 127.061 161.509   8
   0  11  -6-127.734 126.675  47
   0  11  -6-104.677 243.328  33
   0  11  -6-19.3247 131.304  31
   0  11  -6 134.699 89.6323  12
   0  11  -6 49.1206 127.134  49
   0  11  -6 95.2446 108.155  28
   0  11  -6 37.9994 97.1450  27
   0  11  -6-35.6936 92.3457  23
   0  11  -5 1759.95 195.823  15
   0  11  -5 1703.05 175.181  53
   0  11  -5 1962.23 177.629  31
   0  11  -5 1847.44 146.398  12
   0  11  -5 2165.51 209.337   8
   0  11  -5 2209.48 357.764   2
   0  11  -5 1695.63 169.633  47
   0  11  -5 1793.59 150.838  27
   0  11  -5 1747.80 152.593  28
   0  11  -5 1704.03 270.419  29
   0  11  -5 1877.57 139.499  23
   0  11  -5 1872.10 173.626  49
   0  11  -4 232.838 157.922  15
   0  11  -4 415.346 120.645  53
   0  11  -4 160.734 139.224  31
   0  11  -4 90.7364 259.229  33
   0  11  -4 276.688 92.8212  12
   0  11  -4 273.556 126.669  49
   0  11  -4 342.515 123.860  47
   0  11  -4 298.733 172.261   8
   0  11  -4 6.42349 341.722   2
   0  11  -4 302.873 228.722  29
   0  11  -4 209.346 97.6070  27
   0  11  -4 291.460 106.846  28
   0  11  -3 5775.44 401.978  29
   0  11  -3 5165.82 355.515  15
   0  11  -3 5370.43 346.084  31
   0  11  -3 5907.08 423.737  33
   0  11  -3 5457.94 344.044  49
   0  11  -3 5315.90 399.981  51
   0  11  -3 5879.25 341.554  47
   0  11  -3 5394.08 325.070  10
   0  11  -3 5402.67 490.754   2
   0  11  -3 5611.87 327.713  12
   0  11  -3 5927.88 364.684   8
   0  11  -3 5696.06 355.727  43
   0  11  -2 1899.98 252.736  29
   0  11  -2 1671.36 159.319  47
   0  11  -2 1380.63 171.620  49
   0  11  -2 1784.12 131.840  10
   0  11  -2 1911.96 178.054  31
   0  11  -2 2047.60 291.719  33
   0  11  -2 1477.76 261.597  51
   0  11  -2 1574.81 153.419  39
   0  11  -2 1694.08 187.685  43
   0  11  -2 1997.40 137.891  12
   0  11  -1 12995.8 712.857  29
   0  11  -1 11326.9 667.803  28
   0  11  -1 14658.1 746.534  33
   0  11  -1 12607.4 725.861  51
   0  11  -1 12314.5 684.664  49
   0  11  -1 13334.5 674.169  47
   0  11  -1 11046.9 664.035  10
   0  11  -1 10870.5 666.297  39
   0  11  -1 12218.4 682.198  43
   0  11  -1 11746.0 665.863  12
   0  11   0 471.059 109.874  39
   0  11   0 441.454 222.891  29
   0  11   0 556.585 111.808  28
   0  11   0 1164.94 293.844  33
   0  11   0 553.799 275.626  51
   0  11   0 529.206 159.943  49
   0  11   0 739.637 120.110  47
   0  11   0 535.294 92.7338  10
   0  11   0 468.188 102.264  12
   0  11   0 826.809 164.613  15
   0  11   0 62.6620 339.628   2
   0  11   0 566.189 151.568  43
   0  11   1 11490.1 619.507  33
   0  11   1 10253.5 539.729  31
   0  11   1 9546.71 587.227  51
   0  11   1 9122.46 529.375  47
   0  11   1 9330.19 539.991  43
   0  11   1 9839.79 654.615   2
   0  11   1 9461.42 524.881  28
   0  11   1 10055.8 580.112  29
   0  11   1 8079.05 520.027  39
   0  11   1 8549.63 537.830  15
   0  11   2 1948.65 153.009  39
   0  11   2 2160.83 195.354  15
   0  11   2 2076.49 220.920   8
   0  11   2 2107.53 364.910   2
   0  11   2 2417.68 261.762  29
   0  11   2 2122.63 161.539  28
   0  11   2 2093.98 191.163  31
   0  11   2 2137.38 319.134  33
   0  11   2 2431.16 311.909  51
   0  11   2 2283.53 171.396  47
   0  11   2 1928.46 142.789  10
   0  11   2 1833.63 152.474  12
   0  11   2 2164.38 196.510  43
   0  11   3 745.641 159.113  31
   0  11   3 679.624 104.377  12
   0  11   3 491.451 127.142  47
   0  11   3 525.374 204.755  49
   0  11   3 716.022 162.903  43
   0  11   3 583.677 334.826   2
   0  11   3 867.889 279.088  51
   0  11   3 665.143 112.031  28
   0  11   3 574.088 153.469  15
   0  11   3 833.617 182.252   8
   0  11   4 4413.92 300.313  15
   0  11   4 4488.10 277.329  28
   0  11   4 4479.58 399.631  51
   0  11   4 3749.67 331.181  49
   0  11   4 4618.03 271.171  12
   0  11   4 3983.70 304.203  44
   0  11   4 4663.16 303.270  43
   0  11   4 4578.57 441.367   2
   0  11   4 4809.93 310.326   8
   0  11   4 4559.05 287.542  47
   0  11   5-26.3592 166.057   8
   0  11   5 93.8608 312.049   2
   0  11   5 178.205 90.5624  12
   0  11   5-28.9925 181.298  44
   0  11   5 92.9355 162.383  43
   0  11   5 3.59149 100.262  28
   0  11   5-42.5530 200.566  49
   0  11   5 154.570 131.143  47
   0  11   5-55.3619 193.452  38
   0  11   5-43.5087 143.917  15
   0  11   6 997.331 164.033  15
   0  11   6 1221.03 114.571  12
   0  11   6 910.370 208.354  44
   0  11   6 1269.53 226.710  38
   0  11   6 1522.48 177.932   8
   0  11   7 108.068 148.338   8
   0  11   7-83.9909 315.939  51
   0  11   7 84.4984 87.4421  12
   0  11   7 32.2605 193.900  44
   0  11   7 9.03194 222.193  38
   0  11   7 12.8281 143.203  15
   0  11   8 398.433 141.735   8
   0  11   8 506.196 342.223  51
   0  11   8 363.359 85.6612  12
   0  11   8 255.920 204.421  44
   0  11   8-11.6588 219.801  38
   0  11   8 83.6619 136.440  15
   0  11   9-21.8344 211.900  44
   0  11   9 23.6333 123.163   8
   0  11   9 103.646 78.4352  12
   0  11   9 5.93595 345.771  51
   0  11   9 181.098 230.334  38
   0  11  10 2791.41 247.109  43
   0  11  10 2685.94 300.709  38
   0  11  10 2803.66 281.917  44
   0  11  10 3637.10 384.732  51
   0  11  11 308.290 172.762  43
   0  11  11 263.046 251.919  38
   0  11  11 272.820 226.106  44
   0  11  11 580.196 363.533  51
   0  11  12 933.716 185.432  43
   0  11  12 1217.95 250.552  38
   0  11  12 663.145 241.604  44
   0  11  12 756.017 361.631  51
   0  11  13 928.484 184.020  43
   0  11  13 676.647 256.907  38
   0  11  13 350.553 240.564  44
   0  11  14 192.317 246.592  38
   0  11  14 273.308 157.455  43
   0  11  15 368.070 219.969  38
   0  11  15 23.1358 217.753  33
   0  11  15 275.710 342.375  50
   0  11  15 505.791 156.569  43
   0  11  16 129.112 212.565  38
   0  11  16 136.083 186.080  33
   0  11  16-88.5572 142.061  43
   0  11  16-125.992 335.914  50
   0  11  17 161.448 129.589  43
   0  11  17 284.469 312.450  50
   0  11  17 100.626 204.124  38
   0  12 -16-1.79842 93.4459  27
   0  12 -16-31.5292 126.423  47
   0  12 -15 211.376 103.890  27
   0  12 -15 504.810 137.227  47
   0  12 -14 184.922 108.198  27
   0  12 -14 263.346 78.4931  28
   0  12 -14 219.864 198.057  53
   0  12 -14 103.758 141.188  47
   0  12 -14 201.183 149.667  45
   0  12 -13 1578.82 150.017  27
   0  12 -13 1659.80 129.544  28
   0  12 -13 1300.04 177.045  47
   0  12 -13 1713.46 183.594  45
   0  12 -13 1902.59 224.663  53
   0  12 -12-17.6867 96.4342  28
   0  12 -12 68.7768 113.848  27
   0  12 -12 159.694 131.433  49
   0  12 -12-10.4186 150.002  47
   0  12 -12 287.001 157.221  45
   0  12 -12 191.134 184.838  53
   0  12 -11 3944.57 288.475  53
   0  12 -11 3619.18 235.553  27
   0  12 -11 3475.44 230.057  28
   0  12 -11 3472.75 259.847  47
   0  12 -11 3244.67 249.719  49
   0  12 -11 3874.06 257.880  45
   0  12 -10 549.054 142.598  49
   0  12 -10 202.026 89.6545  23
   0  12 -10 532.374 153.842  45
   0  12 -10 108.391 117.967  31
   0  12 -10 445.608 109.379  28
   0  12 -10 184.931 117.679  27
   0  12 -10 313.551 186.398  53
   0  12  -9 1896.39 133.582  12
   0  12  -9 1641.90 137.019  23
   0  12  -9 1797.89 185.588  45
   0  12  -9 1789.37 169.547   8
   0  12  -9 1616.23 194.020  53
   0  12  -9 1711.24 153.289  28
   0  12  -9 1850.85 152.863  27
   0  12  -9 1978.50 180.938  49
   0  12  -9 1728.41 169.298  31
   0  12  -8 740.030 103.874  12
   0  12  -8 927.426 100.016  23
   0  12  -8 865.325 126.470  28
   0  12  -8 946.529 118.181  27
   0  12  -8 961.964 156.725  49
   0  12  -8 586.545 160.785   8
   0  12  -8 938.175 178.307  53
   0  12  -8 851.176 141.344  31
   0  12  -7 1696.24 175.599  31
   0  12  -7 1650.47 195.202  15
   0  12  -7 1997.64 184.916  49
   0  12  -7 1681.33 153.342  27
   0  12  -7 1776.07 157.027  28
   0  12  -7 1832.00 196.739   8
   0  12  -7 1847.23 142.290  12
   0  12  -7 1940.99 189.915  53
   0  12  -6-90.1135 139.598  31
   0  12  -6 45.6063 97.0039  12
   0  12  -6 99.4361 134.368  47
   0  12  -6 35.8637 149.598  49
   0  12  -6-47.0500 165.140   8
   0  12  -6 104.268 108.784  28
   0  12  -6 176.355 105.913  27
   0  12  -6 120.294 160.926  15
   0  12  -6 209.592 149.511  53
   0  12  -5 6783.93 383.520  12
   0  12  -5 5815.70 396.820  53
   0  12  -5 7183.25 415.372   8
   0  12  -5 5943.26 456.867  29
   0  12  -5 6653.19 388.979  28
   0  12  -5 6231.35 399.259  47
   0  12  -5 6446.16 412.978  15
   0  12  -5 6877.54 480.029  33
   0  12  -5 6773.09 400.936  31
   0  12  -5 6800.20 409.352  49
   0  12  -4 2617.32 186.428  12
   0  12  -4 2539.17 200.529  53
   0  12  -4 2682.25 236.042   8
   0  12  -4 2435.80 233.534  15
   0  12  -4 3228.99 210.157  47
   0  12  -4 2559.41 218.545  31
   0  12  -4 2720.88 328.177  33
   0  12  -4 2485.62 295.159  29
   0  12  -4 2613.80 193.951  28
   0  12  -4 2976.28 229.200  49
   0  12  -3 741.637 246.834  29
   0  12  -3 770.577 158.292  31
   0  12  -3 894.893 290.527  33
   0  12  -3 722.995 246.808  51
   0  12  -3 646.821 141.550  47
   0  12  -3 1582.99 347.733   2
   0  12  -3 609.941 175.983  15
   0  12  -3 897.593 169.317  49
   0  12  -3 872.121 113.763  12
   0  12  -3 999.437 183.978   8
   0  12  -2 7302.34 420.217  12
   0  12  -2 7477.31 563.638   2
   0  12  -2 6883.12 447.202  43
   0  12  -2 7057.14 437.508  31
   0  12  -2 7511.67 522.124  33
   0  12  -2 6702.74 499.019  51
   0  12  -2 7069.45 445.434  49
   0  12  -2 7467.77 483.636  29
   0  12  -2 7488.36 431.203  47
   0  12  -1 22.2702 164.332  15
   0  12  -1 254.216 245.202  29
   0  12  -1-32.0245 106.397  28
   0  12  -1 8.88743 288.322  33
   0  12  -1-115.741 277.281  51
   0  12  -1 44.6792 127.862  47
   0  12  -1 233.685 160.978  43
   0  12  -1-11.7217 166.497  49
   0  12  -1 27.6233 98.7684  12
   0  12   0 2583.59 228.707  15
   0  12   0 2637.38 190.150  28
   0  12   0 3086.88 293.591  29
   0  12   0 2988.19 341.225  33
   0  12   0 2484.30 247.282  49
   0  12   0 2553.61 343.408  51
   0  12   0 2796.62 237.305   8
   0  12   0 2798.68 393.360   2
   0  12   0 2878.75 233.870  43
   0  12   0 2515.97 202.996  47
   0  12   0 2862.43 183.305  12
   0  12   0 2341.63 186.230  39
   0  12   1 1246.52 180.419  15
   0  12   1 1552.73 256.975  29
   0  12   1 1390.32 138.023  28
   0  12   1 1360.89 177.751  31
   0  12   1 1898.62 334.209  33
   0  12   1 1756.87 311.085  51
   0  12   1 1480.50 155.124  47
   0  12   1 1418.11 191.187  43
   0  12   1 1329.07 346.458   2
   0  12   1 1297.03 133.127  39
   0  12   1 1541.37 192.987   8
   0  12   2 650.132 165.664  15
   0  12   2 771.108 139.012  47
   0  12   2 777.655 106.603  12
   0  12   2 883.248 181.073   8
   0  12   2 417.907 333.791   2
   0  12   2 607.779 177.454  43
   0  12   2 557.183 320.764  51
   0  12   2 840.490 311.906  33
   0  12   2 755.670 118.553  28
   0  12   2 918.893 250.946  29
   0  12   3 4715.82 360.255  29
   0  12   3 4071.30 269.171  28
   0  12   3 4446.49 301.642  43
   0  12   3 4488.93 283.890  47
   0  12   3 3481.39 413.780  51
   0  12   3 3462.54 333.133  49
   0  12   3 4874.69 302.577   8
   0  12   3 3552.72 293.635  15
   0  12   3 4569.05 262.987  12
   0  12   4 397.018 244.443  29
   0  12   4 397.229 109.722  28
   0  12   4 349.101 175.511  43
   0  12   4 493.061 229.049  49
   0  12   4 238.480 137.381  47
   0  12   4 398.340 102.847  12
   0  12   4 456.182 169.731   8
   0  12   4 224.831 309.120  51
   0  12   4 384.938 157.904  15
   0  12   5 785.338 117.738  12
   0  12   5 1037.82 178.605   8
   0  12   5 1120.60 323.901  33
   0  12   5 687.873 168.335  15
   0  12   5 1093.28 186.971  43
   0  12   6-23.5925 156.828   8
   0  12   6-45.8972 309.483  33
   0  12   6-139.629 154.043  15
   0  12   6 67.9367 93.3087  12
   0  12   7 1841.80 140.708  12
   0  12   7 2022.98 184.028   8
   0  12   7 1959.17 350.328  51
   0  12   7 1613.66 219.215  38
   0  12   7 1273.68 328.797  33
   0  12   8 579.155 90.0902  12
   0  12   8 367.257 212.376  38
   0  12   8 118.205 140.537   8
   0  12   8 387.491 308.915  33
   0  12   8 782.477 363.885  51
   0  12   9-160.186 213.560  38
   0  12   9 60.1399 124.783   8
   0  12   9 89.2856 294.864  33
   0  12   9 243.355 371.710  51
   0  12  10 16.3471 171.525  43
   0  12  10 56.9362 288.143  33
   0  12  10 246.434 347.791  51
   0  12  10 172.294 228.798  38
   0  12  11 122.401 167.115  43
   0  12  11-237.343 275.027  33
   0  12  11 23.3361 364.415  51
   0  12  11 153.922 225.555  38
   0  12  12 134.504 158.775  43
   0  12  12-204.869 254.100  33
   0  12  12 117.271 224.670  38
   0  12  13 605.535 166.883  43
   0  12  13 323.174 239.444  33
   0  12  13 273.410 335.087  50
   0  12  13 213.589 218.095  38
   0  12  14 149.367 157.043  43
   0  12  14 76.4083 212.483  33
   0  12  14 214.783 338.262  50
   0  12  14-71.3708 213.542  38
   0  12  15 462.963 140.740  43
   0  12  15 305.148 196.311  38
   0  12  15 242.454 184.837  33
   0  12  15 138.243 325.222  50
   0  13 -14 207.668 61.7966  28
   0  13 -14 151.183 126.708  47
   0  13 -13 52.0264 74.6089  28
   0  13 -13 217.810 137.919  45
   0  13 -13 185.835 135.671  47
   0  13 -12 1920.58 184.685  47
   0  13 -12 2034.69 144.808  28
   0  13 -12 1904.05 186.088  45
   0  13 -11 46.4439 94.7986  28
   0  13 -11 3.51575 146.278  45
   0  13 -10 2268.29 173.136  28
   0  13 -10 2654.29 202.395  45
   0  13 -10 2338.97 210.930  49
   0  13  -9 1081.27 148.865   8
   0  13  -9 1667.89 188.238  49
   0  13  -9 1687.51 140.110  28
   0  13  -9 1594.30 170.124  45
   0  13  -8 1897.13 183.188  45
   0  13  -8 1911.50 157.745  28
   0  13  -8 2087.30 185.506   8
   0  13  -8 2359.20 202.670  49
   0  13  -8 1532.68 173.642  31
   0  13  -8 1750.09 191.548  53
   0  13  -8 1974.55 144.260  12
   0  13  -7 1582.42 188.463  49
   0  13  -7 1038.58 158.134  31
   0  13  -7 1223.28 120.467  12
   0  13  -7 1232.73 138.323  28
   0  13  -7 1312.01 161.437  45
   0  13  -7 1373.96 167.163  47
   0  13  -7 1109.12 173.837   8
   0  13  -6 683.965 177.309  49
   0  13  -6 909.039 153.387  47
   0  13  -6 779.287 148.796  31
   0  13  -6 997.321 113.479  12
   0  13  -6 755.612 128.776  28
   0  13  -6 1172.42 172.498   8
   0  13  -5 1428.68 188.807   8
   0  13  -5 1386.10 167.632  31
   0  13  -5 1275.36 141.653  28
   0  13  -5 1455.41 131.545  12
   0  13  -5 1656.56 164.761  47
   0  13  -5 1278.82 202.082  49
   0  13  -5 963.138 189.817  15
   0  13  -4 1091.38 153.661  47
   0  13  -4 1351.38 187.484   8
   0  13  -4 1162.95 288.776  33
   0  13  -4 1159.25 166.013  31
   0  13  -4 1135.46 123.110  12
   0  13  -4 1145.06 199.450  49
   0  13  -4 1083.87 186.384  15
   0  13  -3 1407.94 204.883   8
   0  13  -3 1563.52 315.325  33
   0  13  -3 1664.89 186.606  31
   0  13  -3 1732.35 146.210  12
   0  13  -3 1786.43 271.027  29
   0  13  -3 1430.62 205.384  15
   0  13  -3 2249.30 177.507  47
   0  13  -3 1819.34 214.537  49
   0  13  -2 375.679 195.970  49
   0  13  -2 307.029 138.105  47
   0  13  -2 266.374 155.336  31
   0  13  -2 223.229 296.431  33
   0  13  -2 580.135 109.162  12
   0  13  -2 88.7524 275.754  51
   0  13  -2 257.628 116.214  28
   0  13  -2 583.046 239.918  29
   0  13  -1 884.177 188.532  15
   0  13  -1 1098.20 132.060  28
   0  13  -1 1164.78 253.801  29
   0  13  -1 1095.41 307.279  51
   0  13  -1 1505.52 197.622  43
   0  13  -1 1186.43 156.103  47
   0  13  -1 1255.28 317.262  33
   0  13  -1 1124.26 212.802  49
   0  13  -1 1095.13 122.460  12
   0  13   0 1303.06 131.465  12
   0  13   0 1666.26 204.518  43
   0  13   0 1623.39 165.052  47
   0  13   0 1213.91 229.908  49
   0  13   0 1370.64 192.580   8
   0  13   0 1461.60 328.298  33
   0  13   0 1450.77 264.750  29
   0  13   0 1499.80 140.155  28
   0  13   0 1326.64 322.708  51
   0  13   0 1154.42 192.100  15
   0  13   1 116.780 180.838  43
   0  13   1 221.253 138.508  47
   0  13   1 67.7573 174.473   8
   0  13   1-184.767 313.084  33
   0  13   1-73.2078 240.968  29
   0  13   1-9.04972 108.728  28
   0  13   1 37.1227 166.669  15
   0  13   1 67.3619 322.865  51
   0  13   1-104.766 278.599  50
   0  13   2 990.494 118.791  12
   0  13   2 1294.23 184.429  43
   0  13   2 1234.92 158.423  47
   0  13   2 1056.49 181.948   8
   0  13   2 482.800 320.408  33
   0  13   2 1056.81 128.875  28
   0  13   2 1359.57 256.584  29
   0  13   2 754.653 176.333  15
   0  13   2 1143.21 309.507  50
   0  13   2 1241.66 330.349  51
   0  13   3 162.461 97.9986  12
   0  13   3 233.803 182.913  43
   0  13   3-86.4786 146.159  47
   0  13   3-114.227 321.173  33
   0  13   3 232.258 311.979  50
   0  13   3 146.163 334.298  51
   0  13   3 158.180 106.614  28
   0  13   3 219.511 233.543  29
   0  13   3 215.536 161.898  15
   0  13   3 19.3774 164.150   8
   0  13   4 1654.18 196.366   8
   0  13   4 1784.65 348.048  51
   0  13   4 2020.05 148.646  12
   0  13   4 1726.81 274.805  29
   0  13   4 1948.04 217.506  43
   0  13   4 1488.77 196.101  15
   0  13   5 137.411 92.5241  12
   0  13   5-288.647 361.695  51
   0  13   5-178.602 184.298  43
   0  13   5 95.6649 149.392   8
   0  13   5 173.465 243.792  29
   0  13   6 1481.74 122.363  12
   0  13   6 1192.34 194.162  43
   0  13   6 1425.71 316.437  33
   0  13   6 1023.71 261.215  29
   0  13   6 1100.49 169.624   8
   0  13   7-37.5037 302.440  33
   0  13   7 113.469 226.018  29
   0  13   7 26.7445 86.3683  12
   0  13   7 116.039 132.806   8
   0  13   8-55.8496 284.879  33
   0  13   8 91.7566 233.748  29
   0  13   8 23.5320 378.938  51
   0  13   8 334.618 125.576   8
   0  13   9 275.360 280.598  33
   0  13   9-65.6141 350.600  50
   0  13   9 354.194 369.193  51
   0  13  10 186.308 261.400  33
   0  13  10 241.596 356.695  50
   0  13  11-90.1584 248.211  33
   0  13  11 221.517 153.766  43
   0  13  12 541.901 230.148  33
   0  13  12 433.444 162.027  43
   0  13  13 51.4024 201.244  33
   0  13  13 444.502 145.016  43
   0  13  13 188.005 170.747  29
   0  13  13 334.423 318.058  50
   0  14 -11 1638.47 153.635  45
   0  14 -11 1474.97 122.465  28
   0  14 -10 264.071 128.942  45
   0  14 -10 191.458 93.1553  28
   0  14  -9 3244.01 245.527  49
   0  14  -9 3266.07 231.402  47
   0  14  -9 3250.47 227.404  45
   0  14  -9 3217.77 210.677  28
   0  14  -8 1849.37 194.976  49
   0  14  -8 1478.59 161.503  45
   0  14  -8 1529.99 137.745  28
   0  14  -8 1632.09 168.761  47
   0  14  -7 659.091 115.630  28
   0  14  -7 841.074 188.469  49
   0  14  -7 604.735 144.677   8
   0  14  -7 630.653 145.004  47
   0  14  -7 781.044 134.212  45
   0  14  -6 2197.08 184.849  45
   0  14  -6 2333.51 164.851  12
   0  14  -6 2452.96 236.746  49
   0  14  -6 2290.45 176.932  28
   0  14  -6 2108.42 200.506   8
   0  14  -6 2761.09 196.207  47
   0  14  -5 727.142 104.067  12
   0  14  -5 583.629 198.658  49
   0  14  -5 574.354 117.926  28
   0  14  -5 345.935 124.039  45
   0  14  -5 702.243 146.197  47
   0  14  -5 535.910 157.690   8
   0  14  -4 2016.29 238.137  49
   0  14  -4 2277.16 189.410  47
   0  14  -4 1884.60 202.212   8
   0  14  -4 2082.54 157.804  12
   0  14  -3-8.94933 100.592  12
   0  14  -3 83.4656 198.514  49
   0  14  -3-43.3382 274.539  33
   0  14  -3-8.07406 157.211   8
   0  14  -3-97.8615 140.381  47
   0  14  -2 2696.04 324.689  33
   0  14  -2 2097.57 169.800  28
   0  14  -2 1881.81 260.180  29
   0  14  -2 2160.91 163.926  12
   0  14  -2 2406.09 192.819  47
   0  14  -2 2101.91 250.273  49
   0  14  -1 740.713 301.493  33
   0  14  -1 765.589 123.091  28
   0  14  -1 1110.12 239.807  29
   0  14  -1 985.671 116.266  12
   0  14  -1 995.563 151.034  47
   0  14  -1 497.879 224.785  49
   0  14   0-43.3925 226.659  49
   0  14   0 441.462 145.101  47
   0  14   0 457.356 168.839   8
   0  14   0 488.170 104.126  12
   0  14   0 299.666 302.954  33
   0  14   0 140.634 292.229  51
   0  14   0 318.524 109.984  28
   0  14   0 484.845 231.315  29
   0  14   1 574.360 164.497   8
   0  14   1 704.818 147.281  47
   0  14   1 1066.65 311.993  33
   0  14   1 750.207 117.119  28
   0  14   1 529.233 233.083  29
   0  14   1 1129.67 193.469  43
   0  14   1 245.465 328.207  51
   0  14   2 171.944 175.713  43
   0  14   2 51.6818 97.6526  12
   0  14   2-85.0516 297.927  33
   0  14   2 55.1614 157.466   8
   0  14   2 11.5022 102.495  28
   0  14   2 130.445 223.401  29
   0  14   2-212.369 308.933  51
   0  14   3 1060.79 188.746  43
   0  14   3 746.769 109.488  12
   0  14   3 688.078 306.802  33
   0  14   3 679.406 310.923  50
   0  14   3 856.569 349.834  51
   0  14   3 756.808 229.912  29
   0  14   3 623.526 161.242   8
   0  14   4 546.370 100.837  12
   0  14   4 556.730 148.362   8
   0  14   4 827.236 327.672  50
   0  14   4 767.826 345.683  51
   0  14   4 412.273 180.875  43
   0  14   4 554.693 228.313  29
   0  14   5 1038.50 110.523  12
   0  14   5 682.485 228.052  29
   0  14   5 891.635 357.816  51
   0  14   5 1022.50 332.046  50
   0  14   5 1086.11 149.954   8
   0  14   5 1222.30 183.427  43
   0  14   6-33.9529 127.511   8
   0  14   6-82.5247 279.090  33
   0  14   6-34.2245 205.880  29
   0  14   6-40.6716 176.212  43
   0  14   6-55.2783 335.111  50
   0  14   7 238.639 264.808  33
   0  14   7 57.4705 203.124  29
   0  14   7 486.999 175.745  43
   0  14   7 748.802 337.818  50
   0  14   8-249.613 259.995  33
   0  14   8 461.114 330.911  50
   0  14   8 98.1370 193.172  29
   0  14   9 15.3829 243.867  33
   0  14   9 254.326 321.174  50
   0  14   9 191.337 186.667  29
   0  14  10 311.031 231.267  33
   0  14  10-232.251 330.855  50
   0  14  10 86.6122 169.049  29
   0  14  11 213.229 205.095  33
   0  14  11 90.1214 315.325  50
   0  14  11 110.324 153.900  29
   0  15  -8 3683.26 233.594  28
   0  15  -8 4072.11 251.209  47
   0  15  -7 2518.66 177.763  28
   0  15  -7 2772.60 200.154  47
   0  15  -6 649.921 183.600  49
   0  15  -6 497.848 135.962  47
   0  15  -6 593.758 105.345  28
   0  15  -5 2371.59 235.423  49
   0  15  -5 2240.41 186.322   8
   0  15  -5 2257.10 170.880  28
   0  15  -5 2755.01 192.729  47
   0  15  -4 200.561 136.641   8
   0  15  -4 131.886 129.765  47
   0  15  -4 110.789 193.780  49
   0  15  -3 1488.42 173.618   8
   0  15  -3 1494.38 142.160  28
   0  15  -3 1813.92 137.939  12
   0  15  -2 447.648 95.3962  12
   0  15  -2 286.890 103.309  28
   0  15  -1 717.820 264.898  33
   0  15  -1 1063.34 148.964  47
   0  15  -1 936.393 110.421  12
   0  15  -1 881.967 114.539  28
   0  15   0 1104.16 281.250  33
   0  15   0 897.708 163.788  47
   0  15   0 1027.02 159.713   8
   0  15   0 1500.85 120.669  12
   0  15   1 169.586 269.625  33
   0  15   1 19.2561 137.086   8
   0  15   1 117.912 191.961  29
   0  15   2 133.100 268.248  33
   0  15   2 145.897 133.030   8
   0  15   2 80.9244 89.8875  12
   0  15   2-61.6182 190.083  29
   0  15   3 431.738 182.239  29
   0  15   3 548.035 270.820  33
   0  15   3 418.786 128.609   8
   0  15   4 609.133 255.764  33
   0  15   4 404.201 126.373   8
   0  15   4 613.377 181.681  29
   0  15   4 510.176 160.241  43
   0  15   5-267.462 176.501  29
   0  15   5-47.3622 160.762  43
   0  15   6 426.662 172.712  29
   0  15   6 744.970 162.075  43
   0  15   7-156.947 225.659  33
   0  15   7 171.504 154.033  29
   0  15   7 83.9502 294.759  50
   0  15   7-237.581 150.463  43
   0  15   8-170.310 214.361  33
  -1  15   4 13.2570 171.736  29
  -1  15   3 939.503 188.420  29
  -1  15   2 485.921 247.690  33
  -1  15   2 572.055 188.779  29
  -1  15   1 210.935 187.376  29
  -1  15  -2 27.8914 143.006  47
  -1  15  -2 249.805 88.0826  28
  -1  15  -3 52.7412 134.389  47
  -1  15  -3 193.897 87.9444  28
  -1  15  -4 11.6157 128.339  47
  -1  15  -4 312.758 197.253  49
  -1  15  -4 54.6348 86.0597  28
  -1  15  -5 645.151 132.104  47
  -1  15  -5 458.253 187.830  49
  -1  15  -5 491.627 94.1744  28
  -1  14   9 154.567 202.950  33
  -1  14   9 615.391 176.954  29
  -1  14   9 485.744 133.194  43
  -1  14   8 452.093 224.112  33
  -1  14   8 328.605 186.983  29
  -1  14   8 233.556 141.086  43
  -1  14   8 713.668 316.685  50
  -1  14   7 32.9988 237.799  33
  -1  14   7 151.597 190.796  29
  -1  14   7-1.32864 143.699  43
  -1  14   7-31.7938 332.908  50
  -1  14   6 962.682 268.398  33
  -1  14   6 1249.65 224.172  29
  -1  14   6 1605.62 174.218  43
  -1  14   6 1398.42 323.133  50
  -1  14   5 213.844 260.112  33
  -1  14   5 580.316 217.814  29
  -1  14   5 229.922 151.845  43
  -1  14   5 486.361 313.040  50
  -1  14   5 206.869 339.617  51
  -1  14   4 789.276 283.263  33
  -1  14   4 752.020 330.925  51
  -1  14   4 973.228 307.065  50
  -1  14   4 236.917 227.452  29
  -1  14   4 956.807 166.761  43
  -1  14   3 53.5065 339.666  51
  -1  14   3 68.9774 162.728  43
  -1  14   3 84.8876 231.733  29
  -1  14   2 630.411 154.261  15
  -1  14   2 818.063 242.468  29
  -1  14   2 743.841 148.406   8
  -1  14   2 638.136 334.588  51
  -1  14   2 808.957 166.930  43
  -1  14   1 571.824 287.872  33
  -1  14   1 343.873 97.1631  28
  -1  14   1 641.285 236.706  29
  -1  14   1 488.240 306.906  51
  -1  14   1 228.816 151.281  15
  -1  14   1 450.770 147.376   8
  -1  14   0 182.149 148.533   8
  -1  14   0 303.674 292.736  33
  -1  14   0 295.396 244.504  29
  -1  14   0 75.3537 97.9121  28
  -1  14   0-370.671 149.575  47
  -1  14   0 123.188 156.460  15
  -1  14   0 463.480 292.484  51
  -1  14  -1-42.9951 148.448   8
  -1  14  -1-28.3396 291.926  33
  -1  14  -1 181.109 235.146  29
  -1  14  -1 20.0644 98.1686  28
  -1  14  -1 1.65676 142.620  47
  -1  14  -1 12.9773 279.426  51
  -1  14  -1 267.681 159.713  15
  -1  14  -2 361.894 104.487  28
  -1  14  -2 416.976 235.585  29
  -1  14  -2 369.628 149.294  47
  -1  14  -3 155.928 101.191  28
  -1  14  -3 250.326 146.347   8
  -1  14  -3 367.458 144.516  47
  -1  14  -3 116.798 206.642  49
  -1  14  -4 43.3818 139.507  47
  -1  14  -4 86.0455 204.292  49
  -1  14  -4 126.792 102.547  28
  -1  14  -5 668.154 204.027  49
  -1  14  -6 763.424 198.500  49
  -1  14  -7 2159.93 217.532  49
  -1  14  -7 1702.83 146.373  28
  -1  14  -8 284.598 175.280  49
  -1  14  -8 316.161 95.5456  28
  -1  14  -9 1312.04 192.181  49
  -1  14  -9 1468.02 157.034  47
  -1  14  -9 1544.94 129.339  28
  -1  14 -10 644.652 132.337  47
  -1  14 -10 709.792 96.8056  28
  -1  14 -10 636.704 152.432  49
  -1  13  12 67.9330 175.584  33
  -1  13  12 150.454 166.090  29
  -1  13  11 381.329 206.094  33
  -1  13  11 276.684 190.804  29
  -1  13  11 590.609 146.786  43
  -1  13  10 73.9022 221.436  33
  -1  13  10-43.4494 344.317  50
  -1  13  10-62.9561 332.035  51
  -1  13  10-213.219 198.776  29
  -1  13  10-105.407 145.158  43
  -1  13   9-94.8959 241.046  33
  -1  13   9 421.378 326.042  51
  -1  13   9-2.56745 219.361  29
  -1  13   9 177.951 153.198  43
  -1  13   8 233.097 256.946  33
  -1  13   8 256.299 353.937  51
  -1  13   8-77.4426 161.719  43
  -1  13   8 132.433 221.949  29
  -1  13   7 356.939 172.284  43
  -1  13   7 634.595 276.661  33
  -1  13   7 497.728 229.904  29
  -1  13   6 170.902 163.866  43
  -1  13   6-168.775 237.935  29
  -1  13   6 123.914 282.590  33
  -1  13   5 844.668 304.359  33
  -1  13   5 1402.59 190.881  43
  -1  13   5 1039.76 263.199  29
  -1  13   5 878.855 154.438  15
  -1  13   5 1172.49 157.511   8
  -1  13   4-87.8173 146.784   8
  -1  13   4 443.311 309.776  33
  -1  13   4-137.988 255.135  29
  -1  13   4-114.934 143.559  15
  -1  13   4-75.2642 172.429  43
  -1  13   4 237.830 342.135  51
  -1  13   3 1021.05 186.617  43
  -1  13   3 1071.35 168.606   8
  -1  13   3 1009.56 341.954  51
  -1  13   3 1037.60 114.442  28
  -1  13   3 965.337 269.358  29
  -1  13   3 1215.47 120.634  12
  -1  13   3 877.301 166.810  15
  -1  13   2 364.860 170.550  43
  -1  13   2 163.297 221.385  49
  -1  13   2-68.8616 163.728  47
  -1  13   2 74.4204 157.059   8
  -1  13   2 291.452 337.274  51
  -1  13   2-58.1979 252.873  29
  -1  13   2 109.873 98.4563  28
  -1  13   2 261.556 103.000  12
  -1  13   2-84.7049 160.235  15
  -1  13   1 382.321 176.375  43
  -1  13   1 524.283 147.992  47
  -1  13   1 163.915 228.362  49
  -1  13   1 371.181 159.188   8
  -1  13   1 290.758 103.515  28
  -1  13   1 343.463 259.287  29
  -1  13   1 497.294 319.657  51
  -1  13   1 260.901 161.763  15
  -1  13   0 490.362 176.083  43
  -1  13   0 315.032 167.995   8
  -1  13   0 770.013 323.859  33
  -1  13   0 432.242 326.240  51
  -1  13   0 329.694 106.364  28
  -1  13   0 149.904 259.701  29
  -1  13   0 233.006 160.560  15
  -1  13   0 356.512 146.480  47
  -1  13   0-2.73302 215.464  49
  -1  13  -1 84.7422 144.280  47
  -1  13  -1-108.131 162.043  15
  -1  13  -1-105.371 314.756  33
  -1  13  -1 15.6739 101.671  12
  -1  13  -1-110.830 300.583  51
  -1  13  -1 36.8390 164.797   8
  -1  13  -1-80.5322 257.359  29
  -1  13  -1-20.3909 104.991  28
  -1  13  -2 760.699 306.992  33
  -1  13  -2 687.820 110.680  12
  -1  13  -2 734.026 294.527  51
  -1  13  -2 778.009 114.760  28
  -1  13  -2 634.951 263.031  29
  -1  13  -2 739.713 157.845  47
  -1  13  -3 346.588 258.596  29
  -1  13  -3 74.0043 107.524  28
  -1  13  -3 184.035 189.791  49
  -1  13  -3 170.569 143.196  47
  -1  13  -3-62.6758 297.518  33
  -1  13  -3 103.027 100.528  12
  -1  13  -3 162.858 259.268  51
  -1  13  -3 182.487 159.348   8
  -1  13  -4 438.151 163.021  15
  -1  13  -4 509.846 112.561  28
  -1  13  -4 749.839 268.540  29
  -1  13  -4 439.215 102.136  12
  -1  13  -4 850.531 193.659  49
  -1  13  -4 101.426 158.244   8
  -1  13  -5 210.076 105.287  45
  -1  13  -5 141.866 100.429  12
  -1  13  -5 236.085 158.511   8
  -1  13  -5 228.261 164.179  15
  -1  13  -5 270.614 189.548  49
  -1  13  -6 681.367 162.815  15
  -1  13  -6 963.789 186.964  49
  -1  13  -6 670.023 118.841  45
  -1  13  -6 626.247 158.678   8
  -1  13  -7 251.710 110.418  28
  -1  13  -7 133.552 117.016  45
  -1  13  -7 242.493 174.378  49
  -1  13  -7 252.288 148.238  15
  -1  13  -8 6667.67 373.868  47
  -1  13  -8 5855.26 358.475  45
  -1  13  -8 5715.08 355.856  28
  -1  13  -8 6015.23 385.504  49
  -1  13  -9 1761.44 179.939  47
  -1  13  -9 1883.23 163.634  45
  -1  13  -9 1702.39 151.467  28
  -1  13  -9 2070.66 200.570  49
  -1  13 -10 1233.31 175.481  49
  -1  13 -10 1338.36 160.548  47
  -1  13 -10 1170.94 144.720  45
  -1  13 -10 1202.16 122.215  28
  -1  13 -11 3415.73 245.869  47
  -1  13 -11 3531.81 237.183  45
  -1  13 -11 3605.03 223.079  28
  -1  13 -11 3485.58 257.891  49
  -1  13 -12-141.573 137.319  49
  -1  13 -12 130.021 126.672  47
  -1  13 -12 127.334 86.2518  28
  -1  13 -13 919.252 137.707  47
  -1  13 -13 958.278 94.4970  28
  -1  12  14 294.752 320.996  50
  -1  12  14 116.772 152.462  33
  -1  12  13 1324.56 328.578  50
  -1  12  13 449.195 190.659  33
  -1  12  12 41.5728 214.722  33
  -1  12  11-191.358 236.981  33
  -1  12  11 51.9657 153.922  43
  -1  12  11 60.2649 327.169  51
  -1  12  11-177.424 216.346  38
  -1  12  10 319.974 218.630  38
  -1  12  10 115.999 205.677  44
  -1  12  10 289.727 251.422  33
  -1  12  10 275.365 159.625  43
  -1  12  10 617.980 333.905  51
  -1  12   9 191.257 208.841  44
  -1  12   9 126.057 263.955  33
  -1  12   9-33.0658 173.903  43
  -1  12   9-163.244 361.463  51
  -1  12   8 896.609 206.465  44
  -1  12   8 841.666 354.319  51
  -1  12   8 584.753 281.939  33
  -1  12   8 720.258 183.156  43
  -1  12   7-152.283 180.361  43
  -1  12   7 40.4480 132.257  15
  -1  12   7-180.357 192.757  44
  -1  12   7 534.732 353.247  51
  -1  12   7 258.448 287.420  33
  -1  12   7-41.1604 135.454   8
  -1  12   6 1076.62 205.121  44
  -1  12   6 1268.37 160.956  15
  -1  12   6 1487.66 190.326  43
  -1  12   6 1420.99 311.415  33
  -1  12   6 1595.69 166.127   8
  -1  12   5 448.615 156.043   8
  -1  12   5 153.399 176.554  43
  -1  12   5 472.169 147.299  15
  -1  12   5 269.374 255.667  29
  -1  12   5 488.827 101.920  12
  -1  12   5 415.284 297.855  33
  -1  12   4 1977.16 152.796  12
  -1  12   4 1600.86 198.115   8
  -1  12   4 1855.14 261.995  49
  -1  12   4 2016.54 211.401  43
  -1  12   4 1735.66 191.708  15
  -1  12   4 1710.28 298.868  29
  -1  12   4 1506.65 150.034  28
  -1  12   4 1744.78 339.660  33
  -1  12   4 1723.56 366.751  51
  -1  12   3 105.485 97.4485  12
  -1  12   3 416.634 161.548   8
  -1  12   3 30.9784 214.354  49
  -1  12   3-12.9792 145.885  47
  -1  12   3 272.981 159.369  43
  -1  12   3 175.991 147.472  15
  -1  12   3 152.192 98.7834  28
  -1  12   3 180.306 260.433  29
  -1  12   3 45.4116 304.647  33
  -1  12   3 58.6861 310.529  51
  -1  12   2 478.470 170.263   8
  -1  12   2 694.700 212.792  49
  -1  12   2 500.951 149.409  47
  -1  12   2 785.576 180.945  43
  -1  12   2 444.837 152.725  15
  -1  12   2 397.180 257.273  29
  -1  12   2 617.130 107.385  28
  -1  12   2 639.066 104.250  12
  -1  12   2 665.073 324.505  51
  -1  12   1 606.490 176.157  43
  -1  12   1 498.322 211.269  49
  -1  12   1 490.598 144.982  47
  -1  12   1 446.324 157.416  15
  -1  12   1 829.561 275.990  29
  -1  12   1 712.788 110.538  28
  -1  12   1 651.414 315.001  51
  -1  12   1 684.224 166.439   8
  -1  12   0 312.390 172.087   8
  -1  12   0 168.122 187.610  49
  -1  12   0 386.720 143.004  47
  -1  12   0 500.021 152.669  15
  -1  12   0 254.838 268.389  29
  -1  12   0 320.260 107.066  28
  -1  12   0 557.253 315.285  33
  -1  12   0 340.726 170.012  43
  -1  12   0 241.203 280.383  51
  -1  12  -1 345.307 168.894   8
  -1  12  -1 598.229 109.767  12
  -1  12  -1 480.236 85.7317  10
  -1  12  -1 788.562 144.015  47
  -1  12  -1 544.979 157.890  15
  -1  12  -1 394.050 269.569  29
  -1  12  -1 439.650 111.028  28
  -1  12  -1 336.946 305.053  33
  -1  12  -1 383.571 275.376  51
  -1  12  -1 543.764 163.185  43
  -1  12  -2 5624.77 460.297  33
  -1  12  -2 5241.78 318.260  10
  -1  12  -2 5737.57 344.099  47
  -1  12  -2 5387.64 426.186  51
  -1  12  -2 5501.30 419.519  29
  -1  12  -2 5194.78 326.974  28
  -1  12  -2 5573.05 324.970  12
  -1  12  -2 5767.17 355.450  43
  -1  12  -3 6768.73 393.918   8
  -1  12  -3 6666.77 484.841  33
  -1  12  -3 6414.59 363.618  12
  -1  12  -3 6220.45 448.499  51
  -1  12  -3 5522.70 394.562  49
  -1  12  -3 5786.55 365.920  28
  -1  12  -3 6490.05 458.408  29
  -1  12  -4 139.618 165.220   8
  -1  12  -4-82.0319 302.669  33
  -1  12  -4-117.914 270.495  29
  -1  12  -4 31.7090 96.2516  12
  -1  12  -4 244.788 167.452  49
  -1  12  -4-96.9110 158.129  15
  -1  12  -5 5169.20 307.842  12
  -1  12  -5 4790.91 411.747  29
  -1  12  -5 5197.91 337.504  49
  -1  12  -5 4870.94 335.467  15
  -1  12  -5 5340.67 337.702   8
  -1  12  -6 738.642 131.298  45
  -1  12  -6 977.307 110.225  12
  -1  12  -6 848.852 124.315  28
  -1  12  -6 1083.75 167.308  49
  -1  12  -6 935.098 165.523  15
  -1  12  -6 893.765 169.279   8
  -1  12  -7 1212.16 146.968  45
  -1  12  -7 1405.18 170.754  47
  -1  12  -7 1203.66 122.505  12
  -1  12  -7 1355.69 137.237  28
  -1  12  -7 1022.52 167.760   8
  -1  12  -7 1101.71 171.908  15
  -1  12  -7 1371.74 169.673  49
  -1  12  -8 657.317 157.573  49
  -1  12  -8 425.442 95.0986  27
  -1  12  -8 467.339 116.080  28
  -1  12  -8 451.153 133.791  45
  -1  12  -8 428.811 151.792  47
  -1  12  -8 592.188 151.855   8
  -1  12  -8 497.094 150.634  15
  -1  12  -9 3008.92 213.710  45
  -1  12  -9 3315.53 231.681  49
  -1  12  -9 3091.25 201.926  28
  -1  12  -9 2668.65 187.098  27
  -1  12  -9 2808.10 226.548  47
  -1  12  -9 3063.14 193.816  48
  -1  12 -10 3984.41 265.702  49
  -1  12 -10 3734.19 255.655  45
  -1  12 -10 3771.39 235.105  27
  -1  12 -10 3924.47 240.365  28
  -1  12 -10 4018.47 264.641  47
  -1  12 -10 3263.23 241.274  48
  -1  12 -11 722.261 144.188  45
  -1  12 -11 450.250 152.863  47
  -1  12 -11 434.278 110.113  27
  -1  12 -11 535.940 107.014  28
  -1  12 -11 536.751 115.411  48
  -1  12 -11 601.073 147.888  49
  -1  12 -12 1483.32 164.648  49
  -1  12 -12 1469.14 171.943  47
  -1  12 -12 1498.43 164.909  45
  -1  12 -12 1355.79 135.934  27
  -1  12 -12 1501.54 132.113  28
  -1  12 -13 33.9752 128.893  49
  -1  12 -13 140.075 135.577  47
  -1  12 -13-104.494 139.698  45
  -1  12 -13 40.3678 93.5074  27
  -1  12 -13 151.074 87.3347  28
  -1  12 -14 1240.37 156.021  47
  -1  12 -14 1390.17 121.062  27
  -1  12 -14 1290.86 110.236  28
  -1  12 -15-10.1038 123.755  47
  -1  12 -15 26.1709 87.7977  27
  -1  12 -15 25.7727 66.7391  28
  -1  11  15 12.4989 324.737  50
  -1  11  15 401.559 148.418  43
  -1  11  15-29.5917 153.648  33
  -1  11  15-290.707 204.164  38
  -1  11  14 280.323 193.164  33
  -1  11  14 401.924 225.658  38
  -1  11  13 403.597 314.057  51
  -1  11  13 220.272 215.071  33
  -1  11  13 225.344 220.940  44
  -1  11  13 191.959 223.409  38
  -1  11  12 158.645 331.514  51
  -1  11  12 390.501 238.843  33
  -1  11  12 398.886 220.639  44
  -1  11  12 314.308 239.424  38
  -1  11  11 834.406 343.939  51
  -1  11  11 670.826 264.977  33
  -1  11  11 832.855 236.754  44
  -1  11  11 568.446 242.789  38
  -1  11  10-57.8444 235.774  38
  -1  11  10-106.347 163.620  43
  -1  11  10-262.188 343.569  51
  -1  11  10 19.5430 219.348  44
  -1  11  10-153.498 258.933  33
  -1  11   9 248.447 237.488  38
  -1  11   9 14.9255 175.888  43
  -1  11   9 377.554 356.519  51
  -1  11   9-44.2352 266.318  33
  -1  11   9 191.991 214.991  44
  -1  11   8-8.32646 291.510  33
  -1  11   8 9.38974 178.099  43
  -1  11   8 145.066 202.537  44
  -1  11   8 192.336 225.587  38
  -1  11   8-75.4070 338.846  51
  -1  11   8 117.266 124.524  15
  -1  11   8 155.928 125.583   8
  -1  11   7 1381.82 305.946  33
  -1  11   7 1524.02 193.063  43
  -1  11   7 1286.01 222.899  44
  -1  11   7 1242.46 254.616  38
  -1  11   7 1722.94 126.166  12
  -1  11   7 1398.84 351.893  51
  -1  11   7 1367.13 163.951  15
  -1  11   7 1370.23 170.300   8
  -1  11   6 65.0438 294.963  33
  -1  11   6 191.099 321.649  51
  -1  11   6-53.9740 170.100  43
  -1  11   6 117.178 184.792  44
  -1  11   6 105.778 139.109  15
  -1  11   6 77.7113 90.6938  12
  -1  11   6 103.804 147.789   8
  -1  11   6-138.393 218.957  38
  -1  11   5 2515.19 266.591  38
  -1  11   5 1974.61 198.307  15
  -1  11   5 1884.68 255.382  49
  -1  11   5 2994.70 172.661  12
  -1  11   5 2423.98 215.177   8
  -1  11   5 2781.58 220.595  43
  -1  11   5 2202.87 233.328  44
  -1  11   5 1730.98 333.892  33
  -1  11   5 2312.22 167.512  28
  -1  11   5 2382.81 159.185  10
  -1  11   4 195.694 136.193  15
  -1  11   4 82.6311 142.868  47
  -1  11   4-5.33548 207.844  49
  -1  11   4 25.3055 165.231  43
  -1  11   4 136.546 301.869  33
  -1  11   4 253.308 98.2264  12
  -1  11   4 29.4514 161.779   8
  -1  11   4-62.6723 166.004  44
  -1  11   4 176.069 93.6772  28
  -1  11   4 233.229 76.6626  10
  -1  11   3 1342.60 154.655  15
  -1  11   3 1264.03 159.377  47
  -1  11   3 1025.87 203.095  49
  -1  11   3 1379.57 170.334  43
  -1  11   3 1250.50 177.282   3
  -1  11   3 1264.25 305.616  33
  -1  11   3 1214.23 119.175  12
  -1  11   3 1170.07 106.080  10
  -1  11   3 1627.93 187.193   8
  -1  11   3 1299.18 124.627  28
  -1  11   3 687.277 312.568  51
  -1  11   2 45.1146 267.119  51
  -1  11   2 263.205 96.6349  12
  -1  11   2 128.076 75.2435  10
  -1  11   2 58.3811 234.165   5
  -1  11   2 381.348 170.753   8
  -1  11   2 145.758 156.316   3
  -1  11   2 80.3685 155.330  43
  -1  11   2 217.220 134.266  47
  -1  11   2 65.8277 179.106  49
  -1  11   2 132.454 138.975  15
  -1  11   2 260.940 255.469  29
  -1  11   2 266.863 102.303  28
  -1  11   1 7928.93 497.303  29
  -1  11   1 6901.22 417.528  28
  -1  11   1 7157.86 444.877   8
  -1  11   1 6721.13 488.797   5
  -1  11   1 7462.37 431.052  47
  -1  11   1 7563.52 438.402  43
  -1  11   1 7445.97 494.569  51
  -1  11   1 7354.20 449.996  49
  -1  11   1 6878.15 432.191  15
  -1  11   0 3881.02 352.607  51
  -1  11   0 3797.47 274.773  49
  -1  11   0 3955.16 272.129  43
  -1  11   0 3730.15 259.705  47
  -1  11   0 3701.69 243.458  28
  -1  11   0 3806.61 352.245  29
  -1  11   0 3928.11 347.718   5
  -1  11   0 4475.41 284.669   8
  -1  11   0 3888.66 265.627  15
  -1  11   0 3999.08 381.773  33
  -1  11  -1 2710.71 224.906  15
  -1  11  -1 3111.44 245.771   3
  -1  11  -1 3056.73 197.670  12
  -1  11  -1 3163.01 229.102  43
  -1  11  -1 3323.59 217.511  47
  -1  11  -1 2860.99 200.958  28
  -1  11  -1 3046.60 315.019  29
  -1  11  -1 2567.70 311.265   5
  -1  11  -1 2665.87 239.286   8
  -1  11  -1 3266.74 310.464  51
  -1  11  -1 3277.69 342.889  33
  -1  11  -1 2782.94 186.433  10
  -1  11  -2 8540.68 504.151   3
  -1  11  -2 7823.87 482.634  31
  -1  11  -2 8964.26 568.931  33
  -1  11  -2 8473.50 469.563  12
  -1  11  -2 7976.31 487.081  43
  -1  11  -2 8118.73 472.109  28
  -1  11  -2 8314.37 544.495  29
  -1  11  -2 8295.25 482.086  47
  -1  11  -2 7864.09 465.137  10
  -1  11  -2 8830.17 527.545  51
  -1  11  -3 2463.37 330.581  33
  -1  11  -3 2319.57 195.295  31
  -1  11  -3 2410.59 165.549  12
  -1  11  -3 2294.94 173.802  28
  -1  11  -3 2271.98 296.731  29
  -1  11  -3 2273.46 216.579   3
  -1  11  -3 2027.52 213.918   8
  -1  11  -3 2023.07 288.821   5
  -1  11  -3 2401.33 157.807  10
  -1  11  -3 2420.68 201.466  43
  -1  11  -3 2395.84 288.018  51
  -1  11  -3 2307.91 202.487  15
  -1  11  -4 6924.60 419.569  12
  -1  11  -4 7260.86 440.475  15
  -1  11  -4 7404.42 456.585   3
  -1  11  -4 7382.01 448.490   8
  -1  11  -4 7346.90 503.667  29
  -1  11  -4 7170.52 417.486  10
  -1  11  -4 7812.23 439.056  49
  -1  11  -4 8149.23 475.477  51
  -1  11  -4 9015.32 530.409  33
  -1  11  -4 6943.35 435.126  31
  -1  11  -5 1173.83 116.086  12
  -1  11  -5 1000.46 98.4709  10
  -1  11  -5 1198.40 176.452   8
  -1  11  -5 896.268 270.172  29
  -1  11  -5 779.049 149.126  53
  -1  11  -5 962.229 157.850  15
  -1  11  -5 723.390 290.383  33
  -1  11  -5 943.451 145.491  31
  -1  11  -5 795.480 147.679  49
  -1  11  -6-28.1677 126.745  31
  -1  11  -6 16.0447 90.7469  12
  -1  11  -6 73.7106 74.5478  10
  -1  11  -6 79.3392 103.417  48
  -1  11  -6 98.6230 127.126  49
  -1  11  -6-34.4164 135.736  53
  -1  11  -6 264.276 147.982  15
  -1  11  -6-25.9215 133.087  47
  -1  11  -6 69.9591 264.778  29
  -1  11  -6 32.9184 85.4750  27
  -1  11  -6-41.3873 158.325   8
  -1  11  -7 1652.17 142.245  27
  -1  11  -7 1958.94 185.786   8
  -1  11  -7 1859.17 170.635  49
  -1  11  -7 1757.38 183.749  53
  -1  11  -7 1709.30 178.585  15
  -1  11  -7 1770.34 160.951  45
  -1  11  -7 1569.33 163.886  31
  -1  11  -7 1871.32 173.664  47
  -1  11  -7 1510.14 150.608  48
  -1  11  -7 1712.37 135.859  12
  -1  11  -8 4348.28 276.376  27
  -1  11  -8 4443.41 300.285   8
  -1  11  -8 4705.42 291.779  49
  -1  11  -8 4865.95 300.557  53
  -1  11  -8 4272.67 296.882  15
  -1  11  -8 4039.71 285.941  45
  -1  11  -8 4091.18 281.231  31
  -1  11  -8 4327.14 293.754  47
  -1  11  -8 4483.78 278.725  48
  -1  11  -8 4777.25 269.504  12
  -1  11  -9 1392.90 165.340  15
  -1  11  -9 1463.85 161.469  45
  -1  11  -9 1582.12 163.288  49
  -1  11  -9 1687.50 168.637  47
  -1  11  -9 1378.21 146.025  48
  -1  11  -9 1397.03 146.154  31
  -1  11  -9 1445.44 168.264   8
  -1  11  -9 1420.06 140.322  27
  -1  11  -9 1322.57 185.047  53
  -1  11 -10 2003.80 182.746  45
  -1  11 -10 2160.08 178.729  49
  -1  11 -10 1676.67 160.957  27
  -1  11 -10 1631.89 174.899  15
  -1  11 -10 2118.28 212.375  53
  -1  11 -10 1948.85 167.981  48
  -1  11 -10 2196.09 188.976  47
  -1  11 -11 2532.19 181.794  27
  -1  11 -11 2560.83 228.776  53
  -1  11 -11 2498.35 206.723  45
  -1  11 -11 2397.33 201.623  49
  -1  11 -11 2321.33 193.446  48
  -1  11 -11 2805.84 210.978  47
  -1  11 -12-218.505 143.980  47
  -1  11 -12-58.7229 146.533  45
  -1  11 -12 54.7250 99.1248  28
  -1  11 -12-34.2441 108.823  27
  -1  11 -12 10.0112 127.228  49
  -1  11 -12 64.8884 123.795  48
  -1  11 -12-50.4569 179.931  53
  -1  11 -13 502.276 130.250  49
  -1  11 -13 517.187 127.126  48
  -1  11 -13 502.049 120.692  27
  -1  11 -13 472.123 100.942  28
  -1  11 -13 557.168 149.105  47
  -1  11 -13 376.663 151.587  45
  -1  11 -14 676.477 136.309  48
  -1  11 -14 871.816 132.324  49
  -1  11 -14 718.604 122.733  27
  -1  11 -14 850.933 102.117  28
  -1  11 -14 695.628 157.173  47
  -1  11 -14 814.352 156.155  45
  -1  11 -15 1486.85 148.290  48
  -1  11 -15 1293.33 137.711  27
  -1  11 -15 1343.75 113.094  28
  -1  11 -15 1287.38 164.176  47
  -1  11 -16 156.920 119.283  48
  -1  11 -16 87.2643 101.329  27
  -1  11 -16 75.2796 65.2823  28
  -1  11 -16 144.091 132.680  47
  -1  11 -17 377.340 111.298  48
  -1  11 -17 503.509 98.9598  27
  -1  11 -17 317.465 125.346  47
  -1  10  17 446.619 321.005  50
  -1  10  17 1656.50 162.024  43
  -1  10  16 117.182 220.014  44
  -1  10  16 249.318 351.223  50
  -1  10  16-187.980 226.095  38
  -1  10  16 216.585 152.682  43
  -1  10  15 398.214 228.523  44
  -1  10  15 22.0826 185.158  33
  -1  10  15 273.113 235.509  38
  -1  10  15-187.784 154.933  43
  -1  10  14 160.422 215.624  33
  -1  10  14 156.299 258.173  38
  -1  10  14 148.469 164.505  43
  -1  10  13 235.801 230.437  33
  -1  10  13 200.352 323.080  51
  -1  10  13-93.6573 263.484  38
  -1  10  12 42.9323 235.264  44
  -1  10  12 105.991 245.725  33
  -1  10  12 147.689 332.706  51
  -1  10  12-269.258 260.395  38
  -1  10  11 1177.09 236.765  44
  -1  10  11 1403.51 332.381  51
  -1  10  11 746.883 263.470  38
  -1  10  10 684.208 224.155  44
  -1  10  10 946.034 316.235  51
  -1  10  10 722.117 253.450  38
  -1  10   9-2.78633 323.185  51
  -1  10   9 31.6165 155.629  43
  -1  10   9-203.381 207.487  44
  -1  10   9 230.109 246.761  38
  -1  10   8 417.126 206.773  44
  -1  10   8 956.037 98.6443  12
  -1  10   8 753.823 147.800   8
  -1  10   8 578.015 159.281  43
  -1  10   8 604.014 251.970  38
  -1  10   8 759.596 131.505  15
  -1  10   8 387.817 302.759  51
  -1  10   7 279.027 89.3298  12
  -1  10   7 484.724 189.159  44
  -1  10   7 410.212 71.3681  10
  -1  10   7 574.918 142.833   8
  -1  10   7 475.258 165.704  43
  -1  10   7 657.948 240.115  38
  -1  10   7 284.525 234.930  55
  -1  10   7 420.218 126.423  15
  -1  10   7 85.5217 286.873  51
  -1  10   6 1259.67 169.839   8
  -1  10   6 1319.77 164.654  43
  -1  10   6 1212.67 236.615  38
  -1  10   6 1181.49 238.578  55
  -1  10   6 1253.18 148.364  15
  -1  10   6 1326.78 196.631  44
  -1  10   6 1310.03 119.317  12
  -1  10   6 1370.15 103.255  10
  -1  10   6 1013.53 212.347  49
  -1  10   6 1314.08 291.356  51
  -1  10   6 1331.69 114.986  28
  -1  10   5 307.267 143.432  43
  -1  10   5 563.375 142.522   3
  -1  10   5 371.628 200.408   5
  -1  10   5 538.555 158.781   8
  -1  10   5 327.262 220.937  38
  -1  10   5 229.452 174.629  44
  -1  10   5 332.803 125.892  15
  -1  10   5 432.968 290.404  33
  -1  10   5 258.789 89.1187  28
  -1  10   5 336.442 226.704  55
  -1  10   5 445.738 75.7285  10
  -1  10   5 337.159 92.2950  12
  -1  10   5 222.790 186.718  49
  -1  10   5-80.6555 143.291  47
  -1  10   4 4002.72 313.793  44
  -1  10   4 4884.52 311.787  43
  -1  10   4 4126.80 351.001  55
  -1  10   4 5308.86 318.259   8
  -1  10   4 4546.57 357.325   5
  -1  10   4 4809.09 336.075  38
  -1  10   4 4976.29 398.012  33
  -1  10   4 4123.25 296.057  15
  -1  10   4 4867.80 282.519  28
  -1  10   4 4718.17 281.691  12
  -1  10   4 3976.49 322.640  49
  -1  10   4 4671.10 300.723  47
  -1  10   4 5131.87 317.336   3
  -1  10   4 4975.59 276.169  10
  -1  10   3 1014.93 150.369  43
  -1  10   3 762.573 216.642  55
  -1  10   3 887.043 228.376   5
  -1  10   3 857.559 164.984   8
  -1  10   3 834.952 100.763  28
  -1  10   3 663.840 199.092  38
  -1  10   3 835.890 129.427  15
  -1  10   3 501.500 289.685  33
  -1  10   3 918.455 157.690   3
  -1  10   3 793.581 174.653  49
  -1  10   3 717.825 132.329  47
  -1  10   3 703.479 158.614  44
  -1  10   3 786.701 83.7393  10
  -1  10   3 852.023 107.463  12
  -1  10   3 776.054 266.780  51
  -1  10   2 1710.44 229.048  55
  -1  10   2 2121.87 170.264  15
  -1  10   2 2045.23 202.859  49
  -1  10   2 2028.04 269.979  51
  -1  10   2 1901.93 263.069   5
  -1  10   2 2114.93 200.724   8
  -1  10   2 2001.11 138.923  10
  -1  10   2 2192.20 314.247  33
  -1  10   2 2376.76 187.240  43
  -1  10   2 2219.21 172.453  47
  -1  10   2 2309.31 203.453   3
  -1  10   2 1989.20 151.987  12
  -1  10   2 2173.20 151.545  28
  -1  10   1 246.179 186.457  55
  -1  10   1 292.113 150.845  49
  -1  10   1 336.008 116.875  47
  -1  10   1 302.228 91.4634  28
  -1  10   1 326.619 230.999  29
  -1  10   1 248.808 249.567  51
  -1  10   1 249.667 157.008   8
  -1  10   1 194.843 205.785   5
  -1  10   1 362.599 125.588  15
  -1  10   1 382.012 141.896  43
  -1  10   0 5992.69 359.972  28
  -1  10   0 7087.63 432.424  29
  -1  10   0 6179.15 369.097  47
  -1  10   0 6638.92 377.824  43
  -1  10   0 5048.01 396.429  55
  -1  10   0 5945.18 370.792  15
  -1  10   0 5861.24 434.012   5
  -1  10   0 6522.85 389.750   8
  -1  10   0 6289.03 380.283  49
  -1  10   0 7171.66 433.990  51
  -1  10  -1 7386.78 483.178  29
  -1  10  -1 7293.25 420.535  28
  -1  10  -1 8002.53 500.201  33
  -1  10  -1 7390.66 434.323  31
  -1  10  -1 7232.59 452.921   3
  -1  10  -1 7183.00 433.182  43
  -1  10  -1 7715.57 474.981  51
  -1  10  -1 7200.59 414.384  10
  -1  10  -1 7064.01 430.065  15
  -1  10  -1 7334.60 427.920  47
  -1  10  -1 6511.45 488.604   5
  -1  10  -1 7894.22 446.650   8
  -1  10  -1 7181.64 418.069  12
  -1  10  -2 7538.72 478.495  29
  -1  10  -2 7060.03 450.160   3
  -1  10  -2 7332.63 433.580  43
  -1  10  -2 7331.64 413.745  10
  -1  10  -2 8234.71 507.596  33
  -1  10  -2 6949.57 429.070  31
  -1  10  -2 8236.79 471.225  51
  -1  10  -2 6942.52 415.165  12
  -1  10  -3 8932.99 564.691  29
  -1  10  -3 8766.54 520.238  15
  -1  10  -3 10007.4 589.430  33
  -1  10  -3 9171.52 518.854  31
  -1  10  -3 8818.41 539.142   3
  -1  10  -3 8982.55 519.891  43
  -1  10  -3 9056.89 558.595  51
  -1  10  -3 8890.52 503.724  10
  -1  10  -3 8642.51 506.904  12
  -1  10  -3 8197.87 576.640   5
  -1  10  -3 9344.95 529.552   8
  -1  10  -4 814.271 166.849   3
  -1  10  -4 755.567 141.291  15
  -1  10  -4 970.578 132.103  49
  -1  10  -4 861.962 245.770  29
  -1  10  -4 876.489 136.102  31
  -1  10  -4 876.431 266.218  33
  -1  10  -4 690.305 250.410   5
  -1  10  -4 785.208 169.433   8
  -1  10  -4 926.382 222.298  51
  -1  10  -4 817.135 149.085  43
  -1  10  -4 881.034 132.327  53
  -1  10  -4 916.732 89.1061  10
  -1  10  -4 856.606 106.149  12
  -1  10  -5 9200.67 537.053  27
  -1  10  -5 9375.80 600.852  29
  -1  10  -5 9965.62 551.567  15
  -1  10  -5 9387.85 535.804  12
  -1  10  -5 10819.3 617.330  33
  -1  10  -5 9252.53 545.471  31
  -1  10  -5 9136.02 546.205  53
  -1  10  -5 10027.9 548.028  49
  -1  10  -5 9126.36 557.451   8
  -1  10  -5 9223.11 599.396   5
  -1  10  -5 9133.35 541.010  48
  -1  10  -5 9750.22 548.008  47
  -1  10  -5 9605.79 534.994  10
  -1  10  -5 9669.20 567.122   3
  -1  10  -6 2362.74 190.912  15
  -1  10  -6 2114.41 161.434  27
  -1  10  -6 1990.96 292.864  29
  -1  10  -6 2599.19 305.966  33
  -1  10  -6 2293.11 180.181  31
  -1  10  -6 1964.33 188.927  53
  -1  10  -6 2031.15 209.039   3
  -1  10  -6 2638.18 207.786   8
  -1  10  -6 2321.63 284.468   5
  -1  10  -6 2185.77 173.602  49
  -1  10  -6 1966.71 164.268  48
  -1  10  -6 2396.41 185.628  47
  -1  10  -6 2167.05 148.598  10
  -1  10  -6 2531.63 159.770  12
  -1  10  -7 1276.75 144.322  31
  -1  10  -7 1340.84 116.050  12
  -1  10  -7 1428.56 172.111   3
  -1  10  -7 1279.34 126.715  27
  -1  10  -7 1268.74 268.397  29
  -1  10  -7 1533.10 156.721  53
  -1  10  -7 1492.86 151.520  47
  -1  10  -7 1453.16 135.584  48
  -1  10  -7 1176.52 144.245  49
  -1  10  -7 1027.89 171.408   8
  -1  10  -7 1248.93 159.075  15
  -1  10  -7 1133.23 105.943  10
  -1  10  -8 3707.66 234.578  31
  -1  10  -8 3763.05 221.844  12
  -1  10  -8 3418.18 214.797  10
  -1  10  -8 3752.00 246.252  15
  -1  10  -8 3395.02 256.692  53
  -1  10  -8 3535.20 230.702  27
  -1  10  -8 3966.80 256.285   8
  -1  10  -8 3192.51 247.193  47
  -1  10  -8 3391.32 236.737  48
  -1  10  -8 3632.34 240.420  49
  -1  10  -9 666.489 122.512  31
  -1  10  -9 788.120 97.5082  12
  -1  10  -9 539.678 149.076   8
  -1  10  -9 782.733 101.915  23
  -1  10  -9 901.977 123.659  27
  -1  10  -9 765.649 163.753  53
  -1  10  -9 827.069 137.207  15
  -1  10  -9 910.497 141.808  45
  -1  10  -9 753.582 144.116  47
  -1  10  -9 805.638 125.353  49
  -1  10  -9 728.594 127.732  48
  -1  10 -10 5646.52 330.145  49
  -1  10 -10 5133.21 330.339  48
  -1  10 -10 5125.88 337.286  47
  -1  10 -10 5292.22 317.975  23
  -1  10 -10 5170.25 317.800  31
  -1  10 -10 5091.86 329.761  15
  -1  10 -10 4787.68 331.210   8
  -1  10 -10 5725.20 324.822  27
  -1  10 -10 5904.32 334.523  45
  -1  10 -10 5695.88 352.135  53
  -1  10 -11 177.696 95.6056  23
  -1  10 -11 61.2793 143.237  45
  -1  10 -11 159.821 140.628  47
  -1  10 -11 147.353 118.355  49
  -1  10 -11 81.6077 129.265  48
  -1  10 -11 216.451 106.211  40
  -1  10 -11-170.507 175.200  53
  -1  10 -11 169.209 120.049  27
  -1  10 -12 223.934 151.752  45
  -1  10 -12-25.3925 143.129  47
  -1  10 -12 106.609 119.696  49
  -1  10 -12 10.2432 131.210  48
  -1  10 -12-42.8076 98.5343  23
  -1  10 -12 4.01886 108.370  40
  -1  10 -12 155.946 189.686  53
  -1  10 -12-157.424 119.351  27
  -1  10 -13-62.4710 157.376  45
  -1  10 -13 135.980 146.094  47
  -1  10 -13-51.9797 107.625  40
  -1  10 -13-16.3098 99.0992  23
  -1  10 -13 124.070 120.130  27
  -1  10 -13-74.4550 132.871  48
  -1  10 -13 73.5897 117.355  49
  -1  10 -14 592.203 163.123  45
  -1  10 -14 463.282 149.018  47
  -1  10 -14 432.689 146.117  48
  -1  10 -14 638.692 123.865  49
  -1  10 -14 590.914 116.829  40
  -1  10 -14 627.908 108.595  23
  -1  10 -14 422.514 123.934  27
  -1  10 -15 1030.06 171.044  45
  -1  10 -15 962.883 159.460  47
  -1  10 -15 974.296 126.875  49
  -1  10 -15 1015.00 157.390  48
  -1  10 -15 913.868 117.083  23
  -1  10 -15 957.801 105.818  28
  -1  10 -15 1082.62 137.999  27
  -1  10 -15 979.951 124.171  40
  -1  10 -15 1190.19 222.490  53
  -1  10 -16 2016.12 144.817  28
  -1  10 -16 2340.68 173.544  27
  -1  10 -16 2032.49 193.694  48
  -1  10 -16 2239.58 192.674  47
  -1  10 -17 220.680 109.609  27
  -1  10 -17 113.240 134.927  47
  -1  10 -17-37.8620 138.096  48
  -1  10 -18 234.460 103.807  27
  -1  10 -18 243.389 127.725  47
  -1  10 -18 312.137 131.964  48
  -1   9  18 432.103 287.619  50
  -1   9  18 375.732 222.166  38
  -1   9  18 302.312 137.894  43
  -1   9  17-118.890 222.103  44
  -1   9  17 1.45988 160.635  43
  -1   9  17 16.3423 328.654  50
  -1   9  16 179.632 243.986  44
  -1   9  16 161.693 169.295  43
  -1   9  15 431.240 253.459  44
  -1   9  15 137.957 205.506  33
  -1   9  15 282.755 171.171  43
  -1   9  14 174.343 168.509  43
  -1   9  14-265.020 281.690  51
  -1   9  14-121.137 244.074  44
  -1   9  13 302.998 178.592  43
  -1   9  13 193.833 257.094  38
  -1   9  13-57.8597 302.642  51
  -1   9  12 79.7343 243.663  38
  -1   9  12 161.853 301.386  51
  -1   9  11 308.406 260.293  38
  -1   9  11 410.074 311.381  51
  -1   9  11 192.408 267.407  55
  -1   9  11 262.864 216.686  44
  -1   9  10 3440.61 349.583  51
  -1   9  10 2598.97 261.067  44
  -1   9  10 2349.95 296.795  55
  -1   9  10 2792.40 302.932  38
  -1   9   9 1883.76 218.625  44
  -1   9   9 1546.64 249.650  38
  -1   9   9 1887.45 265.572  55
  -1   9   9 1670.52 307.950  51
  -1   9   8 56.7617 76.1102  12
  -1   9   8-68.5960 229.075  38
  -1   9   8-12.3922 183.224  44
  -1   9   8 121.233 153.307  43
  -1   9   8 43.6925 59.7870  10
  -1   9   8-29.2913 126.813   8
  -1   9   8 64.3557 260.512  51
  -1   9   7 2109.98 142.041  12
  -1   9   7 1917.95 131.351  10
  -1   9   7 2294.86 187.510   3
  -1   9   7 1683.33 209.891  44
  -1   9   7 1601.61 181.766  43
  -1   9   7 1898.53 180.990   8
  -1   9   7 2183.21 239.296   5
  -1   9   7 2179.54 282.621  51
  -1   9   7 2205.30 161.647  15
  -1   9   7 1968.22 255.458  38
  -1   9   6 92.2923 104.532  15
  -1   9   6-151.857 234.919  51
  -1   9   6 93.1709 81.4026  12
  -1   9   6 25.3754 61.3922  10
  -1   9   6 287.078 138.995   8
  -1   9   6 228.665 190.149   5
  -1   9   6 120.955 129.869   3
  -1   9   6-163.254 167.359  44
  -1   9   6 66.5384 132.932  43
  -1   9   6-15.2490 164.686  49
  -1   9   6 264.924 199.617  38
  -1   9   6-38.1518 197.119  55
  -1   9   5 4994.38 318.556  43
  -1   9   5 4831.36 313.758  47
  -1   9   5 5781.84 327.506   8
  -1   9   5 5401.07 364.005   5
  -1   9   5 5265.44 352.414  38
  -1   9   5 4977.71 307.565  15
  -1   9   5 3921.80 325.750  49
  -1   9   5 5187.60 297.565  12
  -1   9   5 5027.48 298.052  28
  -1   9   5 5526.05 331.980   3
  -1   9   5 5281.59 292.948  10
  -1   9   5 5041.46 357.379  55
  -1   9   5 4695.94 328.942  44
  -1   9   4-51.4718 191.570  38
  -1   9   4 94.6486 58.4649  10
  -1   9   4 88.7703 72.4649  12
  -1   9   4 29.4436 78.9704  28
  -1   9   4 4.17176 104.856  47
  -1   9   4-26.6434 135.118  49
  -1   9   4-75.2386 130.987  43
  -1   9   4-42.1979 146.844  44
  -1   9   4-13.3910 134.986   3
  -1   9   4 70.8101 98.7152  15
  -1   9   4 420.143 176.532  55
  -1   9   4 103.380 143.687   8
  -1   9   4 199.644 193.009   5
  -1   9   3 255.420 173.317  38
  -1   9   3 299.412 68.2957  10
  -1   9   3 326.545 103.558  15
  -1   9   3 307.353 80.8303  12
  -1   9   3 488.428 84.6847  28
  -1   9   3 466.242 128.188  43
  -1   9   3 405.036 138.354  44
  -1   9   3 210.624 129.034   3
  -1   9   3 432.983 293.916   2
  -1   9   3 283.729 107.992  47
  -1   9   3 305.153 128.356  49
  -1   9   3 453.570 138.145   8
  -1   9   3 217.338 176.545   5
  -1   9   3 673.198 175.819  55
  -1   9   2 1985.54 166.599  43
  -1   9   2 1565.35 326.176   2
  -1   9   2 2151.52 132.633  10
  -1   9   2 1949.64 229.112   5
  -1   9   2 2039.88 185.085   8
  -1   9   2 1819.15 207.530  38
  -1   9   2 1966.45 154.694  15
  -1   9   2 1828.82 156.212  47
  -1   9   2 1811.69 274.410  33
  -1   9   2 2061.57 172.241  31
  -1   9   2 2186.75 143.517  28
  -1   9   2 2313.96 185.590   3
  -1   9   2 1689.62 204.077  55
  -1   9   2 2027.53 135.323  12
  -1   9   2 1637.69 158.893  49
  -1   9   1 4911.82 284.158  28
  -1   9   1 4507.23 340.271   5
  -1   9   1 5009.43 307.677   8
  -1   9   1 4764.09 299.348  49
  -1   9   1 4962.50 299.774  43
  -1   9   1 4827.12 317.767  55
  -1   9   1 4726.34 289.487  47
  -1   9   1 4662.85 431.401   2
  -1   9   1 4647.49 292.322  15
  -1   9   0 2662.59 266.058   5
  -1   9   0 3160.27 222.378   8
  -1   9   0 2879.15 193.400  49
  -1   9   0 3107.29 205.836  43
  -1   9   0 2539.86 228.931  55
  -1   9   0 2986.39 192.162  47
  -1   9   0 2767.03 195.543  15
  -1   9   0 3027.62 346.848   2
  -1   9  -1 3296.47 363.773   2
  -1   9  -1 3255.99 205.603  10
  -1   9  -1 3505.17 211.495  12
  -1   9  -1 3660.45 228.610  43
  -1   9  -1 3705.73 286.878  29
  -1   9  -1 3200.39 222.599  15
  -1   9  -1 2829.87 287.478   5
  -1   9  -1 3587.97 228.178  31
  -1   9  -1 4447.52 321.679  33
  -1   9  -1 3981.26 226.653  49
  -1   9  -1 3348.02 252.843   3
  -1   9  -2 14158.2 747.779  33
  -1   9  -2 12419.0 700.976  31
  -1   9  -2 11798.0 693.194  12
  -1   9  -2 12033.3 702.827  43
  -1   9  -2 13633.7 735.283  29
  -1   9  -2 12654.3 718.497   3
  -1   9  -2 12641.0 693.176  10
  -1   9  -3 159.098 108.588  31
  -1   9  -3 221.676 222.813  33
  -1   9  -3 154.354 77.7533  12
  -1   9  -3 216.514 114.123  43
  -1   9  -3 84.7977 95.1703  53
  -1   9  -3 194.712 208.962  29
  -1   9  -3-26.2599 140.050   8
  -1   9  -3 107.563 193.596   5
  -1   9  -3 141.722 61.5801  10
  -1   9  -3 127.259 104.413  15
  -1   9  -3 194.513 143.515   3
  -1   9  -3-40.9949 276.559   2
  -1   9  -4 14200.7 839.770  43
  -1   9  -4 14473.2 904.547   2
  -1   9  -4 14705.4 830.106  10
  -1   9  -4 15621.7 838.280  15
  -1   9  -4 15853.5 845.443   8
  -1   9  -4 14382.4 872.693   5
  -1   9  -4 14244.2 834.528  53
  -1   9  -4 15250.0 837.500  31
  -1   9  -4 16858.6 882.512  33
  -1   9  -4 14367.0 831.096  12
  -1   9  -4 15252.6 837.098  49
  -1   9  -4 15799.9 834.954  48
  -1   9  -4 14298.3 831.460  27
  -1   9  -4 15410.5 871.431  29
  -1   9  -4 15078.2 855.428   3
  -1   9  -5 44.9199 133.341   3
  -1   9  -5 57.8360 132.053   8
  -1   9  -5 318.307 201.537   5
  -1   9  -5 30.6757 97.4836  37
  -1   9  -5-124.076 68.7647  10
  -1   9  -5 1.08258 104.202  31
  -1   9  -5-88.2536 225.231  33
  -1   9  -5 30.3736 72.8689  12
  -1   9  -5 22.7829 96.6522  49
  -1   9  -5 9.14688 84.8226  48
  -1   9  -5-7.76241 82.6224  27
  -1   9  -5-65.8360 217.604  29
  -1   9  -5 1.24182 106.063  15
  -1   9  -5-61.1518 110.192  53
  -1   9  -5-86.3804 106.366  47
  -1   9  -6 1375.95 137.304  15
  -1   9  -6 1153.93 103.598  10
  -1   9  -6 1102.52 159.631   3
  -1   9  -6 1375.91 130.365  37
  -1   9  -6 1411.51 265.016  33
  -1   9  -6 1432.27 131.582  31
  -1   9  -6 1283.88 110.834  12
  -1   9  -6 1359.39 134.786  47
  -1   9  -6 1458.73 125.246  48
  -1   9  -6 1443.12 122.131  49
  -1   9  -6 1399.98 116.075  27
  -1   9  -6 1239.35 242.072  29
  -1   9  -6 1429.74 141.536  53
  -1   9  -6 1320.21 219.439   5
  -1   9  -6 1251.12 162.142   8
  -1   9  -7 2045.17 251.285   5
  -1   9  -7 1900.24 186.982   8
  -1   9  -7 2170.58 150.760  40
  -1   9  -7 2022.08 167.798  15
  -1   9  -7 2238.89 159.667  49
  -1   9  -7 2173.27 170.068  47
  -1   9  -7 1912.36 159.749  48
  -1   9  -7 2122.18 164.669  37
  -1   9  -7 2237.23 159.867  31
  -1   9  -7 2152.06 141.132  12
  -1   9  -7 1997.60 135.542  10
  -1   9  -7 1932.71 269.950  29
  -1   9  -7 2014.03 189.429   3
  -1   9  -7 1827.69 173.558  53
  -1   9  -8 757.796 128.405  47
  -1   9  -8 754.306 132.413   3
  -1   9  -8 646.996 104.008  40
  -1   9  -8 524.715 121.671  15
  -1   9  -8 640.613 88.1466  12
  -1   9  -8 622.314 158.540  22
  -1   9  -8 602.390 119.215  37
  -1   9  -8 593.704 112.563  31
  -1   9  -8 440.757 136.106  53
  -1   9  -8 633.477 97.2791  23
  -1   9  -8 640.451 111.488  48
  -1   9  -8 604.232 110.446  49
  -1   9  -8 433.931 206.272   5
  -1   9  -8 567.806 142.934   8
  -1   9  -8 580.045 74.5953  10
  -1   9  -9 751.968 88.7455  12
  -1   9  -9 754.997 147.068   8
  -1   9  -9 668.564 112.922  31
  -1   9  -9 744.914 154.597  53
  -1   9  -9 762.775 117.258  49
  -1   9  -9 805.620 136.911  45
  -1   9  -9 727.271 130.062  47
  -1   9  -9 830.455 110.252  40
  -1   9  -9 654.129 120.465  15
  -1   9  -9 887.259 123.082  37
  -1   9  -9 710.051 166.998  22
  -1   9  -9 586.926 75.5837  10
  -1   9 -10 1008.04 113.068  40
  -1   9 -10 702.304 124.420  15
  -1   9 -10 1024.66 132.806  37
  -1   9 -10 1022.29 140.632   8
  -1   9 -10 1002.57 161.663  53
  -1   9 -10 871.035 185.354  22
  -1   9 -10 1024.31 121.665  49
  -1   9 -10 1079.08 146.215  45
  -1   9 -10 974.717 142.335  47
  -1   9 -10 914.996 107.380  31
  -1   9 -11 1836.36 190.557  53
  -1   9 -11 1713.97 147.707  40
  -1   9 -11 1615.01 215.504  22
  -1   9 -11 1714.15 172.011  45
  -1   9 -11 2017.06 163.123  37
  -1   9 -11 1514.80 172.836  47
  -1   9 -11 1713.21 152.704  49
  -1   9 -12 231.660 114.529  49
  -1   9 -12 182.712 181.048  22
  -1   9 -12 84.9532 149.084  45
  -1   9 -12 78.2163 134.584  47
  -1   9 -12 121.703 106.496  40
  -1   9 -13 570.313 118.865  49
  -1   9 -13 425.314 196.366  22
  -1   9 -13 574.050 117.901  40
  -1   9 -13 645.451 162.099  45
  -1   9 -13 783.928 150.797  47
  -1   9 -14 847.703 124.916  49
  -1   9 -14 790.669 168.265  45
  -1   9 -14 821.230 155.398  47
  -1   9 -14 825.429 126.068  40
  -1   9 -14 835.030 199.795  53
  -1   9 -15 2086.71 221.827  53
  -1   9 -15 1768.63 198.493  45
  -1   9 -15 1737.19 185.054  47
  -1   9 -15 1708.76 151.447  49
  -1   9 -15 1640.97 157.522  40
  -1   9 -16 281.906 212.116  53
  -1   9 -16 246.997 131.128  27
  -1   9 -16 278.857 147.120  47
  -1   9 -16 179.341 104.654  49
  -1   9 -16 162.811 118.712  40
  -1   9 -17 3065.66 237.470  47
  -1   9 -17 3151.90 215.711  40
  -1   9 -18 104.003 108.887  40
  -1   9 -18 272.555 150.374  48
  -1   9 -18 14.9601 139.472  47
  -1   9 -19 666.092 131.805  47
  -1   9 -19 646.450 103.011  23
  -1   9 -19 613.921 114.801  27
  -1   9 -19 866.419 147.460  48
  -1   9 -19 680.336 106.626  40
  -1   8  19 341.581 216.951  38
  -1   8  19 262.286 145.035  43
  -1   8  18 121.700 235.069  38
  -1   8  18-32.2507 296.233  50
  -1   8  18 17.7708 220.809  44
  -1   8  18-5.90562 150.739  43
  -1   8  17 274.819 261.411  38
  -1   8  17-209.455 236.069  44
  -1   8  17 227.261 167.640  43
  -1   8  16-6.47139 214.547  52
  -1   8  16 78.3946 259.209  38
  -1   8  16 85.6331 242.171  44
  -1   8  16 245.438 165.780  43
  -1   8  15 1.68190 217.390  52
  -1   8  15 162.502 175.846  43
  -1   8  15-56.5004 243.621  44
  -1   8  15 338.302 272.981  38
  -1   8  14 655.629 223.934  56
  -1   8  14 901.135 184.078  43
  -1   8  14 822.698 278.636  51
  -1   8  14 1079.91 249.052  44
  -1   8  14 788.607 221.346  52
  -1   8  13-3.74652 206.236  56
  -1   8  13-138.233 155.310  43
  -1   8  13-244.811 224.624  44
  -1   8  13 274.904 281.987  51
  -1   8  13 300.377 206.191  52
  -1   8  12 698.443 204.891  56
  -1   8  12 482.308 246.403  55
  -1   8  12 728.077 220.505  44
  -1   8  12 550.897 283.379  51
  -1   8  12 701.433 204.154  52
  -1   8  11 431.785 195.808  56
  -1   8  11 701.838 248.644  55
  -1   8  11 443.727 195.486  52
  -1   8  11 674.463 282.315  51
  -1   8  11 369.535 244.673  38
  -1   8  10 192.563 182.654  56
  -1   8  10 301.090 221.383  55
  -1   8  10 253.808 180.831  52
  -1   8  10-29.7311 249.860  51
  -1   8  10 294.866 224.197  38
  -1   8   9 30.0713 214.095  38
  -1   8   9-73.7941 178.523  44
  -1   8   9 160.062 171.595  56
  -1   8   9 298.432 198.553  55
  -1   8   9 295.981 174.042  52
  -1   8   9-75.8024 234.320  51
  -1   8   8 1307.92 179.309  52
  -1   8   8 1216.50 104.551  12
  -1   8   8 1072.98 212.817  55
  -1   8   8 1154.42 172.880  56
  -1   8   8 1614.46 150.270   3
  -1   8   8 1625.11 196.271   5
  -1   8   8 1415.28 94.8363  10
  -1   8   8 1281.42 217.051  38
  -1   8   8 1269.63 248.354  51
  -1   8   8 1454.40 183.233  44
  -1   8   8 1096.64 150.182  43
  -1   8   7 2890.20 199.133  15
  -1   8   7 2212.91 222.824  49
  -1   8   7 3222.31 187.619  12
  -1   8   7 2755.43 226.624  56
  -1   8   7 3286.31 223.208   3
  -1   8   7 3822.84 265.491  38
  -1   8   7 3380.24 215.802   8
  -1   8   7 3481.53 261.671   5
  -1   8   7 3121.06 235.318  44
  -1   8   7 2853.23 180.908  10
  -1   8   7 3197.92 222.185  43
  -1   8   6 2900.74 240.858   5
  -1   8   6 3280.93 201.559   8
  -1   8   6 2730.30 209.472  44
  -1   8   6 2823.78 246.990  38
  -1   8   6 2532.43 177.289  15
  -1   8   6 2685.13 190.119  47
  -1   8   6 2493.70 165.173  12
  -1   8   6 2727.01 206.313   3
  -1   8   6 2505.52 201.094  56
  -1   8   6 3009.03 199.361  43
  -1   8   6 2307.11 210.114  49
  -1   8   6 2517.32 159.510  10
  -1   8   5 960.014 104.768  15
  -1   8   5 947.117 92.2076  12
  -1   8   5 956.009 89.5357  28
  -1   8   5 868.007 113.937  47
  -1   8   5 666.854 142.831  49
  -1   8   5 998.320 178.631  55
  -1   8   5 933.542 138.563   8
  -1   8   5 1166.53 179.264   5
  -1   8   5 1118.80 134.915   3
  -1   8   5 935.708 80.1468  10
  -1   8   5 1046.74 187.050  38
  -1   8   5 945.868 146.367  44
  -1   8   5 922.744 128.763  43
  -1   8   4 16141.2 895.946  47
  -1   8   4 15731.3 906.883   3
  -1   8   4 15966.6 889.822  28
  -1   8   4 16189.2 907.439  55
  -1   8   4 16032.0 901.028   8
  -1   8   4 15573.6 919.041   5
  -1   8   4 16800.9 898.574  43
  -1   8   4 14341.5 898.836  49
  -1   8   4 15814.2 887.652  10
  -1   8   4 17927.5 910.422  38
  -1   8   3 7160.58 424.475  10
  -1   8   3 7492.07 450.349   3
  -1   8   3 7439.56 439.990  49
  -1   8   3 7955.31 468.617   5
  -1   8   3 7516.12 445.173   8
  -1   8   3 8196.98 456.053  38
  -1   8   3 8623.36 530.783   2
  -1   8   3 7750.58 427.260  28
  -1   8   2 2332.21 145.297  28
  -1   8   2 2108.19 207.965   5
  -1   8   2 2116.05 177.488   8
  -1   8   2 2237.75 140.116  10
  -1   8   2 2209.81 184.295   3
  -1   8   2 2328.29 317.586   2
  -1   8   2 2133.72 168.497  31
  -1   8   1 3062.22 185.197  10
  -1   8   1 2964.44 253.088   5
  -1   8   1 2960.96 338.745   2
  -1   8   0 823.094 175.663   5
  -1   8   0 760.188 268.892   2
  -1   8   0 798.114 138.044   3
  -1   8  -1 21525.4 1078.61  29
  -1   8  -1 17808.0 1079.11   5
  -1   8  -1 18979.3 1069.37   3
  -1   8  -1 18263.8 1055.36  31
  -1   8  -1 22958.9 1090.96  33
  -1   8  -1 18525.7 1049.67  10
  -1   8  -1 17802.2 1106.62   2
  -1   8  -2 455.580 173.441  29
  -1   8  -2 475.833 67.3429  10
  -1   8  -2 489.897 86.2677  37
  -1   8  -2 545.679 101.703  31
  -1   8  -2 463.178 206.392  33
  -1   8  -2 479.664 131.732   3
  -1   8  -3 19398.7 963.638  33
  -1   8  -3 15812.3 925.153  31
  -1   8  -3 17108.3 920.676  10
  -1   8  -3 17262.1 948.539  29
  -1   8  -3 15890.3 951.480   5
  -1   8  -3 16438.3 932.748   8
  -1   8  -3 17944.9 942.010   3
  -1   8  -3 15448.0 924.357  37
  -1   8  -3 16111.8 983.991   2
  -1   8  -4 2357.66 159.352  31
  -1   8  -4 2606.72 256.855  33
  -1   8  -4 2595.93 189.331   3
  -1   8  -4 2280.52 143.152  10
  -1   8  -4 2291.35 234.349  29
  -1   8  -4 2364.25 182.643   8
  -1   8  -4 2281.16 223.998   5
  -1   8  -4 2381.65 160.322  47
  -1   8  -4 1984.77 147.984  49
  -1   8  -4 2511.76 315.320   2
  -1   8  -4 2103.00 150.823  34
  -1   8  -5 8824.67 502.965   8
  -1   8  -5 8536.56 532.489   5
  -1   8  -5 8888.11 494.340  15
  -1   8  -5 8687.96 491.878  49
  -1   8  -5 9062.53 495.140  47
  -1   8  -5 8498.78 492.995  37
  -1   8  -5 8452.23 490.596  34
  -1   8  -5 9403.10 543.919  33
  -1   8  -5 7821.66 491.776  31
  -1   8  -5 8534.44 486.490  12
  -1   8  -5 8143.17 509.018  22
  -1   8  -5 8660.92 537.288  29
  -1   8  -5 8972.73 485.492  10
  -1   8  -5 9189.00 513.863   3
  -1   8  -6 1744.87 176.159  22
  -1   8  -6 1699.90 129.422  40
  -1   8  -6 1551.22 283.813   2
  -1   8  -6 1845.28 142.213  15
  -1   8  -6 1801.40 133.248  49
  -1   8  -6 1755.13 138.862  47
  -1   8  -6 1897.91 141.623  37
  -1   8  -6 1780.92 116.655  10
  -1   8  -6 1784.56 138.813  31
  -1   8  -6 1851.18 236.007  33
  -1   8  -6 1706.37 120.505  12
  -1   8  -6 2005.79 215.762   5
  -1   8  -6 1865.19 161.820   8
  -1   8  -6 1627.40 236.597  29
  -1   8  -6 1924.68 173.570   3
  -1   8  -6 1739.26 146.108  53
  -1   8  -7 2507.21 226.290  22
  -1   8  -7 2883.91 190.992  15
  -1   8  -7 3030.83 194.175  47
  -1   8  -7 3143.28 184.874  49
  -1   8  -7 2875.22 191.614  37
  -1   8  -7 2888.16 174.003  10
  -1   8  -7 2930.81 276.856  33
  -1   8  -7 2571.03 186.459  31
  -1   8  -7 2939.94 178.390  12
  -1   8  -7 2951.13 181.653  40
  -1   8  -7 2604.01 211.027   8
  -1   8  -7 2587.20 251.899   5
  -1   8  -7 2836.89 280.387  29
  -1   8  -7 2947.49 211.174   3
  -1   8  -7 2843.27 196.965  53
  -1   8  -8 1440.34 153.051   8
  -1   8  -8 1558.80 201.816   5
  -1   8  -8 1413.12 123.673  40
  -1   8  -8 1469.06 120.928  49
  -1   8  -8 1392.44 132.937  47
  -1   8  -8 1472.96 129.749  15
  -1   8  -8 1706.33 136.138  37
  -1   8  -8 1265.20 121.297  31
  -1   8  -8 1454.68 144.377  53
  -1   8  -8 1504.34 110.252  12
  -1   8  -8 1708.38 175.656  22
  -1   8  -8 1352.27 148.030   3
  -1   8  -8 1355.07 101.865  10
  -1   8  -9 919.591 132.581   3
  -1   8  -9 1168.94 184.654   5
  -1   8  -9 1044.12 140.375   8
  -1   8  -9 859.464 99.1299  31
  -1   8  -9 697.839 99.7011  49
  -1   8  -9 645.740 123.097  47
  -1   8  -9 848.972 73.9774  10
  -1   8  -9 611.801 128.957  53
  -1   8  -9 931.655 111.162  15
  -1   8  -9 832.950 117.664  37
  -1   8  -9 900.237 174.103  22
  -1   8  -9 776.979 108.308  40
  -1   8 -10 1863.56 211.589  22
  -1   8 -10 1973.06 170.182  45
  -1   8 -10 1746.20 144.947  40
  -1   8 -10 2033.26 178.061  53
  -1   8 -10 2257.24 152.274  49
  -1   8 -10 1722.49 164.888  47
  -1   8 -10 1783.32 155.894  37
  -1   8 -11 448.344 138.311  45
  -1   8 -11 261.717 126.744  47
  -1   8 -11 417.505 116.467  37
  -1   8 -11 420.709 102.784  49
  -1   8 -11 355.415 102.749  40
  -1   8 -11 425.353 172.273  22
  -1   8 -12 636.574 141.093  45
  -1   8 -12 373.559 130.001  47
  -1   8 -12 417.852 117.252  37
  -1   8 -12 495.974 107.025  40
  -1   8 -12 479.730 111.572  49
  -1   8 -12 388.773 185.305  22
  -1   8 -13-4.43382 103.276  49
  -1   8 -13 16.6701 154.701  45
  -1   8 -13 24.2922 131.905  47
  -1   8 -13 78.4619 168.752  53
  -1   8 -13 3.96347 116.072  37
  -1   8 -13 79.6418 116.105  40
  -1   8 -13 116.571 180.733  22
  -1   8 -14 845.175 118.547  49
  -1   8 -14 672.467 163.132  45
  -1   8 -14 905.070 153.502  47
  -1   8 -14 704.805 191.625  53
  -1   8 -14 759.093 125.941  37
  -1   8 -14 975.576 133.032  40
  -1   8 -14 750.900 215.945  22
  -1   8 -15 563.571 114.796  49
  -1   8 -15 539.661 126.695  40
  -1   8 -15 782.953 149.542  47
  -1   8 -15 638.176 190.320  53
  -1   8 -16 4718.12 311.989  40
  -1   8 -16 4630.58 321.763  47
  -1   8 -16 5012.94 302.849  49
  -1   8 -16 5712.21 355.722  53
  -1   8 -17-50.3564 97.8125  49
  -1   8 -17-24.0475 124.652  40
  -1   8 -17 106.824 148.352  47
  -1   8 -17 125.983 198.284  53
  -1   8 -18 3089.87 239.242  47
  -1   8 -18 3286.18 226.501  40
  -1   8 -19 1318.75 142.758  40
  -1   8 -19 1126.20 153.646  47
  -1   8 -19 1265.35 141.126  27
  -1   8 -20 332.558 110.713  40
  -1   8 -20 383.955 122.361  47
  -1   8 -20 666.174 108.712  27
  -1   7  20 678.683 144.786  43
  -1   7  20 314.038 219.433  38
  -1   7  19 127.393 206.077  52
  -1   7  19 173.594 147.050  43
  -1   7  19-134.029 205.986  44
  -1   7  19-70.0079 242.181  38
  -1   7  18 33.0565 218.158  52
  -1   7  18 222.090 266.688  38
  -1   7  18 194.795 165.521  43
  -1   7  18 446.419 223.817  44
  -1   7  17 23.1759 233.720  56
  -1   7  17 148.982 258.914  38
  -1   7  17 55.6879 163.184  43
  -1   7  17-175.438 223.786  52
  -1   7  17 145.014 241.882  44
  -1   7  16 381.583 224.634  52
  -1   7  16 265.933 235.141  44
  -1   7  16 385.588 269.172  38
  -1   7  15 907.457 264.345  38
  -1   7  15 595.862 221.330  52
  -1   7  15 1046.80 239.370  44
  -1   7  14 298.935 210.655  52
  -1   7  14 717.158 230.093  44
  -1   7  14 558.038 141.207  26
  -1   7  13 387.558 213.407  44
  -1   7  13 431.253 250.457  51
  -1   7  13 341.794 204.992  52
  -1   7  13 602.344 235.444  55
  -1   7  13 411.818 196.876  56
  -1   7  12 339.470 197.782  44
  -1   7  12 72.8848 233.243  51
  -1   7  12 126.503 187.794  52
  -1   7  12 110.369 184.437  56
  -1   7  12 82.0480 219.891  55
  -1   7  11 582.506 188.717  44
  -1   7  11 655.405 188.697  52
  -1   7  11 793.234 226.378  51
  -1   7  11 321.075 118.220  32
  -1   7  11 668.962 209.838  55
  -1   7  11 651.215 181.374  56
  -1   7  10 3494.66 234.740  41
  -1   7  10 3509.92 249.586  52
  -1   7  10 3557.02 300.107  51
  -1   7  10 3514.33 249.016  56
  -1   7  10 3479.66 285.679  55
  -1   7  10 2720.91 219.145  32
  -1   7   9 6004.01 333.537   3
  -1   7   9 5308.57 336.756  41
  -1   7   9 4605.48 328.037  32
  -1   7   9 5283.50 344.238  56
  -1   7   9 6127.51 366.244  55
  -1   7   9 6313.40 376.379  51
  -1   7   9 5504.67 345.837  52
  -1   7   8 1159.77 160.448  44
  -1   7   8 1029.13 155.675  52
  -1   7   8 1090.21 124.441   3
  -1   7   8 686.411 123.157  32
  -1   7   8 1077.09 152.390  56
  -1   7   8 1125.29 178.290  55
  -1   7   8 1350.97 170.170   5
  -1   7   7 4890.30 352.579  32
  -1   7   7 6199.63 339.623  10
  -1   7   7 4299.35 361.031  49
  -1   7   7 6545.91 366.514  44
  -1   7   7 7430.30 368.540   3
  -1   7   7 7033.63 386.738   5
  -1   7   7 6832.17 380.180  55
  -1   7   6 3003.78 205.045   3
  -1   7   6 2884.19 227.172   5
  -1   7   6 2691.22 202.313   8
  -1   7   5 27746.9 1502.44  38
  -1   7   5 26711.2 1503.02   3
  -1   7   5 25919.4 1509.08   5
  -1   7   4 624.839 266.120   2
  -1   7   4 791.939 129.234   3
  -1   7   4 751.042 146.172   5
  -1   7   3 3773.40 250.423   3
  -1   7   3 3209.07 354.269   2
  -1   7   3 3811.24 269.046   5
  -1   7   2 5393.93 327.221   3
  -1   7   2 5581.00 340.920   5
  -1   7   2 4882.58 325.124   7
  -1   7   1 356.957 265.374   2
  -1   7   1 465.306 157.152   5
  -1   7   0 6165.29 361.394   3
  -1   7   0 6351.81 432.824   2
  -1   7   0 5922.20 377.511   5
  -1   7   0 5537.09 354.679   7
  -1   7  -1 600.702 132.728   3
  -1   7  -1 424.542 251.379   2
  -1   7  -1 639.921 123.318   7
  -1   7  -1 764.232 168.405   5
  -1   7  -2 8447.75 464.079   3
  -1   7  -2 7293.08 456.266   7
  -1   7  -3 293.470 124.229   3
  -1   7  -3 242.836 251.877   2
  -1   7  -3 118.504 109.992   7
  -1   7  -3 182.814 153.003   5
  -1   7  -4 5897.41 421.945   2
  -1   7  -4 5431.38 368.156   5
  -1   7  -4 5681.46 346.919  22
  -1   7  -4 5734.19 352.232   3
  -1   7  -5 855.541 135.020  22
  -1   7  -5 1074.95 250.094   2
  -1   7  -5 887.281 97.4939  37
  -1   7  -5 771.174 161.936   5
  -1   7  -5 979.440 131.526   3
  -1   7  -5 844.270 183.206  29
  -1   7  -6 1375.42 152.257  22
  -1   7  -6 1161.19 140.548   3
  -1   7  -6 1284.48 258.644   2
  -1   7  -6 1149.55 206.665  29
  -1   7  -6 1485.77 214.814  33
  -1   7  -6 1356.58 181.707   5
  -1   7  -6 1543.22 118.038  37
  -1   7  -6 1326.16 112.665  34
  -1   7  -7 2742.20 172.907  34
  -1   7  -7 2473.70 171.140  37
  -1   7  -7 2671.75 156.270  10
  -1   7  -7 2404.65 189.445   8
  -1   7  -7 2624.19 216.512   5
  -1   7  -7 2363.23 253.520  29
  -1   7  -7 2700.62 211.320  22
  -1   7  -7 2474.94 190.464   3
  -1   7  -7 2530.33 251.918  33
  -1   7  -8 1939.53 149.259  31
  -1   7  -8 2401.80 138.563  10
  -1   7  -8 2529.26 212.554   5
  -1   7  -8 2361.15 177.830   8
  -1   7  -8 2149.46 201.246  22
  -1   7  -8 2309.66 153.760  35
  -1   7  -8 2286.91 159.266  37
  -1   7  -8 2330.56 159.121  34
  -1   7  -8 2153.20 163.797  53
  -1   7  -8 2417.23 149.847  49
  -1   7  -8 2035.62 160.343  47
  -1   7  -9 1899.36 191.846   5
  -1   7  -9 1731.36 128.326  49
  -1   7  -9 1894.54 143.200  47
  -1   7  -9 1612.16 146.988   3
  -1   7  -9 1698.37 182.156  22
  -1   7  -9 1717.27 141.690  37
  -1   7  -9 1810.72 137.388  35
  -1   7  -9 1800.41 138.791  40
  -1   7 -10 3360.92 217.710  40
  -1   7 -10 3272.93 267.393  22
  -1   7 -10 3619.44 229.936  45
  -1   7 -10 3491.74 225.417  35
  -1   7 -10 3744.16 226.486  37
  -1   7 -10 3692.43 221.688  49
  -1   7 -10 3217.45 227.756  47
  -1   7 -11 1844.62 168.447  53
  -1   7 -11 2025.32 203.098  22
  -1   7 -11 1929.10 147.508  40
  -1   7 -11 1815.97 148.092  49
  -1   7 -11 2104.73 157.692  35
  -1   7 -11 2069.67 157.807  37
  -1   7 -11 1825.02 169.999  45
  -1   7 -12 66.1415 140.970  53
  -1   7 -12 7.45758 165.460  22
  -1   7 -12 208.532 137.067  45
  -1   7 -12 2.63455 97.8741  49
  -1   7 -12 14.6229 107.759  37
  -1   7 -12 111.642 115.128  35
  -1   7 -12 88.3191 107.319  40
  -1   7 -13 3619.09 235.189  49
  -1   7 -13 3531.67 238.771  40
  -1   7 -13 3457.97 261.029  53
  -1   7 -13 3896.76 239.484  37
  -1   7 -13 3832.01 246.108  35
  -1   7 -13 3601.25 300.715  22
  -1   7 -14 333.170 190.800  22
  -1   7 -14 153.172 101.851  49
  -1   7 -14 99.4975 115.862  40
  -1   7 -14 45.7037 160.621  53
  -1   7 -14 203.639 108.300  37
  -1   7 -14 184.846 131.724  35
  -1   7 -15 1316.98 201.568  53
  -1   7 -15 1277.73 162.993  47
  -1   7 -15 1360.14 132.560  49
  -1   7 -15 1229.72 155.978  40
  -1   7 -15 1331.62 129.871  37
  -1   7 -15 1354.46 159.105  35
  -1   7 -15 1181.05 226.499  22
  -1   7 -16 358.439 179.667  53
  -1   7 -16-150.037 204.145  22
  -1   7 -16 112.343 143.694  47
  -1   7 -16 94.6223 103.360  49
  -1   7 -16 178.918 127.600  40
  -1   7 -16 178.864 100.092  37
  -1   7 -16 58.7596 135.678  35
  -1   7 -17 3114.75 262.069  53
  -1   7 -17 2803.43 242.559  47
  -1   7 -17 3388.24 211.262  49
  -1   7 -17 3180.37 230.407  40
  -1   7 -18 303.295 197.733  53
  -1   7 -18 62.2145 90.4811  49
  -1   7 -18 267.940 142.912  40
  -1   7 -18 66.3735 148.040  47
  -1   7 -19 2176.25 191.330  47
  -1   7 -19 2296.38 193.448  40
  -1   7 -20 416.879 130.251  47
  -1   7 -20 675.912 129.742  40
  -1   7 -21 222.292 102.443  27
  -1   7 -21 361.389 113.039  40
  -1   7 -21 183.739 109.883  47
  -1   6  21 199.566 135.188  43
  -1   6  21 102.098 191.684  52
  -1   6  21 314.417 189.352  38
   1  -6 -21 524.467 116.680  40
  -1   6  20-91.4133 143.657  43
  -1   6  20-5.94105 230.657  38
  -1   6  20 239.407 214.407  52
  -1   6  19-115.284 241.018  38
  -1   6  19 117.987 208.264  44
  -1   6  19 31.3059 237.382  56
  -1   6  19 71.9880 228.170  52
  -1   6  18 98.2965 256.138  38
  -1   6  18-156.593 229.771  52
  -1   6  18 310.822 241.453  56
  -1   6  18-139.207 166.591  26
  -1   6  18-114.238 214.492  44
  -1   6  17 637.901 262.571  38
  -1   6  17 365.325 235.363  52
  -1   6  17 948.597 169.292  26
  -1   6  17 753.878 241.703  56
  -1   6  17 962.979 229.729  44
  -1   6  16-9.84740 163.009  26
  -1   6  16-24.2183 220.398  44
  -1   6  16 3.92985 231.932  56
  -1   6  16-33.9189 218.498  52
  -1   6  15 1916.97 268.602  52
  -1   6  15 2849.94 222.240  26
  -1   6  15 2341.83 273.163  56
  -1   6  15 3078.83 268.349  44
  -1   6  14 715.561 210.679  44
  -1   6  14 813.905 162.607  26
  -1   6  14 517.566 221.326  55
  -1   6  14 757.593 212.666  52
  -1   6  13 971.775 131.179  32
  -1   6  13 1636.50 172.110  26
  -1   6  13 1607.46 214.104  44
  -1   6  13 1872.00 209.159  16
  -1   6  13 1596.97 237.995  55
  -1   6  13 1326.98 206.375  52
  -1   6  12 951.994 123.517  32
  -1   6  12 1312.70 160.795  26
  -1   6  12 1333.32 192.829  44
  -1   6  12 1114.52 196.269  16
  -1   6  12 1700.05 214.643  55
  -1   6  12 1540.00 164.286  41
  -1   6  12 1141.43 197.852  52
  -1   6  12 1103.50 226.606  51
  -1   6  11 5123.56 375.130  32
  -1   6  11 7077.84 411.065  55
  -1   6  11 6295.26 397.914  56
  -1   6  11 7296.18 385.616  26
  -1   6  11 6844.83 413.313  16
  -1   6  11 6885.95 388.993  41
  -1   6  11 6425.76 402.172  44
  -1   6  11 6576.13 401.849  52
  -1   6  11 6635.59 415.330  51
  -1   6  10 1233.58 187.095  55
  -1   6  10 824.509 127.896  41
  -1   6  10 875.397 152.549  52
  -1   6  10 903.989 190.962  51
  -1   6  10 736.563 102.157  32
  -1   6  10 865.584 163.254  44
  -1   6  10 983.053 167.456  16
  -1   6   9 353.222 92.2502  32
  -1   6   9 554.071 136.353  56
  -1   6   9 592.143 163.025  55
  -1   6   9 551.840 152.436  16
  -1   6   9 421.410 87.8562   3
  -1   6   9 574.611 123.723  41
  -1   6   8 14805.7 800.287  16
  -1   6   8 17239.3 791.849   3
  -1   6   8 16288.2 801.299   5
  -1   6   7 430.239 101.647   3
  -1   6   7 551.284 131.595   5
  -1   6   7 625.201 143.839  16
  -1   6   6 8348.07 481.447  16
  -1   6   6 8019.72 482.162   5
  -1   6   6 8091.18 474.106   3
  -1   6   5 3537.58 233.130  16
  -1   6   5 3348.59 222.237   3
  -1   6   5 3161.85 236.714   5
  -1   6   4 18054.5 1014.13   3
  -1   6   4 19607.6 1049.71   2
  -1   6   4 17300.7 1019.73   5
  -1   6   3 2933.11 209.009   3
  -1   6   3 2981.77 296.380   2
  -1   6   3 2820.78 225.004   5
  -1   6   3 2880.09 204.144   7
  -1   6   2 5307.17 321.837   3
  -1   6   2 4674.89 408.029   2
  -1   6   2 5095.49 321.452   7
  -1   6   2 5323.96 332.094   5
  -1   6   1 2221.82 301.464   2
  -1   6   1 2333.89 205.545   5
  -1   6   0 10.2327 125.818   3
  -1   6   0-27.8660 250.866   2
  -1   6   0 46.3006 111.370   7
  -1   6   0 74.6650 166.274   5
  -1   6  -1 4185.15 267.946   3
  -1   6  -1 4041.20 350.472   2
  -1   6  -1 3852.84 256.748   7
  -1   6  -1 4009.51 289.961   5
  -1   6  -2 3828.91 296.428   3
  -1   6  -2 5753.06 302.820   7
  -1   6  -3 12301.6 641.927   3
  -1   6  -3 10448.0 635.252   7
  -1   6  -3 11770.0 649.797   5
  -1   6  -3 11485.7 686.485   2
  -1   6  -3 10569.8 635.414  22
  -1   6  -4 1948.66 170.346   3
  -1   6  -4 1791.53 159.312   7
  -1   6  -4 1916.02 195.862   5
  -1   6  -4 1979.10 283.103   2
  -1   6  -4 1807.04 159.748  22
  -1   6  -5 5000.29 327.950   3
  -1   6  -5 5268.66 345.908   5
  -1   6  -5 5699.07 328.498  22
  -1   6  -6 5492.90 340.516  19
  -1   6  -6 6353.49 355.262   3
  -1   6  -6 6042.21 365.447   5
  -1   6  -6 5894.78 359.555  22
  -1   6  -7 1745.96 168.931  22
  -1   6  -7 1777.09 143.902  19
  -1   6  -7 2089.98 157.146   3
  -1   6  -7 1804.80 269.818   2
  -1   6  -7 1973.00 178.283   5
  -1   6  -8 4641.75 274.296  37
  -1   6  -8 4901.33 302.737   5
  -1   6  -8 4192.70 285.080  19
  -1   6  -8 4514.94 303.079  22
  -1   6  -8 4944.75 286.679   3
  -1   6  -9 72.6893 91.3146   3
  -1   6  -9 48.7885 107.878  19
  -1   6  -9 44.4144 126.810   5
  -1   6  -9 144.211 85.9613  37
  -1   6  -9 2.12883 86.2111  35
  -1   6  -9 34.3209 138.604  22
  -1   6 -10 3245.07 223.380  53
  -1   6 -10 3707.07 252.060  22
  -1   6 -10 3715.99 217.991  40
  -1   6 -10 3717.01 244.163  19
  -1   6 -10 3231.88 212.156  42
  -1   6 -10 3599.02 223.592  45
  -1   6 -10 3469.36 243.886   5
  -1   6 -10 3477.95 220.820  37
  -1   6 -10 3497.41 220.576  35
  -1   6 -11 1595.49 177.219  22
  -1   6 -11 1365.62 118.008  42
  -1   6 -11 1448.91 164.868  19
  -1   6 -11 1583.69 128.005  40
  -1   6 -11 1371.30 132.726  35
  -1   6 -11 1339.04 130.729  37
  -1   6 -11 1558.28 143.860  53
  -1   6 -11 1535.04 144.823  45
  -1   6 -12 2883.99 230.822  19
  -1   6 -12 2934.52 239.699  22
  -1   6 -12 2865.11 199.679  37
  -1   6 -12 2875.11 207.343  35
  -1   6 -12 3094.42 203.888  40
  -1   6 -12 2892.05 210.787  53
  -1   6 -13 872.827 128.479  40
  -1   6 -13 539.339 180.778  22
  -1   6 -13 459.527 108.629  37
  -1   6 -13 896.144 135.006  35
  -1   6 -13 932.436 167.220  19
  -1   6 -13 677.030 141.438  53
  -1   6 -14 2024.90 219.807  19
  -1   6 -14 1983.26 236.393  22
  -1   6 -14 2084.36 162.891  37
  -1   6 -14 2138.56 186.236  35
  -1   6 -14 2334.81 183.842  40
  -1   6 -14 2248.56 200.857  53
  -1   6 -15 198.729 159.758  45
  -1   6 -15 226.376 123.125  40
  -1   6 -15-11.5924 168.569  19
  -1   6 -15 35.2570 95.4227  37
  -1   6 -15 12.6751 136.548  35
  -1   6 -15-43.8225 162.226  53
  -1   6 -15-257.112 191.247  22
  -1   6 -16 6002.56 388.220  45
  -1   6 -16 6807.58 396.880  53
  -1   6 -16 6094.14 405.473  19
  -1   6 -16 5662.41 373.007  40
  -1   6 -16 6092.53 425.797  22
  -1   6 -16 5915.32 362.361  49
  -1   6 -16 6490.08 380.182  35
  -1   6 -17 1051.54 124.429  49
  -1   6 -17 1158.06 201.371  53
  -1   6 -17 1184.35 222.978  22
  -1   6 -17 1222.73 161.924  35
   1  -6  17 1053.77 140.277  36
  -1   6 -17 1033.12 154.323  40
  -1   6 -18 1759.01 146.438  49
  -1   6 -18 1997.63 191.665  40
  -1   6 -18 1606.08 206.801  53
  -1   6 -18 1850.70 185.575  35
  -1   6 -19 2436.70 201.112  40
  -1   6 -19 2022.38 191.021  35
  -1   6 -19 2120.68 192.857  47
  -1   6 -20 283.826 146.126  40
  -1   6 -20 96.5033 134.040  47
  -1   6 -21 1147.12 145.209  40
  -1   6 -21 999.910 134.131  47
  -1   6 -22 85.4957 91.9216  47
  -1   6 -22-46.2645 112.768  40
  -1   6 -22 32.2980 93.1267  27
  -1   5  22 101.577 166.756  38
   1  -5 -22 144.699 115.637  40
  -1   5  21-38.7866 213.134  52
  -1   5  21-34.7419 198.434  38
  -1   5  21-160.667 145.165  43
  -1   5  20 252.394 161.887  26
  -1   5  20 307.006 231.532  56
  -1   5  20-27.0477 227.127  52
  -1   5  20-33.1874 231.965  38
  -1   5  19-143.438 235.299  52
  -1   5  19 66.9985 172.064  26
  -1   5  19 65.3273 234.107  56
  -1   5  19 308.904 199.151  44
  -1   5  19-71.9430 241.577  38
  -1   5  18-39.6337 229.869  52
  -1   5  18 455.956 171.594  26
  -1   5  18 545.982 240.716  56
  -1   5  18 665.602 204.414  44
  -1   5  18 239.390 260.222  38
  -1   5  17 188.615 230.761  56
  -1   5  17 235.441 206.582  44
  -1   5  17 96.0496 174.361  26
  -1   5  17 119.545 221.863  52
  -1   5  16 1919.40 248.490  56
  -1   5  16 1545.41 243.569  52
  -1   5  16 2007.56 254.009  16
  -1   5  16 2108.23 239.941  44
  -1   5  16 2377.53 210.679  26
  -1   5  15 3004.49 276.472  56
  -1   5  15 3252.90 266.767  44
  -1   5  15 2740.52 281.738  16
  -1   5  15 3108.30 235.767  26
  -1   5  15 2353.62 273.291  52
  -1   5  14 1828.62 219.189  44
  -1   5  14 1687.83 220.592  56
  -1   5  14 1800.49 229.338  55
  -1   5  14 1474.58 224.887  52
  -1   5  14 1864.22 183.471  41
  -1   5  14 2146.18 241.282  16
  -1   5  14 2082.77 191.606  26
  -1   5  13 306.337 176.789  44
  -1   5  13 209.232 192.666  55
  -1   5  13 279.435 172.855  56
  -1   5  13 286.150 182.191  52
  -1   5  13 336.924 139.074  41
  -1   5  13 524.534 200.803  16
  -1   5  13 317.405 146.673  26
  -1   5  12 2178.78 177.645  26
  -1   5  12 1683.44 205.578  55
  -1   5  12 2014.92 199.662  44
  -1   5  12 1968.85 198.412  52
  -1   5  12 2012.61 221.949  16
  -1   5  12 2108.55 175.084  41
  -1   5  11 151.317 122.614  26
  -1   5  11 101.288 75.6806  32
  -1   5  11 331.946 112.919  41
  -1   5  11 359.800 172.089  16
  -1   5  11 146.022 147.999  52
  -1   5  11 106.991 146.842  44
  -1   5  11 111.795 166.510  55
  -1   5  10 2557.81 224.143  16
  -1   5  10 2612.88 196.932  56
  -1   5  10 2678.15 182.655  41
  -1   5  10 2022.41 160.325  32
  -1   5  10 2826.53 180.488  26
  -1   5  10 2731.30 196.442  44
  -1   5   9 12604.0 757.733  16
  -1   5   9 13341.8 738.140   3
  -1   5   8 5930.57 349.402   3
  -1   5   8 6104.99 360.964   5
  -1   5   8 5909.42 372.234  16
  -1   5   7 10730.7 588.523   3
  -1   5   7 9874.64 601.395  16
  -1   5   7 10197.6 594.137   5
  -1   5   6 1301.40 119.176   3
  -1   5   6 1077.71 160.425  16
  -1   5   6 1088.18 142.152   5
  -1   5   5 8560.89 512.553   3
  -1   5   5 9318.07 518.966   5
  -1   5   5 8860.42 519.444  16
  -1   5   4 828.268 262.491   2
  -1   5   4 1020.34 127.399   3
  -1   5   4 997.053 152.042   5
  -1   5   4 1045.75 123.207  20
  -1   5   3 2789.78 185.472  16
  -1   5   3 2403.89 183.065   7
  -1   5   3 2891.91 205.503   5
  -1   5   3 2333.01 184.961   3
  -1   5   3 1941.86 163.194  20
  -1   5   3 2455.21 280.384   2
  -1   5   2 2245.61 302.564   2
  -1   5   2 2882.72 226.078   5
  -1   5   2 2695.36 201.586   7
  -1   5   2 2875.03 198.701   3
  -1   5   1 689.856 253.817   2
  -1   5   1 663.935 167.357   5
  -1   5   0 19559.8 1041.59   2
  -1   5   0 18172.4 1011.04   5
  -1   5   0 16736.6 1002.25   7
  -1   5   0 18535.2 1006.14   3
  -1   5  -1 4597.86 300.426   5
  -1   5  -1 4076.85 284.347   7
  -1   5  -1 4860.72 287.588   3
  -1   5  -2 5738.74 352.027  22
  -1   5  -2 6140.55 359.514   7
  -1   5  -2 6016.10 363.398   3
  -1   5  -3 601.082 122.211   7
  -1   5  -3 598.595 133.076   3
  -1   5  -3 621.635 168.444   5
  -1   5  -3 488.679 110.888  22
  -1   5  -3 573.734 249.085   2
  -1   5  -4 6161.28 370.937  22
  -1   5  -4 6062.45 358.633  19
  -1   5  -4 6309.87 395.246   5
  -1   5  -4 6419.41 375.454   7
  -1   5  -4 6675.37 377.807   3
  -1   5  -4 6952.48 441.679   2
  -1   5  -5 178.250 117.216  22
  -1   5  -5 76.5811 81.6402  19
  -1   5  -5 152.303 109.234   7
  -1   5  -5 169.181 151.028   5
  -1   5  -5 182.175 114.892   3
  -1   5  -5 424.273 233.354   2
  -1   5  -6 21794.0 1132.32   3
  -1   5  -6 19035.8 1133.66  22
  -1   5  -6 19634.0 1128.69  19
  -1   5  -6 20706.0 1139.04   5
  -1   5  -7 3439.29 224.593   3
  -1   5  -7 3398.99 238.796  22
  -1   5  -7 3494.81 226.304  19
  -1   5  -7 3471.14 237.512   5
  -1   5  -8 2006.48 155.144   3
  -1   5  -8 2175.96 179.408  22
  -1   5  -8 2178.74 169.890  19
  -1   5  -8 2162.62 174.684   5
  -1   5  -9 3397.65 220.631   3
  -1   5  -9 3615.33 236.994   5
  -1   5  -9 3620.50 251.047  22
  -1   5  -9 3666.28 240.742  19
  -1   5 -10 1474.33 157.010  19
  -1   5 -10 1360.39 131.731   5
  -1   5 -10 1203.87 155.577  22
  -1   5 -10 1141.37 111.540  37
  -1   5 -10 1304.91 106.954  34
  -1   5 -10 1144.88 115.204  35
  -1   5 -11 91.2837 88.4814  37
  -1   5 -11 310.093 103.295  35
  -1   5 -11 237.911 146.392  22
  -1   5 -11 191.093 140.978  19
  -1   5 -11 82.4077 99.4859  53
  -1   5 -11 129.772 97.2968  40
  -1   5 -12 2537.16 169.403  37
  -1   5 -12 2533.40 218.884  22
  -1   5 -12 2592.05 168.841  40
  -1   5 -12 2335.38 213.251  19
  -1   5 -12 2336.26 179.790  35
  -1   5 -12 2549.61 181.363  53
  -1   5 -12 2263.53 159.981  42
   1  -5  13 14884.2 809.706  36
  -1   5 -13 14575.9 819.195  35
  -1   5 -13 13921.9 813.913  40
  -1   5 -13 14803.2 816.062  45
  -1   5 -13 13698.5 813.026  37
  -1   5 -13 15127.2 817.396  53
  -1   5 -13 15142.0 842.042  19
  -1   5 -13 13367.9 840.240  22
  -1   5 -14 128.352 170.107  19
   1  -5  14 21.2644 112.212  36
  -1   5 -14 142.646 95.1495  37
  -1   5 -14-73.1084 132.528  35
  -1   5 -14 81.8702 125.439  40
  -1   5 -14-56.3787 133.095  53
  -1   5 -14-16.5873 142.652  45
  -1   5 -15 7079.73 415.727  45
  -1   5 -15 6381.44 409.214  40
   1  -5  15 6524.10 401.555  36
  -1   5 -15 7180.72 416.177  35
  -1   5 -15 6844.19 447.291  19
  -1   5 -15 7454.13 420.075  53
  -1   5 -16 406.282 141.475  35
   1  -5  16 210.583 129.016  36
  -1   5 -16 192.637 179.245  19
  -1   5 -16 247.935 170.550  53
   1  -5  17 2725.78 214.693  36
  -1   5 -17 2971.35 270.271  19
  -1   5 -17 3339.57 247.541  53
   1  -5  18 1305.19 153.518  36
  -1   5 -18 1511.22 204.937  53
   1  -5  21-257.294 191.418  52
  -1   5 -21 41.6154 120.665  47
   1  -5  22 635.703 176.102  52
  -1   5 -22 658.274 113.515  47
  -1   5 -23-24.1875 78.2409  27
  -1   4  22 122.420 173.194  38
   1  -4 -22 169.386 131.938  40
  -1   4  22 49.7156 209.913  52
  -1   4  21 171.312 205.761  38
  -1   4  21 101.119 166.660  26
  -1   4  21 278.230 217.386  56
  -1   4  21 103.495 225.076  52
  -1   4  20 121.920 212.563  38
  -1   4  20-22.2905 184.619  26
  -1   4  20-143.538 231.937  56
  -1   4  20-5.11790 240.289  52
  -1   4  19 203.209 179.304  44
  -1   4  19 147.916 242.388  38
  -1   4  19 1.95904 229.839  56
  -1   4  19 55.8417 245.232  52
  -1   4  19 220.974 190.347  26
  -1   4  18 170.152 228.455  52
  -1   4  18-153.161 185.740  44
  -1   4  18-49.6122 179.574  26
  -1   4  18 125.438 228.571  56
  -1   4  17 1394.91 246.473  52
  -1   4  17 1219.35 251.060  16
  -1   4  17 1200.39 207.752  44
  -1   4  17 1428.88 203.730  26
  -1   4  17 1503.44 234.479  56
  -1   4  16 248.648 216.493  52
  -1   4  16 497.631 185.793  26
  -1   4  16 475.936 235.291  16
  -1   4  16 132.658 187.326  44
  -1   4  16 259.477 212.460  56
  -1   4  15 5055.18 384.152  52
  -1   4  15 5872.21 377.039  44
  -1   4  15 6016.66 355.675  41
  -1   4  15 5542.20 380.501  56
  -1   4  15 5776.19 367.855  26
  -1   4  15 5936.44 415.876  16
  -1   4  14-60.7698 155.157  26
  -1   4  14 176.326 168.778  44
  -1   4  14 143.783 204.370  16
  -1   4  14 173.819 183.311  52
  -1   4  14 12.2162 126.171  41
  -1   4  14 152.737 176.554  56
  -1   4  14-14.9645 167.256  55
  -1   4  13 2477.99 191.421  26
   1  -4 -13 2147.27 191.285  19
  -1   4  13 2277.56 252.135  16
  -1   4  13 2317.43 212.469  52
  -1   4  13 2121.30 179.036  41
  -1   4  13 2388.61 206.961  44
  -1   4  13 2193.38 210.619  56
  -1   4  13 2334.02 209.227  55
  -1   4  12 5512.21 324.158  26
   1  -4 -12 4878.26 326.162  19
  -1   4  12 5398.37 333.782  52
  -1   4  12 4935.75 318.874  41
  -1   4  12 5832.65 330.937  44
  -1   4  12 5532.32 334.720  55
  -1   4  12 4730.60 331.997  56
  -1   4  11 5915.84 370.734  56
  -1   4  11 6443.91 367.336  26
   1  -4 -11 5927.82 367.300  19
   1  -4 -10 11385.1 651.725  22
   1  -4 -10 11610.2 655.441  19
  -1   4   9 132.510 61.6278   3
   1  -4  -9 78.0254 90.6211  19
   1  -4  -8 8946.21 539.292  19
  -1   4   8 9706.85 541.231   5
  -1   4   8 9773.75 536.530   3
   1  -4  -7 911.490 94.9567  19
  -1   4   7 764.739 153.261  16
  -1   4   7 778.076 109.663   5
  -1   4   7 857.573 93.7132   3
   1  -4  -6 8052.67 466.776  19
  -1   4   6 8493.71 487.044  16
  -1   4   6 8512.28 476.966   5
  -1   4   6 8202.52 470.955   3
  -1   4   5 1016.48 244.472   2
   1  -4  -5 945.643 85.4068  19
  -1   4   5 962.058 113.986   3
  -1   4   5 1106.01 150.244  16
  -1   4   5 1148.71 134.687   5
  -1   4   4 1876.50 163.196  16
  -1   4   4 1773.67 161.007   5
  -1   4   4 1650.61 253.350   2
  -1   4   4 1637.08 147.095   3
  -1   4   3 14336.3 734.964  16
  -1   4   3 13714.0 732.815   7
  -1   4   3 12168.2 740.468   5
  -1   4   3 11622.7 733.164   3
  -1   4   2 299.901 232.471   2
   1  -4  -2 329.712 52.8249  17
  -1   4   2 270.240 98.4780  20
  -1   4   2 403.733 119.984  16
  -1   4   2 346.359 106.793   7
  -1   4   2 363.995 108.687   3
  -1   4   2 461.777 145.245   5
  -1   4   1 378.825 89.1915  20
  -1   4   1 764.983 139.356   5
  -1   4   1 382.259 225.553   2
  -1   4   0 34214.2 1898.63   5
  -1   4   0 33035.1 1892.11   7
  -1   4   0 34242.3 1893.62   3
  -1   4   0 37053.8 1916.59   2
  -1   4  -1 24159.4 1322.01   5
  -1   4  -1 22693.4 1315.35   7
  -1   4  -1 24208.9 1316.64   3
  -1   4  -2 951.063 125.194   7
  -1   4  -2 989.590 113.229  22
  -1   4  -2 877.171 122.027   3
  -1   4  -2 862.569 68.0507  19
  -1   4  -3 17852.0 1039.47  18
  -1   4  -3 18379.3 1036.61  19
  -1   4  -3 19164.4 1044.19   7
  -1   4  -3 18544.3 1053.53   5
  -1   4  -3 18669.3 1047.68   3
  -1   4  -3 22765.6 1075.68   2
  -1   4  -3 19156.6 1043.55  22
  -1   4  -4 5078.26 306.527  18
  -1   4  -4 4815.73 297.364  19
  -1   4  -4 5491.67 329.538   5
  -1   4  -4 5019.00 305.776   7
  -1   4  -4 5484.31 314.921   3
  -1   4  -4 5177.26 310.211  22
  -1   4  -5 26051.6 1416.19   5
  -1   4  -5 25102.5 1410.89  22
  -1   4  -5 26652.8 1411.59   3
  -1   4  -5 24808.0 1406.80  19
  -1   4  -5 24645.5 1409.79  18
  -1   4  -6 421.619 135.385  18
  -1   4  -6 478.159 100.454  19
  -1   4  -6 558.206 136.925   5
  -1   4  -6 494.812 107.032   3
  -1   4  -6 671.725 225.971   2
  -1   4  -6 500.311 120.496  22
  -1   4  -7 45081.1 2602.35  22
  -1   4  -7 49787.8 2599.32   3
  -1   4  -7 45702.1 2601.03  19
  -1   4  -7 44593.8 2603.55  18
  -1   4  -7 48684.9 2602.04   5
  -1   4  -8 1455.01 159.017  22
  -1   4  -8 1602.53 126.661   3
  -1   4  -8 1715.37 184.930  18
  -1   4  -8 1563.73 151.254  19
  -1   4  -8 1882.83 146.866   5
  -1   4  -9 11992.1 730.378  22
  -1   4  -9 12421.9 718.101   3
  -1   4  -9 13203.3 733.089  19
  -1   4  -9 13762.0 724.215   5
  -1   4 -10 5668.43 360.693  19
  -1   4 -10 5738.60 337.312   5
  -1   4 -11 458.250 146.598  19
  -1   4 -12 9074.00 532.747  19
  -1   4 -12 9001.07 506.708  45
  -1   4 -12 8522.08 508.283  35
   1  -4  12 8842.81 499.197  36
  -1   4 -13 1114.66 101.951  42
  -1   4 -13 1300.50 139.196  35
   1  -4  13 1169.01 121.450  36
  -1   4 -13 1458.52 181.575  19
  -1   4 -13 1079.93 131.898  53
  -1   4 -13 1219.05 130.190  45
   1  -4  14 1937.50 153.365  36
  -1   4 -14 2357.58 221.425  19
  -1   4 -14 2224.59 176.827  53
  -1   4 -14 1710.12 177.606  45
  -1   4 -15 101.068 172.944  22
   1  -4  15-57.1750 121.065  36
  -1   4 -15-3.90534 177.338  19
  -1   4 -15-26.8226 145.343  53
  -1   4 -15-64.8613 131.743  45
  -1   4 -16 5295.47 353.145  19
  -1   4 -16 4822.75 320.964  53
  -1   4 -16 4405.19 354.109  22
   1  -4  16 4768.51 298.224  36
  -1   4 -17 516.498 191.781  19
  -1   4 -17 203.414 151.303  53
  -1   4 -17 311.042 203.778  22
   1  -4  17 385.516 140.161  36
  -1   4 -18 262.174 190.703  19
  -1   4 -18 146.176 161.638  53
   1  -4  18 52.0388 136.488  36
  -1   4 -18 214.793 151.755  35
  -1   4 -18 207.258 199.202  22
  -1   4 -19 158.730 157.783  35
   1  -4  19 341.323 135.972  36
  -1   4 -20 161.803 153.836  35
  -1   4 -21 1154.09 176.251  40
   1  -4  21 1331.47 221.097  52
  -1   4 -21 1036.42 154.427  35
  -1   4 -22-36.6440 107.267  47
   1  -4  22 128.335 191.787  52
   1  -4  22 56.0349 154.917  26
  -1   4 -22 110.578 142.089  40
   1  -4  23 147.963 169.866  52
   1  -4  23 197.336 139.986  26
  -1   4 -23 350.435 85.4336  27
  -1   4 -23 387.310 124.388  40
  -1   3  22 223.816 228.074  52
   1  -3 -22 99.9250 138.228  40
  -1   3  22 178.494 172.955  26
  -1   3  21 59.4599 237.281  52
  -1   3  21-167.927 217.361  56
  -1   3  21-158.136 197.070  38
  -1   3  21-50.8512 183.091  26
  -1   3  20 53.3099 237.630  52
  -1   3  20 94.0791 226.544  56
  -1   3  20 101.345 219.557  38
  -1   3  20 118.588 187.690  26
  -1   3  19 151.185 233.684  56
  -1   3  19 99.3857 243.629  52
  -1   3  19-1.40734 191.735  26
  -1   3  18 2074.51 208.881  44
  -1   3  18 1871.60 228.387  26
  -1   3  18 1929.45 256.442  56
  -1   3  18 1646.14 253.844  52
  -1   3  17 224.138 246.878  16
  -1   3  17 101.089 227.434  52
  -1   3  17 318.516 213.953  56
  -1   3  17 329.795 171.525  44
  -1   3  17 384.711 189.202  26
  -1   3  16 7932.42 474.955  16
   1  -3 -16 6021.22 432.023  19
  -1   3  16 7742.43 426.855  26
  -1   3  16 6646.27 421.929  44
  -1   3  16 6093.29 440.835  52
  -1   3  16 6777.49 441.070  56
   1  -3 -15 2026.41 213.620  19
  -1   3  15 2277.43 180.282  41
  -1   3  15 2043.93 212.736  26
  -1   3  15 2209.80 236.214  52
  -1   3  15 2329.66 206.980  44
  -1   3  15 2587.07 235.516  56
  -1   3  14 4253.98 284.870  41
   1  -3 -14 4480.45 309.425  19
  -1   3  14 4430.86 316.634  52
  -1   3  14 4736.10 313.564  56
  -1   3  14 4994.13 301.474  44
   1  -3 -13 997.766 151.951  22
   1  -3 -13 1278.93 156.318  19
  -1   3  13 1324.86 169.795  56
  -1   3  13 1290.39 157.681  44
  -1   3  13 1437.57 138.896  41
  -1   3  13 1374.72 164.973  52
  -1   3  12 7213.95 417.233  56
  -1   3  12 7083.63 417.840  52
   1  -3 -12 6802.02 421.376  19
   1  -3 -12 6787.48 418.684  22
   1  -3 -11 888.608 129.592  19
   1  -3 -11 732.551 116.286  22
   1  -3 -10 220.084 107.567  19
   1  -3  -9 20766.4 1162.49  19
  -1   3   8 106.022 57.1665   3
  -1   3   8-91.1107 77.6372   5
   1  -3  -8 111.165 93.7991  19
  -1   3   7 19010.7 991.068   5
  -1   3   7 18501.7 988.647   3
  -1   3   6 5712.69 331.463   5
   1  -3  -6 5435.27 326.325  19
  -1   3   6 5684.68 326.803   3
  -1   3   5 4623.40 283.318   5
   1  -3  -5 4587.06 268.460  19
  -1   3   4 6603.69 408.321   5
  -1   3   4 6731.59 400.512   3
  -1   3   4 7758.91 408.628  16
   1  -3  -4 6893.55 392.339  19
  -1   3   3 919.670 127.128  16
  -1   3   3 531.209 200.709   2
  -1   3   3 636.648 92.1609   3
  -1   3   3 720.860 122.941   5
  -1   3   2 1952.15 147.169   5
  -1   3   2 1498.75 136.274   7
  -1   3   2 1500.80 235.894   2
  -1   3   2 1686.95 148.312  16
  -1   3   2 1631.94 132.500   3
   1  -3  -1 12613.4 709.458  17
  -1   3   1 12767.6 716.088  20
  -1   3   1 12252.9 718.418  16
  -1   3   0 10034.8 572.389   7
  -1   3   0 10133.3 570.672  20
  -1   3   0 9999.32 571.704   3
  -1   3   0 11083.1 613.083   2
  -1   3  -1 39338.5 2156.55   7
  -1   3  -1 39490.9 2156.22  22
  -1   3  -1 43206.9 2157.40   3
  -1   3  -1 38582.6 2149.63  19
  -1   3  -1 38046.1 2151.17  18
  -1   3  -2 9623.47 542.706   7
  -1   3  -2 10387.3 543.920   3
  -1   3  -2 9395.65 541.613  22
  -1   3  -2 9230.14 537.222  18
  -1   3  -3 457.858 91.7185  22
  -1   3  -3 541.919 90.5772   7
  -1   3  -3 531.822 99.1620  18
  -1   3  -3 562.200 129.223   5
  -1   3  -3 787.069 97.3341   3
  -1   3  -3 629.349 194.496   2
  -1   3  -4 17434.6 990.179  22
  -1   3  -4 18112.7 995.578   5
  -1   3  -4 16722.9 989.673  18
  -1   3  -4 18445.5 990.406   3
  -1   3  -4 19140.9 1014.95   2
  -1   3  -5-21.2860 120.370   5
  -1   3  -5 171.517 97.8765   3
  -1   3  -5 155.120 118.590  18
  -1   3  -5 117.712 102.875  22
  -1   3  -5 84.1264 209.958   2
  -1   3  -6 52557.5 2856.55   3
  -1   3  -6 50453.7 2858.96  18
  -1   3  -6 51677.6 2858.66   5
  -1   3  -7 9180.62 500.222   3
  -1   3  -7 8234.50 515.672  18
  -1   3  -7 8666.85 504.236   5
  -1   3  -8 17844.3 1006.17   3
  -1   3  -8 17839.9 1021.83  18
  -1   3  -8 18524.7 1009.22   5
  -1   3  -9 6112.61 359.860   3
  -1   3  -9 6369.44 399.161  18
  -1   3  -9 6632.82 365.139   5
  -1   3 -10 1318.51 195.072  18
  -1   3 -10 1159.83 101.677   5
  -1   3 -11 18.8443 120.987  22
  -1   3 -11-117.510 148.103  19
   1  -3  12 6764.84 399.123  36
  -1   3 -12 7971.41 438.368  19
  -1   3 -12 6884.87 426.065  22
  -1   3 -13 7199.07 440.761  45
  -1   3 -13 8112.60 446.005  40
  -1   3 -13 7352.47 463.424  22
  -1   3 -13 8215.98 476.048  19
   1  -3  13 7648.34 436.248  36
  -1   3 -14 218.111 166.546  19
  -1   3 -14-52.6582 122.397  45
  -1   3 -14-9.29338 165.206  22
  -1   3 -14 110.770 120.423  40
   1  -3  14 88.7190 105.305  36
  -1   3 -14 3.26684 110.721  53
  -1   3 -15 3335.87 252.369  19
  -1   3 -15 2689.63 209.000  40
  -1   3 -15 2407.91 237.972  22
  -1   3 -15 2812.09 208.307  35
   1  -3  15 2475.34 188.850  36
  -1   3 -15 2573.07 199.453  53
  -1   3 -16 73.7203 183.526  19
  -1   3 -16 30.7030 125.165  40
  -1   3 -16-15.6300 175.523  22
  -1   3 -16-122.715 145.727  35
   1  -3  16 112.846 129.061  36
  -1   3 -16 54.0038 145.608  53
  -1   3 -17 279.861 186.337  19
  -1   3 -17-8.49338 187.810  22
  -1   3 -17 75.4343 159.177  40
  -1   3 -17 197.371 139.235  35
   1  -3  17 188.884 128.183  36
  -1   3 -17 119.091 144.824  53
  -1   3 -18 3608.71 302.572  19
  -1   3 -18 3621.98 310.541  22
  -1   3 -18 3889.31 271.826  40
   1  -3  18 3424.42 254.841  36
  -1   3 -18 3496.08 263.902  35
  -1   3 -19 79.1563 156.128  35
   1  -3  19 56.7786 144.992  36
  -1   3 -19-169.039 171.671  40
   1  -3  20 311.505 141.008  36
  -1   3 -20 514.304 153.485  35
  -1   3 -20 159.217 160.867  40
  -1   3 -21 13.7819 140.051  35
   1  -3  21-18.1852 222.686  52
  -1   3 -21 116.075 157.033  40
  -1   3 -22 419.280 128.828  35
  -1   3 -22 429.823 147.804  40
   1  -3  22 279.651 213.411  52
   1  -3  23 27.4420 157.399  26
  -1   3 -23 186.178 130.540  40
   1  -3  23 130.528 190.919  52
   1  -2 -23-58.5954 210.519  54
  -1   2  23 55.7634 159.718  26
   1  -2 -23 45.0731 127.043  40
  -1   2  22-85.5367 185.398  56
  -1   2  22 9.05834 166.072  26
   1  -2 -22 1.53452 148.308  40
  -1   2  21 28.2565 187.049  26
  -1   2  21 172.469 207.343  56
  -1   2  20 531.816 223.410  56
  -1   2  20 423.491 188.934  26
  -1   2  20 210.990 203.253  38
  -1   2  19 2063.50 222.462  26
  -1   2  19 1817.39 256.532  56
  -1   2  18-5.83817 194.695  26
  -1   2  18 26.6029 250.975  16
  -1   2  18 177.963 210.170  56
  -1   2  17 1858.86 248.264  56
  -1   2  17 1683.68 251.258  52
  -1   2  17 2823.58 227.464  26
   1  -2 -17 1818.16 223.913  19
  -1   2  17 2677.87 289.937  16
   1  -2 -16 1051.77 182.497  19
  -1   2  16 827.455 216.856  52
  -1   2  16 1164.29 211.749  56
   1  -2 -15 5731.33 426.790  22
  -1   2  15 6835.48 422.399  52
  -1   2  15 6876.05 405.077  44
   1  -2 -15 6477.99 429.219  19
  -1   2  15 7563.41 427.575  56
  -1   2  14 283.221 159.936  56
  -1   2  14 261.173 156.570  52
   1  -2 -14 240.606 145.888  22
  -1   2  14 307.754 129.919  44
   1  -2 -14 31.5572 151.026  19
  -1   2  13 817.042 153.484  56
   1  -2 -13 822.527 147.235  22
   1  -2 -13 542.588 148.394  19
   1  -2 -12 1243.03 147.580  22
   1  -2 -12 1402.96 160.667  19
   1  -2 -11 58.5749 107.207  22
   1  -2 -11 116.802 125.332  19
   1  -2 -10 2749.34 203.780  19
   1  -2  -9 3839.82 251.964  19
   1  -2  -8 178.713 108.462  19
  -1   2   8 138.785 43.8563   3
  -1   2   8 119.938 56.5690   5
   1  -2  -7 237.508 106.372  19
  -1   2   7 292.636 70.1802   5
  -1   2   7 221.647 56.5459   3
   1  -2  -6 11044.1 549.976  19
  -1   2   6 10576.3 546.122   5
   1  -2  -5 470.559 86.8349  19
  -1   2   5 480.655 89.9813   5
  -1   2   5 347.356 72.3895   3
   1  -2  -4 2514.45 156.960  19
  -1   2   4 2328.00 153.723   3
  -1   2   3 186.738 121.594  16
   1  -2  -3 297.426 64.3279  19
  -1   2   3 258.740 103.396   6
  -1   2   3 245.042 100.204   1
  -1   2   3 231.513 80.5244   3
  -1   2   2 48661.3 2687.02   6
  -1   2   2 48747.4 2685.84  16
  -1   2   2 49251.7 2685.43   1
  -1   2   2 41423.0 2696.87   2
  -1   2   2 50271.5 2684.54   3
  -1   2   1 26993.2 1532.37   6
  -1   2   1 29611.7 1549.89   2
  -1   2   1 27467.9 1530.82  16
  -1   2   0 29017.3 1600.05   6
  -1   2   0 28396.1 1598.22   1
  -1   2   0 32116.7 1614.95   2
  -1   2   0 28740.5 1596.38   3
  -1   2   0 27756.4 1597.30  20
   1  -2   0 29080.7 1593.71  17
  -1   2  -1 34858.4 1961.33   1
  -1   2  -1 35662.1 1959.77   3
  -1   2  -1 35665.2 1959.83  22
  -1   2  -2 199318. 10770.6   1
  -1   2  -2 201907. 10770.0   3
  -1   2  -2 185271. 10769.9  22
  -1   2  -3 45994.9 2505.18   3
  -1   2  -3 45746.5 2517.84   2
  -1   2  -3 44400.2 2506.16   1
  -1   2  -3 45332.3 2508.06   6
  -1   2  -4 2764.73 184.549   1
  -1   2  -4 2847.18 173.702   3
  -1   2  -4 2310.46 190.153  18
  -1   2  -5 17884.8 975.645   3
  -1   2  -5 16948.2 982.196  18
  -1   2  -6 2445.81 152.406   3
  -1   2  -6 2154.09 164.988   5
  -1   2  -6 2385.14 188.849  18
  -1   2  -7 29679.9 1694.80  22
  -1   2  -7 31678.1 1699.23  18
  -1   2  -8 13592.4 811.777  22
  -1   2  -8 14353.0 802.047   3
  -1   2  -8 13971.6 822.448  18
  -1   2  -8 15121.7 804.403   5
  -1   2  -9 25374.5 1382.34   5
  -1   2  -9 23893.0 1391.67  22
  -1   2 -10 3194.05 225.983  22
  -1   2 -11-13.3543 119.113  22
  -1   2 -12 12137.0 701.165  22
  -1   2 -13 749.259 156.003  22
  -1   2 -13 884.800 173.284  19
   1  -2  13 787.547 102.293  36
   1  -2  14 3467.08 215.857  36
  -1   2 -14 3441.60 225.797  40
  -1   2 -14 3110.03 260.563  22
   1  -2  15 1211.59 137.027  36
  -1   2 -15 1131.46 184.898  22
  -1   2 -15 1246.06 145.889  40
  -1   2 -16 335.500 177.923  22
   1  -2  16 549.557 121.417  36
  -1   2 -16 586.552 134.643  40
  -1   2 -16 382.315 186.098  54
  -1   2 -17 725.567 203.492  22
  -1   2 -17 680.914 155.931  35
   1  -2  17 386.516 143.797  36
  -1   2 -17 581.192 152.365  40
  -1   2 -17 416.754 193.399  54
  -1   2 -18-93.0308 190.526  22
   1  -2  18 95.2749 143.260  36
  -1   2 -18 116.443 147.397  35
  -1   2 -18-34.5950 152.229  40
  -1   2 -18 427.831 207.833  54
  -1   2 -19 1052.56 217.051  22
  -1   2 -19 942.076 170.044  40
  -1   2 -19 813.676 217.643  54
   1  -2  19 1183.62 168.157  36
  -1   2 -19 1227.58 173.290  35
  -1   2 -20 314.588 169.505  40
   1  -2  20 247.719 149.072  36
  -1   2 -20 165.776 154.783  35
  -1   2 -20 266.040 201.518  54
   1  -2  20-116.424 239.587  52
  -1   2 -21 1253.83 179.440  40
  -1   2 -21 938.545 155.715  35
   1  -2  21 1410.43 245.627  52
  -1   2 -22 346.855 149.192  40
  -1   2 -22 445.287 132.523  35
   1  -2  22 329.763 226.156  52
  -1   2 -23 311.699 138.575  40
  -1   2 -23 244.015 119.369  35
   1  -2  23 226.283 210.157  52
   1  -2  23 376.017 167.396  26
   1  -2  24-126.115 180.048  52
  -1   2 -24-109.655 113.189  40
   1  -2  24 23.1997 150.234  26
   1  -1 -23 157.758 188.235  54
   1  -1 -23 115.427 140.110  40
  -1   1  22 122.805 174.692  56
   1  -1 -22 477.628 162.552  40
  -1   1  21 140.278 193.575  56
   1  -1 -21 93.5672 163.959  40
  -1   1  20 99.2479 201.828  56
  -1   1  19 380.411 207.154  56
  -1   1  18 4584.14 308.363  56
  -1   1  18 4568.51 361.902  16
   1  -1 -18 3686.13 304.962  19
   1  -1 -18 3590.75 249.024  35
  -1   1  17-22.8030 201.640  56
   1  -1 -17-107.674 177.247  19
   1  -1 -17 78.2040 104.074  35
   1  -1 -17-93.1652 179.343  22
  -1   1  16 6349.66 382.351  56
   1  -1 -16 6133.65 394.115  19
   1  -1 -16 5293.25 347.355  35
   1  -1 -16 6240.41 395.350  22
  -1   1  15 2025.34 200.203  56
   1  -1 -15 1752.56 205.534  19
   1  -1 -15 1492.92 145.715  35
   1  -1 -15 1942.55 207.789  22
  -1   1  14 2426.65 198.724  56
   1  -1 -14 2197.85 211.639  19
   1  -1 -14 1741.72 152.077  35
   1  -1 -14 1944.00 203.119  22
   1  -1 -13 12491.1 675.370  22
   1  -1 -13 11981.5 681.480  19
  -1   1  13 10819.8 663.577  56
   1  -1 -12 3041.98 216.786  22
   1  -1 -12 2984.21 234.446  19
   1  -1 -11 6028.97 374.759  22
   1  -1 -11 6569.23 389.728  19
   1  -1 -10 263.229 137.824  19
   1  -1  -9 20103.4 1129.48  19
   1  -1  -8 11422.6 654.128  19
  -1   1   7 2310.68 135.526   3
   1  -1  -7 2344.13 185.126  19
  -1   1   6 648.120 65.5208   3
  -1   1   6 809.919 77.3215   5
  -1   1   5 4775.02 258.855   1
  -1   1   5 4183.42 255.258   3
  -1   1   5 4452.40 262.179   6
   1  -1  -5 4851.58 277.674  19
  -1   1   4 28639.5 1544.72   1
  -1   1   4 27346.3 1546.10   6
   1  -1  -4 27540.1 1547.10  19
  -1   1   3 17961.2 982.371   1
  -1   1   3 19384.0 981.077   3
  -1   1   3 16987.3 984.629   6
   1  -1  -3 16051.7 981.702  19
  -1   1   2 47269.9 2671.22   1
  -1   1   2 48705.7 2670.41   3
  -1   1   2 50474.1 2672.64   6
   1  -1  -2 47633.7 2670.07  19
  -1   1   1 24528.6 1359.44   6
  -1   1   0 30719.1 1709.62  20
  -1   1   0 30519.4 1707.76   3
  -1   1   0 31138.4 1710.09   6
   1  -1   0 31227.7 1707.56  17
  -1   1  -1 41169.8 2307.45   1
  -1   1  -1 42293.8 2306.84   3
  -1   1  -2 54392.0 2995.92   1
  -1   1  -2 54595.4 2995.54   3
   1  -1   2 54006.2 2993.55  21
  -1   1  -3 17254.0 977.230   1
  -1   1  -3 16766.1 975.437   3
  -1   1  -3 18757.6 979.217   6
  -1   1  -3 17975.1 977.168  22
  -1   1  -4 94471.1 5178.22   1
  -1   1  -4 93278.0 5177.90   3
  -1   1  -4 92769.8 5179.28   6
  -1   1  -4 95044.6 5179.78  22
  -1   1  -5 9155.74 529.888   1
  -1   1  -5 9787.49 527.831   3
  -1   1  -5 9121.15 532.961   6
  -1   1  -5 9511.33 533.535  22
  -1   1  -6 73941.8 4096.13   1
  -1   1  -6 71002.3 4095.52   3
  -1   1  -6 82626.4 4100.76  22
  -1   1  -7 9379.65 504.027   3
  -1   1  -7 10110.8 517.476  22
  -1   1  -8 2834.46 167.085   3
  -1   1  -8 3191.35 197.931  22
  -1   1  -8 2885.68 169.493   5
  -1   1  -9 15539.0 911.383  22
  -1   1  -9 17152.8 920.755  18
  -1   1 -10-32.7758 107.615  22
  -1   1 -10-61.9528 169.637  18
  -1   1 -11 3412.42 256.452  22
  -1   1 -11 4763.42 290.330  18
  -1   1 -12 4619.39 325.193  22
  -1   1 -12 5872.32 353.381  18
  -1   1 -13 2104.96 202.542  22
   1  -1  13 2566.02 168.590  36
  -1   1 -14 253.711 140.217  22
   1  -1  14 232.402 101.609  36
  -1   1 -14 161.929 165.577  19
  -1   1 -15 11327.2 639.260  22
  -1   1 -15 11563.0 617.810  40
  -1   1 -15 11657.9 648.153  19
   1  -1  15 9754.93 608.872  36
  -1   1 -16 703.377 184.072  19
  -1   1 -16 415.848 170.936  22
  -1   1 -16 613.653 129.610  40
   1  -1  16 460.803 121.996  36
  -1   1 -17 655.888 196.928  19
  -1   1 -17 490.275 196.727  22
  -1   1 -17 408.577 149.195  40
   1  -1  17 549.136 145.580  36
  -1   1 -18 1443.35 220.019  19
  -1   1 -18 1225.39 215.370  22
  -1   1 -18 1283.67 183.866  40
   1  -1  18 1373.53 161.865  36
  -1   1 -18 1113.97 165.927  35
   1  -1  19-10.4342 158.277  36
  -1   1 -19 182.647 154.606  35
  -1   1 -19 226.926 187.683  19
  -1   1 -19 24.2893 229.613  54
  -1   1 -19 341.136 194.053  22
   1  -1  19 166.983 236.025  52
  -1   1 -19 214.808 153.742  40
  -1   1 -20 528.056 228.994  54
   1  -1  20 704.610 243.825  52
   1  -1  20 222.818 148.714  36
  -1   1 -20 505.261 143.480  35
  -1   1 -20 410.743 160.638  40
  -1   1 -21 717.451 225.093  54
   1  -1  21 655.440 243.471  52
  -1   1 -21 752.666 151.766  35
  -1   1 -21 682.239 162.559  40
   1  -1  22 998.833 236.978  52
  -1   1 -22 687.484 134.386  35
  -1   1 -22 506.494 157.090  40
   1  -1  23 169.533 183.931  26
   1  -1  23 31.4779 220.830  52
  -1   1 -23-38.0252 113.094  35
  -1   1 -23 11.5901 133.598  40
   1  -1  24 863.844 169.142  26
  -1   1 -24 878.901 130.495  40
  -1   0  23-163.609 155.785  26
  -1   0  23-41.6397 230.665  52
   1   0 -23-5.44410 139.879  40
   1   0 -22 200.272 155.818  40
  -1   0  22 550.477 158.795  56
   1   0 -22 141.555 219.888  54
  -1   0  22 113.481 249.096  52
  -1   0  22 527.513 185.180  26
  -1   0  21 104.062 265.214  52
   1   0 -21 525.550 174.075  40
  -1   0  21 267.689 181.226  56
  -1   0  21 179.452 190.683  26
   1   0 -20 274.509 181.116  40
   1   0 -20 202.344 105.173  35
  -1   0  20 281.658 207.646  26
  -1   0  20 686.862 191.236  56
   1   0 -19 667.981 117.511  35
  -1   0  19 925.225 213.656  26
  -1   0  19 842.993 198.375  56
  -1   0  18 442.451 198.953  56
   1   0 -18 626.932 186.932  19
   1   0 -18 342.934 197.847  22
   1   0 -18 636.620 125.013  35
  -1   0  17 4273.94 288.365  56
   1   0 -17 3750.45 302.261  19
   1   0 -17 3867.33 307.751  22
   1   0 -17 3432.61 243.576  35
  -1   0  16 2682.44 233.612  56
   1   0 -16 2643.92 251.282  19
   1   0 -16 2669.83 245.718  22
   1   0 -16 2210.08 182.638  35
  -1   0  15 6735.02 392.098  56
   1   0 -15 6468.57 411.641  19
   1   0 -15 6872.53 405.437  22
   1   0 -15 5515.44 366.018  35
  -1   0  14 4812.37 298.658  56
   1   0 -14 4509.77 277.544  35
   1   0 -14 5496.17 325.277  19
   1   0 -14 4639.51 313.541  22
  -1   0  13 13.8941 101.508  36
   1   0 -13 39.5596 90.2316  35
   1   0 -13 109.950 168.242  19
   1   0 -13-48.6736 127.555  22
   1   0 -12 1814.76 167.718  22
   1   0 -12 2141.67 193.358  19
   1   0 -11 467.616 122.371  22
   1   0 -11 554.387 156.931  19
   1   0 -10 9940.45 584.631  19
   1   0  -9 2572.30 211.414  19
   1   0  -8 5968.23 368.726  19
   1   0  -7 165.795 128.669  19
  -1   0   6 11177.2 640.940   1
  -1   0   6 11471.6 642.910   6
  -1   0   5 143.603 43.6477   3
  -1   0   5 57.7851 56.7833   1
   1   0  -5-32.0380 110.819  19
  -1   0   4 16749.2 912.947   1
   1   0  -4 15858.3 918.831  19
  -1   0   3 1468.16 112.424   1
   1   0  -3 1712.27 125.973  19
   1   0  -2 5894.92 335.091  19
  -1   0   1 148567. 8193.37  16
  -1   0   0 66402.6 3716.81  16
   1   0   0 68264.2 3716.65  17
   1   0   1 46406.2 2585.53  17
  -1   0  -1 47309.4 2586.18  20
  -1   0  -2 15129.9 821.184  22
   1   0   2 14550.6 819.826  21
   1   0   3 106436. 5814.85  21
  -1   0  -3 104244. 5815.46  22
  -1   0  -4 8324.57 456.477   1
  -1   0  -4 7841.80 458.086  22
  -1   0  -5 47215.5 2622.04   1
  -1   0  -5 47955.3 2624.70  22
  -1   0  -6 90.9045 60.5354   1
  -1   0  -6 184.297 62.6014   6
  -1   0  -6 92.8489 92.1186  22
  -1   0  -6 97.6396 47.2560   3
  -1   0  -7 12090.3 541.128  18
  -1   0  -7 11667.8 532.244  22
  -1   0  -7 8715.79 516.794   3
  -1   0  -7 9226.36 517.649   1
  -1   0  -8 5647.27 351.318  18
  -1   0  -9 21875.4 1245.71  22
  -1   0  -9 22840.4 1251.03  18
  -1   0 -10 17430.1 979.067  22
  -1   0 -10 17319.5 985.669  18
  -1   0 -11 259.140 114.041  22
  -1   0 -11 416.818 174.659  18
  -1   0 -12 8446.36 511.413  22
  -1   0 -12 8961.64 525.515  18
  -1   0 -13 877.033 189.739  18
  -1   0 -13 746.833 142.916  22
  -1   0 -13 641.830 152.873  25
   1   0  13 778.358 99.9390  36
   1   0  14 5012.04 296.236  36
  -1   0 -14 5160.68 337.222  19
  -1   0 -14 4714.78 326.154  22
   1   0  15 699.353 112.800  36
  -1   0 -15 579.659 172.657  19
  -1   0 -15 787.977 164.457  22
   1   0  16 102.693 116.225  36
  -1   0 -16 176.498 169.756  22
  -1   0 -16 205.214 175.854  19
  -1   0 -17 633.206 187.979  22
  -1   0 -17 536.160 190.032  19
  -1   0 -17 379.173 137.293  40
   1   0  17 407.179 142.618  36
  -1   0 -18 42.6354 177.959  19
   1   0  18 246.639 148.349  36
  -1   0 -18 464.891 186.344  22
  -1   0 -18 58.9419 153.827  40
   1   0  18 268.271 209.809  52
  -1   0 -19 17.8478 185.304  19
  -1   0 -19 134.184 192.631  22
  -1   0 -19 207.330 140.591  35
   1   0  19 221.792 151.783  36
  -1   0 -19 72.8996 163.912  40
   1   0  19 236.899 227.942  52
   1   0  20 190.424 161.451  36
  -1   0 -20 46.1527 136.284  35
  -1   0 -20 105.651 162.208  40
   1   0  20 26.9233 241.757  52
  -1   0 -20 44.9081 244.658  54
  -1   0 -21 1081.16 150.641  35
  -1   0 -21 886.245 173.258  40
   1   0  21 956.052 256.014  52
  -1   0 -21 917.677 250.581  54
  -1   0 -22 349.463 129.444  35
  -1   0 -22 150.730 145.852  40
   1   0  22-86.8119 248.772  52
  -1   0 -22 300.247 222.586  54
   1   0  23 1098.45 193.859  26
  -1   0 -23 1030.40 131.296  35
   1   0  23 564.724 239.246  52
  -1   0 -23 630.924 196.293  54
  -1   0 -23 1010.32 147.341  40
   1   0  24 226.644 208.667  52
   1   0  24-11.9106 163.932  26
  -1   0 -24-106.599 118.076  40
  -1  -1  23 18.8431 230.301  52
  -1  -1  23 367.460 164.224  26
   1   1 -23 349.013 143.858  40
  -1  -1  22 1161.54 188.164  26
   1   1 -22 1168.37 168.521  40
  -1  -1  21 533.588 192.498  26
   1   1 -21 788.162 181.194  40
  -1  -1  21 139.056 262.670  52
   1   1 -21 577.328 217.542  54
  -1  -1  20 349.872 176.734  56
  -1  -1  20 405.751 258.498  52
   1   1 -20 570.012 113.180  35
   1   1 -20 676.466 176.816  40
  -1  -1  20 622.148 213.103  26
   1   1 -19 35.1562 182.190  40
   1   1 -19 186.557 122.701  35
  -1  -1  19 137.744 206.722  26
  -1  -1  19 49.6615 179.020  56
   1   1 -18 717.664 205.955  19
   1   1 -18 787.706 130.980  35
  -1  -1  18 787.291 186.581  56
   1   1 -18 605.330 210.488  22
   1   1 -17 229.774 200.915  19
   1   1 -17 534.576 124.498  35
  -1  -1  17 161.446 178.466  56
   1   1 -17 695.247 201.285  22
   1   1 -16 1696.33 231.665  19
   1   1 -16 1732.23 166.313  35
  -1  -1  16 2164.93 205.801  56
   1   1 -16 2136.82 223.620  22
   1   1 -15 411.995 189.469  19
   1   1 -15 386.077 122.951  35
  -1  -1  15 379.046 157.242  56
   1   1 -15 358.259 171.573  22
   1   1 -14 3067.54 248.547  19
  -1  -1  14 2217.15 184.899  36
   1   1 -14 2547.59 191.212  35
  -1  -1  14 3197.84 212.966  56
   1   1 -14 2504.85 230.902  22
   1   1 -13 15822.9 804.489  19
   1   1 -13 15910.1 788.834  22
   1   1 -13 13755.5 769.575  35
  -1  -1  13 12347.8 763.695  36
   1   1 -12 656.048 172.966  19
   1   1 -12 516.342 132.435  22
  -1  -1  12 331.720 91.2275  36
   1   1 -11 1705.08 166.261  22
   1   1 -11 1957.58 200.715  19
   1   1 -10 1802.40 158.068  22
   1   1 -10 2020.02 198.388  19
   1   1  -9 4984.96 324.849  19
   1   1  -8 74.5983 141.763  19
   1   1  -7 1586.60 157.206  19
   1   1  -6 207.221 117.523  19
   1   1  -6 110.840 60.6292   2
   1   1  -6 162.060 57.5930   4
   1   1  -5 5251.75 304.387   4
   1   1  -5 5450.40 320.691  19
   1   1  -4 4986.31 298.295   4
   1   1  -4 5397.62 307.913  19
   1   1  -3 50436.5 2787.37  19
   1   1  -2 15246.0 848.275  19
  -1  -1   1 666.191 87.2273  16
  -1  -1   0 39571.0 2185.69  16
  -1  -1  -1 1278.68 102.771  20
   1   1   2 39283.9 2101.94  21
  -1  -1  -2 37096.1 2101.05  22
   1   1   3 22521.4 1274.89  21
  -1  -1  -3 23547.6 1274.90  22
  -1  -1  -4 1491.83 116.606  22
   1   1   5 35401.7 1922.63   4
  -1  -1  -5 33977.6 1924.13  22
   1   1   6 34064.0 1812.74   2
   1   1   6 32833.5 1813.36   4
  -1  -1  -6 30392.9 1816.28  22
  -1  -1  -7 5501.59 304.747  18
   1   1   7 4841.49 275.954   2
   1   1   7 5043.43 275.879   4
  -1  -1  -8 4978.55 287.902  18
  -1  -1  -8 4049.58 275.578  22
  -1  -1  -9 550.466 154.634  18
  -1  -1  -9 84.2173 123.011  22
  -1  -1 -10 1621.60 186.425  18
  -1  -1 -11 9818.94 562.958  18
  -1  -1 -11 9282.89 549.838  22
  -1  -1 -12 673.132 172.816  18
  -1  -1 -12 443.133 126.215  22
  -1  -1 -13 91.4668 125.944  22
  -1  -1 -13 30.9514 175.508  18
  -1  -1 -13 89.8225 138.400  25
  -1  -1 -14-144.068 139.924  22
  -1  -1 -14 24.0832 147.960  25
  -1  -1 -15 12576.2 725.829  22
  -1  -1 -15 12218.2 728.011  19
  -1  -1 -16 1566.01 194.964  22
  -1  -1 -16 1375.25 202.856  19
   1   1  16 1357.21 162.087  56
   1   1  17 977.773 214.540  52
  -1  -1 -17 1159.15 198.242  19
  -1  -1 -17 926.256 180.980  22
  -1  -1 -18 925.467 188.869  19
  -1  -1 -18 746.171 185.631  22
   1   1  18 857.980 220.919  52
  -1  -1 -18 863.844 162.252  40
  -1  -1 -19-131.558 184.581  19
  -1  -1 -19-95.5758 154.657  40
  -1  -1 -19-127.003 139.682  35
   1   1  19-33.8231 238.076  52
  -1  -1 -20 1113.90 176.947  40
  -1  -1 -20 993.920 156.483  35
   1   1  20 1145.67 256.353  52
  -1  -1 -21 265.683 259.389  54
  -1  -1 -21 132.409 153.729  40
  -1  -1 -21 246.444 133.592  35
   1   1  21 184.672 246.139  52
  -1  -1 -22 269.677 248.941  54
  -1  -1 -22 653.443 156.678  40
  -1  -1 -22 528.852 128.952  35
   1   1  22 167.254 249.838  52
  -1  -1 -23-335.184 223.367  54
  -1  -1 -23 48.7974 134.641  40
  -1  -1 -23 33.5924 104.205  35
   1   1  23-8.08269 233.791  52
  -1  -1 -24 500.380 120.374  40
  -1  -1 -24 221.776 168.035  54
   1   1  24-31.0191 212.939  52
  -1  -2  23 68.3095 231.056  52
  -1  -2  23 566.094 164.897  26
  -1  -2  22 541.827 257.712  52
  -1  -2  22 509.515 173.832  26
  -1  -2  21 667.397 270.833  52
  -1  -2  21 1510.44 201.240  26
  -1  -2  20 541.524 211.204  26
  -1  -2  19 2438.21 241.274  26
   1   2 -19 2046.21 185.456  35
   1   2 -18 40.1942 133.814  35
  -1  -2  18-84.4035 169.394  56
   1   2 -18-238.330 193.189  22
   1   2 -17 942.629 152.675  35
   1   2 -17 839.183 210.276  22
  -1  -2  17 1109.04 180.564  56
   1   2 -17 677.420 211.670  19
   1   2 -16 6745.92 415.403  35
   1   2 -16 6964.16 456.996  22
  -1  -2  16 6967.86 425.858  56
   1   2 -16 7329.53 468.492  19
   1   2 -15-25.1556 129.657  35
  -1  -2  15-0.95361 129.719  36
   1   2 -15-168.480 167.831  22
  -1  -2  15-11.8870 155.040  56
   1   2 -15-80.5043 199.666  19
   1   2 -14 5825.84 327.767  35
   1   2 -14 5998.30 353.762  22
  -1  -2  14 5086.35 331.393  56
   1   2 -14 6082.79 373.740  19
   1   2 -13 170.588 140.411  22
   1   2 -13-49.3880 186.063  19
  -1  -2  13 278.484 98.5358  36
   1   2 -13 409.688 115.274  35
   1   2 -12 13.4711 126.605  22
   1   2 -12 192.354 178.444  19
   1   2 -12 113.337 99.2960  35
  -1  -2  12 117.119 89.0276  36
   1   2 -11 4254.25 278.766  22
   1   2 -11 4407.81 308.789  19
   1   2 -10 8367.23 505.077  22
   1   2 -10 9185.77 524.475  19
   1   2  -9 14695.8 813.903  22
   1   2  -9 13942.1 826.119  19
   1   2  -8 13242.8 841.905   2
   1   2  -8 24302.4 870.753  19
   1   2  -7 129.451 102.403   2
   1   2  -7 243.590 135.221  19
   1   2  -6 2947.10 210.503   4
   1   2  -6 3561.03 211.214   2
   1   2  -6 3491.37 225.584  19
   1   2  -5 3364.61 211.845   4
   1   2  -4 4989.99 298.525   4
   1   2  -4 4850.29 298.979   2
   1   2  -3 27171.7 1462.59   4
   1   2  -3 25583.7 1461.91   2
   1   2  -2 22785.5 1221.17   4
   1   2  -2 21208.1 1220.43   2
  -1  -2   1 27469.3 1519.39  16
  -1  -2   0 55725.4 3103.79  16
   1   2   0 55825.3 3104.93  17
   1   2   0 57964.9 3107.62   4
   1   2   1 18719.3 1045.99  17
  -1  -2  -1 18762.6 1045.44  20
   1   2   1 19299.9 1049.98   4
   1   2   2 3424.14 211.395   2
   1   2   2 3380.43 211.707   4
  -1  -2  -3 126912. 7058.31  22
   1   2   3 127343. 7061.12   2
   1   2   3 131523. 7062.47   4
  -1  -2  -4 13527.8 714.040  22
   1   2   4 12527.6 720.031   2
   1   2   4 11926.7 718.636   4
  -1  -2  -5 9124.29 503.170  22
   1   2   5 9039.03 508.178   2
   1   2   5 8570.04 508.049   4
  -1  -2  -6 17.7087 72.8731  22
   1   2   6 59.0944 89.0496   2
   1   2   6 113.556 82.9617   4
  -1  -2  -7 11516.9 615.489  22
   1   2   7 11108.3 617.387   2
   1   2   7 10107.0 617.127   4
  -1  -2  -8 5290.58 273.499  18
  -1  -2  -8 4967.23 256.555  22
  -1  -2  -9 4677.83 282.975  18
  -1  -2  -9 4002.52 264.785  22
  -1  -2 -10 2975.21 210.906  18
  -1  -2 -10 2267.72 182.266  22
  -1  -2 -11 5282.96 314.611  18
  -1  -2 -11 4418.63 293.535  22
  -1  -2 -12 1088.49 174.100  18
  -1  -2 -12 1132.08 136.518  22
  -1  -2 -13 1013.18 157.646  25
   1   2  13 1323.14 114.982  36
  -1  -2 -13 1286.23 185.289  18
  -1  -2 -13 1411.13 150.497  22
   1   2  14 5045.81 287.134  52
   1   2  14 4289.64 268.907  36
  -1  -2 -14 4751.66 295.600  22
   1   2  15 216.801 115.056  36
  -1  -2 -15 185.475 144.357  22
  -1  -2 -15 22.3095 158.456  19
   1   2  15 281.140 164.001  52
   1   2  15 512.565 135.433  56
  -1  -2 -15 148.141 156.104  25
  -1  -2 -16 31.6529 166.894  19
   1   2  16 98.3099 183.907  52
  -1  -2 -16 60.6341 149.555  22
   1   2  16-22.2643 127.235  36
   1   2  16 113.927 147.442  56
  -1  -2 -17 1273.07 202.389  19
   1   2  17 1786.34 218.407  52
  -1  -2 -17 1194.12 189.980  22
   1   2  17 1527.51 179.259  56
   1   2  17 1124.10 163.126  36
   1   2  18 1032.77 226.271  52
   1   2  18 807.729 161.949  36
   1   2  18 922.840 179.213  56
  -1  -2 -18 1028.90 193.890  19
   1   2  19-180.434 232.282  52
  -1  -2 -19-320.382 189.476  19
   1   2  19-79.6716 177.226  56
  -1  -2 -19 45.8568 153.397  40
   1   2  20 688.429 260.977  52
  -1  -2 -20 728.751 157.353  40
  -1  -2 -20 556.648 137.036  35
   1   2  20 577.759 177.236  56
  -1  -2 -21 1158.95 148.598  35
   1   2  21 946.136 263.207  52
  -1  -2 -21 1267.24 173.601  40
  -1  -2 -22 3.10743 263.148  54
  -1  -2 -22 66.5919 113.655  35
   1   2  22-34.1509 251.818  52
  -1  -2 -22 135.776 145.851  40
  -1  -2 -23 1126.74 253.094  54
  -1  -2 -23 1050.53 118.695  35
   1   2  23 945.404 252.634  52
  -1  -2 -23 1386.93 151.698  40
  -1  -2 -24-145.482 190.045  54
   1   2  24-150.974 210.478  52
   1   2  24 169.473 149.242  26
  -1  -2 -24 1.08282 111.286  40
  -1  -3  23 26.5094 142.133  26
  -1  -3  23 110.725 222.153  52
  -1  -3  22 1468.87 178.886  26
  -1  -3  22 703.841 250.480  52
  -1  -3  21 159.706 182.865  26
  -1  -3  21-256.445 261.574  52
   1   3 -20 1214.11 189.534  40
  -1  -3  20 1384.92 203.755  26
   1   3 -19-49.9987 134.475  35
   1   3 -19-8.37713 168.693  40
   1   3 -18 152.301 167.021  40
   1   3 -18 233.514 143.572  35
   1   3 -18 252.555 207.129  22
   1   3 -17 1623.29 233.505  19
   1   3 -17 1311.16 194.013  40
   1   3 -17 1329.46 165.225  35
   1   3 -17 1189.46 224.384  22
   1   3 -16 1054.16 226.501  19
   1   3 -16 854.213 201.863  22
   1   3 -16 1038.53 161.825  40
   1   3 -16 1020.83 159.686  35
   1   3 -15 930.622 194.217  22
   1   3 -15 1307.90 158.141  35
   1   3 -14 1994.91 151.980  45
   1   3 -14 1615.33 208.968  22
   1   3 -14 2172.96 173.628  35
  -1  -3  14 1321.22 158.594  36
   1   3 -13 7076.06 393.986  45
   1   3 -13 6733.90 429.081  22
   1   3 -13 6910.12 404.338  35
  -1  -3  13 6477.99 395.289  36
   1   3 -12 3076.15 221.169  22
   1   3 -12 2904.17 194.027  35
  -1  -3  12 2369.11 177.960  36
   1   3 -11 6913.61 417.937  22
   1   3 -10-21.2027 126.611  22
   1   3  -9 21405.5 1198.83  22
   1   3  -8 3077.60 180.459   7
   1   3  -8 2833.69 217.766   2
   1   3  -7 1342.32 157.033   2
   1   3  -6 2177.10 195.008   2
   1   3  -5 10284.0 590.417  19
   1   3  -5 9669.15 593.857   4
   1   3  -5 11155.0 597.455   2
   1   3  -4 2387.54 166.613  19
   1   3  -4 2124.28 174.955   4
   1   3  -4 1915.73 182.170   2
   1   3  -3 36703.0 2123.17  19
   1   3  -3 38098.6 2126.24   2
   1   3  -3 41021.3 2127.88   4
   1   3  -2 53041.4 3003.85   2
   1   3  -2 55819.5 3006.03   4
  -1  -3   1 6960.63 394.809  16
   1   3   0 888.726 87.7233  17
   1   3   0 883.840 144.572   2
   1   3   0 967.935 138.648   4
   1   3   1 120609. 6794.04  21
   1   3   1 122821. 6798.37   2
   1   3   1 130100. 6800.65   4
   1   3   2 5343.55 310.702  21
   1   3   2 5643.08 333.673   2
   1   3   2 5416.80 334.470   4
   1   3   3 11136.2 628.528  21
   1   3   3 11346.4 644.032   2
   1   3   3 11394.2 643.225   4
  -1  -3  -4 4917.08 287.117  22
   1   3   4 5475.72 324.621   2
   1   3   4 5757.39 319.792   4
  -1  -3  -5 597.597 65.6841  22
   1   3   5 435.743 134.461   2
   1   3   5 507.893 123.859   4
  -1  -3  -6 17134.4 969.297  22
   1   3   6 18704.5 984.996   2
   1   3   6 17281.8 984.203   4
   1   3   7 6677.89 451.447   2
  -1  -3  -7 8021.22 433.295  22
   1   3   8 2268.43 135.654   7
   1   3   8 1856.45 183.264   2
  -1  -3  -8 2106.69 149.338  22
  -1  -3  -8 2182.14 175.739  18
  -1  -3  -9 3042.84 193.436  22
   1   3   9 2862.58 172.728   7
  -1  -3 -10-34.1414 138.193  18
  -1  -3 -10 48.2497 89.7896  22
  -1  -3 -11 1641.99 167.996  18
  -1  -3 -11 1192.96 129.428  22
  -1  -3 -12 290.947 153.215  18
  -1  -3 -12 216.981 106.004  22
  -1  -3 -13 1979.11 171.835  22
  -1  -3 -13 2275.15 207.805  18
   1   3  13 1952.71 148.768  24
  -1  -3 -13 1898.39 175.005  25
   1   3  13 2046.48 148.402  36
   1   3  14 333.883 104.384  36
  -1  -3 -14 407.710 144.053  25
   1   3  14 440.043 152.195  52
  -1  -3 -14 30.0977 124.831  22
   1   3  14 322.556 140.064  56
   1   3  15 5919.91 381.903  52
  -1  -3 -15 6819.98 397.182  19
   1   3  15 6410.29 358.278  36
   1   3  15 6144.07 376.837  56
   1   3  16 2521.76 194.292  36
  -1  -3 -16 2471.49 237.529  19
   1   3  16 2793.92 226.298  56
   1   3  16 2694.89 241.530  52
   1   3  17 1688.99 179.161  36
  -1  -3 -17 1753.36 214.069  19
   1   3  17 1953.76 207.096  56
   1   3  17 2178.65 239.057  52
  -1  -3 -18 842.452 188.784  19
   1   3  18 807.928 220.966  52
   1   3  18 475.696 189.734  56
   1   3  18 832.283 152.578  36
   1   3  19 177.407 239.878  52
   1   3  19-213.326 188.058  56
  -1  -3 -20 1417.37 168.287  40
   1   3  20 1587.11 259.221  52
  -1  -3 -20 1092.50 142.266  35
   1   3  20 1027.05 207.891  56
   1   3  21-97.7533 251.424  52
  -1  -3 -21 229.198 151.770  40
  -1  -3 -21 150.940 115.797  35
  -1  -3 -22 423.241 148.037  40
   1   3  22 148.502 249.160  52
   1   3  22 486.133 187.614  26
  -1  -3 -22 170.574 274.932  54
  -1  -3 -23-166.719 127.601  40
   1   3  23 74.0795 235.461  52
  -1  -3 -23-197.257 248.953  54
   1   3  23 155.675 160.821  26
  -1  -3 -24 787.345 214.259  54
   1   3  24 343.226 150.467  26
  -1  -3 -24 556.612 106.857  40
  -1  -4  23 955.095 146.206  26
   1   4 -23 1219.70 132.055  40
  -1  -4  22 298.183 241.130  52
  -1  -4  22 199.424 150.316  26
   1   4 -22 181.417 138.755  40
  -1  -4  21 1444.53 197.267  26
   1   4 -21 1406.54 181.544  40
  -1  -4  20 359.450 188.509  26
   1   4 -20 217.501 94.6569  27
   1   4 -20 404.229 163.855  40
  -1  -4  19 1983.34 219.298  26
   1   4 -19 1913.83 203.705  40
   1   4 -18 2443.08 224.640  40
   1   4 -18 1922.29 252.695  22
   1   4 -18 2162.83 191.300  35
   1   4 -17 890.612 161.094  35
   1   4 -17 681.037 164.251  40
   1   4 -17 635.280 214.250  22
   1   4 -17 716.177 158.380  53
   1   4 -16 3741.89 267.600  35
   1   4 -16 3755.30 277.129  40
   1   4 -16 3736.82 308.686  22
   1   4 -16 3791.88 269.240  53
   1   4 -15 127.211 177.837  22
   1   4 -15 123.331 125.686  45
   1   4 -15 111.159 88.7770  42
   1   4 -15 171.904 141.963  35
   1   4 -15 127.116 150.324  40
   1   4 -15 192.943 204.202  19
   1   4 -14 3543.81 217.983  42
   1   4 -14 4109.27 304.684  19
   1   4 -14 3926.74 280.084  22
   1   4 -14 3368.34 229.305  45
  -1  -4  14 3158.02 235.514  36
   1   4 -14 3416.11 243.757  35
   1   4 -14 3735.10 242.741  40
   1   4 -13 1713.55 132.203  42
   1   4 -13 2097.61 155.516  45
   1   4 -13 2419.41 173.322  40
  -1  -4  13 1958.71 157.239  36
   1   4 -13 2173.32 173.600  35
   1   4 -13 2098.43 234.254  19
   1   4 -13 2091.35 211.152  22
   1   4 -12 257.167 178.123  19
   1   4 -12 72.7255 110.617  35
  -1  -4  12 186.857 99.2249  36
   1   4 -11 586.433 177.334  19
   1   4 -11 609.832 112.181  35
   1   4 -10 342.197 165.987  19
   1   4  -9 9641.13 634.767   2
   1   4  -9 13192.5 649.178  19
   1   4  -8 59993.9 3449.77   7
   1   4  -8 65398.1 3457.82  22
   1   4  -8 66145.6 3464.49  19
   1   4  -7 5923.20 336.520  19
   1   4  -7 5807.85 322.871  22
   1   4  -7 5373.79 349.058   2
   1   4  -7 4860.63 308.980   7
   1   4  -6 70159.7 3543.72   2
   1   4  -6 63101.5 3533.30  22
   1   4  -6 60700.3 3537.22  19
   1   4  -5 15840.5 881.374   2
   1   4  -5 15116.7 858.456  22
   1   4  -5 15450.1 863.838  19
   1   4  -4 11356.0 679.366   4
   1   4  -4 12028.0 683.253   2
   1   4  -4 11672.5 653.874  22
   1   4  -3 14194.7 718.678   4
   1   4  -3 12355.6 712.814   2
   1   4  -3 11953.7 690.741  22
   1   4  -2 994.345 110.670   3
   1   4  -2 1104.63 178.541   2
  -1  -4   2 1038.97 96.8080  16
   1   4  -2 1175.40 175.510   4
   1   4  -2 786.028 81.7922  22
  -1  -4   1 17902.9 1000.59  16
   1   4  -1 19120.3 1004.03  17
   1   4  -1 18437.2 1001.18  22
   1   4  -1 16169.3 1007.39   3
   1   4   0 29913.3 1639.54  17
   1   4   0 30001.2 1653.54   2
   1   4   0 26256.1 1648.87   5
  -1  -4   0 29865.1 1637.51  20
   1   4   0 29456.8 1639.74  21
   1   4   0 30494.9 1637.04  22
   1   4   0 27165.4 1643.95   3
   1   4   0 31453.1 1657.24   4
   1   4   1 39803.0 2022.03   2
   1   4   1 35537.9 2016.99   5
   1   4   1 35651.9 2003.82  22
   1   4   1 37111.5 2007.71  21
   1   4   1 42514.8 2025.62   4
   1   4   2 4280.15 267.241   2
   1   4   2 3736.72 248.352   5
   1   4   2 4620.43 269.404   4
   1   4   2 3307.56 211.827  21
   1   4   3 23890.2 1358.24   2
   1   4   3 24633.7 1360.98   4
   1   4   4 43357.0 2583.98   2
   1   4   4 50123.7 2587.00   4
   1   4   5 152.980 176.881   2
   1   4   5 93.4088 172.291   4
  -1  -4  -5 77.1193 33.5365  22
   1   4   6 14019.3 741.218   2
  -1  -4  -6 12532.6 705.736  22
  -1  -4  -7 7837.41 423.533  22
   1   4   7 6406.07 455.839   2
  -1  -4  -7 7461.29 433.515  18
   1   4   7 7408.54 426.077   7
  -1  -4  -8 6745.36 351.993  22
   1   4   8 5499.53 386.203   2
  -1  -4  -8 6397.64 365.413  18
   1   4   8 5617.86 349.747   7
  -1  -4  -9 1191.08 107.905  22
   1   4   9 953.070 168.570   2
  -1  -4  -9 1411.51 145.235  18
   1   4   9 1251.83 95.7216   7
  -1  -4 -10 19.7886 81.5947  22
  -1  -4 -10 95.6388 127.262  18
  -1  -4 -11 4024.74 261.629  22
  -1  -4 -11 4602.97 281.503  18
   1   4  12 1479.63 122.020  36
  -1  -4 -12 1623.65 175.441  18
   1   4  13 13.5737 95.6246  36
   1   4  13 33.4633 105.469  24
  -1  -4 -13 35.5823 130.877  25
   1   4  13 26.7538 134.531  56
   1   4  13 13.5581 135.410  52
   1   4  14 11459.2 636.551  44
  -1  -4 -14 10424.0 634.979  25
   1   4  14 11144.3 625.495  36
   1   4  14 11414.9 639.258  56
   1   4  14 10987.1 642.736  52
   1   4  15 1663.16 180.321  44
   1   4  15 1336.11 149.855  36
  -1  -4 -15 1817.51 185.523  19
   1   4  15 1796.74 191.288  56
   1   4  15 1758.31 195.647  52
   1   4  16-133.674 164.237  44
   1   4  16 203.122 117.567  36
  -1  -4 -16-45.8671 167.078  19
   1   4  16 281.052 179.602  56
   1   4  16 45.7046 195.644  52
   1   4  17 795.185 173.111  44
  -1  -4 -17 758.792 180.392  19
   1   4  17 1194.08 212.299  52
   1   4  17 959.536 198.522  56
   1   4  17 606.329 144.023  36
   1   4  18-179.264 222.309  52
  -1  -4 -18 398.385 178.572  19
   1   4  18 128.302 202.550  56
   1   4  19 198.643 205.215  56
   1   4  19 368.093 237.288  52
   1   4  20 659.453 263.567  52
  -1  -4 -20 920.460 158.759  40
   1   4  21 767.510 268.443  52
   1   4  21 938.396 194.422  26
  -1  -4 -21 692.743 152.684  40
   1   4  22-317.700 244.588  52
   1   4  22-39.6885 173.155  26
   1   4  22-116.007 123.235  43
  -1  -4 -22-60.4836 134.201  40
   1   4  23 168.992 235.075  52
   1   4  23 434.470 195.105  38
  -1  -4 -23 1120.17 127.483  40
  -1  -4 -23 687.073 267.459  54
   1   4  23 775.067 162.992  26
  -1  -5  22 703.773 135.531  26
   1   5 -22 706.338 129.996  40
  -1  -5  21 13.3594 151.715  26
   1   5 -21 121.286 81.8050  27
   1   5 -21-27.3144 138.094  40
  -1  -5  20 1984.41 204.231  26
   1   5 -20 1664.94 143.355  27
   1   5 -20 2037.91 194.834  40
   1   5 -19-57.1428 162.485  40
  -1  -5  19-16.4020 176.744  26
   1   5 -19 83.5341 103.314  27
   1   5 -19 47.0639 151.606  53
   1   5 -18 1278.98 181.297  40
  -1  -5  18 1474.42 202.852  26
   1   5 -18 1340.39 174.862  53
   1   5 -17 1324.98 129.085  42
   1   5 -17 1307.28 180.204  53
   1   5 -17 1610.40 174.232  35
   1   5 -17 1620.12 187.624  40
   1   5 -16 2309.85 196.315  35
   1   5 -16 1905.40 189.580  45
   1   5 -16 1848.74 157.402  42
   1   5 -16 2210.98 207.962  53
   1   5 -16 2334.28 201.461  40
   1   5 -15 322.785 142.264  35
   1   5 -15 421.153 101.595  42
   1   5 -15 242.176 135.691  40
   1   5 -15 283.684 132.548  45
   1   5 -14 3021.68 216.740  42
   1   5 -14 3821.94 248.538  35
   1   5 -14 3873.20 249.727  40
   1   5 -14 3750.98 232.377  45
   1   5 -13 953.539 126.551  45
   1   5 -13 766.521 91.2090  42
  -1  -5  13 819.530 123.480  36
   1   5 -13 1028.37 141.943  35
   1   5 -13 887.246 196.693  19
   1   5 -13 1065.43 137.951  40
   1   5 -12 4014.09 265.981  45
   1   5 -12 4018.85 256.347  42
   1   5 -12 4869.60 304.636  22
   1   5 -12 4711.31 279.590  35
  -1  -5  12 3995.62 266.027  36
   1   5 -12 5288.93 323.862  19
   1   5 -12 5083.02 277.171  40
   1   5 -11 12509.2 702.720  22
   1   5 -11 12356.0 711.206  19
   1   5 -11 11746.2 683.348  35
   1   5 -10-9.00281 137.871  22
   1   5 -10 39.0677 93.8553  35
   1   5 -10 22.4275 154.209  19
   1   5  -9 4567.01 272.146   7
   1   5  -9 5152.00 311.390  19
   1   5  -9 4811.93 298.845  22
   1   5  -8 919.265 94.4570   7
   1   5  -8 796.855 152.685  19
   1   5  -8 600.293 190.528   2
   1   5  -8 836.859 120.905  22
   1   5  -7 15718.1 940.870   7
   1   5  -7 18031.6 953.730  19
   1   5  -7 18300.2 948.178  22
   1   5  -7 16018.3 965.104   2
   1   5  -6 778.205 103.847   7
   1   5  -6 1186.65 111.921  22
   1   5  -6 733.609 204.148   2
   1   5  -5 35853.2 2032.76  22
   1   5  -5 38946.0 2051.67   2
   1   5  -4 14043.2 781.772  22
   1   5  -4 13665.6 816.567   2
   1   5  -3 8675.97 512.709  22
   1   5  -3 9099.89 558.438   2
   1   5  -3 8895.82 520.702   3
  -1  -5   3 9625.12 513.093  16
   1   5  -2 11431.2 614.393  17
   1   5  -2 11884.6 613.572  22
   1   5  -2 10856.5 654.287   2
   1   5  -2 9447.51 633.107   5
   1   5  -2 11221.7 622.015   3
   1   5  -2 10705.7 658.134   4
  -1  -5   2 10410.7 609.876  16
   1   5  -1 6428.28 378.452  21
   1   5  -1 7078.77 379.271  22
   1   5  -1 6416.13 394.589   3
   1   5  -1 6784.27 378.851  17
   1   5   0 7746.22 544.039   5
   1   5   0 10019.9 574.121   4
   1   5   0 8409.11 532.584   3
   1   5   0 9596.83 569.848   2
   1   5   0 9325.75 519.004  21
   1   5   0 9634.99 517.351  22
   1   5   1 2128.35 207.834   5
   1   5   1 2237.42 248.092   4
   1   5   1 2001.57 241.667   2
   1   5   1 2039.07 128.588  21
   1   5   2 18976.8 1144.77   2
   1   5   2 19826.7 1148.92   4
   1   5   2 21131.8 1135.06   5
   1   5   3 23730.0 1484.44   2
   1   5   3 27407.2 1488.09   4
   1   5   3 26670.4 1465.74   3
   1   5   3 26886.2 1473.14   5
   1   5   4 892.876 230.710   2
   1   5   5 28.7205 211.827   2
   1   5   6 7144.20 477.639   2
   1   5   6 7627.97 432.518   7
   1   5   7-37.2829 199.375   2
  -1  -5  -7 201.529 97.7606  18
   1   5   7 14.2848 88.5708   7
   1   5   8 20420.0 1093.13   2
  -1  -5  -8 19654.5 1070.94  18
   1   5   8 18403.6 1068.82   7
  -1  -5  -9 18182.3 927.652  18
   1   5   9 16419.9 920.439   7
  -1  -5 -10 205.386 121.932  18
   1   5  10 173.627 65.8735   7
   1   5  11 1291.76 127.117  24
  -1  -5 -11 1273.94 153.115  18
   1   5  12 53.6230 130.483  44
   1   5  12-53.0261 136.319  56
   1   5  12 83.3545 87.6438  36
   1   5  12 94.2064 110.013  24
   1   5  13 998.356 118.774  36
   1   5  13 1064.38 130.116  24
   1   5  13 1228.78 159.216  44
   1   5  13 1287.85 166.461  56
   1   5  14 1.44507 166.449  56
  -1  -5 -14-37.5104 138.149  19
   1   5  14-64.5046 157.346  44
   1   5  14-27.0771 108.625  36
   1   5  15 1146.07 188.553  56
  -1  -5 -15 1549.68 179.509  19
   1   5  15 923.518 206.535  52
   1   5  15 947.897 187.446  44
   1   5  15 1068.21 136.619  36
   1   5  16 2776.70 253.432  52
   1   5  16 2573.83 240.034  44
   1   5  16 2862.32 248.993  56
  -1  -5 -16 2242.02 231.194  19
   1   5  17 1885.25 230.308  56
   1   5  17 1606.62 135.640  32
   1   5  17 1714.45 250.385  52
   1   5  17 1623.76 216.575  44
   1   5  18 604.251 233.904  52
   1   5  18 468.281 98.2479  32
   1   5  18 577.375 216.600  56
   1   5  19 15.2299 246.006  52
   1   5  19 171.108 180.594  26
  -1  -5 -20 1481.86 169.189  40
   1   5  20 1486.47 193.028  26
   1   5  21-62.1454 251.964  52
   1   5  21 172.884 172.512  26
  -1  -5 -21 81.5979 137.012  40
   1   5  21-28.3003 134.686  43
   1   5  22 301.243 237.091  52
   1   5  22 367.674 124.497  43
  -1  -5 -22 456.936 125.106  40
   1   5  22 390.707 154.120  26
   1   5  23-30.2208 129.256  26
   1   5  23 59.1026 212.531  52
  -1  -5 -23 41.2792 94.2954  40
   1   5  23 86.0681 190.348  38
   1   6 -22 207.482 68.8454  27
   1   6 -22 128.443 104.690  40
   1   6 -22 189.912 124.757  47
   1   6 -21 525.284 126.880  40
   1   6 -21 442.104 87.4446  27
   1   6 -20 128.306 142.862  53
   1   6 -20-62.9025 141.288  40
   1   6 -20 114.767 100.467  27
   1   6 -19 818.520 172.174  53
   1   6 -19 714.964 157.410  40
   1   6 -19 970.124 127.661  27
   1   6 -18 200.235 117.890  27
   1   6 -18 418.878 151.088  40
   1   6 -18 147.527 168.817  53
  -1  -6  18 173.573 167.771  26
   1   6 -17 534.420 154.810  40
  -1  -6  17 752.696 175.491  26
   1   6 -17 692.352 113.341  42
   1   6 -16 89.7687 151.003  45
   1   6 -16-52.4574 103.352  42
   1   6 -16 170.325 148.006  40
   1   6 -16 189.193 177.017  53
   1   6 -16-88.5420 208.556  22
   1   6 -15 257.181 134.824  35
   1   6 -15 166.022 105.123  42
   1   6 -15 175.114 134.604  45
   1   6 -15 183.402 190.182  22
   1   6 -15 330.695 140.345  40
   1   6 -14 579.476 134.199  35
   1   6 -14 414.354 98.4204  42
   1   6 -14 526.498 135.013  45
   1   6 -14 680.449 140.187  40
   1   6 -14 313.347 191.385  22
   1   6 -13 3801.14 243.300  40
   1   6 -13 3510.91 286.322  22
   1   6 -13 3670.60 227.436  42
   1   6 -13 3358.47 243.629  35
   1   6 -13 3443.23 241.723  45
   1   6 -12 1289.51 120.823  42
   1   6 -12 1633.87 192.701  22
   1   6 -12 1367.88 139.028  45
   1   6 -12 1525.77 133.308  40
   1   6 -11 1166.97 161.174  22
   1   6 -11 942.811 104.657  42
   1   6 -11 948.027 111.334  40
   1   6 -10 2455.40 212.794  22
   1   6  -9 2927.15 200.406   7
   1   6  -9 3099.89 230.919  22
   1   6  -9 2542.22 262.208   2
   1   6  -9 3343.61 198.247  35
   1   6  -8 22413.4 1270.42   7
   1   6  -8 23466.5 1279.97  22
   1   6  -7 2691.98 190.009   7
   1   6  -7 2742.97 282.853   2
   1   6  -7 2915.24 200.703  22
   1   6  -6 13311.6 737.092   7
   1   6  -6 12774.6 740.403  22
   1   6  -5 21231.7 1212.15   7
   1   6  -5 21828.9 1212.50  22
   1   6  -5 23033.3 1243.57   2
  -1  -6   4 1466.72 120.114  16
   1   6  -4 1315.83 122.250  22
   1   6  -4 1448.90 249.449   2
   1   6  -3 26712.9 1449.58  22
   1   6  -3 28502.1 1480.58   2
   1   6  -3 24815.1 1456.70   3
   1   6  -3 25769.1 1447.88  17
   1   6  -2 104.301 174.656   5
   1   6  -2 122.368 53.3298  17
   1   6  -2 336.973 125.849   3
   1   6  -2 188.887 75.6262  22
   1   6  -2 134.234 47.6700  21
   1   6  -1 8316.87 480.527   3
   1   6  -1 8199.29 457.655  21
   1   6  -1 8171.10 461.531  22
   1   6   0 4136.65 314.227   5
   1   6   0 4212.49 278.449   3
   1   6   0 4161.56 239.620  22
   1   6   1 3041.01 308.882   2
   1   6   1 2771.57 268.357   5
   1   6   2 255.212 233.931   2
   1   6   2-157.655 179.749   5
   1   6   3 52360.9 2903.79   3
   1   6   3 53926.0 2921.52   2
   1   6   3 51416.0 2911.04   5
   1   6   4 16429.4 951.128   3
   1   6   4 18271.1 981.768   2
   1   6   5 21938.9 1117.42   2
   1   6   5 18584.3 1080.28   7
   1   6   6 10675.4 590.956   2
   1   6   6 9083.25 536.588   7
   1   6   7 2130.78 256.424   2
   1   6   7 2000.33 157.912   7
   1   6   8 329.812 207.706   2
   1   6   8 262.591 93.1655   7
   1   6   9 729.587 104.427  24
   1   6   9 707.971 211.168   2
   1   6   9 924.635 100.728   7
   1   6  10 1785.45 132.109   7
   1   6  10 1779.18 148.070  24
   1   6  11 2008.13 187.733  56
   1   6  11 2109.13 164.064  24
   1   6  11 2056.04 185.254  44
   1   6  12 3823.86 231.344  24
   1   6  12 3341.76 255.266  44
   1   6  12 3221.70 275.000  51
   1   6  12 3296.93 251.480  56
   1   6  13-51.6123 127.673  24
   1   6  13 141.522 168.403  56
   1   6  13 87.1598 164.465  44
   1   6  14 10479.3 615.478  56
   1   6  14 10350.8 614.877  44
   1   6  15 1060.63 205.501  56
   1   6  15 1052.97 117.390  32
   1   6  15 1226.79 204.387  44
   1   6  16 1338.20 132.910  32
   1   6  16 1642.19 219.484  44
   1   6  16 1348.70 232.645  56
   1   6  16 1519.18 279.867  50
   1   6  17 698.281 227.909  56
   1   6  17 1015.01 170.035  26
   1   6  17 689.570 110.538  32
   1   6  17 763.549 208.513  44
   1   6  18 70.5950 101.406  32
   1   6  18-116.077 167.841  26
   1   6  19 1829.10 199.998  26
  -1  -6 -20 103.796 132.936  40
   1   6  20 282.035 141.634  43
   1   6  20 82.2685 157.728  26
  -1  -6 -21 224.657 126.165  40
   1   6  21 335.988 138.051  43
   1   6  22 309.935 220.227  38
  -1  -6 -22 39.4362 280.209  54
   1   6  22 33.0312 113.354  43
   1   7 -21-176.935 103.035  40
   1   7 -21 60.1099 82.0534  27
   1   7 -21 128.317 137.428  47
   1   7 -20 1285.43 177.333  53
   1   7 -20 1662.23 156.358  40
   1   7 -20 1689.49 139.189  27
   1   7 -19 274.079 132.842  40
   1   7 -19 43.8503 116.574  27
   1   7 -19-84.3372 171.901  53
   1   7 -18 1350.32 207.317  53
   1   7 -18 1431.88 166.638  40
   1   7 -18 1746.67 157.366  27
   1   7 -17 812.254 146.857  40
   1   7 -17 697.971 182.992  53
   1   7 -17 913.167 144.593  27
   1   7 -17 654.841 165.474  45
   1   7 -16 137.506 153.782  45
   1   7 -16 57.7424 204.150  22
   1   7 -16 39.3162 132.089  40
   1   7 -16-66.9972 181.314  53
   1   7 -16-36.2466 114.417  42
   1   7 -15 76.9360 147.231  45
   1   7 -15 142.881 215.310  22
   1   7 -15-133.162 129.283  40
   1   7 -15 184.390 179.949  53
   1   7 -15-63.5256 116.148  42
   1   7 -14 537.727 151.405  45
   1   7 -14 568.565 206.739  22
   1   7 -14 413.983 123.245  40
   1   7 -14 600.292 121.556  42
   1   7 -13 184.371 133.494  45
   1   7 -13 138.266 194.092  22
   1   7 -13 226.275 115.599  40
   1   7 -13 204.858 95.9798  42
   1   7 -12 3169.87 221.004  40
   1   7 -12 3401.25 220.175  42
   1   7 -12 3385.54 227.359  45
   1   7 -12 3632.23 270.167  22
   1   7 -11 16363.8 862.926  42
   1   7 -11 15005.6 889.256  22
   1   7 -11 14535.3 863.557  40
   1   7 -10 933.792 99.7268  42
   1   7 -10 1087.11 112.919  40
   1   7  -9 12029.8 683.830   7
   1   7  -9 11350.9 696.630  22
   1   7  -9 12270.6 675.385  42
   1   7  -8 2545.91 179.571   7
   1   7  -8 2467.07 285.612   2
   1   7  -8 2364.05 195.369  22
   1   7  -7 10833.5 622.492   7
   1   7  -7 10341.2 627.726  22
   1   7  -6 14034.3 776.100   7
   1   7  -6 13112.6 777.294  22
   1   7  -6 14652.8 820.433   2
   1   7  -5 5362.93 339.742  17
   1   7  -5 5798.04 349.993  22
   1   7  -4 27558.5 1383.23   7
   1   7  -4 25485.0 1380.16  22
   1   7  -4 29381.2 1416.89   2
   1   7  -3 595.627 112.455   7
   1   7  -3 481.286 91.8781  22
   1   7  -3 871.233 253.058   2
   1   7  -3 613.874 130.581   3
   1   7  -2 19829.3 1155.19  22
   1   7  -2 22927.0 1163.72   7
   1   7  -2 18475.0 1180.01   5
   1   7  -2 22123.6 1169.67   3
   1   7  -1 54.8821 109.788   7
   1   7  -1 74.3332 59.7795  22
   1   7  -1-49.3222 133.442   3
   1   7   0 4002.01 277.543   3
   1   7   0 4160.86 263.341   7
   1   7   0 3857.10 316.509   5
   1   7   0 4549.45 355.279   2
   1   7   1 5278.66 393.197   5
   1   7   1 6655.17 426.936   2
   1   7   2 5521.52 385.050   5
   1   7   2 5935.24 430.933   2
   1   7   3 9748.60 577.654   3
   1   7   3 10214.0 570.706   7
   1   7   3 9459.89 625.564   2
   1   7   4 5271.03 324.661   7
   1   7   5 1332.89 141.865   7
   1   7   5 1185.44 269.377   2
   1   7   6 5631.41 337.540   7
   1   7   6 5319.58 404.184   2
   1   7   7 586.046 115.506   7
   1   7   7 723.398 242.697   2
   1   7   8 20934.1 1178.08  32
   1   7   8 21576.6 1184.79   7
   1   7   9 6589.11 389.493  32
   1   7   9 6982.60 399.604   7
   1   7  10 933.383 112.590   7
   1   7  10 1222.18 111.929  32
   1   7  10 1119.66 130.964  24
   1   7  10 1118.42 168.350  52
   1   7  10 1006.80 199.268  51
   1   7  10 1074.84 163.150  44
   1   7  11 4458.94 326.037  51
   1   7  11 4350.40 297.729  44
   1   7  11 4387.19 278.729  24
   1   7  11 4332.29 264.199  32
   1   7  11 4651.63 301.929  52
   1   7  11 4198.68 295.597  56
   1   7  12 172.975 177.066  44
   1   7  12 102.429 91.3392  32
   1   7  12-42.7916 132.693  24
   1   7  12 71.9525 171.308  56
   1   7  12-43.1935 202.269  51
   1   7  12 81.1551 172.382  52
   1   7  13 4628.01 327.667  44
   1   7  13 4747.15 283.099  32
   1   7  13 4873.29 295.939  24
   1   7  13 3678.04 341.611  51
   1   7  13 4674.09 321.976  56
   1   7  14 410.535 109.446  32
   1   7  14 339.384 196.954  56
   1   7  14 505.276 202.763  44
   1   7  15 1011.51 126.894  32
   1   7  15 1125.04 148.146  26
   1   7  15 953.678 214.846  56
   1   7  15 1101.45 221.986  44
   1   7  16 1256.24 304.281  50
   1   7  16 1394.28 235.660  44
   1   7  16 1138.29 155.463  26
   1   7  16 1152.97 133.222  32
   1   7  17 427.174 298.797  50
   1   7  17-82.9504 227.955  44
   1   7  17 249.020 137.748  26
   1   7  17 263.232 111.100  32
   1   7  17 237.922 144.007  43
   1   7  18 555.730 145.060  26
   1   7  18 748.210 121.943  32
   1   7  18 835.658 152.615  43
   1   7  19 125.250 101.827  32
   1   7  19 45.5245 148.899  43
   1   7  20 977.534 153.864  43
   1   7  21 168.605 228.906  38
   1   7  21 280.822 127.883  43
   1   7  22 154.596 102.804  43
  -1  -7 -22 64.1501 260.746  54
   1   7  22 45.2367 210.073  38
   1   8 -20-18.4221 91.8441  27
   1   8 -20 183.807 144.725  47
   1   8 -20 88.3077 93.5268  40
   1   8 -19 471.348 111.800  27
   1   8 -19 516.824 164.265  47
   1   8 -19 503.723 174.665  53
   1   8 -19 371.825 113.418  40
   1   8 -18-85.6585 119.981  27
   1   8 -18-57.8621 188.824  53
   1   8 -18-43.7361 119.733  40
   1   8 -17 3517.43 241.707  27
   1   8 -17 3352.55 257.661  45
   1   8 -17 3757.63 280.931  53
   1   8 -17 3075.84 233.443  40
   1   8 -16 342.006 200.926  53
   1   8 -16 322.189 140.255  27
   1   8 -16 202.229 163.696  45
   1   8 -16 408.435 127.918  40
   1   8 -15 125.950 126.541  40
   1   8 -15 31.7618 115.164  42
   1   8 -15-19.7013 192.908  53
   1   8 -15 48.0957 141.781  27
   1   8 -15-255.850 206.698  22
   1   8 -15 38.6245 160.597  45
   1   8 -14 127.900 182.310  53
   1   8 -14 127.850 118.547  42
   1   8 -14 65.8163 147.898  45
   1   8 -14 203.369 120.666  40
   1   8 -14-49.2019 190.992  22
   1   8 -13 1418.93 152.868  40
   1   8 -13 2159.51 178.956  45
   1   8 -13 1957.88 158.493  42
   1   8 -13 1786.35 225.238  22
   1   8 -12 2819.01 188.356  42
   1   8 -12 2768.53 242.973  22
   1   8 -12 2451.72 180.088  40
   1   8 -12 2551.15 203.898  45
   1   8 -12 2193.90 182.942  31
   1   8 -11 690.017 102.639  42
   1   8 -11 806.041 110.692  40
   1   8 -11 830.001 121.626  31
   1   8 -11 779.951 173.004  22
   1   8 -10 4038.50 238.897  42
   1   8 -10 3540.73 271.374  22
   1   8 -10 3945.91 232.003  40
   1   8 -10 3256.41 238.239  31
   1   8  -9 4528.82 277.031   7
   1   8  -9 4132.14 295.845  22
   1   8  -9 4168.19 260.254  42
   1   8  -9 4132.55 352.509   2
   1   8  -9 4409.26 260.070  40
   1   8  -8 5443.01 326.948   7
   1   8  -8 5149.12 337.551  22
   1   8  -7 1102.65 139.135  22
   1   8  -7 879.992 128.107   7
   1   8  -7 750.549 273.705   2
   1   8  -6 11787.0 706.765  22
   1   8  -6 13412.7 707.432   7
   1   8  -6 12024.2 695.463  27
   1   8  -6 13336.9 767.997   2
   1   8  -5 14053.1 812.248  22
   1   8  -5 13923.2 806.272  31
   1   8  -5 14572.1 804.074  27
   1   8  -5 15145.7 816.564   7
   1   8  -4 2206.40 171.538  22
   1   8  -4 2815.37 194.002   7
   1   8  -4 2884.68 321.058   2
   1   8  -3 19363.9 980.034   7
   1   8  -3 21048.0 1031.37   2
   1   8  -2 55.6188 113.279   7
   1   8  -1 771.917 129.812   7
   1   8  -1 664.166 145.939   3
   1   8   0 423.270 121.213   7
   1   8   0 379.199 148.523   3
   1   8   0 521.704 265.883   2
   1   8   1 748.603 273.455   2
   1   8   2 12977.4 798.262   2
   1   8   3 12339.5 705.099   7
   1   8   3 12444.2 764.047   2
   1   8   4 1679.43 158.534   7
   1   8   4 1680.98 282.777   2
   1   8   5 19716.3 1133.31   7
   1   8   5 21666.1 1176.19   2
   1   8   6 14234.3 812.771  24
   1   8   6 14209.9 826.849   7
   1   8   6 15067.8 815.833  32
   1   8   6 14636.7 815.418  31
   1   8   7 89.3253 102.451  24
   1   8   7 194.784 257.097   2
   1   8   7 191.253 116.525   7
   1   8   7 178.402 96.8021  31
   1   8   7 269.227 88.5451  32
   1   8   8 2748.72 179.979  32
   1   8   8 2759.64 189.494  24
   1   8   8 2868.67 256.945  51
   1   8   8 2745.55 191.078  43
   1   8   8 3189.87 224.078  52
   1   8   8 2672.64 222.237  44
   1   8   8 2478.41 196.875   7
   1   8   9 1039.69 133.588   7
   1   8   9 1200.60 137.604  43
   1   8   9 1310.79 176.266  52
   1   8   9 892.404 230.766   2
   1   8   9 1011.57 120.992  32
   1   8   9 1173.84 218.297  51
   1   8  10 2627.52 213.353   7
   1   8  10 3573.76 257.308  52
   1   8  10 3414.48 212.289  32
   1   8  10 3469.50 226.900  43
   1   8  10 2954.62 298.705  51
   1   8  11 869.134 139.121  24
   1   8  11 705.490 190.623  44
   1   8  11 621.005 194.680  52
   1   8  11 892.988 110.235  32
   1   8  11 595.165 137.995  43
   1   8  11 497.741 247.923  51
   1   8  12 247.935 141.069  24
   1   8  12 263.428 253.008  51
   1   8  12 150.635 196.369  52
   1   8  12 321.694 196.838  44
   1   8  12 226.788 140.581  43
   1   8  12 214.661 110.153  32
   1   8  13 362.205 239.604  51
   1   8  13 348.312 217.607  52
   1   8  13 234.416 210.652  44
   1   8  13 284.076 145.786  43
   1   8  13 295.397 112.108  32
   1   8  14 732.599 227.975  52
   1   8  14 562.865 226.700  44
   1   8  14 573.374 154.398  43
   1   8  14 669.044 126.432  32
   1   8  15 315.772 230.670  52
   1   8  15 396.267 233.545  44
   1   8  15 470.823 158.411  43
   1   8  15 349.771 123.295  32
   1   8  16 934.637 323.875  50
   1   8  16 845.429 240.373  52
   1   8  16 863.726 248.703  44
   1   8  16 722.588 163.918  43
   1   8  16 641.914 132.574  32
   1   8  17 1630.97 327.265  50
   1   8  17 1197.49 163.964  43
   1   8  17 1230.30 146.848  32
   1   8  18 312.505 302.653  50
   1   8  18-84.1466 141.712  43
   1   8  18-70.5736 115.820  32
   1   8  19 898.867 156.832  43
   1   8  20-220.720 246.534  38
   1   8  20-107.478 133.538  43
   1   8  21 142.757 217.744  38
   1   8  21 167.949 113.449  43
  -1  -8 -21 156.858 263.578  54
   1   9 -20 923.084 102.570  27
   1   9 -20 689.721 112.172  23
   1   9 -19 112.336 114.053  23
   1   9 -19 6.83063 85.8714  40
   1   9 -19-35.0375 105.829  27
   1   9 -19-96.0727 145.300  47
   1   9 -19-74.8695 164.651  53
   1   9 -18 873.979 117.453  40
   1   9 -18 1220.96 135.603  27
   1   9 -18 1083.35 177.314  47
   1   9 -18 1217.13 200.889  53
   1   9 -17 318.359 106.523  40
   1   9 -17 35.2149 124.714  27
   1   9 -17 189.662 165.846  47
   1   9 -17 105.504 164.403  45
   1   9 -17-61.3838 192.412  53
   1   9 -16 1631.19 152.379  40
   1   9 -16 1914.61 177.346  27
   1   9 -16 1712.94 208.004  47
   1   9 -16 1824.05 193.749  45
   1   9 -16 1922.57 238.346  53
   1   9 -15 2119.83 164.464  40
   1   9 -15 2119.23 243.251  53
   1   9 -15 1866.10 181.994  27
   1   9 -15 1790.37 204.663  45
   1   9 -14 294.719 112.604  40
   1   9 -14 185.965 132.316  42
   1   9 -14 600.280 209.433  53
   1   9 -14 752.852 153.456  27
   1   9 -14 1077.65 172.604  45
   1   9 -13-49.3215 184.188  22
   1   9 -13 18.6414 104.771  40
   1   9 -13-31.6695 116.536  42
   1   9 -13 59.6809 192.949  53
   1   9 -13 107.756 140.623  27
   1   9 -13 205.447 155.555  45
   1   9 -12 1183.05 163.112  45
   1   9 -12 990.643 128.235  31
   1   9 -12 972.922 120.722  40
   1   9 -12 966.971 131.484  42
   1   9 -12 1255.33 111.295  28
   1   9 -12 936.374 193.114  22
   1   9 -11 8011.22 491.148  31
   1   9 -11 7349.34 484.121  40
   1   9 -11 9129.41 493.654  42
   1   9 -11 7475.67 519.106  22
   1   9 -11 9782.93 484.375  28
   1   9 -10 35.8668 103.192  42
   1   9 -10-81.6184 156.611  22
   1   9 -10 32.2390 86.1063  40
   1   9 -10 107.160 116.168  31
   1   9  -9 7623.44 438.376  27
   1   9  -9 7948.12 439.798  31
   1   9  -9 7749.25 428.757  40
   1   9  -9 6960.89 429.431  49
   1   9  -9 7085.94 458.852  22
   1   9  -8 6321.72 390.417   7
   1   9  -8 5693.16 377.988  31
   1   9  -8 6227.96 375.896  27
   1   9  -8 6132.75 379.150  47
   1   9  -8 6486.50 366.077  40
   1   9  -8 7317.92 370.379  49
   1   9  -8 5539.59 390.993  22
   1   9  -7 1014.96 135.682  15
   1   9  -7 975.249 127.553  31
   1   9  -7 955.523 113.029  27
   1   9  -7 901.379 121.495  47
   1   9  -7 831.964 136.846  22
   1   9  -7 884.121 95.0930  42
   1   9  -7 1077.31 299.843   2
   1   9  -7 1157.05 147.740   7
   1   9  -7 874.698 98.7906  49
   1   9  -6 18942.7 984.710  49
   1   9  -6 17605.7 988.151  31
   1   9  -6 17375.9 985.912  27
   1   9  -6 15031.3 993.122  22
   1   9  -6 18302.0 983.001  42
   1   9  -6 16503.9 984.600  39
   1   9  -6 18017.1 1000.05   7
   1   9  -6 18592.4 989.235  47
   1   9  -5 3827.65 230.355   7
   1   9  -5 3737.37 260.916  33
   1   9  -5 3205.72 215.947  31
   1   9  -5 3332.03 257.703  29
   1   9  -5 3158.84 203.315  27
   1   9  -5 2658.77 208.770  22
   1   9  -5 3174.00 198.521  42
   1   9  -5 3015.06 205.677  39
   1   9  -5 3057.91 203.821  23
   1   9  -5 3265.58 223.177  15
   1   9  -5 3087.34 206.343  47
   1   9  -4 11022.8 689.287  15
   1   9  -4 11667.4 686.899  31
   1   9  -4 13991.6 713.682  33
   1   9  -4 11435.3 688.889  43
   1   9  -4 12559.2 697.539   7
   1   9  -4 11585.6 681.076  23
   1   9  -4 14746.1 772.533   2
   1   9  -4 12950.9 683.871  47
   1   9  -4 12168.5 681.748  27
   1   9  -4 12881.5 706.931  29
   1   9  -4 12067.9 680.775  39
   1   9  -3 1239.98 149.740   7
   1   9  -3 1172.91 105.670  28
   1   9  -3 1093.52 107.916  27
   1   9  -3 1035.07 175.169  29
   1   9  -3 1009.48 105.643  23
   1   9  -3 1176.92 302.848   2
   1   9  -3 1278.00 125.539  31
   1   9  -3 1366.82 198.858  33
   1   9  -2 3280.79 234.762   7
   1   9  -2 3425.72 206.324  28
   1   9  -2 3332.96 206.003  27
   1   9  -2 3757.95 252.732  29
   1   9  -2 2877.55 200.171  10
   1   9  -2 3441.59 205.331  23
   1   9  -2 4263.64 272.860  33
   1   9  -2 3606.27 366.602   2
   1   9  -1 366.633 85.9563  28
   1   9  -1 385.581 69.7424  10
   1   9  -1 331.084 128.918   7
   1   9   0 6206.56 369.355   7
   1   9   0 5557.78 342.125  10
   1   9   0 6463.18 351.797  31
   1   9   1-309.191 288.446   2
   1   9   1-47.6728 106.277  31
   1   9   1-15.6694 72.4095  28
   1   9   2 248.879 72.7967  28
   1   9   2 101.199 55.1538  10
   1   9   2 182.463 104.990  31
   1   9   2 383.641 305.028   2
   1   9   3 1700.73 142.165  32
   1   9   3 1586.67 139.714  31
   1   9   3 1496.38 109.893  10
   1   9   3 1608.38 125.974  24
   1   9   3 1840.44 127.486  28
   1   9   3 1895.81 328.138   2
   1   9   3 1670.66 167.002   7
   1   9   4 3535.52 216.253  28
   1   9   4 3290.75 226.059  43
   1   9   4 3965.86 242.317   7
   1   9   4 3141.13 215.064  24
   1   9   4 4249.08 367.674   2
   1   9   4 3719.49 226.469  31
   1   9   4 3444.08 235.731  32
   1   9   5 7.44342 80.5943  28
   1   9   5 43.7773 106.272  15
   1   9   5-37.9560 98.4846  24
   1   9   5 29.4646 125.468   7
   1   9   5-1.20239 108.706  43
   1   9   5 105.164 105.343  31
   1   9   5-306.967 293.904   2
   1   9   6 69.4256 108.253  15
   1   9   6 365.429 155.388  44
   1   9   6 103.077 107.054  31
   1   9   6 165.576 83.9027  28
   1   9   6 140.289 124.017  49
   1   9   6 144.073 280.244   2
   1   9   6 145.038 207.685  51
   1   9   6 163.687 105.467  24
   1   9   6 142.797 117.562   7
   1   9   6 84.6498 107.299  43
   1   9   7 214.157 127.883   7
   1   9   7 257.734 216.837  51
   1   9   7 283.323 121.764  43
   1   9   7 189.763 111.209  24
   1   9   7 167.868 112.331  15
   1   9   7 184.002 103.110  32
   1   9   7 159.323 110.002  31
   1   9   7 117.337 163.546  44
   1   9   7 377.703 281.082   2
   1   9   8 4916.85 293.410  24
   1   9   8 5025.55 301.543   7
   1   9   8 4387.39 295.284  43
   1   9   8 4814.63 321.386  44
   1   9   8 4606.79 273.560  12
   1   9   8 4151.78 356.521  51
   1   9   8 4738.31 292.422  32
   1   9   9 7743.60 454.667  43
   1   9   9 7507.50 452.752   7
   1   9   9 7569.17 500.686  51
   1   9   9 7988.70 448.352  24
   1   9   9 6991.71 471.453  44
   1   9   9 7616.94 449.961  32
   1   9  10 1255.14 144.774  32
   1   9  10 1283.28 161.545  43
   1   9  10 859.726 197.703  52
   1   9  10 932.930 260.555  51
   1   9  11 7161.85 451.158  32
   1   9  11 7604.51 461.170  43
   1   9  11 8320.23 478.953  52
   1   9  11 8179.37 521.851  51
   1   9  12 1640.82 172.858  32
   1   9  12 1842.53 305.817  51
   1   9  12 1827.87 187.244  43
   1   9  12 1650.06 248.337  52
   1   9  13 728.554 150.787  32
   1   9  13 1011.10 167.755  43
   1   9  13 835.476 232.764  52
   1   9  13 881.111 236.377  44
   1   9  14 314.935 136.816  32
   1   9  14 348.130 159.448  43
   1   9  14 416.037 241.988  52
   1   9  14 222.457 235.250  44
   1   9  15 162.163 136.739  32
   1   9  15 65.1320 244.355  44
   1   9  15 295.257 161.906  43
   1   9  15 51.5542 237.802  52
   1   9  16 1226.93 156.852  32
   1   9  16 1449.51 182.653  43
   1   9  17-30.0736 146.086  43
   1   9  17 174.894 342.926  50
   1   9  18 891.661 152.882  43
   1   9  18 753.293 335.123  50
   1   9  19 334.510 137.011  43
   1   9  19 44.0403 292.844  50
   1   9  20 151.605 120.249  43
   1   9  20 77.3051 216.697  38
  -1  -9 -20 366.615 247.718  54
   1  10 -19 541.442 100.234  23
   1  10 -19 448.424 95.4525  27
   1  10 -18-28.3144 104.459  23
   1  10 -18-174.783 148.715  47
   1  10 -18 133.968 174.834  53
   1  10 -18-88.8790 108.840  27
   1  10 -17 1687.14 193.620  47
   1  10 -17 1718.46 159.713  23
   1  10 -17 2008.18 226.604  53
   1  10 -17 1711.49 160.885  27
   1  10 -16 766.890 108.158  40
   1  10 -16 986.642 172.774  45
   1  10 -16 1216.30 177.829  47
   1  10 -16 986.692 134.287  23
   1  10 -16 1043.84 212.350  53
   1  10 -16 1064.41 148.807  27
   1  10 -15 977.582 212.090  53
   1  10 -15 760.816 105.827  40
   1  10 -15 883.560 176.244  45
   1  10 -15 735.457 178.929  47
   1  10 -15 1089.89 149.395  27
   1  10 -14 2133.40 190.296  27
   1  10 -14 2058.14 211.802  47
   1  10 -14 2058.16 156.799  40
   1  10 -14 2332.64 247.032  53
   1  10 -14 2240.10 213.784  45
   1  10 -13 20.3415 85.1845  28
   1  10 -13 26.4443 210.918  53
   1  10 -13-36.4729 164.053  45
   1  10 -13-49.6881 157.819  47
   1  10 -13-1.17811 93.6987  40
   1  10 -12 6140.09 332.593  28
   1  10 -12 5096.70 337.840  31
   1  10 -12 5903.11 358.397  45
   1  10 -12 5424.86 330.614  40
   1  10 -12 5501.64 346.970  42
   1  10 -11 199.882 101.128  28
   1  10 -11 74.9081 134.133  27
   1  10 -11 172.542 90.7588  40
   1  10 -11 416.486 121.625  31
   1  10 -11 167.565 131.020  42
   1  10 -10 5045.12 298.489  31
   1  10 -10 4771.66 301.231  27
   1  10 -10 5131.05 287.796  28
   1  10 -10 5022.05 290.943  49
   1  10 -10 3990.95 280.182  40
   1  10  -9 1907.00 173.020  31
   1  10  -9 2245.20 157.403  28
   1  10  -9 1913.39 167.706  27
   1  10  -9 2011.83 141.665  40
   1  10  -9 1265.98 298.287   2
   1  10  -9 1606.48 186.807   8
   1  10  -9 2104.57 156.168  49
   1  10  -9 2240.99 185.730  47
   1  10  -9 1913.99 166.438  23
   1  10  -8 559.068 131.286  47
   1  10  -8 536.043 132.282  31
   1  10  -8 482.493 119.059  23
   1  10  -8 453.038 85.5075  12
   1  10  -8 871.450 108.653  49
   1  10  -8 569.163 117.885  42
   1  10  -8 500.243 283.293   2
   1  10  -8 681.388 106.536  28
   1  10  -8 593.724 122.235  27
   1  10  -8 509.194 141.691   7
   1  10  -7 160.425 139.740  15
   1  10  -7 71.1136 116.833  47
   1  10  -7 24.5965 123.717  31
   1  10  -7 41.9167 100.728  28
   1  10  -7 66.7230 105.515  27
   1  10  -7-18.4214 145.425   7
   1  10  -7-74.4417 305.994   2
   1  10  -7 108.455 95.1174  49
   1  10  -7 98.2396 80.8100  12
   1  10  -7 190.651 105.267  23
   1  10  -7 105.771 106.813  42
   1  10  -6 1785.29 142.547  28
   1  10  -6 1813.00 146.141  27
   1  10  -6 1671.44 180.540  15
   1  10  -6 1678.53 132.241  12
   1  10  -6 2175.11 236.832  33
   1  10  -6 1690.41 162.650  31
   1  10  -6 1866.00 150.980  23
   1  10  -6 1916.37 145.012  49
   1  10  -6 1930.37 147.680  42
   1  10  -6 1443.98 329.999   2
   1  10  -6 1704.95 181.765   7
   1  10  -6 1727.94 154.611  47
   1  10  -5 5695.88 400.032  15
   1  10  -5 6462.76 379.592  28
   1  10  -5 6593.71 423.825  29
   1  10  -5 6519.40 381.389  27
   1  10  -5 6538.77 406.277   7
   1  10  -5 5960.07 517.683   2
   1  10  -5 6616.26 388.641  31
   1  10  -5 6548.82 435.256  33
   1  10  -5 5739.92 380.225  23
   1  10  -5 7041.16 382.879  49
   1  10  -5 6547.01 376.244  42
   1  10  -5 6378.01 381.491  39
   1  10  -5 7565.51 388.740  47
   1  10  -4 2264.29 199.603  15
   1  10  -4 2303.42 230.564  29
   1  10  -4 2190.86 161.059  28
   1  10  -4 2203.98 165.973  27
   1  10  -4 2776.54 202.332   7
   1  10  -4 2543.61 179.398  31
   1  10  -4 2469.36 250.195  33
   1  10  -4 2275.82 165.821  23
   1  10  -4 1974.45 164.907  49
   1  10  -4 2267.20 153.029  42
   1  10  -4 2343.31 172.883  39
   1  10  -4 2160.67 168.818  47
   1  10  -3 25096.9 1411.35  15
   1  10  -3 25093.1 1401.89  28
   1  10  -3 25783.4 1422.14  29
   1  10  -3 23661.2 1402.81  27
   1  10  -3 26189.9 1418.88   7
   1  10  -3 28636.1 1483.91   2
   1  10  -3 27516.4 1432.61  33
   1  10  -3 26223.2 1406.23  31
   1  10  -3 24068.0 1401.84  23
   1  10  -3 25319.4 1406.14  49
   1  10  -3 24799.5 1401.34  39
   1  10  -3 24644.6 1407.65  43
   1  10  -3 26184.5 1400.76  42
   1  10  -3 25481.1 1404.55  47
   1  10  -2 90.0951 144.022   7
   1  10  -2 161.565 318.318   2
   1  10  -2 30.0999 103.500  39
   1  10  -2 40.5849 84.8550  27
   1  10  -2 71.6019 80.2084  28
   1  10  -2 179.278 173.747  29
   1  10  -2-7.72509 139.418  15
   1  10  -2-109.064 206.492  33
   1  10  -2-1.76419 210.966  51
   1  10  -2 44.9594 81.9582  23
   1  10  -2-21.3269 78.2003  42
   1  10  -2 64.4053 125.919  43
   1  10  -2-14.3305 94.6458  47
   1  10  -2-99.5709 98.6178  49
   1  10  -1 1760.67 173.775  43
   1  10  -1 2213.05 152.793  47
   1  10  -1 2102.29 168.258  49
   1  10  -1 1878.63 255.158  51
   1  10  -1 2257.39 212.286  29
   1  10  -1 2528.06 263.709  33
   1  10  -1 2113.10 191.999   7
   1  10  -1 1910.04 148.600  23
   1  10   1 9154.20 546.698  51
   1  10   1 8622.54 514.707  49
   1  10   1 8768.85 502.257  47
   1  10   1 8719.87 509.243  31
   1  10   1 9878.84 618.384   2
   1  10   1 8758.82 502.361  39
   1  10   1 8571.87 501.097  28
   1  10   1 9620.15 533.397  29
   1  10   2 617.520 132.905  15
   1  10   2 885.936 125.699  31
   1  10   2 847.116 98.9043  24
   1  10   2 588.669 238.199  51
   1  10   2 828.494 113.957  39
   1  10   2 888.924 137.671  49
   1  10   2 886.893 100.453  47
   1  10   2 814.035 102.971  28
   1  10   2 561.422 328.555   2
   1  10   3 2272.99 164.097  39
   1  10   3 2423.64 158.264  28
   1  10   3 2494.37 158.872  47
   1  10   3 1737.04 179.546  15
   1  10   3 2224.30 175.336  31
   1  10   3 2142.37 157.977  24
   1  10   3 1947.40 193.420  44
   1  10   3 2296.43 175.093  43
   1  10   3 2161.38 351.429   2
   1  10   3 2136.70 273.925  51
   1  10   3 2107.33 186.905  49
   1  10   3 2456.98 200.053   7
   1  10   4 381.733 127.188  15
   1  10   4 532.724 99.8985  28
   1  10   4 520.774 233.402  51
   1  10   4 372.862 127.075  31
   1  10   4 429.327 103.977  24
   1  10   4 475.098 94.7882  47
   1  10   4 424.239 163.614  44
   1  10   4 500.761 122.245  43
   1  10   4 688.400 319.736   2
   1  10   4 498.561 145.568   7
   1  10   4 413.041 103.130  39
   1  10   5 4501.33 336.576  15
   1  10   5 5525.14 324.063  28
   1  10   5 6080.17 323.998  47
   1  10   5 5279.09 334.138  31
   1  10   5 5340.05 324.490  24
   1  10   5 5065.05 350.654  44
   1  10   5 5688.86 338.185  43
   1  10   5 6434.89 456.454   2
   1  10   5 5822.07 351.807   7
   1  10   5 5223.61 322.587  39
   1  10   6 7666.28 479.747  39
   1  10   6 10386.9 510.953  38
   1  10   6 8412.26 480.999  28
   1  10   6 7042.27 490.973  15
   1  10   6 8690.81 476.693  12
   1  10   6 8427.10 489.327  31
   1  10   6 8311.26 482.841  24
   1  10   6 7795.98 504.956  44
   1  10   6 9312.93 506.983   7
   1  10   6 8334.91 483.185  47
   1  10   6 9022.74 492.526  43
   1  10   7 1380.41 151.745  15
   1  10   7 1171.83 160.317  32
   1  10   7 1287.38 144.061  24
   1  10   7 1223.36 157.379   7
   1  10   7 1238.06 312.619   2
   1  10   7 1161.88 201.663  44
   1  10   7 1335.84 156.612  43
   1  10   7 1027.83 280.285  51
   1  10   7 1195.94 107.096  12
   1  10   7 1162.60 123.518  39
   1  10   8 1147.01 153.611  32
   1  10   8 1584.66 155.262  24
   1  10   8 1231.75 157.413   7
   1  10   8 1396.31 169.066  43
   1  10   8 1467.54 211.091  44
   1  10   8 1599.93 284.814  51
   1  10   8 1101.21 123.694  39
   1  10   8 1264.45 108.079  12
   1  10   9 908.503 96.6888  12
   1  10   9 834.829 114.442  39
   1  10   9 1017.64 217.651  44
   1  10   9 1160.49 165.086  32
   1  10   9 1508.01 294.143  51
   1  10   9 1128.77 163.506  43
   1  10   9 1030.49 154.779  24
   1  10  10 2484.41 252.427  44
   1  10  10 1921.17 199.437  32
   1  10  10 2071.72 330.430  51
   1  10  10 2403.65 202.152  43
   1  10  10 1750.66 187.972  24
   1  10  11 318.142 306.198  51
   1  10  11-133.922 145.404  32
   1  10  11-21.1185 160.517  43
   1  10  11 32.2755 221.691  44
   1  10  12 4424.77 421.334  51
   1  10  12 3782.51 292.303  32
   1  10  12 4755.53 300.723  43
   1  10  13 570.550 159.964  32
   1  10  13 666.869 172.484  43
   1  10  14 561.319 150.312  32
   1  10  14 709.797 166.984  43
   1  10  14 548.199 253.077  44
   1  10  15 926.883 175.869  43
   1  10  15 1089.49 376.270  50
   1  10  16 334.979 248.150  38
   1  10  16 279.438 156.215  43
   1  10  16 412.042 353.388  50
   1  10  17 962.587 249.882  38
   1  10  17 811.687 160.330  43
   1  10  17 559.072 353.849  50
   1  10  18 279.786 237.018  38
   1  10  18-42.1751 328.220  50
   1  10  18 76.9401 139.496  43
   1  10  19-149.109 119.509  43
  -1 -10 -19 297.897 229.483  54
   1  10  19 51.4801 272.598  50
   1  11 -17 133.937 105.604  23
   1  11 -17 448.447 194.086  53
   1  11 -17 644.095 146.673  47
   1  11 -17 316.001 109.209  27
   1  11 -16 927.630 170.510  47
   1  11 -16 1462.50 176.729  45
   1  11 -16 974.007 137.816  48
   1  11 -16 1602.51 226.615  53
   1  11 -16 1270.96 137.535  23
   1  11 -16 1474.36 138.545  27
   1  11 -15 4339.98 307.362  53
   1  11 -15 3770.25 240.243  23
   1  11 -15 4076.56 265.672  45
   1  11 -15 3689.69 271.199  47
   1  11 -14 329.147 168.254  47
   1  11 -14 202.957 168.353  45
   1  11 -14 99.7073 122.579  23
   1  11 -13 1797.02 170.426  23
   1  11 -13 1927.74 143.914  28
   1  11 -13 2128.92 205.327  45
   1  11 -12 11.8774 108.241  31
   1  11 -12 3.76001 195.093  53
   1  11 -12 59.3986 123.590  23
   1  11 -12-93.8733 94.6609  28
   1  11 -12 129.388 128.782  27
   1  11 -11 8779.27 493.746  28
   1  11 -11 8428.53 502.833  27
   1  11 -11 8393.76 500.242  23
   1  11 -11 7782.47 500.921  31
   1  11 -10 1293.15 152.219  23
   1  11 -10 1498.96 140.561  28
   1  11 -10 1532.24 156.686  27
   1  11 -10 1555.75 174.448  47
   1  11 -10 1879.16 215.985  53
   1  11 -10 1786.16 148.834  49
   1  11 -10 1056.38 160.285  31
   1  11  -9 5896.57 350.245  31
   1  11  -9 5250.65 329.159  12
   1  11  -9 5686.19 344.682  23
   1  11  -9 5794.27 346.324  49
   1  11  -9 5285.56 352.902   8
   1  11  -9 6022.83 339.634  28
   1  11  -9 5604.66 346.958  27
   1  11  -9 5502.34 356.933  47
   1  11  -9 6513.40 377.134  53
   1  11  -8 167.089 139.291  31
   1  11  -8 141.729 84.9652  12
   1  11  -8-42.4257 287.237   2
   1  11  -8 500.273 121.702  49
   1  11  -8 254.069 116.423  23
   1  11  -8 260.469 154.604   8
   1  11  -8 193.581 136.725  47
   1  11  -8 194.535 115.381  27
   1  11  -8 247.239 107.885  28
   1  11  -8 325.140 176.716  53
   1  11  -7 134.937 115.358  27
   1  11  -7 30.1840 107.489  28
   1  11  -7 338.199 136.324  31
   1  11  -7 153.487 156.234  53
   1  11  -7 160.209 88.9385  12
   1  11  -7 155.692 109.955  23
   1  11  -7 314.278 118.656  49
   1  11  -7 215.973 132.492  47
   1  11  -7-293.352 305.612   2
   1  11  -7 63.6105 140.163   7
   1  11  -6 653.353 118.458  27
   1  11  -6 740.909 116.787  28
   1  11  -6 928.357 140.360  47
   1  11  -6 734.534 147.237  31
   1  11  -6 949.422 221.072  33
   1  11  -6 778.666 160.640  53
   1  11  -6 832.277 105.836  12
   1  11  -6 448.041 338.097   2
   1  11  -6 861.605 130.860  49
   1  11  -6 620.217 174.986  15
   1  11  -6 841.578 121.347  23
   1  11  -6 706.831 170.130   7
   1  11  -5 758.341 119.886  28
   1  11  -5 735.898 116.628  27
   1  11  -5 738.086 131.047  47
   1  11  -5 571.753 178.605  15
   1  11  -5 817.666 142.706  31
   1  11  -5 862.668 237.467  33
   1  11  -5 853.038 149.523  53
   1  11  -5 654.633 110.612  23
   1  11  -5 775.941 137.255  49
   1  11  -5 710.196 106.844  12
   1  11  -5 912.446 344.822   2
   1  11  -5 843.777 170.759   7
   1  11  -4 2848.53 233.491   7
   1  11  -4 2630.61 397.184   2
   1  11  -4 2574.94 193.623  39
   1  11  -4 2639.08 185.205  28
   1  11  -4 2524.51 183.728  27
   1  11  -4 2602.36 257.236  29
   1  11  -4 2206.83 228.582  15
   1  11  -4 3082.45 285.300  33
   1  11  -4 2723.44 205.310  31
   1  11  -4 2508.07 192.056  53
   1  11  -4 2547.67 197.208  49
   1  11  -4 2351.03 177.313  23
   1  11  -4 2635.59 174.273  12
   1  11  -4 2583.67 191.431  47
   1  11  -3 1088.81 181.434   7
   1  11  -3 1417.32 354.018   2
   1  11  -3 967.122 169.468  43
   1  11  -3 1021.03 139.988  39
   1  11  -3 1167.06 129.391  28
   1  11  -3 1225.56 210.356  29
   1  11  -3 1211.06 192.489  15
   1  11  -3 1224.08 245.330  33
   1  11  -3 1174.60 155.728  31
   1  11  -3 941.291 130.190  53
   1  11  -3 904.664 128.065  47
   1  11  -3 1067.74 150.430  49
   1  11  -3 1161.84 115.657  12
   1  11  -3 1078.80 119.371  23
   1  11  -2 1776.01 155.600  39
   1  11  -2 1816.02 221.646  29
   1  11  -2 1512.11 136.699  28
   1  11  -2 1476.30 251.807  33
   1  11  -2 1332.35 133.724  23
   1  11  -2 1957.61 259.465  51
   1  11  -2 1908.78 170.708  49
   1  11  -2 1582.31 142.791  47
   1  11  -2 1249.41 362.520   2
   1  11  -2 1481.68 203.680  15
   1  11  -2 1328.76 197.271   7
   1  11  -2 1637.21 175.388  43
   1  11  -1 5157.22 314.646  39
   1  11  -1 5598.56 357.553  29
   1  11  -1 6121.62 399.897  33
   1  11  -1 4519.15 305.229  23
   1  11  -1 5002.21 332.513  49
   1  11  -1 5064.33 384.614  51
   1  11  -1 5422.53 312.780  47
   1  11  -1 5021.75 324.810  43
   1  11  -1 5806.95 345.571   7
   1  11   0 7899.11 444.553  31
   1  11   0 6655.18 457.387   7
   1  11   0 7728.95 503.881  51
   1  11   0 7514.54 452.029  49
   1  11   0 7979.63 432.169  47
   1  11   0 7052.20 432.306  39
   1  11   0 6319.11 451.811  15
   1  11   0 7436.93 467.841  29
   1  11   0 9005.57 519.588  33
   1  11   0 6969.73 575.183   2
   1  11   1 3621.17 262.225  31
   1  11   1 3338.93 275.837  49
   1  11   1 3300.09 353.649  51
   1  11   1 3836.10 240.461  47
   1  11   1 3728.13 244.383  39
   1  11   1 3498.26 270.073  15
   1  11   1 3924.14 240.239  28
   1  11   1 3935.57 296.112  29
   1  11   1 4621.61 362.548  33
   1  11   1 4427.16 427.354   2
   1  11   2 4908.28 322.980  39
   1  11   2 6019.80 374.210  29
   1  11   2 5373.16 321.496  28
   1  11   2 5958.12 412.758  51
   1  11   2 5082.48 350.739  49
   1  11   2 5304.39 479.214   2
   1  11   2 5004.17 344.588  15
   1  11   2 5707.43 323.220  47
   1  11   2 5433.60 336.753  31
   1  11   3 1638.19 151.417  39
   1  11   3 1576.12 144.954  28
   1  11   3 1543.90 183.030  15
   1  11   3 1635.51 134.719  12
   1  11   3 1781.66 176.517  31
   1  11   3 1580.33 144.897  24
   1  11   3 2262.04 290.748  51
   1  11   3 1846.65 362.838   2
   1  11   3 1716.84 188.626   7
   1  11   3 2060.35 146.446  47
   1  11   3 1497.79 195.983  49
   1  11   4 5404.09 343.024  39
   1  11   4 5858.97 346.086  28
   1  11   4 5402.90 361.580  15
   1  11   4 5719.10 336.564  12
   1  11   4 5994.52 359.312  31
   1  11   4 5756.05 342.452  24
   1  11   4 5736.08 433.306  51
   1  11   4 5917.59 356.106  43
   1  11   4 5974.28 488.186   2
   1  11   4 6066.94 344.558  47
   1  11   4 5505.63 375.693   7
   1  11   5 1174.24 169.696  15
   1  11   5 1437.48 135.260  28
   1  11   5 1500.02 174.143  31
   1  11   5 1318.47 144.496  24
   1  11   5 1293.11 123.793  12
   1  11   5 1265.50 182.485   7
   1  11   5 1143.89 338.415   2
   1  11   5 1540.27 175.579  43
   1  11   5 1592.84 138.609  47
   1  11   5 1366.25 137.359  39
   1  11   6 104.945 151.748  15
   1  11   6 479.844 154.204   7
   1  11   6 473.918 326.403   2
   1  11   6 383.712 129.644  24
   1  11   6 357.198 158.849  43
   1  11   6 601.907 91.4533  12
   1  11   6 141.041 197.238  44
   1  11   6 376.822 122.914  47
   1  11   6 283.782 113.403  39
   1  11   7 1061.79 145.931  24
   1  11   7 1213.78 203.771  38
   1  11   7 869.967 121.012  39
   1  11   7 1180.19 211.420  44
   1  11   7 868.856 168.181   7
   1  11   7 1576.98 305.558   2
   1  11   7 1037.82 170.523  43
   1  11   7 1136.36 110.726  12
   1  11   7 1161.48 312.491  51
   1  11   8-68.3856 135.141  24
   1  11   8 42.7167 310.652  51
   1  11   8 68.9511 216.478  38
   1  11   8-35.9767 102.687  39
   1  11   8-10.8066 210.347  44
   1  11   8 87.0205 159.518  43
   1  11   8-34.7275 276.290   2
   1  11   8 199.198 144.357   8
   1  11   8-13.5597 83.5000  12
   1  11   9 1272.49 114.998  12
   1  11   9 1312.69 237.494  44
   1  11   9 1404.55 159.732   8
   1  11   9 1519.80 179.471  43
   1  11   9 1766.77 337.222  51
   1  11   9 1501.30 247.120  38
   1  11  10 10.9636 161.874  43
   1  11  10-118.019 218.013  38
   1  11  10-247.151 222.861  44
   1  11  10-96.4240 327.263  51
   1  11  10 97.6798 74.5759  12
   1  11  11 2022.78 212.805  43
   1  11  11 2092.23 379.196  51
   1  11  11 2316.10 270.483  38
   1  11  11 1691.55 266.919  44
   1  11  12 1022.55 189.957  43
   1  11  12 1643.67 242.080  38
   1  11  13 2343.20 398.388  50
   1  11  13 2001.07 210.773  43
   1  11  13 1866.20 281.901  38
   1  11  14 1275.03 355.067  50
   1  11  14 1283.47 172.214  43
   1  11  14 1051.68 267.120  38
   1  11  15 231.438 351.106  50
   1  11  15-59.5052 150.203  43
   1  11  15-132.295 230.501  38
   1  11  16 367.519 357.886  50
   1  11  16-115.237 232.827  38
   1  11  16 165.609 150.793  43
   1  11  17 438.063 352.410  50
  -1 -11 -17 64.8926 204.327  54
   1  11  17-104.118 209.782  38
   1  11  17-22.5975 137.777  43
   1  11  18 67.7641 119.113  43
   1  11  18 309.531 163.914  33
   1  11  18-91.3302 309.921  50
   1  11  18 40.8911 197.060  38
  -1 -11 -18-33.4851 172.446  54
   1  12 -16 454.429 93.0234  23
   1  12 -16 619.360 186.117  53
   1  12 -16 236.902 137.388  47
   1  12 -15 1031.47 158.763  45
   1  12 -15 610.422 151.896  47
   1  12 -15 906.906 114.178  23
   1  12 -14 2549.38 191.420  27
   1  12 -14 2561.94 184.990  23
   1  12 -13-1.34692 119.331  27
   1  12 -13 23.2763 81.3258  28
   1  12 -13-64.2570 217.667  53
   1  12 -13 98.3290 109.777  23
   1  12 -12 4584.17 320.445  53
   1  12 -12 3736.51 258.806  23
   1  12 -12 3780.95 263.936  27
   1  12 -12 4143.55 246.167  28
   1  12 -11 193.912 114.503  23
   1  12 -11 136.774 120.576  27
   1  12 -11 93.1944 99.2662  28
   1  12 -11 66.0978 122.968  31
   1  12 -11 198.408 203.504  53
   1  12 -10 2724.91 251.127  53
   1  12 -10 2563.04 223.191  47
   1  12 -10 2769.83 209.512  49
   1  12 -10 2727.19 198.864  27
   1  12 -10 2663.72 188.218  28
   1  12 -10 3043.54 226.796  45
   1  12 -10 2553.04 195.543  23
   1  12 -10 2407.34 205.077  31
   1  12  -9 2661.78 178.464  12
   1  12  -9 2663.07 198.630  23
   1  12  -9 3000.27 197.647  28
   1  12  -9 2616.13 205.495  27
   1  12  -9 2892.79 220.854  47
   1  12  -9 2942.87 213.955  31
   1  12  -9 3006.13 243.921  53
   1  12  -9 3202.18 214.700  49
   1  12  -8 650.984 146.070  47
   1  12  -8 667.458 150.488  49
   1  12  -8 567.837 127.857  27
   1  12  -8 619.429 119.241  28
   1  12  -8 714.504 147.637  31
   1  12  -8 623.442 183.321  53
   1  12  -8 616.546 160.553   8
   1  12  -8 593.599 98.0326  12
   1  12  -8 678.703 117.884  23
   1  12  -7 283.585 138.930  47
   1  12  -7 81.4208 92.7866  12
   1  12  -7 108.859 141.407  49
   1  12  -7 5.28065 115.877  28
   1  12  -7-35.6505 118.602  27
   1  12  -7-45.3276 168.840   8
   1  12  -7 47.6584 142.133  31
   1  12  -7 108.843 112.253  23
   1  12  -7 100.201 150.686  53
   1  12  -6 366.946 323.192   2
   1  12  -6 409.571 135.121  47
   1  12  -6 292.034 101.205  12
   1  12  -6 396.518 145.488  49
   1  12  -6 468.386 111.077  27
   1  12  -6 407.729 119.800  28
   1  12  -6 371.852 179.054   8
   1  12  -6 381.723 148.289  31
   1  12  -6 247.965 108.646  23
   1  12  -6 222.985 148.967  53
   1  12  -5 1162.44 346.498   2
   1  12  -5 881.922 143.216  47
   1  12  -5 968.574 162.020  31
   1  12  -5 569.180 241.923  33
   1  12  -5 1188.82 120.964  12
   1  12  -5 978.326 122.806  23
   1  12  -5 911.292 159.540  49
   1  12  -5 1099.42 129.468  28
   1  12  -5 1008.29 173.352   7
   1  12  -5 932.022 159.472  53
   1  12  -4 5627.35 368.542   7
   1  12  -4 5428.66 495.888   2
   1  12  -4 5126.87 363.250  15
   1  12  -4 5530.07 331.706  28
   1  12  -4 5327.48 391.711  29
   1  12  -4 6024.51 409.629  33
   1  12  -4 5494.64 344.847  31
   1  12  -4 5244.82 337.561  53
   1  12  -4 5105.73 338.865  47
   1  12  -4 5589.45 324.579  12
   1  12  -4 5480.24 326.459  23
   1  12  -4 5705.87 351.744  49
   1  12  -3 3844.38 262.259  39
   1  12  -3 3749.63 253.541  28
   1  12  -3 4030.11 313.268  29
   1  12  -3 3279.89 291.875  15
   1  12  -3 4084.48 355.805  33
   1  12  -3 4138.60 275.671  31
   1  12  -3 3554.18 246.355  23
   1  12  -3 4217.15 282.505  49
   1  12  -3 3774.45 290.077   7
   1  12  -3 3729.01 428.765   2
   1  12  -3 4372.21 248.219  12
   1  12  -3 4301.07 260.505  47
   1  12  -2 5776.69 359.597  28
   1  12  -2 6021.32 409.558  29
   1  12  -2 6015.39 364.120  47
   1  12  -2 4687.56 437.099  51
   1  12  -2 5362.94 381.963  49
   1  12  -2 5934.79 384.587  43
   1  12  -2 7437.62 523.651   2
   1  12  -2 6492.26 447.073  33
   1  12  -2 5917.06 365.351  39
   1  12  -2 6123.09 396.712   7
   1  12  -2 6683.76 356.112  12
   1  12  -1 2126.10 258.273  29
   1  12  -1 2489.03 315.299  33
   1  12  -1 2698.06 189.856  47
   1  12  -1 2485.92 228.169  49
   1  12  -1 2170.59 324.684  51
   1  12  -1 2528.39 224.034  43
   1  12  -1 2385.32 191.811  39
   1  12  -1 2200.18 222.271   7
   1  12  -1 2453.03 175.069  12
   1  12   0 807.428 188.057  15
   1  12   0 966.103 218.973  29
   1  12   0 1195.27 166.885  31
   1  12   0 1302.93 305.401  33
   1  12   0 874.614 186.358  49
   1  12   0 1236.34 134.736  47
   1  12   0 646.216 286.842  51
   1  12   0 884.398 178.716  43
   1  12   0 1213.91 119.273  12
   1  12   0 1101.52 357.951   2
   1  12   0 1177.79 182.843   7
   1  12   0 1091.13 141.466  39
   1  12   1 5066.61 297.202  47
   1  12   1 4754.85 408.983  51
   1  12   1 4151.38 336.021  49
   1  12   1 4723.57 392.194  50
   1  12   1 4291.67 459.261   2
   1  12   1 6065.44 426.000  33
   1  12   1 5290.47 318.267  31
   1  12   1 4722.17 297.138  28
   1  12   1 5598.18 355.137  29
   1  12   1 3744.15 326.964  15
   1  12   1 4608.30 298.362  39
   1  12   2 653.422 177.606  15
   1  12   2 691.202 175.768   7
   1  12   2 956.561 134.403  28
   1  12   2 875.418 228.138  29
   1  12   2 1031.58 164.773  31
   1  12   2 1211.14 309.025  33
   1  12   2 1066.94 128.650  47
   1  12   2 986.750 303.747  50
   1  12   2 1126.36 301.638  51
   1  12   2 1099.84 217.959  49
   1  12   2 922.776 131.037  39
   1  12   2 1086.07 345.234   2
   1  12   3 3286.42 358.835  33
   1  12   3 2217.41 213.893  31
   1  12   3 2590.71 174.557  12
   1  12   3 2596.62 187.879  47
   1  12   3 1642.01 254.267  49
   1  12   3 2167.88 371.913   2
   1  12   3 2283.29 184.524  39
   1  12   3 2487.84 260.165  29
   1  12   3 2715.61 189.772  28
   1  12   3 2803.88 227.972   7
   1  12   3 2262.74 225.080  15
   1  12   3 2727.66 341.113  51
   1  12   4 143.039 161.855  15
   1  12   4 19.0041 111.499  28
   1  12   4 220.021 210.892  29
   1  12   4 38.3744 112.425  39
   1  12   4 165.990 151.918  31
   1  12   4 257.891 310.101  51
   1  12   4 304.962 114.794  47
   1  12   4 124.990 93.5542  12
   1  12   4 847.636 331.278   2
   1  12   4 294.423 159.486   7
   1  12   5 1076.26 349.016  51
   1  12   5 1006.68 151.347  47
   1  12   5 1617.00 178.700   7
   1  12   5 893.624 342.188   2
   1  12   5 1055.74 182.086  15
   1  12   5 1977.06 184.099  43
   1  12   5 1195.95 140.355  39
   1  12   5 1523.26 128.142  12
   1  12   6 2518.82 409.486   2
   1  12   6 3621.79 281.362   8
   1  12   6 4475.02 274.327  43
   1  12   6 3073.23 241.988  39
   1  12   6 4446.97 239.856  12
   1  12   7 87.1958 292.981   2
   1  12   7 646.961 160.193   8
   1  12   7 261.035 174.616  43
   1  12   7 291.313 92.6689  12
   1  12   7 120.224 104.993  39
   1  12   8 364.632 162.656  43
   1  12   8 449.578 88.7488  12
   1  12   8 389.694 149.002   8
   1  12   8 609.934 354.962  51
   1  12   8 305.777 191.923  38
   1  12   9 203.211 159.438  43
   1  12   9 59.2732 81.4891  12
   1  12   9-65.2224 135.553   8
   1  12   9 68.4529 194.612  38
   1  12   9 324.673 365.768  51
   1  12  10 670.651 85.0918  12
   1  12  10 592.582 211.956  38
   1  12  10 666.974 177.018  43
   1  12  10 500.662 372.613  51
   1  12  11 30.4602 224.480  38
   1  12  11 48.4887 170.167  43
   1  12  12 1137.12 236.631  38
   1  12  12 1394.59 187.407  43
   1  12  12 1417.97 384.639  50
   1  12  13 526.524 230.363  38
   1  12  13 640.760 158.073  43
   1  12  13 538.332 370.390  50
   1  12  14 74.9902 221.850  38
   1  12  14-9.07081 154.077  43
   1  12  14 30.9488 345.350  50
   1  12  15 240.052 204.331  38
   1  12  15 504.777 145.283  43
   1  12  15 397.682 347.219  50
   1  12  16-32.1987 202.012  33
   1  12  16-445.293 340.592  50
   1  12  16 118.817 134.475  43
   1  12  16 125.982 191.713  38
   1  13 -14-173.845 190.375  53
   1  13 -13 1452.53 111.177  28
   1  13 -13 1862.31 210.920  53
   1  13 -12 108.524 83.1013  28
   1  13 -12 154.187 140.104  47
   1  13 -12 266.550 151.067  45
   1  13 -12 23.9633 188.891  53
   1  13 -11 1243.63 126.841  28
   1  13 -11 1309.36 170.132  47
   1  13 -11 1795.63 181.344  45
   1  13 -11 1429.29 127.724  23
   1  13 -11 1621.25 202.145  53
   1  13 -10 578.546 147.689  47
   1  13 -10 623.823 162.680  45
   1  13 -10 694.896 187.575  53
   1  13 -10 526.509 107.764  28
   1  13 -10 484.971 104.126  23
   1  13 -10 308.637 132.229  31
   1  13  -9 1341.11 108.939  12
   1  13  -9 1271.44 176.636  49
   1  13  -9 1385.13 165.550  47
   1  13  -9 1495.21 179.143  45
   1  13  -9 1183.87 192.829  53
   1  13  -9 1113.45 142.986   8
   1  13  -9 1324.50 133.240  28
   1  13  -9 1318.33 160.312  31
   1  13  -9 1317.51 127.462  23
   1  13  -8 43.8076 85.7443  12
   1  13  -8 118.928 156.216  49
   1  13  -8 108.327 98.2299  23
   1  13  -8 124.076 140.928  47
   1  13  -8-25.6751 139.424   8
   1  13  -8 68.6039 138.563  31
   1  13  -8 77.7389 111.361  28
   1  13  -8-113.014 171.268  53
   1  13  -7 1924.08 147.910  12
   1  13  -7 1943.91 150.745  23
   1  13  -7 2019.06 164.794  28
   1  13  -7 2127.95 197.358   8
   1  13  -7 2082.42 188.023  31
   1  13  -7 2030.91 202.778  49
   1  13  -7 1906.31 195.804  53
   1  13  -7 1750.10 185.285  47
   1  13  -6 2705.60 178.290  12
   1  13  -6 2322.99 174.240  23
   1  13  -6 2551.40 189.851  28
   1  13  -6 2384.26 225.458   8
   1  13  -6 2401.73 210.283  31
   1  13  -6 2681.23 227.880  49
   1  13  -6 2308.44 213.715  53
   1  13  -6 2805.57 204.458  47
   1  13  -5 211.414 139.366  53
   1  13  -5 297.682 116.070  28
   1  13  -5 142.691 134.882  47
   1  13  -5-9.49048 174.681   8
   1  13  -5 328.966 152.020  31
   1  13  -5 261.743 174.841  49
   1  13  -5 230.673 104.198  12
   1  13  -4-63.0967 119.715  28
   1  13  -4-20.3214 130.250  47
   1  13  -4-91.8169 183.413   8
   1  13  -4 151.107 154.518  31
   1  13  -4 53.1067 244.039  33
   1  13  -4-13.0935 101.529  12
   1  13  -4 119.695 177.998  49
   1  13  -3 1897.47 151.480  12
   1  13  -3 1817.70 215.168   8
   1  13  -3 1895.01 221.133  49
   1  13  -3 1918.83 173.297  47
   1  13  -3 1950.26 293.034  33
   1  13  -3 1729.42 191.289  31
   1  13  -3 1866.34 244.831  29
   1  13  -3 1887.69 165.075  28
   1  13  -2 60.1198 212.430  29
   1  13  -2 141.124 184.297  49
   1  13  -2-97.7660 124.061  47
   1  13  -2-53.9291 271.303  33
   1  13  -2 104.352 101.179  12
   1  13  -1 1845.61 208.039  43
   1  13  -1 1335.09 233.487  49
   1  13  -1 1869.91 168.593  47
   1  13  -1 1922.19 244.061  29
   1  13  -1 1849.24 312.724  33
   1  13  -1 2180.81 157.227  12
   1  13  -1 1831.38 173.347  39
   1  13   0 2344.96 269.942  15
   1  13   0 3485.63 296.409  49
   1  13   0 2989.03 365.547  51
   1  13   0 3746.35 237.154  47
   1  13   0 3516.15 365.045  33
   1  13   0 3560.71 257.458  31
   1  13   0 3646.70 222.761  12
   1  13   0 3750.49 270.417  43
   1  13   0 3472.81 233.991  39
   1  13   0 2623.97 398.633   2
   1  13   0 3008.30 228.667  28
   1  13   0 3526.14 296.152  29
   1  13   1-35.9795 292.841  33
   1  13   1-164.259 160.085  31
   1  13   1 88.7603 120.737  47
   1  13   1-67.6492 114.709  28
   1  13   1-89.8859 213.448  29
   1  13   1 13.7775 212.822  49
   1  13   1 277.061 180.517   8
   1  13   1-81.2818 179.228  15
   1  13   1 263.211 324.162   2
   1  13   1 69.5276 125.980  39
   1  13   1-52.9189 284.918  50
   1  13   1-169.133 329.492  51
   1  13   2 3839.54 323.865  29
   1  13   2 3538.25 255.282  28
   1  13   2 4345.97 290.896   8
   1  13   2 3628.63 253.376  39
   1  13   2 4530.24 260.333  47
   1  13   2 3819.67 419.774   2
   1  13   2 3173.07 320.184  49
   1  13   2 3490.85 408.179  51
   1  13   2 3412.04 383.675  50
   1  13   2 4344.96 281.297  31
   1  13   2 4433.24 393.719  33
   1  13   3 2566.47 190.176  12
   1  13   3 3011.87 245.782   8
   1  13   3 2687.99 391.284  51
   1  13   3 2842.87 363.677  50
   1  13   3 3283.56 208.240  47
   1  13   3 2580.10 196.000  39
   1  13   3 2867.59 204.120  28
   1  13   3 2480.49 277.125  29
   1  13   3 3071.13 364.703  33
   1  13   4 2173.65 150.748  12
   1  13   4 2188.48 208.484   8
   1  13   4 1778.72 377.839  51
   1  13   4 2045.60 353.011  50
   1  13   4 1684.87 179.159  47
   1  13   4 1862.18 344.158  33
   1  13   4 1728.66 158.557  39
   1  13   4 1673.90 252.117  29
   1  13   5 1283.03 139.280  39
   1  13   5 1402.75 191.002   8
   1  13   5 1913.57 347.987  33
   1  13   5 1381.34 353.035  50
   1  13   5 1470.78 369.839  51
   1  13   5 1475.13 236.682  29
   1  13   5 1769.11 133.229  12
   1  13   6 402.510 215.118  29
   1  13   6 484.313 354.925  50
   1  13   6 508.551 182.370  43
   1  13   6 727.826 163.252   8
   1  13   6 654.586 103.942  12
   1  13   7 1393.74 230.080  29
   1  13   7 1587.02 126.985  12
   1  13   7 1421.84 178.134   8
   1  13   7 1262.88 199.032  43
   1  13   7 1692.09 373.958  50
   1  13   8 1128.68 106.236  12
   1  13   8 944.684 154.673   8
   1  13   8 1026.82 178.296  43
   1  13   8 965.489 371.093  50
   1  13   8 1003.62 376.902  51
   1  13   9 475.567 81.4215  12
   1  13   9 511.828 173.955  43
   1  13   9 404.302 125.983   8
   1  13   9 310.717 369.357  50
   1  13  10-58.9169 176.187  43
   1  13  11 107.165 170.720  43
   1  13  12 263.471 268.323  33
   1  13  12 144.956 163.797  43
   1  13  13 531.642 360.647  50
   1  13  13 709.493 253.343  33
   1  13  13 538.838 152.682  43
   1  13  14 211.407 334.725  50
   1  13  14 323.917 223.665  33
   1  13  14 349.297 139.462  43
   1  13  15-174.110 320.969  50
   1  13  15 64.3157 188.101  33
   1  14 -12 1143.06 147.024  47
   1  14 -12 1238.46 99.7362  28
   1  14 -11 384.231 132.810  47
   1  14 -11 166.356 144.922  45
   1  14 -11 206.905 84.2995  28
   1  14 -10 1125.24 154.059  47
   1  14 -10 1330.03 163.362  45
   1  14 -10 1226.98 117.877  28
   1  14  -9 881.597 113.317  28
   1  14  -9 1107.06 145.344  47
   1  14  -9 988.348 158.645  45
   1  14  -9 656.391 129.358  31
   1  14  -9 907.268 163.086  53
   1  14  -8 274.228 126.713   8
   1  14  -8 48.6249 128.243  31
   1  14  -8 139.752 81.3194  12
   1  14  -8-88.0811 105.025  28
   1  14  -8 43.7343 138.113  47
   1  14  -8 19.1427 148.495  45
   1  14  -8 171.356 149.970  53
   1  14  -7 121.310 167.022  49
   1  14  -7 5.63247 138.583   8
   1  14  -7 121.786 134.483  31
   1  14  -7 25.0824 86.6926  12
   1  14  -7 90.5200 110.781  28
   1  14  -7-163.965 137.238  47
   1  14  -7 145.064 141.406  53
   1  14  -6 1778.58 137.357  12
   1  14  -6 1469.52 177.522  31
   1  14  -6 1692.00 169.340  47
   1  14  -6 1474.77 208.767  49
   1  14  -6 1842.78 182.331   8
   1  14  -6 1596.67 153.227  28
   1  14  -5 135.393 114.514  28
   1  14  -5 98.9189 160.725   8
   1  14  -5 189.392 185.844  49
   1  14  -5-2.86572 149.430  31
   1  14  -5 1.61416 132.254  47
   1  14  -5 173.042 99.0074  12
   1  14  -4 1727.09 141.367  12
   1  14  -4 1539.10 180.865  31
   1  14  -4 1678.41 157.031  28
   1  14  -4 1478.29 167.293  47
   1  14  -4 1428.53 216.222  49
   1  14  -4 1566.45 196.235   8
   1  14  -3 1394.99 136.274  12
   1  14  -3 1124.83 269.100  33
   1  14  -3 1323.84 182.085  31
   1  14  -3 1439.53 151.031  28
   1  14  -3 1403.15 193.853   8
   1  14  -3 1313.05 220.153  49
   1  14  -3 1967.29 160.435  47
   1  14  -2 2226.21 306.604  33
   1  14  -2 1776.42 255.136  49
   1  14  -2 2194.02 192.784  47
   1  14  -2 2648.94 174.928  12
   1  14  -1 4773.65 291.723  12
   1  14  -1 5293.32 346.022  29
   1  14  -1 4504.90 408.312  33
   1  14  -1 4097.76 350.240  49
   1  14  -1 4947.03 307.297  47
   1  14   0-149.299 119.201  28
   1  14   0-127.671 212.068  29
   1  14   0-59.9447 177.527   8
   1  14   0 9.26842 161.812  31
   1  14   0-41.9979 285.993  33
   1  14   0 58.0510 102.721  12
   1  14   0 62.7206 129.278  47
   1  14   0-224.548 216.092  49
   1  14   1 4439.79 344.079  29
   1  14   1 4131.81 291.214  28
   1  14   1 4714.51 323.813   8
   1  14   1 4517.11 410.375  33
   1  14   1 5061.83 296.152  47
   1  14   1 5119.15 324.696  43
   1  14   2 2388.64 224.466   8
   1  14   2 2756.62 190.413  47
   1  14   2 2724.76 340.546  33
   1  14   2 1821.73 322.914  50
   1  14   2 2378.28 256.996  29
   1  14   2 2185.42 184.006  28
   1  14   3 1401.01 345.966  50
   1  14   3 2125.65 254.415  29
   1  14   3 2260.46 215.545   8
   1  14   3 2179.28 187.989  47
   1  14   3 1870.22 331.004  33
   1  14   3 2634.24 164.844  12
   1  14   3 1899.27 164.295  39
   1  14   4 1943.55 144.947  12
   1  14   4 1527.80 143.051  39
   1  14   4 1958.52 354.747  50
   1  14   4 2272.16 197.709   8
   1  14   4 2216.75 331.713  33
   1  14   4 1699.76 231.734  29
   1  14   5 110.624 207.204  29
   1  14   5 444.469 336.552  50
   1  14   5 283.762 155.450   8
   1  14   5 376.990 302.824  33
   1  14   5 406.827 98.6148  12
   1  14   6 1969.70 254.136  29
   1  14   6 2109.89 206.130   8
   1  14   6 2616.91 383.264  50
   1  14   6 2731.78 169.875  12
   1  14   6 2390.37 333.761  33
   1  14   7 49.0735 185.362  29
   1  14   7 172.966 84.8574  12
   1  14   7 111.644 133.668   8
   1  14   7 195.932 180.768  43
   1  14   7 266.778 348.156  50
   1  14   8 546.217 195.763  29
   1  14   8 562.225 355.984  50
   1  14   8 763.254 129.844   8
   1  14   8 735.301 91.4027  12
   1  14   8 1031.50 184.411  43
   1  14   9 161.578 100.499   8
   1  14   9 186.302 342.332  50
   1  14   9 129.191 270.079  33
   1  14   9 371.600 160.111  43
   1  14   9 305.541 178.657  29
   1  14  10 626.229 344.424  50
   1  14  10 308.268 163.849  43
   1  14  10 253.819 171.844  29
   1  14  10 180.258 258.070  33
   1  14  11 593.453 250.031  33
   1  14  11 416.106 157.005  43
   1  14  12-186.657 226.210  33
   1  14  12 215.151 141.148  43
   1  15  -9 1455.25 123.468  28
   1  15  -9 1748.29 155.092  45
   1  15  -9 1566.06 150.263  47
   1  15  -8 29.2040 93.7124  28
   1  15  -8-49.8017 117.839  47
   1  15  -8 77.6441 125.928  45
   1  15  -7 1871.34 164.827  47
   1  15  -7 1766.88 167.397  45
   1  15  -7 1603.29 154.636   8
   1  15  -7 1832.35 145.068  28
   1  15  -6 883.344 141.111  45
   1  15  -6 1034.99 134.597  47
   1  15  -6 700.676 138.520   8
   1  15  -6 789.270 115.947  28
   1  15  -6 883.049 98.1193  12
   1  15  -5 1174.06 149.112  45
   1  15  -5 1118.73 146.502  47
   1  15  -5 1064.62 126.832  28
   1  15  -5 1252.96 114.726  12
   1  15  -5 1182.94 157.699   8
   1  15  -4 3070.91 192.233  12
   1  15  -4 2559.80 225.931   8
   1  15  -4 3116.11 214.411  47
   1  15  -4 2801.47 201.857  28
   1  15  -3 327.518 98.5003  12
   1  15  -3 552.050 154.380   8
   1  15  -3 181.450 109.745  28
   1  15  -3 198.633 128.074  47
   1  15  -2 2062.94 155.179  12
   1  15  -2 2104.49 173.667  47
   1  15  -1-46.2452 96.0957  12
   1  15  -1 57.9067 252.167  33
   1  15  -1 6.97158 124.707  47
   1  15   0 1876.81 289.474  33
   1  15   0 2129.47 172.750  47
   1  15   0 2140.92 152.426  12
   1  15   0 1591.62 195.329   8
   1  15   1 110.312 154.139   8
   1  15   1-43.8059 269.290  33
   1  15   2 2399.65 209.617   8
   1  15   2 2500.08 315.390  33
   1  15   3 1138.70 114.435  12
   1  15   3 1236.48 162.585   8
   1  15   3 1140.86 284.175  33
   1  15   4 533.054 94.9892  12
   1  15   4 521.263 141.669   8
   1  15   4 379.150 265.817  33
   1  15   5 2288.78 157.660  12
   1  15   5 1845.60 306.557  33
   1  15   5 2438.35 188.759   8
   1  15   5 2256.17 335.202  50
   1  15   6 30.6252 79.4266  12
   1  15   6 462.030 323.929  50
   1  15   6 87.3294 121.506   8
   1  15   6 107.796 258.149  33
   1  15   7 519.852 314.944  50
   1  15   7 782.401 120.727   8
   1  15   8 824.375 157.868  43
   1  15   8 257.073 324.776  50
   1  15   9-140.200 316.512  50
   1  15   9-157.008 151.257  43
   1  15   9 43.8475 222.433  33
   1  15  10 316.297 208.047  33
   1  16  -4 522.795 109.556  47
   1  16  -4 537.525 117.410   8
   1  16  -3 1785.36 147.752  47
   1  16  -3 1944.81 131.094  12
   1  16  -2-173.775 85.1269  12
   1  16  -1 2017.35 143.963  12
   1  16   0 75.5156 82.9922  12
   1  16   0 63.0228 126.416   8
   1  16   1 1076.10 227.309  33
   1  16   1 1065.15 136.023   8
   1  16   2 826.434 94.0696  12
   1  16   2 680.835 226.349  33
   1  16   2 738.273 132.154   8
   1  16   3 593.132 83.6158  12
   1  16   3 441.913 118.082   8
   1  16   4 231.941 222.001  33
   1  16   4 780.228 116.488   8
   1  16   5-25.4291 215.471  33
   1  16   5 149.072 98.6840   8
  -2  14   5 1066.49 203.803  29
  -2  14   5 1314.35 315.226  51
  -2  14   5 506.925 231.572  33
  -2  14   4 52.5096 198.552  29
  -2  14   4 218.535 305.361  51
  -2  14   4-174.954 240.104  33
  -2  14   3 996.926 218.452  29
  -2  14   3 786.476 327.221  51
  -2  14   3 562.375 250.080  33
  -2  14   2 255.945 217.845  29
  -2  14   2 363.627 128.911  15
  -2  14   2 387.694 310.354  51
  -2  14   2 146.785 259.100  33
  -2  14   1 248.987 133.860  15
  -2  14   1 393.603 299.445  51
  -2  14   1 278.166 222.401  29
  -2  14   0 82.1280 134.297  15
  -2  14   0 161.742 284.492  51
  -2  14   0 64.5180 223.211  29
  -2  14  -1 363.397 231.685  29
  -2  14  -1 134.768 83.7520  28
  -2  14  -1-21.0306 214.080  49
  -2  14  -1 11.7469 136.629  15
  -2  14  -2 451.525 90.2126  28
  -2  14  -2 721.385 221.723  49
  -2  14  -3 109.314 86.1351  28
  -2  14  -3-57.2001 207.851  49
  -2  14  -4 463.382 92.7298  28
  -2  14  -4 486.616 140.734  15
  -2  14  -5 295.702 137.099  47
  -2  14  -5 265.806 89.2032  28
  -2  14  -6 437.278 194.573  49
  -2  14  -6 497.047 135.797  47
  -2  14  -6 393.329 92.7143  28
  -2  14  -7 230.457 126.088  47
  -2  14  -7 232.420 181.016  49
  -2  14  -8 1204.49 142.210  47
  -2  13   9 24.4933 122.296  43
  -2  13   9 291.597 192.271  33
  -2  13   9-175.261 303.966  51
  -2  13   8 556.507 131.890  43
  -2  13   8 331.362 216.527  33
  -2  13   7 464.900 138.288  43
  -2  13   7 167.464 230.988  33
  -2  13   6 1381.56 161.264  43
  -2  13   6 833.506 260.348  33
  -2  13   5-54.1354 233.367  29
  -2  13   5 7.00091 144.955  43
  -2  13   5 48.6613 121.244  15
  -2  13   5 282.493 272.018  33
  -2  13   4 1282.02 166.023  43
  -2  13   4 1270.58 354.148  51
  -2  13   4 1290.26 254.569  29
  -2  13   4 1212.16 153.830  15
  -2  13   4 1013.29 281.720  33
  -2  13   3 257.050 149.837  43
  -2  13   3 99.7088 342.375  51
  -2  13   3-84.3351 251.645  29
  -2  13   3 23.6988 134.686  15
  -2  13   3 271.431 282.312  33
  -2  13   2 924.502 236.873  49
  -2  13   2 761.373 159.876  43
  -2  13   2 1037.60 335.235  51
  -2  13   2 702.860 259.741  29
  -2  13   2 1021.03 154.769  15
  -2  13   2 551.599 297.546  33
  -2  13   1 736.672 236.125  49
  -2  13   1 769.446 154.969  43
  -2  13   1 186.941 325.506  51
  -2  13   1 549.902 154.726  15
  -2  13   1 762.637 309.698  33
  -2  13   1 687.898 94.8162  28
  -2  13   1 484.944 257.463  29
  -2  13   0-94.4415 326.034  51
  -2  13   0 380.347 217.996  49
  -2  13   0 144.255 147.080  15
  -2  13   0 163.142 94.7943  28
  -2  13   0 117.614 271.552  29
  -2  13  -1 2202.86 335.319  51
  -2  13  -1 2282.44 266.362  49
  -2  13  -1 2187.90 205.339  15
  -2  13  -1 2285.79 163.870  28
  -2  13  -1 2295.33 300.238  29
  -2  13  -2-60.7539 212.330  49
  -2  13  -2 80.0137 282.341  51
  -2  13  -2-23.2735 96.3058  28
  -2  13  -2-95.3661 259.012  29
  -2  13  -3 1091.92 215.729  49
  -2  13  -3 609.615 267.598  29
  -2  13  -3 980.393 117.318  28
  -2  13  -4 5.08581 148.221  47
  -2  13  -4-170.403 148.668  15
  -2  13  -4-64.8736 99.4790  28
  -2  13  -5 86.3217 143.811  47
  -2  13  -5 82.4062 149.088  15
  -2  13  -5 75.3439 101.423  28
  -2  13  -6 625.168 150.999  47
  -2  13  -6 732.287 191.345  49
  -2  13  -6 628.506 148.336  15
  -2  13  -6 739.534 112.010  28
  -2  13  -7 799.000 153.031  47
  -2  13  -7 817.245 149.487  15
  -2  13  -7 945.465 192.157  49
  -2  13  -8 935.606 189.127  49
  -2  13  -8 825.170 147.985  47
  -2  13  -9 2608.19 204.528  47
  -2  13  -9 2787.82 235.283  49
  -2  13  -9 2588.05 179.846  28
  -2  13 -10 513.894 97.5992  28
  -2  13 -10 287.637 165.352  49
  -2  13 -10 529.344 134.414  47
  -2  13 -11 1477.78 143.924  47
  -2  13 -11 1256.59 173.010  49
  -2  13 -11 1063.34 111.954  28
  -2  12  12 232.418 152.470  33
  -2  12  12 234.984 124.415  43
  -2  12  11 283.620 311.623  51
  -2  12  11-47.9717 185.937  33
  -2  12  11 625.967 137.190  43
  -2  12  10 506.113 307.635  51
  -2  12  10 266.856 208.108  33
  -2  12  10 38.7890 144.959  43
  -2  12   9 348.532 315.193  51
  -2  12   9 433.200 187.678  44
  -2  12   9 260.001 219.743  33
  -2  12   9 265.664 146.537  43
  -2  12   8 139.139 353.412  51
  -2  12   8 22.7922 155.580  43
  -2  12   8-78.0772 186.612  44
  -2  12   8 215.929 239.719  33
  -2  12   7 834.171 354.576  51
  -2  12   7 465.448 186.382  44
  -2  12   7 595.936 127.806  15
  -2  12   7 616.181 263.142  33
  -2  12   7 513.644 159.477  43
  -2  12   6-101.271 177.474  44
  -2  12   6-27.7765 160.404  43
  -2  12   6 268.431 272.399  33
  -2  12   6 75.4309 123.416  15
  -2  12   5 1552.67 186.767  43
  -2  12   5 1576.79 300.218  33
  -2  12   5 1719.67 165.941  15
  -2  12   4-86.5776 157.198  43
  -2  12   4-68.5160 132.855  15
  -2  12   4-124.157 296.300  33
  -2  12   3 1725.34 134.143  28
  -2  12   3 1869.90 196.154  43
  -2  12   3 1631.34 244.711  49
  -2  12   3 2168.72 338.863  51
  -2  12   3 1962.05 129.337  10
  -2  12   3 1541.52 328.939  33
  -2  12   3 1640.05 176.889  15
  -2  12   2 1728.28 178.825   8
  -2  12   2 1308.35 123.677  28
  -2  12   2 1534.53 178.271  43
  -2  12   2 1032.36 228.746  49
  -2  12   2 933.619 196.664  47
  -2  12   2 1443.31 345.820  51
  -2  12   2 1414.17 111.532  10
  -2  12   2 1118.66 322.927  33
  -2  12   2 1280.60 165.204  15
  -2  12   1 383.984 159.951   8
  -2  12   1 347.408 96.7697  28
  -2  12   1 428.473 158.594  43
  -2  12   1 256.183 210.332  49
  -2  12   1 153.206 314.212  51
  -2  12   1 393.173 79.2900  10
  -2  12   1 333.135 145.553  15
  -2  12   1 596.390 317.176  33
  -2  12   0 1308.76 214.827  49
  -2  12   0 1128.72 328.930  51
  -2  12   0 910.881 167.596  43
  -2  12   0 977.037 117.589  28
  -2  12   0 1001.35 288.110  29
  -2  12   0 966.305 176.759   8
  -2  12   0 1027.41 160.996  15
  -2  12  -1 493.286 207.957  49
  -2  12  -1 576.708 279.131  51
  -2  12  -1 647.141 87.5415  10
  -2  12  -1 778.847 158.057  43
  -2  12  -1 627.449 167.223   8
  -2  12  -1 637.051 154.114  15
  -2  12  -1 627.070 289.400  29
  -2  12  -1 580.666 108.308  28
  -2  12  -2 1635.13 329.713  33
  -2  12  -2 967.274 202.106  49
  -2  12  -2 1086.04 295.357  29
  -2  12  -2 1086.62 122.620  28
  -2  12  -2 970.122 100.254  10
  -2  12  -2 931.490 285.793  51
  -2  12  -3 593.266 113.191  28
  -2  12  -3 446.497 284.517  29
  -2  12  -3 610.318 89.0094  10
  -2  12  -3 481.195 329.821  33
  -2  12  -3 568.827 267.346  51
  -2  12  -3 675.454 187.603  49
  -2  12  -3 719.391 159.191  47
  -2  12  -4 1840.69 178.940  15
  -2  12  -4 1590.28 122.552  10
  -2  12  -4 1238.59 272.416  51
  -2  12  -4 1604.43 144.593  28
  -2  12  -4 1544.02 298.423  29
  -2  12  -4 1641.19 178.631  47
  -2  12  -5 1077.39 160.894  47
  -2  12  -5 833.811 285.529  29
  -2  12  -5 1096.21 127.467  28
  -2  12  -5 975.663 162.253  15
  -2  12  -5 939.503 98.0338  10
  -2  12  -6 2227.73 200.357  15
  -2  12  -6 2221.31 199.594  47
  -2  12  -7-82.1580 141.740  47
  -2  12  -7 35.8006 162.363  49
  -2  12  -7 95.1940 139.806  15
  -2  12  -8 3541.45 238.214  47
  -2  12  -8 3361.27 252.448  49
  -2  12  -8 3187.86 216.114  28
  -2  12  -8 3002.17 236.374  15
  -2  12  -9 289.870 159.300  49
  -2  12  -9 196.126 137.388  47
  -2  12  -9 149.452 108.239  28
  -2  12  -9 288.964 133.024  15
  -2  12 -10 2904.81 207.623  28
  -2  12 -10 3298.44 231.278  47
  -2  12 -10 3384.39 242.245  49
  -2  12 -11 688.159 106.917  28
  -2  12 -11 723.029 154.454  49
  -2  12 -11 582.254 142.706  47
  -2  12 -12 1011.49 114.180  28
  -2  12 -12 919.524 158.103  49
  -2  12 -12 1112.20 146.685  47
  -2  12 -13 1077.13 109.397  28
  -2  12 -13 1225.91 154.421  49
  -2  12 -13 995.364 142.694  47
  -2  12 -14 143.091 78.0911  28
  -2  12 -14 187.717 119.150  47
  -2  12 -14 344.547 124.943  49
  -2  11  14-129.555 129.446  43
  -2  11  13 853.839 150.910  43
  -2  11  13 830.508 213.225  44
  -2  11  12 224.706 299.092  51
  -2  11  12 144.851 191.215  33
  -2  11  12-61.1384 144.429  43
  -2  11  12 282.567 209.661  44
  -2  11  11 1461.94 331.371  51
  -2  11  11 1171.23 172.864  43
  -2  11  11 1187.03 219.621  44
  -2  11  10 457.988 339.166  51
  -2  11  10 347.511 234.730  33
  -2  11  10 395.478 164.115  43
  -2  11  10 347.020 210.795  44
  -2  11   9 335.181 346.877  51
  -2  11   9 638.932 215.057  44
  -2  11   9-37.8987 242.362  33
  -2  11   9 474.207 154.515  43
  -2  11   8 2370.08 356.815  51
  -2  11   8 1922.19 237.299  44
  -2  11   8 1883.57 159.769  15
  -2  11   8 2221.52 206.839  43
  -2  11   7-242.414 345.217  51
  -2  11   7 52.8934 201.834  44
  -2  11   7 74.9377 119.385  15
  -2  11   7 65.3197 266.159  33
  -2  11   7-3.53846 163.903  43
  -2  11   6 1547.69 342.398  51
  -2  11   6 727.482 284.680  33
  -2  11   6 1287.64 211.821  44
  -2  11   6 1426.53 185.472  43
  -2  11   6 1172.60 286.569  55
  -2  11   6 1610.00 154.701  15
  -2  11   5 689.610 80.6102  10
  -2  11   5 610.132 186.511  44
  -2  11   5 594.187 160.567  43
  -2  11   5 603.475 283.486  33
  -2  11   5 612.688 132.665  15
  -2  11   5 617.638 258.180  55
  -2  11   4 1197.94 150.674  15
  -2  11   4 1250.40 186.559  44
  -2  11   4 1139.24 300.844  33
  -2  11   4 961.398 103.511  28
  -2  11   4 1395.52 226.652   5
  -2  11   4 1584.28 174.288   8
  -2  11   4 1162.33 270.948  55
  -2  11   4 1149.90 216.686  49
  -2  11   4 1197.49 100.350  10
  -2  11   4 1137.88 175.783  43
  -2  11   3 473.018 135.014  15
  -2  11   3 356.959 77.0510  10
  -2  11   3 443.203 295.473  33
  -2  11   3 369.019 88.4709  28
  -2  11   3 529.686 162.421   8
  -2  11   3 618.152 209.547   5
  -2  11   3 378.086 242.794  55
  -2  11   3 433.725 209.193  49
  -2  11   3-299.765 168.456  47
  -2  11   3 193.264 159.116  43
  -2  11   3 436.282 299.444  51
  -2  11   3 529.400 145.445   3
  -2  11   2 1993.03 320.074  51
  -2  11   2 2038.10 191.541   3
  -2  11   2 1915.30 178.726  15
  -2  11   2 1914.26 136.907  10
  -2  11   2 1855.56 326.535  33
  -2  11   2 1872.55 147.060  28
  -2  11   2 1896.11 198.573  43
  -2  11   2 1819.86 260.363  55
  -2  11   2 1972.92 150.438  12
  -2  11   2 1669.36 245.768   5
  -2  11   2 2155.47 197.761   8
  -2  11   2 1571.40 221.691  49
  -2  11   1 577.736 307.613  33
  -2  11   1 518.695 180.383  49
  -2  11   1 731.797 150.875   3
  -2  11   1 623.537 163.098  43
  -2  11   1 494.634 102.797  28
  -2  11   1 437.482 212.432   5
  -2  11   1 572.006 161.876   8
  -2  11   1 565.550 85.0509  10
  -2  11   1 593.284 137.822  15
  -2  11   1 541.022 285.979  51
  -2  11   0 2069.94 300.608  51
  -2  11   0 1749.28 204.895  49
  -2  11   0 1816.99 195.416   8
  -2  11   0 1548.74 254.318   5
  -2  11   0 1959.71 146.413  28
  -2  11   0 1939.84 184.796  43
  -2  11   0 1651.61 172.390  15
  -2  11   0 1661.72 327.479  33
  -2  11  -1 961.829 175.470  49
  -2  11  -1 946.617 115.733  12
  -2  11  -1 966.926 163.505   3
  -2  11  -1 699.473 286.309  51
  -2  11  -1 993.910 97.4501  10
  -2  11  -1 1175.95 175.815   8
  -2  11  -1 1046.76 236.040   5
  -2  11  -1 1082.15 150.728  15
  -2  11  -1 975.921 162.053  43
  -2  11  -1 914.995 114.779  28
  -2  11  -2 4251.21 273.609  12
  -2  11  -2 4434.02 295.986  43
  -2  11  -2 4536.18 265.960  10
  -2  11  -2 4657.17 310.125   3
  -2  11  -2 4915.07 297.321  47
  -2  11  -2 4669.34 311.811  49
  -2  11  -2 4641.51 370.179  51
  -2  11  -2 4213.10 274.460  28
  -2  11  -3 926.900 227.610   5
  -2  11  -3 1214.41 330.495  33
  -2  11  -3 857.236 113.898  12
  -2  11  -3 1137.95 163.859   3
  -2  11  -3 875.169 99.4957  10
  -2  11  -3 701.030 270.192  51
  -2  11  -3 863.398 152.359  47
  -2  11  -3 1052.36 171.528  49
  -2  11  -3 970.741 117.843  28
  -2  11  -4 1383.84 336.056  33
  -2  11  -4 1252.50 126.161  12
  -2  11  -4 1185.45 168.421   3
  -2  11  -4 1202.29 109.873  10
  -2  11  -4 1353.56 160.621  15
  -2  11  -4 1402.40 158.354  47
  -2  11  -4 1319.83 129.463  28
  -2  11  -4 1299.09 280.698  29
  -2  11  -4 1476.35 264.358  51
  -2  11  -4 909.912 229.790   5
  -2  11  -4 1012.90 175.354   8
  -2  11  -5 888.610 154.088   3
  -2  11  -5 692.099 89.0154  10
  -2  11  -5 402.361 223.202   5
  -2  11  -5 617.543 165.078   8
  -2  11  -5 678.151 107.411  12
  -2  11  -5 439.942 277.231  29
  -2  11  -5 555.212 145.192  15
  -2  11  -5 720.566 146.737  47
  -2  11  -6-48.1599 154.522   8
  -2  11  -6 37.5773 137.490  15
  -2  11  -6 68.7665 276.880  29
  -2  11  -6 139.443 73.1375  10
  -2  11  -6 40.2970 134.451  47
  -2  11  -7 3548.88 241.740  45
  -2  11  -7 4158.26 262.540  15
  -2  11  -7 4226.72 266.860  47
  -2  11  -7 4256.67 269.453  49
  -2  11  -7 3683.30 229.678  10
  -2  11  -8 109.707 138.822  15
  -2  11  -8 202.606 69.2225  10
  -2  11  -8 228.796 123.539  48
  -2  11  -8 260.400 141.609  49
  -2  11  -8 280.126 137.685  47
  -2  11  -8 88.3550 109.209  45
  -2  11  -9 4741.23 306.643  15
  -2  11  -9 5336.21 316.482  49
  -2  11  -9 4750.60 302.348  48
  -2  11  -9 5083.13 310.410  47
  -2  11  -9 4239.16 294.178  45
  -2  11 -10 285.500 131.765  15
  -2  11 -10 397.459 91.9308  27
  -2  11 -10 348.676 145.358  49
  -2  11 -10 502.299 125.720  48
  -2  11 -10 439.829 143.687  47
  -2  11 -10 365.979 127.887  45
  -2  11 -11 3665.65 253.448  45
  -2  11 -11 3560.27 246.927  15
  -2  11 -11 4188.40 262.360  47
  -2  11 -11 3741.53 254.958  48
  -2  11 -11 3659.23 238.621  27
  -2  11 -11 4525.80 269.844  49
  -2  11 -12 1921.89 178.936  48
  -2  11 -12 2213.39 183.387  47
  -2  11 -12 2011.11 157.641  27
  -2  11 -12 2230.11 188.810  49
  -2  11 -13 614.201 135.481  48
  -2  11 -13 940.528 141.001  49
  -2  11 -13 639.378 140.309  47
  -2  11 -13 693.313 104.995  28
  -2  11 -13 572.007 106.201  27
  -2  11 -14 1329.65 149.728  48
  -2  11 -14 1377.88 153.581  47
  -2  11 -14 1326.17 120.471  28
  -2  11 -14 1383.25 128.515  27
  -2  11 -14 1467.68 157.517  49
  -2  11 -15-66.9656 121.202  48
  -2  11 -15 46.6051 116.277  49
  -2  11 -15-20.0424 80.5921  28
  -2  11 -15 46.3308 89.5455  27
  -2  11 -15 53.9490 124.055  47
  -2  11 -16 390.286 115.392  48
  -2  11 -16 372.177 114.314  47
  -2  11 -16 523.232 88.8752  27
  -2  11 -16 449.983 74.0932  28
  -2  10  15 120.012 145.037  43
  -2  10  15 251.196 215.928  38
  -2  10  14 1948.92 187.788  43
  -2  10  14 1532.01 254.413  38
  -2  10  13 84.9851 251.336  38
  -2  10  13 295.839 159.932  43
  -2  10  13 204.339 185.999  33
  -2  10  13 430.815 226.160  44
  -2  10  13 365.579 307.591  51
  -2  10  12 444.759 251.507  38
  -2  10  12 664.276 168.481  43
  -2  10  12 63.5991 209.441  33
  -2  10  12 866.979 228.937  44
  -2  10  12 319.689 311.207  51
  -2  10  11 562.872 253.574  38
  -2  10  11 573.560 231.485  44
  -2  10  11 435.139 162.108  43
  -2  10  11 77.2132 224.566  33
  -2  10  11 402.532 320.063  51
  -2  10  10 269.086 245.635  38
  -2  10  10 663.329 221.306  44
  -2  10  10-6.92169 229.957  33
  -2  10  10-53.3061 289.931  55
  -2  10  10 442.010 169.411  43
  -2  10  10 398.113 340.858  51
  -2  10   9 349.196 251.727  38
  -2  10   9 328.162 333.802  51
  -2  10   9 265.222 167.790  43
  -2  10   9 53.8977 211.733  44
  -2  10   9 270.035 240.037  33
  -2  10   8 66.4548 238.427  38
  -2  10   8 719.545 311.890  51
  -2  10   8 14.0802 112.859  15
  -2  10   8 231.572 168.807  43
  -2  10   8 167.994 204.137  44
  -2  10   8 79.5125 250.842  33
  -2  10   7 944.183 197.960  44
  -2  10   7 747.372 168.101  43
  -2  10   7 856.632 80.0310  10
  -2  10   7 586.710 124.736  15
  -2  10   7 652.968 328.641  51
  -2  10   7 1097.23 243.537  38
  -2  10   7 315.394 264.284  33
  -2  10   7 622.001 273.516  55
  -2  10   6 504.669 269.105  33
  -2  10   6 107.519 164.983  43
  -2  10   6 45.6406 187.887  44
  -2  10   6-127.452 254.335  55
  -2  10   6 124.483 67.0358  10
  -2  10   6 131.344 117.448  15
  -2  10   6 195.342 245.392  38
  -2  10   6 166.832 133.346   3
  -2  10   6 251.050 314.033  51
  -2  10   6-8.62765 197.009   5
  -2  10   5 1416.16 147.900  15
  -2  10   5 1459.18 302.491  51
  -2  10   5 1655.47 166.688   3
  -2  10   5 945.917 288.250  33
  -2  10   5 1309.24 246.679  38
  -2  10   5 1572.84 174.650   8
  -2  10   5 1634.43 222.235   5
  -2  10   5 1037.60 260.107  55
  -2  10   5 1212.42 207.645  49
  -2  10   5 1406.68 199.757  44
  -2  10   5 1290.08 181.555  43
  -2  10   5 1390.21 108.444  10
  -2  10   4-205.872 118.351  15
  -2  10   4 19.3086 71.9996  10
  -2  10   4-65.0037 273.525  33
  -2  10   4 35.2864 80.0611  28
  -2  10   4 18.3236 151.537   8
  -2  10   4-25.9417 194.000   5
  -2  10   4 223.099 221.402  55
  -2  10   4-67.7580 133.503   3
  -2  10   4-61.9003 153.992  43
  -2  10   4 33.7494 167.344  44
  -2  10   4-99.6207 180.723  49
  -2  10   4-335.177 160.047  47
  -2  10   4 30.7739 94.7151  12
  -2  10   3 919.491 134.970  15
  -2  10   3 1000.79 94.8260  10
  -2  10   3 955.772 293.121  33
  -2  10   3 1093.85 108.363  28
  -2  10   3 1086.05 171.519   8
  -2  10   3 1029.02 221.930   5
  -2  10   3 892.315 219.819  55
  -2  10   3 918.636 160.651   3
  -2  10   3 1189.50 165.702  43
  -2  10   3 1028.21 171.253  44
  -2  10   3 886.073 186.570  49
  -2  10   3 1092.94 153.687  47
  -2  10   3 1138.98 113.112  12
  -2  10   2 110.014 120.612  15
  -2  10   2 106.117 71.5638  10
  -2  10   2 57.8652 263.947  33
  -2  10   2 151.719 88.0279  28
  -2  10   2 171.201 142.006   3
  -2  10   2 133.262 143.304  43
  -2  10   2-64.8621 209.082  55
  -2  10   2 70.5674 162.330   8
  -2  10   2 308.832 211.909   5
  -2  10   2 113.648 93.8378  12
  -2  10   2 309.004 174.472  49
  -2  10   1 2298.49 184.156  15
  -2  10   1 2382.27 210.488   3
  -2  10   1 2510.15 201.309  43
  -2  10   1 2146.72 245.475  55
  -2  10   1 2053.46 318.014  33
  -2  10   1 2253.82 162.552  12
  -2  10   1 2309.92 153.172  10
  -2  10   1 2289.60 209.660  49
  -2  10   1 2408.12 164.407  28
  -2  10   1 2285.65 269.721   5
  -2  10   1 2612.66 216.780   8
  -2  10   0 757.708 272.541  33
  -2  10   0 510.804 98.2912  28
  -2  10   0 500.450 89.3136  46
  -2  10   0 723.915 144.399  43
  -2  10   0 682.998 198.236  55
  -2  10   0 582.013 162.578   8
  -2  10   0 720.929 208.543   5
  -2  10   0 612.975 132.157  15
  -2  10   0 422.364 144.560  49
  -2  10  -1 4536.59 290.340  49
  -2  10  -1 4547.19 283.190  15
  -2  10  -1 4200.07 265.361  12
  -2  10  -1 4329.48 267.892  28
  -2  10  -1 4614.92 343.254   5
  -2  10  -1 4699.37 299.479   8
  -2  10  -1 4731.78 304.925   3
  -2  10  -1 4495.51 261.793  10
  -2  10  -1 4437.33 288.481  43
  -2  10  -1 3714.69 314.972  55
  -2  10  -1 4736.52 286.795  47
  -2  10  -1 4226.77 264.942  46
  -2  10  -2 445.852 151.883   3
  -2  10  -2 621.420 85.8635  10
  -2  10  -2 487.312 93.2190  12
  -2  10  -2 303.035 137.575  43
  -2  10  -2 407.841 84.9994  46
  -2  10  -2 466.440 131.888  47
  -2  10  -2 508.346 142.463  49
  -2  10  -3 3228.76 195.161  46
  -2  10  -3 2992.22 345.364  33
  -2  10  -3 3429.72 223.256  47
  -2  10  -3 3181.76 242.727   3
  -2  10  -3 3157.07 222.026  49
  -2  10  -3 2833.24 293.699   5
  -2  10  -3 2835.93 199.279  12
  -2  10  -3 2970.95 190.651  10
  -2  10  -3 2986.01 221.184  43
  -2  10  -4 1158.74 308.593  33
  -2  10  -4 1032.79 150.601  49
  -2  10  -4 1191.06 165.589   3
  -2  10  -4 869.670 114.015  12
  -2  10  -4 1113.63 143.187  47
  -2  10  -4 976.994 100.208  46
  -2  10  -4 1197.90 238.949  51
  -2  10  -4 1068.12 165.259   8
  -2  10  -4 1199.79 232.208   5
  -2  10  -4 1139.51 98.0697  10
  -2  10  -4 1196.20 142.302  15
  -2  10  -5 3405.86 366.298  33
  -2  10  -5 3479.73 223.694  12
  -2  10  -5 3585.79 218.628  46
  -2  10  -5 3354.67 214.681  10
  -2  10  -5 3361.00 312.123   5
  -2  10  -5 3373.23 259.653   8
  -2  10  -5 3637.38 240.118  15
  -2  10  -5 3791.22 305.278  51
  -2  10  -5 3613.01 233.647  48
  -2  10  -5 3861.53 245.229  47
  -2  10  -5 3645.88 264.829   3
  -2  10  -6 3349.18 303.621   5
  -2  10  -6 3512.47 253.773   8
  -2  10  -6 3678.30 213.892  46
  -2  10  -6 2675.48 218.051  45
  -2  10  -6 3425.49 253.883   3
  -2  10  -6 3696.09 231.961  48
  -2  10  -6 3974.72 241.129  47
  -2  10  -6 3781.73 237.534  15
  -2  10  -6 3219.82 216.081  12
  -2  10  -6 3468.30 210.004  10
  -2  10  -7 256.882 135.251   3
  -2  10  -7 237.832 82.3189  27
  -2  10  -7 132.351 86.2040  46
  -2  10  -7 189.411 107.062  45
  -2  10  -7 153.678 129.144  47
  -2  10  -7 201.468 119.001  48
  -2  10  -7 176.780 127.315  49
  -2  10  -7 204.735 211.095   5
  -2  10  -7 298.574 154.243   8
  -2  10  -7 342.647 74.8088  10
  -2  10  -7 242.751 130.121  15
  -2  10  -8 5496.22 319.688  15
  -2  10  -8 5028.33 296.901  10
  -2  10  -8 4996.55 333.579   3
  -2  10  -8 4455.49 309.949  45
  -2  10  -8 4884.06 303.765  46
  -2  10  -8 5038.37 305.321  27
  -2  10  -8 5392.87 319.043  48
  -2  10  -8 5575.88 324.249  47
  -2  10  -8 5620.41 325.472  49
  -2  10  -8 5610.27 330.288   8
  -2  10  -8 4873.88 373.287   5
  -2  10  -9 2439.32 178.101  15
  -2  10  -9 2038.84 140.668  10
  -2  10  -9 2063.25 160.820  27
  -2  10  -9 2403.93 183.534  48
  -2  10  -9 2312.04 180.617  49
  -2  10  -9 2370.22 187.481  47
  -2  10  -9 1980.79 172.058  45
  -2  10  -9 1995.58 154.088  46
  -2  10 -10 2798.55 199.966  27
  -2  10 -10 3357.47 224.283  49
  -2  10 -10 3021.35 218.518  48
  -2  10 -10 3320.07 223.711  47
  -2  10 -10 2663.15 213.305  45
  -2  10 -10 2916.02 192.561  46
  -2  10 -10 2900.04 214.557  15
  -2  10 -11 316.643 113.301  27
  -2  10 -11 477.534 137.204  49
  -2  10 -11 364.739 136.873  48
  -2  10 -11 428.130 137.716  45
  -2  10 -11 693.945 140.237  47
  -2  10 -11 268.679 89.6757  46
  -2  10 -11 422.823 119.036  15
  -2  10 -12 728.460 137.816  49
  -2  10 -12 718.444 144.255  48
  -2  10 -12 724.227 144.956  45
  -2  10 -12 847.485 142.641  47
  -2  10 -12 779.463 122.633  27
  -2  10 -13 2515.27 196.207  49
  -2  10 -13 2621.86 178.743  27
  -2  10 -13 2263.26 200.659  45
  -2  10 -13 2266.15 196.395  47
  -2  10 -13 2272.71 200.662  48
  -2  10 -14 31.4187 112.719  27
  -2  10 -14 33.1382 135.263  47
  -2  10 -14 184.586 124.988  49
  -2  10 -14 53.6079 139.645  48
  -2  10 -15 923.088 125.555  27
  -2  10 -15 982.129 147.468  47
  -2  10 -15 1086.77 153.789  48
  -2  10 -15 955.877 135.751  49
  -2  10 -16 6.26118 77.6483  28
  -2  10 -16-32.0101 105.488  27
  -2  10 -16 62.3494 122.717  47
  -2  10 -16 1.52338 137.953  48
  -2  10 -16-17.9760 112.954  49
  -2  10 -17 548.843 105.701  27
  -2  10 -17 420.283 72.9500  28
  -2  10 -17 338.616 118.737  47
  -2  10 -17 465.615 135.021  48
  -2   9  17-29.0822 196.847  44
  -2   9  17 48.8667 289.307  50
  -2   9  17-39.8341 209.515  38
  -2   9  16-37.9678 211.148  44
  -2   9  15 467.883 233.132  44
  -2   9  14-17.3243 282.079  51
  -2   9  14 122.618 166.014  43
  -2   9  13 1516.24 194.374  43
  -2   9  13 1431.61 307.629  51
  -2   9  12 665.793 294.255  55
  -2   9  12 1224.68 181.322  43
  -2   9  12 867.175 229.727  33
  -2   9  12 864.083 330.408  51
  -2   9  11 1218.57 279.984  55
  -2   9  11 800.506 272.865  38
  -2   9  11 1228.86 174.146  43
  -2   9  11 1090.53 230.666  44
  -2   9  11 617.103 239.553  33
  -2   9  11 1027.63 322.424  51
  -2   9  10 309.038 276.790  55
  -2   9  10 264.105 261.779  38
  -2   9  10 82.6587 161.238  43
  -2   9  10 374.125 213.216  44
  -2   9  10 134.199 231.120  33
  -2   9  10 510.612 299.658  51
  -2   9   9 400.281 265.609  55
  -2   9   9-7.24960 242.332  33
  -2   9   9 631.125 289.679  51
  -2   9   9 365.628 164.773  43
  -2   9   9 139.483 204.527  44
  -2   9   9 81.9450 249.420  38
  -2   9   8 2925.67 167.612  10
  -2   9   8 2458.88 300.911  38
  -2   9   8 2530.35 253.301  44
  -2   9   8 2374.56 229.127  43
  -2   9   8 2781.93 339.683  51
  -2   9   8 1775.70 292.287  33
  -2   9   7-14.8076 232.933  33
  -2   9   7 327.105 189.311  44
  -2   9   7 50.3970 144.270  43
  -2   9   7 148.186 65.9376  10
  -2   9   7 337.330 241.847  38
  -2   9   7 211.694 129.657   3
  -2   9   7 225.087 109.485  15
  -2   9   7 128.690 185.661   5
  -2   9   6 2022.23 169.203  15
  -2   9   6 2309.76 141.974  10
  -2   9   6 2144.04 216.861  44
  -2   9   6 1656.08 291.995  33
  -2   9   6 2490.42 274.304  38
  -2   9   6 2042.09 200.868  43
  -2   9   6 2120.87 259.708  55
  -2   9   6 1653.50 230.055  49
  -2   9   6 2406.65 240.574   5
  -2   9   6 2306.78 195.970   8
  -2   9   6 2310.21 193.455   3
  -2   9   5 1469.24 135.246  15
  -2   9   5 1458.77 106.437  10
  -2   9   5 1521.46 159.061   3
  -2   9   5 1227.89 258.457  33
  -2   9   5 1180.91 125.154  12
  -2   9   5 976.484 184.664  49
  -2   9   5 1294.67 167.561  43
  -2   9   5 1110.59 188.878  44
  -2   9   5 1172.05 229.208  55
  -2   9   5 1282.43 170.160   8
  -2   9   5 1323.98 207.518   5
  -2   9   5 1378.58 247.523  38
  -2   9   4 26.8257 216.595  38
  -2   9   4 150.286 128.169   3
  -2   9   4 120.473 66.5955  10
  -2   9   4 257.802 104.335  15
  -2   9   4-33.1836 247.467  33
  -2   9   4 49.8565 72.5051  28
  -2   9   4 206.541 163.866  49
  -2   9   4 72.2680 133.109  47
  -2   9   4 200.437 156.392  44
  -2   9   4 106.396 140.078  43
  -2   9   4 65.9972 193.535  55
  -2   9   4 190.362 85.0072  12
  -2   9   4 237.611 149.199   8
  -2   9   4 187.509 182.883   5
  -2   9   3 429.872 214.045  38
  -2   9   3-5.71571 197.894  55
  -2   9   3-121.753 242.431  33
  -2   9   3 122.042 91.7903  12
  -2   9   3 117.603 66.4291  10
  -2   9   3 186.309 175.684   5
  -2   9   3 140.698 146.056   8
  -2   9   3 207.126 131.254   3
  -2   9   3 94.6791 128.647  43
  -2   9   3-32.7365 146.836  44
  -2   9   3 114.633 149.798  49
  -2   9   3 135.681 104.714  15
  -2   9   3 67.5508 79.8012  28
  -2   9   2 981.318 123.560  15
  -2   9   2 1103.54 154.980  49
  -2   9   2 492.586 198.021  55
  -2   9   2 819.218 256.013  33
  -2   9   2 937.684 101.233  12
  -2   9   2 1077.37 160.620   8
  -2   9   2 984.739 195.443   5
  -2   9   2 880.916 153.425   3
  -2   9   2 977.020 102.450  46
  -2   9   2 1056.35 144.746  43
  -2   9   2 1027.08 89.2051  10
  -2   9   2 1027.15 99.9819  28
  -2   9   1 1244.44 131.781  15
  -2   9   1 1231.40 99.6646  10
  -2   9   1 1180.54 187.161  55
  -2   9   1 1457.62 273.169  33
  -2   9   1 1175.94 108.788  12
  -2   9   1 1274.40 109.427  46
  -2   9   1 1297.35 160.872   3
  -2   9   1 1568.62 203.948   5
  -2   9   1 1172.36 158.473   8
  -2   9   1 1108.60 145.781  49
  -2   9   1 1224.64 109.578  28
  -2   9   1 1176.05 138.476  43
  -2   9   0 5587.71 326.271  46
  -2   9   0 5464.21 387.927   5
  -2   9   0 5487.15 351.991   8
  -2   9   0 5525.68 342.774  49
  -2   9   0 5916.42 339.499  43
  -2   9   0 5467.22 333.507  15
  -2   9   0 5499.50 337.268  47
  -2   9   0 5637.54 361.712  55
  -2   9   0 6119.17 411.777  33
  -2   9  -1 2484.00 239.723   5
  -2   9  -1 2191.50 186.897   8
  -2   9  -1 1970.63 161.255  49
  -2   9  -1 1703.48 202.381  55
  -2   9  -1 2778.31 297.956  33
  -2   9  -1 2288.16 136.568  10
  -2   9  -1 1768.38 165.185  47
  -2   9  -1 2172.47 195.274   3
  -2   9  -1 1954.45 144.273  46
  -2   9  -1 2224.78 172.038  43
  -2   9  -1 1953.68 146.648  12
  -2   9  -1 2146.45 161.025  15
  -2   9  -2 4428.24 277.419  43
  -2   9  -2 4311.63 259.383  10
  -2   9  -2 4511.04 275.353  49
  -2   9  -2 4038.48 302.790   3
  -2   9  -2 4295.14 261.992  34
  -2   9  -2 4821.26 265.520  46
  -2   9  -2 5142.05 280.712  47
  -2   9  -2 4174.63 266.104  12
  -2   9  -3 6655.61 409.487  12
  -2   9  -3 7266.01 410.686  46
  -2   9  -3 7075.04 410.990  34
  -2   9  -3 8137.93 506.774  33
  -2   9  -3 7486.19 408.350  10
  -2   9  -3 7298.18 420.925  49
  -2   9  -3 7161.03 431.669   8
  -2   9  -3 7392.49 421.861  47
  -2   9  -3 7573.79 441.981   3
  -2   9  -3 6733.91 418.792  43
  -2   9  -4 1850.16 156.171  15
  -2   9  -4 1567.89 133.708  12
  -2   9  -4 1759.77 129.409  46
  -2   9  -4 1835.81 150.825  37
  -2   9  -4 1636.11 133.251  34
  -2   9  -4 2083.36 291.360  33
  -2   9  -4 1741.69 125.678  10
  -2   9  -4 1691.22 179.756   8
  -2   9  -4 1511.55 225.128   5
  -2   9  -4 1835.44 147.626  48
  -2   9  -4 1830.66 155.618  47
  -2   9  -4 1943.41 145.997  49
  -2   9  -4 1850.60 155.045  43
  -2   9  -4 1940.36 183.421   3
  -2   9  -5 1279.99 285.717  33
  -2   9  -5 1113.54 97.4659  10
  -2   9  -5 1135.00 132.183  15
  -2   9  -5 979.090 104.257  12
  -2   9  -5 1170.62 131.280  47
  -2   9  -5 1164.86 104.279  46
  -2   9  -5 1259.78 128.108  48
  -2   9  -5 1159.52 213.843   5
  -2   9  -5 1028.72 157.117   8
  -2   9  -5 1153.08 112.601  34
  -2   9  -5 1213.34 128.216  37
  -2   9  -5 961.420 156.810   3
  -2   9  -6 113.447 115.144  15
  -2   9  -6 154.411 94.8240  45
  -2   9  -6 203.399 111.981  47
  -2   9  -6 76.0339 81.5014  46
  -2   9  -6 121.353 79.3416  27
  -2   9  -6 4.15736 264.193  33
  -2   9  -6 88.6843 129.750  53
  -2   9  -6 114.294 87.5805  12
  -2   9  -6 102.784 71.2675  10
  -2   9  -6-112.883 144.642   8
  -2   9  -6 63.2159 188.228   5
  -2   9  -6 29.2539 136.160   3
  -2   9  -6 279.337 112.084  48
  -2   9  -7 5543.97 318.981  12
  -2   9  -7 5508.17 313.487  10
  -2   9  -7 5418.78 330.503  48
  -2   9  -7 5876.98 334.527  49
  -2   9  -7 5617.93 331.997  47
  -2   9  -7 5386.05 346.376   3
  -2   9  -7 5727.63 331.938  37
  -2   9  -7 5651.16 330.568  15
  -2   9  -7 4960.38 337.915  53
  -2   9  -7 5112.67 379.366   5
  -2   9  -7 5675.39 343.821   8
  -2   9  -7 5456.55 319.460  46
  -2   9  -7 4603.06 321.189  45
  -2   9  -8 34.5276 66.3493  10
  -2   9  -8 52.3668 200.435   5
  -2   9  -8 12.4421 144.125   8
  -2   9  -8 103.414 120.412  48
  -2   9  -8 92.2682 115.998  49
  -2   9  -8 43.7178 119.948  37
  -2   9  -8 54.2195 116.066  15
  -2   9  -8 109.364 133.513  53
  -2   9  -8 38.0189 86.9826  46
  -2   9  -8 116.740 107.718  45
  -2   9  -8 49.7696 121.253  47
  -2   9  -8 82.2515 133.899   3
  -2   9  -9 5244.11 331.234  48
  -2   9  -9 6138.80 333.738  49
  -2   9  -9 5452.46 330.971  47
  -2   9  -9 5409.66 308.784  10
  -2   9  -9 4687.63 323.799  45
  -2   9  -9 5034.34 318.376  46
  -2   9  -9 5530.99 326.309  15
  -2   9  -9 5160.92 338.370  53
  -2   9  -9 5652.74 331.660  37
  -2   9  -9 5811.39 343.957   3
  -2   9  -9 5109.41 377.079   5
  -2   9 -10 3746.98 246.507  47
  -2   9 -10 3333.50 246.588  48
  -2   9 -10 3589.69 242.655  49
  -2   9 -10 3543.61 235.471  40
  -2   9 -10 3633.81 212.220  10
  -2   9 -10 3497.78 242.263  45
  -2   9 -10 3464.49 256.984  53
  -2   9 -10 3744.60 243.743  37
  -2   9 -10 3646.86 239.255  15
  -2   9 -11 550.517 174.389  53
  -2   9 -11 561.497 111.483  40
  -2   9 -11 515.922 137.220  47
  -2   9 -11 421.699 137.038  45
  -2   9 -11 580.699 135.315  48
  -2   9 -11 668.960 131.383  49
  -2   9 -11 647.533 136.067  37
  -2   9 -11 418.208 109.433  15
  -2   9 -12 2891.05 228.770  45
  -2   9 -12 3257.01 214.827  40
  -2   9 -12 3369.09 223.958  37
  -2   9 -12 2840.01 257.547  53
  -2   9 -12 2829.00 230.620  48
  -2   9 -12 3101.13 225.031  47
  -2   9 -12 3146.29 222.804  49
  -2   9 -13-77.8725 145.168  45
  -2   9 -13 155.489 134.874  47
  -2   9 -13 169.983 124.121  37
  -2   9 -13-47.2987 142.403  48
  -2   9 -13-6.78795 128.749  49
  -2   9 -13 1.42814 112.042  40
  -2   9 -14 1737.13 152.242  40
  -2   9 -14 1593.62 178.352  48
  -2   9 -14 1455.14 172.884  47
  -2   9 -14 1814.58 163.701  49
  -2   9 -14 1421.00 181.410  45
  -2   9 -15 137.572 115.432  40
  -2   9 -15-30.0185 121.362  49
  -2   9 -15 10.9494 149.712  48
  -2   9 -15 8.04406 131.866  47
  -2   9 -16 636.835 121.882  40
  -2   9 -16 600.140 140.344  47
  -2   9 -16 585.240 124.639  49
  -2   9 -16 383.202 152.600  48
  -2   9 -17 131.204 110.367  40
  -2   9 -17 133.196 115.145  27
  -2   9 -17 100.221 150.395  48
  -2   9 -17 10.1044 108.821  49
  -2   9 -17 100.750 125.145  47
  -2   9 -18 722.859 113.602  27
  -2   9 -18 505.469 148.884  48
  -2   9 -18 381.285 117.446  47
  -2   9 -19 24.5141 96.2171  27
  -2   9 -19 105.790 133.702  48
  -2   9 -19 22.7139 94.6490  47
  -2   8  18 69.2259 203.508  44
  -2   8  18 596.108 208.161  38
  -2   8  18 306.282 138.504  43
  -2   8  17-100.875 217.887  44
  -2   8  17-176.717 228.262  38
  -2   8  16 143.719 232.087  44
  -2   8  16 94.6570 256.077  38
  -2   8  15 72.3813 232.498  44
  -2   8  15 249.081 265.988  38
  -2   8  14 1372.17 288.659  38
  -2   8  14 2047.30 258.549  44
  -2   8  14 1512.86 247.014  56
  -2   8  14 1726.61 281.634  51
  -2   8  13 1051.16 244.356  44
  -2   8  13 967.432 186.858  43
  -2   8  13 1217.67 286.645  55
  -2   8  13 920.216 231.315  56
  -2   8  13 935.759 295.976  51
  -2   8  12 2997.74 317.649  55
  -2   8  12 3051.25 305.150  51
  -2   8  11 1008.37 238.491  33
  -2   8  11 1810.22 288.460  51
  -2   8  11 1647.37 184.912  43
  -2   8  11 1858.05 286.920  55
  -2   8  11 1532.08 226.501  56
  -2   8  10 314.099 224.418  33
  -2   8  10 176.825 277.912  51
  -2   8  10 433.700 251.742  38
  -2   8  10 468.065 191.980  56
  -2   8  10 395.757 246.457  55
  -2   8  10 347.272 163.668  43
  -2   8  10 362.508 201.431  44
  -2   8   9 2756.59 245.104  44
  -2   8   9 2525.21 213.635  43
  -2   8   9 2215.47 236.370  56
  -2   8   9 2799.03 279.218  55
  -2   8   9 2200.80 277.775  38
  -2   8   8 16.2519 53.6525  10
  -2   8   8-8.27619 139.777  43
  -2   8   8-45.0707 177.181  44
  -2   8   8 49.6190 113.932   3
  -2   8   8 20.8249 224.157  38
  -2   8   8 45.5590 217.511  55
  -2   8   8 10.3889 168.368  56
  -2   8   7 739.710 141.798  41
  -2   8   7 930.701 138.640   8
  -2   8   7 682.215 175.661   5
  -2   8   7 799.812 134.617   3
  -2   8   7 739.784 73.7846  10
  -2   8   7 633.199 175.191  44
  -2   8   7 792.859 151.743  43
  -2   8   7 855.361 163.070  56
  -2   8   7 768.096 221.110  38
  -2   8   7 694.658 104.846  15
  -2   8   6 740.552 218.735  38
  -2   8   6 551.618 149.004  56
  -2   8   6 621.631 100.577  15
  -2   8   6 684.493 90.5668  12
  -2   8   6 578.028 230.229  33
  -2   8   6 566.540 140.761  41
  -2   8   6 681.048 141.028   8
  -2   8   6 987.616 172.214   5
  -2   8   6 742.770 71.1014  10
  -2   8   6 562.445 164.628  44
  -2   8   6 441.238 131.945  43
  -2   8   6 583.020 153.217  49
  -2   8   6 761.830 131.516   3
  -2   8   5 853.505 213.099  38
  -2   8   5 911.947 195.301  55
  -2   8   5 988.448 107.861  15
  -2   8   5 1050.59 101.103  12
  -2   8   5 568.968 230.652  33
  -2   8   5 846.817 134.683  41
  -2   8   5 945.644 79.5628  10
  -2   8   5 1027.53 141.766  43
  -2   8   5 1135.97 158.863  44
  -2   8   5 980.830 184.359   5
  -2   8   5 921.641 146.430   8
  -2   8   5 1049.76 142.575   3
  -2   8   5 846.078 153.157  49
  -2   8   5 719.867 137.340  47
  -2   8   4 1066.95 110.601  15
  -2   8   4 1242.23 151.974   3
  -2   8   4 1277.28 237.013  33
  -2   8   4 1201.04 100.657  12
  -2   8   4 996.801 149.747   8
  -2   8   4 1138.86 186.794   5
  -2   8   4 1235.32 190.570  55
  -2   8   4 1075.13 85.3238  10
  -2   8   4 953.528 153.046  44
  -2   8   4 1000.26 136.196  43
  -2   8   4 1208.13 211.188  38
  -2   8   4 807.268 148.021  49
  -2   8   3 5578.99 379.141   5
  -2   8   3 6159.37 352.160   8
  -2   8   3 6129.62 369.868  55
  -2   8   3 5764.65 378.574  38
  -2   8   3 6150.44 358.553   3
  -2   8   3 5577.40 334.019  15
  -2   8   3 4942.73 343.302  49
  -2   8   3 5291.23 405.928  33
  -2   8   3 5938.57 331.938  12
  -2   8   3 5875.89 326.297  10
  -2   8   3 5642.98 347.727  44
  -2   8   3 5223.71 332.267  46
  -2   8   3 5854.32 328.844  28
  -2   8   3 5916.82 345.046  43
  -2   8   2 112.180 132.518   8
  -2   8   2 116.972 171.427   5
  -2   8   2 511.365 163.154  55
  -2   8   2 117.421 183.658  38
  -2   8   2 43.2968 67.7185  28
  -2   8   2-219.998 209.303  33
  -2   8   2-46.8575 115.315  43
  -2   8   2 181.819 107.407  49
  -2   8   2-46.0000 129.930   3
  -2   8   2 7.98943 67.7330  12
  -2   8   2-5.88006 75.1747  46
  -2   8   2 45.9507 83.8547  15
  -2   8   2 41.3421 54.3341  10
  -2   8   1 3632.80 225.496  12
  -2   8   1 3977.69 243.608  49
  -2   8   1 4172.50 244.301  43
  -2   8   1 3820.80 229.259  46
  -2   8   1 3988.31 271.759  55
  -2   8   1 3748.21 233.049  15
  -2   8   1 4184.42 327.642  33
  -2   8   1 3428.05 255.765   8
  -2   8   1 3796.93 290.925   5
  -2   8   0 2099.28 183.577  55
  -2   8   0 1972.21 150.924  47
  -2   8   0 2195.60 209.357   5
  -2   8   0 1966.61 174.703   8
  -2   8   0 1917.26 152.595  49
  -2   8   0 2239.33 151.841  15
  -2   8   0 1985.96 156.927  43
  -2   8   0 2062.97 240.659  33
  -2   8  -1 6936.23 426.730  33
  -2   8  -1 5785.07 349.171  12
  -2   8  -1 6124.46 358.305  15
  -2   8  -1 6685.97 403.507   5
  -2   8  -1 5974.86 369.573   8
  -2   8  -1 6623.46 382.211   3
  -2   8  -1 6111.91 357.926  49
  -2   8  -1 7038.88 406.616  29
  -2   8  -1 5667.43 354.591  37
  -2   8  -1 6629.35 359.854  47
  -2   8  -2 1592.78 141.374  31
  -2   8  -2 1514.59 118.022  12
  -2   8  -2 1687.66 124.928  49
  -2   8  -2 1702.11 217.500  29
  -2   8  -2 1499.29 129.278  37
  -2   8  -2 1616.14 116.906  34
  -2   8  -2 1821.10 169.130   3
  -2   8  -2 1732.09 131.416  47
  -2   8  -3 1800.95 155.966  31
  -2   8  -3 1917.29 128.464  10
  -2   8  -3 1983.60 146.690  15
  -2   8  -3 2142.43 135.866  46
  -2   8  -3 2309.26 147.179  48
  -2   8  -3 2087.82 141.357  49
  -2   8  -3 2239.34 152.449  47
  -2   8  -3 1837.79 179.830   8
  -2   8  -3 1798.40 137.735  34
  -2   8  -3 2087.16 149.897  37
  -2   8  -3 1844.90 136.772  12
  -2   8  -3 1827.32 186.437   3
  -2   8  -4 5103.44 306.451  15
  -2   8  -4 5303.46 300.898  46
  -2   8  -4 6015.52 393.407  33
  -2   8  -4 5066.88 308.987  31
  -2   8  -4 5130.17 296.367  10
  -2   8  -4 4969.25 307.046  53
  -2   8  -4 5429.33 308.251  48
  -2   8  -4 5408.44 310.162  47
  -2   8  -4 5392.92 307.959  49
  -2   8  -4 5006.32 356.625   5
  -2   8  -4 5229.02 324.918   8
  -2   8  -4 5065.96 307.306  37
  -2   8  -4 4856.09 302.378  34
  -2   8  -4 5128.16 300.709  12
  -2   8  -4 5241.10 334.521   3
  -2   8  -5 1666.44 136.871  15
  -2   8  -5 1514.45 118.640  46
  -2   8  -5 1820.46 275.422  33
  -2   8  -5 1384.70 131.640  31
  -2   8  -5 1714.13 111.940  10
  -2   8  -5 1499.16 136.585  53
  -2   8  -5 1556.50 133.390  48
  -2   8  -5 1689.23 136.865  47
  -2   8  -5 1483.10 162.048   8
  -2   8  -5 1625.73 198.753   5
  -2   8  -5 1436.26 127.024  34
  -2   8  -5 1509.71 116.488  12
  -2   8  -5 1829.90 166.819   3
  -2   8  -6 7800.27 428.410  15
  -2   8  -6 7356.06 423.719  46
  -2   8  -6 7242.16 426.480  34
  -2   8  -6 6539.03 430.725  53
  -2   8  -6 8082.26 509.119  33
  -2   8  -6 6866.34 425.785  31
  -2   8  -6 7608.31 418.654  10
  -2   8  -6 8088.05 441.279   8
  -2   8  -6 7412.93 469.075   5
  -2   8  -6 7452.08 421.799  12
  -2   8  -6 7679.12 431.619  48
  -2   8  -6 7432.06 430.088  47
  -2   8  -6 7551.61 451.159   3
  -2   8  -7-1.09692 97.9587  15
  -2   8  -7 6.62154 97.6828  47
  -2   8  -7 78.7894 92.0728  45
  -2   8  -7 3.55793 108.197  37
  -2   8  -7 24.3929 93.4020  34
  -2   8  -7-37.2448 112.064  53
  -2   8  -7 111.949 91.6030  31
  -2   8  -7 72.9040 130.255   3
  -2   8  -7 145.310 94.1344  40
  -2   8  -7 21.2145 78.5174  12
  -2   8  -7 62.8156 59.1658  10
  -2   8  -7 8.59459 135.171   8
  -2   8  -7-71.6127 171.216   5
  -2   8  -7 54.8192 99.4371  48
  -2   8  -7 69.2913 93.7391  49
  -2   8  -8 4030.54 257.044  15
  -2   8  -8 4238.28 310.437   5
  -2   8  -8 3898.63 273.464   8
  -2   8  -8 4132.13 247.073  12
  -2   8  -8 4470.05 262.362  37
  -2   8  -8 4104.68 256.055  40
  -2   8  -8 3565.93 249.071  31
  -2   8  -8 3792.77 268.286  53
  -2   8  -8 4157.01 241.301  10
  -2   8  -8 3917.60 255.146  45
  -2   8  -8 4105.56 276.038   3
  -2   8  -8 4193.32 256.628  49
  -2   8  -8 5183.56 267.757  48
  -2   8  -8 4420.26 262.651  47
  -2   8  -9 4045.88 295.849   5
  -2   8  -9 3894.39 226.161  10
  -2   8  -9 3271.01 258.040  53
  -2   8  -9 3523.70 244.092  45
  -2   8  -9 3824.20 244.226  40
  -2   8  -9 4078.57 242.644  15
  -2   8  -9 3729.74 261.681   3
  -2   8  -9 3631.88 245.045  49
  -2   8  -9 3508.61 252.685  48
  -2   8  -9 3846.18 250.235  47
  -2   8  -9 4033.64 251.168  37
  -2   8  -9 4071.69 287.911  22
  -2   8 -10 3617.26 243.032  15
  -2   8 -10 4253.79 255.151  37
  -2   8 -10 3795.55 304.429  22
  -2   8 -10 4279.23 251.621  49
  -2   8 -10 3752.59 254.780  47
  -2   8 -10 3744.13 266.341  53
  -2   8 -10 3681.73 251.777  45
  -2   8 -10 3834.70 244.475  40
  -2   8 -10 3956.10 295.150   5
  -2   8 -11 3090.08 208.428  49
  -2   8 -11 2891.89 212.147  47
  -2   8 -11 2971.87 213.377  37
  -2   8 -11 2874.85 217.400  45
  -2   8 -11 2858.68 268.724  22
  -2   8 -11 2983.94 207.337  40
  -2   8 -12 114.192 111.225  40
  -2   8 -12 180.278 124.802  37
  -2   8 -12 220.115 124.883  47
  -2   8 -12 215.505 140.654  45
  -2   8 -12 146.899 177.627  22
  -2   8 -12 133.322 113.648  49
  -2   8 -13 2046.18 184.093  47
  -2   8 -13 2340.63 182.555  49
  -2   8 -13 2020.19 197.586  45
  -2   8 -13 2279.49 178.795  37
  -2   8 -13 2012.31 239.869  22
  -2   8 -13 2018.17 172.212  40
  -2   8 -14 50.6216 113.612  40
  -2   8 -14 318.696 173.896  53
  -2   8 -14 71.5225 116.222  37
  -2   8 -14 81.7412 118.425  49
  -2   8 -14 8.59860 157.082  45
  -2   8 -14 248.720 130.484  47
  -2   8 -15 1266.92 141.283  37
  -2   8 -15 1382.89 148.927  40
  -2   8 -15 1333.30 147.997  49
  -2   8 -15 1181.76 159.217  47
  -2   8 -16-38.6915 105.152  37
  -2   8 -16 24.1054 133.389  47
  -2   8 -16 118.507 115.431  49
  -2   8 -16 45.9351 118.923  40
  -2   8 -17 1001.76 142.176  47
  -2   8 -17 1237.51 133.081  49
  -2   8 -17 969.069 138.606  40
  -2   8 -18 94.1513 123.560  47
  -2   8 -18 12.3158 103.938  49
  -2   8 -18 30.5214 157.443  48
  -2   8 -18-234.828 117.612  40
  -2   8 -19 556.541 116.518  40
  -2   8 -19 482.247 115.556  47
  -2   8 -20 30.2082 107.343  40
  -2   8 -20 98.0400 87.4129  47
  -2   7  19 206.529 200.423  38
  -2   7  19 378.367 142.641  43
  -2   7  19 267.328 189.425  44
  -2   7  18-36.9739 239.220  38
  -2   7  18 15.9222 157.892  43
  -2   7  18 269.932 213.779  44
  -2   7  17 290.252 255.247  38
  -2   7  17 237.256 158.994  43
  -2   7  17 31.7822 192.952  52
  -2   7  17 369.648 224.429  44
  -2   7  16-61.8680 266.022  38
  -2   7  16 246.796 227.036  56
  -2   7  16 104.310 193.731  52
  -2   7  16-365.652 237.170  44
  -2   7  15 985.110 283.716  38
  -2   7  15 1203.88 241.705  44
  -2   7  15 1478.50 235.468  56
  -2   7  14-116.529 253.501  38
  -2   7  14-88.2448 231.038  44
  -2   7  14-107.114 224.664  56
  -2   7  14 191.866 261.845  55
  -2   7  14-12.1614 193.972  52
  -2   7  13 828.662 204.728  52
  -2   7  13 1178.56 268.794  38
  -2   7  13 1335.91 257.469  51
  -2   7  13 1632.98 236.091  44
  -2   7  13 1224.75 227.381  56
  -2   7  13 1143.92 263.217  55
  -2   7  12 846.514 196.602  52
  -2   7  12 935.422 253.812  38
  -2   7  12 1540.02 227.725  44
  -2   7  12 1469.58 264.261  55
  -2   7  12 1381.44 222.739  56
  -2   7  12 1224.29 250.872  51
  -2   7  11 1449.81 194.551  52
  -2   7  11 1518.02 185.663  41
  -2   7  11 1280.04 214.253  56
  -2   7  11 1711.22 258.729  55
  -2   7  11 1101.05 272.324  51
  -2   7  10 1569.62 188.955  52
  -2   7  10 1534.90 173.588  41
  -2   7  10 1444.22 197.966  56
  -2   7  10 1759.48 234.662  55
  -2   7  10 1613.92 262.286  51
  -2   7   9 371.473 165.631  56
  -2   7   9 289.979 212.679  55
  -2   7   9 167.908 156.378  52
  -2   7   9 448.558 176.382  44
  -2   7   8 1335.23 179.253  44
  -2   7   8 1176.32 145.478  43
  -2   7   8 1515.54 174.014   5
  -2   7   8 1203.38 212.036  38
  -2   7   8 1401.80 135.464   3
  -2   7   8 1237.97 167.044  56
  -2   7   8 1297.59 208.947  55
  -2   7   8 1119.03 87.1801  10
  -2   7   7 327.142 117.158   3
  -2   7   7 264.557 53.6121  10
  -2   7   7 247.524 186.272  38
  -2   7   7 176.965 127.324  43
  -2   7   7 282.370 149.136  44
  -2   7   7 234.938 144.531   5
  -2   7   7 166.235 124.042   8
  -2   7   7 198.777 121.672  41
  -2   7   7 198.432 141.530  56
  -2   7   7 140.783 177.003  55
  -2   7   7 270.001 134.104  49
  -2   7   6 10767.6 634.870  38
  -2   7   6 9271.96 614.273  56
  -2   7   6 10762.7 605.297  15
  -2   7   6 10783.6 603.455  12
  -2   7   6 11467.2 622.921   3
  -2   7   6 10582.9 618.115  44
  -2   7   6 8448.38 618.391  49
  -2   7   6 9662.25 614.146  41
  -2   7   6 13358.5 618.590   8
  -2   7   6 11929.7 633.227   5
  -2   7   6 11349.5 600.418  10
  -2   7   6 10336.7 615.509  43
  -2   7   5 1738.72 202.270  38
  -2   7   5 1409.20 184.277  55
  -2   7   5 1582.86 129.344  15
  -2   7   5 2078.05 164.647   3
  -2   7   5 1370.28 156.652  41
  -2   7   5 2142.71 163.398   8
  -2   7   5 2057.79 185.759   5
  -2   7   5 1448.42 148.580  49
  -2   7   5 1757.12 112.404  10
  -2   7   5 1662.95 154.955  43
  -2   7   5 1388.75 149.213  47
  -2   7   5 1980.94 124.350  12
  -2   7   4 2318.21 187.531   8
  -2   7   4 2651.13 209.351   5
  -2   7   4 2131.96 209.249  55
  -2   7   4 2566.78 220.675  38
  -2   7   4 2640.00 187.747   3
  -2   7   4 2056.47 172.468  41
  -2   7   3 84.3747 163.257  38
  -2   7   3 158.428 122.000   3
  -2   7   3 229.028 178.354  33
  -2   7   3 23.1757 127.332   8
  -2   7   3 44.0798 142.573   5
  -2   7   2 5758.53 384.246  38
  -2   7   2 6617.12 378.715   3
  -2   7   2 6273.22 408.321  33
  -2   7   2 6004.92 368.677   8
  -2   7   2 6269.05 398.141   5
  -2   7   1 5.43493 196.265  33
  -2   7   1 150.682 164.639   5
  -2   7   1 212.563 113.806   8
  -2   7   0 7393.85 433.026  33
  -2   7   0 6195.62 388.047   8
  -2   7   0 6326.03 412.548   5
  -2   7  -1 894.851 145.246   3
  -2   7  -1 844.304 111.619  31
  -2   7  -1 814.763 214.356  33
  -2   7  -1 896.784 91.2718  37
  -2   7  -1 794.580 171.275   5
  -2   7  -1 813.902 131.800   8
  -2   7  -2 3103.95 235.672  29
  -2   7  -2 2654.01 176.684  31
  -2   7  -2 2423.17 166.577  37
  -2   7  -2 2693.55 210.752   3
  -2   7  -3 3358.40 213.781  37
  -2   7  -3 3709.78 265.234  29
  -2   7  -3 4069.56 246.444   3
  -2   7  -3 3345.34 214.675  31
  -2   7  -3 3305.73 230.517   8
  -2   7  -4 1545.08 118.535  34
  -2   7  -4 1639.67 126.607  37
  -2   7  -4 1786.04 206.277  29
  -2   7  -4 1835.83 163.063   3
  -2   7  -4 1708.02 241.285  33
  -2   7  -4 1392.26 124.578  31
  -2   7  -4 1328.62 146.994   8
  -2   7  -4 1758.26 186.722   5
  -2   7  -5 9115.83 515.744  34
  -2   7  -5 9917.46 527.619   8
  -2   7  -5 9487.38 552.225   5
  -2   7  -5 9578.42 557.268  29
  -2   7  -5 10742.2 579.089  33
  -2   7  -5 8289.92 514.807  31
  -2   7  -5 9094.87 535.815   3
  -2   7  -6 1881.63 139.816  34
  -2   7  -6 1790.65 142.572  47
  -2   7  -6 1994.25 140.267  40
  -2   7  -6 1830.42 234.204  29
  -2   7  -6 2044.92 164.572   8
  -2   7  -6 2128.68 201.918   5
  -2   7  -6 2111.17 247.218  33
  -2   7  -6 1664.10 137.762  31
  -2   7  -6 2274.87 173.994   3
  -2   7  -7 8906.78 502.126  15
  -2   7  -7 9763.13 505.987  49
  -2   7  -7 9156.38 505.523  48
  -2   7  -7 9452.33 505.350  47
  -2   7  -7 8494.28 534.956   5
  -2   7  -7 9751.70 513.753   8
  -2   7  -7 9129.61 498.660  12
  -2   7  -7 8567.79 503.275  34
  -2   7  -7 9247.29 505.992  37
  -2   7  -7 7047.28 500.263  31
  -2   7  -7 8782.86 521.055   3
  -2   7  -7 8287.47 505.181  53
  -2   7  -7 9558.97 503.591  40
  -2   7  -7 8939.81 532.323  22
  -2   7  -7 8650.93 495.802  10
  -2   7  -8 3303.52 206.253  40
  -2   7  -8 3274.77 208.131  34
  -2   7  -8 3367.25 212.025  37
  -2   7  -8 3163.06 254.436   5
  -2   7  -8 3447.08 232.245   8
  -2   7  -8 3475.66 204.506  15
  -2   7  -8 3121.24 198.619  12
  -2   7  -8 3237.56 208.652  47
  -2   7  -8 3377.36 209.440  49
  -2   7  -8 3324.90 257.298  22
  -2   7  -8 2953.71 217.153  53
  -2   7  -8 3656.87 211.485  45
  -2   7  -8 3023.43 190.908  10
  -2   7  -9 1215.24 111.539  15
  -2   7  -9 1221.67 108.860  35
  -2   7  -9 1214.50 121.709  34
  -2   7  -9 1283.46 131.030  37
  -2   7  -9 1109.81 139.046  53
  -2   7  -9 1208.67 169.115   5
  -2   7  -9 1128.46 144.172   8
  -2   7  -9 1326.79 122.362  45
  -2   7  -9 1216.19 87.9325  10
  -2   7  -9 1311.90 180.554  22
  -2   7  -9 1359.17 128.276  47
  -2   7  -9 1411.17 117.870  49
  -2   7  -9 1176.28 117.445  40
  -2   7  -9 1116.28 139.758   3
  -2   7 -10 975.601 159.171   5
  -2   7 -10 788.888 122.062   3
  -2   7 -10 655.725 187.723  22
  -2   7 -10 845.618 122.244  45
  -2   7 -10 799.811 114.899  47
  -2   7 -10 833.811 127.198  37
  -2   7 -10 937.619 104.135  35
  -2   7 -10 977.412 116.160  40
  -2   7 -10 1002.67 117.867  49
  -2   7 -11-3.85380 177.198  22
  -2   7 -11 83.6051 106.839  40
  -2   7 -11 8.38993 105.599  47
  -2   7 -11-15.8543 122.635  45
  -2   7 -11-104.135 116.434  37
  -2   7 -11-33.1188 100.671  35
  -2   7 -11 143.282 98.3440  49
  -2   7 -12 1399.29 147.182  47
  -2   7 -12 1711.94 145.110  49
  -2   7 -12 1748.46 150.297  40
  -2   7 -12 1732.76 178.434  53
  -2   7 -12 1506.22 166.955  45
  -2   7 -12 1455.67 154.532  37
  -2   7 -12 1502.96 147.033  35
  -2   7 -12 1662.50 222.296  22
  -2   7 -13 109.319 195.882  22
  -2   7 -13 138.393 107.841  40
  -2   7 -13 211.981 151.070  53
  -2   7 -13 16.3252 146.378  45
  -2   7 -13 56.9496 117.869  47
  -2   7 -13-81.8948 117.694  35
  -2   7 -13-67.2589 119.983  37
  -2   7 -13 155.236 118.338  49
  -2   7 -14 773.405 215.093  22
  -2   7 -14 995.861 132.739  40
  -2   7 -14 1023.73 185.619  53
  -2   7 -14 845.842 161.680  45
  -2   7 -14 724.970 137.174  47
  -2   7 -14 1012.14 141.787  35
  -2   7 -14 954.017 133.568  37
  -2   7 -14 1038.40 131.801  49
  -2   7 -15 119.804 207.522  22
  -2   7 -15 156.566 119.863  49
  -2   7 -15 247.515 129.534  35
  -2   7 -15 159.628 116.799  37
  -2   7 -15 217.117 124.031  47
  -2   7 -15 106.943 184.718  53
  -2   7 -15 213.761 119.419  40
  -2   7 -16 1805.36 148.570  37
  -2   7 -16 1796.34 164.134  35
  -2   7 -16 1200.12 161.293  47
  -2   7 -16 1851.71 159.707  49
  -2   7 -16 1680.66 170.979  40
  -2   7 -17 214.407 103.854  37
  -2   7 -17 133.917 117.824  49
  -2   7 -17 226.547 137.943  40
  -2   7 -17 26.8604 130.496  47
  -2   7 -18 1895.16 177.475  40
  -2   7 -18 1888.28 170.782  47
  -2   7 -18 1818.21 158.910  49
  -2   7 -19-30.5226 100.111  49
  -2   7 -19-101.113 112.760  47
  -2   7 -19 28.2844 129.276  40
  -2   7 -20 523.598 157.189  48
  -2   7 -20 465.898 103.425  47
  -2   7 -21 417.127 102.727  27
  -2   7 -21 202.007 140.617  48
  -2   6  20 306.035 199.675  38
  -2   6  20 283.088 141.994  43
  -2   6  19 126.186 182.370  52
  -2   6  19 125.387 148.896  43
  -2   6  19 30.9581 216.895  38
  -2   6  19 69.9141 198.287  44
  -2   6  18 308.235 207.322  52
  -2   6  18 525.954 246.856  38
  -2   6  18 846.936 215.090  44
  -2   6  17 85.7165 227.610  44
  -2   6  17 123.213 241.951  38
  -2   6  17 42.2171 204.776  52
  -2   6  16 313.291 261.043  38
  -2   6  16 920.658 234.098  44
  -2   6  16 321.596 211.601  52
  -2   6  15 77.0013 254.417  38
  -2   6  15 138.926 223.820  44
  -2   6  15-69.1116 205.313  52
  -2   6  14 976.088 260.648  38
  -2   6  14 884.423 227.683  56
  -2   6  14 1045.18 244.209  55
  -2   6  14 800.346 206.057  52
  -2   6  14 1052.94 228.602  44
  -2   6  13 561.366 160.377  41
  -2   6  13 554.802 242.540  38
  -2   6  13 978.737 214.796  56
  -2   6  13 635.531 230.908  55
  -2   6  13 558.026 192.536  52
  -2   6  13 859.264 212.903  44
  -2   6  12 1916.61 194.380  41
  -2   6  12 1582.53 250.084  38
  -2   6  12 1767.49 216.003  56
  -2   6  12 2249.31 258.985  55
  -2   6  12 1534.85 259.875  51
  -2   6  12 1767.88 210.252  52
  -2   6  12 1857.94 225.853  44
  -2   6  11 1710.16 178.393  41
  -2   6  11 1115.93 242.106  38
  -2   6  11 1302.34 193.573  56
  -2   6  11 1656.43 224.496  55
  -2   6  11 1553.06 237.607  51
  -2   6  11 1344.55 186.732  52
  -2   6  11 1492.83 205.327  44
  -2   6  10-15.6070 168.344  44
  -2   6  10 276.064 201.668  38
  -2   6  10 44.3556 189.306  55
  -2   6  10 270.847 163.768  56
  -2   6  10 101.832 178.158  16
  -2   6  10 167.738 141.297  41
  -2   6  10 172.796 155.286  52
  -2   6   9 7994.54 466.252  55
  -2   6   9 6726.37 447.533  56
  -2   6   9 6688.36 440.082  41
  -2   6   9 8973.93 437.375   3
  -2   6   9 6566.55 443.675  52
  -2   6   9 7953.60 473.483  16
  -2   6   8-45.5620 167.965  16
  -2   6   8 109.850 140.493  56
  -2   6   8 75.4638 163.691  55
  -2   6   8 13.2217 87.6920   3
  -2   6   8 142.121 129.041   5
  -2   6   7 114.138 45.9036  10
  -2   6   7 323.694 133.928   5
  -2   6   7 267.160 163.369  16
  -2   6   7 173.037 107.473   3
  -2   6   7 101.522 160.250  55
  -2   6   6 5042.62 321.268  55
  -2   6   6 5022.06 304.860   3
  -2   6   6 4742.07 320.983   5
  -2   6   6 4847.20 326.031  38
  -2   6   5 4381.85 273.094   3
  -2   6   5 4189.85 291.237   5
  -2   6   5 4106.47 288.397  38
  -2   6   4 2667.62 206.872   3
  -2   6   4 2874.93 222.001   5
  -2   6   4 2699.50 220.986  38
  -2   6   3 21730.4 1186.18   5
  -2   6   3 20357.6 1177.17   3
  -2   6   2 1707.83 196.366   5
  -2   6   2 1837.31 166.664   3
  -2   6   1 2357.35 222.496   5
  -2   6   0 297.265 163.468   5
  -2   6  -1 9396.42 592.003   5
  -2   6  -1 10454.1 583.588   3
  -2   6  -2 12888.1 740.022   3
  -2   6  -3 1900.33 175.112   3
  -2   6  -4 21338.5 1236.45   5
  -2   6  -4 22255.8 1228.62   3
  -2   6  -5 1160.40 188.560   5
  -2   6  -5 1382.25 151.935   3
  -2   6  -5 853.378 153.846  22
  -2   6  -6 19327.1 1048.55  33
  -2   6  -6 17803.9 1035.50  22
  -2   6  -6 18613.0 1039.84   5
  -2   6  -6 18822.9 1032.74   3
  -2   6  -6 18529.6 1039.89  29
  -2   6  -6 17769.1 1015.58  34
  -2   6  -7 4775.80 319.532  22
  -2   6  -7 4929.26 286.817  37
  -2   6  -7 4622.59 318.680   5
  -2   6  -7 5190.28 301.367   3
  -2   6  -7 4668.73 333.707  29
  -2   6  -7 4570.11 282.427  34
  -2   6  -8 2535.83 174.437  19
  -2   6  -8 2341.59 169.911  34
  -2   6  -8 2866.50 189.282   8
  -2   6  -8 2767.72 213.676   5
  -2   6  -8 2271.90 222.659  22
  -2   6  -8 2392.44 244.365  29
  -2   6  -8 2806.74 179.871  37
  -2   6  -9 4144.43 240.215  40
  -2   6  -9 3574.65 244.122  47
  -2   6  -9 4270.76 250.535  37
  -2   6  -9 4189.01 270.309   5
  -2   6  -9 4122.18 255.144   8
  -2   6  -9 3721.35 249.819  19
  -2   6  -9 3832.80 256.831   3
  -2   6  -9 3946.10 241.315  35
  -2   6  -9 3974.82 242.340  45
  -2   6  -9 4227.17 288.588  22
  -2   6 -10 1690.50 139.629  34
  -2   6 -10 1704.84 140.329  35
  -2   6 -10 1730.61 174.533   5
  -2   6 -10 1857.31 143.119  40
  -2   6 -10 1903.79 146.012  45
  -2   6 -10 1710.81 138.379  47
  -2   6 -10 1755.92 153.176  19
  -2   6 -10 1804.73 147.474  37
  -2   6 -10 1779.54 205.827  22
  -2   6 -11 2293.35 176.133  37
  -2   6 -11 2447.95 191.913   5
  -2   6 -11 2269.59 184.150  53
  -2   6 -11 2475.66 178.954  45
  -2   6 -11 2474.05 168.874  40
  -2   6 -11 2236.73 183.932  19
  -2   6 -11 2298.27 168.338  34
  -2   6 -11 2250.06 169.760  35
  -2   6 -11 2141.67 166.834  47
  -2   6 -11 2542.00 222.544  22
  -2   6 -12 329.786 112.877  40
  -2   6 -12 86.6189 123.904  19
  -2   6 -12 247.073 129.237  45
  -2   6 -12 181.493 101.794  47
  -2   6 -12 93.6530 112.907  37
  -2   6 -12 177.439 115.018  35
  -2   6 -12 116.498 132.840  53
  -2   6 -12 309.432 183.592  22
  -2   6 -13 64.8336 140.046  19
  -2   6 -13 206.746 144.600  45
  -2   6 -13 283.824 104.287  47
  -2   6 -13 203.760 118.024  37
  -2   6 -13 209.949 120.631  35
  -2   6 -13 198.425 137.921  53
  -2   6 -13 317.448 188.799  22
  -2   6 -14 6.70233 143.824  19
  -2   6 -14 49.7280 146.852  45
  -2   6 -14-5.88675 112.988  47
  -2   6 -14 103.937 188.508  22
  -2   6 -14 226.745 154.931  53
  -2   6 -14 135.003 118.087  37
  -2   6 -14 260.051 126.519  35
  -2   6 -15 2880.87 259.887  22
  -2   6 -15 2593.10 204.275  35
  -2   6 -15 2141.37 185.074  37
  -2   6 -15 2823.41 221.398  53
  -2   6 -15 2199.21 191.280  47
  -2   6 -16 214.670 130.084  47
  -2   6 -16 241.247 203.668  22
  -2   6 -16 274.096 113.870  37
  -2   6 -16 346.581 134.037  35
  -2   6 -16 410.939 170.669  53
  -2   6 -17 2997.94 205.020  49
  -2   6 -17 2371.86 203.285  47
  -2   6 -17 3267.26 215.013  35
  -2   6 -17 2746.14 188.292  37
   2  -6  17 2505.25 195.665  36
  -2   6 -18-4.52387 113.296  49
  -2   6 -18-195.415 120.082  47
  -2   6 -18 54.6952 137.093  35
  -2   6 -19 1783.11 147.981  49
  -2   6 -19 1920.13 174.812  35
  -2   6 -20 151.937 104.512  47
  -2   6 -22 380.897 100.162  27
  -2   6 -22 463.525 138.097  48
  -2   5  21 150.422 159.080  38
  -2   5  20 25.6548 200.620  38
  -2   5  20 250.775 214.601  56
  -2   5  20-184.982 191.286  52
  -2   5  20 78.6843 166.696  44
  -2   5  19 6.16367 221.985  38
  -2   5  19 307.411 228.695  56
  -2   5  19-5.64226 207.386  52
  -2   5  19 150.900 190.812  44
  -2   5  18 411.181 245.087  56
  -2   5  18 275.586 237.824  38
  -2   5  18 645.552 215.268  44
  -2   5  18 204.779 217.858  52
  -2   5  17 689.511 246.665  38
  -2   5  17 823.711 246.749  56
  -2   5  17 758.454 218.937  44
  -2   5  17 635.949 181.946  26
  -2   5  17 351.664 223.536  52
  -2   5  16-47.7513 253.654  38
  -2   5  16-137.999 170.301  26
  -2   5  16 111.782 225.232  56
  -2   5  16 24.9383 213.576  44
  -2   5  16 135.797 216.207  52
  -2   5  15 1263.22 222.118  52
  -2   5  15 1354.86 181.789  41
  -2   5  15 1455.25 194.431  26
  -2   5  15 1045.35 229.520  55
  -2   5  15 1523.67 226.118  44
  -2   5  15 1704.71 242.968  16
  -2   5  14 707.631 202.749  52
  -2   5  14 758.113 240.407  38
  -2   5  14 441.087 165.573  41
  -2   5  14 782.501 176.422  26
  -2   5  14 532.203 222.022  55
  -2   5  14 939.743 210.291  44
  -2   5  14 611.615 224.390  16
  -2   5  13 79.6826 182.423  52
  -2   5  13 286.684 225.843  38
  -2   5  13-79.9006 216.990  16
  -2   5  13 250.419 209.363  55
  -2   5  13 360.233 167.837  26
  -2   5  13 320.468 159.205  41
  -2   5  13 234.076 196.779  44
  -2   5  12 1550.06 200.548  44
  -2   5  12 1327.92 224.590  16
  -2   5  12 1148.07 189.664  52
  -2   5  12 1234.70 168.026  26
  -2   5  12 1097.06 166.894  41
  -2   5  12 1559.27 221.307  55
  -2   5  12 1204.20 192.205  56
  -2   5  11 978.331 178.697  44
  -2   5  11 1069.29 169.392  52
  -2   5  11 1264.98 156.574  41
  -2   5  11 1067.49 180.839  56
  -2   5  11 872.509 193.110  55
  -2   5  11 1235.41 212.272  16
  -2   5  11 1058.44 156.034  26
  -2   5  10 1269.29 162.914  52
  -2   5  10 1136.28 192.093  55
  -2   5  10 1318.66 170.760  56
  -2   5  10 1280.52 161.955  26
  -2   5  10 1190.43 150.340  41
  -2   5  10 811.658 206.627  16
  -2   5   9 12491.9 745.011  16
  -2   5   9 11456.2 721.155  56
  -2   5   9 13040.2 731.602  55
  -2   5   9 11844.1 718.244  41
  -2   5   9 12574.0 718.680  26
  -2   5   9 14400.2 716.905   3
  -2   5   8 5740.11 324.062   3
  -2   5   8 5251.13 365.314  16
  -2   5   8 5472.84 346.961  55
  -2   5   8 5655.97 333.241   5
  -2   5   8 4919.74 323.770  41
  -2   5   7 155.516 98.2313   3
  -2   5   7 102.672 169.102  16
  -2   5   7 122.335 117.962   5
  -2   5   6 20814.6 1166.99   3
  -2   5   6 20955.9 1176.72  16
  -2   5   6 20656.0 1171.07   5
  -2   5   5 399.539 170.244  16
  -2   5   5 409.068 139.409  20
  -2   5   5 306.394 143.358   5
  -2   5   5 375.096 117.057   3
  -2   5   4 7998.47 482.149   5
  -2   5   4 8732.73 477.107  20
  -2   5   4 7468.45 475.766   3
  -2   5   3 400.416 126.202  20
  -2   5   3 433.972 130.631   3
  -2   5   3 415.026 148.324   5
  -2   5   2 4892.73 296.058  20
  -2   5   2 4552.10 324.305   5
  -2   5   2 4778.98 306.556   3
  -2   5   1 1705.58 199.151   5
  -2   5   0 3431.02 268.314   5
  -2   5  -1 4019.16 295.679   5
  -2   5  -1 3970.89 268.019   3
  -2   5  -2 3438.06 244.083   3
  -2   5  -3 20645.4 1159.83   3
  -2   5  -4-27.2385 89.3417  18
  -2   5  -4 50.5555 50.3552  19
  -2   5  -4 91.5830 126.781  22
  -2   5  -4 74.4316 136.253   3
  -2   5  -4 91.9894 172.845   5
  -2   5  -5 15021.9 833.123  22
  -2   5  -5 14233.1 821.513  18
  -2   5  -5 14608.5 815.463  19
  -2   5  -5 14873.0 843.662   5
  -2   5  -5 14803.4 830.856   3
  -2   5  -6-13.9723 75.3942  19
  -2   5  -6 11.6148 116.262  18
  -2   5  -6-23.0761 133.600  22
  -2   5  -6 20.6919 121.174   3
  -2   5  -6 177.162 155.339   5
  -2   5  -7 18741.3 1058.00  22
  -2   5  -7 20889.6 1053.11   3
  -2   5  -7 17227.2 1050.82  18
  -2   5  -7 17958.8 1044.93  19
  -2   5  -7 19598.4 1061.60   5
  -2   5  -8 6552.98 399.952  22
  -2   5  -8 6551.29 388.730   3
  -2   5  -8 6046.94 413.082  29
  -2   5  -8 7325.55 398.440   5
  -2   5  -8 6033.43 394.835  18
  -2   5  -8 6325.34 380.811  19
  -2   5  -9 74.7345 137.241  22
  -2   5  -9 31.5197 96.8149   3
  -2   5  -9 135.818 120.048   5
  -2   5  -9 171.195 104.931  19
  -2   5  -9 90.9569 76.8264  34
  -2   5 -10 100.126 102.375  53
  -2   5 -10 120.474 113.758  19
  -2   5 -10 108.954 143.764  22
  -2   5 -10 156.374 88.7992   3
  -2   5 -10 243.313 116.102   5
  -2   5 -10 84.2032 84.3722  35
  -2   5 -10 129.944 82.8134  34
  -2   5 -11 785.145 115.815   5
  -2   5 -11 500.933 165.479  22
  -2   5 -11 643.600 135.135  19
  -2   5 -11 643.893 115.767  53
  -2   5 -11 608.248 110.160  35
  -2   5 -11 691.555 98.1069  34
  -2   5 -11 618.405 115.764  45
  -2   5 -12 2078.75 214.793  22
  -2   5 -12 2114.00 170.150  45
  -2   5 -12 2147.20 190.419  19
  -2   5 -12 1856.81 167.588  53
  -2   5 -12 2160.61 161.006  35
  -2   5 -12 1767.76 149.649  34
  -2   5 -13 4061.38 303.669  22
  -2   5 -13 3280.82 257.855  37
  -2   5 -13 3960.55 269.288  45
  -2   5 -13 4158.64 288.514  19
  -2   5 -13 4406.03 264.746  53
   2  -5  13 4240.21 247.245  36
  -2   5 -13 4101.87 262.941  35
  -2   5 -14 2428.73 255.532  22
  -2   5 -14 2213.09 194.832  37
  -2   5 -14 2765.34 236.617  19
  -2   5 -14 2770.53 210.070  35
   2  -5  14 2968.26 185.522  36
  -2   5 -14 2619.23 215.988  53
  -2   5 -14 2826.86 216.914  45
  -2   5 -15 1952.03 206.556  19
   2  -5  15 1638.65 152.452  36
  -2   5 -15 1827.62 169.680  35
  -2   5 -15 1786.66 190.542  53
  -2   5 -15 1671.54 155.336  37
  -2   5 -16 3726.09 246.613  35
  -2   5 -16 3303.35 229.116  37
   2  -5  16 3389.29 233.743  36
  -2   5 -16 3535.47 264.963  53
  -2   5 -16 3577.55 279.603  19
  -2   5 -17 235.958 172.253  19
  -2   5 -17 200.393 103.899  37
  -2   5 -17 413.823 144.239  35
   2  -5  17 341.927 127.964  36
  -2   5 -17 359.718 121.415  47
  -2   5 -17 409.931 135.836  40
  -2   5 -18 3553.71 250.437  35
   2  -5  18 3268.54 226.963  36
  -2   5 -18 3870.82 246.754  40
  -2   5 -19 510.645 117.602  49
  -2   5 -19 480.328 123.469  47
  -2   5 -19 754.927 149.176  40
   2  -5  19 517.948 129.867  36
  -2   5 -19 765.692 150.851  35
  -2   5 -20 343.328 104.539  49
  -2   5 -20 188.262 139.907  40
  -2   5 -20 243.591 139.890  35
   2  -5  20 290.568 125.579  36
  -2   5 -20 114.600 113.441  47
  -2   5 -21 298.154 139.055  40
  -2   5 -21 370.391 128.087  35
  -2   5 -22 504.137 127.784  40
  -2   4  21 330.093 165.528  38
  -2   4  21 44.9138 190.901  52
  -2   4  21-86.6041 207.052  56
  -2   4  20-48.0708 200.608  38
  -2   4  20 457.799 162.487  44
  -2   4  20 308.651 228.965  56
  -2   4  20 275.382 208.519  52
  -2   4  19 136.785 180.260  26
  -2   4  19 94.4074 211.151  38
  -2   4  19 53.6752 181.771  44
  -2   4  19 85.9705 237.600  56
  -2   4  19 12.6412 222.517  52
  -2   4  18 1334.70 206.113  26
  -2   4  18 844.029 256.384  38
  -2   4  18 1576.09 210.491  44
  -2   4  18 978.490 248.442  56
  -2   4  18 383.959 230.037  52
  -2   4  17 63.7915 190.710  26
  -2   4  17 247.232 194.789  44
  -2   4  17 292.535 245.858  38
  -2   4  17-27.7985 231.257  56
  -2   4  17 91.3946 222.299  52
  -2   4  16 139.748 184.190  26
  -2   4  16 33.7108 151.342  41
  -2   4  16 98.9039 200.777  44
  -2   4  16-24.4147 233.007  38
  -2   4  16-21.4233 226.537  56
  -2   4  16 156.750 210.766  52
  -2   4  15-103.381 166.750  26
  -2   4  15-142.531 154.390  41
  -2   4  15 18.1297 195.108  44
  -2   4  15 153.567 231.149  16
  -2   4  15-23.7671 226.533  38
  -2   4  15 210.914 203.946  52
  -2   4  15 1.86449 218.821  56
  -2   4  15 40.0091 191.551  55
  -2   4  14-366.103 220.401  16
  -2   4  14-4.19858 149.973  41
  -2   4  14-65.0869 160.986  26
  -2   4  14 227.386 189.257  44
  -2   4  14-84.1917 189.467  52
  -2   4  14-80.1857 198.310  56
  -2   4  14-33.9007 189.231  55
  -2   4  13 749.165 221.682  16
  -2   4  13 693.966 146.863  41
  -2   4  13 913.491 158.702  26
  -2   4  13 751.036 184.104  44
  -2   4  13 684.229 185.354  52
  -2   4  13 862.114 185.519  55
  -2   4  12 2392.15 212.880  44
  -2   4  12 2714.91 191.136  41
  -2   4  12 1888.53 248.208  16
  -2   4  12 1958.42 216.866  55
  -2   4  12 2115.51 201.408  26
  -2   4  12 2136.68 210.604  52
  -2   4  11 100.283 194.121  16
  -2   4  11 260.563 129.168  41
  -2   4  11 101.230 134.207  26
  -2   4  11 2.28804 139.134  52
  -2   4  11 125.140 153.557  56
  -2   4  11 174.207 152.376  55
  -2   4  10 3102.87 218.377  55
  -2   4  10 2501.44 205.364  56
  -2   4  10 2502.57 201.498  26
  -2   4  10 2540.59 193.236  41
  -2   4  10 2635.85 247.243  16
  -2   4   9 919.527 122.861  26
  -2   4   9 829.655 183.758  16
  -2   4   9 727.754 83.4372   3
  -2   4   8 8359.52 461.564   5
  -2   4   8 7509.32 481.845  16
  -2   4   8 7727.39 452.555   3
  -2   4   7 11535.1 677.064   5
  -2   4   7 10961.3 685.906  16
  -2   4   7 12422.6 669.586   3
  -2   4   6 2682.53 205.782   5
  -2   4   6 2813.01 231.237  16
  -2   4   6 2571.52 188.819   3
  -2   4   5 12612.7 740.229   5
  -2   4   5 12862.3 730.316   3
  -2   4   5 13231.0 746.096  16
  -2   4   4 1227.25 129.831   3
  -2   4   4 1219.33 162.499   5
  -2   4   4 1321.11 185.600  16
   2  -4  -3 21768.8 1191.08  17
  -2   4   3 19688.3 1198.19  20
  -2   4   3 21482.6 1194.10   3
  -2   4   3 21692.3 1203.51  16
  -2   4   3 22098.1 1200.66   5
   2  -4  -2 788.527 93.2728  17
  -2   4   2 735.043 152.360  20
  -2   4   2 961.292 120.972   3
  -2   4   1 17783.5 1004.63  20
   2  -4  -1 17946.2 994.864  17
  -2   4  -1 245.960 110.175   3
  -2   4  -2 3629.34 235.648  18
  -2   4  -2 4737.12 253.139   3
  -2   4  -3-4.86734 90.8782  18
  -2   4  -3 89.6864 108.612   3
  -2   4  -4 16974.2 1011.02  18
  -2   4  -4 18191.3 1020.33  22
  -2   4  -4 19841.2 1017.10   3
  -2   4  -5-23.0842 115.684  18
  -2   4  -5 111.938 122.057  22
  -2   4  -5 78.5069 108.029   3
  -2   4  -5 7.49987 152.679   5
  -2   4  -6 16668.1 908.922   5
  -2   4  -6 15537.9 898.672  18
  -2   4  -6 16254.8 904.668  22
  -2   4  -6 15650.5 900.102   3
  -2   4  -7 78.6916 133.545  18
  -2   4  -7-48.0075 137.862  22
  -2   4  -7 127.376 114.058   3
  -2   4  -7-57.0182 149.384   5
  -2   4  -8 7304.50 436.574   5
  -2   4  -8 7474.86 438.232  18
  -2   4  -8 6939.09 436.512  22
  -2   4  -9 2542.09 191.560   5
  -2   4  -9 2524.54 170.663   3
  -2   4  -9 2300.15 213.605  18
  -2   4  -9 2126.84 201.777  22
  -2   4 -10 2414.32 163.037  34
  -2   4 -10 2549.49 225.594  18
  -2   4 -10 2742.87 179.497   5
  -2   4 -10 2316.80 166.773   3
  -2   4 -11 7726.07 441.603  19
  -2   4 -11 7621.92 455.687  18
  -2   4 -11 8316.17 422.667   5
  -2   4 -12 3058.62 207.383  34
  -2   4 -12 3195.07 223.982  45
  -2   4 -12 3662.48 217.555  40
  -2   4 -12 3477.31 219.546  53
  -2   4 -12 3328.87 247.563  19
  -2   4 -13 766.172 101.637  34
   2  -4  13 895.811 105.714  36
  -2   4 -13 962.424 138.772  45
  -2   4 -13 974.708 123.532  40
  -2   4 -13 933.098 160.937  19
  -2   4 -13 877.567 134.826  53
  -2   4 -14 791.129 136.366  35
   2  -4  14 641.687 104.850  36
  -2   4 -14 714.571 129.659  40
  -2   4 -14 598.349 165.222  19
  -2   4 -14 417.596 138.599  53
  -2   4 -15 1819.37 173.540  35
   2  -4  15 1652.41 146.178  36
  -2   4 -15 1627.39 212.766  22
  -2   4 -15 1564.38 154.420  40
  -2   4 -15 1907.12 209.350  19
  -2   4 -15 1735.43 183.312  53
  -2   4 -16 2743.08 216.223  35
   2  -4  16 2809.32 191.999  36
  -2   4 -16 2616.48 258.331  22
  -2   4 -16 2258.91 185.624  37
  -2   4 -16 2773.01 207.869  40
  -2   4 -16 2968.92 252.162  19
  -2   4 -16 2277.93 215.839  53
  -2   4 -17 1335.33 167.580  40
  -2   4 -17 1250.86 222.070  22
  -2   4 -17 1596.20 209.952  19
   2  -4  17 1505.85 155.891  36
  -2   4 -17 1491.28 183.630  35
  -2   4 -18 460.215 151.469  35
   2  -4  18 256.393 137.095  36
  -2   4 -18 281.420 142.558  40
  -2   4 -18 359.790 206.814  22
   2  -4  19 2976.87 247.447  52
   2  -4  19 3018.61 212.488  36
  -2   4 -19 2537.53 202.032  47
  -2   4 -19 2961.08 223.592  40
   2  -4  20 1485.57 208.110  52
  -2   4 -20 1262.42 144.783  47
   2  -4  20 1536.44 163.524  36
   2  -4  21 230.455 129.714  36
  -2   4 -21 327.936 145.403  40
  -2   4 -22 528.649 133.545  40
   2  -4  23 44.7920 129.330  26
  -2   4 -23-107.220 110.084  40
   2  -3 -22-116.147 135.403  40
  -2   3  21 291.590 210.336  56
  -2   3  21 176.585 210.537  52
  -2   3  20 222.510 180.961  26
  -2   3  20 94.0049 233.713  56
  -2   3  20-41.9467 223.560  52
  -2   3  20-53.2690 191.803  38
  -2   3  19 124.999 226.666  38
  -2   3  19 397.605 190.769  26
  -2   3  19 191.054 237.724  56
  -2   3  19 160.448 170.745  44
  -2   3  19 38.7709 229.805  52
  -2   3  18 437.573 231.706  38
  -2   3  18 892.083 200.336  26
  -2   3  18 1282.27 239.614  56
  -2   3  18 824.601 188.491  44
  -2   3  18 285.741 235.886  52
  -2   3  17 992.228 246.202  38
  -2   3  17 1911.23 210.555  44
  -2   3  17 1655.85 201.502  26
  -2   3  17 2146.61 254.465  56
  -2   3  17 486.739 233.942  52
  -2   3  16 383.603 218.214  52
  -2   3  16 572.764 180.761  44
  -2   3  16 560.890 183.149  26
  -2   3  16 651.497 149.594  41
  -2   3  16 322.139 231.967  38
  -2   3  16 583.398 228.938  56
  -2   3  16 816.698 253.633  16
  -2   3  15 468.456 185.506  26
  -2   3  15 800.895 183.859  44
  -2   3  15 823.276 231.590  16
  -2   3  15 543.527 147.530  41
  -2   3  15 424.474 205.654  52
  -2   3  15 568.507 209.967  56
  -2   3  14-30.0370 166.858  26
  -2   3  14-187.106 169.848  44
  -2   3  14-220.182 226.891  16
  -2   3  14 172.396 192.785  56
  -2   3  14 39.2017 141.812  41
  -2   3  14 155.725 187.896  52
  -2   3  13 2492.41 205.691  26
  -2   3  13 2440.28 264.706  16
  -2   3  13 2381.58 211.992  44
  -2   3  13 2364.62 221.901  56
  -2   3  13 2252.16 214.833  55
  -2   3  13 2211.36 214.812  52
  -2   3  13 2328.51 189.004  41
   2  -3 -12 611.364 131.393  22
  -2   3  12 510.937 201.202  16
  -2   3  12 583.453 153.027  55
  -2   3  12 840.539 162.865  56
  -2   3  12 507.721 150.803  26
  -2   3  12 765.421 160.033  52
  -2   3  12 533.183 129.174  41
  -2   3  11-38.5136 138.325  52
  -2   3  11 54.0225 124.369  26
  -2   3  11-5.53733 185.928  16
  -2   3  11 25.4559 109.581  41
  -2   3  10 2094.06 165.353  26
  -2   3  10 1885.36 218.332  16
[truncated: 1,273,042 more chars]
