# Supplementary material for: A Sterically Open Ruthenium-Based Photocage Activated by Red and Far-Red Light for a Wide Range of Drugs
Source: J Am Chem Soc. 2025 Nov 18;147(48):44356–71. doi: 10.1021/jacs.5c14772 (PMC12679631; doi:10.1021/jacs.5c14772)
Supplement: Supplementary file 2 [file ja5c14772_si_002.zip › XRD/10_Cl_2.cif]

 
data_10_Cl_2
 
_audit_creation_method            'SHELXL-2019/3'
_shelx_SHELXL_version_number      '2019/3'
_chemical_name_systematic         ?
_chemical_name_common             ?
_chemical_melting_point           ?
_chemical_formula_moiety          
 'C36 H27 N9 Ru, 2(Cl)'
_chemical_formula_sum
 'C36 H27 Cl2 N9 Ru' 
_chemical_formula_weight          757.63

loop_
 _atom_type_symbol
 _atom_type_description
 _atom_type_scat_dispersion_real
 _atom_type_scat_dispersion_imag
 _atom_type_scat_source
 'C'  'C'   0.0181   0.0091
 'International Tables Vol C Tables 4.2.6.8 and 6.1.1.4'
 'H'  'H'   0.0000   0.0000
 'International Tables Vol C Tables 4.2.6.8 and 6.1.1.4'
 'N'  'N'   0.0311   0.0180
 'International Tables Vol C Tables 4.2.6.8 and 6.1.1.4'
 'Cl'  'Cl'   0.3639   0.7018
 'International Tables Vol C Tables 4.2.6.8 and 6.1.1.4'
 'Ru'  'Ru'   0.0552   3.2960
 'International Tables Vol C Tables 4.2.6.8 and 6.1.1.4'
 
_space_group_crystal_system       triclinic
_space_group_IT_number            2
_space_group_name_H-M_alt         'P -1'
_space_group_name_Hall            '-P 1'
 
_shelx_space_group_comment
;
The symmetry employed for this shelxl refinement is uniquely defined
by the following loop, which should always be used as a source of
symmetry information in preference to the above space-group names.
They are only intended as comments.
;
 
loop_
 _space_group_symop_operation_xyz
 'x, y, z'
 '-x, -y, -z'
 
_cell_length_a                    9.5729(5)
_cell_length_b                    17.3947(15)
_cell_length_c                    17.8473(10)
_cell_angle_alpha                 63.221(7)
_cell_angle_beta                  75.085(5)
_cell_angle_gamma                 83.549(5)
_cell_volume                      2563.7(3)
_cell_formula_units_Z             2
_cell_measurement_temperature     110(2)
_cell_measurement_reflns_used     6539
_cell_measurement_theta_min       4.7960
_cell_measurement_theta_max       69.2980
 
_exptl_crystal_description        plate
_exptl_crystal_colour             'dark red'
_exptl_crystal_density_meas       ?
_exptl_crystal_density_method     ?
_exptl_crystal_density_diffrn     0.981          
_exptl_crystal_F_000              768
_exptl_transmission_factor_min    ?
_exptl_transmission_factor_max    ?
_exptl_crystal_size_max           0.300
_exptl_crystal_size_mid           0.150
_exptl_crystal_size_min           0.024
_exptl_absorpt_coefficient_mu     3.650
_shelx_estimated_absorpt_T_min    ?
_shelx_estimated_absorpt_T_max    ?
_exptl_absorpt_correction_type    analytical
_exptl_absorpt_correction_T_min   0.560
_exptl_absorpt_correction_T_max   0.915
_exptl_absorpt_process_details    
;
CrysAlisPro 1.171.42.80a (Rigaku Oxford Diffraction, 2023)
Analytical numeric absorption correction using a multifaceted crystal
model based on expressions derived by R.C. Clark & J.S. Reid.
(Clark, R. C. & Reid, J. S. (1995). Acta Cryst. A51, 887-897)
Empirical absorption correction using spherical harmonics,
implemented in SCALE3 ABSPACK scaling algorithm.
;
_oxdiff_exptl_absorpt_empirical_full_min           0.465
_oxdiff_exptl_absorpt_empirical_full_max           3.916
_oxdiff_exptl_absorpt_empirical_details
;
Empirical correction (ABSPACK) includes:
- Absorption correction using spherical harmonics
- Frame scaling
- Detector area scaling
- B-factor correction
;
_exptl_absorpt_special_details    ?
_diffrn_ambient_temperature       110(2)
_diffrn_radiation_wavelength      1.54178
_diffrn_radiation_type            CuK\a
_diffrn_source                    'Rotating-anode X-ray tube'
_diffrn_radiation_monochromator   mirror
_diffrn_measurement_device        'four-circle diffractometer'
_diffrn_measurement_device_type   'XtaLAB Synergy R, HyPix'
_diffrn_detector                  'Hybrid Pixel Array Detector'
_diffrn_detector_type             HyPix
_diffrn_measurement_method        '\w scans'
_diffrn_detector_area_resol_mean  10.0000
_diffrn_reflns_number             38374
_diffrn_reflns_av_unetI/netI      0.0313
_diffrn_reflns_av_R_equivalents   0.0350
_diffrn_reflns_limit_h_min        -11
_diffrn_reflns_limit_h_max        11
_diffrn_reflns_limit_k_min        -21
_diffrn_reflns_limit_k_max        21
_diffrn_reflns_limit_l_min        -22
_diffrn_reflns_limit_l_max        20
_diffrn_reflns_theta_min          2.845
_diffrn_reflns_theta_max          71.881
_diffrn_reflns_theta_full         67.679
_diffrn_measured_fraction_theta_max   0.997
_diffrn_measured_fraction_theta_full  0.998
_diffrn_reflns_Laue_measured_fraction_max    0.997
_diffrn_reflns_Laue_measured_fraction_full   0.998
_diffrn_reflns_point_group_measured_fraction_max   0.997
_diffrn_reflns_point_group_measured_fraction_full  0.998
_reflns_number_total              10035
_reflns_number_gt                 7703
_reflns_threshold_expression      'I > 2\s(I)'
_reflns_Friedel_coverage          0.000
_reflns_Friedel_fraction_max      .
_reflns_Friedel_fraction_full     .
 
_reflns_special_details
;
 Reflections were merged by SHELXL according to the crystal
 class for the calculation of statistics and refinement.
 
 Structure factors included contributions from the .fab file.
 
 _reflns_Friedel_fraction is defined as the number of unique
 Friedel pairs measured divided by the number that would be
 possible theoretically, ignoring centric projections and
 systematic absences.
;
 
_computing_data_collection        'CrysAlisPro 1.171.42.49 (Rigaku OD, 2022)'
_computing_cell_refinement        'CrysAlisPro 1.171.42.49 (Rigaku OD, 2022)'
_computing_data_reduction         'CrysAlisPro 1.171.42.49 (Rigaku OD, 2022)'
_computing_structure_solution     'SHELXS-2018/3 (Sheldrick, 2018)'
_computing_structure_refinement   'SHELXL-2018/3 (Sheldrick, 2018)'
_computing_molecular_graphics     'SHELXTL v6.10 (Sheldrick, 2008)'
_computing_publication_material   'SHELXTL v6.10 (Sheldrick, 2008)'
_refine_special_details           ?
_refine_ls_structure_factor_coef  Fsqd
_refine_ls_matrix_type            full
_refine_ls_weighting_scheme       calc
_refine_ls_weighting_details
'w=1/[\s^2^(Fo^2^)+(0.1796P)^2^+0.6775P] where P=(Fo^2^+2Fc^2^)/3'
_atom_sites_solution_primary      direct
_atom_sites_solution_secondary    difmap
_atom_sites_solution_hydrogens    geom
_refine_ls_hydrogen_treatment     constr
_refine_ls_extinction_method      'SHELXL-2019/2 (Sheldrick 2019)'
_refine_ls_extinction_coef        0.0012(3)
_refine_ls_extinction_expression
 'Fc^*^=kFc[1+0.001xFc^2^\l^3^/sin(2\q)]^-1/4^'
_refine_ls_number_reflns          10035
_refine_ls_number_parameters      870
_refine_ls_number_restraints      1811
_refine_ls_R_factor_all           0.0877
_refine_ls_R_factor_gt            0.0761
_refine_ls_wR_factor_ref          0.2443
_refine_ls_wR_factor_gt           0.2272
_refine_ls_goodness_of_fit_ref    1.059
_refine_ls_restrained_S_all       1.026
_refine_ls_shift/su_max           0.002
_refine_ls_shift/su_mean          0.000
 
loop_
 _atom_site_label
 _atom_site_type_symbol
 _atom_site_fract_x
 _atom_site_fract_y
 _atom_site_fract_z
 _atom_site_U_iso_or_equiv
 _atom_site_adp_type
 _atom_site_occupancy
 _atom_site_site_symmetry_order  
 _atom_site_calc_flag
 _atom_site_refinement_flags_posn
 _atom_site_refinement_flags_adp
 _atom_site_refinement_flags_occupancy
 _atom_site_disorder_assembly
 _atom_site_disorder_group
Ru1 Ru 0.3958(3) 0.5781(2) 0.7163(2) 0.0761(7) Uani 0.680(5) 1 d D U P A 1
C1 C 0.1224(9) 0.4640(6) 0.8077(5) 0.0918(19) Uani 0.680(5) 1 d D U P A 1
H1 H 0.136059 0.464414 0.858378 0.110 Uiso 0.680(5) 1 calc R U P A 1
C2 C 0.0107(10) 0.4142(7) 0.8150(6) 0.098(2) Uani 0.680(5) 1 d D U P A 1
H2 H -0.051293 0.380968 0.869298 0.117 Uiso 0.680(5) 1 calc R U P A 1
C3 C -0.0061(9) 0.4153(7) 0.7404(6) 0.097(2) Uani 0.680(5) 1 d D U P A 1
H3 H -0.081553 0.382158 0.743497 0.117 Uiso 0.680(5) 1 calc R U P A 1
C4 C 0.0799(9) 0.4613(7) 0.6640(6) 0.098(2) Uani 0.680(5) 1 d D U P A 1
H4 H 0.067041 0.461490 0.612906 0.118 Uiso 0.680(5) 1 calc R U P A 1
C5 C 0.1883(8) 0.5087(6) 0.6615(5) 0.0866(18) Uani 0.680(5) 1 d D U P A 1
C6 C 0.4148(10) 0.6029(9) 0.5370(6) 0.099(2) Uani 0.680(5) 1 d D U P A 1
C7 C 0.4809(11) 0.6283(9) 0.4505(6) 0.101(2) Uani 0.680(5) 1 d D U P A 1
H7 H 0.425410 0.634950 0.410865 0.121 Uiso 0.680(5) 1 calc R U P A 1
C8 C 0.6268(13) 0.6437(11) 0.4227(7) 0.102(2) Uani 0.680(5) 1 d D U P A 1
H8 H 0.674172 0.658445 0.364150 0.122 Uiso 0.680(5) 1 calc R U P A 1
C9 C 0.7059(12) 0.6374(15) 0.4817(7) 0.098(2) Uani 0.680(5) 1 d D U P A 1
H9 H 0.807784 0.645172 0.465378 0.117 Uiso 0.680(5) 1 calc R U P A 1
C10 C 0.6282(16) 0.619(2) 0.5643(9) 0.0890(19) Uani 0.680(5) 1 d D U P A 1
C11 C 0.6943(11) 0.6204(17) 0.6301(8) 0.083(2) Uani 0.680(5) 1 d D U P A 1
C12 C 0.8402(8) 0.6250(7) 0.6241(6) 0.080(2) Uani 0.680(5) 1 d D U P A 1
H12 H 0.910337 0.630718 0.573305 0.096 Uiso 0.680(5) 1 calc R U P A 1
C13 C 0.8803(9) 0.6208(7) 0.6960(6) 0.0799(19) Uani 0.680(5) 1 d D U P A 1
H13 H 0.979445 0.626134 0.693030 0.096 Uiso 0.680(5) 1 calc R U P A 1
C14 C 0.7791(8) 0.6090(6) 0.7710(6) 0.0779(18) Uani 0.680(5) 1 d D U P A 1
H14 H 0.808065 0.605932 0.819348 0.093 Uiso 0.680(5) 1 calc R U P A 1
C15 C 0.6332(9) 0.6016(8) 0.7748(6) 0.0756(19) Uani 0.680(5) 1 d D U P A 1
C16 C 0.5040(10) 0.5995(12) 0.8443(6) 0.077(2) Uani 0.680(5) 1 d D U P A 1
C17 C 0.5089(12) 0.6101(8) 0.9150(6) 0.082(2) Uani 0.680(5) 1 d D U P A 1
H17 H 0.598644 0.614784 0.926044 0.099 Uiso 0.680(5) 1 calc R U P A 1
C18 C 0.3777(12) 0.6137(8) 0.9707(6) 0.087(2) Uani 0.680(5) 1 d D U P A 1
H18 H 0.377957 0.616042 1.022803 0.104 Uiso 0.680(5) 1 calc R U P A 1
C19 C 0.2491(11) 0.6138(7) 0.9503(6) 0.082(2) Uani 0.680(5) 1 d D U P A 1
H19 H 0.159479 0.618324 0.986402 0.099 Uiso 0.680(5) 1 calc R U P A 1
C20 C 0.2549(9) 0.6071(7) 0.8739(5) 0.0762(19) Uani 0.680(5) 1 d D U P A 1
C21 C 0.1620(7) 0.6952(5) 0.7470(5) 0.0863(18) Uani 0.680(5) 1 d D U P A 1
C22 C 0.0604(10) 0.7614(6) 0.7272(6) 0.098(2) Uani 0.680(5) 1 d D U P A 1
H22 H -0.018629 0.764475 0.770626 0.118 Uiso 0.680(5) 1 calc R U P A 1
C23 C 0.0788(12) 0.8221(7) 0.6424(7) 0.114(3) Uani 0.680(5) 1 d D U P A 1
H23 H 0.011908 0.868045 0.626736 0.137 Uiso 0.680(5) 1 calc R U P A 1
C24 C 0.1919(11) 0.8165(7) 0.5814(7) 0.120(3) Uani 0.680(5) 1 d D U P A 1
H24 H 0.206044 0.857629 0.522666 0.144 Uiso 0.680(5) 1 calc R U P A 1
C25 C 0.2899(12) 0.7458(7) 0.6090(6) 0.106(2) Uani 0.680(5) 1 d D U P A 1
H25 H 0.369941 0.741235 0.566874 0.128 Uiso 0.680(5) 1 calc R U P A 1
N1 N 0.2129(8) 0.5123(6) 0.7303(5) 0.087(2) Uani 0.680(5) 1 d D U P A 1
N2 N 0.2725(9) 0.5627(8) 0.5749(5) 0.099(2) Uani 0.680(5) 1 d D U P A 1
H2A H 0.224320 0.573724 0.535344 0.119 Uiso 0.680(5) 1 calc R U P A 1
N3 N 0.4857(9) 0.5984(8) 0.5935(5) 0.089(2) Uani 0.680(5) 1 d D U P A 1
N4 N 0.5924(8) 0.6145(8) 0.7024(5) 0.0785(17) Uani 0.680(5) 1 d D U P A 1
N5 N 0.3754(8) 0.5897(8) 0.8270(5) 0.076(2) Uani 0.680(5) 1 d D U P A 1
N6 N 0.1389(7) 0.6319(5) 0.8378(4) 0.0752(15) Uani 0.680(5) 1 d D U P A 1
H6 H 0.052359 0.610538 0.868100 0.090 Uiso 0.680(5) 1 calc R U P A 1
N7 N 0.2748(8) 0.6880(5) 0.6882(5) 0.095(2) Uani 0.680(5) 1 d D U P A 1
N8 N 0.4826(7) 0.4529(4) 0.7714(5) 0.0744(16) Uani 0.680(5) 1 d D U P A 1
C26 C 0.5932(6) 0.4206(5) 0.7278(4) 0.0785(18) Uani 0.680(5) 1 d D U P A 1
H26 H 0.634880 0.457966 0.669365 0.094 Uiso 0.680(5) 1 calc R U P A 1
C27 C 0.6480(7) 0.3405(5) 0.7606(5) 0.0837(18) Uani 0.680(5) 1 d D U P A 1
H27 H 0.724907 0.322135 0.726684 0.100 Uiso 0.680(5) 1 calc R U P A 1
C28 C 0.5879(8) 0.2866(6) 0.8450(6) 0.0869(16) Uani 0.680(5) 1 d D U P A 1
C29 C 0.6098(10) 0.1989(6) 0.9052(8) 0.110(2) Uani 0.680(5) 1 d D U P A 1
C30 C 0.7065(11) 0.1364(7) 0.8962(8) 0.143(3) Uani 0.680(5) 1 d D U P A 1
H30 H 0.774449 0.147613 0.843138 0.171 Uiso 0.680(5) 1 calc R U P A 1
C31 C 0.7007(15) 0.0579(9) 0.9665(9) 0.171(4) Uani 0.680(5) 1 d D U P A 1
H31 H 0.765202 0.013438 0.962785 0.205 Uiso 0.680(5) 1 calc R U P A 1
C32 C 0.5984(12) 0.0434(9) 1.0445(9) 0.165(4) Uani 0.680(5) 1 d D U P A 1
H32 H 0.596901 -0.011569 1.092198 0.198 Uiso 0.680(5) 1 calc R U P A 1
C33 C 0.5002(12) 0.1043(7) 1.0554(8) 0.142(3) Uani 0.680(5) 1 d D U P A 1
H33 H 0.431717 0.093481 1.108220 0.171 Uiso 0.680(5) 1 calc R U P A 1
C34 C 0.5106(9) 0.1828(7) 0.9826(6) 0.111(2) Uani 0.680(5) 1 d D U P A 1
N9 N 0.4291(7) 0.2561(5) 0.9728(5) 0.0977(17) Uani 0.680(5) 1 d D U P A 1
H9A H 0.359071 0.262139 1.012788 0.117 Uiso 0.680(5) 1 calc R U P A 1
C35 C 0.4759(8) 0.3169(6) 0.8910(6) 0.0828(16) Uani 0.680(5) 1 d D U P A 1
C36 C 0.4243(8) 0.3992(6) 0.8544(6) 0.0819(18) Uani 0.680(5) 1 d D U P A 1
H36 H 0.347508 0.418504 0.887596 0.098 Uiso 0.680(5) 1 calc R U P A 1
Ru1' Ru 0.4022(6) 0.5636(4) 0.7297(4) 0.0619(7) Uani 0.320(5) 1 d D U P A 2
C1' C 0.1218(19) 0.4579(12) 0.8293(12) 0.101(4) Uani 0.320(5) 1 d D U P A 2
H1' H 0.140498 0.461243 0.877468 0.122 Uiso 0.320(5) 1 calc R U P A 2
C2' C 0.011(2) 0.4040(13) 0.8433(12) 0.096(3) Uani 0.320(5) 1 d D U P A 2
H2' H -0.043518 0.371884 0.900492 0.115 Uiso 0.320(5) 1 calc R U P A 2
C3' C -0.022(2) 0.3959(14) 0.7762(12) 0.102(3) Uani 0.320(5) 1 d D U P A 2
H3' H -0.097826 0.359259 0.785579 0.122 Uiso 0.320(5) 1 calc R U P A 2
C4' C 0.0578(19) 0.4427(13) 0.6975(13) 0.100(3) Uani 0.320(5) 1 d D U P A 2
H4' H 0.041004 0.440353 0.648330 0.120 Uiso 0.320(5) 1 calc R U P A 2
C5' C 0.1652(17) 0.4942(12) 0.6889(11) 0.088(3) Uani 0.320(5) 1 d D U P A 2
C6' C 0.4068(18) 0.5683(17) 0.5593(10) 0.088(3) Uani 0.320(5) 1 d D U P A 2
C7' C 0.467(2) 0.5911(19) 0.4725(11) 0.097(3) Uani 0.320(5) 1 d D U P A 2
H7' H 0.412141 0.584855 0.438095 0.116 Uiso 0.320(5) 1 calc R U P A 2
C8' C 0.606(3) 0.623(2) 0.4365(14) 0.100(3) Uani 0.320(5) 1 d D U P A 2
H8' H 0.650886 0.632692 0.378904 0.120 Uiso 0.320(5) 1 calc R U P A 2
C9' C 0.681(3) 0.641(3) 0.4857(15) 0.099(4) Uani 0.320(5) 1 d D U P A 2
H9' H 0.771671 0.669409 0.460032 0.119 Uiso 0.320(5) 1 calc R U P A 2
C10' C 0.618(3) 0.615(5) 0.5723(18) 0.089(3) Uani 0.320(5) 1 d D U P A 2
C11' C 0.686(2) 0.628(4) 0.6323(17) 0.084(3) Uani 0.320(5) 1 d D U P A 2
C12' C 0.8229(19) 0.6539(16) 0.6232(13) 0.087(3) Uani 0.320(5) 1 d D U P A 2
H12' H 0.890482 0.670167 0.569193 0.104 Uiso 0.320(5) 1 calc R U P A 2
C13' C 0.8653(18) 0.6568(15) 0.6921(12) 0.083(3) Uani 0.320(5) 1 d D U P A 2
H13' H 0.962568 0.669971 0.685605 0.099 Uiso 0.320(5) 1 calc R U P A 2
C14' C 0.7656(17) 0.6404(15) 0.7686(13) 0.083(3) Uani 0.320(5) 1 d D U P A 2
H14' H 0.791536 0.643731 0.814945 0.099 Uiso 0.320(5) 1 calc R U P A 2
C15' C 0.6256(18) 0.619(2) 0.7756(13) 0.079(3) Uani 0.320(5) 1 d D U P A 2
C16' C 0.5071(19) 0.588(3) 0.8570(13) 0.075(3) Uani 0.320(5) 1 d D U P A 2
C17' C 0.505(3) 0.590(2) 0.9334(12) 0.081(3) Uani 0.320(5) 1 d D U P A 2
H17' H 0.591422 0.591869 0.948955 0.098 Uiso 0.320(5) 1 calc R U P A 2
C18' C 0.367(2) 0.5873(17) 0.9885(13) 0.079(3) Uani 0.320(5) 1 d D U P A 2
H18' H 0.361458 0.585962 1.043041 0.095 Uiso 0.320(5) 1 calc R U P A 2
C19' C 0.242(2) 0.5871(18) 0.9642(13) 0.083(3) Uani 0.320(5) 1 d D U P A 2
H19' H 0.150726 0.589679 0.999689 0.099 Uiso 0.320(5) 1 calc R U P A 2
C20' C 0.2519(18) 0.5829(17) 0.8859(11) 0.083(3) Uani 0.320(5) 1 d D U P A 2
C21' C 0.1602(13) 0.6712(9) 0.7652(8) 0.091(3) Uani 0.320(5) 1 d D U P A 2
C22' C 0.073(2) 0.7441(12) 0.7501(13) 0.105(4) Uani 0.320(5) 1 d D U P A 2
H22' H -0.006999 0.745230 0.793970 0.126 Uiso 0.320(5) 1 calc R U P A 2
C23' C 0.105(2) 0.8154(14) 0.6693(13) 0.112(4) Uani 0.320(5) 1 d D U P A 2
H23' H 0.046284 0.865474 0.658057 0.134 Uiso 0.320(5) 1 calc R U P A 2
C24' C 0.220(2) 0.8130(14) 0.6066(14) 0.122(4) Uani 0.320(5) 1 d D U P A 2
H24' H 0.243930 0.860499 0.551177 0.146 Uiso 0.320(5) 1 calc R U P A 2
C25' C 0.303(2) 0.7347(13) 0.6288(13) 0.102(3) Uani 0.320(5) 1 d D U P A 2
H25' H 0.384044 0.730553 0.586890 0.122 Uiso 0.320(5) 1 calc R U P A 2
N1' N 0.2046(15) 0.5060(11) 0.7489(10) 0.082(3) Uani 0.320(5) 1 d D U P A 2
N2' N 0.261(2) 0.5335(17) 0.6006(12) 0.099(3) Uani 0.320(5) 1 d D U P A 2
H2'1 H 0.216526 0.536461 0.562055 0.118 Uiso 0.320(5) 1 calc R U P A 2
N3' N 0.4801(18) 0.5819(16) 0.6072(9) 0.086(3) Uani 0.320(5) 1 d D U P A 2
N4' N 0.5938(15) 0.6056(16) 0.7122(11) 0.078(3) Uani 0.320(5) 1 d D U P A 2
N5' N 0.3812(16) 0.5799(15) 0.8384(11) 0.068(3) Uani 0.320(5) 1 d D U P A 2
N6' N 0.1356(15) 0.5889(10) 0.8517(9) 0.084(3) Uani 0.320(5) 1 d D U P A 2
H6' H 0.061991 0.553007 0.874492 0.101 Uiso 0.320(5) 1 calc R U P A 2
N7' N 0.2710(16) 0.6698(10) 0.7042(10) 0.095(3) Uani 0.320(5) 1 d D U P A 2
N8' N 0.4852(12) 0.4394(7) 0.7824(10) 0.077(3) Uani 0.320(5) 1 d D U P A 2
C26' C 0.4354(9) 0.3924(7) 0.8678(7) 0.075(2) Uani 0.320(5) 1 d D U P A 2
H26' H 0.367443 0.419257 0.897600 0.090 Uiso 0.320(5) 1 calc R U P A 2
C27' C 0.4715(10) 0.3133(8) 0.9137(8) 0.084(3) Uani 0.320(5) 1 d D U P A 2
H27' H 0.431715 0.283983 0.974088 0.101 Uiso 0.320(5) 1 calc R U P A 2
C28' C 0.5686(13) 0.2751(10) 0.8711(11) 0.094(3) Uani 0.320(5) 1 d D U P A 2
C29' C 0.6338(16) 0.1911(10) 0.8979(12) 0.115(3) Uani 0.320(5) 1 d D U P A 2
C30' C 0.618(2) 0.1204(13) 0.9780(13) 0.144(3) Uani 0.320(5) 1 d D U P A 2
H30' H 0.554534 0.122907 1.027372 0.173 Uiso 0.320(5) 1 calc R U P A 2
C31' C 0.696(2) 0.0464(14) 0.9855(17) 0.164(4) Uani 0.320(5) 1 d D U P A 2
H31' H 0.687144 -0.003015 1.039529 0.197 Uiso 0.320(5) 1 calc R U P A 2
C32' C 0.788(2) 0.0475(15) 0.9090(15) 0.167(5) Uani 0.320(5) 1 d D U P A 2
H32' H 0.842100 -0.002990 0.913184 0.200 Uiso 0.320(5) 1 calc R U P A 2
C33' C 0.8052(19) 0.1174(12) 0.8284(15) 0.153(5) Uani 0.320(5) 1 d D U P A 2
H33' H 0.868529 0.115314 0.778715 0.184 Uiso 0.320(5) 1 calc R U P A 2
C34' C 0.7252(15) 0.1906(11) 0.8237(12) 0.124(4) Uani 0.320(5) 1 d D U P A 2
N9' N 0.7175(13) 0.2712(9) 0.7533(9) 0.094(3) Uani 0.320(5) 1 d D U P A 2
H9'1 H 0.765389 0.286930 0.699359 0.113 Uiso 0.320(5) 1 calc R U P A 2
C35' C 0.6237(13) 0.3196(11) 0.7838(12) 0.084(3) Uani 0.320(5) 1 d D U P A 2
C36' C 0.5834(14) 0.4043(11) 0.7357(12) 0.076(3) Uani 0.320(5) 1 d D U P A 2
H36' H 0.621378 0.435159 0.675358 0.092 Uiso 0.320(5) 1 calc R U P A 2
Cl1 Cl -0.15330(14) 0.63762(16) 0.95943(10) 0.1204(7) Uani 1 1 d . . . . .
Cl2 Cl 0.1012(3) 0.6088(3) 0.43542(17) 0.1272(14) Uani 0.578(3) 1 d . U P B 1
Cl2' Cl 0.0723(6) 0.7240(6) 0.3929(4) 0.147(3) Uani 0.323(3) 1 d . U P C 2
Cl2C Cl 0.1585(19) 0.540(2) 0.4652(11) 0.131(4) Uani 0.100(3) 1 d . U P D 3
 
loop_
 _atom_site_aniso_label
 _atom_site_aniso_U_11
 _atom_site_aniso_U_22
 _atom_site_aniso_U_33
 _atom_site_aniso_U_23
 _atom_site_aniso_U_13
 _atom_site_aniso_U_12
Ru1 0.0387(5) 0.1307(15) 0.0792(13) -0.0634(11) -0.0156(6) 0.0040(6)
C1 0.059(3) 0.177(4) 0.061(4) -0.072(3) -0.008(3) -0.008(3)
C2 0.070(3) 0.179(5) 0.069(4) -0.077(4) -0.007(3) -0.015(3)
C3 0.066(4) 0.184(5) 0.069(4) -0.085(4) -0.004(3) -0.004(4)
C4 0.062(3) 0.183(5) 0.074(4) -0.081(4) -0.004(3) -0.007(3)
C5 0.051(3) 0.174(4) 0.064(4) -0.079(3) -0.008(3) -0.004(3)
C6 0.059(3) 0.183(5) 0.079(3) -0.080(3) -0.013(3) 0.006(4)
C7 0.062(3) 0.182(6) 0.076(4) -0.074(4) -0.014(3) 0.004(4)
C8 0.060(4) 0.174(6) 0.075(4) -0.060(4) -0.011(3) 0.000(4)
C9 0.053(4) 0.168(5) 0.076(3) -0.056(3) -0.017(3) 0.002(4)
C10 0.047(3) 0.154(4) 0.075(3) -0.058(3) -0.016(3) 0.005(3)
C11 0.048(3) 0.131(4) 0.075(3) -0.049(3) -0.015(2) 0.006(3)
C12 0.049(3) 0.120(5) 0.081(3) -0.053(3) -0.016(3) 0.008(3)
C13 0.045(3) 0.118(5) 0.091(3) -0.059(4) -0.016(3) 0.006(3)
C14 0.053(3) 0.115(5) 0.088(3) -0.064(3) -0.017(3) 0.002(3)
C15 0.048(3) 0.118(4) 0.082(3) -0.063(3) -0.014(2) 0.000(3)
C16 0.051(3) 0.117(4) 0.081(3) -0.059(3) -0.012(3) -0.001(3)
C17 0.056(3) 0.122(5) 0.089(4) -0.065(4) -0.013(3) -0.004(3)
C18 0.067(3) 0.126(6) 0.082(4) -0.064(4) -0.009(3) 0.000(4)
C19 0.056(3) 0.129(5) 0.075(3) -0.058(4) -0.013(3) 0.003(4)
C20 0.050(3) 0.124(4) 0.066(3) -0.055(3) -0.010(2) 0.007(3)
C21 0.061(3) 0.130(4) 0.083(3) -0.058(3) -0.023(3) 0.006(3)
C22 0.075(4) 0.136(5) 0.091(4) -0.053(4) -0.030(3) 0.011(3)
C23 0.085(4) 0.142(5) 0.111(5) -0.047(4) -0.037(4) 0.015(4)
C24 0.090(4) 0.152(5) 0.102(5) -0.038(4) -0.028(4) 0.003(4)
C25 0.072(4) 0.155(5) 0.096(5) -0.059(4) -0.021(4) 0.005(4)
N1 0.047(3) 0.174(4) 0.057(4) -0.065(3) -0.008(2) -0.007(3)
N2 0.059(3) 0.189(5) 0.066(3) -0.071(3) -0.011(3) -0.004(4)
N3 0.049(3) 0.162(5) 0.080(3) -0.077(3) -0.012(3) 0.006(3)
N4 0.046(2) 0.121(3) 0.078(3) -0.050(3) -0.018(2) 0.000(2)
N5 0.043(2) 0.114(4) 0.076(3) -0.047(3) -0.013(2) 0.003(2)
N6 0.051(2) 0.119(4) 0.075(3) -0.060(3) -0.016(2) 0.006(3)
N7 0.059(3) 0.140(4) 0.092(4) -0.052(4) -0.027(3) 0.003(3)
N8 0.047(2) 0.124(3) 0.073(3) -0.065(3) -0.007(2) -0.004(2)
C26 0.051(3) 0.125(4) 0.081(3) -0.068(3) -0.007(3) -0.004(3)
C27 0.053(3) 0.126(4) 0.092(4) -0.069(3) -0.012(3) 0.007(3)
C28 0.066(3) 0.126(3) 0.096(3) -0.071(3) -0.019(3) -0.002(3)
C29 0.094(4) 0.130(4) 0.115(4) -0.066(3) -0.018(3) 0.008(3)
C30 0.122(4) 0.143(4) 0.137(4) -0.055(4) -0.006(4) 0.020(4)
C31 0.146(5) 0.156(5) 0.152(6) -0.043(5) 0.003(5) 0.025(5)
C32 0.147(6) 0.155(6) 0.146(6) -0.047(5) -0.003(5) 0.022(5)
C33 0.130(6) 0.145(6) 0.133(6) -0.057(5) -0.011(5) 0.011(5)
C34 0.099(4) 0.131(4) 0.111(4) -0.064(3) -0.019(3) 0.003(4)
N9 0.086(4) 0.123(4) 0.095(3) -0.064(3) -0.005(3) -0.007(3)
C35 0.069(3) 0.121(4) 0.084(3) -0.068(3) -0.014(3) -0.009(3)
C36 0.056(3) 0.124(4) 0.080(3) -0.064(3) 0.000(3) -0.006(3)
Ru1' 0.0371(9) 0.1109(16) 0.0539(10) -0.0521(12) -0.0104(7) 0.0085(8)
C1' 0.060(4) 0.185(5) 0.067(6) -0.065(5) -0.007(4) -0.012(4)
C2' 0.065(4) 0.184(5) 0.063(6) -0.073(5) -0.015(5) -0.011(4)
C3' 0.069(5) 0.185(6) 0.071(6) -0.075(5) -0.007(5) -0.012(5)
C4' 0.065(4) 0.182(5) 0.068(5) -0.072(5) -0.006(4) -0.010(4)
C5' 0.055(4) 0.177(4) 0.061(4) -0.073(4) -0.016(4) -0.008(4)
C6' 0.052(4) 0.171(5) 0.065(4) -0.072(4) -0.015(4) 0.003(4)
C7' 0.057(4) 0.174(6) 0.072(5) -0.067(5) -0.011(4) 0.004(5)
C8' 0.059(5) 0.174(6) 0.073(5) -0.063(5) -0.011(4) 0.001(5)
C9' 0.051(5) 0.167(5) 0.077(4) -0.056(5) -0.010(4) 0.005(5)
C10' 0.050(4) 0.154(4) 0.074(4) -0.060(4) -0.016(4) 0.006(4)
C11' 0.047(4) 0.134(5) 0.076(4) -0.049(4) -0.017(4) 0.005(4)
C12' 0.050(4) 0.129(6) 0.079(4) -0.046(5) -0.015(4) 0.007(5)
C13' 0.043(4) 0.125(6) 0.086(4) -0.047(5) -0.024(4) 0.005(5)
C14' 0.049(4) 0.121(6) 0.087(4) -0.054(5) -0.016(4) 0.003(5)
C15' 0.047(4) 0.119(5) 0.083(4) -0.057(4) -0.012(3) 0.004(4)
C16' 0.050(4) 0.118(5) 0.078(4) -0.059(4) -0.016(4) -0.001(4)
C17' 0.058(4) 0.121(6) 0.079(5) -0.057(5) -0.012(4) -0.005(4)
C18' 0.064(4) 0.118(6) 0.079(5) -0.066(4) -0.011(4) -0.004(5)
C19' 0.057(4) 0.123(6) 0.078(5) -0.056(5) -0.009(4) 0.002(5)
C20' 0.052(4) 0.127(5) 0.072(4) -0.049(4) -0.011(4) 0.006(4)
C21' 0.066(4) 0.136(5) 0.084(4) -0.057(4) -0.021(4) 0.005(4)
C22' 0.079(5) 0.139(5) 0.097(5) -0.052(5) -0.024(5) 0.012(5)
C23' 0.093(5) 0.142(5) 0.099(6) -0.050(5) -0.029(5) 0.014(5)
C24' 0.086(5) 0.152(5) 0.109(6) -0.041(5) -0.025(5) 0.009(5)
C25' 0.067(5) 0.153(5) 0.091(5) -0.054(5) -0.028(5) 0.001(5)
N1' 0.051(4) 0.176(5) 0.053(5) -0.078(4) -0.011(4) -0.013(4)
N2' 0.059(4) 0.179(6) 0.075(5) -0.069(4) -0.015(4) -0.006(5)
N3' 0.047(4) 0.158(5) 0.074(4) -0.068(4) -0.016(4) 0.004(4)
N4' 0.047(4) 0.121(4) 0.075(4) -0.053(4) -0.013(3) 0.003(4)
N5' 0.049(4) 0.115(5) 0.065(4) -0.062(4) -0.012(3) 0.002(4)
N6' 0.051(4) 0.140(5) 0.072(4) -0.060(5) -0.011(3) 0.013(5)
N7' 0.064(4) 0.139(5) 0.091(4) -0.062(4) -0.016(4) 0.006(4)
N8' 0.053(4) 0.122(5) 0.078(4) -0.068(4) -0.005(4) 0.002(4)
C26' 0.058(4) 0.123(5) 0.073(4) -0.067(4) -0.012(4) -0.007(4)
C27' 0.069(4) 0.121(4) 0.085(4) -0.067(4) -0.012(4) -0.005(4)
C28' 0.077(4) 0.125(4) 0.097(4) -0.066(3) -0.017(3) -0.002(3)
C29' 0.097(4) 0.131(4) 0.116(4) -0.062(4) -0.015(4) 0.009(4)
C30' 0.125(5) 0.145(5) 0.134(5) -0.053(4) -0.008(4) 0.015(4)
C31' 0.140(6) 0.153(6) 0.149(6) -0.045(5) 0.000(5) 0.023(5)
C32' 0.138(6) 0.153(6) 0.153(6) -0.043(6) 0.000(6) 0.024(6)
C33' 0.126(7) 0.149(7) 0.144(7) -0.047(6) -0.006(7) 0.020(6)
C34' 0.103(5) 0.135(5) 0.124(5) -0.059(5) -0.013(5) 0.014(5)
N9' 0.073(5) 0.128(5) 0.098(5) -0.069(4) -0.015(4) 0.009(4)
C35' 0.056(4) 0.123(5) 0.094(4) -0.066(4) -0.018(4) 0.000(4)
C36' 0.050(4) 0.121(5) 0.083(4) -0.068(4) -0.010(4) -0.006(4)
Cl1 0.0518(6) 0.249(2) 0.0894(8) -0.1037(12) -0.0041(6) -0.0064(9)
Cl2 0.0527(12) 0.283(4) 0.0759(13) -0.105(2) -0.0116(10) -0.0093(17)
Cl2' 0.073(3) 0.245(7) 0.101(3) -0.074(4) 0.000(2) 0.024(4)
Cl2C 0.065(7) 0.272(10) 0.085(6) -0.104(7) -0.011(5) -0.009(7)
 
_geom_special_details
;
 All esds (except the esd in the dihedral angle between two l.s. planes)
 are estimated using the full covariance matrix.  The cell esds are taken
 into account individually in the estimation of esds in distances, angles
 and torsion angles; correlations between esds in cell parameters are only
 used when they are defined by crystal symmetry.  An approximate (isotropic)
 treatment of cell esds is used for estimating esds involving l.s. planes.
;
 
loop_
 _geom_bond_atom_site_label_1
 _geom_bond_atom_site_label_2
 _geom_bond_distance
 _geom_bond_site_symmetry_2
 _geom_bond_publ_flag
Ru1 N4 1.973(6) . ?
Ru1 N3 2.017(6) . ?
Ru1 N5 2.033(7) . ?
Ru1 N7 2.047(8) . ?
Ru1 N1 2.099(7) . ?
Ru1 N8 2.118(7) . ?
C1 N1 1.365(9) . ?
C1 C2 1.395(10) . ?
C1 H1 0.9500 . ?
C2 C3 1.373(10) . ?
C2 H2 0.9500 . ?
C3 C4 1.328(10) . ?
C3 H3 0.9500 . ?
C4 C5 1.377(10) . ?
C4 H4 0.9500 . ?
C5 N1 1.336(9) . ?
C5 N2 1.463(11) . ?
C6 N3 1.323(9) . ?
C6 C7 1.388(11) . ?
C6 N2 1.455(11) . ?
C7 C8 1.370(12) . ?
C7 H7 0.9500 . ?
C8 C9 1.409(11) . ?
C8 H8 0.9500 . ?
C9 C10 1.377(10) . ?
C9 H9 0.9500 . ?
C10 N3 1.357(10) . ?
C10 C11 1.478(10) . ?
C11 N4 1.372(10) . ?
C11 C12 1.381(10) . ?
C12 C13 1.401(10) . ?
C12 H12 0.9500 . ?
C13 C14 1.379(10) . ?
C13 H13 0.9500 . ?
C14 C15 1.398(9) . ?
C14 H14 0.9500 . ?
C15 N4 1.360(10) . ?
C15 C16 1.499(10) . ?
C16 C17 1.366(10) . ?
C16 N5 1.390(9) . ?
C17 C18 1.402(10) . ?
C17 H17 0.9500 . ?
C18 C19 1.369(10) . ?
C18 H18 0.9500 . ?
C19 C20 1.407(9) . ?
C19 H19 0.9500 . ?
C20 N5 1.333(8) . ?
C20 N6 1.358(8) . ?
C21 N7 1.336(7) . ?
C21 C22 1.399(10) . ?
C21 N6 1.467(9) . ?
C22 C23 1.378(11) . ?
C22 H22 0.9500 . ?
C23 C24 1.354(11) . ?
C23 H23 0.9500 . ?
C24 C25 1.437(12) . ?
C24 H24 0.9500 . ?
C25 N7 1.295(8) . ?
C25 H25 0.9500 . ?
N2 H2A 0.8800 . ?
N6 H6 0.8800 . ?
N8 C36 1.350(12) . ?
N8 C26 1.370(10) . ?
C26 C27 1.349(10) . ?
C26 H26 0.9500 . ?
C27 C28 1.372(12) . ?
C27 H27 0.9500 . ?
C28 C35 1.382(13) . ?
C28 C29 1.447(13) . ?
C29 C30 1.385(12) . ?
C29 C34 1.386(13) . ?
C30 C31 1.371(13) . ?
C30 H30 0.9500 . ?
C31 C32 1.413(15) . ?
C31 H31 0.9500 . ?
C32 C33 1.384(14) . ?
C32 H32 0.9500 . ?
C33 C34 1.389(13) . ?
C33 H33 0.9500 . ?
C34 N9 1.383(13) . ?
N9 C35 1.352(12) . ?
N9 H9A 0.8800 . ?
C35 C36 1.373(14) . ?
C36 H36 0.9500 . ?
Ru1' N4' 1.948(11) . ?
Ru1' N3' 2.006(11) . ?
Ru1' N5' 2.041(10) . ?
Ru1' N7' 2.053(12) . ?
Ru1' N8' 2.086(11) . ?
Ru1' N1' 2.117(11) . ?
C1' N1' 1.368(14) . ?
C1' C2' 1.395(14) . ?
C1' H1' 0.9500 . ?
C2' C3' 1.382(14) . ?
C2' H2' 0.9500 . ?
C3' C4' 1.334(14) . ?
C3' H3' 0.9500 . ?
C4' C5' 1.374(13) . ?
C4' H4' 0.9500 . ?
C5' N1' 1.323(13) . ?
C5' N2' 1.491(17) . ?
C6' N3' 1.345(13) . ?
C6' C7' 1.387(16) . ?
C6' N2' 1.453(16) . ?
C7' C8' 1.373(17) . ?
C7' H7' 0.9500 . ?
C8' C9' 1.418(17) . ?
C8' H8' 0.9500 . ?
C9' C10' 1.383(16) . ?
C9' H9' 0.9500 . ?
C10' N3' 1.371(14) . ?
C10' C11' 1.492(14) . ?
C11' N4' 1.375(14) . ?
C11' C12' 1.384(15) . ?
C12' C13' 1.412(16) . ?
C12' H12' 0.9500 . ?
C13' C14' 1.377(16) . ?
C13' H13' 0.9500 . ?
C14' C15' 1.391(14) . ?
C14' H14' 0.9500 . ?
C15' N4' 1.361(15) . ?
C15' C16' 1.508(15) . ?
C16' C17' 1.367(15) . ?
C16' N5' 1.370(14) . ?
C17' C18' 1.418(15) . ?
C17' H17' 0.9500 . ?
C18' C19' 1.374(15) . ?
C18' H18' 0.9500 . ?
C19' C20' 1.412(15) . ?
C19' H19' 0.9500 . ?
C20' N5' 1.318(14) . ?
C20' N6' 1.374(14) . ?
C21' N7' 1.317(11) . ?
C21' C22' 1.395(14) . ?
C21' N6' 1.545(15) . ?
C22' C23' 1.399(14) . ?
C22' H22' 0.9500 . ?
C23' C24' 1.366(15) . ?
C23' H23' 0.9500 . ?
C24' C25' 1.443(15) . ?
C24' H24' 0.9500 . ?
C25' N7' 1.294(11) . ?
C25' H25' 0.9500 . ?
N2' H2'1 0.8800 . ?
N6' H6' 0.8800 . ?
N8' C26' 1.345(16) . ?
N8' C36' 1.370(18) . ?
C26' C27' 1.307(14) . ?
C26' H26' 0.9500 . ?
C27' C28' 1.355(17) . ?
C27' H27' 0.9500 . ?
C28' C35' 1.375(19) . ?
C28' C29' 1.439(17) . ?
C29' C30' 1.388(15) . ?
C29' C34' 1.389(16) . ?
C30' C31' 1.380(15) . ?
C30' H30' 0.9500 . ?
C31' C32' 1.418(17) . ?
C31' H31' 0.9500 . ?
C32' C33' 1.386(16) . ?
C32' H32' 0.9500 . ?
C33' C34' 1.391(15) . ?
C33' H33' 0.9500 . ?
C34' N9' 1.410(18) . ?
N9' C35' 1.342(17) . ?
N9' H9'1 0.8800 . ?
C35' C36' 1.400(19) . ?
C36' H36' 0.9500 . ?
 
loop_
 _geom_angle_atom_site_label_1
 _geom_angle_atom_site_label_2
 _geom_angle_atom_site_label_3
 _geom_angle
 _geom_angle_site_symmetry_1
 _geom_angle_site_symmetry_3
 _geom_angle_publ_flag
N4 Ru1 N3 79.3(3) . . ?
N4 Ru1 N5 78.3(3) . . ?
N3 Ru1 N5 156.2(4) . . ?
N4 Ru1 N7 105.0(4) . . ?
N3 Ru1 N7 97.1(4) . . ?
N5 Ru1 N7 81.1(3) . . ?
N4 Ru1 N1 166.0(4) . . ?
N3 Ru1 N1 95.8(3) . . ?
N5 Ru1 N1 107.9(3) . . ?
N7 Ru1 N1 88.5(3) . . ?
N4 Ru1 N8 83.3(4) . . ?
N3 Ru1 N8 94.4(4) . . ?
N5 Ru1 N8 90.9(4) . . ?
N7 Ru1 N8 166.8(3) . . ?
N1 Ru1 N8 84.0(3) . . ?
N1 C1 C2 122.4(7) . . ?
N1 C1 H1 118.8 . . ?
C2 C1 H1 118.8 . . ?
C3 C2 C1 117.2(8) . . ?
C3 C2 H2 121.4 . . ?
C1 C2 H2 121.4 . . ?
C4 C3 C2 122.1(8) . . ?
C4 C3 H3 119.0 . . ?
C2 C3 H3 119.0 . . ?
C3 C4 C5 117.6(8) . . ?
C3 C4 H4 121.2 . . ?
C5 C4 H4 121.2 . . ?
N1 C5 C4 124.8(7) . . ?
N1 C5 N2 120.1(7) . . ?
C4 C5 N2 114.9(7) . . ?
N3 C6 C7 122.4(8) . . ?
N3 C6 N2 114.8(8) . . ?
C7 C6 N2 121.7(7) . . ?
C8 C7 C6 119.5(8) . . ?
C8 C7 H7 120.2 . . ?
C6 C7 H7 120.2 . . ?
C7 C8 C9 119.3(8) . . ?
C7 C8 H8 120.4 . . ?
C9 C8 H8 120.4 . . ?
C10 C9 C8 116.7(9) . . ?
C10 C9 H9 121.6 . . ?
C8 C9 H9 121.6 . . ?
N3 C10 C9 123.9(7) . . ?
N3 C10 C11 113.6(7) . . ?
C9 C10 C11 122.5(8) . . ?
N4 C11 C12 121.6(8) . . ?
N4 C11 C10 112.0(8) . . ?
C12 C11 C10 126.4(9) . . ?
C11 C12 C13 117.2(7) . . ?
C11 C12 H12 121.4 . . ?
C13 C12 H12 121.4 . . ?
C14 C13 C12 121.5(7) . . ?
C14 C13 H13 119.2 . . ?
C12 C13 H13 119.2 . . ?
C13 C14 C15 119.0(7) . . ?
C13 C14 H14 120.5 . . ?
C15 C14 H14 120.5 . . ?
N4 C15 C14 119.5(7) . . ?
N4 C15 C16 110.8(7) . . ?
C14 C15 C16 128.3(7) . . ?
C17 C16 N5 122.9(7) . . ?
C17 C16 C15 124.8(7) . . ?
N5 C16 C15 112.2(7) . . ?
C16 C17 C18 118.2(8) . . ?
C16 C17 H17 120.9 . . ?
C18 C17 H17 120.9 . . ?
C19 C18 C17 120.3(8) . . ?
C19 C18 H18 119.8 . . ?
C17 C18 H18 119.8 . . ?
C18 C19 C20 117.4(8) . . ?
C18 C19 H19 121.3 . . ?
C20 C19 H19 121.3 . . ?
N5 C20 N6 116.4(6) . . ?
N5 C20 C19 123.6(7) . . ?
N6 C20 C19 119.2(7) . . ?
N7 C21 C22 123.4(7) . . ?
N7 C21 N6 120.4(7) . . ?
C22 C21 N6 116.2(7) . . ?
C23 C22 C21 117.7(9) . . ?
C23 C22 H22 121.1 . . ?
C21 C22 H22 121.1 . . ?
C24 C23 C22 120.2(10) . . ?
C24 C23 H23 119.9 . . ?
C22 C23 H23 119.9 . . ?
C23 C24 C25 117.4(9) . . ?
C23 C24 H24 121.3 . . ?
C25 C24 H24 121.3 . . ?
N7 C25 C24 123.5(9) . . ?
N7 C25 H25 118.3 . . ?
C24 C25 H25 118.3 . . ?
C5 N1 C1 115.8(7) . . ?
C5 N1 Ru1 119.5(6) . . ?
C1 N1 Ru1 124.3(6) . . ?
C6 N2 C5 136.8(7) . . ?
C6 N2 H2A 111.6 . . ?
C5 N2 H2A 111.6 . . ?
C6 N3 C10 117.7(7) . . ?
C6 N3 Ru1 125.6(6) . . ?
C10 N3 Ru1 116.2(5) . . ?
C15 N4 C11 120.4(8) . . ?
C15 N4 Ru1 117.7(5) . . ?
C11 N4 Ru1 117.4(6) . . ?
C20 N5 C16 115.9(7) . . ?
C20 N5 Ru1 126.8(5) . . ?
C16 N5 Ru1 115.6(5) . . ?
C20 N6 C21 118.1(6) . . ?
C20 N6 H6 120.9 . . ?
C21 N6 H6 120.9 . . ?
C25 N7 C21 117.8(8) . . ?
C25 N7 Ru1 119.9(6) . . ?
C21 N7 Ru1 121.2(6) . . ?
C36 N8 C26 116.6(7) . . ?
C36 N8 Ru1 118.9(6) . . ?
C26 N8 Ru1 124.4(6) . . ?
C27 C26 N8 125.7(7) . . ?
C27 C26 H26 117.2 . . ?
N8 C26 H26 117.2 . . ?
C26 C27 C28 117.1(7) . . ?
C26 C27 H27 121.4 . . ?
C28 C27 H27 121.4 . . ?
C27 C28 C35 118.8(8) . . ?
C27 C28 C29 136.4(9) . . ?
C35 C28 C29 104.8(9) . . ?
C30 C29 C34 121.3(11) . . ?
C30 C29 C28 131.4(11) . . ?
C34 C29 C28 107.2(9) . . ?
C31 C30 C29 117.6(12) . . ?
C31 C30 H30 121.2 . . ?
C29 C30 H30 121.2 . . ?
C30 C31 C32 119.8(14) . . ?
C30 C31 H31 120.1 . . ?
C32 C31 H31 120.1 . . ?
C33 C32 C31 123.9(14) . . ?
C33 C32 H32 118.0 . . ?
C31 C32 H32 118.0 . . ?
C32 C33 C34 114.1(12) . . ?
C32 C33 H33 122.9 . . ?
C34 C33 H33 122.9 . . ?
N9 C34 C29 108.6(9) . . ?
N9 C34 C33 128.1(10) . . ?
C29 C34 C33 123.2(10) . . ?
C35 N9 C34 107.9(8) . . ?
C35 N9 H9A 126.0 . . ?
C34 N9 H9A 126.0 . . ?
N9 C35 C36 127.0(8) . . ?
N9 C35 C28 111.4(9) . . ?
C36 C35 C28 121.7(8) . . ?
N8 C36 C35 120.1(8) . . ?
N8 C36 H36 119.9 . . ?
C35 C36 H36 119.9 . . ?
N4' Ru1' N3' 81.9(6) . . ?
N4' Ru1' N5' 78.3(6) . . ?
N3' Ru1' N5' 158.1(8) . . ?
N4' Ru1' N7' 105.3(9) . . ?
N3' Ru1' N7' 97.1(8) . . ?
N5' Ru1' N7' 79.5(7) . . ?
N4' Ru1' N8' 87.2(8) . . ?
N3' Ru1' N8' 94.2(8) . . ?
N5' Ru1' N8' 94.0(7) . . ?
N7' Ru1' N8' 164.1(6) . . ?
N4' Ru1' N1' 174.1(9) . . ?
N3' Ru1' N1' 96.2(6) . . ?
N5' Ru1' N1' 104.4(6) . . ?
N7' Ru1' N1' 80.5(7) . . ?
N8' Ru1' N1' 87.3(6) . . ?
N1' C1' C2' 122.5(15) . . ?
N1' C1' H1' 118.7 . . ?
C2' C1' H1' 118.7 . . ?
C3' C2' C1' 121.8(15) . . ?
C3' C2' H2' 119.1 . . ?
C1' C2' H2' 119.1 . . ?
C4' C3' C2' 116.2(16) . . ?
C4' C3' H3' 121.9 . . ?
C2' C3' H3' 121.9 . . ?
C3' C4' C5' 118.6(16) . . ?
C3' C4' H4' 120.7 . . ?
C5' C4' H4' 120.7 . . ?
N1' C5' C4' 129.5(14) . . ?
N1' C5' N2' 116.0(13) . . ?
C4' C5' N2' 114.0(13) . . ?
N3' C6' C7' 120.5(13) . . ?
N3' C6' N2' 117.5(13) . . ?
C7' C6' N2' 121.9(13) . . ?
C8' C7' C6' 119.8(15) . . ?
C8' C7' H7' 120.1 . . ?
C6' C7' H7' 120.1 . . ?
C7' C8' C9' 119.7(16) . . ?
C7' C8' H8' 120.2 . . ?
C9' C8' H8' 120.2 . . ?
C10' C9' C8' 117.9(18) . . ?
C10' C9' H9' 121.1 . . ?
C8' C9' H9' 121.1 . . ?
N3' C10' C9' 120.9(13) . . ?
N3' C10' C11' 115.1(12) . . ?
C9' C10' C11' 123.7(17) . . ?
N4' C11' C12' 115.8(13) . . ?
N4' C11' C10' 112.0(12) . . ?
C12' C11' C10' 132.1(14) . . ?
C11' C12' C13' 121.8(15) . . ?
C11' C12' H12' 119.1 . . ?
C13' C12' H12' 119.1 . . ?
C14' C13' C12' 120.0(14) . . ?
C14' C13' H13' 120.0 . . ?
C12' C13' H13' 120.0 . . ?
C13' C14' C15' 117.7(15) . . ?
C13' C14' H14' 121.1 . . ?
C15' C14' H14' 121.1 . . ?
N4' C15' C14' 120.4(13) . . ?
N4' C15' C16' 112.8(13) . . ?
C14' C15' C16' 125.4(14) . . ?
C17' C16' N5' 120.4(13) . . ?
C17' C16' C15' 128.3(15) . . ?
N5' C16' C15' 109.2(13) . . ?
C16' C17' C18' 117.1(15) . . ?
C16' C17' H17' 121.4 . . ?
C18' C17' H17' 121.4 . . ?
C19' C18' C17' 121.0(15) . . ?
C19' C18' H18' 119.5 . . ?
C17' C18' H18' 119.5 . . ?
C18' C19' C20' 119.1(15) . . ?
C18' C19' H19' 120.5 . . ?
C20' C19' H19' 120.5 . . ?
N5' C20' N6' 117.0(13) . . ?
N5' C20' C19' 118.4(13) . . ?
N6' C20' C19' 124.3(14) . . ?
N7' C21' C22' 120.3(13) . . ?
N7' C21' N6' 116.0(12) . . ?
C22' C21' N6' 123.7(12) . . ?
C21' C22' C23' 119.1(15) . . ?
C21' C22' H22' 120.4 . . ?
C23' C22' H22' 120.4 . . ?
C24' C23' C22' 119.9(17) . . ?
C24' C23' H23' 120.0 . . ?
C22' C23' H23' 120.0 . . ?
C23' C24' C25' 116.6(17) . . ?
C23' C24' H24' 121.7 . . ?
C25' C24' H24' 121.7 . . ?
N7' C25' C24' 122.0(16) . . ?
N7' C25' H25' 119.0 . . ?
C24' C25' H25' 119.0 . . ?
C5' N1' C1' 111.4(12) . . ?
C5' N1' Ru1' 124.3(10) . . ?
C1' N1' Ru1' 122.4(10) . . ?
C6' N2' C5' 138.8(14) . . ?
C6' N2' H2'1 110.6 . . ?
C5' N2' H2'1 110.6 . . ?
C6' N3' C10' 120.7(12) . . ?
C6' N3' Ru1' 125.6(10) . . ?
C10' N3' Ru1' 113.6(10) . . ?
C15' N4' C11' 123.2(13) . . ?
C15' N4' Ru1' 119.3(10) . . ?
C11' N4' Ru1' 117.3(10) . . ?
C20' N5' C16' 123.4(12) . . ?
C20' N5' Ru1' 120.3(11) . . ?
C16' N5' Ru1' 116.3(10) . . ?
C20' N6' C21' 106.2(12) . . ?
C20' N6' H6' 126.9 . . ?
C21' N6' H6' 126.9 . . ?
C25' N7' C21' 122.1(14) . . ?
C25' N7' Ru1' 118.4(11) . . ?
C21' N7' Ru1' 119.5(10) . . ?
C26' N8' C36' 119.7(11) . . ?
C26' N8' Ru1' 116.0(10) . . ?
C36' N8' Ru1' 124.3(11) . . ?
C27' C26' N8' 126.3(11) . . ?
C27' C26' H26' 116.9 . . ?
N8' C26' H26' 116.9 . . ?
C26' C27' C28' 116.7(11) . . ?
C26' C27' H27' 121.6 . . ?
C28' C27' H27' 121.6 . . ?
C27' C28' C35' 119.9(13) . . ?
C27' C28' C29' 133.3(15) . . ?
C35' C28' C29' 106.8(14) . . ?
C30' C29' C34' 122.3(16) . . ?
C30' C29' C28' 131.8(18) . . ?
C34' C29' C28' 105.9(14) . . ?
C31' C30' C29' 119.7(19) . . ?
C31' C30' H30' 120.2 . . ?
C29' C30' H30' 120.2 . . ?
C30' C31' C32' 117(2) . . ?
C30' C31' H31' 121.6 . . ?
C32' C31' H31' 121.6 . . ?
C33' C32' C31' 124(2) . . ?
C33' C32' H32' 117.8 . . ?
C31' C32' H32' 117.8 . . ?
C32' C33' C34' 116.9(19) . . ?
C32' C33' H33' 121.6 . . ?
C34' C33' H33' 121.6 . . ?
C29' C34' C33' 119.9(16) . . ?
C29' C34' N9' 108.9(13) . . ?
C33' C34' N9' 131.2(16) . . ?
C35' N9' C34' 107.2(13) . . ?
C35' N9' H9'1 126.4 . . ?
C34' N9' H9'1 126.4 . . ?
N9' C35' C28' 111.2(14) . . ?
N9' C35' C36' 126.4(15) . . ?
C28' C35' C36' 122.4(15) . . ?
N8' C36' C35' 114.9(14) . . ?
N8' C36' H36' 122.5 . . ?
C35' C36' H36' 122.5 . . ?
 
loop_
 _geom_torsion_atom_site_label_1
 _geom_torsion_atom_site_label_2
 _geom_torsion_atom_site_label_3
 _geom_torsion_atom_site_label_4
 _geom_torsion
 _geom_torsion_site_symmetry_1
 _geom_torsion_site_symmetry_2
 _geom_torsion_site_symmetry_3
 _geom_torsion_site_symmetry_4
 _geom_torsion_publ_flag
N1 C1 C2 C3 -0.11(15) . . . . ?
C1 C2 C3 C4 0.2(4) . . . . ?
C2 C3 C4 C5 0.0(5) . . . . ?
C3 C4 C5 N1 -0.4(5) . . . . ?
C3 C4 C5 N2 -175.8(9) . . . . ?
N3 C6 C7 C8 5(2) . . . . ?
N2 C6 C7 C8 -162.3(13) . . . . ?
C6 C7 C8 C9 -3(2) . . . . ?
C7 C8 C9 C10 -3(3) . . . . ?
C8 C9 C10 N3 7(4) . . . . ?
C8 C9 C10 C11 -173(3) . . . . ?
N3 C10 C11 N4 -10(4) . . . . ?
C9 C10 C11 N4 170(3) . . . . ?
N3 C10 C11 C12 168(2) . . . . ?
C9 C10 C11 C12 -11(5) . . . . ?
N4 C11 C12 C13 2(3) . . . . ?
C10 C11 C12 C13 -177(2) . . . . ?
C11 C12 C13 C14 2.6(18) . . . . ?
C12 C13 C14 C15 -0.4(15) . . . . ?
C13 C14 C15 N4 -6.4(17) . . . . ?
C13 C14 C15 C16 -171.7(14) . . . . ?
N4 C15 C16 C17 -162.2(13) . . . . ?
C14 C15 C16 C17 4(2) . . . . ?
N4 C15 C16 N5 14.9(18) . . . . ?
C14 C15 C16 N5 -178.7(12) . . . . ?
N5 C16 C17 C18 -2(2) . . . . ?
C15 C16 C17 C18 174.8(14) . . . . ?
C16 C17 C18 C19 -5.3(17) . . . . ?
C17 C18 C19 C20 2.3(15) . . . . ?
C18 C19 C20 N5 8.9(16) . . . . ?
C18 C19 C20 N6 -160.8(9) . . . . ?
N7 C21 C22 C23 -0.1(2) . . . . ?
N6 C21 C22 C23 179.95(13) . . . . ?
C21 C22 C23 C24 0.2(3) . . . . ?
C22 C23 C24 C25 -0.2(4) . . . . ?
C23 C24 C25 N7 0.3(4) . . . . ?
C4 C5 N1 C1 0.5(4) . . . . ?
N2 C5 N1 C1 175.6(9) . . . . ?
C4 C5 N1 Ru1 173.9(6) . . . . ?
N2 C5 N1 Ru1 -10.9(9) . . . . ?
C2 C1 N1 C5 -0.22(15) . . . . ?
C2 C1 N1 Ru1 -173.3(6) . . . . ?
N3 C6 N2 C5 -8(2) . . . . ?
C7 C6 N2 C5 159.5(13) . . . . ?
N1 C5 N2 C6 26.4(18) . . . . ?
C4 C5 N2 C6 -157.9(13) . . . . ?
C7 C6 N3 C10 0(3) . . . . ?
N2 C6 N3 C10 168(2) . . . . ?
C7 C6 N3 Ru1 171.2(10) . . . . ?
N2 C6 N3 Ru1 -21.0(17) . . . . ?
C9 C10 N3 C6 -6(4) . . . . ?
C11 C10 N3 C6 174(2) . . . . ?
C9 C10 N3 Ru1 -178(2) . . . . ?
C11 C10 N3 Ru1 2(3) . . . . ?
C14 C15 N4 C11 11(2) . . . . ?
C16 C15 N4 C11 178.6(16) . . . . ?
C14 C15 N4 Ru1 166.4(8) . . . . ?
C16 C15 N4 Ru1 -25.8(16) . . . . ?
C12 C11 N4 C15 -9(3) . . . . ?
C10 C11 N4 C15 170(2) . . . . ?
C12 C11 N4 Ru1 -164.3(15) . . . . ?
C10 C11 N4 Ru1 15(3) . . . . ?
N6 C20 N5 C16 154.2(11) . . . . ?
C19 C20 N5 C16 -15.7(16) . . . . ?
N6 C20 N5 Ru1 -10.3(14) . . . . ?
C19 C20 N5 Ru1 179.8(8) . . . . ?
C17 C16 N5 C20 12.2(19) . . . . ?
C15 C16 N5 C20 -164.9(12) . . . . ?
C17 C16 N5 Ru1 178.5(11) . . . . ?
C15 C16 N5 Ru1 1.3(16) . . . . ?
N5 C20 N6 C21 -44.5(12) . . . . ?
C19 C20 N6 C21 125.9(8) . . . . ?
N7 C21 N6 C20 44.2(7) . . . . ?
C22 C21 N6 C20 -135.8(7) . . . . ?
C24 C25 N7 C21 -0.2(4) . . . . ?
C24 C25 N7 Ru1 167.9(6) . . . . ?
C22 C21 N7 C25 0.1(3) . . . . ?
N6 C21 N7 C25 -179.95(19) . . . . ?
C22 C21 N7 Ru1 -167.8(6) . . . . ?
N6 C21 N7 Ru1 12.2(6) . . . . ?
C36 N8 C26 C27 0.07(16) . . . . ?
Ru1 N8 C26 C27 -178.2(3) . . . . ?
N8 C26 C27 C28 -0.09(15) . . . . ?
C26 C27 C28 C35 0.2(3) . . . . ?
C26 C27 C28 C29 179.8(3) . . . . ?
C27 C28 C29 C30 0.3(7) . . . . ?
C35 C28 C29 C30 180.0(4) . . . . ?
C27 C28 C29 C34 -179.9(3) . . . . ?
C35 C28 C29 C34 -0.2(4) . . . . ?
C34 C29 C30 C31 0.1(5) . . . . ?
C28 C29 C30 C31 179.9(3) . . . . ?
C29 C30 C31 C32 0.0(5) . . . . ?
C30 C31 C32 C33 0.2(5) . . . . ?
C31 C32 C33 C34 -0.3(5) . . . . ?
C30 C29 C34 N9 179.9(3) . . . . ?
C28 C29 C34 N9 0.1(4) . . . . ?
C30 C29 C34 C33 -0.3(5) . . . . ?
C28 C29 C34 C33 179.9(3) . . . . ?
C32 C33 C34 N9 -179.8(3) . . . . ?
C32 C33 C34 C29 0.4(5) . . . . ?
C29 C34 N9 C35 0.1(4) . . . . ?
C33 C34 N9 C35 -179.7(3) . . . . ?
C34 N9 C35 C36 -179.9(3) . . . . ?
C34 N9 C35 C28 -0.2(4) . . . . ?
C27 C28 C35 N9 180.0(3) . . . . ?
C29 C28 C35 N9 0.2(4) . . . . ?
C27 C28 C35 C36 -0.3(5) . . . . ?
C29 C28 C35 C36 180.0(3) . . . . ?
C26 N8 C36 C35 -0.2(3) . . . . ?
Ru1 N8 C36 C35 178.2(4) . . . . ?
N9 C35 C36 N8 179.9(3) . . . . ?
C28 C35 C36 N8 0.3(5) . . . . ?
N1' C1' C2' C3' 0.00(16) . . . . ?
C1' C2' C3' C4' 0.0(3) . . . . ?
C2' C3' C4' C5' 0.1(4) . . . . ?
C3' C4' C5' N1' -0.1(5) . . . . ?
C3' C4' C5' N2' 171.6(18) . . . . ?
N3' C6' C7' C8' 4(4) . . . . ?
N2' C6' C7' C8' -179(3) . . . . ?
C6' C7' C8' C9' -7(5) . . . . ?
C7' C8' C9' C10' 8(7) . . . . ?
C8' C9' C10' N3' -7(9) . . . . ?
C8' C9' C10' C11' 179(6) . . . . ?
N3' C10' C11' N4' -2(8) . . . . ?
C9' C10' C11' N4' 173(6) . . . . ?
N3' C10' C11' C12' 175(5) . . . . ?
C9' C10' C11' C12' -10(11) . . . . ?
N4' C11' C12' C13' 0(6) . . . . ?
C10' C11' C12' C13' -176(6) . . . . ?
C11' C12' C13' C14' -5(4) . . . . ?
C12' C13' C14' C15' 2(3) . . . . ?
C13' C14' C15' N4' 7(4) . . . . ?
C13' C14' C15' C16' 172(3) . . . . ?
N4' C15' C16' C17' 178(3) . . . . ?
C14' C15' C16' C17' 12(6) . . . . ?
N4' C15' C16' N5' -18(4) . . . . ?
C14' C15' C16' N5' 175(3) . . . . ?
N5' C16' C17' C18' -4(4) . . . . ?
C15' C16' C17' C18' 158(3) . . . . ?
C16' C17' C18' C19' -2(4) . . . . ?
C17' C18' C19' C20' 4(4) . . . . ?
C18' C19' C20' N5' 0(4) . . . . ?
C18' C19' C20' N6' -175(2) . . . . ?
N7' C21' C22' C23' 0.0(2) . . . . ?
N6' C21' C22' C23' 179.98(14) . . . . ?
C21' C22' C23' C24' 0.1(3) . . . . ?
C22' C23' C24' C25' 0.0(4) . . . . ?
C23' C24' C25' N7' -0.1(4) . . . . ?
C4' C5' N1' C1' 0.1(4) . . . . ?
N2' C5' N1' C1' -171.5(18) . . . . ?
C4' C5' N1' Ru1' 164.5(13) . . . . ?
N2' C5' N1' Ru1' -7.0(19) . . . . ?
C2' C1' N1' C5' -0.03(15) . . . . ?
C2' C1' N1' Ru1' -164.8(13) . . . . ?
N3' C6' N2' C5' -11(5) . . . . ?
C7' C6' N2' C5' 172(3) . . . . ?
N1' C5' N2' C6' 17(4) . . . . ?
C4' C5' N2' C6' -156(3) . . . . ?
C7' C6' N3' C10' -3(5) . . . . ?
N2' C6' N3' C10' -180(4) . . . . ?
C7' C6' N3' Ru1' 174(2) . . . . ?
N2' C6' N3' Ru1' -3(4) . . . . ?
C9' C10' N3' C6' 4(9) . . . . ?
C11' C10' N3' C6' 179(4) . . . . ?
C9' C10' N3' Ru1' -173(5) . . . . ?
C11' C10' N3' Ru1' 2(7) . . . . ?
C14' C15' N4' C11' -13(5) . . . . ?
C16' C15' N4' C11' 180(4) . . . . ?
C14' C15' N4' Ru1' 173.5(19) . . . . ?
C16' C15' N4' Ru1' 6(4) . . . . ?
C12' C11' N4' C15' 9(7) . . . . ?
C10' C11' N4' C15' -174(4) . . . . ?
C12' C11' N4' Ru1' -177(3) . . . . ?
C10' C11' N4' Ru1' 0(6) . . . . ?
N6' C20' N5' C16' 169(3) . . . . ?
C19' C20' N5' C16' -6(4) . . . . ?
N6' C20' N5' Ru1' -10(3) . . . . ?
C19' C20' N5' Ru1' 174.8(18) . . . . ?
C17' C16' N5' C20' 9(4) . . . . ?
C15' C16' N5' C20' -156(3) . . . . ?
C17' C16' N5' Ru1' -172(2) . . . . ?
C15' C16' N5' Ru1' 23(3) . . . . ?
N5' C20' N6' C21' -58(2) . . . . ?
C19' C20' N6' C21' 117(2) . . . . ?
N7' C21' N6' C20' 66.5(14) . . . . ?
C22' C21' N6' C20' -113.5(14) . . . . ?
C24' C25' N7' C21' 0.1(5) . . . . ?
C24' C25' N7' Ru1' -177.7(13) . . . . ?
C22' C21' N7' C25' -0.1(3) . . . . ?
N6' C21' N7' C25' 179.9(2) . . . . ?
C22' C21' N7' Ru1' 177.7(13) . . . . ?
N6' C21' N7' Ru1' -2.3(13) . . . . ?
C36' N8' C26' C27' 0.00(18) . . . . ?
Ru1' N8' C26' C27' 179.4(6) . . . . ?
N8' C26' C27' C28' 0.04(17) . . . . ?
C26' C27' C28' C35' 0.0(4) . . . . ?
C26' C27' C28' C29' -179.9(3) . . . . ?
C27' C28' C29' C30' -0.1(7) . . . . ?
C35' C28' C29' C30' -180.0(4) . . . . ?
C27' C28' C29' C34' 179.9(4) . . . . ?
C35' C28' C29' C34' 0.0(4) . . . . ?
C34' C29' C30' C31' 0.1(6) . . . . ?
C28' C29' C30' C31' -179.9(4) . . . . ?
C29' C30' C31' C32' -0.1(5) . . . . ?
C30' C31' C32' C33' 0.0(6) . . . . ?
C31' C32' C33' C34' 0.0(6) . . . . ?
C30' C29' C34' C33' -0.1(6) . . . . ?
C28' C29' C34' C33' 179.9(3) . . . . ?
C30' C29' C34' N9' -180.0(3) . . . . ?
C28' C29' C34' N9' 0.1(4) . . . . ?
C32' C33' C34' C29' 0.0(5) . . . . ?
C32' C33' C34' N9' 179.9(4) . . . . ?
C29' C34' N9' C35' -0.1(4) . . . . ?
C33' C34' N9' C35' -179.9(4) . . . . ?
C34' N9' C35' C28' 0.1(4) . . . . ?
C34' N9' C35' C36' -179.9(4) . . . . ?
C27' C28' C35' N9' -180.0(3) . . . . ?
C29' C28' C35' N9' 0.0(4) . . . . ?
C27' C28' C35' C36' 0.0(5) . . . . ?
C29' C28' C35' C36' 179.9(3) . . . . ?
C26' N8' C36' C35' 0.0(4) . . . . ?
Ru1' N8' C36' C35' -179.4(7) . . . . ?
N9' C35' C36' N8' 180.0(3) . . . . ?
C28' C35' C36' N8' 0.0(5) . . . . ?
 
loop_
 _geom_hbond_atom_site_label_D 
 _geom_hbond_atom_site_label_H 
 _geom_hbond_atom_site_label_A 
 _geom_hbond_distance_DH 
 _geom_hbond_distance_HA 
 _geom_hbond_distance_DA 
 _geom_hbond_angle_DHA 
 _geom_hbond_site_symmetry_A 
 _geom_hbond_publ_flag
N2^a H2A^a Cl2^a  0.88 2.21 3.088(9) 176.8 . yes
N6^a H6^a Cl1  0.88 2.36 3.091(7) 140.1 . yes
N9^a H9A^a Cl1  0.88 2.58 3.335(8) 144.0 2_567 yes
N9'^b H9'1^b Cl2'^b  0.88 2.02 2.829(14) 153.2 2_666 yes
 
_refine_diff_density_max    1.346
_refine_diff_density_min   -0.690
_refine_diff_density_rms    0.096

_shelx_res_file
;
TITL XR0064a in P-1
    xr0064a.res
    created by SHELXL-2019/3 at 21:41:29 on 07-Jul-2023
CELL  1.54178   9.5729  17.3947  17.8473   63.221   75.085   83.549
ZERR    2.000   0.0005   0.0015   0.0010    0.007    0.005    0.005
LATT  1
SFAC C H N CL RU
UNIT 72 54 18 4 2

TEMP -163

ACTA
HTAB
BOND
BOND $H
CONF
WPDB

L.S. 6
FMAP 2
PLAN 10
OMIT -2 143.8
OMIT     1   0   2
OMIT     1   3   2
OMIT     0   2   3
OMIT    -2   1   0
OMIT     0   3   3

EQIV $1 -x, -y+1, -z+2
EQIV $4 -x+1, -y+1, -z+1
HTAB N2 Cl2
HTAB N6 Cl1
HTAB N9 Cl1_$1
HTAB N9' Cl2'_$4

rem restraints
FLAT 0.005 N1 C1 > C5
FLAT 0.005 N1' C1' > C5'
SADI 0.03 C1 C2 C2 C3 C3 C4 C4 C5
SADI 0.03 C1' C2' C2' C3' C3' C4' C4' C5'
SADI 0.03 N1' C1' N1' C5'
FLAT 0.005 N6 C21 > C25 N7
FLAT 0.005 N6' C21' > C25' N7'
SADI 0.03 C21 C22 C22 C23 C23 C24 C24 C25
SADI 0.01 N7 C21 N7 C25
SADI 0.03 C21' C22' C22' C23' C23' C24' C24' C25'
SADI 0.01 N7' C21' N7' C25'
FLAT 0.005 N8 > C36
FLAT 0.005 N8' > C36'
SADI 0.03 C29 C30 C30 C31 C31 C32 C32 C33 C33 C34 C34 C29
SADI 0.03 C29' C30' C30' C31' C31' C32' C32' C33' C33' C34' C34' C29'
SIMU 0.01 RU1 > C36'

ABIN

WGHT    0.179600    0.677500
EXTI    0.001156
FVAR       4.26535   0.67953   0.57758   0.32287   0.09957
PART 0
rem Ru complex

PART 1
RU1   5    0.395786    0.578074    0.716304    21.00000    0.03873    0.13069 =
         0.07924   -0.06339   -0.01564    0.00404
C1    1    0.122432    0.464047    0.807662    21.00000    0.05880    0.17708 =
         0.06123   -0.07192   -0.00845   -0.00822
AFIX  43
H1    2    0.136059    0.464414    0.858378    21.00000   -1.20000
AFIX   0
C2    1    0.010658    0.414249    0.814961    21.00000    0.06960    0.17892 =
         0.06925   -0.07730   -0.00748   -0.01496
AFIX  43
H2    2   -0.051293    0.380968    0.869298    21.00000   -1.20000
AFIX   0
C3    1   -0.006071    0.415344    0.740377    21.00000    0.06629    0.18399 =
         0.06947   -0.08479   -0.00445   -0.00433
AFIX  43
H3    2   -0.081553    0.382158    0.743497    21.00000   -1.20000
AFIX   0
C4    1    0.079896    0.461312    0.664020    21.00000    0.06190    0.18261 =
         0.07433   -0.08148   -0.00380   -0.00722
AFIX  43
H4    2    0.067041    0.461490    0.612906    21.00000   -1.20000
AFIX   0
C5    1    0.188337    0.508715    0.661539    21.00000    0.05051    0.17360 =
         0.06401   -0.07869   -0.00756   -0.00371
C6    1    0.414801    0.602890    0.537042    21.00000    0.05861    0.18315 =
         0.07862   -0.08012   -0.01305    0.00611
C7    1    0.480940    0.628286    0.450509    21.00000    0.06206    0.18175 =
         0.07636   -0.07398   -0.01368    0.00414
AFIX  43
H7    2    0.425410    0.634950    0.410865    21.00000   -1.20000
AFIX   0
C8    1    0.626833    0.643677    0.422656    21.00000    0.05981    0.17388 =
         0.07500   -0.06042   -0.01089    0.00009
AFIX  43
H8    2    0.674172    0.658445    0.364150    21.00000   -1.20000
AFIX   0
C9    1    0.705894    0.637364    0.481726    21.00000    0.05283    0.16809 =
         0.07611   -0.05631   -0.01731    0.00209
AFIX  43
H9    2    0.807784    0.645172    0.465378    21.00000   -1.20000
AFIX   0
C10   1    0.628234    0.619318    0.564329    21.00000    0.04677    0.15414 =
         0.07500   -0.05820   -0.01603    0.00539
C11   1    0.694314    0.620417    0.630113    21.00000    0.04814    0.13125 =
         0.07495   -0.04939   -0.01526    0.00555
C12   1    0.840162    0.624971    0.624078    21.00000    0.04870    0.11970 =
         0.08116   -0.05295   -0.01627    0.00841
AFIX  43
H12   2    0.910337    0.630718    0.573305    21.00000   -1.20000
AFIX   0
C13   1    0.880270    0.620758    0.695998    21.00000    0.04451    0.11786 =
         0.09137   -0.05893   -0.01644    0.00571
AFIX  43
H13   2    0.979445    0.626134    0.693030    21.00000   -1.20000
AFIX   0
C14   1    0.779078    0.608984    0.771017    21.00000    0.05293    0.11531 =
         0.08838   -0.06440   -0.01722    0.00176
AFIX  43
H14   2    0.808065    0.605932    0.819348    21.00000   -1.20000
AFIX   0
C15   1    0.633191    0.601610    0.774831    21.00000    0.04814    0.11824 =
         0.08179   -0.06294   -0.01359   -0.00020
C16   1    0.504028    0.599544    0.844306    21.00000    0.05110    0.11710 =
         0.08077   -0.05945   -0.01167   -0.00051
C17   1    0.508870    0.610058    0.914960    21.00000    0.05643    0.12174 =
         0.08884   -0.06470   -0.01293   -0.00404
AFIX  43
H17   2    0.598644    0.614784    0.926044    21.00000   -1.20000
AFIX   0
C18   1    0.377653    0.613683    0.970691    21.00000    0.06694    0.12641 =
         0.08213   -0.06369   -0.00910    0.00013
AFIX  43
H18   2    0.377957    0.616042    1.022803    21.00000   -1.20000
AFIX   0
C19   1    0.249111    0.613840    0.950338    21.00000    0.05644    0.12874 =
         0.07522   -0.05825   -0.01306    0.00308
AFIX  43
H19   2    0.159479    0.618324    0.986402    21.00000   -1.20000
AFIX   0
C20   1    0.254921    0.607099    0.873921    21.00000    0.04975    0.12450 =
         0.06565   -0.05455   -0.01041    0.00725
C21   1    0.161988    0.695201    0.747001    21.00000    0.06076    0.13007 =
         0.08302   -0.05786   -0.02258    0.00606
C22   1    0.060374    0.761433    0.727162    21.00000    0.07516    0.13597 =
         0.09104   -0.05299   -0.03028    0.01105
AFIX  43
H22   2   -0.018629    0.764475    0.770626    21.00000   -1.20000
AFIX   0
C23   1    0.078799    0.822113    0.642413    21.00000    0.08535    0.14208 =
         0.11061   -0.04707   -0.03669    0.01535
AFIX  43
H23   2    0.011908    0.868045    0.626736    21.00000   -1.20000
AFIX   0
C24   1    0.191943    0.816475    0.581412    21.00000    0.09009    0.15206 =
         0.10168   -0.03849   -0.02817    0.00260
AFIX  43
H24   2    0.206044    0.857629    0.522666    21.00000   -1.20000
AFIX   0
C25   1    0.289875    0.745812    0.608993    21.00000    0.07210    0.15454 =
         0.09617   -0.05876   -0.02067    0.00472
AFIX  43
H25   2    0.369941    0.741235    0.566874    21.00000   -1.20000
AFIX   0
N1    3    0.212936    0.512266    0.730310    21.00000    0.04652    0.17400 =
         0.05681   -0.06450   -0.00819   -0.00698
N2    3    0.272486    0.562680    0.574940    21.00000    0.05873    0.18901 =
         0.06563   -0.07145   -0.01098   -0.00394
AFIX  43
H2A   2    0.224320    0.573724    0.535344    21.00000   -1.20000
AFIX   0
N3    3    0.485699    0.598374    0.593515    21.00000    0.04938    0.16194 =
         0.07961   -0.07681   -0.01227    0.00575
N4    3    0.592441    0.614489    0.702438    21.00000    0.04623    0.12142 =
         0.07766   -0.05038   -0.01783    0.00028
N5    3    0.375444    0.589661    0.827018    21.00000    0.04306    0.11393 =
         0.07632   -0.04663   -0.01349    0.00323
N6    3    0.138934    0.631875    0.837837    21.00000    0.05121    0.11867 =
         0.07543   -0.06009   -0.01613    0.00580
AFIX  43
H6    2    0.052359    0.610538    0.868100    21.00000   -1.20000
AFIX   0
N7    3    0.274751    0.688048    0.688220    21.00000    0.05892    0.14032 =
         0.09175   -0.05237   -0.02657    0.00294
N8    3    0.482635    0.452863    0.771411    21.00000    0.04719    0.12433 =
         0.07340   -0.06490   -0.00718   -0.00361
C26   1    0.593171    0.420631    0.727803    21.00000    0.05100    0.12547 =
         0.08142   -0.06791   -0.00729   -0.00429
AFIX  43
H26   2    0.634880    0.457966    0.669365    21.00000   -1.20000
AFIX   0
C27   1    0.647979    0.340494    0.760597    21.00000    0.05294    0.12618 =
         0.09219   -0.06923   -0.01245    0.00722
AFIX  43
H27   2    0.724907    0.322135    0.726684    21.00000   -1.20000
AFIX   0
C28   1    0.587863    0.286643    0.845021    21.00000    0.06583    0.12623 =
         0.09594   -0.07146   -0.01930   -0.00241
C29   1    0.609780    0.198886    0.905228    21.00000    0.09447    0.12971 =
         0.11533   -0.06614   -0.01766    0.00826
C30   1    0.706497    0.136440    0.896171    21.00000    0.12157    0.14301 =
         0.13696   -0.05523   -0.00622    0.02019
AFIX  43
H30   2    0.774449    0.147613    0.843138    21.00000   -1.20000
AFIX   0
C31   1    0.700660    0.057924    0.966485    21.00000    0.14589    0.15621 =
         0.15245   -0.04334    0.00261    0.02539
AFIX  43
H31   2    0.765202    0.013438    0.962785    21.00000   -1.20000
AFIX   0
C32   1    0.598381    0.043367    1.044455    21.00000    0.14698    0.15511 =
         0.14551   -0.04684   -0.00334    0.02155
AFIX  43
H32   2    0.596901   -0.011569    1.092198    21.00000   -1.20000
AFIX   0
C33   1    0.500223    0.104346    1.055442    21.00000    0.12981    0.14534 =
         0.13288   -0.05738   -0.01137    0.01066
AFIX  43
H33   2    0.431717    0.093481    1.108220    21.00000   -1.20000
AFIX   0
C34   1    0.510621    0.182807    0.982571    21.00000    0.09875    0.13116 =
         0.11137   -0.06368   -0.01863    0.00316
N9    3    0.429077    0.256111    0.972823    21.00000    0.08614    0.12344 =
         0.09456   -0.06411   -0.00542   -0.00675
AFIX  43
H9A   2    0.359071    0.262139    1.012788    21.00000   -1.20000
AFIX   0
C35   1    0.475897    0.316906    0.891029    21.00000    0.06928    0.12133 =
         0.08418   -0.06753   -0.01449   -0.00945
C36   1    0.424327    0.399241    0.854441    21.00000    0.05568    0.12365 =
         0.08045   -0.06357   -0.00025   -0.00623
AFIX  43
H36   2    0.347508    0.418504    0.887596    21.00000   -1.20000
AFIX   0

PART 2
SAME RU1 > C36
RU1'  5    0.402244    0.563578    0.729741   -21.00000    0.03707    0.11094 =
         0.05386   -0.05210   -0.01041    0.00850
C1'   1    0.121754    0.457861    0.829286   -21.00000    0.06019    0.18550 =
         0.06736   -0.06482   -0.00684   -0.01169
AFIX  43
H1'   2    0.140498    0.461243    0.877468   -21.00000   -1.20000
AFIX   0
C2'   1    0.010769    0.403951    0.843282   -21.00000    0.06515    0.18412 =
         0.06330   -0.07268   -0.01468   -0.01142
AFIX  43
H2'   2   -0.043518    0.371884    0.900492   -21.00000   -1.20000
AFIX   0
C3'   1   -0.022322    0.395939    0.776186   -21.00000    0.06851    0.18529 =
         0.07053   -0.07457   -0.00732   -0.01158
AFIX  43
H3'   2   -0.097826    0.359259    0.785579   -21.00000   -1.20000
AFIX   0
C4'   1    0.057832    0.442663    0.697465   -21.00000    0.06540    0.18218 =
         0.06791   -0.07176   -0.00582   -0.00978
AFIX  43
H4'   2    0.041004    0.440353    0.648330   -21.00000   -1.20000
AFIX   0
C5'   1    0.165242    0.494199    0.688944   -21.00000    0.05469    0.17706 =
         0.06128   -0.07298   -0.01580   -0.00793
C6'   1    0.406846    0.568302    0.559274   -21.00000    0.05176    0.17052 =
         0.06491   -0.07186   -0.01467    0.00267
C7'   1    0.466861    0.591133    0.472510   -21.00000    0.05691    0.17357 =
         0.07176   -0.06673   -0.01122    0.00387
AFIX  43
H7'   2    0.412141    0.584855    0.438095   -21.00000   -1.20000
AFIX   0
C8'   1    0.605562    0.622828    0.436499   -21.00000    0.05925    0.17439 =
         0.07341   -0.06272   -0.01070    0.00145
AFIX  43
H8'   2    0.650886    0.632692    0.378904   -21.00000   -1.20000
AFIX   0
C9'   1    0.680746    0.640748    0.485718   -21.00000    0.05147    0.16726 =
         0.07740   -0.05643   -0.01049    0.00455
AFIX  43
H9'   2    0.771671    0.669409    0.460032   -21.00000   -1.20000
AFIX   0
C10'  1    0.617524    0.615181    0.572306   -21.00000    0.04970    0.15404 =
         0.07382   -0.05980   -0.01597    0.00557
C11'  1    0.685519    0.628081    0.632275   -21.00000    0.04742    0.13417 =
         0.07568   -0.04942   -0.01699    0.00514
C12'  1    0.822876    0.653912    0.623209   -21.00000    0.05026    0.12911 =
         0.07875   -0.04589   -0.01488    0.00726
AFIX  43
H12'  2    0.890482    0.670167    0.569193   -21.00000   -1.20000
AFIX   0
C13'  1    0.865274    0.656766    0.692060   -21.00000    0.04328    0.12489 =
         0.08559   -0.04704   -0.02382    0.00530
AFIX  43
H13'  2    0.962568    0.669971    0.685605   -21.00000   -1.20000
AFIX   0
C14'  1    0.765618    0.640412    0.768552   -21.00000    0.04884    0.12131 =
         0.08678   -0.05395   -0.01600    0.00326
AFIX  43
H14'  2    0.791536    0.643731    0.814945   -21.00000   -1.20000
AFIX   0
C15'  1    0.625626    0.618856    0.775581   -21.00000    0.04696    0.11861 =
         0.08290   -0.05733   -0.01237    0.00359
C16'  1    0.507069    0.588488    0.857047   -21.00000    0.04971    0.11802 =
         0.07805   -0.05937   -0.01559   -0.00066
C17'  1    0.504712    0.589634    0.933438   -21.00000    0.05782    0.12120 =
         0.07912   -0.05687   -0.01222   -0.00548
AFIX  43
H17'  2    0.591422    0.591869    0.948955   -21.00000   -1.20000
AFIX   0
C18'  1    0.367273    0.587342    0.988502   -21.00000    0.06409    0.11818 =
         0.07869   -0.06579   -0.01112   -0.00399
AFIX  43
H18'  2    0.361458    0.585962    1.043041   -21.00000   -1.20000
AFIX   0
C19'  1    0.242314    0.587085    0.964228   -21.00000    0.05664    0.12306 =
         0.07822   -0.05614   -0.00930    0.00223
AFIX  43
H19'  2    0.150726    0.589679    0.999689   -21.00000   -1.20000
AFIX   0
C20'  1    0.251897    0.582914    0.885876   -21.00000    0.05151    0.12724 =
         0.07245   -0.04944   -0.01093    0.00589
C21'  1    0.160202    0.671245    0.765235   -21.00000    0.06562    0.13641 =
         0.08359   -0.05710   -0.02103    0.00476
C22'  1    0.072954    0.744077    0.750051   -21.00000    0.07949    0.13887 =
         0.09657   -0.05199   -0.02379    0.01181
AFIX  43
H22'  2   -0.006999    0.745230    0.793970   -21.00000   -1.20000
AFIX   0
C23'  1    0.104740    0.815416    0.669283   -21.00000    0.09264    0.14168 =
         0.09905   -0.05015   -0.02915    0.01442
AFIX  43
H23'  2    0.046284    0.865474    0.658057   -21.00000   -1.20000
AFIX   0
C24'  1    0.219902    0.813021    0.606583   -21.00000    0.08551    0.15208 =
         0.10864   -0.04131   -0.02550    0.00866
AFIX  43
H24'  2    0.243930    0.860499    0.551177   -21.00000   -1.20000
AFIX   0
C25'  1    0.303171    0.734666    0.628842   -21.00000    0.06722    0.15306 =
         0.09119   -0.05430   -0.02756    0.00118
AFIX  43
H25'  2    0.384044    0.730553    0.586890   -21.00000   -1.20000
AFIX   0
N1'   3    0.204616    0.506034    0.748852   -21.00000    0.05099    0.17565 =
         0.05326   -0.07775   -0.01082   -0.01274
N2'   3    0.261283    0.533479    0.600611   -21.00000    0.05878    0.17949 =
         0.07468   -0.06925   -0.01524   -0.00587
AFIX  43
H2'1  2    0.216526    0.536461    0.562055   -21.00000   -1.20000
AFIX   0
N3'   3    0.480082    0.581904    0.607213   -21.00000    0.04740    0.15797 =
         0.07359   -0.06843   -0.01567    0.00430
N4'   3    0.593757    0.605594    0.712226   -21.00000    0.04696    0.12129 =
         0.07529   -0.05267   -0.01289    0.00292
N5'   3    0.381206    0.579921    0.838401   -21.00000    0.04905    0.11537 =
         0.06453   -0.06247   -0.01182    0.00237
N6'   3    0.135632    0.588884    0.851704   -21.00000    0.05092    0.13986 =
         0.07203   -0.06030   -0.01105    0.01340
AFIX  43
H6'   2    0.061991    0.553007    0.874492   -21.00000   -1.20000
AFIX   0
N7'   3    0.271008    0.669835    0.704218   -21.00000    0.06447    0.13923 =
         0.09124   -0.06177   -0.01621    0.00617
N8'   3    0.485160    0.439385    0.782427   -21.00000    0.05280    0.12248 =
         0.07767   -0.06797   -0.00472    0.00156
C26'  1    0.435414    0.392365    0.867811   -21.00000    0.05817    0.12306 =
         0.07266   -0.06744   -0.01192   -0.00658
AFIX  43
H26'  2    0.367443    0.419257    0.897600   -21.00000   -1.20000
AFIX   0
C27'  1    0.471533    0.313274    0.913749   -21.00000    0.06895    0.12107 =
         0.08550   -0.06665   -0.01221   -0.00506
AFIX  43
H27'  2    0.431715    0.283983    0.974088   -21.00000   -1.20000
AFIX   0
C28'  1    0.568555    0.275068    0.871130   -21.00000    0.07700    0.12539 =
         0.09746   -0.06588   -0.01670   -0.00182
C29'  1    0.633770    0.191127    0.897878   -21.00000    0.09714    0.13119 =
         0.11619   -0.06198   -0.01533    0.00874
C30'  1    0.618173    0.120391    0.977979   -21.00000    0.12546    0.14543 =
         0.13431   -0.05268   -0.00766    0.01532
AFIX  43
H30'  2    0.554534    0.122907    1.027372   -21.00000   -1.20000
AFIX   0
C31'  1    0.695548    0.046370    0.985546   -21.00000    0.14047    0.15258 =
         0.14906   -0.04526    0.00010    0.02272
AFIX  43
H31'  2    0.687144   -0.003015    1.039529   -21.00000   -1.20000
AFIX   0
C32'  1    0.788141    0.047503    0.908980   -21.00000    0.13830    0.15304 =
         0.15254   -0.04253    0.00029    0.02417
AFIX  43
H32'  2    0.842100   -0.002990    0.913184   -21.00000   -1.20000
AFIX   0
C33'  1    0.805182    0.117357    0.828417   -21.00000    0.12628    0.14929 =
         0.14379   -0.04731   -0.00567    0.02050
AFIX  43
H33'  2    0.868529    0.115314    0.778715   -21.00000   -1.20000
AFIX   0
C34'  1    0.725188    0.190613    0.823727   -21.00000    0.10291    0.13464 =
         0.12416   -0.05872   -0.01312    0.01363
N9'   3    0.717540    0.271241    0.753260   -21.00000    0.07303    0.12809 =
         0.09790   -0.06891   -0.01497    0.00941
AFIX  43
H9'1  2    0.765389    0.286930    0.699359   -21.00000   -1.20000
AFIX   0
C35'  1    0.623656    0.319584    0.783752   -21.00000    0.05636    0.12271 =
         0.09391   -0.06592   -0.01783    0.00037
C36'  1    0.583424    0.404310    0.735741   -21.00000    0.05015    0.12123 =
         0.08313   -0.06818   -0.01009   -0.00628
AFIX  43
H36'  2    0.621378    0.435159    0.675358   -21.00000   -1.20000
AFIX   0

PART 0
rem counterions
CL1   4   -0.153298    0.637621    0.959433    11.00000    0.05182    0.24851 =
         0.08942   -0.10369   -0.00408   -0.00641

rem restraints
SIMU 0.01 CL2 > CL2C
SUMP 1 0 1 3 1 4 1 5

PART 1
CL2   4    0.101180    0.608837    0.435422    31.00000    0.05274    0.28340 =
         0.07594   -0.10456   -0.01160   -0.00927

PART 2
CL2'  4    0.072307    0.723982    0.392932    41.00000    0.07286    0.24464 =
         0.10138   -0.07415    0.00007    0.02443

PART 3
CL2C  4    0.158525    0.539805    0.465179    51.00000    0.06475    0.27196 =
         0.08464   -0.10417   -0.01056   -0.00870
HKLF 4


REM  XR0064a in P-1
REM wR2 = 0.2443, GooF = S = 1.059, Restrained GooF = 1.026 for all data
REM R1 = 0.0761 for 7703 Fo > 4sig(Fo) and 0.0877 for all 10035 data
REM 870 parameters refined using 1811 restraints

END

WGHT      0.1799      0.6728

REM Instructions for potential hydrogen bonds
HTAB C1 Cl1_$1
EQIV $2 -x, -y+1, -z+1
HTAB C4 Cl2_$2
EQIV $3 x+1, y, z
HTAB C9 Cl2_$3
HTAB C12 Cl2_$3
HTAB C14 Cl1_$3
HTAB C17 Cl1_$3
HTAB C25 N3
HTAB N2 Cl2
HTAB N6 Cl1
HTAB C26 N3
HTAB C27 Cl2_$4
HTAB N9 Cl1_$1
HTAB C36 Cl1_$1
HTAB C1' Cl1_$1
HTAB C9' Cl2'_$3
HTAB C12' Cl2'_$3
HTAB C14' Cl1_$3
HTAB C17' Cl1_$3
HTAB C22' Cl1
HTAB C25' N3'
HTAB C26' N5'
HTAB C26' Cl1_$1
HTAB N9' Cl2'_$4
HTAB C36' N3'

REM Highest difference peak  1.346,  deepest hole -0.690,  1-sigma level  0.096
Q1    1   0.2774  0.6686  0.5315  11.00000  0.05    1.35
Q2    1  -0.0340  0.4846  0.8414  11.00000  0.05    1.07
Q3    1   0.0972  0.5323  0.8125  11.00000  0.05    1.05
Q4    1  -0.0750  0.4558  0.7907  11.00000  0.05    0.98
Q5    1   0.2400  0.7156  0.5758  11.00000  0.05    0.97
Q6    1   0.2683  0.7632  0.6783  11.00000  0.05    0.94
Q7    1   0.3949  0.6358  0.6980  11.00000  0.05    0.91
Q8    1   0.0293  0.7320  0.3608  11.00000  0.05    0.85
Q9    1   0.1546  0.7897  0.5393  11.00000  0.05    0.83
Q10   1  -0.1471  0.5745  0.9773  11.00000  0.05    0.83
;
_shelx_res_checksum   41115

_shelx_hkl_file
;
   0   0   1 8045.41 277.373   8
   0   0  -1 8061.93 280.525   2
   0   0   2 237851. 8114.21   8
   0   0  -2 237460. 8117.36   2
   0   0   3 5316.42 214.793   8
   0   0  -3 5377.51 246.432   2
   0   0   4 45390.9 1540.49   8
   0   0  -4 43590.2 1551.78   2
   0   0   5 407.704 120.064   8
   0   0  -5 577.598 186.973   2
   0   0   6 46755.3 1621.77   8
   0   0  -6 47409.8 1641.03   2
   0   0   7 124261. 4265.03   8
   0   0  -7 124759. 4284.53   2
   0   0   8 779.904 171.385   8
   0   0  -8 1104.63 281.584   2
   0   0   9 29646.0 1055.21   8
   0   0  -9 30189.6 1104.20   2
   0   0 -10 2737.89 153.553  17
   0   0  10 2983.78 208.652   8
   0   0 -10 3129.51 350.498   2
   0   0 -11 2836.93 166.179  17
   0   0 -11 3188.97 194.656  38
   0   0 -11 2867.79 390.688   2
   0   0  11 2532.95 219.843   8
   0   0  12 4645.19 278.764   8
   0   0 -12 5072.40 222.534  17
   0   0 -12 4663.12 203.437  34
   0   0 -12 4790.50 241.643  38
   0   0 -12 4920.68 466.322   2
   0   0 -12 4498.33 198.434  24
   0   0 -13 4009.80 186.942  24
   0   0 -13 3992.05 188.381  34
   0   0 -13 4587.00 219.997  17
   0   0 -13 4174.38 235.249  38
   0   0  13 4270.83 274.505   8
   0   0 -13 4913.33 511.270   2
   0   0 -13 4090.09 209.365  30
   0   0 -14 960.223 160.717  17
   0   0 -14 941.428 182.663  38
   0   0 -14 675.161 109.949  24
   0   0 -14 1169.32 474.516   2
   0   0 -14 944.254 146.958  30
   0   0 -14 905.638 149.996  28
   0   0 -15 527.561 161.740  38
   0   0 -15 256.752 95.8673  24
   0   0 -15 256.675 150.350  17
   0   0 -15 297.766 134.948  30
   0   0 -15 442.421 141.173  28
   0   0 -16 1469.56 151.398  17
   0   0 -16 1503.79 139.288  30
   0   0 -16 1412.79 143.554  28
   0   0 -17 19.6182 106.980  30
   0   0 -17 265.772 111.794  28
   0   0 -18 266.664 84.5970  30
   0   0 -18 433.209 93.9105  26
   0   0 -18 461.504 91.0355  28
   0   0 -19 77.2862 58.6921  26
   0   0 -19-51.2854 63.0284  28
   0   1 -18 247.527 75.1802  30
   0   1 -18 367.062 77.2753  26
   0   1 -18 333.976 82.1520  28
   0   1 -17-71.0349 101.790  30
   0   1 -17 124.113 104.619  28
   0   1 -16 206.599 124.234  30
   0   1 -16 246.955 127.359  28
   0   1 -15 53.0481 138.095  28
   0   1 -15-35.0526 144.614  17
   0   1 -15 35.9280 136.032  30
   0   1 -14 1853.44 501.637   2
   0   1 -14 1382.14 120.025  24
   0   1 -14 1359.99 167.336  17
   0   1 -14 1536.97 157.178  28
   0   1 -14 1828.69 181.559  38
   0   1 -14 1477.64 158.770  30
   0  -1  13 147.077 210.460   8
   0   1 -13 151.466 108.475  24
   0   1 -13-313.572 469.116   2
   0   1 -13 47.8412 144.882  30
   0   1 -13 82.3707 151.383  17
   0   1 -13 94.6759 166.691  38
   0  -1  12 1451.13 226.507   8
   0   1 -12 2061.96 169.353  17
   0   1 -12 1915.01 131.918  24
   0   1 -12 1935.47 450.767   2
   0   1 -12 2227.89 189.537  38
   0  -1  11 1467.92 220.146   8
   0   1 -11 1923.68 150.792  17
   0  -1  11 1788.71 134.961  23
   0   1 -11 1910.42 121.115  24
   0   1 -11 1605.69 412.496   2
   0   1 -11 1781.76 174.972  38
   0  -1  10 194.445 195.098   8
   0   1 -10 421.434 121.365  17
   0   1 -10 149.910 345.401   2
   0  -1   9 19356.4 730.618   8
   0   1  -9 20219.8 700.179  17
   0   1  -9 19818.0 797.883   2
   0  -1   8 29221.5 1028.49   8
   0   1  -8 28576.2 1075.00   2
   0  -1   7 47826.1 1650.15   8
   0   1  -7 46848.7 1680.85   2
   0  -1   6 13020.5 481.056   8
   0   1  -6 12713.1 525.665   2
   0  -1   5 34217.7 1160.40   8
   0   1  -5 31825.5 1177.90   2
   0  -1   4 3001.94 167.691   8
   0   1  -4 3071.15 224.452   2
   0  -1   3 23870.5 828.272   8
   0   1  -3 23474.0 844.190   2
   0  -1   2 54770.2 1885.62   8
   0   1  -2 55510.1 1891.20   2
   0   1  -1 136281. 4656.04   2
   0   1   0 413192. 14044.0   2
   0  -1   0 408072. 14048.5   1
   0  -1  -1 23876.9 818.408   3
   0   1   1 23663.2 817.405   5
   0   1   1 23891.6 815.743   6
   0   1   2 264300. 8972.09   8
   0   1   2 259381. 8976.17   5
   0   1   3 2689.09 122.505   8
   0  -1  -3 2621.80 155.597   2
   0   1   4 449942. 15415.8   8
   0  -1  -4 454883. 15422.4   2
   0   1   5 4879.55 206.825   8
   0  -1  -5 5105.95 253.937   2
   0   1   6 16892.6 604.593   8
   0  -1  -6 17456.0 635.147   2
   0   1   7 147675. 5033.03   8
   0  -1  -7 145730. 5050.24   2
   0   1   8 22203.6 791.678   8
   0  -1  -8 22373.0 838.030   2
   0   1   9 17009.0 619.511   8
   0  -1  -9 16947.4 682.403   2
   0   1  10 11296.1 445.190   8
   0  -1 -10 12230.0 538.866   2
   0  -1 -11 8509.73 325.181  17
   0  -1 -11 8835.26 345.028  38
   0  -1 -11 9262.58 490.906   2
   0   1  11 7944.39 362.788   8
   0  -1 -12 4115.55 177.283  24
   0  -1 -12 4530.57 186.313  34
   0  -1 -12 3982.36 198.586  17
   0  -1 -12 4317.86 229.682  38
   0   1  12 3807.13 252.237   8
   0  -1 -12 4263.95 421.268   2
   0  -1 -12 3926.12 192.187  30
   0  -1 -13 11569.7 630.858   2
   0  -1 -13 11609.4 418.696  17
   0  -1 -13 11576.0 435.435  38
   0  -1 -13 10981.8 416.540  28
   0   1  13 10661.8 464.952   8
   0  -1 -13 11076.3 415.238  30
   0  -1 -13 10988.0 405.199  24
   0  -1 -14 726.628 186.668  38
   0  -1 -14 1085.71 155.476  17
   0  -1 -14 924.175 146.057  28
   0  -1 -14 855.214 137.775  30
   0  -1 -14 1090.41 460.297   2
   0  -1 -14 951.941 110.588  24
   0  -1 -15 38.1579 174.710  38
   0  -1 -15 193.839 151.340  17
   0  -1 -15 159.597 136.802  28
   0  -1 -15 75.2350 131.108  30
   0  -1 -15 32.6420 96.1382  24
   0  -1 -16 1781.90 161.719  17
   0  -1 -16 1928.85 153.207  28
   0  -1 -16 1870.40 147.930  30
   0  -1 -17 1044.29 136.109  17
   0  -1 -17 1213.46 126.863  28
   0  -1 -17 1003.36 119.030  30
   0  -1 -18 442.883 99.9268  28
   0  -1 -18 423.922 88.9679  30
   0  -1 -18 453.024 103.362  26
   0  -1 -19-18.8219 72.6004  28
   0  -1 -19-11.1450 58.5239  30
   0  -1 -19 78.5179 75.3414  26
   0   2 -18 196.290 66.4486  28
   0   2 -18 34.3573 58.7000  30
   0   2 -18 168.783 54.9059  26
   0   2 -17 91.7478 94.9001  28
   0   2 -17 155.627 94.5270  30
   0   2 -16 92.8235 117.121  28
   0   2 -16 117.380 116.692  30
   0   2 -15 37.9590 135.982  28
   0   2 -15-51.0483 138.338  30
   0   2 -14 383.189 100.778  24
   0   2 -14 282.678 146.189  30
   0   2 -14 464.979 150.100  17
   0  -2  13 111.702 216.501   8
   0   2 -13-57.3675 157.338  17
   0  -2  13-101.919 126.364  23
   0   2 -13 11.1065 157.682  38
   0   2 -13-177.573 110.004  24
   0   2 -12 2279.66 484.388   2
   0  -2  12 1825.29 245.555   8
   0   2 -12 2131.90 189.304  38
   0   2 -12 2301.08 174.215  17
   0   2 -12 1962.12 138.578  24
   0  -2  12 2037.62 158.065  23
   0   2 -11-272.780 429.604   2
   0  -2  11 389.395 212.624   8
   0   2 -11 106.091 166.266  38
   0   2 -11 270.327 140.322  17
   0   2 -11 93.3684 107.748  24
   0   2 -10 3106.92 417.781   2
   0  -2  10 2874.01 249.851   8
   0   2 -10 3377.63 166.901  36
   0   2 -10 2895.80 154.750  24
   0   2 -10 3348.80 177.709  17
   0   2  -9 5528.71 230.550  17
   0  -2   9 5546.08 288.905   8
   0   2  -9 5450.59 417.997   2
   0  -2   8 59268.6 2030.47   8
   0   2  -8 56733.5 2068.70   2
   0  -2   7 8089.82 351.078   8
   0   2  -7 7806.62 433.729   2
   0  -2   6 141.688 174.423   8
   0   2  -6 353.194 265.828   2
   0  -2   5 49708.2 1693.76   8
   0   2  -5 47616.1 1711.65   2
   0  -2   4 12543.9 475.759   8
   0   2  -4 13950.9 508.952   2
   0  -2   3 5337.22 233.606   8
   0   2  -3 5382.55 276.114   2
   0  -2   2 10716.1 395.722   8
   0   2  -2 10298.9 423.899   2
   0   2  -1 374272. 12780.8   2
   0   2   0 52829.1 1981.75   2
   0  -2   0 51578.8 1994.48   1
   0  -2  -1 149266. 5132.70   3
   0  -2  -1 151814. 5139.03   1
   0   2   2 100922. 3528.94   5
   0   2   2 104669. 3525.99   6
   0   2   3 4351.84 172.152   8
   0   2   3 4457.72 222.281   5
   0   2   3 4681.18 185.517   6
   0   2   4 352619. 12110.6   8
   0   2   4 357973. 12113.5   6
   0   2   5 416.095 101.224   8
   0   2   6 1166.55 115.617   8
   0   2   7 48757.6 1695.89   8
   0  -2  -7 50300.6 1717.90   2
   0   2   8 61645.7 2154.57   8
   0  -2  -8 64934.6 2183.05   2
   0   2   9 9346.02 365.717   8
   0  -2  -9 9512.19 446.182   2
   0   2  10 14128.2 529.249   8
   0  -2 -10 14484.0 603.730   2
   0  -2 -11 44600.6 1472.04   2
   0  -2 -11 41274.1 1388.35  10
   0   2  11 40325.9 1410.73   8
   0  -2 -12 250.653 111.021  10
   0   2  12 187.706 171.907   8
   0  -2 -12 275.568 108.224  34
   0  -2 -12 278.872 107.110  28
   0  -2 -12 227.448 106.304  30
   0  -2 -12 223.833 89.5703  24
   0  -2 -12 327.379 177.311  38
   0  -2 -12 126.277 346.117   2
   0  -2 -13 12150.5 427.234  17
   0  -2 -13 11576.3 444.454  38
   0  -2 -13 11227.2 421.917  28
   0  -2 -13 11409.9 420.594  30
   0  -2 -13 11102.1 412.264  24
   0  -2 -13 11391.1 417.679  10
   0  -2 -13 12333.3 613.747   2
   0  -2 -14 2845.53 174.977  17
   0  -2 -14 2190.77 209.424  38
   0  -2 -14 2467.63 161.691  28
   0  -2 -14 2199.29 158.241  30
   0  -2 -14 2349.78 136.694  24
   0  -2 -14 2513.28 152.558  10
   0  -2 -14 2712.67 465.838   2
   0  -2 -15 5114.88 232.876  17
   0  -2 -15 4856.04 216.828  30
   0  -2 -15 4441.84 195.445  24
   0  -2 -15 4545.94 256.316  38
   0  -2 -15 4370.04 517.282   2
   0  -2 -15 4732.89 220.449  28
   0  -2 -16 1577.05 136.719  30
   0  -2 -16 1442.65 157.330  17
   0  -2 -16 1565.01 184.364  38
   0  -2 -16 1564.08 145.082  28
   0  -2 -17 2914.24 161.371  28
   0  -2 -17 2529.19 167.492  17
   0  -2 -17 2519.06 148.955  30
   0  -2 -18 579.679 106.185  28
   0  -2 -18 500.839 111.328  26
   0  -2 -18 698.567 120.527  17
   0  -2 -18 560.852 95.6478  30
   0  -2 -19 24.0050 64.3383  30
   0  -2 -19 32.6395 84.7739  26
   0  -2 -19-1.43030 79.7399  28
   0   3 -17 194.730 81.9239  30
   0   3 -17 331.301 68.9539  26
   0   3 -17 268.212 82.2568  28
   0   3 -16 82.5656 112.057  30
   0   3 -16 223.461 109.219  28
   0   3 -15 76.2898 134.797  30
   0   3 -15 18.1348 131.910  28
   0  -3  14 102.796 112.877  23
   0   3 -14 51.9277 97.6117  24
   0   3 -14 327.494 145.650  30
   0  -3  13 92.4639 127.531  23
   0  -3  13 185.997 213.816   8
   0   3 -13 212.230 152.655  17
   0   3 -13 32.4229 108.331  24
   0   3 -13-177.127 497.893   2
   0  -3  12-4.02461 135.228  23
   0  -3  12 72.6255 225.322   8
   0   3 -12-95.1854 483.718   2
   0   3 -12 161.366 157.277  17
   0   3 -12 76.1079 114.121  24
   0   3 -11-27.8678 115.234  24
   0   3 -11 71.4497 157.369  38
   0  -3  11 172.485 228.103   8
   0   3 -11 65.1207 147.912  17
   0   3 -11-110.609 461.671   2
   0   3 -10 7238.09 294.789  24
   0   3 -10 8073.27 308.537  38
   0   3 -10 7563.14 294.926  36
   0   3 -10 7119.04 536.215   2
   0  -3  10 6796.11 372.405   8
   0   3 -10 8417.55 311.144  17
   0   3  -9-368.568 370.843   2
   0  -3   9-82.6080 204.506   8
   0   3  -9-1.47022 127.331  17
   0   3  -8 28681.0 1148.41   2
   0  -3   8 29070.8 1089.08   8
   0   3  -8 31126.3 1055.70  17
   0   3  -7 150.910 312.550   2
   0  -3   7 111.508 190.559   8
   0   3  -6 3597.56 331.659   2
   0  -3   6 3045.01 237.209   8
   0   3  -5 10587.8 476.363   2
   0  -3   5 10392.3 415.544   8
   0   3  -4 42774.2 1485.43   2
   0  -3   4 41839.8 1463.09   8
   0   3  -3 618.466 222.331   2
   0  -3   3 748.004 142.874   8
   0   3  -2 169145. 5505.46   2
   0  -3   2 155869. 5494.83   8
   0   3  -1 147429. 5044.45   2
   0  -3   1 146720. 5060.74   1
   0  -3   0 10792.6 490.595   1
   0  -3  -1 256518. 8604.13   1
   0   3   1 251146. 8579.08   7
   0  -3  -2 4196.71 200.157   3
   0   3   3 10912.0 397.352   6
   0   3   3 10793.3 430.020   5
   0   3   4 78286.5 2716.03   6
   0   3   4 81064.0 2726.28   5
   0   3   5 3080.10 166.882   6
   0   3   5 2585.97 233.495   5
   0   3   5 2900.29 143.791   8
   0   3   6 697.502 130.324   6
   0   3   6 729.310 108.585   8
   0   3   7 968.337 145.239   6
   0   3   7 796.743 121.427   8
   0   3   8 169694. 5844.45   6
   0   3   8 171426. 5839.22   8
   0   3   9 1029.81 162.063   6
   0   3   9 956.388 145.556   8
   0   3  10 5686.22 267.544   6
   0   3  10 5636.30 256.703   8
   0  -3 -11 44865.5 1524.38  13
   0  -3 -11 41748.9 1589.63   2
   0   3  11 42831.9 1542.98   8
   0  -3 -11 44690.4 1524.10  10
   0  -3 -12 12675.8 462.267  10
   0  -3 -12 13154.3 604.079   2
   0  -3 -12 13086.3 462.590  28
   0   3  12 11980.2 494.361   8
   0  -3 -12 13104.8 460.718  30
   0  -3 -13 9682.38 355.601  28
   0  -3 -13 9437.94 352.386  30
   0  -3 -13 9449.80 345.647  24
   0  -3 -13 9333.71 355.962  10
   0  -3 -13 9475.66 539.966   2
   0  -3 -14 114.382 120.820  10
   0  -3 -14 91.5726 124.298  28
   0  -3 -14 203.396 118.100  30
   0  -3 -14 155.945 98.0855  24
   0  -3 -14 142.645 144.777  17
   0  -3 -14 315.818 412.378   2
   0  -3 -15 20321.8 715.459  17
   0  -3 -15 20809.0 726.921  38
   0  -3 -15 20594.2 711.744  28
   0  -3 -15 19666.1 709.245  30
   0  -3 -15 19602.6 701.577  24
   0  -3 -15 20274.2 896.823   2
   0  -3 -15 19930.5 706.219  10
   0  -3 -16 635.028 121.597  30
   0  -3 -16 603.814 150.863  17
   0  -3 -16 751.758 186.854  38
   0  -3 -16 722.616 131.795  28
   0  -3 -17 3446.23 176.235  30
   0  -3 -17 3884.98 197.769  17
   0  -3 -17 3935.82 217.462  38
   0  -3 -17 3886.73 186.081  28
   0  -3 -18 466.995 121.776  17
   0  -3 -18 303.696 92.4490  30
   0  -3 -18 390.518 109.491  28
   0  -3 -19 80.9694 68.9934  30
   0  -3 -19 100.118 92.3116  26
   0  -3 -19 264.003 96.4824  17
   0  -3 -19 365.627 86.2062  28
   0  -3 -20 35.5016 66.4073  26
   0  -3 -20 61.1560 63.2657  28
   0   4 -17 143.703 59.2228  28
   0   4 -16-41.5104 94.0104  28
   0   4 -16 30.2042 95.7677  30
   0   4 -15-2.34058 118.968  28
   0   4 -15-102.915 124.950  30
   0  -4  14 73.4252 108.071  23
   0   4 -14 87.6761 144.706  30
   0   4 -14 9.71293 91.2115  24
   0  -4  13 290.701 127.512  23
   0   4 -13 223.065 107.348  24
   0  -4  12-63.0348 225.198   8
   0   4 -12 39.2472 115.141  24
   0   4 -12 295.564 489.640   2
   0  -4  12 252.828 139.098  23
   0   4 -11 14.3916 500.170   2
   0   4 -11-15.1298 157.392  17
   0  -4  11 213.399 239.099   8
   0   4 -11 102.035 121.805  24
   0   4 -10 5674.36 550.948   2
   0   4 -10 5761.87 254.207  17
   0  -4  10 5331.84 328.901   8
   0   4 -10 5135.47 230.867  24
   0  -4   9 436.062 229.037   8
   0   4  -9 580.541 424.250   2
   0   4  -9 473.754 146.262  17
   0  -4   8 5794.23 327.045   8
   0   4  -8 6221.12 474.856   2
   0   4  -8 6544.84 261.199  17
   0  -4   7 280.699 212.253   8
   0   4  -7-303.927 340.942   2
   0  -4   6 19206.9 712.002   8
   0   4  -6 18999.3 773.475   2
   0  -4   5 2254.01 221.724   8
   0   4  -5 2956.36 332.927   2
   0  -4   4 10619.0 436.173   8
   0   4  -4 12038.8 503.894   2
   0  -4   3 3773.23 213.195   8
   0   4  -3 3710.39 295.744   2
   0   4  -2 5916.36 329.534   2
   0  -4   2 4948.77 394.286   1
   0   4  -1 60546.7 2129.69   2
   0  -4   1 62740.3 2160.30   1
   0  -4   0 732319. 25023.0   1
   0  -4  -1 52657.5 1856.19   1
   0  -4  -2 91247.5 3184.75   3
   0  -4  -2 95436.6 3204.40   1
   0   4   3 5641.91 282.131   5
   0   4   4 10706.0 401.495   6
   0   4   4 10884.3 433.608   5
   0   4   5 25169.8 893.317   6
   0   4   5 26346.8 915.234   5
   0   4   6 25694.7 912.448   5
   0   4   6 25142.1 887.058   6
   0   4   7 91697.6 3135.79   6
   0   4   7 91112.8 3130.66   8
   0   4   8 164737. 5651.44   6
   0   4   8 165296. 5646.60   8
   0   4   9 2614.95 185.640   6
   0   4   9 2856.24 170.475   8
   0   4  10 5914.88 264.115   6
   0   4  10 5605.27 253.499   8
   0   4  11 4638.67 235.054   8
   0  -4 -11 5201.02 211.541  14
   0  -4 -12 33819.3 1162.54  10
   0  -4 -12 32831.5 1161.47  13
   0  -4 -12 34214.8 1162.39  28
   0  -4 -13 1441.36 123.352  28
   0  -4 -13 1011.79 128.885  10
   0  -4 -13 1306.54 103.043  24
   0  -4 -13 1272.36 116.034  30
   0  -4 -14 11384.8 415.419  28
   0  -4 -14 11386.1 416.752  10
   0  -4 -14 11143.8 405.554  24
   0  -4 -14 11187.8 411.642  30
   0  -4 -15 27934.8 978.803  24
   0  -4 -15 29008.2 988.536  17
   0  -4 -15 29134.2 986.778  28
   0  -4 -15 27702.6 984.529  10
   0  -4 -15 27804.8 983.419  30
   0  -4 -16 1367.18 153.151  17
   0  -4 -16 1106.95 133.151  28
   0  -4 -16 906.840 125.018  10
   0  -4 -16 1005.39 120.647  30
   0  -4 -17 2433.09 169.873  17
   0  -4 -17 2752.18 154.086  28
   0  -4 -17 2161.00 138.663  10
   0  -4 -17 2439.79 140.091  30
   0  -4 -18 104.669 125.090  17
   0  -4 -18 98.5081 108.534  28
   0  -4 -18-13.8081 90.8561  30
   0  -4 -19 1106.17 101.822  28
   0  -4 -19 1022.80 111.468  17
   0  -4 -19 894.769 80.6757  30
   0  -4 -20 24.2937 69.4119  28
   0  -4 -20 91.8210 79.3359  17
   0   5 -16 27.2298 71.8278  28
   0   5 -16-1.42774 52.5448  26
   0   5 -16 0.77857 74.9059  30
   0   5 -15 165.651 109.211  30
   0   5 -15 5.13680 102.143  28
   0  -5  14-2.72985 100.085  23
   0   5 -14 37.6569 134.662  30
   0   5 -13 155.389 101.297  24
   0  -5  13 237.175 122.606  23
   0   5 -12 226.853 113.642  24
   0  -5  12 51.3163 135.651  23
   0   5 -11 474.598 126.602  24
   0   5 -11 664.553 505.722   2
   0  -5  11 215.883 237.865   8
   0  -5  10 2168.98 273.571   8
   0   5 -10 1554.63 145.640  24
   0   5 -10 1819.17 502.801   2
   0  -5  10 1569.50 150.443  29
   0  -5   9 3639.15 293.072   8
   0   5  -9 3476.53 512.762   2
   0  -5   9 2983.58 515.166   1
   0  -5   9 3510.97 182.625  29
   0  -5   8 1082.95 243.774   8
   0   5  -8 1294.30 149.938  17
   0  -5   8 1290.19 461.203   1
   0   5  -8 1259.74 427.932   2
   0  -5   8 1071.67 121.301  29
   0  -5   7 1297.39 235.325   8
   0   5  -7 1107.09 389.039   2
   0  -5   7 364.059 434.509   1
   0   5  -7 1258.97 141.795  17
   0   5  -6 27368.6 1109.12   2
   0  -5   6 29289.3 1158.17   1
   0  -5   6 29376.2 1043.11   8
   0  -5   5 2633.71 421.830   1
   0   5  -5 2709.82 370.282   2
   0  -5   5 2575.50 243.784   8
   0   5  -4 2038.24 341.650   2
   0  -5   4 2480.11 406.679   1
   0  -5   4 1823.62 222.388   8
   0  -5   3 8832.48 512.783   1
   0   5  -3 8543.03 443.973   2
   0  -5   2 14110.1 644.944   1
   0   5  -2 13694.8 572.905   2
   0   5  -1 989.021 277.988   2
   0  -5   1 969.917 360.337   1
   0  -5   0 377234. 12919.7   1
   0  -5  -1 3373.52 351.131   1
   0  -5  -2 1723.97 222.661   3
   0  -5  -2 1675.71 325.428   1
   0  -5  -3 17644.1 644.298   3
   0   5   3 17482.8 600.697   7
   0   5   4 26277.6 936.395   5
   0   5   5 18165.9 661.678   6
   0   5   5 19142.6 686.805   5
   0   5   6 45139.0 1548.70   6
   0   5   6 44005.4 1565.97   5
   0  -5  -7 247379. 8519.97   2
   0   5   7 257223. 8528.03   5
   0   5   7 245609. 8513.16   6
   0  -5  -8 29585.4 1083.34   2
   0   5   8 30665.7 1062.73   6
   0  -5  -9 2840.19 270.497   2
   0   5   9 2970.77 191.552   6
   0  -5 -10 13699.0 576.718   2
   0   5  10 14111.3 521.562   6
   0  -5 -11 7086.65 275.192  14
   0  -5 -11 7116.15 394.884   2
   0  -5 -12 46991.0 1577.36  14
   0  -5 -12 44660.2 1571.25  13
   0  -5 -12 45615.4 1573.48  28
   0  -5 -12 46435.4 1588.54  38
   0  -5 -13 237.296 87.4712  24
   0  -5 -13 195.781 220.245  38
   0  -5 -13 236.886 105.894  28
   0  -5 -13 222.153 120.323  10
   0  -5 -13 167.405 96.9425  30
   0  -5 -14 22717.4 802.306  24
   0  -5 -14 23333.9 808.355  28
   0  -5 -14 22239.9 804.795  30
   0  -5 -14 22649.4 809.460  10
   0  -5 -15 11208.3 421.730  24
   0  -5 -15 11679.2 427.474  30
   0  -5 -15 11451.9 433.899  10
   0  -5 -15 12006.0 432.100  28
   0  -5 -16 7474.95 291.356  24
   0  -5 -16 8645.16 312.354  26
   0  -5 -16 7630.02 298.572  30
   0  -5 -16 8275.11 307.256  28
   0  -5 -16 7583.42 306.434  10
   0  -5 -17 68.3974 117.843  28
   0  -5 -17 28.8098 98.8773  30
   0  -5 -17 50.9776 138.848  17
   0  -5 -17 29.0660 111.255  10
   0  -5 -18 1222.28 117.328  28
   0  -5 -18 932.614 98.0963  30
   0  -5 -18 1125.94 135.805  17
   0  -5 -18 947.884 105.610  10
   0  -5 -19 2807.36 152.894  17
   0  -5 -19 3209.58 147.440  28
   0  -5 -20 713.137 86.8765  17
   0   6 -15 149.286 81.7575  28
   0   6 -15 73.6479 85.1044  30
   0   6 -14 121.296 108.272  28
   0   6 -14 55.9281 116.158  30
   0  -6  14 64.4791 82.6645  23
   0   6 -13 54.5315 141.546  30
   0   6 -13 156.406 88.1190  24
   0  -6  13 184.186 112.507  23
   0   6 -12 74.5651 109.569  24
   0  -6  12-33.6462 130.489  23
   0  -6  11 177.860 224.011   8
   0   6 -11 416.021 124.974  24
   0   6 -10 178.255 485.915   2
   0  -6  10 304.186 138.305  29
   0  -6  10 305.009 241.666   8
   0   6 -10 190.926 132.436  24
   0  -6   9 4311.44 307.997   8
   0  -6   9 3570.16 200.121  29
   0   6  -9 4242.66 532.881   2
   0  -6   8 136.246 241.735   8
   0  -6   8 280.992 128.517  29
   0  -6   8 879.315 479.397   1
   0   6  -8 310.926 457.705   2
   0   6  -7 4657.34 486.218   2
   0  -6   7 4933.48 518.312   1
   0  -6   7 4804.20 221.648  29
   0  -6   7 4970.17 319.774   8
   0  -6   6 13716.4 555.652   8
   0   6  -6 12698.8 666.174   2
   0  -6   5-20.2958 208.521   8
   0  -6   5-179.591 423.320   1
   0   6  -5 376.849 348.033   2
   0  -6   4 5101.53 481.635   1
   0   6  -4 4848.61 404.457   2
   0  -6   3 1006.07 400.322   1
   0   6  -3 986.704 333.645   2
   0   6  -2 37260.9 1341.90   2
   0  -6   2 36586.2 1388.27   1
   0  -6   1 5647.34 446.340   1
   0  -6   0 64052.3 2268.01   1
   0  -6  -1 26697.8 1019.27   1
   0  -6  -2 6710.05 332.062   3
   0  -6  -2 6548.76 423.990   1
   0  -6  -3 8308.62 373.192   3
   0   6   4 28081.3 1002.27   5
   0   6   5 14699.6 571.327   5
   0   6   6 18050.5 685.596   5
   0   6   7 196844. 6743.08   5
   0   6   7 196396. 6730.51   6
   0   6   8 786.885 163.890   6
   0   6   8 763.015 276.022   5
   0  -6  -8 672.672 214.652   2
   0  -6  -9 35932.0 1259.61   2
   0   6   9 34832.6 1235.80   6
   0  -6 -10 9549.45 443.199   2
   0   6  10 9835.37 387.602   6
   0  -6 -11 41717.6 1568.96   2
   0  -6 -11 44464.4 1516.21  14
   0  -6 -12 37457.5 1348.61   2
   0  -6 -12 38604.7 1276.34  14
   0  -6 -12 38472.1 1271.99  28
   0  -6 -13 1160.11 98.0733  24
   0  -6 -13 973.201 129.826  14
   0  -6 -13 1060.68 333.411   2
   0  -6 -13 1019.77 211.144  38
   0  -6 -13 1193.50 105.702  30
   0  -6 -13 1106.19 114.198  28
   0  -6 -14 24005.2 810.964  28
   0  -6 -14 23610.4 939.747   2
   0  -6 -14 22285.0 813.170  10
   0  -6 -14 22016.4 834.938  38
   0  -6 -14 23113.2 807.655  30
   0  -6 -14 23478.3 805.728  24
   0  -6 -15 84.9358 119.143  28
   0  -6 -15-143.392 379.046   2
   0  -6 -15 35.5843 133.878  26
   0  -6 -15 17.7399 94.7400  24
   0  -6 -15 101.012 225.742  38
   0  -6 -15 323.548 135.446  10
   0  -6 -15-50.6201 106.992  30
   0  -6 -16 9856.43 359.494  28
   0  -6 -16 9122.67 574.129   2
   0  -6 -16 9408.81 347.731  24
   0  -6 -16 10276.4 364.668  26
   0  -6 -16 8573.64 361.446  10
   0  -6 -16 9121.35 351.905  30
   0  -6 -17 1871.07 119.860  30
   0  -6 -17 2198.33 150.095  26
   0  -6 -17 2166.63 139.295  28
   0  -6 -17 1860.91 141.569  10
   0  -6 -17 1688.73 132.338  33
   0  -6 -17 2345.31 225.204  38
   0  -6 -18 4246.19 185.426  26
   0  -6 -18 3408.45 161.044  30
   0  -6 -18 4206.21 176.954  28
   0  -6 -18 4795.55 250.713  38
   0  -6 -18 3242.35 169.868  10
   0  -6 -19 2605.96 131.926  28
   0  -6 -19 2614.81 136.940  26
   0   7 -14-109.516 92.9976  30
   0  -7  14-54.0100 63.4148  23
   0   7 -14 95.4702 87.5214  28
   0  -7  13 19.3261 94.3882  23
   0   7 -13-118.255 119.216  30
   0  -7  12 111.062 118.288  23
   0   7 -12 12.3274 95.7507  24
   0  -7  11 65.6627 115.536  29
   0   7 -11 292.268 115.733  24
   0  -7  10 221.140 134.897  29
   0   7 -10 233.980 131.152  24
   0  -7  10 203.305 224.121   8
   0  -7   9 1069.80 251.901   8
   0   7  -9 518.413 486.247   2
   0  -7   9 638.728 141.038  29
   0  -7   8 247.140 239.075   8
   0  -7   8 219.989 131.702  29
   0  -7   7 4118.26 301.396   8
   0  -7   7 4193.44 208.769  29
   0   7  -7 3582.99 505.408   2
   0  -7   7 4329.78 527.778   1
   0  -7   6 3148.51 480.474   1
   0  -7   6 3314.48 267.117   8
   0   7  -6 2565.58 150.428  27
   0   7  -5 2900.81 397.197   2
   0  -7   5 3758.02 463.985   1
   0  -7   4 348.238 418.499   1
   0   7  -4 632.957 361.998   2
   0  -7   3 195.297 407.248   1
   0  -7   2 41304.3 1570.36   1
   0  -7   2 42466.5 1476.86   8
   0  -7   1 20687.2 850.891   1
   0  -7   1 20146.8 736.027   8
   0  -7   0 20502.7 852.332   1
   0  -7  -1 15454.7 689.986   1
   0  -7  -2 21226.2 788.684   3
   0  -7  -2 20518.6 850.378   1
   0  -7  -3 3644.93 273.242   3
   0  -7  -4 14172.9 560.259   3
   0   7   5 12425.7 518.658   5
   0   7   6 1549.98 271.584   5
   0   7   7 61922.0 2164.01   5
   0   7   8 3641.51 325.363   5
   0  -7  -9 32455.7 1133.64   2
   0   7   9 30370.9 1114.88   6
   0   7   9 32211.5 1150.84   5
   0  -7 -10 6000.45 346.945   2
   0   7  10 6378.54 291.249   6
   0  -7 -11 63230.3 2238.49   2
   0  -7 -11 63814.9 2189.25  14
   0  -7 -12 6157.36 253.672  14
   0  -7 -12 6345.73 244.293  28
   0  -7 -12 6356.38 286.590  38
   0  -7 -12 6029.17 392.379   2
   0  -7 -12 6195.10 247.624  26
   0  -7 -13 2673.48 135.786  30
   0  -7 -13 2591.87 157.001  14
   0  -7 -13 2767.77 145.039  28
   0  -7 -13 2442.19 212.754  38
   0  -7 -13 2322.49 350.659   2
   0  -7 -13 2488.47 132.115  24
   0  -7 -13 2566.08 146.713  26
   0  -7 -14 18531.3 702.744  10
   0  -7 -14 20545.6 699.650  28
   0  -7 -14 21127.1 704.749  14
   0  -7 -14 19806.0 694.411  30
   0  -7 -14 18100.9 719.495  38
   0  -7 -14 20078.5 693.550  24
   0  -7 -14 19971.7 699.252  26
   0  -7 -14 18715.9 830.113   2
   0  -7 -15 9727.26 344.879  28
   0  -7 -15 9737.14 549.960   2
   0  -7 -15 10176.8 351.800  10
   0  -7 -15 9026.68 347.118  26
   0  -7 -15 9070.14 335.005  24
   0  -7 -15 8677.04 336.479  30
   0  -7 -16 8990.35 330.840  28
   0  -7 -16 8708.97 541.320   2
   0  -7 -16 8434.55 336.972  10
   0  -7 -16 8576.70 378.687  38
   0  -7 -16 8332.48 321.999  30
   0  -7 -16 9132.18 333.961  26
   0  -7 -17 1740.85 140.872  26
   0  -7 -17 1546.29 137.034  10
   0  -7 -17 1788.40 130.158  28
   0  -7 -17 1475.66 109.832  30
   0  -7 -17 1569.02 217.612  38
   0  -7 -18 5614.44 216.303  28
   0  -7 -18 5636.66 267.299  38
   0  -7 -18 4683.18 209.763  33
   0  -7 -18 4875.33 217.779  10
   0  -7 -18 5511.63 222.205  26
   0  -7 -19 2.05169 89.3480  10
   0  -7 -19 125.551 102.306  26
   0  -7 -20 1066.36 96.0988  26
   0  -7 -21 46.3431 62.0125  26
   0   8 -14 81.9766 65.8030  28
   0   8 -14 48.5061 70.3151  30
   0   8 -13 68.4992 97.6783  30
   0  -8  13-35.2475 76.6204  23
   0   8 -12 6.85674 78.8386  24
   0  -8  12 12.9269 101.143  23
   0   8 -11 99.5682 100.874  24
   0  -8  11 34.4890 102.389  29
   0  -8  10 188.017 121.668  29
   0   8 -10 338.533 121.379  24
   0   8  -9 15.8818 133.353  24
   0  -8   9 48.0373 135.853  29
   0  -8   9 128.857 223.776   8
   0  -8   8 54.4591 139.858  29
   0  -8   8 18.5776 234.122   8
   0  -8   7 1038.13 243.269   8
   0  -8   7 819.705 433.172   1
   0  -8   7 686.289 141.161  29
   0  -8   6 66.7319 444.103   1
   0   8  -6 75.6937 112.653  16
   0  -8   6 201.876 132.707  29
   0   8  -5 3727.62 174.296  27
   0  -8   5 3485.00 474.929   1
   0   8  -5 3913.39 184.510  16
   0  -8   4 1052.76 414.586   1
   0   8  -4 1431.06 131.838  16
   0  -8   3 2958.70 432.864   1
   0  -8   3 2480.25 223.728   8
   0  -8   2 11970.7 638.518   1
   0  -8   2 11729.6 465.233   8
   0  -8   1 8723.34 539.143   1
   0  -8   1 9155.80 379.747   8
   0  -8   0 3421.89 427.940   1
   0  -8   0 3549.65 222.685   8
   0  -8  -1 9983.81 573.096   1
   0  -8  -1 11130.9 487.160   3
   0  -8  -2 39502.2 1480.92   1
   0  -8  -2 40266.0 1432.59   3
   0  -8  -3 1445.56 268.896   3
   0  -8  -4 16655.9 659.444   3
   0   8   5 12000.1 540.584   5
   0   8   6 19481.2 762.111   5
   0   8   7 7765.81 418.665   5
   0   8   8 3756.30 324.375   5
   0   8   9 18410.4 748.253   5
   0  -8  -9 19259.3 724.751   2
   0  -8 -10 2516.62 138.940  14
   0  -8 -10 2311.18 279.361   2
   0  -8 -11 37245.0 1288.27  14
   0  -8 -11 37091.2 1353.77   2
   0  -8 -12 299.338 166.955  38
   0  -8 -12 3.41988 102.641  26
   0  -8 -12-16.6299 112.659  14
   0  -8 -12 5.80454 98.6725  28
   0  -8 -12 47.0201 84.1300  24
   0  -8 -12 181.315 299.751   2
   0  -8 -12 1.84418 108.091  21
   0  -8 -13 6424.50 244.552  28
   0  -8 -13 5967.55 252.130  14
   0  -8 -13 5559.21 420.364   2
   0  -8 -13 6157.92 285.788  38
   0  -8 -13 6222.47 244.071  26
   0  -8 -13 6119.68 235.191  24
   0  -8 -13 5663.08 244.073  21
   0  -8 -14 6643.69 269.820  14
   0  -8 -14 6163.61 262.403  26
   0  -8 -14 6385.04 306.613  38
   0  -8 -14 6328.03 458.839   2
   0  -8 -14 6647.54 260.042  28
   0  -8 -15 21420.5 733.518  28
   0  -8 -15 21084.8 738.654  14
   0  -8 -15 19951.8 733.934  26
   0  -8 -15 21502.7 738.412  10
   0  -8 -15 21402.5 886.086   2
   0  -8 -15 19727.4 752.880  38
   0  -8 -16 6791.59 489.204   2
   0  -8 -16 6061.75 297.956  38
   0  -8 -16 6066.35 263.683  10
   0  -8 -16 6252.23 256.566  26
   0  -8 -16 6342.93 253.034  28
   0  -8 -17 172.590 194.153  38
   0  -8 -17 317.323 131.351  10
   0  -8 -17 332.314 120.962  26
   0  -8 -17 342.646 112.526  28
   0  -8 -18 6244.43 299.111  38
   0  -8 -18 6632.20 262.138  33
   0  -8 -18 6884.67 264.281  26
   0  -8 -18 6534.02 263.542  10
   0  -8 -19 598.923 104.379  26
   0  -8 -19 492.242 100.076  10
   0  -8 -20 974.507 90.5450  26
   0  -8 -20 590.870 80.4980  10
   0  -8 -21 55.6797 64.6076  26
   0  -9  13-14.2133 55.2308  23
   0   9 -13-33.4299 77.0663  30
   0  -9  12 84.7479 84.9272  23
   0   9 -12 78.2940 104.933  30
   0  -9  11 73.7185 108.377  23
   0  -9  11 3.71777 86.9254  29
   0   9 -11 61.5287 85.7224  24
   0   9 -10 127.722 106.243  24
   0  -9  10 1.68707 109.973  29
   0   9  -9 110.750 123.744  24
   0  -9   9-135.836 129.027  29
   0  -9   8 528.639 228.075   8
   0  -9   8 282.258 140.302  29
   0  -9   7 24.7511 138.302  29
   0  -9   6-43.0834 439.552   1
   0  -9   6 251.253 137.967  29
   0   9  -6 360.387 121.768  16
   0   9  -5 2524.32 161.340  16
   0   9  -5 2772.40 151.131  27
   0  -9   5 2288.30 466.312   1
   0   9  -4 928.972 130.183  16
   0  -9   4 1115.50 436.127   1
   0   9  -4 776.088 105.090  27
   0  -9   4 954.698 220.048   8
   0  -9   3 2197.22 430.656   1
   0  -9   3 2363.19 229.756   8
   0   9  -3 2693.02 159.798  16
   0  -9   2 349.499 388.189   1
   0  -9   2 267.105 188.774   8
   0   9  -2 430.896 127.030  16
   0  -9   1 7016.28 326.705   8
   0  -9   1 7406.64 499.933   1
   0  -9   0 8946.17 373.782   8
   0  -9   0 8986.92 536.731   1
   0  -9  -1 4912.10 250.238   8
   0  -9  -1 4979.64 350.752   3
   0  -9  -1 4675.98 449.831   1
   0  -9  -2 19885.1 797.726   3
   0  -9  -2 21738.4 875.182   1
   0  -9  -3 5893.17 362.701   3
   0  -9  -4 14771.2 611.269   3
   0   9   5 1251.87 323.095   5
   0  -9  -5 1022.53 287.087   3
   0   9   6 33740.9 1235.04   5
   0   9   7 162.283 308.912   5
   0   9   8 6808.91 397.628   5
   0   9   9 9445.89 478.253   5
   0  -9 -10 253.440 274.048   2
   0   9  10-106.264 304.860   5
   0  -9 -11 12535.2 555.655   2
   0  -9 -11 12140.3 429.575  26
   0  -9 -11 11641.9 437.121  14
   0  -9 -12 438.736 158.009  38
   0  -9 -12 95.9442 323.743   2
   0  -9 -12 404.642 106.754  26
   0  -9 -12 418.929 119.179  14
   0  -9 -12 320.885 101.987  28
   0  -9 -12 403.232 114.909  35
   0  -9 -12 405.753 113.181  21
   0  -9 -13 9989.78 357.030  28
   0  -9 -13 9550.67 363.782  14
   0  -9 -13 9284.47 357.382  21
   0  -9 -13 9643.58 529.784   2
   0  -9 -13 9684.27 356.928  26
   0  -9 -13 9196.58 382.463  38
   0  -9 -14 160.946 178.154  38
   0  -9 -14 28.3867 112.641  28
   0  -9 -14 8.99046 126.482  14
   0  -9 -14 229.750 370.623   2
   0  -9 -14 23.4414 120.029  26
   0  -9 -14 74.0148 118.801  21
   0  -9 -15 17731.0 641.121  26
   0  -9 -15 18483.5 646.755  14
   0  -9 -15 18373.4 648.684  10
   0  -9 -15 18360.4 659.633  38
   0  -9 -15 18905.4 642.003  28
   0  -9 -15 16894.8 637.116  21
   0  -9 -16 243.146 181.798  38
   0  -9 -16 336.323 140.464  10
   0  -9 -16 490.706 121.571  26
   0  -9 -16 458.081 405.276   2
   0  -9 -17 214.594 132.559  10
   0  -9 -17 298.956 184.144  38
   0  -9 -17 452.218 119.416  26
   0  -9 -18 5249.03 213.335  26
   0  -9 -18 4886.20 219.502  10
   0  -9 -18 5067.19 251.363  38
   0  -9 -18 4686.36 219.365  17
   0  -9 -18 5235.77 227.580  33
   0  -9 -19 2053.75 132.073  33
   0  -9 -19 2164.55 128.728  10
   0  -9 -19 2235.74 129.507  26
   0  -9 -20 576.342 82.7786  10
   0  -9 -20 866.449 90.0808  26
   0  -9 -21-18.0034 63.6978  26
   0 -10  12-13.1278 64.4782  23
   0  10 -12 78.1813 82.5718  30
   0  10 -11 46.3151 66.6717  24
   0 -10  11 11.9458 91.0221  23
   0 -10  10 81.0377 95.3228  29
   0  10 -10 245.935 90.6094  24
   0  10  -9 41.2454 108.895  24
   0 -10   9-79.3290 113.763  29
   0 -10   8 234.381 128.819  29
   0 -10   7-52.3645 130.876  29
   0  10  -6 685.958 125.739  16
   0 -10   6 656.015 148.718  29
   0 -10   5 247.281 138.699  29
   0 -10   5-75.9108 412.246   1
   0  10  -5 317.350 131.811  16
   0 -10   5 14.8572 233.611   8
   0  10  -4-17.1088 107.592  27
   0 -10   4 426.032 229.197   8
   0 -10   4-24.3854 415.732   1
   0  10  -4-39.3932 137.288  16
   0 -10   3 3263.70 161.581  32
   0 -10   3 3054.04 453.272   1
   0  10  -3 2973.44 153.297  27
   0 -10   3 3229.86 258.497   8
   0  10  -3 3374.62 184.348  16
   0 -10   2 823.678 410.901   1
   0 -10   2 977.188 117.549  32
   0 -10   2 923.789 207.363   8
   0  10  -2 876.741 139.043  16
   0  10  -1 4549.94 212.598  16
   0 -10   1 4574.23 356.311   3
   0 -10   1 4365.54 259.068   8
   0 -10   1 4050.58 451.057   1
   0  10   0 1643.76 145.434  16
   0 -10   0 1728.83 300.415   3
   0 -10   0 1599.72 187.768   8
   0 -10   0 1962.40 405.221   1
   0 -10  -1 479.433 278.974   3
   0 -10  -1 297.465 165.054   8
   0 -10  -1 633.439 387.728   1
   0 -10  -2 70.8885 160.568   8
   0 -10  -2 442.096 277.308   3
   0 -10  -3 2134.86 297.037   3
   0 -10  -4 8759.60 444.142   3
   0  10   5 6780.32 426.220   5
   0 -10  -5 5950.47 381.809   3
   0  10   6 30206.7 1141.06   5
   0  10   7 2321.00 364.295   5
   0  10   8 22993.3 903.193   5
   0  10   9 714.034 326.688   5
   0 -10 -10 8443.25 430.925   2
   0  10  10 9101.13 463.774   5
   0  10  10 8399.41 324.248  20
   0 -10 -10 7592.64 301.697  21
   0 -10 -11 128.406 307.675   2
   0 -10 -11 438.717 106.403  26
   0 -10 -11 439.237 117.149  35
   0 -10 -11 396.978 113.132  21
   0  10  11 348.315 139.881  20
   0 -10 -11 416.457 115.225  14
   0 -10 -12 760.469 348.683   2
   0 -10 -12 931.551 125.207  35
   0 -10 -12 911.943 117.349  26
   0 -10 -12 889.410 122.502  21
   0 -10 -12 828.122 126.703  14
   0 -10 -13 10016.5 370.219  14
   0 -10 -13 9915.53 364.205  26
   0 -10 -13 9510.09 363.119  35
   0 -10 -13 9065.47 379.361  38
   0 -10 -13 10020.1 366.490  21
   0 -10 -14 2743.64 165.826  14
   0 -10 -14 2609.15 424.670   2
   0 -10 -14 2612.73 157.841  26
   0 -10 -14 2354.35 191.301  38
   0 -10 -14 2594.40 157.792  21
   0 -10 -15 8057.29 313.382  14
   0 -10 -15 8073.28 306.140  26
   0 -10 -15 8481.19 548.149   2
   0 -10 -15 7453.23 302.883  21
   0 -10 -15 7736.11 332.535  38
   0 -10 -16 959.239 129.904  14
   0 -10 -16 704.864 112.337  21
   0 -10 -16 842.599 150.010  10
   0 -10 -16 840.519 180.544  38
   0 -10 -16 998.575 126.472  26
   0 -10 -17 1983.43 160.160  10
   0 -10 -17 2084.84 187.141  38
   0 -10 -17 2052.70 141.203  26
   0 -10 -18 520.029 126.433  10
   0 -10 -18 540.556 112.022  26
   0 -10 -18 836.166 149.366  33
   0 -10 -19 3073.31 163.096  10
   0 -10 -19 3391.47 155.921  26
   0 -10 -19 3180.08 163.645  17
   0 -10 -19 3569.00 171.553  33
   0 -10 -20 514.278 88.3204  10
   0 -10 -20 665.495 85.5506  26
   0 -10 -20 656.443 93.9840  17
   0 -10 -21-30.7768 62.7933  26
   0 -10 -21-118.283 70.6008  17
   0 -11  11 47.2275 71.5892  23
   0 -11  10 45.2271 97.4042  23
   0  11 -10 91.8213 72.3967  24
   0 -11  10 57.8341 78.4585  29
   0  11  -9-51.9260 95.2325  24
   0 -11   9 76.2334 103.186  29
   0  11  -8-21.7844 112.271  24
   0 -11   8 167.935 118.585  29
   0 -11   7-35.7505 129.064  29
   0 -11   6 530.284 147.810  29
   0 -11   6 668.435 232.804   8
   0  11  -6 457.325 116.285  16
   0 -11   5 340.040 147.133  29
   0  11  -5 127.330 131.530  16
   0 -11   5-37.2142 234.124   8
   0 -11   5 402.593 332.413   3
   0  11  -4 797.026 147.189  16
   0 -11   4 699.790 240.569   8
   0 -11   4 346.867 396.951   1
   0 -11   4 656.748 335.547   3
   0 -11   3 498.272 329.336   3
   0 -11   3 890.616 424.071   1
   0  11  -3 731.331 147.927  16
   0 -11   3 667.223 236.979   8
   0 -11   3 489.321 122.208  32
   0 -11   2 999.075 333.213   3
   0 -11   2 1321.31 225.977   8
   0  11  -2 1276.79 156.149  16
   0 -11   2 1214.04 412.929   1
   0 -11   2 1186.13 130.103  32
   0  11  -1 2108.60 170.680  16
   0 -11   1 2234.87 232.223   8
   0 -11   1 2265.65 149.479  32
   0 -11   1 2476.55 433.077   1
   0 -11   1 2087.93 332.980   3
   0  11   0 371.391 138.016  16
   0 -11   0 216.468 112.271  32
   0 -11   0 275.561 186.664   8
   0 -11   0 367.630 396.636   1
   0 -11   0 328.453 298.916   3
   0 -11  -1 499.220 175.787   8
   0 -11  -1 294.762 290.312   3
   0 -11  -1 143.079 395.144   1
   0 -11  -2 900.104 292.953   3
   0  11   2 842.185 136.414  16
   0 -11  -2 1011.21 170.135   8
   0 -11  -3 2388.72 307.561   3
   0  11   3 2188.41 154.388  16
   0 -11  -3 2129.59 186.503   8
   0 -11  -4-110.188 285.544   3
   0  11   4 159.816 126.490  16
   0  11   5 9222.41 353.078  16
   0 -11  -5 9714.64 486.183   3
   0  11   5 9672.45 514.760   5
   0 -11  -6 10252.2 515.251   3
   0  11   6 10901.5 563.902   5
   0  11   7 11080.3 582.996   5
   0  11   8 9186.35 535.765   5
   0 -11  -9 493.032 115.313  35
   0 -11  -9 264.342 99.6041  26
   0  11   9 325.134 358.787   5
   0 -11 -10 16781.6 587.101  26
   0 -11 -10 16487.1 676.858   2
   0 -11 -10 16500.2 588.390  21
   0 -11 -10 16253.4 588.430  35
   0  11  11 1526.25 364.944   5
   0 -11 -11 1198.33 116.382  26
   0 -11 -11 883.330 298.825   2
   0 -11 -11 1019.67 134.129  35
   0 -11 -11 1138.15 126.860  21
   0  11  11 1206.06 170.502  20
   0 -11 -12 5008.80 235.550  14
   0 -11 -12 5388.08 226.490  21
   0 -11 -12 4640.15 404.399   2
   0 -11 -12 5329.17 222.869  26
   0 -11 -12 5269.51 229.376  35
   0  11  12 5242.33 250.200  20
   0 -11 -13 3531.42 181.902  21
   0 -11 -13 2996.28 389.452   2
   0 -11 -13 3451.31 177.018  26
   0 -11 -13 3268.52 180.191  35
   0 -11 -13 3615.40 189.430  14
   0 -11 -14 4655.44 218.382  21
   0 -11 -14 4952.24 215.734  26
   0 -11 -14 5090.91 430.568   2
   0 -11 -14 4748.14 214.205  35
   0 -11 -14 4579.74 232.262  38
   0 -11 -14 5153.68 224.089  14
   0 -11 -15 707.898 132.759  14
   0 -11 -15 457.539 381.909   2
   0 -11 -15 648.889 127.237  21
   0 -11 -15 612.233 162.436  38
   0 -11 -15 637.795 127.404  26
   0 -11 -16 2059.87 152.619  14
   0 -11 -16 2230.03 181.040  10
   0 -11 -16 1978.62 138.504  21
   0 -11 -16 2296.05 175.386  38
   0 -11 -16 2114.58 143.789  26
   0 -11 -17 3677.90 199.920  10
   0 -11 -17 3665.12 200.426  38
   0 -11 -17 3473.34 173.649  26
   0 -11 -18 887.714 109.853  26
   0 -11 -18 908.995 134.862  10
   0 -11 -19 2404.61 145.777  17
   0 -11 -19 2778.06 134.549  26
   0 -11 -19 2484.53 148.914  10
   0 -11 -20 204.056 90.0103  10
   0 -11 -20 113.553 93.8337  33
   0 -11 -20 264.862 80.4266  26
   0 -11 -20 328.738 90.3690  17
   0 -11 -21 15.2598 61.8192  10
   0 -11 -21 26.6324 68.9551  17
   0 -11 -21 28.7739 62.5797  26
   0 -12  10-41.7391 75.8801  23
   0  12 -10 17.5862 82.0055  30
   0 -12  10-3.89286 52.0115  29
   0  12  -9 16.8885 76.1003  24
   0 -12   9 80.4532 84.1040  29
   0 -12   8-39.1667 107.966  29
   0  12  -8 92.7208 96.8021  24
   0 -12   7-18.5178 126.535  29
   0  12  -6 151.105 100.741  16
   0 -12   6 202.566 139.710  29
   0  12  -5-30.5136 120.899  16
   0 -12   5 6.56037 146.326  29
   0  12  -4 607.690 143.996  16
   0 -12   4 601.369 230.228   8
   0 -12   4 816.979 344.447   3
   0 -12   4 617.705 151.807  29
   0  12  -3 8.10920 146.706  16
   0 -12   3-19.3689 334.736   3
   0 -12   3 461.818 230.469   8
   0 -12   3-69.2332 122.657  32
   0 -12   3 227.804 411.093   1
   0  12  -2 1142.89 164.733  16
   0 -12   2 1413.11 347.100   3
   0 -12   2 1245.92 234.826   8
   0 -12   2 1180.84 137.307  32
   0 -12   2 1237.27 426.917   1
   0  12  -1 50.5706 153.186  16
   0 -12   1-64.9049 325.206   3
   0 -12   1-65.9265 125.598  32
   0 -12   1 56.9707 209.982   8
   0 -12   0 1195.96 135.547  32
   0 -12   0 784.590 326.057   3
   0  12   0 1336.31 159.395  16
   0 -12   0 1189.71 209.720   8
   0 -12  -1 28.2890 188.246   8
   0 -12  -1 240.790 123.933  35
   0 -12  -1 366.410 123.251  32
   0 -12  -1 467.304 312.146   3
   0 -12  -2 1446.49 192.404   8
   0 -12  -2 1544.16 133.520  32
   0 -12  -2 1547.75 140.706  35
   0 -12  -2 1312.21 131.379  21
   0 -12  -2 1586.83 319.760   3
   0  12   2 1748.47 158.628  16
   0 -12  -3 1706.29 188.971   8
   0 -12  -3 2279.25 150.968  35
   0  12   3 2180.22 163.674  16
   0 -12  -3 2247.22 142.253  21
   0 -12  -3 1891.30 321.072   3
   0 -12  -4 327.027 152.882   8
   0 -12  -4 531.731 301.844   3
   0 -12  -4 532.937 125.933  35
   0  12   4 511.384 137.636  16
   0  12   4 665.690 366.189   5
   0 -12  -4 482.753 115.866  21
   0 -12  -5 4563.09 205.147  21
   0 -12  -5 4496.05 231.357   8
   0  12   5 5205.46 440.898   5
   0 -12  -5 5421.55 384.500   3
   0  12   5 4558.92 216.806  16
   0 -12  -5 4772.43 208.249  35
   0 -12  -6 616.153 124.469  35
   0  12   6 476.362 384.863   5
   0 -12  -6 536.421 311.037   3
   0 -12  -6 587.262 116.481  21
   0  12   6 612.555 132.024  16
   0 -12  -7 7533.41 285.062  21
   0  12   7 6904.89 287.647  16
   0 -12  -8 2263.30 146.263  21
   0  12   8 2620.87 431.345   5
   0  12   8 2094.48 145.024  16
   0 -12  -8 2372.51 142.146  32
   0  12   9 6730.60 500.592   5
   0 -12  -9 6115.18 260.428  35
   0 -12  -9 6603.25 255.877  32
   0 -12 -10 6044.02 255.474  35
   0 -12 -10 6280.94 248.727  26
   0 -12 -11 3429.10 187.105  35
   0 -12 -11 3623.74 176.809  26
   0 -12 -11 3920.23 324.588   2
   0  12  11 3354.53 224.772  20
   0 -12 -11 3507.77 183.816  21
   0 -12 -12 6536.63 262.409  21
   0 -12 -12 6253.84 258.473  26
   0 -12 -12 6434.42 273.845  14
   0 -12 -12 6617.42 264.604  35
   0  12  12 5979.00 292.900  20
   0 -12 -13 154.674 141.094  14
   0 -12 -13 11.4129 123.095  26
   0 -12 -13-165.479 327.485   2
   0 -12 -13 25.4505 129.090  21
   0  12  13 55.8746 156.508  20
   0 -12 -13 119.573 133.975  35
   0 -12 -14 7856.06 304.709  14
   0 -12 -14 7424.96 295.804  26
   0 -12 -14 7043.71 459.600   2
   0 -12 -14 7007.69 294.651  35
   0 -12 -14 7929.85 296.598  21
   0 -12 -15 624.952 134.219  14
   0 -12 -15 580.908 123.031  26
   0 -12 -15 491.865 339.169   2
   0 -12 -15 348.296 120.844  35
   0 -12 -15 386.773 127.357  21
   0 -12 -16 2601.37 163.437  14
   0 -12 -16 2499.32 149.728  21
   0 -12 -16 2910.13 193.264  10
   0 -12 -16 2527.66 152.963  26
   0 -12 -16 2365.36 171.166  38
   0 -12 -17 1705.44 122.161  21
   0 -12 -17 2001.92 169.092  10
   0 -12 -17 1651.03 129.980  26
   0 -12 -18 4058.81 192.776  10
   0 -12 -18 3366.56 167.199  26
   0 -12 -19 1165.09 115.959  17
   0 -12 -19 952.969 128.407  33
   0 -12 -19 1151.23 127.004  10
   0 -12 -19 1296.21 103.030  26
   0 -12 -20-37.2533 93.3229  10
   0 -12 -20-43.4495 87.8158  17
   0 -12 -20-156.127 95.0070  33
   0 -12 -20 69.7821 69.4994  22
   0 -12 -20-27.0470 74.8939  26
   0 -12 -21 332.365 63.7791  17
   0 -12 -21 192.825 63.6090  10
   0 -13   9 15.1648 75.9471  23
   0 -13   9 33.5355 59.3271  29
   0 -13   8 162.834 90.8495  29
   0  13  -8-96.0238 76.9572  24
   0 -13   7-14.8109 113.046  29
   0  13  -7 25.7623 97.8157  24
   0 -13   6 74.2043 129.922  29
   0  13  -5-138.610 110.730  16
   0 -13   5 97.1354 134.053  29
   0  13  -4 295.292 130.344  16
   0 -13   4-9.85119 146.552  29
   0 -13   3-48.1146 144.290  29
   0 -13   3-21.2563 218.394   8
   0  13  -3 67.0304 143.927  16
   0 -13   3 47.4120 124.588  32
   0 -13   3-267.451 340.249   3
   0 -13   2 50.3858 218.476   8
   0  13  -2 147.316 154.686  16
   0 -13   2 172.480 130.385  32
   0 -13   1 59.9299 219.173   8
   0  13  -1-22.9127 155.256  16
   0 -13   1 100.731 132.275  32
   0 -13   1-306.137 327.304   3
   0 -13   0 1037.62 216.094   8
   0 -13   0 1255.96 345.047   3
   0  13   0 938.188 170.663  16
   0 -13   0 1145.73 147.772  32
   0 -13  -1-135.949 192.175   8
   0 -13  -1-38.4516 136.358  35
   0 -13  -1 153.370 130.686  32
   0 -13  -2 216.504 183.730   8
   0 -13  -2 124.983 317.379   3
   0  13   2 330.514 154.323  16
   0 -13  -2 314.998 137.492  35
   0 -13  -2 245.046 135.815  32
   0  13   3 1607.88 165.828  16
   0 -13  -3 1398.34 188.272   8
   0 -13  -3 1748.04 153.633  35
   0 -13  -3 1726.38 144.966  32
   0 -13  -3 1290.52 143.359  21
   0 -13  -3 1180.32 333.305   3
   0 -13  -4 1093.82 141.727  35
   0  13   4 1161.71 157.372  16
   0  13   4 1133.82 403.132   5
   0 -13  -4 1109.17 336.270   3
   0 -13  -4 991.074 134.321  21
   0 -13  -4 1294.34 167.128   8
   0 -13  -5 2675.00 165.612  21
   0 -13  -5 2922.50 166.985  32
   0  13   5 3437.17 452.906   5
   0 -13  -5 2832.69 363.263   3
   0  13   5 2598.46 179.172  16
   0 -13  -5 2812.77 167.827  35
   0 -13  -6 13.0073 122.895  32
   0 -13  -6 203.400 329.885   3
   0  13   6 5.09137 138.186  16
   0  13   6-159.864 431.327   5
   0 -13  -6 65.2900 123.956  21
   0 -13  -6 6.32355 135.915  35
   0  13   7 5683.41 258.858  16
   0 -13  -7 6582.10 254.835  32
   0 -13  -7 5827.22 252.477  21
   0 -13  -7 6535.36 436.999   3
   0 -13  -7 5878.32 255.223  35
   0  13   7 6716.92 526.292   5
   0  13   8 27.9748 440.075   5
   0 -13  -8 39.6199 119.144  32
   0 -13  -8 163.927 125.907  21
   0  13   8 219.393 131.052  16
   0 -13  -9 13447.3 483.971  32
   0 -13  -9 13015.3 484.240  21
   0  13  10 454.961 436.275   5
   0  13  10 620.758 187.780  20
   0 -13 -10 573.211 118.861  32
   0 -13 -10 542.526 247.476   2
   0 -13 -10 444.077 139.782  35
   0 -13 -11 3698.06 317.319   2
   0 -13 -11 3908.18 202.071  35
   0 -13 -11 4029.65 198.572  21
   0  13  11 3627.95 237.419  20
   0 -13 -12 3746.86 196.126  21
   0 -13 -12 4242.33 209.552  14
   0 -13 -12 3785.85 199.509  35
   0 -13 -12 3919.68 190.117  26
   0  13  12 3300.78 231.602  20
   0 -13 -12 3757.33 343.197   2
   0  13  13 1338.20 179.780  20
   0 -13 -13 1267.57 145.250  21
   0 -13 -13 1289.09 138.329  26
   0 -13 -13 1251.21 148.095  35
   0 -13 -13 1396.40 152.566  14
   0 -13 -14 2472.43 171.818  14
   0 -13 -14 2423.66 157.187  26
   0 -13 -14 2685.66 160.827  21
   0  13  14 2470.24 185.956  20
   0 -13 -14 2632.06 163.887  35
   0 -13 -15 988.169 137.004  14
   0 -13 -15 947.320 129.303  26
   0 -13 -15 858.250 129.408  35
   0 -13 -15 878.490 128.376  21
   0 -13 -16 3430.96 167.291  21
   0 -13 -16 3194.69 175.113  14
   0 -13 -16 3084.59 169.079  26
   0 -13 -17-101.418 107.756  26
   0 -13 -17-8.41935 103.931  21
   0 -13 -17 164.913 138.263  10
   0 -13 -17 6.73325 116.735  14
   0 -13 -18 4236.20 185.656  26
   0 -13 -18 4403.94 208.277  33
   0 -13 -18 4460.57 204.750  10
   0 -13 -19 75.1863 114.323  33
   0 -13 -19 232.344 85.8499  26
   0 -13 -19-87.7514 108.915  10
   0 -13 -20 189.627 92.2353  33
   0 -13 -20 96.0519 69.3856  22
   0 -13 -20 266.221 78.1606  17
   0 -13 -20 194.761 86.9859  10
   0 -14   8 62.7666 72.7068  23
   0 -14   8-50.7756 62.1351  29
   0  14  -7-10.4398 76.5209  24
   0 -14   7-17.7007 91.0292  29
   0 -14   6-116.002 110.134  29
   0 -14   5-41.8243 128.393  29
   0  14  -4 125.645 115.952  16
   0 -14   4 54.6187 138.585  29
   0  14  -3 78.3674 128.228  16
   0 -14   3 36.5376 146.453  29
   0 -14   3-145.624 118.447  32
   0 -14   2 311.582 128.894  32
   0  14  -2 185.229 145.728  16
   0 -14   2 317.071 151.978  29
   0 -14   1-83.2844 137.849  32
   0 -14   1-39.1563 322.497   3
   0 -14   1-90.7611 204.364   8
   0  14  -1-291.674 154.852  16
   0 -14   0-82.2354 139.955  32
   0 -14   0 177.420 203.545   8
   0  14   0 107.762 161.244  16
   0 -14   0-19.2213 320.028   3
   0 -14  -1 454.063 140.359  32
   0 -14  -1 438.312 195.957   8
   0 -14  -1 317.430 136.684  35
   0 -14  -1 602.707 332.088   3
   0 -14  -2 527.413 188.986   8
   0  14   2 607.464 166.828  16
   0 -14  -2 495.386 149.236  32
   0 -14  -2 711.518 148.473  35
   0 -14  -2 756.516 336.486   3
   0 -14  -3 153.236 172.507   8
   0 -14  -3 245.439 139.885  32
   0  14   3 381.751 429.941   5
   0 -14  -3 329.208 148.420  35
   0  14   3 441.474 161.680  16
   0 -14  -3-167.744 331.920   3
   0  14   4 599.122 162.717  16
   0 -14  -4 528.111 152.534  35
   0 -14  -4 542.298 142.429  32
   0  14   4 670.212 438.218   5
   0 -14  -4 479.609 137.275  21
   0 -14  -4 544.647 340.820   3
   0  14   5 1675.47 173.123  16
   0 -14  -5 1556.01 158.040  21
   0 -14  -5 1795.83 164.312  35
   0 -14  -5 1909.57 366.330   3
   0 -14  -6 656.197 151.878  35
   0  14   6 209.228 455.052   5
   0 -14  -6 670.075 130.165  32
   0 -14  -6 524.814 140.028  21
   0 -14  -6 511.998 352.140   3
   0  14   6 343.307 150.366  16
   0  14   7 5653.55 538.692   5
   0  14   7 4494.50 233.776  16
   0 -14  -7 5100.91 426.941   3
   0 -14  -7 4765.53 228.355  21
   0 -14  -7 5066.35 227.259  32
   0 -14  -7 4998.81 231.864  35
   0  14   8 371.731 463.093   5
   0 -14  -8-82.7611 146.479  35
   0 -14  -8 229.179 130.411  32
   0 -14  -8 15.6740 137.790  21
   0  14   8-8.51108 137.949  16
   0  14   9 8187.61 334.281  16
   0 -14  -9 8274.79 339.165  21
   0 -14  -9 9302.96 335.721  32
   0  14   9 9703.56 598.314   5
   0 -14 -10-60.1976 122.906  32
   0  14  10 104.958 194.294  20
   0 -14 -10-112.698 145.010  35
   0 -14 -11 5164.74 232.432  35
   0 -14 -11 4848.27 215.414  32
   0  14  11 4843.85 271.786  20
   0 -14 -12 810.709 139.410  21
   0  14  12 754.838 190.271  20
   0 -14 -12 957.249 151.758  14
   0 -14 -12 1019.24 148.155  35
   0  14  13 3746.16 229.212  20
   0 -14 -13 3988.71 199.992  21
   0 -14 -13 4101.86 209.481  14
   0 -14 -13 4127.15 204.246  35
   0  14  14 595.057 161.195  20
   0 -14 -14 923.009 131.556  21
   0 -14 -14 832.154 145.534  14
   0 -14 -14 536.621 136.343  35
   0 -14 -15 1751.39 137.519  21
   0 -14 -15 1286.04 138.984  35
   0 -14 -15 1526.84 142.423  14
   0 -14 -16 1614.88 131.220  21
   0 -14 -16 1200.58 121.913  35
   0 -14 -16 1308.37 135.747  14
   0 -14 -17 978.136 111.689  21
   0 -14 -17 741.895 118.003  14
   0 -14 -18 3193.75 166.268  10
   0 -14 -19 358.379 109.167  33
   0 -14 -19 233.146 100.677  10
   0 -14 -20 305.187 79.8105  10
   0 -14 -20 332.528 86.9516  33
   0 -14 -20 531.609 68.5538  22
   0 -14 -20 450.472 70.6731  17
   0 -15   7-9.30054 60.7660  29
   0 -15   7-98.1555 68.6755  23
   0  15  -6-74.3802 73.5724  24
   0 -15   6-132.530 90.9887  29
   0 -15   5 192.542 106.657  29
   0 -15   4 74.3403 124.702  29
   0  15  -4-29.8300 94.6545  16
   0 -15   3 147.552 104.748  32
   0 -15   3-41.3735 132.907  29
   0  15  -3 166.171 116.278  16
   0 -15   2 164.454 122.587  32
   0 -15   2 422.410 149.169  29
   0  15  -2 274.150 136.354  16
   0  15  -1 216.133 146.828  16
   0 -15   1-16.5048 131.431  32
   0  15   0-22.7855 125.719  20
   0  15   0 157.420 157.715  16
   0 -15   0 8.31007 136.581  32
   0  15   1 60.2990 146.757  20
   0 -15  -1 9.47035 130.312  35
   0 -15  -1-99.5545 329.821   3
   0 -15  -1-34.1026 139.729  32
   0 -15  -2 179.386 331.021   3
   0 -15  -2 176.236 147.036  32
   0 -15  -2 85.9010 140.822  35
   0  15   2 204.847 160.165  16
   0 -15  -3 443.876 345.973   3
   0 -15  -3 398.559 149.529  35
   0  15   3 609.454 435.283   5
   0 -15  -3 137.900 146.771  32
   0  15   3 106.181 167.207  16
   0 -15  -4 682.805 365.265   3
   0 -15  -4 1172.45 155.958  32
   0  15   4 1286.10 464.394   5
   0 -15  -4 930.336 160.184  35
   0  15   4 1269.23 170.370  16
   0 -15  -5 688.085 360.474   3
   0  15   5 283.173 160.471  16
   0  15   5 31.7623 455.250   5
   0 -15  -5 328.525 145.058  21
   0 -15  -5 431.502 154.967  35
   0 -15  -6 283.256 152.771  35
   0  15   6 416.016 152.863  16
   0 -15  -6 396.341 350.914   3
   0 -15  -6 317.091 143.104  21
   0  15   6 951.354 471.738   5
   0 -15  -6 232.114 141.388  32
   0 -15  -7 1435.74 152.379  32
   0 -15  -7 1787.21 165.209  35
   0 -15  -7 1595.24 366.292   3
   0 -15  -7 1294.03 157.872  21
   0  15   7 1245.77 158.599  16
   0  15   8 274.935 471.699   5
   0 -15  -8 478.599 153.608  35
   0  15   8 343.924 140.537  16
   0 -15  -8 391.405 113.409  22
   0 -15  -8 378.587 136.255  32
   0 -15  -8 207.022 147.020  21
   0  15   9 2009.39 157.091  16
   0 -15  -9 2042.22 167.572  21
   0  15   9 1769.92 220.850  20
   0 -15  -9 2058.52 155.203  32
   0  15  10-358.486 468.661   5
   0 -15 -10 194.198 126.379  32
   0  15  10 75.0145 194.320  20
   0 -15 -10 18.4977 140.860  21
   0  15  11 3693.43 245.866  20
   0 -15 -11 4097.84 207.671  35
   0 -15 -11 3925.51 189.776  32
   0  15  12-287.307 445.079   5
   0  15  12-57.0074 188.147  20
   0 -15 -12-57.5845 137.131  14
   0 -15 -12-127.941 142.552  35
   0  15  13 2671.18 205.135  20
   0 -15 -13 2615.81 173.117  35
   0 -15 -13 2875.49 172.349  21
   0 -15 -13 2396.67 173.867  14
   0  15  14 128.913 156.048  20
   0 -15 -14 220.815 129.886  21
   0 -15 -14 83.9073 125.445  14
   0 -15 -14 340.988 132.825  35
   0  15  15 1449.55 147.723  20
   0 -15 -15 1436.02 135.482  35
   0 -15 -15 1480.07 133.084  21
   0 -15 -15 1366.00 137.441  14
   0 -15 -16 347.102 113.512  14
   0 -15 -16 477.210 115.945  21
   0 -15 -16 488.556 126.080  10
   0 -15 -16 467.410 110.974  35
   0 -15 -17 2386.52 132.789  21
   0 -15 -17 2657.23 160.613  33
   0 -15 -18 1815.95 138.379  33
   0 -15 -19 722.690 93.6731  10
   0 -15 -19 837.176 83.3486  22
   0 -15 -20 793.578 63.5596  17
   0 -15 -20 937.531 76.2029  10
   0 -15 -20 742.948 84.3679  33
   0 -15 -20 770.383 67.9852  22
   0 -16   5 104.259 83.7742  29
   0  16  -5-50.6704 67.6622  24
   0 -16   4-57.4912 100.939  29
   0  16  -3 111.577 95.1497  16
   0 -16   3 33.2914 114.979  29
   0 -16   2-116.101 105.402  32
   0  16  -2 73.9239 111.414  16
   0 -16   2 126.901 133.004  29
   0 -16   1 313.179 122.441  32
   0  16  -1 427.143 133.490  16
   0 -16   0 159.947 131.989  32
   0  16   0 237.067 140.222  16
   0 -16   0 288.144 137.911  29
   0 -16  -1 123.713 142.113  32
   0  16   1 76.9404 128.782  20
   0  16   2 176.448 154.744  16
   0 -16  -2 27.0384 141.916  32
   0  16   2 137.734 151.716  20
   0 -16  -2 230.165 132.832  35
   0  16   3 172.107 161.943  16
   0 -16  -3-3.76609 140.393  32
   0  16   3-69.1570 163.699  20
   0 -16  -3-130.930 141.220  35
   0  16   4 670.408 165.448  16
   0 -16  -4 618.076 150.592  35
   0  16   4 468.216 176.219  20
   0 -16  -4 572.607 149.917  32
   0  16   5 202.123 153.229  16
   0 -16  -5 295.666 338.592   3
   0  16   5 3.31441 179.634  20
   0 -16  -5-93.3562 153.383  35
   0 -16  -6 1211.76 149.648  21
   0  16   6 995.012 158.669  16
   0 -16  -6 850.463 350.987   3
   0  16   6 1261.67 475.320   5
   0  16   6 1139.78 194.966  20
   0 -16  -6 1021.39 144.454  32
   0 -16  -6 1052.88 162.145  35
   0 -16  -7-46.4005 132.441  32
   0 -16  -7-3.70452 157.403  35
   0  16   7 29.1226 141.745  16
   0 -16  -7-136.059 143.837  21
   0  16   7 366.394 468.806   5
   0 -16  -8 1210.39 161.148  35
   0  16   8 996.385 150.251  16
   0 -16  -8 1131.08 152.782  21
   0 -16  -8 861.232 112.045  22
   0 -16  -8 973.230 138.675  32
   0 -16  -9-15.8277 129.766  32
   0 -16  -9-43.1309 152.198  35
   0  16   9 4.18970 129.320  16
   0  16   9 128.385 190.731  20
   0 -16  -9 169.206 141.914  21
   0  16   9 184.285 465.174   5
   0 -16  -9 67.5417 107.393  22
   0  16  10 147.201 189.053  20
   0 -16 -10-13.7977 145.672  21
   0 -16 -10 131.372 112.975  22
   0 -16 -10-69.7058 125.237  32
   0 -16 -11 1024.26 127.477  32
   0  16  11 925.798 193.922  20
   0 -16 -11 1173.45 152.206  21
   0  16  12 231.548 174.581  20
   0 -16 -12 165.855 131.717  14
   0 -16 -12 340.359 104.320  32
   0 -16 -12 257.694 141.394  35
   0 -16 -13 1398.26 145.835  35
   0  16  13 1258.95 177.576  20
   0 -16 -13 1214.62 135.858  14
   0  16  14-106.745 152.771  20
   0 -16 -14-47.5742 123.297  21
   0 -16 -14-42.7323 127.725  35
   0 -16 -14 3.64076 113.712  14
   0  16  15 393.134 132.425  20
   0 -16 -15 637.373 121.026  21
   0 -16 -15 479.717 121.878  35
   0 -16 -15 352.825 112.713  14
   0 -16 -16 142.855 123.888  33
   0 -16 -16 73.4838 105.341  35
   0 -16 -16 162.783 99.2544  14
   0 -16 -16 51.0398 113.261  10
   0 -16 -16 78.4010 105.005  21
   0 -16 -17 2287.73 143.464  33
   0 -16 -17 2171.48 130.117  10
   0 -16 -17 2335.62 126.986  21
   0 -16 -18 417.614 106.031  33
   0 -16 -19 497.087 64.9517  17
   0 -16 -19 516.603 90.4221  33
   0 -17   4-36.7786 71.7555  29
   0 -17   3 24.8809 89.6966  29
   0 -17   2 2.49961 78.3400  32
   0 -17   2 72.9813 104.517  29
   0  17  -2-22.6887 87.7097  16
   0 -17   1 183.424 101.634  32
   0  17  -1 147.218 105.355  16
   0 -17   0-68.8951 116.605  32
   0 -17   0-56.1476 118.407  29
   0  17   0 93.1700 120.105  16
   0 -17  -1-113.725 128.221  32
   0 -17  -1-67.9050 130.528  29
   0 -17  -2 212.834 137.632  32
   0  17   2 241.053 127.876  20
   0 -17  -2 131.611 129.641  29
   0  17   3 91.4425 147.629  20
   0 -17  -3 176.504 130.008  35
   0  17   3 337.771 153.519  16
   0 -17  -3 239.468 143.929  32
   0  17   4 88.1139 161.944  20
   0 -17  -4 139.621 139.384  35
   0  17   4 84.0445 153.181  16
   0 -17  -4 183.729 143.284  32
   0  17   5-122.056 173.042  20
   0  17   5 87.1649 147.385  16
   0 -17  -5 104.303 146.702  35
   0  17   6 1316.04 183.415  20
   0  17   6 1137.21 154.271  16
   0 -17  -6 983.797 158.654  35
   0  17   7-21.5240 178.701  20
   0 -17  -7 25.2029 153.226  35
   0 -17  -7 30.7987 131.500  32
   0  17   7 112.961 141.168  16
   0  17   8 930.331 145.128  16
   0 -17  -8 1033.99 152.558  21
   0 -17  -8 1258.46 161.966  35
   0 -17  -8 1119.19 141.859  32
   0 -17  -9 104.036 97.8025  22
   0  17   9 141.031 126.737  16
   0 -17  -9 339.032 128.765  32
   0 -17  -9 412.189 153.780  35
   0 -17  -9 252.803 140.952  21
   0  17   9 357.088 183.469  20
   0 -17 -10 548.516 122.964  32
   0  17  10 608.407 120.438  16
   0 -17 -10 629.581 109.199  22
   0  17  10 575.865 187.625  20
   0 -17 -10 543.214 147.520  21
   0 -17 -11 155.891 112.540  32
   0 -17 -11 83.4418 110.413  33
   0 -17 -11 42.5358 137.188  21
   0  17  11 121.485 173.308  20
   0 -17 -11-140.943 108.985  22
   0 -17 -12 153.458 107.362  22
   0 -17 -12 79.2293 117.778  14
   0 -17 -12 33.2116 102.221  32
   0 -17 -12 27.4350 113.521  33
   0 -17 -12 127.665 137.422  35
   0 -17 -12 119.948 137.110  21
   0  17  12 114.413 165.222  20
   0 -17 -13 307.071 109.491  22
   0 -17 -13 301.878 113.572  14
   0 -17 -13 401.569 114.346  33
   0 -17 -13 463.686 131.198  35
   0  17  13 223.293 161.567  20
   0 -17 -14 31.2996 102.491  22
   0 -17 -14 160.177 102.614  14
   0 -17 -14 23.0945 115.277  33
   0 -17 -14-29.3681 120.543  35
   0  17  14 0.85516 140.803  20
   0 -17 -14 115.339 116.903  21
   0 -17 -15 187.423 99.8581  10
   0 -17 -15 186.981 97.1789  22
   0 -17 -15 192.482 95.8524  14
   0 -17 -15 68.8763 112.871  33
   0 -17 -15 95.7995 111.403  35
   0 -17 -15 116.783 111.531  21
   0  17  15 364.440 125.381  20
   0 -17 -16 124.250 93.0636  10
   0 -17 -16 215.376 92.9180  22
   0 -17 -16 108.779 84.5788  14
   0 -17 -16 63.0119 105.517  33
   0 -17 -16 180.572 99.2230  35
   0 -17 -16 230.713 102.070  21
   0  17  16 63.4582 101.992  20
   0 -17 -17 673.914 91.1160  10
   0 -17 -17 603.896 79.8773  14
   0 -17 -17 827.837 106.044  33
   0 -17 -17 753.547 90.4129  21
   0 -17 -17 785.678 88.3103  22
   0 -17 -18 60.6836 76.3120  10
   0 -17 -18-52.3448 71.8614  22
   0 -17 -18-60.3771 87.8011  33
   0 -17 -19 452.986 73.8594  33
   0  18  -2 53.9005 57.9140  16
   0 -18   1 135.376 70.2715  32
   0  18  -1 114.840 76.9749  16
   0 -18   0 294.322 93.2659  32
   0  18   0 168.434 95.1964  16
   0 -18   0-18.5372 100.603  29
   0 -18  -1-71.0989 108.835  32
   0 -18  -1-83.3358 108.147  29
   0 -18  -2 186.342 120.133  32
   0 -18  -2-28.2377 109.075  29
   0  18   3-80.9817 116.897  20
   0 -18  -3 105.432 129.644  32
   0 -18  -3 164.653 114.014  29
   0  18   3 23.3543 132.733  16
   0  18   4 105.389 131.438  16
   0  18   4-140.831 137.403  20
   0 -18  -4 4.85650 120.249  35
   0 -18  -4 44.3973 109.919  29
   0 -18  -4 1.60077 132.287  32
   0  18   5 67.8686 131.201  16
   0 -18  -5-11.3548 133.109  35
   0  18   5-5.21345 151.433  20
   0 -18  -5 210.266 133.095  32
   0  18   6 122.441 132.088  16
   0  18   6 130.248 160.419  20
   0 -18  -6 24.7536 137.497  35
   0  18   7 252.120 125.225  16
   0 -18  -7 187.014 142.071  35
   0  18   7 154.882 165.293  20
   0 -18  -7 362.365 127.774  32
   0 -18  -8 422.039 126.642  32
   0 -18  -8 275.137 146.235  35
   0  18   8 347.481 122.692  16
   0 -18  -9 149.906 120.540  32
   0 -18  -9 120.494 146.322  35
   0  18   9 188.493 115.314  16
   0 -18 -10 695.778 93.5941  22
   0  18  10 626.936 111.177  16
   0 -18 -10 855.567 119.272  32
   0 -18 -10 797.354 147.636  35
   0  18  10 697.985 170.479  20
   0 -18 -10 667.192 141.805  21
   0 -18 -11 247.302 107.050  32
   0  18  11 205.720 161.643  20
   0 -18 -11 218.163 130.071  21
   0 -18 -11 139.628 94.2581  22
   0 -18 -12 286.717 96.8399  22
   0 -18 -12 281.547 104.205  14
   0  18  12 249.415 159.952  20
   0 -18 -12 156.157 129.930  21
   0 -18 -12 279.601 92.1724  32
   0 -18 -13-116.860 98.2485  33
   0 -18 -13-51.3795 94.3893  22
   0 -18 -13-46.0403 98.4110  14
   0  18  13 10.8560 140.910  20
   0 -18 -13-5.87836 120.698  35
   0 -18 -14-59.9635 86.9742  10
   0 -18 -14-89.1589 98.9746  33
   0 -18 -14-75.2802 90.3520  22
   0 -18 -14 21.7524 89.3663  14
   0  18  14-92.9383 126.930  20
   0 -18 -14-3.90209 111.679  35
   0 -18 -15 106.002 81.4419  10
   0 -18 -15-14.4912 92.8169  33
   0 -18 -15 80.4000 83.9624  22
   0 -18 -15 96.9085 79.1649  14
   0 -18 -15 201.151 97.5421  21
   0  18  15 156.749 113.080  20
   0 -18 -15 176.216 102.624  35
   0 -18 -16 227.390 78.4979  10
   0 -18 -16 203.949 90.1001  33
   0 -18 -16 422.043 80.2747  22
   0 -18 -16 215.504 70.5070  14
   0 -18 -16 257.026 88.0786  35
   0  18  16 177.489 90.9484  20
   0 -18 -17 109.392 70.5545  10
   0 -18 -17 154.320 70.0746  22
   0 -18 -17 36.1539 81.3567  33
   0 -18 -18 56.6413 57.8663  10
   0 -18 -18 72.1027 67.8815  33
   0 -18 -18 2.05721 58.5331  22
   0 -19   0 9.80316 57.4551  32
   0  19   0 98.2714 65.2187  16
   0 -19   0 80.9084 73.8168  29
   0 -19  -1 82.0313 81.3842  32
   0  19   1 162.544 80.7003  16
   0 -19  -1 61.2192 81.2560  29
   0 -19  -2 35.3521 96.4724  32
   0 -19  -2-28.4536 87.7370  29
   0 -19  -3 67.8972 106.447  32
   0  19   3-24.2427 102.489  16
   0 -19  -3 208.624 92.1349  29
   0 -19  -4 122.794 113.572  32
   0  19   4-169.081 108.116  16
   0 -19  -4-31.8395 91.8755  29
   0 -19  -5 138.340 88.9492  29
   0  19   5 54.5287 113.255  16
   0  19   5 220.511 124.499  20
   0 -19  -5 185.994 115.266  32
   0 -19  -6-178.557 84.1547  29
   0 -19  -6 152.890 118.237  35
   0  19   6 120.651 129.446  20
   0  19   6 183.922 113.095  16
   0 -19  -7 211.003 116.078  32
   0 -19  -7 149.757 125.343  35
   0  19   7 157.392 136.567  20
   0  19   7 49.6404 111.797  16
   0 -19  -8 170.405 111.376  32
   0 -19  -8 133.439 129.079  35
   0  19   8 151.569 141.189  20
   0  19   8 166.522 108.256  16
   0 -19  -9 35.5038 129.055  35
   0 -19  -9 111.516 106.499  32
   0  19   9 233.280 100.974  16
   0  19  10 566.281 148.794  20
   0 -19 -10 474.223 130.114  35
   0 -19 -10 420.834 104.418  32
   0  19  10 426.393 94.8210  16
   0 -19 -11 370.201 93.6528  32
   0 -19 -11 32.6615 89.1866  14
   0 -19 -11 236.314 125.988  35
   0  19  11 308.174 145.802  20
   0 -19 -12 756.635 83.6662  22
   0  19  12 534.058 138.550  20
   0 -19 -13 1.14767 77.7042  22
   0 -19 -13-33.1225 78.2953  14
   0 -19 -13 83.7576 107.761  35
   0  19  13-40.9609 123.809  20
   0 -19 -14 102.000 74.4054  22
   0 -19 -14 127.721 72.8944  14
   0 -19 -14 4.86467 99.3590  35
   0  19  14 124.046 112.393  20
   0 -19 -15-7.10485 70.1650  33
   0 -19 -15-0.98567 70.8664  22
   0 -19 -15 88.2968 62.2342  14
   0 -19 -15-52.4931 87.7748  35
   0  19  15 62.6847 95.2384  20
   0 -19 -16 189.968 51.9885  14
   0 -19 -16 138.178 65.2125  33
   0 -19 -16 217.793 63.1346  22
   0 -19 -16 45.0726 72.7485  35
   0 -19 -17-45.3177 55.1548  33
   0 -19 -17 9.65564 52.9847  22
   0 -20  -3-51.8090 79.8414  32
   0 -20  -3 39.4870 64.4516  29
   0  20   3 87.0490 75.9620  16
   0 -20  -4-80.9175 90.8001  32
   0 -20  -4 56.2032 67.6061  29
   0  20   4 104.883 83.7794  16
   0 -20  -5 210.072 95.1291  32
   0  20   5 110.527 89.6353  16
   0  20   6 93.0015 101.182  20
   0  20   6-6.76637 90.0210  16
   0  20   7 85.1303 107.476  20
   0 -20  -7-167.726 97.1779  32
   0  20   7-53.4211 89.0336  16
   0  20   8-91.7642 116.165  20
   0 -20  -8 7.78210 105.874  35
   0 -20  -8-42.7842 94.3346  32
   0  20   8 107.722 85.8739  16
   0 -20  -9 121.501 109.249  35
   0 -20  -9 138.050 91.0569  32
   0  20   9 191.007 81.4794  16
   0 -20 -10 132.286 107.812  35
   0 -20 -10 118.283 86.1467  32
   0 -20 -10 126.663 69.9924  14
   0 -20 -11 99.2275 76.7317  32
   0 -20 -11 150.355 105.312  35
   0  20  11 104.683 116.928  20
   0 -20 -11 73.6618 68.9308  14
   0  20  12 246.227 111.415  20
   0 -20 -12 30.5682 63.8062  14
   0  20  13 75.9776 101.419  20
   0 -20 -13-96.8871 58.0432  14
   0 -20 -14 322.769 53.1563  22
   0 -20 -14 383.520 83.2523  35
   0  20  14 456.368 91.0961  20
   0 -20 -14 194.291 51.7670  14
   0 -20 -15-43.9704 69.7017  35
   0  20  15 59.1199 72.2486  20
   0 -20 -15-10.7660 47.1906  22
   0  21   6 87.6818 63.1958  16
   0  21   7 101.066 63.1159  16
   0  21   7 0.34432 73.6101  20
   0  21   8-12.9673 60.7210  16
   0  21   8-33.6244 82.8093  20
   0 -21  -8-46.6595 73.1515  32
   0  21   9 228.028 86.7629  20
   0 -21  -9-7.29073 70.3683  32
   0 -21 -10 8.34112 62.8083  32
   0  21  11 7.30417 86.8546  20
   0  21  12 88.8479 81.5666  20
   1 -21 -10-90.6189 73.9270  35
   1 -21 -10-19.2948 51.4374  32
  -1  21   9-85.0151 74.1211  20
   1 -21  -9-59.5477 60.0743  32
  -1  21   8 142.676 70.2964  20
   1 -21  -8 1.99737 64.9989  32
   1 -20 -14-127.955 71.8789  35
  -1  20  14 121.234 73.6530  20
  -1  20  13 433.608 91.2149  20
  -1  20  12 18.5622 97.8502  20
   1 -20 -11 74.9916 96.7824  35
  -1  20  11 176.528 102.591  20
   1 -20 -10 73.9305 100.451  35
   1 -20 -10 67.3588 75.9496  32
  -1  20   9 138.595 71.8593  16
   1 -20  -9 105.416 101.737  35
  -1  20   9 229.359 107.881  20
   1 -20  -9 184.045 85.1082  32
  -1  20   8-102.463 78.1616  16
   1 -20  -8-46.4440 99.8588  35
  -1  20   8-13.9454 106.705  20
   1 -20  -8 97.9340 89.8085  32
  -1  20   7 71.4310 81.1404  16
   1 -20  -7 210.158 94.4277  35
  -1  20   7 111.892 100.663  20
   1 -20  -7 329.932 94.7454  32
  -1  20   6 74.1676 84.6291  16
  -1  20   6 113.134 88.9763  20
  -1  20   5-2.15163 82.3655  16
   1 -20  -5 60.7379 65.6017  29
   1 -20  -5 24.7471 90.9938  32
  -1  20   4-75.2954 78.7050  16
   1 -20  -4-50.1280 67.5182  29
   1 -20  -4-76.2396 86.1327  32
  -1  20   3 51.9025 69.8521  16
   1 -20  -3-69.5008 76.0986  32
   1 -20  -3-17.3116 63.3459  29
   1 -19 -16 540.005 55.1610  22
   1 -19 -15 120.060 58.1031  22
   1 -19 -15 34.0896 58.9439  10
   1 -19 -15-33.3882 59.7684  33
  -1  19  15 100.481 81.2903  20
   1 -19 -15-69.9808 78.6064  35
  -1  19  14 327.176 102.112  20
   1 -19 -14 460.508 91.0917  21
   1 -19 -14 393.412 66.0941  22
   1 -19 -14 394.669 92.2082  35
   1 -19 -13 219.981 100.307  21
  -1  19  13 404.594 116.239  20
   1 -19 -13 398.490 69.3629  22
   1 -19 -12 345.295 105.500  21
  -1  19  12 409.060 124.072  20
   1 -19 -11 52.9282 68.6491  14
  -1  19  11 105.857 129.876  20
   1 -19 -11 40.1538 109.841  21
   1 -19 -11 13.0255 116.268  35
   1 -19 -11 184.514 84.1578  32
   1 -19 -10-11.4682 73.1943  14
  -1  19  10 37.7597 131.027  20
   1 -19 -10 7.75208 91.8933  32
   1 -19 -10-88.1748 121.958  35
  -1  19   9 312.154 95.3235  16
   1 -19  -9 319.771 124.969  35
   1 -19  -9 278.250 100.077  32
   1 -19  -9 224.151 76.0357  14
  -1  19   8-120.594 97.2301  16
   1 -19  -8 37.6916 123.527  35
   1 -19  -8 96.9910 105.349  32
  -1  19   8-72.4877 130.037  20
  -1  19   7 158.699 106.284  16
   1 -19  -7 226.195 118.613  35
   1 -19  -7 187.560 112.188  32
  -1  19   7 108.985 127.992  20
  -1  19   6 9.56911 118.964  20
  -1  19   6 48.1764 105.547  16
   1 -19  -6 46.9971 111.975  35
   1 -19  -5 131.620 89.9143  29
  -1  19   5 184.457 108.036  16
  -1  19   5 44.8659 113.398  20
   1 -19  -5 177.113 113.356  32
   1 -19  -5 102.290 102.810  35
   1 -19  -4 97.5590 91.8011  29
   1 -19  -4 42.9468 109.896  32
  -1  19   4-70.7582 105.775  16
  -1  19   3-12.8658 95.7355  16
   1 -19  -3 24.1266 89.1713  29
   1 -19  -3-4.10193 104.470  32
   1 -19  -2 70.4713 85.0721  29
   1 -19  -2 145.172 92.9000  32
  -1  19   1-20.7233 77.6919  16
   1 -19  -1 17.5359 82.2814  29
   1 -19  -1-68.3301 78.9720  32
  -1  19   0-15.7621 64.1451  16
   1 -19   0 114.525 57.5740  32
   1 -19   0 50.8864 70.5473  29
   1 -18 -17 33.1976 61.8449  10
   1 -18 -17 35.2855 67.3425  33
   1 -18 -17 61.0987 58.2862  22
   1 -18 -16 824.761 82.8375  35
   1 -18 -16 864.125 75.5082  22
   1 -18 -16 817.633 87.6374  21
   1 -18 -16 640.233 85.7826  33
   1 -18 -16 771.564 78.4249  10
   1 -18 -15-41.5872 59.1784  14
   1 -18 -15-9.33005 75.8925  22
   1 -18 -15-6.91807 77.5558  10
   1 -18 -15-135.516 94.0042  35
   1 -18 -15-11.0699 84.1801  33
  -1  18  15 23.2184 98.8253  20
   1 -18 -14 768.188 79.4695  14
   1 -18 -14 1224.12 91.5053  22
   1 -18 -14 1109.62 112.715  35
   1 -18 -14 686.183 99.8720  33
  -1  18  14 1144.81 127.058  20
   1 -18 -13 35.9511 87.7640  22
   1 -18 -13-8.53860 77.3947  14
   1 -18 -13 1.38963 93.6673  33
  -1  18  13 87.3952 132.307  20
   1 -18 -13-63.6468 109.590  21
   1 -18 -13-40.6967 112.940  35
   1 -18 -12 515.408 119.620  21
  -1  18  12 618.980 144.040  20
   1 -18 -12 616.338 87.7243  22
   1 -18 -12 342.902 86.8506  14
   1 -18 -11 192.089 85.5297  22
   1 -18 -11 72.1421 126.882  21
  -1  18  11 82.6797 151.036  20
   1 -18 -11-42.3163 97.0572  32
   1 -18 -11 95.9117 88.7438  14
   1 -18 -10 69.7509 91.6266  14
  -1  18  10 84.4702 100.208  16
   1 -18 -10 245.132 136.891  35
   1 -18 -10 123.831 126.164  21
  -1  18  10 379.390 158.220  20
   1 -18 -10 387.343 105.653  32
  -1  18   9 455.016 112.600  16
   1 -18  -9 682.700 143.156  35
   1 -18  -9 720.799 132.250  21
   1 -18  -9 587.408 117.654  32
  -1  18   8 166.635 113.237  16
   1 -18  -8 172.653 141.961  35
   1 -18  -8 117.273 122.701  21
   1 -18  -8 238.385 118.478  32
  -1  18   7 211.783 125.360  16
   1 -18  -7 558.183 140.783  35
  -1  18   7 315.836 158.198  20
   1 -18  -7 499.950 127.913  32
  -1  18   6 85.6357 124.383  16
  -1  18   6 129.460 149.047  20
   1 -18  -6-13.1477 133.237  35
  -1  18   5 312.370 125.141  16
  -1  18   5 209.083 140.385  20
   1 -18  -5 178.886 124.434  35
  -1  18   4 42.4293 129.897  16
   1 -18  -4-86.6636 115.220  35
   1 -18  -4 52.5108 129.382  32
  -1  18   4 179.459 128.689  20
  -1  18   3 63.7656 120.602  16
   1 -18  -3 121.419 125.999  32
   1 -18  -2 29.8892 106.510  29
   1 -18  -2-70.1043 115.750  32
   1 -18  -1-34.0119 105.428  32
   1 -18  -1 79.0030 101.882  29
   1 -18   0 53.8588 91.5718  32
  -1  18   0-4.54443 90.9429  16
   1 -18   1 47.8819 70.5648  32
  -1  18  -1 30.5882 78.1853  16
  -1  18  -2-9.86144 57.2648  16
   1 -18   2 92.0589 76.7880  29
   1 -17 -18 238.168 76.2432  33
   1 -17 -18 376.398 61.9279  22
   1 -17 -17 693.176 77.7186  22
   1 -17 -17 564.089 82.6697  21
   1 -17 -17 483.521 93.4203  33
   1 -17 -17 641.615 82.5896  10
   1 -17 -16 744.999 96.9839  21
   1 -17 -16 604.718 93.4456  35
   1 -17 -16 538.917 105.434  33
   1 -17 -16 505.304 93.9473  10
   1 -17 -15 70.5378 104.629  35
  -1  17  15-43.6920 111.762  20
   1 -17 -15 20.7006 102.901  21
   1 -17 -15 24.6830 76.0380  14
   1 -17 -14 1663.04 131.073  35
  -1  17  14 1769.96 149.038  20
   1 -17 -14 1364.43 105.871  14
  -1  17  13 400.835 148.683  20
   1 -17 -13 420.820 94.9822  14
   1 -17 -13 477.634 125.689  35
  -1  17  12 151.441 160.821  20
   1 -17 -12 151.243 130.813  21
   1 -17 -12 44.2390 98.2395  14
   1 -17 -12 247.212 131.632  35
   1 -17 -11 74.2939 105.305  32
   1 -17 -11 89.4265 101.248  22
   1 -17 -11-61.3720 103.253  14
  -1  17  11 7.97236 168.567  20
   1 -17 -11-40.3734 134.054  21
   1 -17 -10 547.619 97.4704  22
   1 -17 -10 547.322 116.463  32
  -1  17  10 255.444 112.855  16
   1 -17 -10 270.744 141.590  21
  -1  17  10 389.386 180.012  20
   1 -17 -10 555.256 146.105  35
   1 -17  -9 852.197 125.923  32
  -1  17   9 704.854 126.969  16
  -1  17   9 820.789 189.041  20
   1 -17  -9 809.247 144.037  21
   1 -17  -9 842.641 154.871  35
   1 -17  -8 715.308 131.002  32
  -1  17   8 615.186 133.721  16
   1 -17  -8 836.900 141.091  21
   1 -17  -8 878.939 155.127  35
   1 -17  -7 419.077 132.712  32
  -1  17   7 374.677 135.267  16
  -1  17   7 317.481 177.112  20
   1 -17  -7 404.530 133.293  21
   1 -17  -7 617.524 150.760  35
   1 -17  -6 422.345 134.441  32
  -1  17   6 540.852 142.140  16
  -1  17   6 531.629 173.803  20
   1 -17  -6 303.210 130.307  21
   1 -17  -6 377.910 149.215  35
  -1  17   5 360.466 140.186  16
  -1  17   5 398.401 158.595  20
   1 -17  -5 454.265 143.181  35
   1 -17  -4 126.171 140.422  32
  -1  17   4 12.8677 147.457  16
  -1  17   4-168.181 148.989  20
   1 -17  -4-182.162 135.248  35
   1 -17  -3 347.250 139.284  32
  -1  17   3 254.854 149.292  16
  -1  17   3 294.602 139.091  20
   1 -17  -3 257.340 125.018  35
  -1  17   2 31.7860 118.884  20
   1 -17  -2-0.83258 133.548  32
  -1  17   2 82.5329 134.183  16
   1 -17  -1-17.1484 125.675  32
   1 -17   0 73.9872 114.187  32
  -1  17   0-39.3103 117.216  16
  -1  17  -1-50.4731 101.975  16
   1 -17   1-240.870 99.8923  32
  -1  17  -2 114.112 86.9334  16
   1 -17   2-7.79332 78.9830  32
   1 -17   2 36.0409 102.627  29
   1 -17   3-91.0812 88.9344  29
   1 -17   4 8.99284 72.1251  29
  -1  17  -4-33.1878 65.5557  24
   1 -16 -18-73.2429 91.4260  33
   1 -16 -18-2.54920 66.9013  21
   1 -16 -17 1584.20 121.718  33
   1 -16 -17 1269.60 102.277  21
   1 -16 -16 194.084 102.484  21
   1 -16 -16 220.259 99.3758  35
   1 -16 -16 225.761 78.5618  14
  -1  16  15 438.702 122.617  20
   1 -16 -15 365.085 109.370  21
   1 -16 -15 490.733 91.8045  14
   1 -16 -15 380.772 113.630  35
   1 -16 -14 981.175 130.339  21
   1 -16 -14 1234.54 131.517  35
   1 -16 -14 1038.91 109.155  14
  -1  16  14 1229.38 152.766  20
   1 -16 -13 1443.27 140.623  35
   1 -16 -13 1205.65 119.815  14
  -1  16  13 1245.43 169.135  20
   1 -16 -12-34.8267 112.636  14
  -1  16  12 129.347 167.032  20
   1 -16 -12-25.3959 129.090  21
   1 -16 -12 22.1634 134.802  35
   1 -16 -11 5.60979 113.398  14
   1 -16 -11 18.3353 107.012  32
   1 -16 -11 84.9603 137.427  21
  -1  16  11-6.51619 179.133  20
   1 -16 -10 215.697 119.326  32
  -1  16  10 338.445 182.700  20
   1 -16 -10 198.564 139.176  21
   1 -16  -9 482.118 128.290  32
  -1  16   9 319.726 127.839  16
   1 -16  -9 602.825 152.724  35
   1 -16  -9 459.621 146.367  21
  -1  16   9 242.894 187.160  20
   1 -16  -8 971.617 134.863  32
  -1  16   8 864.856 140.240  16
   1 -16  -8 889.385 159.441  35
   1 -16  -8 729.849 151.749  21
   1 -16  -7 538.449 135.367  32
   1 -16  -7 547.815 142.320  21
  -1  16   7 724.031 147.417  16
   1 -16  -7 767.998 156.736  35
   1 -16  -6 1518.15 153.526  32
   1 -16  -6 1377.15 153.579  21
   1 -16  -6 1286.06 164.551  35
  -1  16   6 1571.67 194.464  20
  -1  16   6 1497.49 158.546  16
   1 -16  -5 571.421 151.239  35
  -1  16   5 514.037 157.153  16
   1 -16  -5 502.335 136.071  21
  -1  16   5 555.340 176.837  20
  -1  16   4 317.782 155.426  16
   1 -16  -4 263.652 145.720  35
   1 -16  -4 429.628 145.299  32
  -1  16   4 437.266 171.142  20
  -1  16   3 707.052 162.203  16
   1 -16  -3 382.319 139.097  35
   1 -16  -3 206.121 142.468  32
  -1  16   3 394.179 155.852  20
  -1  16   2 20.1028 150.402  16
   1 -16  -2 40.7028 126.179  35
  -1  16   2-7.01442 145.242  20
   1 -16  -2-89.8046 142.155  32
  -1  16   1 250.998 122.553  20
   1 -16  -1 360.578 143.192  32
  -1  16   0 97.0410 139.658  16
   1 -16   0-128.728 132.311  32
  -1  16  -1-12.6851 126.911  16
   1 -16   1-13.5597 120.457  32
  -1  16  -2-86.1769 112.610  16
   1 -16   2 93.0745 121.203  29
   1 -16   2 86.6453 103.958  32
   1 -16   3 136.053 114.252  29
  -1  16  -3 167.931 92.6831  16
   1 -16   4-98.8116 100.505  29
  -1  16  -5 75.0606 76.3777  24
   1 -16   5 56.3456 82.6161  29
   1 -15 -19 1156.33 86.9862  10
   1 -15 -18 467.914 94.4145  10
   1 -15 -17 1693.30 113.289  21
   1 -15 -17 1541.43 124.116  10
   1 -15 -16 81.9775 103.820  21
   1 -15 -16 33.0454 90.1364  14
   1 -15 -16-81.0797 101.817  35
  -1  15  15 2608.99 162.867  20
   1 -15 -15 2886.79 154.959  21
   1 -15 -15 2442.10 145.457  14
   1 -15 -15 2750.98 155.405  35
   1 -15 -14 50.3068 111.747  14
   1 -15 -14-182.213 126.877  35
  -1  15  14-70.5891 145.621  20
   1 -15 -14 4.06426 124.584  21
   1 -15 -13 2162.35 156.327  35
  -1  15  13 2123.40 186.620  20
   1 -15 -13 2083.83 145.483  14
  -1  15  12 257.817 177.854  20
   1 -15 -12 467.010 138.222  35
   1 -15 -12 269.853 123.299  14
   1 -15 -11 275.574 126.235  14
   1 -15 -11 243.746 138.848  21
  -1  15  11 350.732 180.551  20
   1 -15 -11 431.313 110.997  32
  -1  15  11 241.330 463.376   5
   1 -15 -11 562.754 141.047  35
   1 -15 -10 1240.65 150.279  21
  -1  15  10 1248.55 197.907  20
  -1  15  10 1014.82 487.321   5
   1 -15 -10 1309.00 130.445  32
   1 -15  -9 182.574 123.910  32
   1 -15  -9 174.539 143.416  21
  -1  15   9 260.808 191.892  20
   1 -15  -9 41.6483 145.935  35
  -1  15   9 39.2834 128.714  16
  -1  15   9-28.3343 471.239   5
   1 -15  -8 192.676 126.726  32
   1 -15  -8 322.241 141.875  21
  -1  15   8 274.603 191.003  20
   1 -15  -8 420.825 148.785  35
  -1  15   8 133.420 134.589  16
  -1  15   8 754.221 466.544   5
   1 -15  -7 508.761 131.121  32
   1 -15  -7 278.095 144.092  21
  -1  15   7 352.865 468.867   5
  -1  15   7 252.584 147.036  16
   1 -15  -7 244.647 151.715  35
   1 -15  -6 1654.90 160.331  21
  -1  15   6 1714.19 172.829  16
   1 -15  -6 1658.62 166.865  35
  -1  15   6 1775.88 207.121  20
  -1  15   6 1252.03 477.329   5
   1 -15  -6 1694.17 158.154  32
  -1  15   5 326.294 158.715  16
   1 -15  -5 123.903 150.579  35
   1 -15  -5 276.079 139.532  21
  -1  15   5 208.194 188.926  20
  -1  15   5 510.134 459.845   5
   1 -15  -5 378.881 345.684   3
  -1  15   4 657.354 164.952  16
  -1  15   4 505.019 182.018  20
   1 -15  -4 601.502 135.515  21
   1 -15  -4 939.921 152.003  35
   1 -15  -4 524.601 337.790   3
   1 -15  -4 769.203 149.960  32
  -1  15   4 744.922 463.635   5
  -1  15   3 199.037 160.632  16
  -1  15   3 245.428 167.986  20
   1 -15  -3 344.922 144.401  35
   1 -15  -3 63.7927 148.611  32
   1 -15  -3 366.607 341.679   3
   1 -15  -2 157.563 192.410   8
  -1  15   2 221.106 162.781  16
  -1  15   2 57.5955 160.297  20
   1 -15  -2 79.3421 137.230  35
   1 -15  -2 72.1331 332.931   3
   1 -15  -2 8.50133 147.701  32
  -1  15   2 452.658 428.667   5
   1 -15  -1 639.269 150.395  32
  -1  15   1 739.738 148.467  20
   1 -15  -1 619.211 202.677   8
  -1  15   0 9.79873 118.023  20
   1 -15   0-35.6302 142.354  32
  -1  15   0-148.720 153.387  16
   1 -15   1 564.822 139.234  32
  -1  15  -1 458.588 144.414  16
   1 -15   2-33.6298 121.840  32
  -1  15  -2-185.009 133.147  16
  -1  15  -3 245.654 115.025  16
   1 -15   3 419.984 108.543  32
   1 -15   4 99.5313 125.951  29
  -1  15  -4 274.943 96.0651  16
   1 -15   5-5.78343 106.841  29
  -1  15  -6-24.5758 84.8575  24
   1 -15   6 117.453 87.3076  29
   1 -15   7 52.2422 60.5044  29
  -1  15  -7 1.22647 58.5085  24
   1 -14 -19 1061.97 104.220  33
   1 -14 -19 1077.10 94.9878  10
   1 -14 -18 1301.87 113.867  10
   1 -14 -17 1396.10 112.306  21
   1 -14 -17 1322.15 130.212  10
   1 -14 -16 453.294 107.083  35
   1 -14 -16 591.073 114.342  21
   1 -14 -16 550.265 108.357  14
   1 -14 -15 4505.67 213.650  14
  -1  14  15 4681.56 221.571  20
   1 -14 -15 4966.74 214.529  35
   1 -14 -15 5295.49 216.915  21
   1 -14 -14 1857.55 142.126  14
  -1  14  14 1884.21 169.365  20
   1 -14 -14 2009.98 149.121  35
   1 -14 -14 2183.20 152.732  21
   1 -14 -13 3659.68 199.965  14
   1 -14 -13 4209.25 200.434  21
  -1  14  13 3990.46 232.278  20
   1 -14 -13 4278.12 202.478  35
   1 -14 -12 70.6365 127.825  14
  -1  14  12 66.5550 173.213  20
   1 -14 -12 211.196 136.949  35
  -1  14  11 1643.77 200.925  20
   1 -14 -11 1722.05 131.436  32
   1 -14 -11 1806.36 152.528  14
   1 -14 -11 1729.24 156.411  35
   1 -14 -10 2290.58 169.454  21
   1 -14 -10 2528.67 153.639  32
  -1  14  10 2205.39 216.280  20
   1 -14  -9 3789.85 198.220  21
  -1  14   9 3403.91 188.206  16
   1 -14  -9 3939.39 187.186  32
  -1  14   9 3484.44 243.267  20
   1 -14  -8 1064.11 136.157  32
  -1  14   8 583.822 146.087  16
   1 -14  -8 820.101 150.311  35
   1 -14  -8 856.249 141.368  21
  -1  14   8 659.023 195.973  20
  -1  14   8 985.283 471.861   5
  -1  14   7 716.844 147.518  16
  -1  14   7 401.270 471.792   5
   1 -14  -7 588.479 150.916  35
   1 -14  -7 600.074 141.182  21
   1 -14  -6 1764.01 154.274  21
   1 -14  -6 1955.78 375.972   3
  -1  14   6 1917.88 168.699  16
   1 -14  -6 2149.27 166.697  35
  -1  14   6 1280.59 482.736   5
   1 -14  -5 2.75741 143.161  35
   1 -14  -5 190.343 331.478   3
  -1  14   5 104.235 453.763   5
   1 -14  -5 204.227 134.944  21
  -1  14   5 217.407 185.534  20
  -1  14   5 106.063 151.857  16
  -1  14   4 12.0240 446.772   5
   1 -14  -4-175.097 340.708   3
  -1  14   4 345.629 158.156  16
   1 -14  -4 246.720 129.822  21
  -1  14   4 24.8731 182.913  20
   1 -14  -4 451.134 145.724  35
   1 -14  -4 254.511 184.010   8
   1 -14  -3 812.250 147.568  32
   1 -14  -3 633.554 196.408   8
   1 -14  -3 521.338 343.850   3
  -1  14   3 913.073 163.321  16
   1 -14  -3 646.946 129.997  21
  -1  14   3 766.318 177.705  20
   1 -14  -3 748.379 148.271  35
   1 -14  -2 2047.67 228.913   8
   1 -14  -2 2426.60 168.808  32
   1 -14  -2 2089.51 163.612  35
  -1  14   2 1996.30 192.644  20
   1 -14  -2 1939.41 364.698   3
  -1  14   2 2137.03 185.161  16
   1 -14  -1 169.621 137.883  32
   1 -14  -1-25.0813 324.907   3
  -1  14   1-103.383 430.952   5
   1 -14  -1 356.063 208.347   8
   1 -14  -1 30.0935 133.468  35
  -1  14   1 270.172 155.989  20
   1 -14   0-37.6745 322.413   3
   1 -14   0-58.7322 137.201  32
  -1  14   0 178.334 134.837  20
  -1  14   0 314.521 401.364   5
   1 -14   0-289.696 210.887   8
  -1  14   0 233.053 161.015  16
  -1  14  -1 645.290 155.587  16
   1 -14   1 673.568 144.446  32
  -1  14  -1 285.094 407.180   5
   1 -14   1 672.854 324.948   3
   1 -14   1 709.571 225.273   8
   1 -14   2 187.087 133.295  32
  -1  14  -2 246.871 147.214  16
   1 -14   3 112.551 119.645  32
  -1  14  -3 265.929 134.359  16
  -1  14  -4 123.079 115.872  16
   1 -14   4 62.6760 141.445  29
  -1  14  -5 155.324 95.0865  16
   1 -14   5 125.397 124.204  29
   1 -14   6 73.1411 110.146  29
   1 -14   7 6.47730 90.2331  29
  -1  14  -7 31.7469 87.5916  24
  -1  14  -8-14.7364 67.1322  30
   1 -14   8 1.47881 62.6969  29
  -1  14  -8-122.113 64.2843  24
   1 -13 -20 917.557 76.2396  17
   1 -13 -20 817.943 80.6705  33
   1 -13 -20 928.665 74.5096  10
   1 -13 -20 920.321 67.3793  22
   1 -13 -19 150.083 92.1438  10
   1 -13 -19 50.1735 102.368  33
   1 -13 -18 1801.19 108.587  26
   1 -13 -18 1849.93 131.444  10
   1 -13 -17 959.810 104.660  21
   1 -13 -17 844.520 101.178  26
   1 -13 -17 923.925 134.132  10
   1 -13 -16 3619.19 163.828  26
   1 -13 -16 3510.17 170.386  14
   1 -13 -16 3930.67 170.270  21
   1 -13 -15 3681.17 173.953  26
   1 -13 -15 3482.82 178.065  35
   1 -13 -15 3399.48 182.029  14
   1 -13 -15 3620.08 182.380  21
   1 -13 -14 7159.64 290.695  14
   1 -13 -14 7322.35 289.441  21
   1 -13 -14 7054.80 284.076  26
  -1  13  14 7455.09 301.643  20
   1 -13 -14 7243.41 288.419  35
   1 -13 -13 4014.97 202.776  14
   1 -13 -13 3892.48 191.860  26
   1 -13 -13 4138.61 201.902  35
   1 -13 -13 4054.10 203.919  21
  -1  13  13 4483.03 228.263  20
   1 -13 -13 3785.18 374.843   2
   1 -13 -12 256.715 139.721  14
   1 -13 -12 448.968 120.476  26
   1 -13 -12 534.018 137.891  35
  -1  13  12 488.179 174.111  20
   1 -13 -12 482.027 136.715  21
   1 -13 -11 4490.66 211.908  35
   1 -13 -11 4433.65 213.749  14
  -1  13  11 4323.45 253.190  20
  -1  13  10-58.3239 187.728  20
   1 -13 -10 230.869 115.804  32
   1 -13 -10 126.126 137.539  35
   1 -13  -9 7089.40 290.256  21
  -1  13   9 7027.38 325.979  20
  -1  13   8 756.982 190.602  20
   1 -13  -8 988.597 137.299  21
  -1  13   8 1057.95 456.766   5
  -1  13   8 701.560 141.235  16
  -1  13   7 7534.74 324.413  20
  -1  13   7 7552.60 552.610   5
  -1  13   7 7012.83 294.476  16
   1 -13  -7 7066.36 286.383  35
   1 -13  -7 7096.15 288.001  21
   1 -13  -6 1478.28 141.995  21
   1 -13  -6 1787.60 350.766   3
  -1  13   6 1425.86 157.885  16
  -1  13   6 1207.65 457.401   5
   1 -13  -6 1533.98 151.275  35
  -1  13   5 1330.87 157.620  16
  -1  13   5 1885.01 457.178   5
   1 -13  -5 1346.85 340.282   3
   1 -13  -5 1357.02 138.536  21
   1 -13  -5 1595.58 145.418  35
  -1  13   4 1109.41 160.702  16
   1 -13  -4 1477.01 346.822   3
  -1  13   4 918.165 426.514   5
   1 -13  -4 1350.37 143.049  35
   1 -13  -4 1005.85 133.747  21
  -1  13   3-3.73278 154.932  16
   1 -13  -3-68.9073 320.709   3
   1 -13  -3 66.9150 121.098  21
   1 -13  -3-35.2408 137.554  35
   1 -13  -3 23.4691 189.816   8
   1 -13  -2 3515.78 254.726   8
   1 -13  -2 3312.12 185.648  35
   1 -13  -2 3253.77 375.348   3
  -1  13   2 3055.51 202.906  16
   1 -13  -1 621.210 139.519  35
   1 -13  -1 847.902 334.604   3
   1 -13  -1 564.117 222.512   8
  -1  13   1 677.263 412.472   5
  -1  13   1 542.414 166.891  20
  -1  13   0 690.445 148.142  20
  -1  13   0 534.020 160.883  16
   1 -13   0 568.874 219.444   8
   1 -13   0 966.334 147.593  32
   1 -13   0 634.302 322.712   3
   1 -13   1 30.7323 139.402  32
  -1  13  -1-105.167 157.644  16
   1 -13   1 322.731 224.627   8
   1 -13   1 153.240 304.507   3
   1 -13   2 248.082 135.876  32
   1 -13   2 143.567 302.706   3
   1 -13   2 267.892 226.945   8
  -1  13  -2 84.9033 152.293  16
  -1  13  -3 55.2155 113.043  27
  -1  13  -3 169.118 139.912  16
   1 -13   3-142.144 125.111  32
   1 -13   3 12.8793 232.263   8
   1 -13   4 445.961 117.211  32
  -1  13  -4 432.444 132.025  16
   1 -13   5 81.2379 140.193  29
  -1  13  -5 167.324 110.938  16
   1 -13   6 22.8623 123.714  29
   1 -13   7 16.2679 109.231  29
   1 -13   8-121.528 89.7633  29
  -1  13  -8 175.626 89.7044  24
  -1  13  -9-69.2707 65.8926  24
  -1  13  -9 57.6977 76.3343  30
   1 -13   9 5.21955 59.0022  29
   1 -13   9-54.5926 78.3357  23
   1 -12 -20 1316.85 86.2864  10
   1 -12 -20 1221.07 89.6651  33
   1 -12 -19 245.368 77.0923  26
   1 -12 -19 410.607 99.0492  10
   1 -12 -19 234.035 104.501  33
   1 -12 -18 1747.53 111.930  26
   1 -12 -18 1935.80 139.023  10
   1 -12 -17-77.4987 131.708  10
   1 -12 -17 46.8496 96.8988  21
   1 -12 -17-15.9269 96.6790  26
   1 -12 -17-62.8049 132.436  38
   1 -12 -16 6892.74 256.840  21
   1 -12 -16 5973.21 268.360  38
   1 -12 -16 6334.55 253.720  26
   1 -12 -15 997.696 119.754  26
   1 -12 -15 1016.30 146.094  38
   1 -12 -15 1015.53 124.675  14
   1 -12 -15 917.463 123.965  35
   1 -12 -15 961.411 133.203  21
   1 -12 -14 12388.2 456.435  26
   1 -12 -14 12473.6 456.095  35
   1 -12 -14 12584.6 461.615  14
   1 -12 -14 12760.5 459.071  21
   1 -12 -14 12626.1 616.225   2
   1 -12 -13 603.583 121.304  26
   1 -12 -13 476.681 134.980  35
  -1  12  13 558.617 153.112  20
   1 -12 -13 521.908 131.358  21
   1 -12 -13 565.671 132.475  14
   1 -12 -12 2212.62 153.327  35
   1 -12 -12 1788.75 147.962  14
   1 -12 -12 1822.61 136.581  26
   1 -12 -12 1975.46 152.397  21
   1 -12 -12 1664.57 341.738   2
  -1  12  12 1442.30 190.472  20
   1 -12 -11 7839.53 303.697  35
   1 -12 -11 7651.31 296.553  26
   1 -12 -11 7267.93 447.897   2
  -1  12  11 7807.68 335.527  20
   1 -12 -11 7936.81 306.882  14
   1 -12 -11 7285.19 304.041  21
   1 -12 -10 4787.63 220.386  35
   1 -12 -10 5074.62 210.586  26
  -1  12  10 4720.06 261.609  20
  -1  12   9 8639.60 358.479  20
   1 -12  -9 8540.61 326.787  35
   1 -12  -9 8097.17 325.979  21
  -1  12   8 293.881 126.566  16
  -1  12   8 653.288 440.287   5
  -1  12   8 399.523 175.443  20
   1 -12  -8 329.785 122.826  21
   1 -12  -7 14857.3 535.850  21
   1 -12  -7 14740.8 535.571  35
  -1  12   7 15814.8 560.283  20
  -1  12   7 14542.4 539.860  16
  -1  12   6 101.966 131.289  16
   1 -12  -6 380.988 320.731   3
   1 -12  -6 35.8245 118.950  35
  -1  12   6-15.3533 411.427   5
   1 -12  -6 50.6006 117.208  21
   1 -12  -5 2107.58 335.143   3
  -1  12   5 1884.26 430.490   5
  -1  12   5 2053.60 160.531  16
   1 -12  -5 2361.94 146.290  35
   1 -12  -5 2113.64 141.614  21
  -1  12   4 898.180 143.544  16
  -1  12   4 794.568 404.988   5
   1 -12  -4 1000.94 322.193   3
   1 -12  -4 879.786 119.389  21
   1 -12  -4 996.106 126.144  35
  -1  12   3 2205.53 168.959  16
   1 -12  -3 2130.16 143.140  21
   1 -12  -3 2199.42 151.979  35
  -1  12   2 4184.61 218.816  16
   1 -12  -2 4486.36 377.426   3
   1 -12  -2 4645.78 203.804  35
   1 -12  -2 4041.47 192.449  21
   1 -12  -1 311.620 302.909   3
   1 -12  -1-47.2468 124.050  35
   1 -12  -1-17.2309 211.163   8
   1 -12   0 2314.23 242.201   8
  -1  12   0 2112.31 168.691  20
   1 -12   0 2162.43 331.200   3
   1 -12   1 1386.35 240.096   8
   1 -12   1 1814.26 146.175  32
   1 -12   1 1459.11 333.225   3
  -1  12  -1 1366.74 167.397  16
  -1  12  -2 1105.59 122.373  27
   1 -12   2 1177.21 241.812   8
   1 -12   2 1388.89 143.749  32
   1 -12   2 1451.08 319.152   3
  -1  12  -2 1184.17 159.392  16
  -1  12  -3 82.1608 113.093  27
   1 -12   3 201.598 234.315   8
   1 -12   3-233.534 307.883   3
   1 -12   3-63.8916 125.958  32
  -1  12  -3 216.478 149.074  16
  -1  12  -4 0.85822 137.260  16
  -1  12  -4 66.3940 117.119  27
   1 -12   4-172.614 242.537   8
   1 -12   4 30.8699 120.099  32
  -1  12  -5-93.5504 122.720  16
   1 -12   5-61.1440 145.244  29
  -1  12  -6 36.2619 103.179  16
   1 -12   6-22.2696 131.340  29
   1 -12   7 134.813 124.169  29
  -1  12  -8 68.0899 109.099  24
   1 -12   8-78.7398 107.344  29
  -1  12  -9 72.2365 89.2628  24
   1 -12   9 54.7154 84.0527  29
  -1  12 -10 61.9694 65.8548  24
  -1  12 -10 79.2458 82.8561  30
   1 -12  10-35.4898 76.2292  23
   1 -11 -20 656.164 69.9595  26
   1 -11 -20 644.009 73.2386  10
   1 -11 -19 1391.82 111.138  10
   1 -11 -19 1147.68 121.328  33
   1 -11 -19 1510.58 96.3183  26
   1 -11 -18 852.149 97.8242  26
   1 -11 -18 988.818 121.202  10
   1 -11 -18 754.649 143.846  38
   1 -11 -17 619.929 99.3521  21
   1 -11 -17 752.547 105.895  26
   1 -11 -17 782.408 134.183  10
   1 -11 -17 790.260 150.828  38
   1 -11 -16 8179.26 334.834  38
   1 -11 -16 8257.98 312.354  21
   1 -11 -16 8274.88 312.633  26
   1 -11 -15 874.453 165.330  38
   1 -11 -15 907.755 125.730  14
   1 -11 -15 1051.48 125.896  21
   1 -11 -15 964.395 122.284  26
   1 -11 -14 8733.15 338.567  14
   1 -11 -14 8872.44 334.599  26
   1 -11 -14 8545.19 332.248  35
   1 -11 -14 8731.74 351.843  38
   1 -11 -14 9029.97 336.836  21
   1 -11 -14 9387.66 544.480   2
   1 -11 -13 219.896 126.702  14
   1 -11 -13 169.755 127.648  35
   1 -11 -13 104.834 114.448  26
   1 -11 -13-24.1888 153.953  38
   1 -11 -13-39.3780 130.777  21
  -1  11  13-42.5271 136.411  20
   1 -11 -13 161.326 362.519   2
   1 -11 -12 11700.6 566.427   2
   1 -11 -12 10698.0 409.642  21
   1 -11 -12 10817.8 411.655  14
   1 -11 -12 11789.9 409.248  35
  -1  11  12 10869.4 421.561  20
   1 -11 -12 11043.0 406.401  26
   1 -11 -11 2818.18 351.867   2
  -1  11  11 2396.79 196.241  20
   1 -11 -11 2550.48 157.441  14
   1 -11 -11 2530.84 160.948  21
   1 -11 -11 2785.44 147.711  26
   1 -11 -11 2902.81 163.179  35
   1 -11 -10 12859.6 472.793  35
   1 -11 -10 13149.5 474.974  14
   1 -11 -10 12453.0 472.270  21
  -1  11  10 13696.3 495.703  20
   1 -11 -10 13243.4 467.432  26
  -1  11   9 6548.54 294.326  20
   1 -11  -9 6623.83 251.750  26
  -1  11   9 7080.08 498.000   5
   1 -11  -9 6202.19 261.047  35
  -1  11   8 1460.66 395.586   5
  -1  11   8 1248.55 177.636  20
   1 -11  -8 1352.51 123.937  21
   1 -11  -7 13815.4 499.582  21
  -1  11   7 13956.9 504.347  16
  -1  11   6 1697.44 142.307  16
   1 -11  -6 1612.81 320.909   3
  -1  11   6 1731.97 406.552   5
  -1  11   5 3212.99 176.127  16
  -1  11   5 3136.61 415.129   5
   1 -11  -5 3245.48 341.709   3
   1 -11  -4 679.699 300.003   3
  -1  11   4 455.069 375.243   5
  -1  11   4 482.027 128.701  16
  -1  11   3 4711.37 426.075   5
   1 -11  -3 5152.01 377.909   3
  -1  11   3 5043.74 228.372  16
   1 -11  -2 3850.88 346.494   3
  -1  11   2 4193.33 206.860  16
   1 -11  -1 1133.64 291.130   3
   1 -11   0 5969.78 395.657   3
   1 -11   0 6306.70 327.110   8
   1 -11   1 395.128 288.269   3
   1 -11   1 2.48471 215.880   8
  -1  11  -1 538.063 144.921  16
  -1  11  -2 2684.12 150.347  27
   1 -11   2 2353.47 331.998   3
  -1  11  -2 2680.08 182.256  16
   1 -11   2 3243.33 167.865  32
   1 -11   2 2680.89 256.794   8
  -1  11  -3-67.5808 111.860  27
   1 -11   3 27.6441 293.762   3
   1 -11   3 28.0116 122.254  32
  -1  11  -3-28.3235 141.223  16
   1 -11   3-355.021 235.214   8
  -1  11  -4 0.72899 117.152  27
   1 -11   4 74.5143 305.513   3
   1 -11   4 247.249 233.869   8
  -1  11  -4-1.72849 135.744  16
   1 -11   4 129.924 116.772  32
   1 -11   5 138.397 243.244   8
  -1  11  -5 84.2811 122.810  27
  -1  11  -5-74.8687 127.279  16
   1 -11   6 325.038 139.509  29
  -1  11  -6 359.612 117.375  16
   1 -11   7 154.102 125.745  29
   1 -11   8-75.0109 118.009  29
   1 -11   9 105.523 102.475  29
  -1  11  -9 108.284 109.994  24
   1 -11  10-46.7689 76.3876  29
  -1  11 -10-48.1846 87.2132  24
   1 -11  11-49.9612 71.4254  23
  -1  11 -11 27.5066 62.9671  24
  -1  11 -11 17.9287 83.2078  30
   1 -10 -20 53.0425 66.9306  26
   1 -10 -20 12.7495 62.5266  10
   1 -10 -19 2182.07 130.856  33
   1 -10 -19 1997.55 118.314  10
   1 -10 -19 2194.95 115.560  26
   1 -10 -18-5.89528 151.928  38
   1 -10 -18 42.3591 109.454  10
   1 -10 -18 103.392 95.1095  26
   1 -10 -17 2120.73 175.507  38
   1 -10 -17 1939.22 145.029  10
   1 -10 -17 1932.75 128.974  26
   1 -10 -16 4832.77 209.674  26
   1 -10 -16 5250.79 228.474  10
   1 -10 -16 4945.97 245.495  38
   1 -10 -16 4623.29 205.909  21
   1 -10 -15 5395.25 262.739  38
   1 -10 -15 5321.89 228.268  14
   1 -10 -15 5337.61 226.024  26
   1 -10 -15 6103.97 486.850   2
   1 -10 -15 5094.50 225.464  21
   1 -10 -14 2966.51 211.361  38
   1 -10 -14 3241.81 161.553  35
   1 -10 -14 3072.36 169.095  14
   1 -10 -14 2911.16 161.737  26
   1 -10 -14 3452.85 437.066   2
   1 -10 -14 2547.99 168.395  21
   1 -10 -13 1316.96 184.354  38
   1 -10 -13 1336.65 134.590  35
   1 -10 -13 1468.16 132.174  14
   1 -10 -13 1551.04 129.022  26
   1 -10 -13 1574.34 142.853  21
   1 -10 -13 1892.83 393.215   2
   1 -10 -12 20076.8 694.969  26
   1 -10 -12 19643.0 695.313  35
   1 -10 -12 18525.6 705.257  38
   1 -10 -12 20106.1 697.446  21
   1 -10 -12 20115.2 699.930  14
  -1  10  12 19426.2 702.338  20
   1 -10 -11 247.779 124.808  35
   1 -10 -11-76.0696 329.193   2
   1 -10 -11 172.720 105.689  26
   1 -10 -11 164.225 113.787  14
   1 -10 -11 76.5532 116.375  21
  -1  10  11 206.867 142.335  20
   1 -10 -10 21701.4 761.180  21
   1 -10 -10 22504.4 759.247  26
  -1  10  10 21207.1 773.862  20
   1 -10 -10 20952.1 760.185  35
   1 -10 -10 21922.5 764.809  14
  -1  10   9 3777.74 211.576  20
  -1  10   9 4402.42 419.715   5
  -1  10   8 24829.7 873.944  20
  -1  10   8 24046.0 966.823   5
  -1  10   7 5905.75 432.853   5
   1 -10  -6 6424.95 391.310   3
  -1  10   6 5970.91 446.073   5
   1 -10  -5 19644.3 785.182   3
  -1  10   5 19724.6 823.004   5
   1 -10  -4 679.478 283.170   3
  -1  10   4 555.260 359.420   5
   1 -10  -3 10664.3 507.962   3
  -1  10   3 11473.3 549.551   5
   1 -10  -2 488.878 272.219   3
  -1  10   2 372.810 130.552  16
   1 -10  -1 3359.24 314.511   3
   1 -10   0 16908.2 699.694   3
   1 -10   1 4479.13 348.797   3
  -1  10  -1 4017.94 206.344  16
   1 -10   1 4532.20 279.743   8
   1 -10   2 3983.12 342.670   3
   1 -10   2 4082.91 273.426   8
  -1  10  -2 4235.98 206.111  16
  -1  10  -2 4106.80 179.095  27
   1 -10   3 361.444 358.985   1
  -1  10  -3 429.727 136.624  16
   1 -10   3 777.708 117.097  32
   1 -10   3 701.150 288.420   3
  -1  10  -3 419.040 106.851  27
   1 -10   3 311.552 218.509   8
   1 -10   4 294.274 349.049   1
  -1  10  -4 246.078 110.368  27
  -1  10  -4 426.080 134.078  16
   1 -10   4 325.528 224.878   8
   1 -10   4 367.553 285.949   3
   1 -10   4 584.163 114.701  32
  -1  10  -5 241.835 118.572  27
   1 -10   5 265.075 291.357   3
  -1  10  -5 171.345 133.716  16
  -1  10  -6 507.511 123.108  16
  -1  10  -6 578.999 128.781  27
   1 -10   7 244.446 135.458  29
   1 -10   7 210.067 229.507   8
   1 -10   8 266.961 125.463  29
  -1  10  -9 56.5620 123.316  24
   1 -10   9 28.4699 114.163  29
  -1  10 -10 171.927 107.525  24
   1 -10  10 221.695 94.5399  29
  -1  10 -11 15.7180 105.411  30
   1 -10  11-43.4603 90.5931  23
  -1  10 -11-79.5337 84.7755  24
  -1  10 -12-77.9789 83.7950  30
   1 -10  12-46.4272 65.2270  23
  -1  10 -12 3.97747 58.3829  24
   1  -9 -20 602.405 75.4015  26
   1  -9 -20 685.775 84.5669  17
   1  -9 -19 2410.03 120.731  26
   1  -9 -19 2016.42 117.627  10
   1  -9 -19 2355.15 129.775  17
   1  -9 -18 337.162 100.094  26
   1  -9 -18 314.599 104.525  10
   1  -9 -18 320.919 158.256  38
   1  -9 -17 3247.47 162.740  26
   1  -9 -17 3230.68 172.006  10
   1  -9 -17 3506.13 217.087  38
   1  -9 -16 89.1229 131.596  10
   1  -9 -16 222.502 187.568  38
   1  -9 -16-46.9509 114.498  26
   1  -9 -16 62.5252 103.058  21
   1  -9 -15 4844.14 217.611  21
   1  -9 -15 4930.38 455.061   2
   1  -9 -15 5328.72 264.672  38
   1  -9 -15 5389.02 222.967  26
   1  -9 -14-56.1177 122.907  14
   1  -9 -14 185.171 120.576  26
   1  -9 -14-11.8232 190.924  38
   1  -9 -14 100.915 374.696   2
   1  -9 -14 98.5682 119.365  21
   1  -9 -13 4510.27 206.265  26
   1  -9 -13 4517.21 251.601  38
   1  -9 -13 4426.15 203.575  35
   1  -9 -13 4990.20 209.696  21
   1  -9 -13 4560.59 207.679  14
   1  -9 -12 15893.9 561.955  26
   1  -9 -12 15394.2 579.271  38
   1  -9 -12 15306.3 561.151  35
   1  -9 -12 16484.9 562.510  21
   1  -9 -12 15624.3 565.232  14
   1  -9 -11 1799.23 131.695  14
   1  -9 -11 1769.84 122.639  26
   1  -9 -11 1909.73 135.361  35
  -1   9  11 1574.74 140.961  20
   1  -9 -11 1822.65 127.566  21
   1  -9 -10 9968.06 363.890  21
   1  -9 -10 10122.6 368.988  14
  -1   9  10 9530.17 376.467  20
  -1   9   9 433.510 349.462   5
  -1   9   9 361.664 134.623  20
  -1   9   8 57132.3 2032.99   5
  -1   9   7 4817.15 379.113   5
  -1   9   6 28943.0 1095.74   5
  -1   9   5 22211.6 887.568   5
   1  -9  -5 22371.1 856.533   3
  -1   9   4 216.190 367.196   5
   1  -9  -4 366.695 279.988   3
   1  -9  -3 22257.8 829.855   3
  -1   9   3 20665.3 849.963   5
   1  -9  -2 11716.3 521.107   3
   1  -9  -1 20152.3 785.126   3
   1  -9   0 13538.5 581.658   3
   1  -9   1 16716.8 816.063   1
   1  -9   1 18143.6 759.480   3
  -1   9  -2 2121.73 149.566  16
   1  -9   2 1612.48 285.923   3
   1  -9   2 1751.94 366.959   1
   1  -9   2 1674.29 219.975   8
  -1   9  -3 3241.71 177.043  16
   1  -9   3 3398.46 314.001   3
   1  -9   3 3051.34 380.012   1
   1  -9   3 3133.01 244.988   8
  -1   9  -4 1124.26 134.477  16
   1  -9   4 865.645 346.779   1
  -1   9  -4 1027.50 112.256  27
  -1   9  -5 1459.52 130.105  27
   1  -9   5 1610.57 367.842   1
  -1   9  -5 1477.78 143.396  16
  -1   9  -6 538.838 126.104  27
  -1   9  -6 453.388 123.657  16
   1  -9   6 435.848 242.329   8
   1  -9   7 39.6951 125.212  29
   1  -9   7 27.9913 236.994   8
   1  -9   8 433.082 130.018  29
   1  -9   8 379.512 227.798   8
   1  -9   9 11.4407 122.616  29
   1  -9  10 259.761 108.173  29
  -1   9 -10 195.768 124.262  24
  -1   9 -11 52.0159 102.727  24
   1  -9  12 28.9180 83.8787  23
  -1   9 -12 15.4902 79.8474  24
   1  -9  13 42.9384 54.2917  23
  -1   9 -13 143.320 74.6807  28
  -1   9 -13-24.6215 51.6751  24
   1  -8 -20 1848.28 100.479  26
   1  -8 -20 1835.66 104.169  17
   1  -8 -19 1836.76 109.899  26
   1  -8 -19 1751.99 116.576  17
   1  -8 -18 747.245 109.888  33
   1  -8 -18 781.985 121.220  17
   1  -8 -18 707.191 103.669  10
   1  -8 -18 638.352 172.320  38
   1  -8 -18 1020.75 108.228  26
   1  -8 -17 3744.49 183.955  10
   1  -8 -17 3683.01 230.832  38
   1  -8 -17 4168.03 183.017  26
   1  -8 -16 8266.84 302.719  28
   1  -8 -16 7894.80 305.548  26
   1  -8 -16 8181.36 343.599  38
   1  -8 -16 7249.45 308.014  10
   1  -8 -15 3576.53 196.061  10
   1  -8 -15 4077.56 179.421  28
   1  -8 -15 4170.67 185.990  26
   1  -8 -15 3967.27 242.977  38
   1  -8 -15 3482.23 416.919   2
   1  -8 -15 3336.73 176.776  21
   1  -8 -14 2269.27 140.615  28
   1  -8 -14 2085.38 150.211  14
   1  -8 -14 2251.92 150.056  26
   1  -8 -14 2187.19 215.504  38
   1  -8 -14 2253.29 387.307   2
   1  -8 -14 2213.20 142.620  21
   1  -8 -13 10895.9 391.673  28
   1  -8 -13 10195.8 396.716  14
   1  -8 -13 10405.8 392.474  26
   1  -8 -13 10560.7 426.342  38
   1  -8 -13 11061.6 555.838   2
   1  -8 -13 11115.4 391.640  21
   1  -8 -12 6187.65 252.172  21
   1  -8 -12 6392.78 256.454  14
   1  -8 -12 6756.90 419.851   2
   1  -8 -12 6633.60 254.638  26
   1  -8 -12 6471.32 252.146  28
   1  -8 -11 8245.86 311.138  21
   1  -8 -11 8420.84 317.247  14
   1  -8 -11 8609.78 314.212  26
   1  -8 -11 8519.89 311.920  28
   1  -8 -11 8721.26 448.218   2
  -1   8  11 7891.19 387.662   6
  -1   8  10 1453.39 222.290   6
   1  -8 -10 1534.14 274.747   2
   1  -8 -10 1417.31 114.897  14
  -1   8   9 9906.64 440.116   6
  -1   8   9 10698.2 515.710   5
  -1   8   8 48147.8 1726.08   5
  -1   8   7 836.560 315.405   5
  -1   8   6 22627.8 873.477   5
   1  -8  -5 10760.9 473.510   3
  -1   8   5 10519.8 521.110   5
   1  -8  -4 27676.4 1013.85   3
  -1   8   4 27243.3 1035.26   5
   1  -8  -3 3727.12 305.867   3
  -1   8   3 3824.06 378.716   5
   1  -8  -2 72609.2 2532.76   3
   1  -8  -1 54444.0 1921.40   3
   1  -8   0 600.607 353.097   1
   1  -8   0 404.538 260.611   3
   1  -8   1 43941.0 1649.67   1
   1  -8   1 46053.3 1614.68   3
   1  -8   2 1022.36 339.550   1
   1  -8   3 2610.93 363.616   1
   1  -8   4 309.125 341.004   1
  -1   8  -4 562.042 125.904  16
   1  -8   5 7395.67 490.262   1
   1  -8   5 8013.28 386.985   8
  -1   8  -5 8633.22 318.022  16
  -1   8  -5 8063.64 310.805  27
  -1   8  -6 31.1564 118.077  27
  -1   8  -6 6.50612 116.380  34
  -1   8  -6 1.47146 116.546  16
   1  -8   6 122.145 225.613   8
  -1   8  -7 642.458 130.908  27
   1  -8   7 725.914 248.026   8
   1  -8   8 590.608 134.884  29
   1  -8   8 705.391 245.966   8
   1  -8   9-45.4072 126.227  29
   1  -8   9 161.773 228.025   8
  -1   8 -10 637.486 139.455  24
   1  -8  10 271.325 119.391  29
  -1   8 -11-68.2800 119.256  24
   1  -8  12 12.1539 100.624  23
  -1   8 -12 82.7566 97.1670  24
   1  -8  13 17.3308 76.2495  23
  -1   8 -13 128.940 74.6586  24
  -1   8 -14-34.1729 70.0511  28
   1  -7 -20 1775.05 96.7311  26
   1  -7 -20 1747.20 101.470  17
   1  -7 -19 1166.72 100.846  26
   1  -7 -19 1110.37 108.901  17
   1  -7 -18 646.682 178.595  38
   1  -7 -18 654.456 98.3333  10
   1  -7 -18 808.364 120.836  17
   1  -7 -18 715.805 111.055  26
   1  -7 -17 2099.02 142.113  26
   1  -7 -17 2136.27 205.742  38
   1  -7 -17 1704.77 135.034  10
   1  -7 -17 2079.49 127.599  28
   1  -7 -17 1861.46 153.716  17
   1  -7 -16 19172.4 644.213  28
   1  -7 -16 17025.9 671.322  38
   1  -7 -16 18551.3 646.182  26
   1  -7 -16 17419.6 644.772  10
   1  -7 -15 2751.71 388.937   2
   1  -7 -15 2071.63 156.496  10
   1  -7 -15 2622.32 146.914  28
   1  -7 -15 2328.38 235.142  38
   1  -7 -15 2345.60 156.125  26
   1  -7 -14 7610.30 295.363  26
   1  -7 -14 7900.07 292.301  28
   1  -7 -14 7130.26 480.211   2
   1  -7 -14 7603.38 290.872  21
   1  -7 -13 16248.6 590.466  26
   1  -7 -13 16834.6 593.510  14
   1  -7 -13 16804.7 589.313  28
   1  -7 -13 15855.6 715.810   2
   1  -7 -13 15528.0 615.010  38
   1  -7 -13 17143.2 586.068  21
   1  -7 -12-23.3510 99.4740  28
   1  -7 -12 191.600 109.741  14
   1  -7 -12 57.0466 100.940  21
   1  -7 -12-199.173 301.694   2
   1  -7 -12 107.078 106.088  26
   1  -7 -11 7735.43 283.612  28
   1  -7 -11 7446.85 289.143  14
   1  -7 -11 7034.02 408.609   2
  -1   7  11 7433.22 351.960   6
   1  -7 -11 7593.66 285.140  26
  -1   7  10 908.123 198.706   6
   1  -7 -10 923.136 104.497  14
   1  -7 -10 715.591 262.764   2
  -1   7   9 37954.4 1345.32   6
  -1   7   8 22168.1 815.892   5
  -1   7   8 19993.7 767.762   6
  -1   7   7 3393.89 252.440   6
  -1   7   7 4126.74 355.858   5
  -1   7   6 2870.28 247.783   6
  -1   7   6 2483.59 315.332   5
   1  -7  -5 1314.79 244.130   3
  -1   7   5 1378.04 308.882   5
   1  -7  -4 52570.8 1792.38   3
  -1   7   4 52113.1 1800.01   5
  -1   7   4 50640.5 1752.16   7
   1  -7  -3 23492.8 867.115   3
  -1   7   3 23492.9 810.541   7
  -1   7   3 23242.7 882.458   5
  -1   7   2 45863.7 1576.62   7
   1  -7  -2 46508.0 1623.32   3
  -1   7   1 38588.7 1333.99   7
   1  -7  -1 39797.1 1382.71   3
   1  -7   0 69512.7 2434.22   1
   1  -7   0 68360.9 2398.99   3
   1  -7   1 37858.7 1389.30   1
   1  -7   2 11198.7 550.799   1
   1  -7   3 3793.84 379.701   1
  -1   7  -4 404.293 148.501   4
   1  -7   4 648.997 194.981   8
   1  -7   4 347.720 337.119   1
   1  -7   5 10073.6 417.797   8
   1  -7   5 8524.56 530.879   1
   1  -7   6 734.657 222.412   8
   1  -7   6 563.606 355.665   1
  -1   7  -6 271.803 107.001  27
  -1   7  -7 4126.87 203.580  34
   1  -7   7 4745.24 304.059   8
  -1   7  -7 4568.92 202.440  27
   1  -7   8 542.677 247.676   8
   1  -7   8 785.000 131.833  29
   1  -7   9 311.101 241.003   8
   1  -7   9 446.361 133.858  29
   1  -7  10-15.6510 226.457   8
   1  -7  10 149.635 127.254  29
  -1   7 -10 97.4672 144.137  24
  -1   7 -11 107.246 134.836  24
  -1   7 -12 395.665 117.293  24
   1  -7  13 19.6087 92.3950  23
  -1   7 -13-6.00584 92.6503  24
  -1   7 -14 28.3762 65.7392  24
  -1   7 -14 16.8005 101.693  30
  -1   7 -14 55.6077 93.5947  28
  -1   7 -15-7.96673 71.4441  30
  -1   7 -15 22.5560 64.3712  28
   1  -6 -20 1130.85 84.5208  17
   1  -6 -20 1023.21 79.5093  26
  -1   6  20 920.211 87.6272  18
   1  -6 -19 592.302 93.9538  26
   1  -6 -19 509.091 97.2081  17
   1  -6 -18 1829.14 115.758  28
   1  -6 -18 1579.09 136.203  17
   1  -6 -18 1736.60 128.709  26
   1  -6 -17 371.838 122.668  26
   1  -6 -17 210.852 106.125  10
   1  -6 -17 496.651 134.934  17
   1  -6 -17 460.941 109.718  28
   1  -6 -16 14674.4 526.080  38
   1  -6 -16 14251.1 489.516  28
   1  -6 -16 13620.1 493.204  26
   1  -6 -15 2813.60 246.418  38
   1  -6 -15 2597.33 148.324  28
   1  -6 -15 2381.06 158.912  26
   1  -6 -15 2117.72 153.919  10
   1  -6 -14 8782.45 337.855  10
   1  -6 -14 9066.51 333.453  28
   1  -6 -14 8051.85 389.965  38
   1  -6 -13 10266.1 366.547  28
   1  -6 -13 8946.44 413.427  38
   1  -6 -12 9142.61 343.934  28
   1  -6 -12 9488.53 349.505  14
   1  -6 -12 9398.74 338.962  21
   1  -6 -11 5169.42 216.925  14
  -1   6  11 5505.97 282.662   6
   1  -6 -10 19.0455 97.1341  14
  -1   6  10 92.2276 182.651   6
  -1   6   9 75413.2 2611.29   6
  -1   6   8 8106.39 357.360   6
  -1   6   7 21307.6 784.490   5
  -1   6   7 19324.5 733.363   6
  -1   6   6 11555.4 460.200   6
  -1   6   6 11299.6 510.470   5
  -1   6   5 10255.6 466.636   5
  -1   6   5 10500.4 425.788   6
  -1   6   4 16808.4 651.441   5
  -1   6   4 16948.5 625.397   6
   1  -6  -4 16315.4 627.022   3
  -1   6   3 27323.9 943.814   7
  -1   6   3 28108.6 991.144   5
   1  -6  -3 27044.1 979.603   3
  -1   6   2 8141.06 294.477   7
   1  -6  -2 8453.94 365.191   3
   1  -6  -1 2359.89 245.255   3
  -1   6   1 2757.53 127.241   7
   1  -6   0 175317. 5782.35   3
   1  -6   0 175374. 5805.54   1
  -1   6   0 165404. 5754.42   7
   1  -6   1 19634.1 786.502   1
   1  -6   2 53127.5 1897.68   1
   1  -6   3 12863.1 596.747   1
  -1   6  -4 6483.00 298.567   4
   1  -6   4 8106.22 332.830   8
   1  -6   4 7832.37 456.468   1
  -1   6  -4 7183.01 479.198   2
   1  -6   5 5473.56 290.282   8
   1  -6   5 5126.56 413.090   1
  -1   6  -5 5487.32 464.322   2
   1  -6   6 1203.96 214.826   8
   1  -6   6 1222.55 349.668   1
  -1   6  -6 1017.36 429.238   2
  -1   6  -7 7996.62 301.734  27
   1  -6   7 7808.68 381.482   8
   1  -6   7 7005.73 491.303   1
  -1   6  -7 7023.87 559.653   2
  -1   6  -8 186.008 130.248  27
   1  -6   8 189.674 126.108  29
  -1   6  -8 381.432 481.575   2
   1  -6   8 27.9799 238.908   8
  -1   6  -8 77.3564 119.281  34
  -1   6  -9 3430.57 180.201  34
   1  -6   9 3615.77 188.954  29
  -1   6  -9 3811.56 556.065   2
   1  -6   9 3930.41 299.216   8
  -1   6 -10-318.920 520.470   2
  -1   6 -10-112.624 143.063  24
   1  -6  10 313.296 240.631   8
  -1   6 -11 328.648 139.192  24
   1  -6  11 442.056 226.523   8
  -1   6 -12 430.400 130.959  24
  -1   6 -13 51.7116 111.582  24
   1  -6  13 25.9228 108.271  23
  -1   6 -13-130.772 151.091  30
  -1   6 -14 8.87884 114.125  28
  -1   6 -14 76.2705 84.6105  24
  -1   6 -14 36.5877 122.634  30
  -1   6 -15-76.7440 86.0507  28
  -1   6 -15-8.03980 96.5088  30
  -1   6 -15 31.3485 55.4481  24
   1  -5 -20 262.460 66.0814  26
   1  -5 -20 253.470 69.2147  17
   1  -5 -19 51.8447 90.5948  26
   1  -5 -19-39.1675 92.1684  17
   1  -5 -19-33.2653 78.4347  28
   1  -5 -18 3843.92 178.691  26
   1  -5 -18 3724.65 182.034  17
   1  -5 -18 3869.29 169.541  28
   1  -5 -17 90.8352 124.364  26
   1  -5 -17 22.7207 132.283  17
   1  -5 -17-23.2141 107.816  28
   1  -5 -16 6882.49 275.326  26
   1  -5 -16 7055.73 280.658  17
   1  -5 -16 6947.71 266.484  28
   1  -5 -16 6073.61 264.455  10
   1  -5 -15 5433.43 216.548  28
   1  -5 -15 4855.83 450.782   2
   1  -5 -15 4412.80 217.712  10
   1  -5 -14 6571.24 322.318  38
   1  -5 -14 5852.92 241.453  28
   1  -5 -14 5639.75 454.335   2
   1  -5 -14 5677.22 244.328  10
   1  -5 -13 2230.73 152.710  10
   1  -5 -13 2329.39 364.887   2
   1  -5 -13 2613.17 145.792  28
   1  -5 -12 24851.7 865.166  28
   1  -5 -11 11679.9 426.035  14
  -1   5  11 11977.1 475.721   6
  -1   5  10 5345.73 280.678   6
  -1   5   9 59628.4 2073.06   6
  -1   5   8-7.44026 186.695   6
  -1   5   7 59432.3 2061.32   6
  -1   5   6 30368.3 1122.51   5
  -1   5   6 31060.0 1089.82   6
  -1   5   5 58579.9 2062.24   6
  -1   5   5 61292.4 2077.99   5
  -1   5   4 15355.5 568.895   6
  -1   5   4 15187.3 592.620   5
   1  -5  -3 20248.5 751.814   3
  -1   5   3 21252.5 764.759   5
  -1   5   3 20799.8 749.294   6
   1  -5  -2 2886.47 221.427   3
  -1   5   2 3068.01 256.131   5
  -1   5   2 3450.00 141.875   7
   1  -5  -1 88368.9 3042.07   3
  -1   5   1 88266.0 3019.80   7
   1  -5   0 352774. 11807.1   3
   1  -5   0 364333. 11825.1   1
  -1   5   0 339454. 11788.3   7
   1  -5   1 3064.12 322.615   1
  -1   5  -1 3032.45 149.605   7
   1  -5   2 131859. 4554.96   1
   1  -5   3 13399.5 592.165   1
  -1   5  -3 12835.2 610.437   2
  -1   5  -4 31878.4 1157.31   4
   1  -5   4 33635.9 1236.03   1
  -1   5  -4 33487.6 1237.58   2
   1  -5   4 35101.4 1173.91   8
  -1   5  -5 977.817 381.231   2
   1  -5   5 1036.89 345.464   1
   1  -5   5 1680.72 206.006   8
  -1   5  -6 5633.96 476.946   2
   1  -5   6 6587.54 447.328   1
   1  -5   6 6394.69 317.966   8
  -1   5  -7 9663.56 605.303   2
   1  -5   7 10399.8 568.687   1
   1  -5   7 11240.7 459.608   8
  -1   5  -8 867.868 448.480   2
  -1   5  -8 995.716 125.042  27
   1  -5   8 1161.87 243.328   8
   1  -5   9 11074.4 458.951   8
  -1   5  -9 10044.9 659.573   2
  -1   5  -9 9576.28 369.223  34
  -1   5 -10 50.5862 139.495  24
   1  -5  10 175.774 245.721   8
  -1   5 -10 339.402 515.922   2
  -1   5 -10 90.2231 123.787  34
  -1   5 -11 1329.76 149.719  24
   1  -5  11 1511.14 257.386   8
  -1   5 -11 1520.20 532.722   2
  -1   5 -11 1405.92 132.772  34
   1  -5  12 393.218 227.979   8
  -1   5 -12 211.730 133.402  24
   1  -5  13 187.217 117.889  23
  -1   5 -13 196.709 121.869  24
  -1   5 -13 198.636 165.398  30
  -1   5 -14 250.776 104.194  24
  -1   5 -14 285.107 151.960  30
  -1   5 -15 1.33841 75.3929  24
  -1   5 -15 165.204 120.012  30
  -1   5 -16 174.826 88.7795  30
   1  -4 -20-56.6288 59.5981  26
  -1   4  19 381.185 92.0765  18
   1  -4 -19 323.995 91.5168  17
   1  -4 -19 374.453 86.9373  26
   1  -4 -19 423.685 78.1017  28
   1  -4 -18 3414.16 166.898  17
   1  -4 -18 3564.05 166.952  26
   1  -4 -18 3588.28 189.968  38
   1  -4 -18 3245.25 156.253  28
   1  -4 -17 895.752 132.069  26
   1  -4 -17 927.729 114.211  28
   1  -4 -17 706.465 134.785  17
   1  -4 -16 4018.42 185.871  28
   1  -4 -16 3789.29 203.899  17
   1  -4 -15 4048.02 446.146   2
   1  -4 -15 3888.59 181.340  28
   1  -4 -15 3367.52 168.859  30
   1  -4 -15 3330.23 176.609  10
   1  -4 -15 4119.44 202.424  17
   1  -4 -14 5189.25 227.051  30
   1  -4 -14 5915.01 236.409  28
   1  -4 -14 6017.72 472.394   2
   1  -4 -14 5854.93 237.235  10
   1  -4 -13 699.702 116.367  28
   1  -4 -13 715.820 360.859   2
   1  -4 -13 449.431 119.888  10
   1  -4 -12 24431.8 840.208  28
  -1   4  12 22951.8 870.622   8
   1  -4 -12 24608.8 941.742   2
  -1   4  11 25381.1 923.997   8
   1  -4 -11 25192.8 977.372   2
  -1   4  11 26829.4 939.269   6
  -1   4  10 13647.8 510.224   8
   1  -4 -10 13018.2 568.798   2
  -1   4  10 13598.9 527.941   6
  -1   4   9 18785.6 675.754   8
   1  -4  -9 17992.9 716.295   2
  -1   4   9 18849.5 689.770   6
  -1   4   8 34488.8 1196.92   8
  -1   4   8 33854.5 1207.89   6
  -1   4   7 85376.0 2963.82   8
  -1   4   7 87525.5 2972.20   6
  -1   4   6 14803.5 552.487   6
  -1   4   5 186990. 6406.63   5
  -1   4   5 186719. 6394.61   6
  -1   4   4 4001.37 217.483   6
  -1   4   4 3432.48 275.648   5
   1  -4  -3 102294. 3497.06   3
  -1   4   3 101659. 3493.28   6
  -1   4   3 101397. 3501.30   5
   1  -4  -2 17171.6 641.053   3
  -1   4   2 17275.6 657.884   5
  -1   4   2 17939.4 639.574   6
   1  -4  -1 699471. 23854.0   3
  -1   4   1 698382. 23842.4   7
   1  -4   0 238287. 7783.65   1
  -1   4   0 222164. 7754.38   7
   1  -4   0 236169. 7770.01   3
   1  -4   1 41518.5 1453.14   1
  -1   4  -1 40713.3 1405.96   7
  -1   4  -2 27122.0 930.052   2
   1  -4   2 25217.3 923.426   1
  -1   4  -2 24213.4 862.916   7
  -1   4  -3 15725.0 667.238   2
   1  -4   3 17174.9 672.924   1
   1  -4   4 13364.7 586.558   1
  -1   4  -4 12754.5 588.469   2
   1  -4   4 13662.3 499.917   8
  -1   4  -4 12748.6 473.981   4
  -1   4  -5 539.738 363.783   2
   1  -4   5 418.070 331.455   1
   1  -4   5 411.188 198.005   8
  -1   4  -5 376.119 86.9787   4
  -1   4  -6 13200.1 645.887   2
   1  -4   6 13065.0 626.892   1
   1  -4   6 14318.3 538.023   8
  -1   4  -7 14068.1 668.198   2
   1  -4   7 14189.9 639.487   1
   1  -4   7 13652.5 541.699   8
   1  -4   8 7267.49 352.830   8
   1  -4   8 7276.10 473.178   1
  -1   4  -8 6784.01 523.953   2
  -1   4  -8 7076.33 287.355  17
  -1   4  -9 9470.56 373.613  34
  -1   4  -9 10607.8 371.980  36
   1  -4   9 9395.00 449.544   8
  -1   4  -9 10142.8 626.333   2
  -1   4  -9 10631.4 388.787  17
  -1   4 -10 391.863 120.242  34
  -1   4 -10 195.613 117.879  36
   1  -4  10 331.226 240.999   8
  -1   4 -10 162.620 496.540   2
  -1   4 -10 342.500 128.008  24
  -1   4 -10 372.964 154.991  17
  -1   4 -11 2845.97 155.943  36
  -1   4 -11 2140.65 556.865   2
  -1   4 -11 2586.36 162.700  34
  -1   4 -11 2560.77 171.999  24
   1  -4  11 2820.13 274.784   8
  -1   4 -12 442.536 119.368  34
  -1   4 -12 360.052 134.137  24
   1  -4  12 325.021 232.466   8
   1  -4  13 1540.22 141.518  23
  -1   4 -13 1470.97 141.848  24
  -1   4 -14 414.214 114.887  24
  -1   4 -14 335.219 158.511  30
  -1   4 -15 345.559 96.8173  24
  -1   4 -15 376.005 139.381  30
  -1   4 -16 2.70260 63.3378  24
  -1   4 -16 210.742 111.855  30
  -1   4 -17 127.540 74.5553  30
   1  -3 -19 892.552 89.9312  26
   1  -3 -19 847.909 91.1129  17
   1  -3 -19 893.824 79.9688  28
   1  -3 -18 559.640 108.937  26
   1  -3 -18 632.527 94.6964  28
  -1   3  18 711.739 117.348  18
   1  -3 -18 683.192 111.489  17
   1  -3 -17 2002.63 134.341  28
   1  -3 -17 1990.21 149.291  17
   1  -3 -17 2371.39 180.646  38
   1  -3 -16 904.750 108.701  30
   1  -3 -16 1090.94 189.662  38
   1  -3 -16 1099.93 146.013  17
   1  -3 -16 1088.50 126.032  28
   1  -3 -15 223.964 399.922   2
   1  -3 -15 66.5649 108.303  30
   1  -3 -15-47.2149 197.699  38
   1  -3 -15 130.658 143.443  17
   1  -3 -15 25.5373 123.479  28
   1  -3 -14 6170.62 479.467   2
   1  -3 -14 5219.19 231.832  30
   1  -3 -14 5871.39 287.649  38
   1  -3 -14 5971.01 252.594  17
   1  -3 -14 5866.35 240.224  28
   1  -3 -13 330.615 116.113  10
  -1   3  13 188.271 194.059   8
   1  -3 -13 240.287 105.615  30
   1  -3 -13 314.481 117.727  28
   1  -3 -12 17911.0 623.991  10
   1  -3 -12 17381.9 622.295  30
   1  -3 -12 18352.2 751.345   2
   1  -3 -12 17850.3 626.136  28
  -1   3  12 17559.0 664.499   8
  -1   3  11 16935.6 652.139   6
   1  -3 -11 17194.8 706.372   2
   1  -3 -11 17068.9 599.963  28
  -1   3  11 16981.0 633.669   8
   1  -3 -10 12523.7 541.164   2
  -1   3  10 11985.9 491.602   6
  -1   3  10 12335.0 473.622   8
   1  -3  -9 108.771 261.688   2
  -1   3   9 242.483 186.794   6
  -1   3   9 234.461 160.531   8
   1  -3  -8 107145. 3808.05   2
  -1   3   8 111051. 3799.81   6
  -1   3   8 111883. 3791.13   8
   1  -3  -7 51664.3 1798.14   2
  -1   3   7 51505.4 1790.54   6
  -1   3   7 51485.4 1780.92   8
  -1   3   6 15856.2 586.742   6
  -1   3   6 15976.9 573.327   8
  -1   3   5 244502. 8196.26   6
  -1   3   5 236302. 8190.49   8
  -1   3   4 16043.6 614.770   5
  -1   3   4 15852.5 579.357   6
  -1   3   3 3181.37 288.000   5
  -1   3   3 3480.84 210.149   6
   1  -3  -2 22440.9 810.026   3
  -1   3   2 21459.0 806.466   6
   1  -3  -1 179563. 6432.98   3
  -1   3   1 180770. 6433.25   6
  -1   3   1 195726. 6426.00   7
   1  -3   0 33029.8 1114.44   3
  -1   3   0 31565.7 1100.25   7
  -1   3  -1 640612. 21851.6   7
   1  -3   1 639044. 21869.3   1
  -1   3  -2 17393.4 630.479   7
  -1   3  -2 18333.1 701.100   2
   1  -3   2 19662.4 689.080   1
  -1   3  -3 36558.1 1254.76   7
  -1   3  -3 34998.0 1295.66   2
   1  -3   3 36587.8 1298.87   1
  -1   3  -4 13496.0 565.268   2
   1  -3   4 13343.8 567.755   1
  -1   3  -4 13298.2 475.620   4
   1  -3   5 7978.16 348.855   8
  -1   3  -5 8856.12 452.607   2
  -1   3  -5 8069.22 292.897   4
  -1   3  -6 2597.96 367.536   2
   1  -3   6 2028.46 206.817   8
  -1   3  -7 9147.18 500.362   2
   1  -3   7 8274.63 369.732   8
  -1   3  -8 14842.1 511.368  17
  -1   3  -8 13631.4 669.677   2
   1  -3   8 12746.9 550.095   8
  -1   3  -9 2498.81 161.332  17
   1  -3   9 2175.26 238.870   8
  -1   3  -9 1850.69 433.867   2
  -1   3 -10 3434.35 172.651  34
  -1   3 -10 3048.19 486.076   2
  -1   3 -10 3258.15 176.412  24
  -1   3 -10 3782.75 197.008  17
   1  -3  10 2957.55 265.298   8
  -1   3 -10 3558.78 172.697  36
  -1   3 -11 1808.64 144.081  34
  -1   3 -11 2025.30 527.322   2
  -1   3 -11 1888.05 151.162  24
  -1   3 -11 1841.13 179.287  17
   1  -3  11 1782.18 250.873   8
  -1   3 -11 2073.44 147.679  36
  -1   3 -12 3952.01 202.478  34
  -1   3 -12 4539.60 590.356   2
  -1   3 -12 4381.78 210.147  24
  -1   3 -12 4889.56 232.035  17
   1  -3  12 4048.41 297.646   8
  -1   3 -12 4469.19 203.295  36
  -1   3 -13 3054.65 172.297  24
   1  -3  13 2555.69 254.999   8
  -1   3 -13 3010.20 167.344  34
  -1   3 -13 3184.15 570.113   2
  -1   3 -14 9.10700 115.180  24
  -1   3 -14 73.7710 158.411  30
  -1   3 -15 854.492 110.050  24
  -1   3 -15 854.524 152.906  30
  -1   3 -16 74.7727 81.8112  24
  -1   3 -16 115.399 124.614  30
  -1   3 -17 134.364 63.2969  26
  -1   3 -17 133.672 99.1682  30
   1  -2 -19 814.900 73.6716  28
   1  -2 -18-9.11608 85.6590  28
   1  -2 -18-0.98398 100.930  17
  -1   2  17 1115.37 134.860  18
   1  -2 -17 998.178 129.165  17
   1  -2 -17 1098.80 115.462  28
   1  -2 -17 1180.88 153.065  38
   1  -2 -17 897.702 98.5442  30
   1  -2 -16-5.22312 135.485  17
   1  -2 -16 12.3799 116.152  28
   1  -2 -16 234.056 164.755  38
   1  -2 -16 61.7789 103.081  30
   1  -2 -15 1657.43 158.247  17
   1  -2 -15 1799.31 143.013  28
   1  -2 -15 1535.02 188.707  38
   1  -2 -15 1643.10 130.702  30
   1  -2 -14 1259.48 128.884  30
   1  -2 -14 1692.48 157.510  17
   1  -2 -14 1282.80 139.422  28
   1  -2 -14 1803.51 433.566   2
   1  -2 -14 1299.74 197.328  38
  -1   2  13 1948.22 219.296   8
   1  -2 -13 1773.85 137.369  30
   1  -2 -13 2237.15 163.801  17
   1  -2 -13 2194.79 210.103  38
   1  -2 -13 1899.82 399.751   2
   1  -2 -13 1990.25 144.336  28
   1  -2 -12 6474.55 285.416  38
   1  -2 -12 5566.51 235.656  30
   1  -2 -12 5961.52 241.471  28
   1  -2 -12 6456.99 442.152   2
  -1   2  12 5994.63 309.152   8
  -1   2  11 1487.20 228.405   6
  -1   2  11 1759.96 204.191   8
   1  -2 -11 1489.75 118.863  28
  -1   2  10 22093.4 806.137   8
   1  -2 -10 22722.2 858.758   2
  -1   2   9 24797.0 886.457   8
   1  -2  -9 24949.0 925.520   2
  -1   2   8 71209.1 2463.66   8
   1  -2  -8 71969.1 2485.49   2
  -1   2   7 44907.3 1550.07   8
  -1   2   7 44685.3 1541.93   4
   1  -2  -7 44560.3 1570.78   2
   1  -2  -6 115043. 3964.25   2
  -1   2   6 115632. 3954.00   8
  -1   2   5 19334.7 683.208   8
  -1   2   4 6123.96 254.220   8
  -1   2   3 25297.8 874.277   6
  -1   2   3 24832.9 901.544   5
  -1   2   3 24510.2 865.390   8
  -1   2   2 1214.25 216.288   5
  -1   2   2 1752.58 150.002   6
   1  -2  -1 213887. 7230.68   3
  -1   2   1 209547. 7229.75   6
   1  -2   0 758.066 98.7764   3
  -1   2   0 677.963 74.0746   7
  -1   2  -1 139446. 4735.80   7
   1  -2   1 137610. 4745.72   1
  -1   2  -1 136980. 4754.56   2
  -1   2  -2 26567.0 941.327   7
  -1   2  -2 28530.8 993.429   2
   1  -2   2 27702.0 971.097   1
  -1   2  -3 143304. 4864.93   7
  -1   2  -3 134990. 4881.74   2
  -1   2  -3 143833. 4862.65   4
  -1   2  -4 12547.1 513.797   2
  -1   2  -4 12580.2 445.350   4
   1  -2   5 685.441 156.136   8
  -1   2  -5 755.803 265.589   2
  -1   2  -5 932.265 75.1153   4
  -1   2  -6 16352.1 639.775   2
   1  -2   6 14871.1 561.670   8
  -1   2  -7 2176.91 347.565   2
   1  -2   7 1797.06 190.172   8
  -1   2  -8 21735.1 851.411   2
   1  -2   8 20719.3 766.422   8
  -1   2  -9 391.132 122.852  17
   1  -2   9 315.510 187.812   8
  -1   2  -9 145.166 367.892   2
  -1   2 -10 12305.2 642.302   2
  -1   2 -10 12048.9 446.986  24
  -1   2 -10 12831.0 454.172  17
   1  -2  10 11693.0 496.630   8
  -1   2 -10 12459.3 447.423  36
  -1   2 -11 994.123 121.829  34
  -1   2 -11 1020.33 457.637   2
  -1   2 -11 886.599 121.307  24
  -1   2 -11 819.965 150.750  17
   1  -2  11 601.334 225.201   8
  -1   2 -11 1215.32 167.322  38
  -1   2 -11 1008.07 135.093  36
  -1   2 -12 9547.31 394.291  34
  -1   2 -12 10942.4 699.790   2
  -1   2 -12 10529.7 397.664  24
  -1   2 -12 11214.8 411.073  17
   1  -2  12 10552.5 462.447   8
  -1   2 -12 11401.7 398.715  36
  -1   2 -13 1607.11 137.316  34
  -1   2 -13 1409.47 538.125   2
  -1   2 -13 1490.03 142.411  24
  -1   2 -13 1736.04 174.082  30
  -1   2 -13 1548.71 179.067  17
   1  -2  13 1474.99 233.351   8
  -1   2 -14 893.160 158.949  30
  -1   2 -14 812.850 126.493  24
  -1   2 -14 741.222 119.974  34
  -1   2 -14 785.897 167.430  17
  -1   2 -15 1176.51 161.088  30
  -1   2 -15 1260.91 122.191  24
  -1   2 -16 500.134 135.646  30
  -1   2 -16 305.605 92.7082  24
  -1   2 -17 341.193 87.2973  26
  -1   2 -17 170.122 113.444  30
  -1   2 -18-126.352 79.5926  30
   1  -1 -19 445.940 59.6250  28
   1  -1 -18 402.993 82.8744  28
   1  -1 -17 420.365 103.095  28
   1  -1 -17 378.914 89.7667  30
   1  -1 -17 443.392 117.543  17
   1  -1 -16 202.078 116.624  28
   1  -1 -16 228.181 105.424  30
   1  -1 -16 243.516 161.952  38
  -1   1  16-173.328 137.184  18
   1  -1 -16 176.499 130.513  17
   1  -1 -15 1640.45 145.370  28
   1  -1 -15 1520.44 133.452  30
   1  -1 -15 1918.57 181.647  38
   1  -1 -15 1554.07 155.222  17
   1  -1 -14-32.2554 121.135  30
   1  -1 -14-4.77983 128.080  28
   1  -1 -14 146.078 175.091  38
   1  -1 -14-27.4855 147.772  17
   1  -1 -14 136.731 414.850   2
   1  -1 -13 693.611 189.307  38
   1  -1 -13 623.840 123.292  30
   1  -1 -13 562.510 143.187  17
   1  -1 -13 672.051 129.718  28
  -1   1  13 662.301 218.662   8
   1  -1 -13 565.798 406.158   2
  -1   1  12 2.64509 213.637   8
   1  -1 -12 140.385 181.873  38
   1  -1 -12 126.241 110.168  30
  -1   1  12 302.706 112.426  23
   1  -1 -12 204.363 118.215  28
   1  -1 -12 126.606 136.014  17
   1  -1 -11 1405.77 338.523   2
  -1   1  11 1605.96 203.965   8
   1  -1 -10 19023.4 735.287   2
  -1   1  10 17832.4 672.282   8
   1  -1  -9 24621.7 936.378   2
  -1   1   9 25084.0 890.699   8
   1  -1  -8 56619.9 1929.12   2
  -1   1   8 54099.6 1902.04   8
   1  -1  -7 1083.66 244.747   2
  -1   1   7 1081.96 167.308   8
  -1   1   6 114740. 4016.83   4
   1  -1  -6 121162. 4037.93   2
  -1   1   6 121106. 4025.70   8
  -1   1   5 6223.07 239.706   4
   1  -1  -5 6568.88 289.570   2
  -1   1   5 6189.46 256.176   8
  -1   1   4 53868.8 1851.99   8
  -1   1   3 195638. 6684.28   8
  -1   1   2 89193.8 3051.43   8
  -1   1   1 108987. 3726.71   6
  -1   1   0 47278.8 1618.18   7
  -1   1  -1 151346. 5306.58   2
   1  -1   1 153248. 5295.42   3
  -1   1  -1 158353. 5295.97   7
  -1   1  -2 15795.9 547.053   4
   1  -1   2 15184.8 559.841   1
  -1   1  -2 15666.4 586.254   2
  -1   1  -2 15568.4 548.195   7
  -1   1  -3 7590.00 280.864   4
  -1   1  -3 7338.05 299.645   7
  -1   1  -3 7347.82 361.072   2
  -1   1  -4 380.430 219.592   2
  -1   1  -4 533.697 84.3703   4
  -1   1  -4 321.493 137.047   7
  -1   1  -5 1667.31 241.694   2
   1  -1   5 1629.59 147.719   8
  -1   1  -5 1725.57 100.650   4
  -1   1  -6 32478.7 1164.98   2
   1  -1   6 32334.3 1129.43   8
  -1   1  -7 3249.68 332.867   2
   1  -1   7 3219.02 208.610   8
  -1   1  -8 20984.0 825.728   2
   1  -1   8 20940.2 758.368   8
  -1   1  -9 792.207 353.111   2
   1  -1   9 703.847 181.499   8
  -1   1 -10 25035.5 993.304   2
   1  -1  10 24735.6 897.911   8
  -1   1 -10 24843.0 867.310  17
  -1   1 -11-61.5698 108.854  34
  -1   1 -11 183.000 155.971  38
  -1   1 -11 228.844 122.982  36
   1  -1  11 99.1927 192.270   8
  -1   1 -11 141.510 411.970   2
  -1   1 -11 255.879 107.537  24
  -1   1 -11 164.188 134.096  17
  -1   1 -12 7845.53 307.692  34
  -1   1 -12 8118.79 315.678  36
  -1   1 -12 8145.07 330.754  38
  -1   1 -12 7422.78 579.968   2
  -1   1 -12 8318.94 319.242  17
   1  -1  12 6937.46 368.404   8
  -1   1 -12 7733.04 307.684  24
  -1   1 -13 673.382 510.205   2
  -1   1 -13 600.353 151.463  30
   1  -1  13 646.197 220.360   8
  -1   1 -13 291.434 125.627  24
  -1   1 -13 345.666 127.493  34
  -1   1 -13 577.920 157.079  17
  -1   1 -14 5717.05 264.116  34
  -1   1 -14 6957.75 285.920  30
  -1   1 -14 6646.82 266.007  24
  -1   1 -14 6871.86 289.196  17
  -1   1 -14 6900.68 630.689   2
  -1   1 -15 697.030 117.701  24
  -1   1 -15 857.962 159.567  17
  -1   1 -15 789.924 152.511  30
  -1   1 -16 1619.51 150.538  30
  -1   1 -16 1331.90 113.971  24
  -1   1 -17 167.437 77.0397  24
  -1   1 -17 207.406 108.339  26
  -1   1 -17 214.781 119.012  30
  -1   1 -18-70.8744 75.1626  26
  -1   1 -18 39.3911 91.4586  30
   1   0 -18 521.109 76.7764  28
   1   0 -17 14.5112 96.6906  28
   1   0 -17-3.33766 84.8910  30
   1   0 -16 564.004 119.618  28
   1   0 -16 569.971 111.981  30
   1   0 -16 697.488 130.436  17
   1   0 -15 2118.14 172.240  38
   1   0 -15 1502.44 139.835  30
   1   0 -15 1591.07 144.519  28
  -1   0  15 1749.08 162.495  18
   1   0 -15 1770.24 156.989  17
   1   0 -14-7.67137 172.872  38
   1   0 -14 116.473 134.530  28
   1   0 -14 93.0407 125.703  30
   1   0 -14 10.6949 143.769  17
  -1   0  14-9.26010 119.655  23
   1   0 -14-68.1433 427.206   2
   1   0 -13 13.4722 129.364  30
   1   0 -13 81.7309 426.304   2
   1   0 -13-39.1686 131.419  28
  -1   0  13-33.3307 221.936   8
   1   0 -13-74.0438 180.619  38
   1   0 -13 163.102 147.742  17
  -1   0  13 15.3194 122.601  23
  -1   0  12-72.3974 218.707   8
   1   0 -12 7.81946 176.444  38
   1   0 -12-182.848 394.980   2
   1   0 -12 199.147 142.452  17
  -1   0  12-78.3331 120.815  23
  -1   0  11 4736.98 208.250  23
  -1   0  11 3947.83 272.032   8
   1   0 -11 4392.93 411.677   2
   1   0 -11 4972.32 217.488  17
   1   0 -11 5219.67 249.813  38
   1   0 -10 1298.15 321.703   2
   1   0 -10 1378.73 128.379  17
  -1   0  10 1324.64 198.498   8
   1   0  -9 10984.8 510.959   2
  -1   0   9 11066.0 439.046   8
   1   0  -8 26507.6 989.692   2
  -1   0   8 26898.3 951.000   8
   1   0  -7 40882.2 1430.47   2
  -1   0   7 40041.1 1405.24   8
   1   0  -6 124076. 4256.20   2
  -1   0   6 123645. 4243.27   8
  -1   0   5 36023.9 1244.00   4
   1   0  -5 37568.1 1272.52   2
  -1   0   5 36559.2 1258.30   8
  -1   0   4 28918.7 984.651   4
   1   0  -4 29340.0 1005.68   2
  -1   0   4 27443.5 994.224   8
  -1   0   3 1191.15 111.434   4
   1   0  -3 1447.37 174.669   2
  -1   0   3 1313.60 144.098   8
  -1   0   2 19199.6 737.313   8
  -1   0   2 23078.4 736.481   4
  -1   0   1 83334.8 2821.57   8
  -1   0   1 81550.5 2822.88   4
  -1   0   0 323768. 11052.4   4
  -1   0  -1 104612. 3690.74   5
  -1   0  -1 108840. 3691.45   7
  -1   0  -1 111302. 3691.19   6
  -1   0  -2 59989.7 2142.62   4
  -1   0  -2 65051.0 2142.23   7
  -1   0  -3 35578.0 1271.38   4
  -1   0  -3 39058.6 1276.63   7
  -1   0  -4 145868. 5000.50   4
   1   0   4 145909. 5000.89   8
  -1   0  -4 147647. 5005.77   7
  -1   0  -5 48234.2 1683.46   2
   1   0   5 48404.4 1663.32   8
  -1   0  -6 5880.14 312.723   2
   1   0   6 5574.96 237.089   8
  -1   0  -7 30016.8 1114.53   2
   1   0   7 31133.0 1077.30   8
  -1   0  -8 2980.82 337.903   2
   1   0   8 3535.35 208.361   8
  -1   0  -9 5249.28 390.003   2
   1   0   9 5245.28 257.302   8
  -1   0 -10 19261.3 795.868   2
   1   0  10 19280.6 704.760   8
  -1   0 -11 4774.76 230.894  38
  -1   0 -11 4183.56 199.234  36
   1   0  11 4874.05 259.426   8
  -1   0 -11 4491.04 194.712  10
  -1   0 -11 4685.50 435.444   2
  -1   0 -11 4605.33 192.668  24
  -1   0 -12 6733.25 266.718  24
   1   0  12 5830.81 321.579   8
  -1   0 -12 6634.35 275.001  36
  -1   0 -12 6975.70 297.425  38
  -1   0 -12 6809.75 275.404  30
  -1   0 -12 6488.52 265.760  10
  -1   0 -12 6346.18 524.363   2
  -1   0 -12 6973.36 281.468  17
  -1   0 -12 7066.40 270.310  34
  -1   0 -13 383.343 119.068  24
   1   0  13 367.869 206.891   8
  -1   0 -13 412.075 148.654  36
  -1   0 -13 271.906 183.905  38
  -1   0 -13 447.795 152.174  17
  -1   0 -13 350.766 124.606  10
  -1   0 -13 328.131 143.465  30
  -1   0 -13 196.859 468.241   2
  -1   0 -13 358.829 125.208  34
  -1   0 -14 13548.9 517.146  34
  -1   0 -14 14915.0 529.072  30
  -1   0 -14 14812.9 529.032  17
  -1   0 -14 13535.1 765.916   2
  -1   0 -14 14470.0 517.401  24
  -1   0 -15 274.805 115.822  24
  -1   0 -15 424.298 154.347  17
  -1   0 -15 359.772 149.377  30
  -1   0 -16 3079.04 157.670  24
  -1   0 -16 3383.77 194.018  17
  -1   0 -16 3320.51 188.233  30
  -1   0 -17 80.9719 122.323  30
  -1   0 -17 110.562 82.4086  24
  -1   0 -18 111.452 100.250  30
  -1   0 -18 135.080 95.7336  26
  -1   0 -19 114.386 71.3161  30
  -1   0 -19 160.617 60.2407  26
   1   1 -18 276.511 65.2581  28
   1   1 -18 397.906 68.7978  26
   1   1 -17 49.8083 78.4827  30
   1   1 -17 30.2794 88.0334  28
   1   1 -16 471.106 107.347  30
   1   1 -16 657.094 114.148  28
   1   1 -15 1473.90 144.777  17
   1   1 -15 1227.76 132.968  30
   1   1 -15 1274.11 139.952  28
   1   1 -14 240.523 133.217  28
  -1  -1  14 180.296 122.242  23
  -1  -1  14 405.674 142.137  18
   1   1 -14 99.0999 144.205  17
   1   1 -14 275.263 155.871  38
   1   1 -14 234.419 132.248  30
  -1  -1  13 154.079 223.380   8
   1   1 -13 24.5715 135.759  30
   1   1 -13 530.450 436.833   2
   1   1 -13-92.0333 170.210  38
   1   1 -13 165.141 145.774  17
  -1  -1  13 222.835 129.578  23
  -1  -1  12 227.802 222.136   8
   1   1 -12 179.240 171.077  38
   1   1 -12 197.311 415.717   2
   1   1 -12 327.734 147.910  17
  -1  -1  12 38.1308 131.479  23
  -1  -1  11 8889.98 413.527   8
  -1  -1  11 8846.15 352.228  23
   1   1 -11 9666.02 371.998  38
   1   1 -11 9225.92 543.436   2
   1   1 -11 9654.29 356.518  17
   1   1 -10 1037.51 129.170  17
  -1  -1  10 1100.86 200.687   8
   1   1 -10 1001.52 168.835  38
   1   1 -10 521.044 333.730   2
  -1  -1  10 991.792 115.762  23
   1   1  -9 2488.58 142.018  17
   1   1  -9 2250.71 322.977   2
  -1  -1   9 2338.23 213.132   8
   1   1  -8 13400.5 572.440   2
  -1  -1   8 13565.7 520.407   8
   1   1  -7 64222.7 2253.06   2
  -1  -1   7 64683.1 2231.36   8
   1   1  -6 87683.3 3070.05   2
  -1  -1   6 89602.2 3055.77   8
   1   1  -5 60198.8 2079.89   2
  -1  -1   5 59897.5 2068.40   8
   1   1  -4 51328.8 1781.65   2
  -1  -1   4 51542.4 1772.89   8
   1   1  -3 2304.90 181.331   2
  -1  -1   3 2076.74 152.423   8
  -1  -1   2 5264.14 211.957   4
   1   1  -2 5227.23 238.789   2
  -1  -1   2 5465.92 230.541   8
  -1  -1   1 7515.99 276.186   4
  -1  -1   0 257355. 8787.61   4
  -1  -1  -1 52155.5 1901.55   4
  -1  -1  -1 54859.9 1895.76   8
  -1  -1  -2 264332. 8977.16   1
  -1  -1  -2 254312. 8977.48   2
  -1  -1  -2 266661. 8974.28   3
  -1  -1  -3 1064.61 125.840   4
  -1  -1  -4 104532. 3630.96   4
   1   1   4 106612. 3622.51   8
   1   1   5 29913.4 1031.65   8
   1   1   6 8680.21 323.726   8
   1   1   7 116306. 3982.53   8
   1   1   8 167.869 138.429   8
  -1  -1  -9 55157.6 2031.76   2
   1   1   9 58568.4 1991.53   8
  -1  -1 -10 3410.61 344.764   2
   1   1  10 2800.13 193.347   8
  -1  -1 -11 11001.3 406.547  10
  -1  -1 -11 11543.5 414.683  13
  -1  -1 -11 11453.8 564.197   2
   1   1  11 10950.0 437.119   8
  -1  -1 -12 3009.14 152.977  34
  -1  -1 -12 2599.70 194.311  38
  -1  -1 -12 2769.96 164.145  36
  -1  -1 -12 2631.70 152.669  30
   1   1  12 2127.97 208.346   8
  -1  -1 -12 2236.56 415.163   2
  -1  -1 -12 2624.74 143.071  24
  -1  -1 -12 2678.09 150.953  10
  -1  -1 -13 3535.20 194.282  36
  -1  -1 -13 3918.55 226.794  38
  -1  -1 -13 3212.34 178.632  10
  -1  -1 -13 3587.59 181.707  34
  -1  -1 -13 3404.52 472.982   2
  -1  -1 -13 3586.37 172.404  24
  -1  -1 -13 3538.93 184.759  30
  -1  -1 -14 14885.1 535.174  38
  -1  -1 -14 13924.5 750.713   2
  -1  -1 -14 14483.2 514.304  24
  -1  -1 -14 13105.1 513.765  10
  -1  -1 -14 15108.5 523.366  30
  -1  -1 -14 14414.9 516.116  34
  -1  -1 -15 1154.93 162.051  17
  -1  -1 -15 812.299 500.770   2
  -1  -1 -15 888.460 129.043  10
  -1  -1 -15 1072.56 147.805  30
  -1  -1 -15 1033.13 121.315  24
  -1  -1 -16 3703.66 203.847  17
  -1  -1 -16 3593.81 195.410  30
  -1  -1 -16 3441.61 168.857  24
  -1  -1 -17 27.3395 136.064  17
  -1  -1 -17 135.646 125.035  30
  -1  -1 -17 49.3021 88.7160  24
  -1  -1 -18 778.684 77.4293  24
  -1  -1 -18 1069.43 111.012  26
  -1  -1 -18 758.667 112.269  30
  -1  -1 -19-22.0106 81.2924  26
  -1  -1 -19-0.86030 80.0700  30
   1   2 -17-5.93844 78.6647  28
   1   2 -17-18.6600 68.8832  30
   1   2 -16 385.040 106.102  28
   1   2 -16 381.888 101.430  30
  -1  -2  15 24.0607 98.9326  23
   1   2 -15 10.7755 121.457  28
   1   2 -15 157.325 118.576  30
  -1  -2  14 200.010 119.595  23
   1   2 -14 206.803 139.834  17
   1   2 -14 342.058 133.157  30
   1   2 -14 124.020 133.754  28
  -1  -2  13 228.817 222.774   8
   1   2 -13 115.358 157.837  38
  -1  -2  13 271.540 133.010  23
   1   2 -13-209.499 458.409   2
   1   2 -13 226.002 145.735  17
  -1  -2  12 786.626 233.080   8
  -1  -2  12 1148.43 147.049  23
   1   2 -12 1129.44 174.984  38
   1   2 -12 1030.64 441.011   2
   1   2 -12 1245.92 159.259  17
  -1  -2  12 1124.90 164.581  18
  -1  -2  11 2974.35 262.697   8
   1   2 -11 3081.56 205.492  38
  -1  -2  11 3233.34 182.887  23
   1   2 -11 3434.47 451.886   2
   1   2 -11 3392.38 187.697  17
   1   2 -10 876.794 137.699  17
   1   2 -10 933.810 369.813   2
  -1  -2  10 935.324 128.102  23
  -1  -2  10 986.019 214.996   8
   1   2 -10 1076.65 165.953  38
  -1  -2   9 2875.44 232.388   8
   1   2  -9 2911.62 160.089  17
   1   2  -9 2609.86 343.984   2
  -1  -2   8 436.391 191.060   8
   1   2  -8 236.114 285.389   2
  -1  -2   7 34027.4 1198.55   8
   1   2  -7 33754.9 1229.34   2
  -1  -2   6 8144.27 356.197   8
   1   2  -6 8556.39 401.246   2
  -1  -2   5 32994.2 1148.54   8
   1   2  -5 32442.3 1164.02   2
  -1  -2   4 63793.9 2231.32   8
   1   2  -4 66332.3 2240.40   2
  -1  -2   3 1574.79 145.404   8
   1   2  -3 1643.76 177.890   2
   1   2  -2 14880.6 543.369   2
   1   2  -1 88306.4 3006.19   2
  -1  -2   1 87136.0 3010.89   4
   1   2   0 65579.0 2231.53   2
  -1  -2   0 64188.6 2242.43   4
  -1  -2  -1 441.809 50.7651   8
  -1  -2  -1 610.612 125.944   4
  -1  -2  -2 242761. 8012.84   7
  -1  -2  -2 240094. 8026.31   1
  -1  -2  -2 225223. 8012.97   2
  -1  -2  -3 5572.86 227.057   2
   1   2   3 5939.73 214.799   5
  -1  -2  -3 5589.57 222.467   3
   1   2   4 107154. 3699.65   6
   1   2   4 107110. 3706.29   5
  -1  -2  -4 106328. 3707.69   7
   1   2   4 111259. 3700.77   8
  -1  -2  -4 108637. 3712.42   2
   1   2   5 20622.9 714.113   6
  -1  -2  -5 20567.0 740.874   2
   1   2   5 20769.2 714.336   8
   1   2   6 99508.2 3403.51   8
   1   2   7 126499. 4326.96   8
   1   2   8 4213.02 197.021   8
   1   2   9 85040.3 2920.21   8
   1   2  10 7217.15 296.953   8
  -1  -2 -11 19469.3 645.776  13
  -1  -2 -11 17807.7 643.380  10
   1   2  11 17234.4 662.561   8
  -1  -2 -12 315.353 110.800  34
  -1  -2 -12 421.322 95.6914  24
  -1  -2 -12 419.695 122.981  36
  -1  -2 -12 310.891 170.041  38
  -1  -2 -12 16.7813 128.734  13
   1   2  12 242.732 156.172   8
  -1  -2 -12 244.991 115.347  10
  -1  -2 -12 259.017 109.683  30
  -1  -2 -13 4154.58 198.568  10
  -1  -2 -13 4250.99 446.241   2
  -1  -2 -13 4191.18 187.825  24
  -1  -2 -13 4465.80 199.423  34
  -1  -2 -13 4234.83 196.334  30
  -1  -2 -13 4463.21 240.519  38
  -1  -2 -14 8528.94 371.334  10
  -1  -2 -14 8489.50 609.071   2
  -1  -2 -14 10207.6 366.998  24
  -1  -2 -14 10302.1 373.061  34
  -1  -2 -14 10096.8 373.615  30
  -1  -2 -14 10759.7 398.921  38
  -1  -2 -15 7836.78 302.459  24
  -1  -2 -15 7858.83 596.382   2
  -1  -2 -15 7582.23 307.540  10
  -1  -2 -15 7996.04 340.128  38
  -1  -2 -15 8198.48 315.156  30
  -1  -2 -16 1417.85 143.706  30
  -1  -2 -16 1307.80 116.648  24
  -1  -2 -17 82.8893 125.337  30
  -1  -2 -17-19.5286 90.5181  24
  -1  -2 -17 0.75898 123.276  26
  -1  -2 -18 2426.64 119.569  24
  -1  -2 -18 2548.10 146.405  26
  -1  -2 -18 2616.60 146.339  30
  -1  -2 -19 120.324 86.4350  30
  -1  -2 -19 179.342 89.6484  28
  -1  -2 -19 89.6719 88.6805  26
  -1  -2 -20 153.394 57.3123  30
  -1  -2 -20 348.027 67.3902  28
  -1  -2 -20 183.916 62.8677  26
   1   3 -17-26.1793 50.7278  30
   1   3 -17-21.6647 62.3719  28
   1   3 -17-75.9502 60.6195  26
   1   3 -16 203.334 91.0606  30
   1   3 -16 190.844 95.1387  28
  -1  -3  15 32.4804 91.6743  23
   1   3 -15 5.66125 114.171  30
   1   3 -15 11.4390 116.565  28
  -1  -3  14 106.142 114.778  23
   1   3 -14 291.451 131.487  30
   1   3 -14 114.647 134.966  28
  -1  -3  13 362.393 132.085  23
   1   3 -13 366.074 143.537  17
   1   3 -12 2264.86 487.061   2
   1   3 -12 2084.94 177.998  17
  -1  -3  12 2155.04 166.258  23
   1   3 -12 2738.41 179.734  38
  -1  -3  12 1947.21 255.643   8
   1   3 -11 1077.21 153.968  17
   1   3 -11 752.328 166.307  38
   1   3 -11 997.973 431.465   2
  -1  -3  11 1090.80 240.216   8
  -1  -3  11 968.140 143.996  23
   1   3 -10 4386.42 220.988  38
  -1  -3  10 3429.70 285.825   8
   1   3 -10 4183.44 207.715  17
  -1  -3  10 4168.68 217.768  18
   1   3 -10 3580.74 446.861   2
   1   3  -9 1396.10 141.818  17
  -1  -3   9 1134.18 219.056   8
  -1  -3   9 1303.66 122.383  29
  -1  -3   8 4194.87 276.221   8
   1   3  -8 5010.52 208.127  17
   1   3  -8 4097.25 376.183   2
  -1  -3   7 10925.4 452.182   8
   1   3  -7 11289.2 512.573   2
  -1  -3   6 19205.3 700.049   8
   1   3  -6 18653.8 733.237   2
  -1  -3   5 13683.4 520.310   8
   1   3  -5 13493.5 549.958   2
  -1  -3   4 13862.1 506.274   8
   1   3  -4 13013.4 524.645   2
  -1  -3   3 15973.9 587.735   8
   1   3  -3 16707.7 601.744   2
   1   3  -2 21634.7 768.310   2
   1   3  -1 6064.86 269.338   2
  -1  -3   0 1096.38 130.834   8
   1   3   0 1308.27 155.673   2
  -1  -3  -1 91883.2 3140.81   8
  -1  -3  -2 40926.3 1352.48   8
  -1  -3  -2 38190.6 1352.31   7
  -1  -3  -3 11513.7 428.798   2
  -1  -3  -3 12204.1 482.956   1
  -1  -3  -3 12389.8 421.943   7
  -1  -3  -3 11618.8 440.796   3
  -1  -3  -4 154783. 5260.72   3
  -1  -3  -4 148416. 5257.94   2
   1   3   4 157934. 5257.13   5
  -1  -3  -5 141.313 153.638   2
   1   3   5 115.633 57.4851   8
   1   3   5 16.6639 151.909   5
   1   3   5 156.453 70.3471   6
  -1  -3  -6 184043. 6387.99   2
   1   3   6 190205. 6374.03   6
   1   3   6 184266. 6373.01   8
  -1  -3  -7 87897.7 2972.06   2
   1   3   7 86348.8 2952.65   6
   1   3   7 85655.6 2951.59   8
  -1  -3  -8 15307.4 608.560   2
   1   3   8 15898.3 555.448   8
   1   3   8 15555.0 556.016   6
   1   3   9 50025.2 1643.32   8
   1   3   9 45318.0 1643.06   6
   1   3  10 27381.5 958.651   8
  -1  -3 -11 18301.4 622.402  10
  -1  -3 -11 18460.8 622.154  13
  -1  -3 -12 1958.93 126.106  30
  -1  -3 -12 1767.95 132.429  13
  -1  -3 -12 2065.62 136.999  10
  -1  -3 -12 1932.99 114.564  24
  -1  -3 -12 1970.85 143.946  36
  -1  -3 -12 2090.80 131.436  34
  -1  -3 -13 11747.2 440.616  13
  -1  -3 -13 11477.3 433.417  30
  -1  -3 -13 11755.9 436.083  10
  -1  -3 -13 12631.7 434.707  34
  -1  -3 -13 11963.8 429.215  24
  -1  -3 -14 1344.38 134.984  30
  -1  -3 -14 986.539 138.400  10
  -1  -3 -14 1189.60 116.858  24
  -1  -3 -15 6925.86 314.594  38
  -1  -3 -15 6443.40 271.680  10
  -1  -3 -15 6724.33 272.033  30
  -1  -3 -15 6556.57 260.651  24
  -1  -3 -16 658.292 127.900  10
  -1  -3 -16 805.099 108.082  24
  -1  -3 -16 915.786 135.894  30
  -1  -3 -17 725.860 127.704  30
  -1  -3 -17 639.484 116.587  10
  -1  -3 -17 638.522 126.964  28
  -1  -3 -17 671.213 98.0376  24
  -1  -3 -17 608.764 130.444  26
  -1  -3 -18 3105.04 161.578  28
  -1  -3 -18 2782.71 135.369  24
  -1  -3 -18 3190.91 160.987  26
  -1  -3 -18 2947.38 156.578  30
  -1  -3 -19 827.314 101.558  28
  -1  -3 -19 686.601 100.048  26
  -1  -3 -19 759.805 96.4015  30
  -1  -3 -20 375.301 75.2971  28
  -1  -3 -20 374.676 75.2994  26
  -1  -3 -20 256.060 64.7592  30
   1   4 -16-8.79616 76.0957  28
   1   4 -16 68.2129 72.2004  30
  -1  -4  15 112.807 82.8329  23
   1   4 -15 243.264 107.963  28
   1   4 -15 138.605 106.689  30
  -1  -4  14 311.613 110.055  23
   1   4 -14 383.288 129.984  28
   1   4 -14 237.831 128.043  30
  -1  -4  13 225.667 127.025  23
  -1  -4  12 705.660 231.691   8
  -1  -4  12 1092.45 149.378  23
   1   4 -11-27.4259 154.375  17
   1   4 -11 166.282 460.850   2
  -1  -4  11 38.1758 140.724  23
  -1  -4  11-98.2738 233.693   8
  -1  -4  11-77.7370 124.343  29
  -1  -4  10 2840.94 275.872   8
   1   4 -10 2911.07 478.072   2
   1   4 -10 3243.82 193.934  17
  -1  -4  10 2808.97 172.270  29
   1   4  -9 220.469 395.014   2
   1   4  -9 274.149 140.280  17
  -1  -4   9 11.1914 234.467   8
  -1  -4   9 200.142 124.179  29
   1   4  -8 7280.62 476.785   2
  -1  -4   8 6652.42 368.212   8
   1   4  -8 8136.23 303.308  17
   1   4  -7 2213.83 330.020   2
  -1  -4   7 1614.83 230.732   8
   1   4  -7 2146.12 142.975  17
  -1  -4   6 21990.8 796.657   8
   1   4  -6 21238.5 838.924   2
  -1  -4   5 1212.88 213.491   8
   1   4  -5 1557.89 273.869   2
  -1  -4   4 303.807 187.362   8
   1   4  -4 408.878 252.789   2
   1   4  -3 25529.0 920.980   2
   1   4  -2 232.223 184.999   2
  -1  -4   1 20590.4 723.352   8
   1   4  -1 20303.1 736.560   2
  -1  -4   0 6026.10 248.541   8
   1   4   0 6048.45 282.874   2
  -1  -4  -1 67801.7 2323.62   8
  -1  -4  -1 67853.4 2379.21   1
  -1  -4  -2 181632. 6155.58   8
  -1  -4  -2 179875. 6151.48   7
  -1  -4  -3 8622.20 304.454   8
  -1  -4  -3 9010.59 358.286   3
  -1  -4  -4 20945.6 766.896   3
  -1  -4  -4 21948.9 755.634   2
   1   4   5 490.408 160.642   5
  -1  -4  -5 345.007 158.650   3
  -1  -4  -5 286.828 141.625   2
   1   4   6 179549. 6082.61   5
  -1  -4  -6 175857. 6082.66   2
  -1  -4  -7 27606.0 981.235   2
   1   4   7 27507.2 955.088   6
   1   4   7 27686.5 951.425   8
  -1  -4  -8 36516.1 1318.46   2
   1   4   8 39251.5 1287.45   6
   1   4   8 35832.7 1285.49   8
   1   4   9 16337.9 582.295   8
  -1  -4  -9 16752.4 643.481   2
   1   4  10 57473.3 1992.67   8
  -1  -4 -10 59298.1 2034.35   2
  -1  -4 -11 7102.73 266.973  10
  -1  -4 -11 6644.57 401.076   2
  -1  -4 -11 6826.65 267.977  15
  -1  -4 -12 547.421 105.428  13
  -1  -4 -12 751.604 108.479  34
  -1  -4 -12 710.643 114.281  10
  -1  -4 -12 988.426 202.125  38
  -1  -4 -12 411.449 319.337   2
  -1  -4 -13 23155.8 944.277   2
  -1  -4 -13 24854.1 831.144  34
  -1  -4 -13 23943.2 831.006  13
  -1  -4 -13 22944.8 828.394  30
  -1  -4 -13 23482.2 826.582  24
  -1  -4 -13 23974.2 832.406  10
  -1  -4 -14 1600.03 121.925  24
  -1  -4 -14 1580.62 130.957  30
  -1  -4 -14 1544.04 146.814  10
  -1  -4 -15 2358.99 455.176   2
  -1  -4 -15 2668.31 160.463  30
  -1  -4 -15 2746.18 145.561  24
  -1  -4 -15 2427.41 169.912  10
  -1  -4 -15 2802.02 159.720  28
  -1  -4 -16 50.3657 124.100  30
  -1  -4 -16 122.433 101.274  24
  -1  -4 -16 62.0896 130.129  10
  -1  -4 -16-119.904 130.727  26
  -1  -4 -16-63.0853 125.653  28
  -1  -4 -17 4012.78 189.395  30
  -1  -4 -17 3875.64 174.281  24
  -1  -4 -17 4556.83 196.011  28
  -1  -4 -17 3577.28 190.386  10
  -1  -4 -17 4179.54 198.130  26
  -1  -4 -18 1612.80 124.484  30
  -1  -4 -18 1592.46 103.349  24
  -1  -4 -18 1625.30 133.992  26
  -1  -4 -18 1686.62 132.135  28
  -1  -4 -18 1216.93 119.053  10
  -1  -4 -19 1658.57 119.931  26
  -1  -4 -19 1554.71 111.848  30
  -1  -4 -19 1726.51 121.015  28
  -1  -4 -20 439.538 82.1375  26
  -1  -4 -20 311.968 81.3366  28
  -1  -4 -20 286.556 68.1920  30
   1   5 -15 22.6457 87.5972  28
   1   5 -15 102.010 88.1925  30
  -1  -5  14 53.6020 99.3664  23
   1   5 -14 151.148 118.265  28
   1   5 -14 198.814 119.491  30
  -1  -5  13 38.0461 120.897  23
  -1  -5  12 463.356 140.316  23
  -1  -5  11 565.855 129.692  29
  -1  -5  11 635.902 235.228   8
  -1  -5  11 357.454 145.936  23
   1   5 -10 1262.56 483.119   2
  -1  -5  10 974.418 558.386   1
  -1  -5  10 1072.50 144.903  29
  -1  -5  10 1127.08 255.086   8
  -1  -5   9 43.2133 135.025  29
  -1  -5   9-126.286 248.030   8
   1   5  -9 91.9179 153.069  17
   1   5  -9-141.692 456.323   2
  -1  -5   8 5919.22 269.116  29
  -1  -5   8 6270.60 354.237   8
   1   5  -8 7010.43 272.043  17
   1   5  -8 6261.78 506.401   2
  -1  -5   7 1185.82 231.235   8
   1   5  -7 1172.04 138.779  17
   1   5  -7 1004.57 366.082   2
  -1  -5   6 2863.30 253.744   8
   1   5  -6 2965.48 355.664   2
  -1  -5   5-131.079 206.537   8
   1   5  -5 84.2802 295.994   2
   1   5  -4 1594.41 290.182   2
   1   5  -3 1370.58 272.372   2
   1   5  -2 5485.84 323.145   2
  -1  -5   1 36141.3 1239.06   8
   1   5  -1 34692.7 1254.63   2
  -1  -5   0 2801.56 173.403   8
  -1  -5   0 3340.41 405.851   1
  -1  -5  -1 16516.6 590.017   8
  -1  -5  -1 17615.3 717.796   1
  -1  -5  -2 19243.7 673.625   8
  -1  -5  -3 36871.8 1267.55   8
  -1  -5  -4 28805.7 1016.78   3
   1   5   5 6143.47 279.434   5
  -1  -5  -5 5915.29 280.717   3
  -1  -5  -5 6133.44 257.593   2
   1   5   6 68998.9 2414.39   5
  -1  -5  -6 70983.8 2412.05   2
   1   5   7 1436.37 210.085   5
  -1  -5  -7 1269.95 187.376   2
  -1  -5  -8 95949.1 3308.22   2
  -1  -5  -9 878.047 246.897   2
  -1  -5 -10 80838.8 2809.99   2
  -1  -5 -11 1212.18 279.261   2
  -1  -5 -11 992.296 114.766  15
  -1  -5 -12 1094.51 122.092  10
  -1  -5 -12 1027.38 106.449  13
  -1  -5 -12 770.533 301.699   2
  -1  -5 -13 11685.7 419.543  30
  -1  -5 -13 11999.6 417.399  24
  -1  -5 -13 11326.3 420.482  13
  -1  -5 -13 12921.4 468.000  38
  -1  -5 -13 10901.1 425.993  10
  -1  -5 -13 11486.8 572.560   2
  -1  -5 -14 12159.8 431.773  10
  -1  -5 -14 11199.2 427.017  13
  -1  -5 -14 11672.0 424.467  30
  -1  -5 -14 11360.2 424.625  28
  -1  -5 -14 11494.9 600.174   2
  -1  -5 -14 11632.5 419.600  24
  -1  -5 -14 12588.9 481.927  38
  -1  -5 -15 272.666 238.743  38
  -1  -5 -15 102.606 136.057  10
  -1  -5 -15-90.2349 409.111   2
  -1  -5 -15 239.109 104.035  24
  -1  -5 -15 180.797 124.981  33
  -1  -5 -15 152.620 142.534  17
  -1  -5 -15 218.181 118.304  28
  -1  -5 -15 102.412 118.825  30
  -1  -5 -16 1907.33 151.763  10
  -1  -5 -16 2007.16 446.266   2
  -1  -5 -16 1804.79 142.828  28
  -1  -5 -16 1822.08 135.256  33
  -1  -5 -16 1686.85 136.318  30
  -1  -5 -16 1830.60 124.500  24
  -1  -5 -16 1817.89 160.222  17
  -1  -5 -16 2044.60 150.554  26
  -1  -5 -17 9935.77 365.254  30
  -1  -5 -17 10262.3 372.249  26
  -1  -5 -17 9674.60 357.957  24
  -1  -5 -17 10347.7 369.602  28
  -1  -5 -17 8949.18 369.028  10
  -1  -5 -18 90.3296 103.442  30
  -1  -5 -18 144.750 86.2053  24
  -1  -5 -18 250.313 117.647  26
  -1  -5 -18 204.820 112.588  10
  -1  -5 -18 239.866 116.926  28
  -1  -5 -19 1977.68 120.107  30
  -1  -5 -19 2499.18 132.089  28
  -1  -5 -19 1636.13 118.316  10
  -1  -5 -19 2188.55 130.055  26
  -1  -5 -20 162.878 84.3923  28
  -1  -5 -20 53.6975 68.4904  30
  -1  -5 -20 8.45153 83.6524  26
  -1  -5 -21 150.701 61.2772  26
   1   6 -15 111.840 67.6168  28
   1   6 -15 29.1762 66.8033  30
   1   6 -14 87.7878 96.8420  28
  -1  -6  14-122.313 81.1006  23
   1   6 -14 25.7202 98.4804  30
  -1  -6  13 148.589 110.688  23
   1   6 -13 220.014 125.770  30
  -1  -6  12 142.512 130.550  23
  -1  -6  11 711.561 152.381  23
  -1  -6  11 978.937 131.947  29
  -1  -6  10 875.961 148.104  29
  -1  -6  10 1328.71 248.923   8
  -1  -6   9 343.022 557.248   1
   1   6  -9 187.045 117.737  24
  -1  -6   9 321.477 146.519  29
  -1  -6   9 975.354 258.719   8
  -1  -6   8 3161.47 187.997  29
  -1  -6   8 3823.96 300.855   8
   1   6  -8 3297.33 467.161   2
  -1  -6   8 3370.44 595.008   1
  -1  -6   7 2659.75 163.332  29
  -1  -6   7 2800.29 278.994   8
   1   6  -7 2254.11 421.437   2
  -1  -6   7 1735.05 550.561   1
  -1  -6   6 410.345 229.444   8
   1   6  -6 240.527 367.489   2
  -1  -6   6 188.266 495.156   1
   1   6  -5 984.029 334.363   2
   1   6  -4 6716.32 409.657   2
   1   6  -3 576.685 291.252   2
  -1  -6   3 573.868 464.548   1
  -1  -6   2 116.329 200.759   8
   1   6  -2 273.899 270.506   2
  -1  -6   2 143.309 441.189   1
  -1  -6   1 37213.0 1302.77   8
  -1  -6   1 37343.9 1405.84   1
  -1  -6   0 4990.50 243.478   8
  -1  -6   0 5300.09 469.659   1
  -1  -6  -1 743.949 133.917   8
  -1  -6  -1 684.343 371.816   1
  -1  -6  -2 425.077 123.093   8
  -1  -6  -2 674.781 356.617   1
  -1  -6  -3 16127.0 569.303   8
  -1  -6  -4 16837.9 633.581   3
  -1  -6  -5 16499.2 626.350   3
   1   6   5 17109.3 623.652   5
  -1  -6  -6 10591.2 428.110   3
  -1  -6  -6 10706.8 411.596   2
   1   6   6 10620.6 434.695   5
  -1  -6  -7 12109.1 466.740   2
   1   6   7 11628.9 477.851   5
  -1  -6  -8 110046. 3842.57   2
   1   6   8 113323. 3844.61   5
  -1  -6  -9 32659.0 1169.06   2
  -1  -6 -10 26944.9 988.841   2
  -1  -6 -11 2173.90 133.638  14
  -1  -6 -11 1957.72 138.251  15
  -1  -6 -11 1992.94 279.491   2
  -1  -6 -12 15582.9 535.130  14
  -1  -6 -12 14512.8 526.088  13
  -1  -6 -12 14963.4 632.307   2
  -1  -6 -12 13386.2 550.271  38
  -1  -6 -12 15587.4 527.855  28
  -1  -6 -13 1018.78 202.103  38
  -1  -6 -13 1077.43 111.728  28
  -1  -6 -13 982.094 110.617  30
  -1  -6 -13 1133.94 131.587  14
  -1  -6 -13 879.857 108.356  13
  -1  -6 -13 742.598 331.617   2
  -1  -6 -13 811.011 128.817  10
  -1  -6 -13 956.852 99.9863  24
  -1  -6 -14 14401.6 605.096  38
  -1  -6 -14 16419.6 575.195  28
  -1  -6 -14 16442.2 574.487  30
  -1  -6 -14 15529.3 574.003  13
  -1  -6 -14 16670.9 581.546  14
  -1  -6 -14 16440.3 726.119   2
  -1  -6 -14 16610.0 572.080  24
  -1  -6 -14 16226.1 580.803  10
  -1  -6 -15 1112.43 145.405  10
  -1  -6 -15 1169.11 405.692   2
  -1  -6 -15 1003.35 123.597  28
  -1  -6 -15 1055.42 110.666  24
  -1  -6 -15 611.758 133.322  13
  -1  -6 -15 847.574 228.851  38
  -1  -6 -15 961.475 117.693  30
  -1  -6 -16 6223.17 274.715  10
  -1  -6 -16 6657.73 273.338  17
  -1  -6 -16 6405.36 254.519  24
  -1  -6 -16 7041.05 518.366   2
  -1  -6 -16 6687.68 266.157  33
  -1  -6 -16 7185.94 334.823  38
  -1  -6 -16 6545.22 260.945  30
  -1  -6 -16 6524.42 264.234  28
  -1  -6 -17 6595.57 255.445  24
  -1  -6 -17 6893.67 274.496  17
  -1  -6 -17 6676.50 261.620  30
  -1  -6 -17 6579.85 271.332  10
  -1  -6 -17 7055.99 268.578  28
  -1  -6 -18 2340.80 141.006  28
  -1  -6 -18 1924.18 127.570  30
  -1  -6 -18 1800.39 139.881  10
  -1  -6 -18 1939.78 150.663  17
  -1  -6 -18 1942.25 116.835  24
  -1  -6 -19 921.201 97.3332  30
  -1  -6 -19 831.371 108.080  10
  -1  -6 -19 1092.70 110.814  28
  -1  -6 -19 1013.23 121.125  17
  -1  -6 -20 43.4050 87.3898  26
  -1  -6 -20 24.1562 68.6939  30
  -1  -6 -20 101.226 94.9521  17
  -1  -6 -20 86.9432 76.0210  10
  -1  -6 -21 927.208 76.2237  26
  -1  -6 -21 925.865 79.7862  17
  -1  -7  14-9.67117 59.8213  23
   1   7 -14 62.4217 79.1816  30
   1   7 -14-29.6321 76.0307  28
  -1  -7  13 182.278 92.7314  23
   1   7 -13 297.841 108.362  30
  -1  -7  12 116.281 116.179  23
  -1  -7  11 535.677 141.448  23
  -1  -7  11 520.723 121.056  29
  -1  -7  10 124.262 134.282  29
   1   7  -9 428.396 124.362  24
  -1  -7   9 619.345 146.601  29
  -1  -7   9 596.493 240.062   8
  -1  -7   8 978.768 160.172  29
  -1  -7   8 621.016 561.019   1
  -1  -7   8 1257.14 254.008   8
  -1  -7   7 3119.90 199.430  29
  -1  -7   7 4048.61 585.722   1
  -1  -7   7 3752.02 294.026   8
   1   7  -6 883.991 394.617   2
  -1  -7   6 1115.67 531.694   1
  -1  -7   6 873.468 142.990  29
  -1  -7   5 966.180 127.408  29
   1   7  -5 499.974 344.755   2
  -1  -7   5 1109.25 495.296   1
   1   7  -4 7040.38 443.670   2
  -1  -7   4 8896.97 602.076   1
   1   7  -3 1396.29 302.255   2
  -1  -7   3 1877.20 488.660   1
  -1  -7   3 1537.00 221.100   8
  -1  -7   2 11633.3 669.933   1
  -1  -7   2 11886.0 472.192   8
  -1  -7   1 4769.33 508.698   1
  -1  -7   1 4711.16 261.417   8
  -1  -7   0 18421.4 796.607   1
  -1  -7   0 17544.6 646.985   8
  -1  -7  -1 1375.13 423.567   1
  -1  -7  -1 1258.90 152.814   8
  -1  -7  -2 9758.62 524.595   1
  -1  -7  -2 8441.06 334.130   8
  -1  -7  -3 11892.9 433.097   8
  -1  -7  -5 26985.2 974.172   3
  -1  -7  -6 3976.95 267.941   3
   1   7   6 3825.65 279.402   5
  -1  -7  -7 26752.9 981.980   3
  -1  -7  -7 28314.9 970.673   2
   1   7   7 26048.3 982.472   5
  -1  -7  -8 33428.7 1168.37   2
   1   7   8 32211.8 1174.31   5
  -1  -7  -9 78655.3 2675.13   2
   1   7   9 75516.8 2674.87   5
  -1  -7 -10 2961.24 274.341   2
  -1  -7 -11 568.628 271.948   2
  -1  -7 -11 293.404 109.734  14
  -1  -7 -11 381.484 115.947  15
  -1  -7 -12 22830.4 779.485  24
  -1  -7 -12 20892.0 778.801  13
  -1  -7 -12 22839.9 787.884  14
  -1  -7 -12 22727.8 781.108  26
  -1  -7 -12 23187.7 781.239  28
  -1  -7 -12 22269.9 871.468   2
  -1  -7 -13 184.610 178.850  38
  -1  -7 -13 123.498 101.426  28
  -1  -7 -13 163.163 119.683  14
  -1  -7 -13 387.907 327.193   2
  -1  -7 -13 87.8309 99.4735  30
  -1  -7 -13 176.673 98.4709  13
  -1  -7 -13 168.550 108.170  26
  -1  -7 -13 202.043 94.1985  24
  -1  -7 -13 82.6983 123.412  10
  -1  -7 -14 13283.3 480.412  10
  -1  -7 -14 13234.3 635.128   2
  -1  -7 -14 12881.0 471.555  30
  -1  -7 -14 13673.7 483.366  14
  -1  -7 -14 12415.7 470.833  13
  -1  -7 -14 13615.0 469.830  24
  -1  -7 -14 13725.8 474.263  28
  -1  -7 -14 12016.0 504.478  38
  -1  -7 -15 904.890 208.134  38
  -1  -7 -15 663.107 120.042  28
  -1  -7 -15 374.526 391.906   2
  -1  -7 -15 796.499 112.283  30
  -1  -7 -15 772.163 143.326  10
  -1  -7 -15 600.596 135.663  14
  -1  -7 -15 451.742 117.062  13
  -1  -7 -15 739.878 105.770  24
  -1  -7 -16 6283.16 280.107  10
  -1  -7 -16 6810.58 269.059  28
  -1  -7 -16 7056.74 260.601  24
  -1  -7 -16 6217.21 321.350  38
  -1  -7 -16 6065.34 516.939   2
  -1  -7 -16 6662.82 264.177  30
  -1  -7 -17 477.395 215.437  38
  -1  -7 -17 274.924 99.0657  24
  -1  -7 -17 376.001 106.925  30
  -1  -7 -17 374.074 129.691  33
  -1  -7 -17 370.776 137.530  17
  -1  -7 -17 441.857 134.986  10
  -1  -7 -17 344.813 118.159  28
  -1  -7 -18 8266.17 328.650  10
  -1  -7 -18 7906.88 320.771  33
  -1  -7 -18 8633.25 330.537  17
  -1  -7 -18 8430.54 318.469  30
  -1  -7 -19 129.304 102.508  10
  -1  -7 -19 95.2535 102.876  28
  -1  -7 -19 19.9170 112.755  17
  -1  -7 -19 45.8680 83.8035  30
  -1  -7 -20 483.297 97.3098  17
  -1  -7 -20 403.489 69.1841  30
  -1  -7 -20 300.667 84.5530  10
  -1  -7 -21 1943.04 105.447  17
   1   8 -13 191.485 88.0109  30
   1   8 -13 184.176 83.7765  28
  -1  -8  13 156.281 73.1923  23
  -1  -8  12 36.5507 97.8405  23
  -1  -8  11 162.571 102.298  29
  -1  -8  11 202.868 119.273  23
  -1  -8  10 165.978 124.415  29
  -1  -8  10 270.118 139.058  23
  -1  -8   9 1061.07 228.133   8
  -1  -8   9 676.224 145.141  29
   1   8  -9 689.664 122.826  24
  -1  -8   8 142.905 231.452   8
  -1  -8   8 105.103 147.208  29
  -1  -8   7 761.490 157.707  29
  -1  -8   7 628.430 531.337   1
  -1  -8   6 952.992 535.715   1
  -1  -8   6 641.034 151.269  29
   1   8  -6 848.639 121.179  16
  -1  -8   5 2137.83 526.038   1
  -1  -8   5 1313.62 139.646  29
  -1  -8   4 2182.73 246.430   8
  -1  -8   4 2161.14 157.522  29
  -1  -8   3 1278.01 211.448   8
  -1  -8   3 1373.20 477.154   1
  -1  -8   2 10383.1 435.584   8
  -1  -8   2 10985.1 649.587   1
  -1  -8   1 946.960 187.140   8
  -1  -8   1 486.496 448.931   1
  -1  -8   0 45144.5 1570.13   8
  -1  -8   0 44756.1 1679.77   1
  -1  -8  -1 3568.67 210.349   8
  -1  -8  -1 3887.19 456.953   1
  -1  -8  -2 10336.5 395.773   8
  -1  -8  -2 10065.8 580.371   1
  -1  -8  -3 8432.76 330.262   8
  -1  -8  -3 8456.19 514.320   1
  -1  -8  -4 1832.44 137.254   8
  -1  -8  -5 7983.73 390.505   3
  -1  -8  -5 7744.17 292.620   8
  -1  -8  -6 1087.52 250.771   3
   1   8   6 1331.09 280.244   5
   1   8   7 41178.7 1522.68   5
  -1  -8  -7 40442.9 1520.56   3
   1   8   8 494.636 253.821   5
  -1  -8  -8 503.686 218.526   2
   1   8   9 50834.8 1837.64   5
  -1  -8  -9 53671.9 1837.65   2
   1   8  10 206.167 249.702   5
  -1  -8 -10 286.874 252.356   2
  -1  -8 -11 9224.93 442.774   2
  -1  -8 -11 8634.13 335.415  14
  -1  -8 -11 9074.39 332.521  15
  -1  -8 -12 10869.4 381.252  15
  -1  -8 -12 9335.51 369.040  13
  -1  -8 -12 10224.2 381.730  14
  -1  -8 -12 10909.6 505.864   2
  -1  -8 -12 10294.0 372.589  26
  -1  -8 -12 10321.5 370.919  24
  -1  -8 -12 10279.8 395.427  38
  -1  -8 -12 10626.0 372.942  28
  -1  -8 -13 7495.46 277.526  28
  -1  -8 -13 7401.75 288.774  14
  -1  -8 -13 6645.15 272.576  13
  -1  -8 -13 7484.86 275.547  30
  -1  -8 -13 7278.51 279.438  26
  -1  -8 -13 7113.79 273.791  24
  -1  -8 -13 7134.07 309.100  38
  -1  -8 -13 7458.30 457.177   2
  -1  -8 -14 5028.31 255.872  38
  -1  -8 -14 4884.95 209.794  26
  -1  -8 -14 4958.93 200.666  24
  -1  -8 -14 4708.94 221.275  14
  -1  -8 -14 4390.31 199.665  13
  -1  -8 -14 4752.97 202.803  30
  -1  -8 -14 4855.95 206.320  28
  -1  -8 -14 4852.93 438.360   2
  -1  -8 -14 4611.77 223.301  10
  -1  -8 -15 250.820 197.410  38
  -1  -8 -15 246.070 104.465  24
  -1  -8 -15 257.814 108.840  30
  -1  -8 -15 560.696 395.453   2
  -1  -8 -15 226.380 123.062  26
  -1  -8 -15 279.753 133.065  14
  -1  -8 -15 242.775 110.846  13
  -1  -8 -15 251.372 115.287  28
  -1  -8 -15 245.966 139.477  10
  -1  -8 -16 4137.25 200.795  26
  -1  -8 -16 3892.80 185.555  24
  -1  -8 -16 4923.75 201.809  13
  -1  -8 -16 4142.52 187.177  30
  -1  -8 -16 4107.08 257.563  38
  -1  -8 -16 4099.75 194.875  28
  -1  -8 -16 4047.49 212.902  10
  -1  -8 -16 4545.46 481.947   2
  -1  -8 -17 1066.55 206.043  38
  -1  -8 -17 1028.90 109.418  30
  -1  -8 -17 1045.55 138.690  17
  -1  -8 -17 750.617 142.279  10
  -1  -8 -17 833.298 146.483  33
  -1  -8 -17 974.506 123.159  28
  -1  -8 -18 10020.2 348.885  28
  -1  -8 -18 9649.68 349.706  33
  -1  -8 -18 9220.40 352.922  17
  -1  -8 -18 8794.37 339.538  30
  -1  -8 -18 8911.61 353.308  10
  -1  -8 -19-6.10390 95.6467  33
  -1  -8 -19 237.316 109.448  10
  -1  -8 -19 159.195 111.218  17
  -1  -8 -19 152.199 80.3693  30
  -1  -8 -20 1191.49 104.156  10
  -1  -8 -20 1376.71 108.820  17
  -1  -8 -21 1062.91 77.4729  10
  -1  -8 -21 1336.69 92.4323  17
  -1  -9  13 35.2726 48.7825  23
   1   9 -12-80.1678 93.0275  30
  -1  -9  12 41.3161 79.1560  23
  -1  -9  11 81.4265 84.2678  29
  -1  -9  11 144.144 104.580  23
  -1  -9  10 19.8025 110.161  29
  -1  -9  10 10.9700 122.675  23
  -1  -9   9 409.220 128.797  29
   1   9  -9 280.165 106.048  24
  -1  -9   8 213.439 136.955  29
  -1  -9   7 26.2417 137.098  29
  -1  -9   7 187.604 475.070   1
   1   9  -6 95.7726 122.289  16
  -1  -9   6 174.922 134.308  29
  -1  -9   6 290.692 491.774   1
  -1  -9   5 1388.85 159.358  29
   1   9  -5 1565.26 142.992  16
  -1  -9   5 1580.15 510.987   1
  -1  -9   5 1269.00 241.983   8
  -1  -9   4 588.798 225.906   8
  -1  -9   4 388.730 492.985   1
  -1  -9   4 510.877 127.394  29
   1   9  -4 960.326 135.639  16
  -1  -9   3 3306.21 532.598   1
  -1  -9   3 3659.39 264.198   8
  -1  -9   2 4852.73 534.939   1
  -1  -9   2 5237.06 293.284   8
  -1  -9   1 4607.17 496.347   1
  -1  -9   1 4423.85 252.906   8
  -1  -9   0 17591.1 810.558   1
  -1  -9   0 17192.9 636.859   8
  -1  -9  -1 400.322 426.135   1
  -1  -9  -1 55.9664 152.628   8
  -1  -9  -2 6048.38 360.347   3
  -1  -9  -2 5445.42 253.810   8
  -1  -9  -2 5204.88 488.311   1
  -1  -9  -3 5165.06 234.480   8
  -1  -9  -3 5210.24 460.672   1
  -1  -9  -4 25232.0 883.829   8
  -1  -9  -5 700.767 110.060   8
  -1  -9  -6 12072.3 473.442   3
   1   9   6 11741.4 490.485   5
   1   9   7 17454.4 677.678   5
  -1  -9  -7 16161.2 667.732   3
   1   9   8 14906.8 649.462   5
  -1  -9  -8 15611.6 641.498   3
  -1  -9  -9 6701.81 353.894   2
   1   9   9 5271.00 357.672   5
   1   9  10 1041.26 276.855   5
  -1  -9 -10 1362.11 279.598   2
  -1  -9 -11 8873.22 346.290  14
  -1  -9 -11 9466.55 338.148  26
  -1  -9 -11 9969.81 479.358   2
  -1  -9 -11 9082.71 340.870  15
  -1  -9 -12 3460.23 157.891  30
  -1  -9 -12 3367.52 161.711  28
  -1  -9 -12 3690.19 178.419  14
  -1  -9 -12 3251.28 193.074  38
  -1  -9 -12 3668.25 166.845  21
  -1  -9 -12 3299.50 160.471  24
  -1  -9 -12 3378.34 165.220  26
  -1  -9 -13 18717.5 736.781   2
  -1  -9 -13 16649.5 584.914  30
  -1  -9 -13 16316.4 586.780  21
  -1  -9 -13 16625.2 587.876  28
  -1  -9 -13 16945.3 595.237  14
  -1  -9 -13 15861.0 599.229  38
  -1  -9 -13 16782.9 587.888  26
  -1  -9 -13 16532.1 585.539  24
  -1  -9 -14 440.434 103.745  30
  -1  -9 -14 349.052 111.967  28
  -1  -9 -14 399.219 130.550  14
  -1  -9 -14 349.245 107.795  24
  -1  -9 -14 95.1444 389.114   2
  -1  -9 -14 367.866 176.663  38
  -1  -9 -14 374.651 118.900  26
  -1  -9 -15 359.877 104.989  30
  -1  -9 -15 412.872 178.276  38
  -1  -9 -15 335.769 115.380  28
  -1  -9 -15 467.192 136.985  14
  -1  -9 -15 493.054 411.219   2
  -1  -9 -15 354.714 123.091  26
  -1  -9 -15 290.279 147.996  10
  -1  -9 -16 1940.98 206.211  38
  -1  -9 -16 1807.69 145.195  26
  -1  -9 -16 1815.23 150.734  14
  -1  -9 -16 1695.32 124.970  30
  -1  -9 -16 1718.50 164.956  10
  -1  -9 -16 2013.13 140.267  28
  -1  -9 -17 3406.84 201.788  33
  -1  -9 -17 2823.15 148.695  30
  -1  -9 -17 3127.10 183.283  10
  -1  -9 -17 2937.63 165.245  26
  -1  -9 -18 5474.00 228.605  26
  -1  -9 -18 5780.11 243.251  33
  -1  -9 -18 5115.43 213.195  30
  -1  -9 -18 5607.54 233.390  17
  -1  -9 -18 5539.51 239.695  10
  -1  -9 -19 54.3767 106.891  26
  -1  -9 -19 59.0934 112.597  17
  -1  -9 -19-20.1951 75.4456  30
  -1  -9 -19-72.6476 110.654  33
  -1  -9 -19-55.5827 112.100  10
  -1  -9 -20 1506.30 112.962  10
  -1  -9 -20 1815.30 117.718  17
  -1  -9 -21 172.287 71.6881  10
  -1  -9 -21 254.759 80.2117  17
  -1 -10  12-43.7687 58.7479  23
   1  10 -12 98.5567 64.5792  28
   1  10 -12 102.460 69.8337  30
  -1 -10  11 34.4282 63.4212  29
  -1 -10  11 46.8868 85.5760  23
  -1 -10  10 38.3672 92.4598  29
  -1 -10  10-30.9809 105.952  23
   1  10  -9-7.53127 87.8197  24
  -1 -10   9 41.4079 115.432  29
   1  10  -8 53.2843 106.432  24
  -1 -10   8 34.3568 132.901  29
  -1 -10   7-197.561 221.684   8
  -1 -10   7-124.435 135.733  29
   1  10  -6-79.7804 115.928  16
  -1 -10   6-163.429 222.221   8
  -1 -10   6 5.66464 139.899  29
  -1 -10   6 172.802 459.445   1
   1  10  -5 314.176 133.288  16
  -1 -10   5 287.087 229.229   8
  -1 -10   5 264.027 145.025  29
   1  10  -4 254.903 143.110  16
  -1 -10   4 385.259 229.297   8
  -1 -10   4 143.604 136.533  29
  -1 -10   4 285.286 488.372   1
   1  10  -3 1828.46 163.706  16
  -1 -10   3 1438.17 496.725   1
  -1 -10   3 1931.72 242.004   8
  -1 -10   3 1882.47 138.264  32
  -1 -10   2 2852.72 507.032   1
  -1 -10   2 2943.92 243.802   8
  -1 -10   2 2848.39 157.058  32
  -1 -10   1 7234.70 581.045   1
  -1 -10   1 8043.44 364.905   8
  -1 -10   0 1348.50 451.350   1
  -1 -10   0 1921.68 199.407   8
  -1 -10  -1 612.538 407.210   1
  -1 -10  -1 327.568 160.795   8
  -1 -10  -2 5381.48 369.147   3
  -1 -10  -2 4995.16 483.137   1
  -1 -10  -2 5078.86 248.207   8
  -1 -10  -3 361.862 280.202   3
  -1 -10  -3 270.050 400.342   1
  -1 -10  -3 83.3977 138.060   8
  -1 -10  -4 47788.8 1653.24   8
  -1 -10  -5 137.719 106.708   8
  -1 -10  -6 10181.1 450.628   3
   1  10   6 10060.4 463.283   5
  -1 -10  -7 13292.2 582.545   3
   1  10   7 13159.3 596.741   5
  -1 -10  -8 29526.7 1047.75   3
   1  10   8 29915.3 1054.01   5
   1  10   9 1769.32 302.193   5
  -1 -10  -9 1172.68 241.958   2
   1  10  10 3215.28 321.267   5
  -1 -10 -10 2868.79 294.253   2
  -1 -10 -11 6176.44 241.186  26
  -1 -10 -11 6427.64 402.653   2
  -1 -10 -11 6020.34 244.625  21
   1  10  11 5945.89 377.449   5
  -1 -10 -12 48.2195 95.1927  30
  -1 -10 -12-111.585 337.271   2
  -1 -10 -12 58.3863 106.695  26
  -1 -10 -12 49.5965 121.953  14
  -1 -10 -12 58.8163 113.086  21
  -1 -10 -12 33.0829 124.369  35
  -1 -10 -13 7266.53 293.991  14
  -1 -10 -13 7527.58 283.078  26
  -1 -10 -13 7449.81 482.300   2
  -1 -10 -13 7044.44 299.634  38
  -1 -10 -13 7528.66 285.541  21
  -1 -10 -13 6923.07 275.812  30
  -1 -10 -14 201.267 132.529  14
  -1 -10 -14 192.676 119.487  26
  -1 -10 -14 29.1193 158.897  38
  -1 -10 -14-56.9163 385.115   2
  -1 -10 -14 14.0435 116.898  21
  -1 -10 -14-7.36821 102.769  30
  -1 -10 -15 31.4295 102.200  30
  -1 -10 -15 172.163 135.251  14
  -1 -10 -15 253.314 121.082  26
  -1 -10 -15 192.142 164.340  38
  -1 -10 -15 137.700 405.140   2
  -1 -10 -15 284.728 157.464  10
  -1 -10 -15 125.277 118.425  21
  -1 -10 -16 146.606 130.013  14
  -1 -10 -16 200.094 99.5435  30
  -1 -10 -16 49.5768 169.957  38
  -1 -10 -16-57.9885 154.063  10
  -1 -10 -16 220.881 121.881  26
  -1 -10 -16 279.545 425.623   2
  -1 -10 -17 4613.97 197.827  30
  -1 -10 -17 5364.16 233.318  10
  -1 -10 -17 4913.68 213.364  26
  -1 -10 -18 2324.46 142.796  26
  -1 -10 -18 2163.59 161.356  10
  -1 -10 -18 2295.40 151.051  17
  -1 -10 -18 2565.35 179.612  33
  -1 -10 -18 2053.30 117.980  30
  -1 -10 -19 29.0188 127.004  33
  -1 -10 -19 56.4678 118.845  10
  -1 -10 -19 20.3840 102.513  26
  -1 -10 -19 87.3058 110.432  17
  -1 -10 -20 2044.85 124.634  33
  -1 -10 -20 2241.71 128.954  17
  -1 -10 -20 2185.85 128.886  10
  -1 -10 -20 2372.03 123.400  26
  -1 -10 -21 101.074 81.4075  17
  -1 -10 -21 119.740 75.9893  10
  -1 -10 -21 125.117 73.8029  26
   1  11 -11-99.0191 74.8781  30
  -1 -11  11 9.09100 64.4767  23
  -1 -11  10 122.196 74.4619  29
  -1 -11  10 6.62535 91.9512  23
  -1 -11   9 75.6038 98.2454  29
  -1 -11   9-56.5814 109.592  23
  -1 -11   8-0.88850 115.923  29
   1  11  -8 100.688 91.1929  24
  -1 -11   7 93.1568 137.425  29
  -1 -11   6 171.197 143.250  29
   1  11  -6 90.4908 109.807  16
   1  11  -5-33.2746 130.013  16
  -1 -11   5-55.5242 149.316  29
  -1 -11   5-353.945 464.725   1
  -1 -11   5 296.061 217.012   8
   1  11  -4 43.7480 138.115  16
  -1 -11   4-99.6425 220.815   8
  -1 -11   4 80.6260 141.223  29
  -1 -11   4-98.3949 471.967   1
  -1 -11   3 1297.28 230.229   8
  -1 -11   3 1225.46 132.754  32
  -1 -11   3 1006.41 478.065   1
   1  11  -3 1122.38 158.818  16
  -1 -11   3 1144.58 144.603  29
  -1 -11   2 567.643 466.884   1
   1  11  -2 355.317 151.289  16
  -1 -11   2 285.001 220.399   8
  -1 -11   2 117.292 122.255  32
   1  11  -1 6811.25 280.298  16
  -1 -11   1 6174.47 330.391   8
  -1 -11   1 6470.57 261.879  32
  -1 -11   0 200.388 308.822   3
  -1 -11   0 291.270 425.494   1
  -1 -11   0-6.96796 115.114  32
  -1 -11   0-66.3709 189.549   8
  -1 -11  -1 1722.21 132.035  32
  -1 -11  -1 1752.11 322.072   3
  -1 -11  -1 1237.58 431.054   1
  -1 -11  -1 1488.51 184.197   8
  -1 -11  -2 4182.55 359.850   3
  -1 -11  -2 4422.14 477.117   1
  -1 -11  -2 4421.97 235.869   8
  -1 -11  -3 3271.18 348.584   3
  -1 -11  -3 3175.80 196.606   8
  -1 -11  -3 3786.91 455.565   1
  -1 -11  -4 17452.0 631.417   8
  -1 -11  -5 52.4545 114.995   8
   1  11   6 26727.6 1029.89   5
  -1 -11  -7-166.329 294.154   3
   1  11   7-116.454 355.609   5
  -1 -11  -7 42.7196 172.415   9
  -1 -11  -8 24050.7 888.617   3
  -1 -11  -8 20988.5 825.550   2
   1  11   8 25645.5 914.226   5
  -1 -11  -8 22503.4 810.961   9
  -1 -11  -9 1690.29 122.200  26
  -1 -11  -9 1478.43 125.821  21
  -1 -11  -9 1501.01 218.238   2
  -1 -11 -10 10387.8 379.337  26
  -1 -11 -10 10538.5 383.503  35
  -1 -11 -10 9322.65 462.053   2
   1  11  10 11036.4 523.766   5
  -1 -11 -10 10337.8 382.197  21
  -1 -11 -11 5221.22 224.594  30
  -1 -11 -11 5910.39 240.963  35
  -1 -11 -11 5895.81 232.833  26
  -1 -11 -11 4979.47 353.027   2
  -1 -11 -11 5971.27 237.034  21
  -1 -11 -12 3738.27 179.272  21
  -1 -11 -12 3565.16 183.880  35
  -1 -11 -12 3455.52 185.280  14
  -1 -11 -12 3461.03 172.004  26
   1  11  12 3591.64 203.886  20
  -1 -11 -12 3260.97 161.688  30
  -1 -11 -13 1777.26 152.854  14
  -1 -11 -13 1659.13 139.444  26
  -1 -11 -13 1368.27 344.726   2
  -1 -11 -13 1410.36 146.662  35
  -1 -11 -13 1813.29 144.649  21
  -1 -11 -13 1769.75 120.731  30
  -1 -11 -14 144.010 133.592  14
  -1 -11 -14 17.6374 122.626  26
  -1 -11 -14 170.789 152.704  38
  -1 -11 -14 344.901 355.317   2
  -1 -11 -14 109.496 100.774  30
  -1 -11 -14 65.3935 125.629  21
  -1 -11 -15 465.370 140.086  14
  -1 -11 -15 412.001 120.949  26
  -1 -11 -15 186.055 153.965  38
  -1 -11 -15 315.160 123.387  21
  -1 -11 -15 346.426 100.726  30
  -1 -11 -15 287.329 357.711   2
  -1 -11 -16 659.618 125.157  26
  -1 -11 -16 613.644 163.938  10
  -1 -11 -16 590.303 116.609  21
  -1 -11 -16 577.969 99.4129  30
  -1 -11 -16 634.589 138.334  14
  -1 -11 -17 5036.06 231.953  10
  -1 -11 -17 4487.75 202.483  26
  -1 -11 -17 4170.52 184.491  30
  -1 -11 -17 4801.59 209.887  14
  -1 -11 -18 223.933 145.006  10
  -1 -11 -18 119.294 153.429  33
  -1 -11 -18 283.113 114.537  26
  -1 -11 -19-53.7157 124.756  10
  -1 -11 -19-147.962 135.648  33
  -1 -11 -19 74.0797 102.304  26
  -1 -11 -19 115.698 110.786  17
  -1 -11 -20 1316.20 113.675  10
  -1 -11 -20 1300.80 101.705  26
  -1 -11 -20 1379.43 109.585  17
  -1 -11 -21 379.441 83.4061  10
  -1 -11 -21 581.674 80.2096  17
  -1 -11 -21 415.087 76.9239  26
  -1 -12  10 127.597 67.6440  23
   1  12 -10 50.3837 74.2177  30
  -1 -12   9 12.9142 90.8843  23
  -1 -12   9 14.2141 79.8125  29
  -1 -12   8 41.8384 102.866  29
   1  12  -7-39.3873 94.7906  24
  -1 -12   7-10.8389 124.648  29
  -1 -12   6 35.0238 133.435  29
   1  12  -5-71.3431 122.549  16
  -1 -12   5-142.605 145.646  29
  -1 -12   4 366.052 149.498  29
  -1 -12   4 392.849 432.587   1
   1  12  -4 469.042 142.315  16
  -1 -12   4 452.933 219.825   8
  -1 -12   4-169.427 354.901   3
  -1 -12   3 446.291 346.513   3
  -1 -12   3 243.906 148.279  29
  -1 -12   3 346.958 452.080   1
   1  12  -3 403.977 150.196  16
  -1 -12   3 481.119 217.267   8
  -1 -12   3 40.0403 123.283  32
   1  12  -2 369.978 160.617  16
  -1 -12   2 361.311 129.096  32
  -1 -12   2 721.912 350.374   3
  -1 -12   2 322.097 142.007  29
  -1 -12   2 336.350 216.979   8
  -1 -12   2 676.800 452.349   1
  -1 -12   1 3036.94 174.674  32
  -1 -12   1 3151.05 387.797   3
  -1 -12   1 3117.80 255.131   8
   1  12  -1 3145.42 201.206  16
  -1 -12   1 3045.64 496.242   1
  -1 -12   0 469.862 132.416  35
   1  12   0 495.646 158.231  16
  -1 -12   0 691.204 132.754  32
  -1 -12   0 478.654 196.854   8
  -1 -12   0 972.314 443.326   1
  -1 -12   0 681.224 335.803   3
  -1 -12  -1 2102.09 147.341  32
  -1 -12  -1 2171.06 349.881   3
  -1 -12  -1 2115.18 213.482   8
  -1 -12  -1 2002.17 155.486  35
  -1 -12  -1 2292.43 471.489   1
   1  12   2 1720.80 162.929  16
  -1 -12  -2 1266.20 144.117  35
  -1 -12  -2 1640.25 444.901   1
  -1 -12  -2 1359.82 181.385   8
  -1 -12  -2 1497.62 132.005  32
  -1 -12  -2 1312.62 323.725   3
  -1 -12  -3 5141.44 220.740  35
  -1 -12  -3 4868.11 392.015   3
  -1 -12  -3 4383.67 247.279   8
  -1 -12  -3 4748.27 217.154  21
  -1 -12  -3 5030.56 222.111  32
  -1 -12  -4 1501.40 310.912   3
   1  12   4 1698.89 154.198  16
  -1 -12  -4 1609.30 134.977  21
  -1 -12  -4 1439.21 143.588  35
  -1 -12  -4 1561.58 153.905   8
   1  12   5 1970.24 158.816  16
  -1 -12  -5 2164.42 142.396  32
  -1 -12  -5 2087.16 144.024  21
  -1 -12  -5 1946.44 188.054   9
  -1 -12  -5 2021.07 150.717  35
  -1 -12  -6 15622.1 552.735  32
  -1 -12  -6 15855.8 549.207  21
  -1 -12  -6 15809.8 571.466   9
   1  12   6 14543.3 553.735  16
  -1 -12  -6 14947.7 547.610  35
  -1 -12  -7 6109.39 237.941  32
  -1 -12  -7 5339.35 232.949  21
  -1 -12  -7 4838.71 397.136   3
   1  12   7 5524.67 457.631   5
  -1 -12  -7 5181.95 271.226   9
   1  12   7 5647.38 238.144  16
   1  12   8 6474.08 262.055  16
  -1 -12  -8 6394.39 263.776  32
  -1 -12  -8 6926.57 422.420   3
  -1 -12  -9 1613.12 131.626  32
  -1 -12  -9 1644.65 146.111  35
   1  12  10 11795.9 570.373   5
  -1 -12 -10 10724.8 377.573  21
  -1 -12 -10 10807.4 381.473  35
  -1 -12 -11 3620.06 179.898  21
  -1 -12 -11 3294.21 174.238  26
   1  12  11 3563.94 406.728   5
  -1 -12 -11 3439.24 186.720  35
  -1 -12 -12 13152.8 457.927  21
  -1 -12 -12 12321.0 458.140  26
  -1 -12 -12 11426.7 547.770   2
  -1 -12 -12 12316.7 459.952  35
  -1 -12 -13 1105.56 150.315  14
  -1 -12 -13 1414.61 137.386  21
  -1 -12 -13 974.270 134.247  26
   1  12  13 1233.51 172.017  20
  -1 -12 -13 861.755 144.900  35
  -1 -12 -14 580.856 143.491  14
  -1 -12 -14 368.129 134.927  35
  -1 -12 -14 512.374 131.062  26
  -1 -12 -14 470.883 132.355  21
  -1 -12 -15 1223.36 133.530  21
  -1 -12 -15 1340.38 114.915  30
  -1 -12 -15 1345.87 152.039  14
  -1 -12 -15 1285.14 134.191  26
  -1 -12 -16 1393.59 132.641  21
  -1 -12 -16 1446.83 135.517  26
  -1 -12 -17 2365.02 156.638  14
  -1 -12 -17 2307.82 151.411  26
  -1 -12 -17 2549.92 189.773  10
  -1 -12 -18 229.662 110.878  26
  -1 -12 -18 179.123 147.550  33
  -1 -12 -18 192.753 147.978  10
  -1 -12 -19 1198.91 142.450  33
  -1 -12 -19 1656.38 126.639  17
  -1 -12 -19 1630.30 116.601  26
  -1 -12 -19 1401.90 144.513  10
  -1 -12 -20-21.7686 104.415  33
  -1 -12 -20 154.009 74.1928  22
  -1 -12 -20 150.855 85.4924  26
  -1 -12 -20 194.265 92.2587  17
  -1 -12 -20 239.157 107.865  10
  -1 -12 -21 873.273 76.8617  17
  -1 -12 -21 781.035 82.3486  33
  -1 -12 -21 841.038 88.4804  10
  -1 -13   9-4.33349 53.1981  29
  -1 -13   9 21.1568 68.1230  23
  -1 -13   8 12.6104 85.0048  29
  -1 -13   8 42.5989 91.6360  23
  -1 -13   7-3.72028 109.767  29
   1  13  -7-131.780 78.2537  24
  -1 -13   6 175.208 127.089  29
  -1 -13   5 36.7958 141.432  29
   1  13  -5-39.8639 105.988  16
  -1 -13   4 394.284 144.050  29
   1  13  -4 244.121 128.888  16
  -1 -13   3 200.416 149.508  29
  -1 -13   3-83.8470 209.245   8
   1  13  -3 85.3583 145.618  16
  -1 -13   3-25.2283 122.297  32
   1  13  -2 1368.04 163.403  16
  -1 -13   2 1115.74 459.946   1
  -1 -13   2 1217.23 215.620   8
  -1 -13   2 824.503 364.322   3
  -1 -13   2 1209.82 141.897  32
  -1 -13   1 13.3268 200.474   8
  -1 -13   1 121.153 138.249  32
  -1 -13   1 565.553 458.397   1
  -1 -13   1-201.843 353.557   3
   1  13  -1 161.601 164.693  16
  -1 -13   0 990.930 208.686   8
  -1 -13   0 749.021 461.708   1
  -1 -13   0 854.693 140.460  32
   1  13   0 857.740 171.729  16
  -1 -13   0 749.323 354.131   3
  -1 -13  -1 316.009 139.130  32
  -1 -13  -1 593.850 193.144   8
  -1 -13  -1 620.844 140.962  35
  -1 -13  -1 557.522 347.482   3
   1  13   2 234.785 161.615  16
  -1 -13  -2 362.820 178.612   8
  -1 -13  -2 140.053 132.454  32
  -1 -13  -2 36.4304 142.174  35
  -1 -13  -2 23.6300 333.584   3
  -1 -13  -3 4520.93 213.220  35
   1  13   3 4505.93 227.383  16
  -1 -13  -3 4252.27 210.316  32
  -1 -13  -3 3836.74 240.287   8
  -1 -13  -3 4006.07 393.259   3
  -1 -13  -4 22.7521 138.524  35
  -1 -13  -4 37.2216 129.663  21
   1  13   4-113.284 152.066  16
  -1 -13  -4 147.694 320.436   3
   1  13   5 2563.51 182.007  16
  -1 -13  -5 2904.66 172.956  35
   1  13   5 2596.67 427.918   5
  -1 -13  -5 2868.60 169.236  21
   1  13   6 2151.57 167.406  16
  -1 -13  -6 2167.10 164.289  35
  -1 -13  -6 2173.06 156.959  32
  -1 -13  -6 2387.60 201.249   9
   1  13   6 2180.52 434.733   5
  -1 -13  -6 2090.08 133.558  22
  -1 -13  -6 2397.45 156.852  21
   1  13   7 6769.45 276.034  16
  -1 -13  -7 6128.18 274.626  35
  -1 -13  -7 6751.03 274.156  32
  -1 -13  -7 6521.91 271.952  21
   1  13   7 7511.12 522.130   5
  -1 -13  -7 7343.06 312.351   9
   1  13   8 655.707 419.599   5
  -1 -13  -8 876.209 133.885  21
  -1 -13  -8 896.451 327.519   3
  -1 -13  -8 954.862 131.901  32
   1  13   8 1001.55 136.218  16
  -1 -13  -9 4106.76 193.549  32
  -1 -13  -9 3850.80 202.886  35
  -1 -13 -10 4164.39 201.598  32
  -1 -13 -10 4470.24 212.305  35
  -1 -13 -11 81.5373 146.096  35
  -1 -13 -11 28.0543 133.394  21
   1  13  11 314.087 418.670   5
  -1 -13 -12 10071.1 377.758  21
  -1 -13 -12 9808.15 380.841  35
  -1 -13 -13-85.6986 152.496  14
  -1 -13 -13 134.055 133.096  21
   1  13  13-7.27310 164.941  20
  -1 -13 -13-77.7136 141.321  35
  -1 -13 -13 22.6366 133.126  26
  -1 -13 -14 2176.35 160.700  35
  -1 -13 -14 2164.27 154.530  21
  -1 -13 -14 2134.17 170.395  14
   1  13  14 2003.32 176.309  20
  -1 -13 -14 2108.80 153.949  26
  -1 -13 -15 1663.19 160.842  14
  -1 -13 -15 1454.95 140.203  21
  -1 -13 -15 1282.48 139.899  35
  -1 -13 -15 1684.20 166.089  10
  -1 -13 -15 1561.98 142.126  26
  -1 -13 -16 2242.23 149.223  26
  -1 -13 -16 2125.57 144.224  21
  -1 -13 -16 2155.68 163.208  14
  -1 -13 -17 487.426 118.639  26
  -1 -13 -17 564.674 128.251  14
  -1 -13 -17 317.829 105.822  21
  -1 -13 -18 971.836 115.938  26
  -1 -13 -18 1058.09 144.851  10
  -1 -13 -19 2893.03 161.104  10
  -1 -13 -19 2653.78 163.025  33
  -1 -13 -19 2903.01 144.851  17
  -1 -13 -19 2791.24 141.730  26
  -1 -13 -20 109.983 99.0334  10
  -1 -13 -20 10.5006 81.8548  17
  -1 -13 -20 1.44310 73.8032  22
  -1 -13 -20 98.9075 101.874  33
  -1 -13 -21 1320.48 87.6072  10
  -1 -13 -21 1158.94 71.8582  17
  -1 -14   7 59.7887 84.5591  29
  -1 -14   7 34.7188 87.4790  23
   1  14  -6 3.24202 78.9023  24
  -1 -14   6 68.0727 104.920  29
  -1 -14   5-176.590 128.945  29
   1  14  -4 306.476 113.784  16
  -1 -14   4 130.384 144.547  29
   1  14  -3-16.5124 132.403  16
  -1 -14   3 152.921 110.205  32
  -1 -14   3-69.4691 146.121  29
  -1 -14   2 837.239 132.162  32
   1  14  -2 683.627 146.307  16
  -1 -14   1-1.82382 134.610  32
   1  14  -1 152.278 154.303  16
  -1 -14   1 302.627 193.246   8
  -1 -14   1 201.740 338.768   3
  -1 -14   0 795.907 193.542   8
  -1 -14   0 612.474 151.647  29
  -1 -14   0 334.625 344.542   3
   1  14   0 685.353 164.629  16
  -1 -14   0 594.573 147.792  32
  -1 -14  -1 943.484 351.103   3
  -1 -14  -1 631.796 151.692  32
  -1 -14  -1 495.921 189.734   8
  -1 -14  -1 607.955 144.366  35
   1  14   2 483.409 170.213  16
  -1 -14  -2 479.038 143.472  32
  -1 -14  -2 384.504 148.498  35
  -1 -14  -2 745.867 340.644   3
  -1 -14  -3 1173.73 154.776  32
   1  14   3 1352.12 174.690  16
  -1 -14  -3 760.926 339.752   3
  -1 -14  -3 1157.19 158.838  35
  -1 -14  -4 233.299 134.144  32
  -1 -14  -4-30.1404 328.614   3
  -1 -14  -4 63.6443 150.410  35
   1  14   4 136.504 159.938  16
   1  14   5 3783.96 483.083   5
  -1 -14  -5 3516.07 200.939  35
  -1 -14  -5 3248.04 193.554  21
  -1 -14  -5 3342.10 393.297   3
   1  14   5 3166.99 207.125  16
  -1 -14  -6 24.8221 106.606  22
  -1 -14  -6 243.360 137.076  32
  -1 -14  -6-26.3405 147.848  35
  -1 -14  -6 149.552 140.740  21
   1  14   6 242.499 149.777  16
   1  14   7 4247.23 493.551   5
  -1 -14  -7 3694.51 201.291  35
  -1 -14  -7 3844.16 177.630  22
  -1 -14  -7 3372.06 197.460  21
   1  14   7 3819.78 201.885  16
  -1 -14  -7 3787.72 198.326  32
   1  14   8 41.7010 460.780   5
   1  14   8-9.31275 141.517  16
  -1 -14  -8-101.909 336.462   3
  -1 -14  -8 9.03558 133.195  32
  -1 -14  -8-35.1638 139.414  21
  -1 -14  -8 1.36070 115.422  22
  -1 -14  -9 2517.36 174.129  21
   1  14   9 2425.65 169.754  16
  -1 -14  -9 2869.70 169.964  32
   1  14   9 3092.64 464.152   5
  -1 -14 -10 1378.38 143.284  32
  -1 -14 -10 1546.77 159.060  35
   1  14  10 1545.67 433.659   5
  -1 -14 -11 4403.07 215.053  32
  -1 -14 -11 4815.67 228.812  21
  -1 -14 -11 5190.37 231.333  35
   1  14  12 3721.91 244.943  20
  -1 -14 -12 3944.88 205.652  35
  -1 -14 -12 3817.14 201.493  21
  -1 -14 -13 372.190 138.669  21
   1  14  13 169.950 175.812  20
  -1 -14 -13 255.893 154.393  14
  -1 -14 -13 317.225 144.346  35
  -1 -14 -14 3990.46 197.247  21
   1  14  14 3629.98 217.038  20
  -1 -14 -14 3652.21 198.379  35
  -1 -14 -14 3831.10 207.774  14
  -1 -14 -15 306.650 130.105  35
  -1 -14 -15 402.952 144.303  10
  -1 -14 -15 322.385 130.236  21
  -1 -14 -15 451.920 148.824  14
  -1 -14 -16 1691.70 152.058  10
  -1 -14 -16 1768.63 135.599  21
  -1 -14 -16 1762.73 150.374  14
  -1 -14 -16 1305.55 127.858  35
  -1 -14 -17-45.7605 123.102  14
  -1 -14 -17-16.8039 104.935  21
  -1 -14 -17 100.292 146.948  33
  -1 -14 -18 2437.67 146.653  14
  -1 -14 -19 1804.62 115.907  17
  -1 -14 -19 2296.71 119.742  22
  -1 -14 -20 435.337 99.6902  33
  -1 -14 -20 503.093 90.8059  10
  -1 -14 -20 515.562 75.0985  22
  -1 -14 -21 705.290 75.9773  33
  -1 -15   6 101.995 83.4312  29
   1  15  -5 113.973 77.8096  24
  -1 -15   5 187.960 105.035  29
   1  15  -4-15.1516 90.6705  16
  -1 -15   4 186.768 119.455  29
   1  15  -3-71.8810 113.690  16
  -1 -15   3 37.7854 133.902  29
   1  15  -2 285.705 132.729  16
  -1 -15   2 245.376 116.306  32
   1  15  -1-173.508 142.003  16
  -1 -15   1 13.6970 128.396  32
   1  15   0-6.48863 157.375  16
  -1 -15   0 72.5973 139.671  32
  -1 -15   0 205.637 138.886  29
  -1 -15  -1 224.280 136.637  29
  -1 -15  -1 308.526 336.552   3
  -1 -15  -1 22.9274 143.709  32
  -1 -15  -2 475.093 150.209  32
  -1 -15  -2 566.944 331.986   3
  -1 -15  -2 173.382 145.844  35
   1  15   2 639.695 172.546  16
  -1 -15  -3 608.601 155.074  35
  -1 -15  -3 670.196 153.441  32
  -1 -15  -3 711.597 340.960   3
   1  15   3 783.393 171.797  16
   1  15   3 1131.22 430.828   5
  -1 -15  -4 575.291 158.630  35
   1  15   4 580.009 170.119  16
  -1 -15  -4 364.696 149.424  32
   1  15   4 236.284 439.737   5
  -1 -15  -4 604.288 346.373   3
   1  15   5 1102.98 167.887  16
  -1 -15  -5 1254.98 167.623  35
   1  15   5 1382.18 460.032   5
  -1 -15  -5 1069.41 353.337   3
   1  15   6-2.81855 154.976  16
  -1 -15  -6 86.7062 136.297  32
   1  15   6 208.203 468.052   5
  -1 -15  -6 48.9893 154.958  35
  -1 -15  -6 9.25142 143.757  21
   1  15   7 1303.36 157.675  16
   1  15   7 1700.68 493.499   5
  -1 -15  -7 1285.30 167.852  35
  -1 -15  -7 1321.67 121.758  22
  -1 -15  -7 1223.42 152.685  32
  -1 -15  -7 1073.79 156.834  21
  -1 -15  -8-52.6058 137.041  32
  -1 -15  -8-70.8093 149.802  21
  -1 -15  -8-174.505 344.254   3
   1  15   8 39.1896 467.108   5
  -1 -15  -8 45.0951 114.497  22
  -1 -15  -8 70.1416 152.500  35
   1  15   8 90.2257 146.593  16
   1  15   9 1000.24 143.113  16
  -1 -15  -9 1352.12 129.733  22
  -1 -15  -9 1166.59 157.599  21
  -1 -15  -9 1192.13 146.064  32
  -1 -15 -10 468.022 145.805  21
   1  15  10 613.510 454.396   5
  -1 -15 -10 378.894 133.990  32
  -1 -15 -11 6227.69 258.355  35
  -1 -15 -11 6398.04 244.813  32
   1  15  12 1082.98 194.468  20
  -1 -15 -12 1024.48 148.972  21
  -1 -15 -12 936.971 155.659  35
  -1 -15 -12 773.869 122.183  32
  -1 -15 -13 584.578 149.416  14
  -1 -15 -13 1034.80 141.918  21
   1  15  13 729.798 180.034  20
  -1 -15 -13 1115.77 152.661  35
  -1 -15 -14 3364.61 199.278  14
  -1 -15 -14 3413.34 189.570  35
   1  15  14 3522.58 211.252  20
  -1 -15 -14 3505.69 187.659  21
  -1 -15 -15 180.015 130.503  10
  -1 -15 -15 251.066 128.889  35
   1  15  15 251.021 142.848  20
  -1 -15 -15 99.7934 127.703  21
  -1 -15 -15 140.416 133.827  14
  -1 -15 -16 992.595 132.885  10
  -1 -15 -16 1160.63 152.254  33
  -1 -15 -16 1145.45 125.730  21
  -1 -15 -16 817.907 120.273  35
  -1 -15 -16 1042.73 137.362  14
  -1 -15 -17 30.9840 119.438  10
  -1 -15 -17 52.6728 136.131  33
  -1 -15 -17-19.7552 110.873  14
  -1 -15 -17 96.4695 101.621  21
  -1 -15 -18 4162.73 188.134  33
  -1 -15 -18 4097.94 167.915  22
  -1 -15 -19 585.266 88.2012  22
  -1 -15 -20 931.972 76.0420  22
  -1 -16   5-58.9038 77.9640  29
  -1 -16   5 86.7654 73.8590  23
  -1 -16   4 119.107 98.3724  29
  -1 -16   3 47.4535 110.796  29
   1  16  -3 111.064 88.7771  16
   1  16  -2 81.5023 105.648  16
  -1 -16   2 71.6717 97.2211  32
   1  16  -1-125.511 128.304  16
  -1 -16   1 40.4514 114.903  32
  -1 -16   0 121.052 136.938  29
   1  16   0 382.971 146.390  16
  -1 -16   0 102.801 129.398  32
   1  16   1-9.59971 134.427  20
  -1 -16  -1 68.4595 138.660  32
  -1 -16  -1-20.0638 133.322  29
  -1 -16  -2 184.961 144.003  32
  -1 -16  -2 154.035 131.929  29
  -1 -16  -3 90.6614 144.659  35
  -1 -16  -3 133.860 148.237  32
   1  16   3 156.102 159.509  16
  -1 -16  -3 232.662 129.179  29
   1  16   4 289.370 163.509  16
  -1 -16  -4 479.471 152.946  35
  -1 -16  -4 286.859 146.095  32
   1  16   5 290.796 453.002   5
  -1 -16  -5 325.858 338.269   3
   1  16   5 375.339 157.209  16
  -1 -16  -5 182.838 158.530  35
   1  16   6 578.229 155.533  16
  -1 -16  -6 429.253 162.231  35
   1  16   6 198.829 462.623   5
  -1 -16  -7 650.903 163.733  35
  -1 -16  -7 310.098 143.906  32
   1  16   7 88.3658 468.425   5
   1  16   7 442.113 153.179  16
  -1 -16  -8-154.429 336.192   3
   1  16   8 93.1054 143.499  16
  -1 -16  -8 25.9892 107.788  22
  -1 -16  -8 73.2705 145.669  21
  -1 -16  -8 13.5766 156.441  35
  -1 -16  -8 62.0963 134.727  32
   1  16   8 123.917 468.706   5
   1  16   9 686.842 141.132  16
  -1 -16  -9 735.490 118.951  22
  -1 -16  -9 561.434 153.714  21
  -1 -16  -9 672.985 160.232  35
   1  16   9 453.921 469.936   5
  -1 -16  -9 510.201 139.384  32
   1  16  10 537.070 456.079   5
  -1 -16 -10 212.489 145.559  21
   1  16  10 62.1723 126.806  16
  -1 -16 -10 132.023 119.385  22
  -1 -16 -10 23.4375 132.109  32
  -1 -16 -11 4330.78 223.701  35
  -1 -16 -11 4577.47 205.982  32
  -1 -16 -11 4605.91 202.804  33
   1  16  11 5213.08 268.623  20
  -1 -16 -11 5248.18 204.638  22
  -1 -16 -12-12.5912 127.614  33
  -1 -16 -12 239.038 111.952  32
  -1 -16 -12 68.1367 121.528  22
  -1 -16 -12 78.8700 149.306  35
   1  16  12 55.0083 189.017  20
  -1 -16 -13 2302.81 167.207  33
  -1 -16 -13 2341.31 173.191  14
  -1 -16 -13 2676.08 175.160  21
  -1 -16 -13 2879.60 157.380  22
  -1 -16 -13 2686.09 176.834  35
   1  16  13 2739.63 212.839  20
  -1 -16 -14 859.603 135.469  21
   1  16  14 983.401 165.480  20
  -1 -16 -14 888.280 138.937  33
  -1 -16 -14 1120.96 124.851  10
  -1 -16 -14 846.984 141.151  35
  -1 -16 -14 793.448 141.959  14
   1  16  15 421.021 142.439  20
  -1 -16 -15 495.669 127.257  21
  -1 -16 -15 401.933 132.572  33
  -1 -16 -15 456.871 129.022  14
  -1 -16 -15 511.740 117.772  10
  -1 -16 -15 365.251 125.901  35
  -1 -16 -16 1098.11 137.944  33
  -1 -16 -16 818.678 116.404  35
  -1 -16 -16 1200.83 122.134  10
  -1 -16 -16 939.478 122.518  14
  -1 -16 -16 1104.22 121.336  21
  -1 -16 -16 1105.77 116.754  22
  -1 -16 -17 259.117 101.217  22
  -1 -16 -17 175.164 100.258  14
  -1 -16 -17 303.177 124.619  33
  -1 -16 -17 233.913 105.600  10
  -1 -16 -18 1957.35 123.329  14
  -1 -16 -18 2415.51 133.766  10
  -1 -16 -19 68.6462 84.4912  10
  -1 -16 -19-83.2653 76.0635  22
  -1 -16 -19 84.0576 95.6097  33
  -1 -16 -20 1002.39 70.7159  22
  -1 -17   3 37.5594 85.2048  29
   1  17  -2 11.9474 82.6092  16
  -1 -17   1 19.3727 95.5859  32
   1  17  -1 180.489 104.665  16
  -1 -17   0 114.594 115.193  32
  -1 -17   0 56.8735 117.225  29
   1  17   0 47.8664 116.348  16
  -1 -17  -1 5.50598 126.492  32
  -1 -17  -1 270.820 120.851  29
  -1 -17  -2 307.596 136.638  32
  -1 -17  -2 197.188 122.910  29
   1  17   2 228.422 132.725  20
   1  17   3 157.129 153.745  16
   1  17   3-11.5703 146.946  20
  -1 -17  -3-40.9138 140.100  32
  -1 -17  -3-0.89998 116.771  29
   1  17   4 272.477 153.112  16
  -1 -17  -4 100.091 141.022  32
  -1 -17  -4 270.381 115.324  29
  -1 -17  -4 99.6235 141.749  35
   1  17   5 202.554 151.745  16
  -1 -17  -5 98.9542 143.479  32
  -1 -17  -5 156.476 149.094  35
  -1 -17  -5 79.3678 112.636  29
  -1 -17  -6 839.620 157.535  35
  -1 -17  -6 621.143 111.246  29
   1  17   6 861.742 150.526  16
   1  17   7 139.657 141.702  16
  -1 -17  -7 17.7629 156.583  35
  -1 -17  -7-30.8684 97.0878  29
  -1 -17  -7 136.905 138.574  32
  -1 -17  -8 134.383 98.2668  22
  -1 -17  -8 198.044 156.703  35
   1  17   8 127.015 135.785  16
  -1 -17  -8 120.302 132.453  32
  -1 -17  -9 159.161 106.453  22
  -1 -17  -9 178.362 155.543  35
  -1 -17  -9 320.330 129.641  32
   1  17   9 280.119 127.995  16
  -1 -17 -10 123.075 147.156  21
   1  17  10 110.211 188.552  20
  -1 -17 -10 243.477 109.398  22
  -1 -17 -10 269.719 126.671  32
   1  17  10 141.065 122.041  16
  -1 -17 -11 723.738 123.590  31
  -1 -17 -11 1319.33 129.607  32
  -1 -17 -11 1113.95 149.745  21
   1  17  11 1166.33 193.843  20
  -1 -17 -11 1181.97 121.378  22
  -1 -17 -12 56.7122 109.088  32
  -1 -17 -12-92.1976 117.165  33
  -1 -17 -12 12.2046 112.515  22
  -1 -17 -12-224.322 143.433  35
   1  17  12-192.395 174.483  20
  -1 -17 -13 2386.82 140.478  10
  -1 -17 -13 2407.06 152.928  33
  -1 -17 -13 2365.66 159.139  14
  -1 -17 -13 2793.43 148.839  22
  -1 -17 -13 2365.99 167.218  35
   1  17  13 2520.89 201.836  20
   1  17  14 5.47257 152.442  20
  -1 -17 -14 175.083 122.956  21
  -1 -17 -14-86.5101 117.884  14
  -1 -17 -14-9.67711 118.402  33
  -1 -17 -14-18.3433 128.524  35
  -1 -17 -14 32.7154 98.3568  10
  -1 -17 -14-62.7009 108.202  22
  -1 -17 -15 795.315 116.555  21
   1  17  15 783.469 137.749  20
  -1 -17 -15 729.751 116.789  14
  -1 -17 -15 479.811 121.355  33
  -1 -17 -15 907.357 123.369  35
  -1 -17 -15 717.682 106.848  10
  -1 -17 -15 793.435 109.661  22
   1  17  16 340.268 113.409  20
  -1 -17 -16 226.573 114.803  33
  -1 -17 -16 339.386 106.231  35
  -1 -17 -16 505.855 96.9766  10
  -1 -17 -16 400.016 102.114  14
  -1 -17 -16 506.547 100.407  22
  -1 -17 -17 355.018 90.0598  22
  -1 -17 -17 353.454 91.7947  14
  -1 -17 -17 279.229 93.5389  10
  -1 -17 -17 208.674 106.987  33
  -1 -17 -18 1243.33 88.7036  22
  -1 -17 -18 971.201 90.7881  10
  -1 -17 -18 1076.17 104.888  33
  -1 -17 -19 166.292 67.7661  10
  -1 -17 -19 196.103 82.4195  33
  -1 -18   2 27.6010 58.8373  23
  -1 -18   1-14.7506 62.0050  32
  -1 -18   1 31.2082 84.9851  29
   1  18  -1 44.7228 76.0179  16
  -1 -18   0-10.2996 88.2585  32
  -1 -18   0 107.946 96.8893  29
   1  18   0 81.5080 95.4791  16
  -1 -18  -1 189.524 107.120  32
  -1 -18  -1 40.8263 107.371  29
   1  18   1 27.3017 110.177  16
  -1 -18  -2 181.548 120.726  32
  -1 -18  -2 234.548 111.449  29
   1  18   3 162.618 132.370  16
  -1 -18  -3 124.079 127.854  32
  -1 -18  -3 116.837 107.130  29
   1  18   3-2.73536 122.325  20
   1  18   4 428.007 135.567  16
  -1 -18  -4 194.096 131.346  32
  -1 -18  -4 225.574 106.215  29
   1  18   4 170.968 139.584  20
   1  18   5 119.708 136.518  16
   1  18   5 82.2823 152.022  20
  -1 -18  -5-137.190 101.734  29
  -1 -18  -5 76.8925 135.136  32
   1  18   6 332.805 137.055  16
  -1 -18  -6 379.437 141.619  35
  -1 -18  -6 265.864 96.0624  29
   1  18   6 192.660 162.162  20
  -1 -18  -7 88.4326 130.578  32
   1  18   7 126.424 132.837  16
   1  18   7 44.4812 171.348  20
  -1 -18  -7 4.55857 89.8467  29
  -1 -18  -7 34.9235 144.649  35
  -1 -18  -8 406.339 149.264  35
  -1 -18  -8 442.505 130.285  32
   1  18   8 446.693 127.593  16
  -1 -18  -9-90.5669 148.393  35
  -1 -18  -9-15.3901 123.615  32
   1  18   9 19.6686 118.531  16
   1  18  10 794.029 182.979  20
   1  18  10 569.562 116.267  16
  -1 -18 -10 710.770 149.850  35
  -1 -18 -10 715.917 102.039  22
  -1 -18 -10 346.056 115.730  31
  -1 -18 -10 653.820 120.999  32
   1  18  11 19.6617 171.688  20
  -1 -18 -11 70.7541 101.231  22
  -1 -18 -11 147.250 111.673  32
   1  18  12 119.385 163.136  20
  -1 -18 -12-51.6585 97.5903  32
  -1 -18 -12-59.0502 132.604  35
  -1 -18 -12 216.405 99.7285  22
   1  18  13 860.303 157.111  20
  -1 -18 -13 624.805 102.216  33
  -1 -18 -13 826.253 130.631  35
  -1 -18 -13 596.211 103.886  22
  -1 -18 -13 521.452 117.392  14
   1  18  14 155.037 137.563  20
  -1 -18 -14-185.368 104.870  14
  -1 -18 -14 28.9069 97.6120  33
  -1 -18 -14 164.734 116.530  35
  -1 -18 -14-0.51322 95.3328  22
   1  18  15 654.106 127.428  20
  -1 -18 -15 531.524 101.953  14
  -1 -18 -15 597.542 111.729  35
  -1 -18 -15 705.424 86.3949  10
  -1 -18 -15 810.057 97.3565  22
   1  18  16 88.1713 101.251  20
  -1 -18 -16-74.1615 92.7469  33
  -1 -18 -16-82.9923 93.7785  35
  -1 -18 -16 29.8892 78.6669  10
  -1 -18 -16-101.658 83.6904  14
  -1 -18 -16 98.2880 86.0784  22
  -1 -18 -17 467.130 78.9656  22
  -1 -18 -17 245.826 74.1011  14
  -1 -18 -17 345.566 74.0526  10
  -1 -18 -17 261.791 87.4986  33
  -1 -18 -18 88.5505 62.3643  10
  -1 -18 -18 122.804 66.5510  22
  -1 -18 -18 134.981 77.1358  33
  -1 -19   0-68.2151 67.4323  29
   1  19   0-3.97083 63.8873  16
  -1 -19  -1 55.0188 76.0760  32
  -1 -19  -1-25.6536 79.0437  29
   1  19   1 149.272 80.9944  16
  -1 -19  -2 166.170 95.1245  32
  -1 -19  -2 24.9268 85.2331  29
  -1 -19  -3 136.240 105.840  32
  -1 -19  -3 54.7606 89.9508  29
   1  19   3 120.989 107.305  16
   1  19   4 21.5925 115.882  16
  -1 -19  -4 119.226 115.127  32
  -1 -19  -4 133.584 89.3351  29
   1  19   4-43.7784 107.530  20
   1  19   5 294.226 115.226  16
  -1 -19  -5 175.449 120.541  32
   1  19   5 250.296 128.793  20
  -1 -19  -5 162.925 87.7288  29
   1  19   6-82.6334 116.650  16
  -1 -19  -6 9.29908 79.0839  29
   1  19   6-109.202 138.709  20
   1  19   7 256.759 113.364  16
   1  19   7 71.3622 145.325  20
  -1 -19  -7 141.902 127.477  35
   1  19   8 135.216 110.523  16
  -1 -19  -8 265.994 132.300  35
  -1 -19  -8 132.717 114.193  32
   1  19   8 236.400 153.379  20
   1  19   9 69.7782 104.981  16
  -1 -19  -9 59.2400 132.462  35
  -1 -19  -9-1.39354 111.733  32
  -1 -19  -9 6.41252 102.078  31
  -1 -19 -10 429.202 109.108  32
   1  19  10 414.515 157.047  20
   1  19  10 509.290 99.1944  16
  -1 -19 -10 434.751 134.515  35
  -1 -19 -11-75.4526 97.7872  32
   1  19  11-6.68264 147.075  20
  -1 -19 -11-0.41729 80.8421  22
  -1 -19 -12 308.628 90.2744  32
  -1 -19 -12 220.087 97.0171  14
  -1 -19 -12 335.230 85.7475  22
  -1 -19 -13-132.824 94.0768  14
  -1 -19 -13 178.760 113.243  35
  -1 -19 -13 83.4602 83.9770  22
   1  19  13-17.1833 135.626  20
  -1 -19 -14-112.995 87.4744  14
  -1 -19 -14-23.1011 102.519  35
  -1 -19 -14-28.1751 83.8894  22
   1  19  14 42.3275 121.888  20
  -1 -19 -15 138.488 77.0088  33
  -1 -19 -15 275.226 79.3791  14
  -1 -19 -15 326.842 94.5814  35
   1  19  15 425.336 107.029  20
  -1 -19 -15 481.434 78.7861  22
  -1 -19 -16-99.4124 70.1212  33
  -1 -19 -16-105.416 71.8427  22
   1  19  16 71.7985 83.6666  20
  -1 -19 -16 6.90705 68.1332  14
  -1 -19 -17 264.020 57.3493  14
  -1 -19 -17 460.247 65.2457  22
  -1 -19 -17 318.846 65.5611  33
   1  20   3 102.289 76.4054  16
  -1 -20  -3-9.71871 58.9193  29
  -1 -20  -3 47.0751 76.5188  32
   1  20   4 94.0720 84.5294  16
  -1 -20  -4 12.9658 88.4525  32
   1  20   5 92.3444 90.9169  16
  -1 -20  -5 150.807 96.6131  32
   1  20   6 92.2284 91.4675  16
   1  20   6 31.5351 108.013  20
   1  20   7 79.6257 92.9581  16
   1  20   7 15.9401 112.955  20
   1  20   8 83.4116 89.5067  16
  -1 -20  -8 83.9519 98.7669  32
   1  20   8 70.0777 122.845  20
  -1 -20  -8-108.035 85.9519  31
   1  20   9 39.7989 85.3815  16
  -1 -20  -9-13.8970 94.1627  32
   1  20  10 183.543 77.0769  16
  -1 -20 -10 193.776 90.3684  32
  -1 -20 -10 137.054 111.333  35
  -1 -20 -11 80.5531 108.267  35
   1  20  11 114.245 125.606  20
  -1 -20 -11-35.5168 80.7658  14
  -1 -20 -11 175.798 82.7129  32
  -1 -20 -12 207.670 78.7307  14
   1  20  12 409.566 122.248  20
  -1 -20 -13-30.9664 72.3792  14
  -1 -20 -13-20.1575 63.1869  22
   1  20  13 39.6000 112.086  20
  -1 -20 -13 103.309 95.4653  35
  -1 -20 -14-52.5175 64.4449  14
  -1 -20 -14 15.3000 61.6629  22
   1  20  14 86.1740 100.280  20
  -1 -20 -14 97.8011 86.4908  35
  -1 -20 -15-0.69630 57.6264  14
   1  20  15 92.0218 85.6023  20
  -1 -20 -15 91.8278 58.6471  22
  -1 -20 -16-54.7931 51.5812  22
  -1 -20 -16-7.97472 46.0763  14
  -1 -21  -6-92.9610 72.4282  32
   1  21   6-59.1062 65.6381  16
  -1 -21  -6-12.7345 60.1358  31
   1  21   7 28.6725 65.7838  16
  -1 -21  -7 28.6805 58.5078  31
   1  21   7-24.2246 78.7505  20
   1  21   8 12.5218 65.2257  16
  -1 -21  -8 40.5215 76.5093  32
   1  21   8 89.2412 89.2180  20
   1  21   9 141.350 92.7213  20
  -1 -21  -9 122.795 73.9685  32
  -1 -21  -9-65.2921 57.2138  14
   1  21   9 22.5958 58.8816  16
  -1 -21 -10-71.5610 57.5434  14
  -1 -21 -10 12.2248 68.2769  32
  -1 -21 -11-22.1570 55.7588  14
  -1 -21 -11-3.88279 59.0021  32
   1  21  11 65.9269 93.0512  20
  -1 -21 -12 152.964 53.4132  14
   1  21  12 198.724 90.2069  20
  -1 -21 -13-20.1687 47.7721  14
   1  21  13 88.0679 82.2103  20
  -2  20  12-13.4368 75.9942  20
   2 -20 -12-7.03614 75.8446  35
  -2  20  11 80.5525 83.7875  20
   2 -20 -11-2.19613 83.5309  35
   2 -20 -10 10.4528 62.2350  32
   2 -20 -10 1.32809 87.1171  35
  -2  20   9-43.0713 89.7586  20
   2 -20  -9 31.1340 71.4052  32
   2 -20  -9 105.351 88.8810  35
   2 -20  -8 44.7343 86.7350  35
  -2  20   8 23.6109 89.1562  20
  -2  20   8 133.263 64.7660  16
   2 -20  -8-31.6612 78.2912  32
   2 -20  -7 5.76896 79.0541  35
   2 -20  -7 25.0661 82.5792  32
  -2  20   7-47.4467 70.3073  16
  -2  20   7-92.1552 83.9701  20
  -2  20   6 22.5286 72.0238  16
  -2  20   6 50.7198 74.3053  20
   2 -20  -5-80.5044 81.9607  32
  -2  20   5-22.5646 69.1925  16
   2 -20  -5-88.6682 60.8792  29
   2 -20  -4-73.8292 76.9760  32
  -2  20   4-58.7090 66.8932  16
   2 -20  -4 74.6878 60.6519  29
   2 -19 -14 82.8569 56.9516  10
  -2  19  14 160.919 77.4954  20
   2 -19 -14 238.224 77.3943  35
   2 -19 -14 49.2405 74.4189  21
   2 -19 -13 489.554 88.0167  21
  -2  19  13 241.834 92.6316  20
  -2  19  12-16.5916 103.650  20
   2 -19 -12 14.5574 92.1923  21
   2 -19 -11 217.926 103.737  35
   2 -19 -11 260.824 94.6741  21
  -2  19  11 237.011 111.721  20
   2 -19 -10 13.1319 97.8746  21
   2 -19 -10-51.7607 109.640  35
   2 -19 -10 86.3268 81.2201  32
  -2  19   9 157.005 80.9284  16
   2 -19  -9 54.2964 112.184  35
   2 -19  -9 48.1003 89.8508  32
  -2  19   8 388.297 89.3029  16
  -2  19   8 62.7272 115.654  20
   2 -19  -8 23.4408 111.833  35
   2 -19  -8 59.3095 97.0670  32
  -2  19   7 156.110 93.2951  16
  -2  19   7 29.2233 112.131  20
   2 -19  -7 15.4848 109.167  35
   2 -19  -7 64.4663 101.736  32
  -2  19   6 316.626 107.499  20
  -2  19   6 215.262 95.3654  16
   2 -19  -6 315.103 103.089  35
  -2  19   5-53.0429 95.9683  20
   2 -19  -5 83.7219 90.8252  35
  -2  19   5 60.9357 94.5871  16
   2 -19  -4 4.59730 101.963  32
  -2  19   4-13.9560 93.9891  16
   2 -19  -3 2.70487 84.8055  29
   2 -19  -3 91.2351 95.9886  32
  -2  19   3 66.5836 89.3305  16
   2 -19  -2-53.0078 82.1497  29
   2 -19  -2-41.0650 87.3043  32
   2 -19  -1 38.7535 72.1960  32
   2 -19  -1 1.34671 73.3263  29
   2 -18 -16 429.408 61.4475  10
   2 -18 -16 264.017 64.4305  33
   2 -18 -16 395.824 55.1947  22
   2 -18 -16 420.263 67.6556  21
   2 -18 -16 231.449 60.9212  35
  -2  18  15 284.513 78.8471  20
   2 -18 -15 165.376 72.4283  33
   2 -18 -15 158.094 80.6277  35
   2 -18 -15 155.895 70.5074  10
   2 -18 -15 81.2644 63.4440  22
   2 -18 -14 423.874 85.4795  33
   2 -18 -14 922.728 75.9237  22
  -2  18  14 607.235 103.760  20
   2 -18 -14 789.701 97.7826  35
   2 -18 -13 152.796 84.7175  33
   2 -18 -13 204.389 74.4237  22
   2 -18 -13 138.902 103.447  35
  -2  18  13 245.180 115.591  20
   2 -18 -13 262.582 103.053  21
   2 -18 -12 302.839 106.443  21
  -2  18  12 339.102 124.486  20
   2 -18 -12 277.718 75.4847  22
   2 -18 -11 537.194 118.365  21
  -2  18  11 597.769 139.059  20
   2 -18 -11 538.606 122.544  35
   2 -18 -11 355.439 87.9985  32
  -2  18  10-137.935 140.396  20
   2 -18 -10 122.522 118.720  21
   2 -18 -10 71.9081 124.786  35
   2 -18 -10-22.4801 95.6481  32
  -2  18   9 243.235 98.8978  16
   2 -18  -9 291.683 118.970  21
   2 -18  -9 315.587 129.398  35
   2 -18  -9 352.691 104.484  32
  -2  18   8 90.5143 108.014  16
   2 -18  -8-78.7994 113.947  21
   2 -18  -8-142.209 130.011  35
   2 -18  -8 84.2434 109.870  32
  -2  18   7 375.638 113.699  16
  -2  18   7 309.314 143.594  20
   2 -18  -7 361.972 130.229  35
   2 -18  -7 506.708 118.836  32
  -2  18   6-9.58579 116.093  16
  -2  18   6 26.9010 136.536  20
   2 -18  -6 47.1900 121.536  35
   2 -18  -6 2.16632 118.999  32
  -2  18   5 297.026 128.889  20
  -2  18   5 327.188 121.210  16
   2 -18  -5 191.081 118.007  35
  -2  18   4 60.0975 115.009  16
  -2  18   4 55.6025 116.364  20
   2 -18  -4 15.1363 123.455  32
   2 -18  -4 139.586 104.293  35
   2 -18  -3 79.9913 121.228  32
  -2  18   3 216.823 112.143  16
   2 -18  -2 115.061 111.670  32
   2 -18  -1 191.427 98.8691  29
   2 -18  -1-92.3153 100.669  32
  -2  18   0 12.6000 87.3777  16
   2 -18   0 31.1624 85.7110  32
   2 -18   1-8.17763 84.0339  29
  -2  18  -1 32.9059 71.0223  16
   2 -18   1-113.845 67.5262  32
   2 -18   2-15.9817 67.7533  29
   2 -17 -17 34.7137 62.0254  21
   2 -17 -17-7.87821 71.6147  33
   2 -17 -17-116.674 58.5049  22
   2 -17 -16 563.973 77.6659  35
   2 -17 -16 675.513 84.1557  21
   2 -17 -15-65.8617 92.4388  35
   2 -17 -15-5.25221 92.7168  21
  -2  17  15-41.2700 91.1608  20
   2 -17 -14 1701.99 122.348  35
  -2  17  14 1546.72 131.599  20
   2 -17 -13-152.416 113.875  35
   2 -17 -13-22.6804 113.393  21
  -2  17  13-81.7908 131.931  20
   2 -17 -12 944.028 129.338  21
  -2  17  12 852.111 150.467  20
   2 -17 -11 227.537 130.743  21
  -2  17  11 433.445 158.489  20
   2 -17 -11 404.633 93.2164  32
   2 -17 -10 327.637 141.165  35
   2 -17 -10 232.865 134.080  21
  -2  17  10 301.694 166.038  20
   2 -17 -10 210.614 104.527  32
   2 -17  -9 1050.23 150.933  35
  -2  17   9 834.927 119.222  16
   2 -17  -9 943.602 133.880  21
  -2  17   9 803.411 176.951  20
   2 -17  -9 896.342 121.036  32
   2 -17  -8-138.747 144.790  35
  -2  17   8-118.190 122.156  16
   2 -17  -8-22.4502 126.183  21
   2 -17  -8-293.815 120.635  32
   2 -17  -7 1059.71 151.341  35
  -2  17   7 1136.09 139.372  16
   2 -17  -7 962.320 132.514  21
  -2  17   7 1010.17 175.000  20
   2 -17  -7 1159.75 138.185  32
  -2  17   6-26.7413 133.471  16
   2 -17  -6 78.6096 119.934  21
  -2  17   6 4.73927 159.972  20
   2 -17  -6 57.7553 128.871  32
   2 -17  -6 10.7764 139.524  35
  -2  17   5 230.917 147.178  20
  -2  17   5 362.113 135.282  16
   2 -17  -5 192.249 134.338  35
  -2  17   4 152.242 132.541  16
  -2  17   4 213.227 141.706  20
   2 -17  -4-139.500 136.292  32
   2 -17  -4-63.5648 125.878  35
  -2  17   3 196.146 136.237  16
  -2  17   3 7.64283 129.523  20
   2 -17  -3 260.600 116.244  35
   2 -17  -3 258.894 135.380  32
   2 -17  -2 253.254 129.138  32
  -2  17   2 191.092 131.804  16
   2 -17  -1 83.2726 125.170  32
   2 -17   0 169.323 111.036  32
  -2  17   0 180.169 108.305  16
  -2  17  -1-16.5746 99.7556  16
   2 -17   1-23.1937 96.5793  32
   2 -17   1 41.3907 111.533  29
   2 -17   2 159.522 97.1027  29
  -2  17  -2 23.6645 82.8839  16
   2 -17   2 40.0953 75.8714  32
   2 -17   3-55.6080 84.4237  29
   2 -16 -18 183.687 72.7925  33
   2 -16 -17 278.435 73.9489  21
   2 -16 -17 6.56190 77.6584  10
   2 -16 -16 404.491 91.1013  21
   2 -16 -16 502.248 87.1408  35
   2 -16 -15 128.450 98.5101  21
  -2  16  15 268.494 103.843  20
   2 -16 -15 90.3339 102.259  35
  -2  16  14 1549.77 141.299  20
   2 -16 -14 1765.23 130.113  35
   2 -16 -13 292.202 123.248  35
  -2  16  13 515.105 141.243  20
   2 -16 -12 741.991 133.734  35
  -2  16  12 807.293 159.105  20
   2 -16 -12 798.509 134.091  21
   2 -16 -11 146.628 97.5812  32
  -2  16  11-49.0755 167.127  20
   2 -16 -11 38.5860 134.396  21
   2 -16 -10 192.653 110.999  32
   2 -16 -10 242.249 142.192  35
   2 -16 -10 8.19596 132.903  21
  -2  16  10 8.49153 175.723  20
  -2  16   9 1107.70 186.932  20
   2 -16  -9 1373.38 131.262  32
   2 -16  -9 1222.35 155.840  35
  -2  16   9 1199.30 131.912  16
   2 -16  -9 1187.02 147.868  21
   2 -16  -8 313.503 134.163  21
  -2  16   8 216.722 128.024  16
   2 -16  -8 494.414 127.177  32
   2 -16  -8 272.029 152.035  35
  -2  16   7 1596.55 154.814  16
   2 -16  -7 1588.13 154.602  21
   2 -16  -7 2049.84 152.484  32
   2 -16  -7 1748.91 167.432  35
  -2  16   6 225.941 147.115  16
   2 -16  -6 44.5285 138.931  32
  -2  16   6-20.1454 169.820  20
   2 -16  -6 166.159 131.989  21
   2 -16  -6 83.4816 148.309  35
  -2  16   5 494.372 148.075  16
  -2  16   5 355.467 168.482  20
   2 -16  -5 368.796 125.236  21
   2 -16  -5 439.568 145.451  35
  -2  16   4 21.9812 149.747  16
   2 -16  -4 47.8049 141.767  32
   2 -16  -4-3.23479 113.407  21
  -2  16   4-25.5844 153.497  20
   2 -16  -4-114.848 135.802  35
  -2  16   3 461.755 154.338  16
   2 -16  -3 431.361 148.746  32
  -2  16   3 371.804 150.941  20
   2 -16  -3 368.419 131.436  35
  -2  16   2 6.16549 152.794  16
   2 -16  -2-7.12305 143.477  32
  -2  16   2-94.7989 131.716  20
   2 -16  -2-69.1889 120.033  35
   2 -16  -1 463.939 140.936  32
  -2  16   0 204.193 137.540  16
   2 -16   0 223.465 130.462  32
  -2  16  -1 189.022 123.149  16
   2 -16   1 14.4109 118.272  32
  -2  16  -2 78.1568 107.202  16
   2 -16   2 112.166 103.011  32
  -2  16  -3 146.580 89.0287  16
   2 -16   3 62.7631 83.2723  32
   2 -16   3 125.435 107.316  29
   2 -16   4-37.7865 97.5244  29
   2 -16   5-64.2173 74.5601  29
  -2  16  -5-8.30803 78.1117  24
   2 -15 -18 58.6545 73.4205  10
   2 -15 -17 806.602 96.8112  10
   2 -15 -17 935.904 88.4919  21
   2 -15 -16 3.36618 95.6081  21
   2 -15 -16-47.0037 91.1892  35
   2 -15 -15 1283.46 120.467  35
   2 -15 -15 1358.82 121.568  21
  -2  15  15 1226.54 122.585  20
   2 -15 -14 821.737 124.536  21
  -2  15  14 819.617 138.964  20
   2 -15 -14 943.267 121.577  35
   2 -15 -14 682.392 92.2405  14
  -2  15  13 933.709 156.807  20
   2 -15 -13 893.399 131.911  35
   2 -15 -13 600.410 99.6174  14
  -2  15  12 151.398 161.777  20
   2 -15 -12 430.996 101.900  14
   2 -15 -12 464.221 133.647  35
  -2  15  11 407.905 181.218  20
   2 -15 -11 314.542 137.200  21
   2 -15 -11 467.001 106.671  32
   2 -15 -11 243.915 104.907  14
  -2  15  10 310.956 186.565  20
   2 -15 -10-42.7387 138.780  21
   2 -15 -10 274.544 108.933  14
   2 -15 -10-3.03992 114.542  32
  -2  15   9 248.110 489.945   5
  -2  15   9 211.049 126.565  16
   2 -15  -9 48.1694 139.568  21
  -2  15   9-102.418 184.743  20
   2 -15  -9 88.0654 145.304  35
   2 -15  -9 131.795 109.573  14
   2 -15  -9 191.392 120.991  32
  -2  15   8 599.027 193.693  20
   2 -15  -8 389.939 142.359  21
   2 -15  -8 515.668 151.756  35
  -2  15   8 687.721 486.684   5
  -2  15   8 525.951 139.845  16
  -2  15   7 1379.97 156.080  16
  -2  15   7 1610.34 490.096   5
   2 -15  -7 1596.49 155.240  21
   2 -15  -7 1656.24 162.151  35
   2 -15  -6 723.132 153.913  35
  -2  15   6 730.889 154.915  16
  -2  15   6 962.045 459.917   5
  -2  15   6 533.971 188.270  20
   2 -15  -6 737.335 141.794  21
   2 -15  -5 945.421 153.144  35
  -2  15   5 913.896 162.804  16
  -2  15   5 847.996 181.360  20
   2 -15  -5 942.847 135.338  21
   2 -15  -4 250.745 143.212  35
  -2  15   4 245.974 154.788  16
  -2  15   4 123.398 174.177  20
   2 -15  -4 46.0926 126.854  21
  -2  15   3 503.593 443.229   5
  -2  15   3 378.012 166.735  20
   2 -15  -3 617.980 197.410   8
   2 -15  -3 472.604 140.166  35
  -2  15   3 464.512 162.877  16
  -2  15   2 39.3471 156.556  16
  -2  15   2-13.1973 152.805  20
   2 -15  -2 22.6944 147.905  32
   2 -15  -2-105.443 132.431  35
   2 -15  -2-193.858 200.358   8
   2 -15  -1 844.196 156.334  32
  -2  15   1 520.955 139.890  20
  -2  15   0-0.89814 151.589  16
   2 -15   0 193.678 143.815  32
  -2  15  -1 341.300 140.642  16
   2 -15   1 344.847 132.987  32
  -2  15  -2 151.301 129.448  16
   2 -15   2-88.1580 120.320  32
  -2  15  -3 27.9424 109.468  16
   2 -15   3-7.70394 106.056  32
  -2  15  -3-41.5634 97.7171  34
   2 -15   4-72.8973 115.267  29
  -2  15  -4 122.657 91.3388  16
   2 -15   5 7.42924 101.269  29
  -2  15  -6-82.3218 85.3922  24
   2 -15   6-36.2039 81.9585  29
   2 -15   7 31.9697 54.5231  29
   2 -14 -19 199.400 74.2706  33
   2 -14 -19 277.757 62.0810  10
   2 -14 -18 142.603 82.5838  10
   2 -14 -17 2190.73 136.260  10
   2 -14 -17 2531.64 124.801  21
   2 -14 -16 6.27388 98.2250  21
   2 -14 -15 2432.43 145.441  35
   2 -14 -15 2632.81 146.464  21
  -2  14  15 2201.34 148.898  20
   2 -14 -14 300.753 98.2298  14
   2 -14 -14 123.603 122.100  35
  -2  14  14 335.305 140.627  20
   2 -14 -14 232.125 125.671  21
   2 -14 -13 2184.80 153.468  21
   2 -14 -13 2035.54 135.922  14
  -2  14  13 2381.93 180.597  20
   2 -14 -13 2462.10 154.949  35
   2 -14 -12 9.48664 133.268  35
  -2  14  12 200.943 174.391  20
   2 -14 -12 4.33492 110.576  14
   2 -14 -11 170.273 112.917  14
   2 -14 -11 42.2306 293.669   2
  -2  14  11 179.922 182.346  20
   2 -14 -11 315.216 138.962  21
   2 -14 -11 274.237 137.830  35
   2 -14 -10 1322.57 125.146  32
  -2  14  10 936.318 199.067  20
   2 -14 -10 1094.01 146.451  21
  -2  14  10 833.746 486.059   5
   2 -14 -10 1028.20 125.156  14
   2 -14  -9 433.081 115.828  14
   2 -14  -9 468.648 145.454  21
  -2  14   9 548.348 192.328  20
  -2  14   9 461.929 129.257  16
  -2  14   9 391.690 490.580   5
   2 -14  -8 1129.07 147.848  21
  -2  14   8 1082.07 200.944  20
  -2  14   8 1111.81 149.590  16
   2 -14  -8 1571.01 155.752  35
   2 -14  -7 249.778 135.623  21
  -2  14   7 252.298 149.624  16
   2 -14  -7 143.109 146.117  35
  -2  14   7 67.8290 470.830   5
   2 -14  -6 507.124 139.451  21
  -2  14   6 605.411 157.712  16
   2 -14  -6 507.507 150.339  35
  -2  14   6 682.987 464.738   5
   2 -14  -5 1068.59 153.495  35
   2 -14  -5 1102.00 137.082  21
  -2  14   5 1387.53 165.927  16
  -2  14   5 833.124 192.420  20
  -2  14   4 692.570 160.976  16
   2 -14  -4 354.993 144.820  35
  -2  14   4 453.921 181.614  20
   2 -14  -4 376.434 125.722  21
   2 -14  -3 723.635 333.778   3
   2 -14  -3 1103.10 225.813   8
   2 -14  -3 946.819 144.823  35
  -2  14   3 979.944 456.390   5
  -2  14   3 694.762 165.827  16
  -2  14   3 591.651 173.437  20
   2 -14  -3 494.723 126.407  21
   2 -14  -2 920.844 328.526   3
   2 -14  -2 290.575 139.029  35
  -2  14   2 815.493 439.432   5
  -2  14   2 178.243 165.733  20
  -2  14   2 543.393 166.515  16
   2 -14  -2 771.250 222.479   8
  -2  14   1 740.453 303.525   4
   2 -14  -1 524.336 320.334   3
  -2  14   1 244.625 424.061   5
  -2  14   1 436.542 151.050  20
   2 -14  -1 824.942 226.138   8
   2 -14   0 86.9248 225.326   8
   2 -14   0 100.558 310.460   3
  -2  14   0 116.470 131.514  20
  -2  14   0 505.423 422.946   5
   2 -14   0 276.049 147.025  32
   2 -14   1 1836.40 250.170   8
  -2  14  -1 1891.71 175.772  16
  -2  14  -1 1824.09 141.426  27
   2 -14   1 2102.23 168.619  32
   2 -14   2 144.223 131.990  32
  -2  14  -2 25.3526 142.514  16
  -2  14  -2-21.2156 114.668  27
   2 -14   3 37.0314 118.455  32
  -2  14  -3 192.451 115.037  27
  -2  14  -3 132.785 130.313  16
   2 -14   4 55.5019 102.185  32
  -2  14  -4-9.98650 102.606  34
  -2  14  -4 133.122 109.533  16
  -2  14  -5-24.4535 91.2455  16
   2 -14   5 35.6959 123.384  29
   2 -14   6-25.0893 106.030  29
   2 -14   7-30.0489 85.0692  29
  -2  14  -7 31.5723 91.3383  24
   2 -14   8-17.0925 55.8269  29
  -2  14  -8 31.8901 69.6235  24
   2 -13 -19 214.228 83.0932  33
   2 -13 -19 273.026 69.4540  10
   2 -13 -18 423.676 92.2476  10
   2 -13 -17 2899.10 159.339  10
   2 -13 -17 3171.38 144.545  21
   2 -13 -16 553.258 104.763  21
   2 -13 -15 2839.27 156.296  21
   2 -13 -15 2408.14 149.457  35
   2 -13 -14 77.4183 106.920  14
   2 -13 -14 176.884 124.724  21
  -2  13  14 63.7239 137.886  20
   2 -13 -14-73.5301 125.371  35
   2 -13 -13 8492.36 322.959  35
   2 -13 -13 8046.65 319.183  14
  -2  13  13 8213.59 342.976  20
   2 -13 -13 8538.21 323.765  21
   2 -13 -12 261.618 115.901  14
   2 -13 -12 192.247 325.052   2
  -2  13  12 224.460 175.091  20
   2 -13 -12-60.1720 134.259  35
   2 -13 -11 1208.51 327.727   2
  -2  13  11 1172.13 197.223  20
   2 -13 -11 1485.76 147.597  35
   2 -13 -11 1298.87 133.799  14
   2 -13 -10 4348.80 199.607  14
  -2  13  10 4018.76 249.482  20
   2 -13 -10 4312.22 207.217  35
   2 -13 -10 3959.12 208.599  21
  -2  13   9 3828.24 248.614  20
   2 -13  -9 3868.64 190.253  14
   2 -13  -9 3855.01 203.648  21
   2 -13  -8 5542.67 255.643  21
   2 -13  -8 6624.90 254.962  35
  -2  13   8 5700.82 296.588  20
  -2  13   8 5444.73 253.327  16
  -2  13   8 5965.99 578.643   5
  -2  13   7 881.429 197.377  20
   2 -13  -7 950.891 143.708  21
   2 -13  -7 1304.22 148.025  35
  -2  13   7 966.022 153.212  16
  -2  13   7 1238.44 478.255   5
   2 -13  -6 1002.11 137.478  21
   2 -13  -6 1129.20 146.298  35
  -2  13   6 834.735 154.939  16
  -2  13   6 1071.17 465.045   5
  -2  13   5 10.3941 150.356  16
   2 -13  -5 38.4570 124.929  21
  -2  13   5 13.2043 180.076  20
   2 -13  -5 22.7478 139.273  35
   2 -13  -4 720.902 128.095  21
  -2  13   4 720.734 180.193  20
   2 -13  -4 949.365 140.701  35
  -2  13   4 780.465 158.084  16
   2 -13  -4 810.239 337.027   3
   2 -13  -3-84.7895 316.560   3
   2 -13  -3-22.3880 137.111  35
  -2  13   3 35.5405 170.296  20
   2 -13  -3 136.644 121.766  21
  -2  13   3 20.4114 158.944  16
  -2  13   3 145.138 437.783   5
  -2  13   2 1771.93 179.601  16
  -2  13   2 2321.06 466.777   5
   2 -13  -2 1625.51 348.012   3
   2 -13  -2 1797.01 155.341  35
  -2  13   2 1787.19 186.908  20
   2 -13  -1 1088.88 139.729  35
   2 -13  -1 1046.81 330.581   3
  -2  13   1 928.975 449.062   5
   2 -13  -1 945.607 251.601   8
  -2  13   1 882.893 161.316  20
   2 -13   0 1231.46 243.771   8
  -2  13   0 821.383 123.759  27
  -2  13   0 710.746 145.487  20
  -2  13   0 694.424 286.637   4
  -2  13   0 977.689 419.435   5
   2 -13   0 602.201 322.330   3
  -2  13  -1 1056.35 166.474  16
   2 -13   1 585.241 305.381   3
  -2  13  -1 933.388 126.627  27
   2 -13   1 769.118 240.134   8
  -2  13  -1 1137.64 411.656   5
  -2  13  -2 109.307 152.023  16
  -2  13  -2 322.848 402.398   5
   2 -13   2 120.191 235.444   8
   2 -13   2 47.5178 137.851  32
  -2  13  -2-67.8553 121.788  27
  -2  13  -3 824.486 147.749  16
   2 -13   3 961.898 242.698   8
  -2  13  -3 866.563 129.814  27
   2 -13   3 1139.27 139.209  32
  -2  13  -4-88.4837 121.918  27
   2 -13   4 99.6981 117.312  32
  -2  13  -4-88.4950 125.775  16
  -2  13  -5 225.268 107.076  34
  -2  13  -5 277.661 109.245  16
   2 -13   6-70.5583 122.410  29
   2 -13   7-23.3773 104.569  29
   2 -13   8 65.0643 82.9554  29
  -2  13  -8-113.545 84.7084  30
  -2  13  -8-26.9064 94.1928  24
  -2  13  -9-48.4830 64.1547  30
  -2  13  -9-59.0576 73.0372  24
   2 -12 -19 242.335 79.5255  17
   2 -12 -19 129.535 85.9900  33
   2 -12 -19 202.494 73.9502  10
   2 -12 -18 2130.50 106.109  26
   2 -12 -18 2141.29 125.202  10
   2 -12 -17 1260.21 103.402  21
   2 -12 -17 1120.57 95.3545  26
   2 -12 -17 1384.58 131.032  38
   2 -12 -17 1519.20 127.615  10
   2 -12 -16 1244.41 114.904  21
   2 -12 -16 1013.48 100.655  26
   2 -12 -16 979.329 139.374  38
   2 -12 -15 2757.71 157.144  21
   2 -12 -15 2677.22 168.517  38
   2 -12 -15 2595.88 148.986  35
   2 -12 -15 2525.47 139.523  26
   2 -12 -14 2938.45 161.259  14
   2 -12 -14 3251.95 174.845  21
  -2  12  14 2888.21 174.128  20
   2 -12 -14 3041.84 181.991  38
   2 -12 -14 3256.82 169.564  35
   2 -12 -14 3149.66 155.675  26
   2 -12 -13 5858.01 241.924  14
   2 -12 -13 5170.17 438.142   2
   2 -12 -13 5786.00 250.623  21
  -2  12  13 6087.38 260.878  20
   2 -12 -13 6090.25 248.021  35
   2 -12 -13 5732.78 236.607  26
   2 -12 -12 145.799 132.952  35
   2 -12 -12-98.7378 343.281   2
   2 -12 -12 65.3254 132.472  21
  -2  12  12 117.088 168.274  20
   2 -12 -12 147.871 115.424  14
   2 -12 -12-99.9475 106.765  26
   2 -12 -11 6609.06 274.579  35
   2 -12 -11 7491.81 451.773   2
   2 -12 -11 6640.61 270.554  14
  -2  12  11 6757.35 307.367  20
   2 -12 -10 2163.82 163.603  35
  -2  12  10 1944.11 481.204   5
  -2  12  10 2329.37 214.708  20
   2 -12 -10 2531.09 150.837  14
   2 -12  -9 16457.6 599.057  21
  -2  12   9 16765.6 622.712  20
   2 -12  -9 16650.9 597.781  14
  -2  12   8 6559.04 303.972  20
   2 -12  -8 5868.88 261.698  21
  -2  12   8 6267.37 262.928  16
  -2  12   7 9133.23 375.894  20
  -2  12   7 9895.93 613.629   5
   2 -12  -7 9380.04 343.489  35
   2 -12  -7 8510.74 344.401  21
  -2  12   7 8881.68 350.261  16
  -2  12   6 6105.34 514.608   5
  -2  12   6 5284.47 251.987  16
   2 -12  -6 6105.96 242.703  35
   2 -12  -6 5521.00 239.678  21
   2 -12  -5 2991.40 157.724  35
  -2  12   5 2502.70 174.782  16
  -2  12   5 2108.15 200.832  20
  -2  12   5 2421.74 450.485   5
   2 -12  -5 2289.46 153.452  21
   2 -12  -4 1534.67 329.119   3
  -2  12   4 1577.07 188.350  20
  -2  12   4 1843.16 168.265  16
   2 -12  -4 1803.43 138.704  21
   2 -12  -4 2169.14 149.362  35
   2 -12  -3 653.985 130.888  35
  -2  12   3 421.140 152.296  16
   2 -12  -3 627.916 302.552   3
   2 -12  -3 574.553 116.156  21
  -2  12   3 513.420 168.702  20
  -2  12   2 2302.34 176.940  16
   2 -12  -2 1891.51 335.798   3
   2 -12  -2 2268.91 152.513  35
  -2  12   2 1866.85 184.522  20
  -2  12   1 619.308 416.590   5
   2 -12  -1 602.736 129.930  35
  -2  12   1 536.346 155.467  20
  -2  12   1 611.973 117.765  27
   2 -12  -1 378.721 304.233   3
   2 -12   0 4923.17 394.847   3
  -2  12   0 5242.91 479.470   5
   2 -12   0 5517.22 325.925   8
  -2  12   0 4295.56 237.498  20
  -2  12   0 5026.70 217.779  27
  -2  12  -1 171.333 123.673  27
  -2  12  -1-88.1058 260.330   4
   2 -12   1 74.4553 300.228   3
   2 -12   1 3.01632 248.948   8
  -2  12  -1 660.960 392.568   5
  -2  12  -1 238.239 157.481  16
  -2  12  -2 890.924 130.616  27
   2 -12   2 533.166 298.162   3
  -2  12  -2 796.814 382.859   5
   2 -12   2 668.379 251.652   8
  -2  12  -2 917.915 159.842  16
  -2  12  -3 149.849 147.775  16
   2 -12   3 19.8522 131.026  32
  -2  12  -3 360.391 368.235   5
   2 -12   3-53.8801 241.443   8
  -2  12  -3 74.8922 123.420  27
  -2  12  -4 338.570 139.383  16
   2 -12   4 269.516 123.118  32
   2 -12   4 378.920 240.765   8
  -2  12  -4 512.697 364.930   5
  -2  12  -4 466.225 128.255  27
  -2  12  -5 385.184 128.332  27
  -2  12  -5 233.762 121.629  16
  -2  12  -5 169.188 122.084  34
   2 -12   6 64.2657 126.789  29
  -2  12  -6-70.8809 103.569  16
  -2  12  -6 109.227 108.231  34
   2 -12   7 1.73416 116.668  29
  -2  12  -8-96.3860 114.973  24
   2 -12   8-51.1024 102.571  29
  -2  12  -9 96.5694 95.6887  24
  -2  12  -9-52.9953 92.0903  30
   2 -12   9-10.8313 78.4449  29
  -2  12 -10-14.4058 72.7225  30
  -2  12 -10-74.7897 73.9817  24
   2 -11 -19-30.9285 60.8603  26
   2 -11 -19-53.5606 70.2181  10
   2 -11 -19-92.9902 81.1917  17
   2 -11 -19-107.338 85.0799  33
   2 -11 -18 4519.54 196.089  10
   2 -11 -18 4702.02 185.860  26
   2 -11 -17 109.018 88.5320  21
   2 -11 -17 33.3967 113.253  10
   2 -11 -17 18.9459 86.2497  26
   2 -11 -17-70.7067 138.362  38
   2 -11 -16 1918.99 121.047  26
   2 -11 -16 2076.46 170.494  38
   2 -11 -16 1936.17 132.288  21
   2 -11 -15 915.467 129.305  21
   2 -11 -15 1004.47 115.526  35
   2 -11 -15 1272.94 163.999  38
   2 -11 -15 962.347 110.326  26
   2 -11 -14 8590.71 327.239  35
   2 -11 -14 8417.26 345.029  38
   2 -11 -14 8774.17 322.989  26
   2 -11 -14 8647.04 331.765  21
   2 -11 -14 8468.37 325.303  14
   2 -11 -13 1385.29 130.108  14
   2 -11 -13 1486.80 168.932  38
   2 -11 -13 1850.48 143.474  35
  -2  11  13 1450.01 148.845  20
   2 -11 -13 1651.55 124.278  26
   2 -11 -13 1788.93 384.792   2
   2 -11 -13 1537.20 145.441  21
   2 -11 -12 493.253 354.314   2
   2 -11 -12 573.631 109.558  26
   2 -11 -12 648.491 132.489  21
  -2  11  12 583.218 154.639  20
   2 -11 -12 806.125 135.708  35
   2 -11 -12 627.770 113.613  14
   2 -11 -11 6070.19 249.729  14
   2 -11 -11 5888.09 256.897  35
  -2  11  11 6053.06 279.288  20
   2 -11 -11 6301.18 256.161  21
   2 -11 -11 6085.80 242.704  26
   2 -11 -10 389.914 114.697  14
  -2  11  10 418.576 173.008  20
   2 -11 -10 313.583 134.154  35
   2 -11  -9 31583.4 1096.35  14
   2 -11  -9 30042.7 1094.35  35
  -2  11   9 33057.6 1113.87  20
   2 -11  -9 31871.1 1095.53  21
  -2  11   8 108.700 185.453  20
   2 -11  -8 125.088 121.302  21
  -2  11   8 264.497 444.614   5
   2 -11  -7 20072.8 748.501  35
  -2  11   7 20477.2 770.392  20
  -2  11   7 21978.6 753.063  16
   2 -11  -7 22323.1 749.828  21
   2 -11  -6 9353.21 363.723  35
  -2  11   6 11200.5 602.636   5
  -2  11   6 9497.59 393.791  20
  -2  11   6 10749.7 373.565  16
   2 -11  -6 9499.36 362.897  21
   2 -11  -5 10341.0 370.399  35
   2 -11  -5 9515.45 368.558  21
  -2  11   5 9960.15 380.073  16
  -2  11   4 1384.76 154.148  16
   2 -11  -4 1814.25 311.677   3
  -2  11   4 1259.30 174.380  20
   2 -11  -4 1781.90 130.631  35
  -2  11   3 540.713 143.402  16
  -2  11   3 344.463 159.236  20
   2 -11  -3 756.629 119.277  35
   2 -11  -3 244.843 283.315   3
   2 -11  -2 2164.49 308.973   3
   2 -11  -2 2546.62 144.999  35
  -2  11   2 2276.98 408.438   5
  -2  11   2 2001.32 181.859  20
  -2  11   2 2351.83 170.105  16
   2 -11  -1 1334.04 129.063  35
  -2  11   1 1166.34 163.523  20
  -2  11   1 1559.11 394.868   5
   2 -11  -1 1565.40 295.730   3
  -2  11   0 5366.48 255.041  20
  -2  11   0 5787.14 231.484  27
  -2  11   0 6259.43 442.306   5
   2 -11   0 5571.83 376.824   3
  -2  11  -1 1336.31 130.002  27
  -2  11  -1 1267.31 144.989  20
  -2  11  -1 950.336 376.040   5
   2 -11   1 1713.97 298.022   3
  -2  11  -1 1371.76 163.235  16
  -2  11  -2 3909.13 205.635  16
  -2  11  -2 3370.95 401.749   5
   2 -11   2 3572.92 297.062   8
  -2  11  -2 3622.92 179.955  27
   2 -11   2 3403.59 323.057   3
   2 -11   3-34.2362 269.255   3
   2 -11   3 149.450 247.047   8
  -2  11  -3 182.764 126.435  27
  -2  11  -3 273.443 151.610  16
  -2  11  -3 4.71538 369.512   5
  -2  11  -4 548.089 365.735   5
  -2  11  -4 642.540 144.116  16
   2 -11   4 532.654 246.383   8
   2 -11   4 669.835 127.053  32
  -2  11  -4 433.612 127.364  27
  -2  11  -5-36.5079 132.515  16
  -2  11  -5 4.73731 338.604   5
  -2  11  -5-11.9704 129.094  27
  -2  11  -6 168.313 122.142  34
  -2  11  -6 13.9827 115.181  16
  -2  11  -6 316.239 131.468  27
  -2  11  -7 42.7278 108.082  34
   2 -11   7-84.8880 123.673  29
   2 -11   8 18.6332 114.739  29
   2 -11   9 24.6826 95.8554  29
  -2  11  -9 140.634 115.596  24
  -2  11 -10-84.0529 97.7976  30
  -2  11 -10-15.6049 95.8924  24
  -2  11 -11 114.444 77.8286  30
   2 -11  11 37.9600 67.2646  23
  -2  11 -11 40.7242 72.6182  24
   2 -10 -19 112.581 64.1940  10
   2 -10 -19 146.414 65.7296  26
   2 -10 -19 214.318 81.4387  17
   2 -10 -18 3662.16 151.792  26
   2 -10 -18 3194.16 157.756  10
   2 -10 -17 2258.17 121.124  26
   2 -10 -17 2171.27 175.876  38
   2 -10 -17 1948.34 134.575  10
   2 -10 -16 3424.65 158.299  26
   2 -10 -16 3369.66 162.979  21
   2 -10 -15-23.8485 116.431  21
   2 -10 -15-47.3714 171.314  38
   2 -10 -15-91.7532 103.905  26
   2 -10 -14 12085.6 443.067  26
   2 -10 -14 12653.1 470.141  38
   2 -10 -14 12073.2 442.952  35
   2 -10 -14 12180.4 448.011  21
   2 -10 -13 102.343 175.871  38
   2 -10 -13-190.736 381.679   2
   2 -10 -13-12.0080 108.753  14
   2 -10 -13 108.605 111.214  26
   2 -10 -13 158.719 129.519  21
   2 -10 -13 14.4332 125.742  35
   2 -10 -12 1410.92 385.161   2
   2 -10 -12 1167.59 125.401  14
   2 -10 -12 1203.97 119.579  26
   2 -10 -12 1356.28 141.925  35
   2 -10 -12 1500.90 134.412  21
  -2  10  12 1436.87 153.123  20
   2 -10 -11 8052.19 297.299  26
   2 -10 -11 7523.35 300.181  14
   2 -10 -11 7893.12 303.330  21
  -2  10  11 7698.73 319.561  20
   2 -10 -11 7923.13 307.417  35
   2 -10 -10 3323.39 157.626  26
   2 -10 -10 3545.54 168.194  21
  -2  10  10 3342.03 200.054  20
   2 -10 -10 3278.16 161.723  14
   2 -10 -10 3275.79 179.163  35
   2 -10  -9 26113.8 944.685  14
  -2  10   9 29889.3 1082.11   5
   2 -10  -9 27621.8 943.825  35
  -2  10   9 27711.1 958.101  20
  -2  10   8 6899.36 299.533  20
   2 -10  -8 6529.38 271.455  35
   2 -10  -8 6929.46 265.160  21
   2 -10  -7 29150.3 1016.44  21
  -2  10   7 31913.6 1146.80   5
  -2  10   7 29226.5 1019.11  16
  -2  10   7 29595.6 1035.28  20
  -2  10   6 4385.37 451.150   5
  -2  10   6 4967.09 211.617  16
  -2  10   6 4491.26 247.527  20
  -2  10   5 21419.4 867.518   5
  -2  10   5 20515.6 727.318  16
  -2  10   4 62.2390 132.567  16
   2 -10  -4-133.722 278.310   3
  -2  10   4-16.2133 157.406  20
  -2  10   3 686.645 140.162  16
  -2  10   3 581.136 160.162  20
   2 -10  -3 748.434 285.538   3
  -2  10   2 588.488 139.794  16
   2 -10  -2 490.370 268.505   3
  -2  10   2 564.829 154.978  20
  -2  10   2 761.928 375.444   5
  -2  10   1 8414.40 483.844   5
  -2  10   1 7828.38 330.133  20
   2 -10  -1 9200.22 436.817   3
  -2  10   1 8109.26 323.829  16
  -2  10   0 17090.9 718.283   5
  -2  10   0 16438.9 597.467  20
   2 -10   0 16511.7 681.816   3
  -2  10  -1 306.108 134.980  20
  -2  10  -1 449.620 143.793  16
   2 -10   1 210.461 247.365   3
  -2  10  -1 416.940 108.681  27
  -2  10  -2 3280.26 158.470  27
  -2  10  -2 2783.53 184.319  16
   2 -10   2 3317.14 304.808   3
  -2  10  -3 361.698 145.112  16
   2 -10   3 300.225 252.863   3
  -2  10  -3 388.151 114.109  27
  -2  10  -4 1407.71 136.739  27
  -2  10  -4 1432.82 154.170  16
   2 -10   4 1032.54 271.608   3
  -2  10  -5 30.6727 124.222  27
  -2  10  -5-68.0089 132.484  16
  -2  10  -6 129.514 123.472  16
  -2  10  -6-1.80594 128.562  34
   2 -10   6-56.7276 244.106   8
  -2  10  -6-99.9072 131.021  27
  -2  10  -7 257.044 105.137  16
  -2  10  -7 76.1714 135.481  27
   2 -10   7 242.610 243.436   8
  -2  10  -7-81.7412 122.548  34
   2 -10   8 166.437 121.869  29
  -2  10  -8 66.8343 110.307  34
  -2  10  -9 170.746 134.317  24
   2 -10   9 289.832 109.452  29
  -2  10 -10-157.496 114.758  24
   2 -10  10 59.8889 86.9461  29
  -2  10 -11 60.9817 100.035  30
  -2  10 -11 96.7545 94.9873  24
  -2  10 -12-33.4990 80.2476  30
  -2  10 -12 44.8380 70.4552  28
   2 -10  12-49.6964 59.2574  23
  -2  10 -12-77.4088 70.1416  24
   2  -9 -20 580.977 65.0651  17
   2  -9 -20 541.845 53.6207  26
   2  -9 -19 828.764 76.3144  26
   2  -9 -19 867.013 91.0149  17
   2  -9 -18 752.605 149.891  38
   2  -9 -18 467.374 85.3589  26
   2  -9 -18 543.152 105.959  17
   2  -9 -18 496.031 87.9931  10
   2  -9 -17 5595.12 251.102  38
   2  -9 -17 5221.92 204.559  26
   2  -9 -16 4776.15 238.378  38
   2  -9 -16 3698.55 192.717  10
   2  -9 -16 4437.37 184.410  26
   2  -9 -16 4035.49 181.976  21
   2  -9 -15 1427.58 123.699  26
   2  -9 -15 1453.50 202.881  38
   2  -9 -15 1669.86 132.008  21
   2  -9 -14 14082.7 646.607   2
   2  -9 -14 12555.0 460.214  21
   2  -9 -14 12428.6 456.256  26
   2  -9 -14 12987.6 489.371  38
   2  -9 -13 3931.07 186.332  14
   2  -9 -13 4323.93 191.975  21
   2  -9 -13 3802.73 191.358  35
   2  -9 -13 3955.00 185.972  26
   2  -9 -12 809.546 115.989  26
   2  -9 -12 775.658 113.597  14
   2  -9 -12 720.105 132.690  35
   2  -9 -12 1092.69 357.899   2
   2  -9 -12 801.637 121.796  21
   2  -9 -11 14575.2 513.647  35
   2  -9 -11 13652.1 511.363  14
  -2   9  11 14579.6 606.419   6
   2  -9 -11 14694.6 509.686  26
  -2   9  11 13753.2 520.045  20
   2  -9 -11 14541.5 510.087  21
   2  -9 -11 15470.1 653.563   2
  -2   9  10 23924.6 859.720   6
   2  -9 -10 21558.0 774.091  35
  -2   9  10 21204.9 783.133  20
   2  -9 -10 22869.8 771.543  26
   2  -9 -10 21929.1 774.074  14
   2  -9 -10 22461.6 772.328  21
   2  -9  -9 9897.34 347.845  35
   2  -9  -9 8982.84 345.721  14
  -2   9   9 9563.10 364.756  20
  -2   9   8 20332.4 813.493   5
  -2   9   8 19058.4 686.887  20
  -2   9   7 48934.4 1752.73   5
  -2   9   7 48407.3 1675.38  20
  -2   9   6 2382.39 373.004   5
  -2   9   6 1920.54 166.609  20
  -2   9   5 16584.3 716.995   5
   2  -9  -4 861.996 263.501   3
   2  -9  -3 3198.35 305.885   3
  -2   9   2 475.655 351.428   5
   2  -9  -2 384.822 261.848   3
   2  -9  -1 23061.6 881.282   3
  -2   9   1 23254.0 907.247   5
   2  -9   0 5269.53 331.183   3
  -2   9   0 5792.12 398.833   5
   2  -9   1 2106.23 276.219   3
  -2   9  -1 2997.24 176.950  16
   2  -9   2 10197.1 471.399   3
  -2   9  -2 10315.9 389.759  16
   2  -9   3 1959.50 273.186   3
  -2   9  -3 1325.53 228.913   4
  -2   9  -3 2046.23 157.877  16
  -2   9  -3 1567.90 125.929  27
   2  -9   4 1977.97 269.684   3
  -2   9  -4 1966.94 140.437  27
  -2   9  -4 2397.63 164.727  16
  -2   9  -5 101.983 115.313  27
  -2   9  -5 102.017 136.673  16
   2  -9   5-138.319 228.954   8
  -2   9  -6 285.626 130.223  27
  -2   9  -6 120.733 131.196  16
   2  -9   6-79.6532 236.281   8
  -2   9  -7 1044.15 138.152  34
   2  -9   7 934.382 246.101   8
  -2   9  -7 1247.92 141.445  27
  -2   9  -8 193.827 121.993  34
   2  -9   8 313.672 240.813   8
   2  -9   8 273.944 127.455  29
  -2   9  -8 270.844 137.811  27
   2  -9   9 418.810 119.330  29
  -2   9  -9 313.909 112.409  34
   2  -9  10 16.6838 99.5262  29
  -2   9 -10 105.416 133.059  24
  -2   9 -11 195.259 122.254  30
  -2   9 -11 73.3849 113.985  24
  -2   9 -12 81.8116 91.4911  24
   2  -9  12-41.2983 79.8896  23
  -2   9 -12 57.4868 102.649  30
  -2   9 -13-36.5858 71.5034  28
  -2   9 -13 115.065 81.0491  30
  -2   9 -13 18.8743 66.2032  24
  -2   8  20 358.479 80.7152  18
   2  -8 -20 353.077 60.6035  17
   2  -8 -20 346.884 52.1546  26
   2  -8 -19 1526.29 102.008  17
   2  -8 -19 1494.22 91.2722  26
   2  -8 -18 456.610 147.784  38
   2  -8 -18 427.812 79.5587  10
   2  -8 -18 496.582 105.654  17
   2  -8 -18 489.795 90.2057  26
   2  -8 -17 7432.84 305.747  38
   2  -8 -17 7436.92 267.076  26
   2  -8 -16 3207.51 156.158  26
   2  -8 -16 3510.56 218.249  38
   2  -8 -15 5135.95 220.398  26
   2  -8 -15 5458.41 282.160  38
   2  -8 -15 5239.37 219.094  21
   2  -8 -14 3699.28 179.904  26
   2  -8 -14 3862.88 250.615  38
   2  -8 -14 3552.74 179.587  21
   2  -8 -13 4526.59 200.370  21
   2  -8 -13 4356.97 194.636  28
   2  -8 -13 4512.39 200.603  26
   2  -8 -12 2265.55 149.715  35
   2  -8 -12 2363.63 133.524  28
  -2   8  12 2228.19 271.812   6
   2  -8 -12 2366.37 140.618  26
   2  -8 -12 2310.92 140.674  21
   2  -8 -12 1767.35 347.246   2
   2  -8 -12 1971.71 138.701  14
   2  -8 -11 2829.23 147.795  14
  -2   8  11 2857.79 278.282   6
   2  -8 -11 2922.46 156.650  35
   2  -8 -11 2939.81 150.349  26
  -2   8  11 2913.43 165.170  20
   2  -8 -11 2475.96 338.104   2
   2  -8 -11 2788.46 147.989  21
   2  -8 -10 30196.7 1040.46  21
   2  -8 -10 30632.6 1040.96  35
   2  -8 -10 29686.6 1043.68  14
  -2   8  10 29377.2 1048.24  20
  -2   8  10 31700.5 1111.77   6
   2  -8  -9 277.754 90.4023  14
  -2   8   9 202.223 127.747  20
  -2   8   9 271.553 237.331   6
  -2   8   8 21760.8 782.707  20
  -2   8   8 23635.7 894.139   5
  -2   8   8 23426.4 847.519   6
  -2   8   7 43113.2 1560.75   5
  -2   8   7 42840.8 1530.89   6
  -2   8   6 45561.1 1594.88   7
  -2   8   6 46631.7 1657.68   5
  -2   8   6 47283.9 1639.38   6
  -2   8   5 9671.88 364.058   7
  -2   8   5 9922.03 499.069   5
  -2   8   4 6844.71 267.017   7
  -2   8   4 6831.97 440.620   5
  -2   8   3 24076.9 846.559   7
   2  -8  -3 24857.2 903.217   3
  -2   8   2 6430.99 259.721   7
   2  -8  -2 6784.92 367.108   3
  -2   8   1 14882.0 616.822   5
  -2   8   1 13719.1 509.027   7
   2  -8  -1 15060.3 579.573   3
  -2   8   0 1041.67 126.938   7
   2  -8   0 1186.89 236.555   3
  -2   8  -1 7207.76 301.136   7
   2  -8   1 8222.37 376.259   3
   2  -8   2 1501.61 242.356   3
   2  -8   3 16389.8 674.902   3
  -2   8  -3 15798.1 667.327   4
  -2   8  -3 17778.9 613.517  16
   2  -8   4 4531.85 280.539   8
   2  -8   4 4203.13 298.692   3
  -2   8  -4 4640.16 208.990  16
  -2   8  -4 4194.06 183.880  27
  -2   8  -5 281.867 134.621  16
   2  -8   5 411.035 219.464   8
  -2   8  -5 192.826 112.842  27
   2  -8   5 105.837 231.825   3
  -2   8  -6 2773.17 172.825  16
  -2   8  -6 2713.57 158.840  27
   2  -8   6 2716.39 260.268   8
  -2   8  -7 431.813 135.352  34
  -2   8  -7 503.172 132.687  27
   2  -8   7 417.977 236.357   8
  -2   8  -8 368.978 135.086  34
  -2   8  -8 476.845 136.493  27
   2  -8   8 418.765 246.494   8
  -2   8  -9 489.628 127.770  34
   2  -8   9 348.287 234.575   8
   2  -8   9 545.534 123.992  29
  -2   8 -10 374.406 111.393  34
  -2   8 -10 444.119 152.207  24
  -2   8 -11 74.6757 93.2086  34
  -2   8 -11-7.36954 131.448  24
  -2   8 -12 150.486 120.980  30
  -2   8 -12 249.088 113.128  24
  -2   8 -13 259.638 103.941  30
  -2   8 -13 101.851 87.9069  24
  -2   8 -14-73.6683 67.2592  28
  -2   8 -14 28.3913 60.1320  24
  -2   8 -14 29.2859 79.4090  30
   2  -7 -19 1659.25 95.6354  26
   2  -7 -19 1586.40 101.306  17
   2  -7 -18 2630.21 184.577  38
   2  -7 -18 2486.69 139.516  17
   2  -7 -18 2734.21 132.600  26
   2  -7 -17 6625.48 286.691  38
   2  -7 -17 6460.57 247.535  17
   2  -7 -17 6403.36 239.444  26
   2  -7 -16 1001.75 105.291  28
   2  -7 -16 1038.08 202.943  38
   2  -7 -16 841.605 115.146  10
   2  -7 -16 947.450 119.738  26
   2  -7 -15 9925.06 369.933  21
   2  -7 -15 10230.4 417.919  38
   2  -7 -15 9421.83 376.097  10
   2  -7 -15 10406.5 375.820  26
   2  -7 -15 10514.5 371.675  28
   2  -7 -14 554.657 123.232  26
   2  -7 -14 360.130 215.090  38
   2  -7 -14 472.548 114.596  21
   2  -7 -14 602.370 108.129  28
   2  -7 -13 1547.26 120.732  28
   2  -7 -13 1567.67 134.108  26
   2  -7 -13 1671.74 123.301  21
   2  -7 -12 5645.95 234.206  26
  -2   7  12 5793.24 333.477   6
   2  -7 -12 5709.11 227.745  28
   2  -7 -12 5643.50 229.326  21
   2  -7 -11 1311.93 115.473  26
   2  -7 -11 1467.81 107.921  28
  -2   7  11 1348.09 242.226   6
   2  -7 -11 1266.98 111.597  14
   2  -7 -11 1521.94 120.035  35
   2  -7 -11 1155.64 114.066  21
   2  -7 -10 30245.8 1044.23  21
  -2   7  10 31117.2 1106.07   6
   2  -7 -10 30096.3 1047.95  14
  -2   7   9 28648.4 1046.28   6
  -2   7   8 13730.9 556.795   6
  -2   7   7 4303.36 382.474   5
  -2   7   7 3851.14 286.653   6
  -2   7   6 62102.7 2117.82   5
  -2   7   6 58214.5 2091.49   6
  -2   7   5 8538.41 470.393   5
  -2   7   5 8725.40 409.531   6
  -2   7   4 11247.9 416.913   7
  -2   7   4 11629.9 528.501   5
   2  -7  -3 25694.5 920.339   3
  -2   7   3 25049.8 878.342   7
   2  -7  -2 26564.6 961.073   3
  -2   7   2 26250.1 917.376   7
   2  -7  -1 39630.3 1398.40   3
  -2   7   1 40474.8 1418.12   5
  -2   7   1 38839.6 1357.63   7
   2  -7   0 24379.0 926.161   3
  -2   7   0 25598.0 887.742   7
   2  -7   1 38661.3 1329.09   3
  -2   7  -1 36610.0 1293.19   7
   2  -7   2 239.535 207.858   3
  -2   7  -2 193.966 131.903   7
  -2   7  -3 10300.2 454.448   4
   2  -7   3 11205.5 464.315   3
   2  -7   4 319.381 215.501   3
  -2   7  -4 485.241 177.587   4
  -2   7  -5 2822.08 175.021  16
   2  -7   5 2514.44 240.728   8
   2  -7   5 2363.08 250.478   3
  -2   7  -6 5567.30 234.794  27
  -2   7  -6 6072.04 248.090  16
   2  -7   6 5071.37 313.801   8
  -2   7  -7 1327.51 145.848  34
   2  -7   7 1241.61 235.945   8
  -2   7  -7 1248.60 129.045  27
  -2   7  -8 1799.66 157.532  34
   2  -7   8 1941.52 252.518   8
  -2   7  -8 1931.19 153.703  27
  -2   7  -9 53.8033 130.269  34
   2  -7   9 288.867 234.754   8
   2  -7   9 95.0799 123.050  29
  -2   7  -9 73.5044 137.386  27
  -2   7 -10 1223.69 131.554  34
  -2   7 -10 1330.25 166.689  24
   2  -7  10 1210.50 238.608   8
  -2   7 -11-85.7612 149.518  24
  -2   7 -11 17.2300 107.462  34
  -2   7 -12 516.391 134.869  24
  -2   7 -12 424.680 144.421  30
  -2   7 -12 628.772 96.5231  34
  -2   7 -13 22.1129 122.077  30
   2  -7  13-18.1374 85.5651  23
  -2   7 -13-24.5853 107.502  24
  -2   7 -14 16.9361 89.9914  28
  -2   7 -14 152.050 100.209  30
  -2   7 -14 49.2973 80.9679  24
  -2   7 -15 65.9242 62.2554  28
  -2   7 -15 183.907 52.2913  24
   2  -6 -19 1318.65 90.4200  17
   2  -6 -19 1146.19 87.7120  26
  -2   6  19 1225.54 111.431  18
   2  -6 -18 2300.79 132.103  17
   2  -6 -18 2263.14 126.294  26
   2  -6 -17 2518.01 129.568  28
   2  -6 -17 2301.96 141.231  26
   2  -6 -17 2242.50 148.288  17
   2  -6 -17 2712.82 215.238  38
   2  -6 -16-8.25782 97.1971  28
   2  -6 -16-29.7629 102.877  10
   2  -6 -16 50.6527 116.811  26
   2  -6 -16 97.5051 131.043  17
   2  -6 -16-75.3121 208.421  38
   2  -6 -15 13317.9 503.545  38
   2  -6 -15 12765.9 456.533  28
   2  -6 -15 12102.0 456.719  10
   2  -6 -15 12843.4 460.577  26
   2  -6 -14 8925.43 375.570  38
   2  -6 -14 8600.66 316.973  28
   2  -6 -14 8327.47 313.318  21
   2  -6 -14 8095.38 320.478  10
   2  -6 -14 8222.54 506.036   2
   2  -6 -13 732.057 358.161   2
   2  -6 -13 907.887 111.433  21
   2  -6 -13 1075.65 112.458  28
   2  -6 -12 10724.8 391.378  21
  -2   6  12 11140.6 477.002   6
   2  -6 -12 10652.2 538.161   2
   2  -6 -12 10858.0 392.668  28
   2  -6 -11 14969.2 519.488  28
   2  -6 -11 14408.4 517.603  21
   2  -6 -11 14465.0 632.581   2
  -2   6  11 15976.5 596.584   6
   2  -6 -11 14404.6 522.489  14
  -2   6  10 11024.5 473.441   4
  -2   6  10 12452.6 494.185   6
   2  -6 -10 11557.0 416.709  14
  -2   6   9 32256.5 1163.50   6
  -2   6   8 7525.78 363.693   6
  -2   6   7 22022.8 816.232   6
  -2   6   6 40112.0 1463.40   6
  -2   6   6 43761.6 1501.25   5
  -2   6   5 7057.79 432.859   5
  -2   6   5 7259.40 354.219   6
  -2   6   4 13167.4 532.694   6
  -2   6   4 13204.3 569.037   5
  -2   6   3 32706.3 1131.65   7
  -2   6   3 32340.0 1166.53   6
  -2   6   2 124641. 4260.47   7
   2  -6  -2 124102. 4280.92   3
  -2   6   1 19543.1 675.801   7
  -2   6   1 18781.9 733.862   5
   2  -6  -1 18451.6 711.383   3
   2  -6   0 80284.2 2880.54   3
  -2   6   0 83037.1 2889.64   5
  -2   6   0 84710.5 2859.03   7
   2  -6   1 131014. 4475.04   3
  -2   6  -1 129591. 4454.86   7
   2  -6   2 13126.3 528.049   3
  -2   6  -2 13211.1 488.741   7
  -2   6  -3 4254.69 271.044   4
   2  -6   3 5004.25 278.295   3
  -2   6  -3 4470.94 225.863   7
  -2   6  -4-48.7877 165.837   4
   2  -6   4 228.869 264.072   1
   2  -6   5 5963.07 350.603   1
   2  -6   5 6710.88 292.911   8
   2  -6   6 1444.18 214.063   8
  -2   6  -7 8101.21 623.948   2
   2  -6   7 8974.44 416.630   8
  -2   6  -7 9577.63 347.718  27
  -2   6  -7 9020.49 354.353  34
  -2   6  -8 4459.51 197.933  27
  -2   6  -8 3824.70 182.327  36
   2  -6   8 4004.34 290.051   8
  -2   6  -8 4261.81 563.612   2
  -2   6  -8 3831.99 205.934  34
  -2   6  -9 606.153 143.113  27
  -2   6  -9 378.484 138.653  34
  -2   6  -9 561.314 117.356  36
   2  -6   9 577.168 244.731   8
  -2   6 -10 632.676 159.668  24
  -2   6 -10 574.395 137.813  34
  -2   6 -10 593.901 117.266  36
   2  -6  10 641.356 235.452   8
  -2   6 -11 330.237 150.447  24
  -2   6 -11 307.276 120.741  34
  -2   6 -11 234.309 108.661  36
   2  -6  11 536.235 226.770   8
  -2   6 -12 135.234 100.968  36
  -2   6 -12 359.954 107.035  34
  -2   6 -12 202.849 143.054  24
  -2   6 -13-4.91835 89.9202  34
  -2   6 -13-21.8084 126.221  24
  -2   6 -14 305.731 112.839  28
  -2   6 -14 286.745 103.866  24
  -2   6 -15 82.1244 84.2530  28
  -2   6 -15 29.7790 74.9083  24
  -2   6 -16 70.8838 54.9478  28
   2  -5 -19 436.227 76.8035  17
  -2   5  19 166.514 90.2390  18
   2  -5 -19 328.131 73.4840  26
   2  -5 -18 914.866 102.452  17
   2  -5 -18 885.494 99.6693  26
   2  -5 -17 478.923 117.651  17
   2  -5 -17 457.981 93.7816  28
   2  -5 -17 437.454 110.039  26
   2  -5 -16 812.415 134.992  17
   2  -5 -16 703.180 127.176  26
   2  -5 -16 691.743 107.087  28
   2  -5 -15 6555.15 259.927  28
   2  -5 -14 7238.47 287.642  28
   2  -5 -14 7393.38 288.700  10
   2  -5 -14 7444.33 487.617   2
   2  -5 -13 3129.66 156.176  28
   2  -5 -13 3013.19 149.288  21
   2  -5 -13 2850.01 389.438   2
   2  -5 -12 9477.22 346.300  21
  -2   5  12 9537.08 438.993   6
   2  -5 -12 9578.68 349.801  28
   2  -5 -12 8918.31 509.038   2
   2  -5 -11 32265.2 1132.56  21
   2  -5 -11 33463.8 1218.82   2
  -2   5  11 34814.9 1192.94   6
   2  -5 -11 33108.6 1135.44  28
   2  -5 -10 593.445 100.082  14
   2  -5 -10 451.847 272.768   2
  -2   5  10 896.964 228.825   6
   2  -5  -9 17342.8 675.485   2
  -2   5   9 15611.8 639.492   4
  -2   5   8 5800.80 313.795   6
  -2   5   7 126225. 4345.09   6
  -2   5   6 25117.1 912.297   6
  -2   5   5 18248.4 695.123   6
  -2   5   5 19468.1 749.540   5
  -2   5   4 13380.9 508.637   6
  -2   5   4 12192.2 551.456   5
  -2   5   3 4617.49 267.724   6
   2  -5  -2 126612. 4389.26   3
  -2   5   2 123310. 4392.40   6
  -2   5   2 130411. 4375.39   7
   2  -5  -1 6992.47 309.116   3
  -2   5   1 6916.68 353.711   5
  -2   5   1 7056.46 270.267   7
   2  -5   0 118587. 4258.60   3
  -2   5   0 125584. 4246.12   7
  -2   5   0 127191. 4264.63   5
  -2   5  -1 116276. 4011.74   7
   2  -5   1 118836. 4026.66   3
  -2   5  -2 54478.1 1906.40   7
   2  -5   2 56821.2 1924.65   3
   2  -5   3 14198.6 526.926   3
  -2   5  -3 12981.6 522.770   4
  -2   5  -3 12874.5 502.216   7
  -2   5  -4 14439.0 546.885   4
  -2   5  -4 14645.1 539.558   7
   2  -5   4 14498.2 594.262   1
  -2   5  -4 14347.4 686.170   2
   2  -5   5 18243.2 663.142   1
  -2   5  -5 19011.7 762.875   2
   2  -5   6 251.562 199.761   8
  -2   5  -6-14.2584 422.895   2
   2  -5   7 14144.9 556.863   8
  -2   5  -7 13705.3 716.665   2
  -2   5  -8 2824.45 176.337  34
  -2   5  -8 3514.03 175.099  27
  -2   5  -8 2726.48 511.073   2
   2  -5   8 3298.42 263.165   8
  -2   5  -8 3314.91 161.705  36
  -2   5  -9 3154.31 186.978  34
  -2   5  -9 3630.66 186.287  27
  -2   5  -9 3440.38 171.773  36
   2  -5   9 3354.31 284.559   8
  -2   5 -10-8.40943 138.308  34
  -2   5 -10 60.5149 546.345   2
  -2   5 -10-105.129 121.243  36
   2  -5  10 228.832 239.510   8
  -2   5 -10 24.6282 149.530  24
  -2   5 -11 2242.95 163.778  34
  -2   5 -11 2660.11 569.622   2
  -2   5 -11 2169.46 145.934  36
   2  -5  11 2321.43 267.810   8
  -2   5 -11 1937.88 174.270  24
  -2   5 -12-62.9145 117.608  34
  -2   5 -12 2.10254 142.548  24
  -2   5 -12-65.2175 111.110  36
   2  -5  12-423.322 226.991   8
  -2   5 -13 179.526 105.381  34
  -2   5 -13 249.444 137.219  24
  -2   5 -14 854.133 95.8757  34
  -2   5 -14 918.877 129.461  24
  -2   5 -15 120.839 93.5819  24
  -2   5 -15-86.6695 107.489  28
  -2   5 -16 170.895 63.8525  24
  -2   5 -16 109.262 77.5183  28
  -2   4  19-51.6112 75.2273  18
   2  -4 -19 109.237 68.7511  17
   2  -4 -19 11.9269 67.0967  26
   2  -4 -18 410.182 91.3463  26
  -2   4  18 459.578 113.384  18
   2  -4 -18 245.810 93.2202  17
   2  -4 -18 233.786 75.7005  28
   2  -4 -18 310.934 129.730  38
   2  -4 -17 117.119 110.337  26
   2  -4 -17 25.4749 111.523  17
   2  -4 -17-42.5961 161.755  38
   2  -4 -17 107.438 90.4349  28
   2  -4 -16 4414.19 190.313  28
   2  -4 -16 4205.75 204.084  17
   2  -4 -15 2038.04 135.997  28
   2  -4 -15 2366.64 162.182  17
   2  -4 -14 678.679 113.223  28
   2  -4 -14 1077.21 394.276   2
   2  -4 -13 5261.11 221.947  28
   2  -4 -13 5522.82 446.212   2
  -2   4  12 3405.92 167.376  23
  -2   4  12 3460.26 290.146   6
   2  -4 -12 3467.24 157.077  21
   2  -4 -12 3563.85 376.655   2
   2  -4 -12 3483.70 165.445  28
  -2   4  11 32532.0 1121.10  23
  -2   4  11 33825.8 1178.39   6
   2  -4 -11 32143.7 1203.16   2
   2  -4 -11 32163.4 1116.64  21
   2  -4 -11 32249.0 1119.42  28
  -2   4  10 32462.7 1155.40   6
   2  -4 -10 31274.1 1175.11   2
  -2   4   9 19928.4 728.059   6
   2  -4  -9 18451.3 744.107   2
   2  -4  -8 397.078 238.823   2
  -2   4   8 223.103 211.448   6
  -2   4   8 484.124 168.950   4
  -2   4   7 208215. 7138.74   6
  -2   4   6 16556.4 628.983   6
  -2   4   5 7232.29 334.192   6
  -2   4   4 10073.2 485.129   5
  -2   4   4 11342.5 437.195   6
  -2   4   3 11121.2 440.836   6
  -2   4   2 51180.9 1775.48   6
   2  -4  -1 1215.58 152.818   3
  -2   4   1 1272.84 228.132   5
  -2   4   1 1004.25 112.711   7
   2  -4   0 49894.1 1755.02   3
  -2   4   0 50321.4 1745.53   7
  -2   4   0 53090.4 1764.22   5
   2  -4   1 16738.6 605.680   3
  -2   4  -1 16725.8 594.030   7
   2  -4   2 91853.0 3089.22   3
  -2   4  -2 88494.9 3078.86   7
  -2   4  -3 4570.64 242.621   4
   2  -4   3 5332.56 304.107   1
  -2   4  -3 4479.26 412.292   2
  -2   4  -3 4314.41 221.392   7
  -2   4  -4 5680.83 258.478   4
   2  -4   4 4982.63 309.231   1
  -2   4  -4 5448.12 454.169   2
  -2   4  -4 4902.25 251.362   7
   2  -4   5 40712.1 1465.46   1
  -2   4  -5 40516.5 1517.71   2
  -2   4  -5 41694.0 1435.83   4
  -2   4  -6 8329.42 344.441   4
   2  -4   6 9620.38 426.506   1
  -2   4  -6 9535.62 543.714   2
  -2   4  -7 10987.7 611.182   2
   2  -4   7 10907.4 446.549   8
  -2   4  -8 1036.09 460.153   2
   2  -4   8 1279.34 217.891   8
  -2   4  -9 13935.8 481.301  36
  -2   4  -9 12551.5 485.606  34
  -2   4  -9 12012.2 727.473   2
   2  -4   9 14225.8 548.011   8
   2  -4  10 97.2732 241.689   8
  -2   4 -10 56.3811 124.179  36
  -2   4 -10 288.012 518.912   2
  -2   4 -10 116.091 134.814  24
  -2   4 -10 16.1520 132.266  34
   2  -4  11 6633.66 368.136   8
  -2   4 -11 7035.34 268.145  36
  -2   4 -11 6481.21 639.409   2
  -2   4 -11 6289.49 279.965  24
  -2   4 -11 6175.10 274.228  34
   2  -4  12-172.203 236.529   8
  -2   4 -12-38.5857 131.927  34
  -2   4 -12 2.66866 123.279  36
  -2   4 -12-187.371 529.743   2
  -2   4 -12 2.08869 140.828  24
  -2   4 -13 677.055 126.184  34
  -2   4 -13 664.813 118.733  36
  -2   4 -13 389.019 140.012  24
  -2   4 -14 421.108 130.209  24
  -2   4 -14 666.900 107.147  34
  -2   4 -15 288.965 84.2847  34
  -2   4 -15 270.933 126.442  28
  -2   4 -15 423.857 111.641  24
  -2   4 -15 361.112 148.096  30
  -2   4 -16 133.551 99.9357  28
  -2   4 -16 143.047 83.2376  24
  -2   4 -16 140.093 116.828  30
  -2   4 -17 35.9870 68.2502  28
  -2   4 -17 81.5961 48.7925  24
  -2   4 -17 78.4691 81.4748  30
   2  -3 -19 331.471 64.8994  26
   2  -3 -18 109.024 88.6719  26
  -2   3  18 229.987 102.659  18
   2  -3 -18 177.191 87.5144  17
   2  -3 -18 49.0870 70.6921  28
   2  -3 -17 151.169 108.259  26
   2  -3 -17 38.3166 142.443  38
   2  -3 -17 161.151 88.8333  28
   2  -3 -17 140.477 107.677  17
  -2   3  17 70.7712 131.378  18
   2  -3 -16 7669.25 306.223  28
   2  -3 -16 8040.91 315.183  17
   2  -3 -15-150.956 193.426  38
   2  -3 -15 36.7971 133.864  17
   2  -3 -15 27.5883 109.358  28
   2  -3 -14 671.154 394.107   2
   2  -3 -14 247.479 206.976  38
   2  -3 -14 303.891 116.619  28
   2  -3 -14 440.448 140.042  17
   2  -3 -13 6559.67 261.707  28
   2  -3 -13 6767.90 482.072   2
  -2   3  13 6464.02 264.434  23
   2  -3 -12 112.199 352.374   2
  -2   3  12 145.334 250.996   6
   2  -3 -12 491.052 108.799  28
  -2   3  12 120.425 207.142   8
  -2   3  12 318.093 115.810  23
   2  -3 -11 11709.1 565.698   2
   2  -3 -11 12024.5 436.806  28
  -2   3  11 12347.2 439.058  23
  -2   3  11 11803.5 488.999   8
  -2   3  11 12554.9 523.557   6
  -2   3  10 35244.3 1255.04   8
   2  -3 -10 35303.9 1295.81   2
  -2   3  10 35997.1 1277.20   6
  -2   3   9 29571.9 1074.74   8
   2  -3  -9 30488.1 1107.80   2
  -2   3   9 31228.7 1095.86   6
   2  -3  -8 5985.15 332.363   2
  -2   3   8 5563.33 256.962   4
  -2   3   8 5888.50 276.957   8
  -2   3   8 5579.94 309.770   6
  -2   3   7 115957. 3961.32   4
  -2   3   7 114851. 3961.70   8
  -2   3   7 115228. 3973.04   6
  -2   3   6 3501.12 213.766   8
  -2   3   6 3643.78 258.006   6
  -2   3   5 21252.3 772.541   6
  -2   3   4 26109.4 929.941   6
  -2   3   3 135329. 4639.04   6
  -2   3   2 31372.5 1099.97   6
  -2   3   1 38677.8 1329.07   7
  -2   3   1 38083.5 1349.33   5
   2  -3   0 66536.2 2208.88   3
  -2   3   0 64023.4 2203.47   7
  -2   3   0 61331.4 2216.23   5
   2  -3   1 11740.0 434.081   3
  -2   3  -1 11842.4 429.569   7
  -2   3  -1 12202.6 453.853   5
   2  -3   2 16516.5 587.352   3
  -2   3  -2 15640.1 597.931   4
  -2   3  -2 16759.6 582.993   7
  -2   3  -3 871.499 155.085   4
  -2   3  -3 890.217 328.016   2
  -2   3  -3 1144.57 134.907   7
  -2   3  -4 20996.7 776.304   7
  -2   3  -4 23440.8 782.587   4
   2  -3   4 21260.3 797.569   1
  -2   3  -4 21831.7 862.630   2
  -2   3  -5 15115.7 606.266   7
  -2   3  -5 18215.9 600.636   4
   2  -3   5 15696.6 629.822   1
  -2   3  -5 17075.0 722.265   2
   2  -3   6 21923.1 746.649   8
  -2   3  -6 19923.1 719.205   4
  -2   3  -6 20454.5 847.602   2
   2  -3   6 19518.2 762.436   1
  -2   3  -7 10105.8 582.033   2
   2  -3   7 10583.0 430.396   8
  -2   3  -8 2500.12 443.528   2
   2  -3   8 2386.23 218.306   8
   2  -3   9 20096.7 742.478   8
  -2   3  -9 19928.3 700.505  10
  -2   3  -9 18282.9 884.682   2
  -2   3 -10 1275.08 135.830  36
  -2   3 -10 1638.11 502.759   2
  -2   3 -10 1299.45 138.633  24
   2  -3  10 1406.17 234.208   8
  -2   3 -10 1292.37 140.852  10
  -2   3 -10 1216.72 133.879  34
  -2   3 -11 5702.18 249.806  24
  -2   3 -11 5057.31 246.208  34
  -2   3 -11 4598.52 597.689   2
   2  -3  11 5263.58 326.643   8
  -2   3 -12 282.405 134.463  36
  -2   3 -12 325.849 141.359  24
  -2   3 -12 269.424 138.848  34
  -2   3 -12 261.037 541.033   2
   2  -3  12 280.852 224.906   8
  -2   3 -13 2131.53 169.473  24
  -2   3 -13 2478.50 160.645  36
  -2   3 -13 2503.12 165.253  34
  -2   3 -14 85.3556 129.752  24
  -2   3 -14 15.8371 158.735  30
  -2   3 -14-15.9224 124.806  34
  -2   3 -15 1491.21 134.843  24
  -2   3 -15 1679.39 169.765  30
  -2   3 -15 1563.54 121.736  34
  -2   3 -15 1524.57 150.011  28
  -2   3 -16-0.80585 133.655  30
  -2   3 -16 125.533 114.633  28
  -2   3 -16 23.5364 97.5911  24
  -2   3 -17 317.208 106.902  30
  -2   3 -17 236.344 90.8555  28
  -2   3 -17 161.020 69.5073  24
  -2   3 -18 184.270 57.2726  28
  -2   3 -18 252.186 67.4563  30
   2  -2 -18 17.0368 65.5993  28
   2  -2 -18-31.1212 81.2849  26
  -2   2  18 65.8160 82.1204  18
   2  -2 -17 649.670 135.655  38
  -2   2  17 709.382 124.771  18
   2  -2 -17 448.423 104.922  17
   2  -2 -17 520.912 90.0696  28
   2  -2 -16 4354.59 217.996  38
  -2   2  16 4129.43 216.975  18
   2  -2 -16 3792.39 179.516  28
   2  -2 -16 3907.44 190.987  17
   2  -2 -15 1446.39 128.237  28
   2  -2 -15 1505.43 146.437  17
   2  -2 -15 1751.24 182.559  38
   2  -2 -14 245.071 380.201   2
   2  -2 -14-210.154 190.194  38
   2  -2 -14 58.2173 117.530  28
   2  -2 -14 211.474 135.943  17
  -2   2  14 169.484 118.886  23
   2  -2 -13 3521.29 422.365   2
   2  -2 -13 3638.98 239.812  38
  -2   2  13 3211.64 258.845   8
  -2   2  13 3148.95 176.343  23
   2  -2 -13 3456.60 184.665  17
   2  -2 -13 3094.73 169.604  28
   2  -2 -12 10457.6 583.059   2
   2  -2 -12 11316.0 422.325  28
  -2   2  12 11342.4 527.400   6
  -2   2  12 11987.5 425.379  23
  -2   2  12 11629.6 482.323   8
   2  -2 -11 2392.42 348.649   2
   2  -2 -11 1903.15 129.388  28
  -2   2  11 1883.81 131.322  23
  -2   2  11 2010.02 218.025   8
  -2   2  11 2487.26 273.044   6
  -2   2  10 22835.1 833.599   8
   2  -2 -10 22785.8 881.896   2
  -2   2  10 22785.7 859.092   6
  -2   2   9 14331.3 543.014   8
   2  -2  -9 13888.4 590.754   2
  -2   2   9 14152.1 565.277   6
   2  -2  -8 8633.72 415.419   2
  -2   2   8 8797.59 367.497   8
   2  -2  -7 31824.0 1152.79   2
  -2   2   7 32092.9 1123.70   4
  -2   2   7 32459.2 1133.78   8
  -2   2   6 115846. 3845.20   4
  -2   2   6 107908. 3847.11   8
  -2   2   5 48054.3 1663.22   4
  -2   2   5 48043.1 1663.21   8
  -2   2   4 36490.8 1229.87   4
  -2   2   4 34287.9 1227.02   8
  -2   2   4 35176.1 1236.87   6
  -2   2   3 309226. 10569.1   6
  -2   2   2 233.314 171.236   6
  -2   2   1 26521.4 948.321   5
  -2   2   0 39329.2 1303.37   4
  -2   2   0 37256.4 1290.93   7
  -2   2   0 35596.0 1305.37   5
   2  -2   1 2330.79 133.546   3
  -2   2  -1 2125.94 140.951   7
  -2   2  -1 1899.45 192.617   5
  -2   2  -1 2021.02 171.577   6
   2  -2   2 20445.2 755.419   3
  -2   2  -2 23656.5 774.991   4
  -2   2  -2 22219.8 766.766   5
  -2   2  -2 22220.9 761.964   7
  -2   2  -3 24974.9 1013.54   2
  -2   2  -3 26854.8 965.397   4
   2  -2   4 41968.5 1420.12   1
  -2   2  -4 41177.4 1464.83   2
  -2   2  -4 42479.1 1419.34   4
  -2   2  -4 38426.6 1417.29   7
  -2   2  -5 326.735 127.314   4
   2  -2   5 269.108 174.432   1
  -2   2  -5 673.171 330.881   2
  -2   2  -5 194.995 150.070   7
  -2   2  -6 37595.2 1399.55   2
   2  -2   6 37523.9 1346.60   1
  -2   2  -6 39289.0 1335.82   7
  -2   2  -6 37979.1 1324.29   4
  -2   2  -7 226.668 385.977   2
   2  -2   7 102.258 176.871   8
  -2   2  -7 154.692 99.0359   4
   2  -2   8 16777.8 644.335   8
  -2   2  -8 19862.3 774.770   2
   2  -2   9 17398.9 657.283   8
  -2   2  -9 18164.3 793.049   2
  -2   2 -10 10232.5 369.536  34
  -2   2 -10 10314.3 369.356  36
  -2   2 -10 9803.37 621.975   2
  -2   2 -10 10045.8 370.424  24
   2  -2  10 9487.65 424.015   8
  -2   2 -10 9485.18 368.520  27
  -2   2 -10 9610.82 368.903  10
  -2   2 -11 2784.60 163.399  36
  -2   2 -11 1896.82 526.085   2
  -2   2 -11 2283.47 158.056  24
   2  -2  11 1997.81 242.899   8
  -2   2 -11 2060.11 160.224  10
  -2   2 -11 2368.46 157.834  34
  -2   2 -12 33.4073 141.509  36
  -2   2 -12 232.596 548.263   2
  -2   2 -12 38.7152 130.123  24
   2  -2  12 49.3438 221.890   8
  -2   2 -12 9.74537 136.327  10
  -2   2 -12-101.018 131.549  34
  -2   2 -13 3224.43 191.429  34
  -2   2 -13 3864.25 197.084  36
  -2   2 -13 3990.85 198.287  24
  -2   2 -13 3022.98 583.527   2
  -2   2 -13 3655.32 210.617  30
  -2   2 -14 704.380 132.578  34
  -2   2 -14 909.404 139.961  36
  -2   2 -14 619.830 137.284  24
  -2   2 -14 818.981 545.683   2
  -2   2 -14 703.201 157.299  30
  -2   2 -15 3486.27 195.597  28
  -2   2 -15 3538.70 184.593  24
  -2   2 -15 3591.54 209.002  30
  -2   2 -15 3775.97 180.133  34
  -2   2 -16 25.1450 104.867  24
  -2   2 -16 84.8957 101.272  26
  -2   2 -16-117.166 121.814  28
  -2   2 -16 174.094 140.480  30
  -2   2 -17 460.170 86.6154  24
  -2   2 -17 349.047 103.335  28
  -2   2 -17 309.180 120.435  30
  -2   2 -18 41.8559 52.6114  24
  -2   2 -18 194.864 78.0593  28
  -2   2 -18 161.412 89.5975  30
   2  -1 -18-49.3403 59.1261  28
   2  -1 -18-10.5024 74.1595  26
  -2   1  17 780.218 111.029  18
   2  -1 -17 872.963 101.466  17
   2  -1 -17 973.770 90.8764  28
  -2   1  16 154.258 133.851  18
   2  -1 -16 358.466 115.309  17
   2  -1 -16 271.224 149.215  38
   2  -1 -16 195.346 99.6975  28
   2  -1 -15 2164.56 141.630  28
   2  -1 -15 2293.36 187.476  38
   2  -1 -15 2411.80 157.465  17
  -2   1  15 2434.59 186.241  18
  -2   1  15 1911.56 143.297  23
   2  -1 -14 86.6676 117.774  28
   2  -1 -14 79.8197 179.687  38
  -2   1  14-71.1456 122.148  23
   2  -1 -14-5.50414 138.343  17
   2  -1 -13 102.114 142.262  17
   2  -1 -13 84.7264 109.961  30
   2  -1 -13 188.370 382.186   2
   2  -1 -13 281.280 194.531  38
   2  -1 -13 239.697 121.984  28
  -2   1  13 145.299 210.520   8
  -2   1  13 203.911 126.430  23
  -2   1  12 16901.6 695.866   6
   2  -1 -12 15977.5 596.177  28
  -2   1  12 16951.4 598.593  23
  -2   1  12 16691.6 651.271   8
   2  -1 -12 17159.6 598.195  17
   2  -1 -12 17131.9 748.290   2
  -2   1  11 2368.31 234.847   8
  -2   1  11 2280.77 143.435  23
   2  -1 -11 2122.83 138.851  28
   2  -1 -11 2040.62 358.399   2
  -2   1  11 1736.46 287.556   6
   2  -1 -10 11656.3 570.392   2
  -2   1  10 13083.8 510.381   8
  -2   1  10 12751.5 457.506  23
   2  -1  -9 3215.56 308.768   2
  -2   1   9 3109.43 229.260   8
   2  -1  -8 21580.3 811.727   2
  -2   1   8 21324.5 778.574   8
   2  -1  -7 4579.17 304.548   2
  -2   1   7 5330.55 264.035   8
  -2   1   6 67441.9 2332.75   8
   2  -1  -6 68727.4 2343.92   2
  -2   1   6 67152.9 2323.96   4
  -2   1   5 92749.3 3103.05   4
  -2   1   5 87722.2 3105.33   8
  -2   1   4 369.339 133.352   4
  -2   1   4 443.597 147.497   8
  -2   1   3 135688. 4573.76   4
  -2   1   3 131670. 4572.14   8
  -2   1   2 2794.66 190.005   4
  -2   1   2 2888.20 177.669   8
  -2   1   1 1105.98 172.413   4
  -2   1   0 5897.77 269.680   4
  -2   1   0 5938.08 300.015   5
  -2   1  -1 206716. 7157.08   7
  -2   1  -1 206186. 7158.80   6
  -2   1  -1 216853. 7160.07   5
  -2   1  -2 3336.26 198.184   4
  -2   1  -2 3129.87 180.009   5
  -2   1  -2 3546.86 176.763   6
  -2   1  -2 3271.89 171.396   7
   2  -1   3 20969.3 722.901   3
  -2   1  -3 19995.1 742.311   4
  -2   1  -3 21783.8 737.822   7
  -2   1  -4 58780.3 1962.26   4
  -2   1  -4 55178.4 1961.80   7
  -2   1  -5 11328.7 428.484   4
  -2   1  -5 11721.7 438.669   7
   2  -1   5 11844.7 429.996   1
  -2   1  -6 22823.3 781.523   4
  -2   1  -6 22169.8 792.346   7
   2  -1   6 21207.7 792.913   1
  -2   1  -7 530.969 125.400   4
  -2   1  -7 502.766 339.001   2
   2  -1   7 410.477 169.059   8
  -2   1  -8 30324.3 1127.30   2
   2  -1   8 29551.8 1049.83   8
  -2   1  -9 6676.27 473.506   2
   2  -1   9 6626.21 302.494   8
  -2   1 -10 17120.1 588.188  17
   2  -1  10 16261.2 624.457   8
  -2   1 -10 16405.0 755.243   2
  -2   1 -10 16090.9 585.797  10
  -2   1 -11 1009.19 134.592  36
  -2   1 -11 853.963 119.014  24
  -2   1 -11 1070.55 123.905  34
   2  -1  11 1022.49 209.682   8
  -2   1 -11 656.897 453.807   2
  -2   1 -11 989.806 127.660  10
  -2   1 -12 500.619 131.829  10
  -2   1 -12 486.557 143.620  36
  -2   1 -12 660.744 123.906  24
  -2   1 -12 586.162 132.272  34
   2  -1  12 417.284 214.117   8
  -2   1 -12 431.557 136.623  30
  -2   1 -12 867.013 500.451   2
  -2   1 -13 4549.57 223.037  34
  -2   1 -13 5085.22 231.008  36
  -2   1 -13 4557.39 218.275  10
  -2   1 -13 4780.58 235.210  30
  -2   1 -13 4447.64 595.620   2
  -2   1 -13 5130.90 220.562  24
  -2   1 -14 2804.16 174.290  34
  -2   1 -14 3244.47 189.865  36
  -2   1 -14 2971.46 568.207   2
  -2   1 -14 3295.05 177.945  24
  -2   1 -14 3129.24 192.707  30
  -2   1 -14 2737.98 175.034  10
  -2   1 -14 3081.20 182.004  28
  -2   1 -15 2149.83 175.394  30
  -2   1 -15 2065.05 152.312  24
  -2   1 -15 2027.27 152.398  34
  -2   1 -15 1921.14 160.028  28
  -2   1 -16-71.7981 126.750  28
  -2   1 -16-48.5477 141.713  30
  -2   1 -16 71.2604 110.930  24
  -2   1 -17 425.174 112.248  28
  -2   1 -17 566.715 99.8593  26
  -2   1 -17 561.013 96.2902  24
  -2   1 -17 628.354 128.385  30
  -2   1 -18 112.706 89.5223  28
  -2   1 -18-2.68140 70.0032  24
  -2   1 -18 55.6361 100.801  30
  -2   1 -19 391.716 65.0140  28
  -2   1 -19 348.084 74.9849  30
   2   0 -18 1.21825 49.0268  28
   2   0 -18-57.8954 65.2682  26
   2   0 -17 747.039 81.4270  28
  -2   0  16 192.348 118.156  18
   2   0 -16 165.009 105.658  17
   2   0 -16 200.226 96.9243  28
   2   0 -15 1132.03 162.372  38
  -2   0  15 898.412 121.334  23
   2   0 -15 902.199 107.425  30
  -2   0  15 1279.83 155.497  18
   2   0 -15 1339.98 134.087  17
   2   0 -15 903.532 122.008  28
   2   0 -14 27.0174 167.522  38
   2   0 -14 52.9169 107.112  30
  -2   0  14 102.014 122.751  23
  -2   0  14 95.5956 160.883  18
   2   0 -14 175.561 131.208  17
   2   0 -14 71.3567 120.842  28
   2   0 -13 1536.67 134.163  30
  -2   0  13 1401.19 234.520   8
   2   0 -13 1200.27 405.707   2
   2   0 -13 1725.88 144.617  28
   2   0 -13 1628.10 156.388  17
  -2   0  13 1634.27 147.349  23
   2   0 -13 1963.10 190.201  38
   2   0 -12 3142.87 171.300  30
   2   0 -12 2959.57 418.058   2
   2   0 -12 3583.32 230.549  38
   2   0 -12 3519.19 185.811  17
   2   0 -12 3252.78 177.469  28
  -2   0  12 3115.22 272.013   8
  -2   0  12 3382.07 181.331  23
  -2   0  12 3007.24 327.215   6
  -2   0  11 12264.2 446.507  23
  -2   0  11 12066.2 509.187   8
   2   0 -11 12107.5 446.139  17
   2   0 -11 11302.4 595.942   2
  -2   0  10 2521.08 146.599  23
   2   0 -10 2560.07 155.428  17
  -2   0  10 2405.39 234.072   8
   2   0 -10 2387.53 338.942   2
  -2   0   9 370.456 198.601   8
   2   0  -9 253.087 273.666   2
  -2   0   8 36907.9 1310.93   8
   2   0  -8 37727.8 1337.20   2
  -2   0   7 24097.2 861.884   8
   2   0  -7 23980.2 885.518   2
  -2   0   6 19447.4 723.755   8
   2   0  -6 20794.1 746.210   2
  -2   0   5 41603.3 1488.73   8
  -2   0   5 43973.3 1480.63   4
   2   0  -5 42375.6 1498.41   2
  -2   0   4 17563.4 637.514   4
  -2   0   4 18500.9 643.917   8
  -2   0   3 312.672 128.545   4
  -2   0   3 399.250 134.581   8
  -2   0   2 72424.3 2528.46   4
  -2   0   2 74705.4 2526.88   8
  -2   0   1 15199.1 554.254   4
  -2   0   0 6460.08 281.638   4
  -2   0  -1 14376.9 489.997   7
  -2   0  -1 13130.1 489.132   6
  -2   0  -1 13356.5 503.637   4
  -2   0  -2 15116.7 520.542   6
  -2   0  -2 14322.2 523.762   7
  -2   0  -2 14402.5 595.823   2
  -2   0  -3 6794.01 291.333   7
  -2   0  -3 7410.92 268.366   5
  -2   0  -3 7999.22 304.622   4
  -2   0  -3 8399.83 385.866   2
  -2   0  -4 11920.5 427.782   7
  -2   0  -4 11343.0 400.536   5
  -2   0  -4 12089.4 427.583   4
  -2   0  -5 108637. 3700.58   4
  -2   0  -5 107230. 3701.27   7
  -2   0  -6 1943.55 154.973   4
   2   0   6 1848.18 147.125   8
  -2   0  -6 1880.09 175.536   7
  -2   0  -7 4310.94 216.238   4
   2   0   7 3517.36 202.905   8
   2   0   8 77338.0 2661.68   8
   2   0   9 1582.46 176.788   8
  -2   0 -10 9212.18 336.952  13
   2   0  10 8516.53 367.864   8
  -2   0 -10 8727.80 334.146  17
  -2   0 -11 1012.32 123.002  30
  -2   0 -11 1018.18 136.293  17
  -2   0 -11 976.547 129.705  36
  -2   0 -11 1133.51 117.964  34
  -2   0 -11 1144.18 111.540  24
  -2   0 -11 1086.66 123.582  10
  -2   0 -11 734.038 147.245  13
  -2   0 -11 1075.50 407.986   2
   2   0  11 1055.13 185.522   8
  -2   0 -12 3969.88 188.041  24
   2   0  12 4001.11 253.617   8
  -2   0 -12 3801.90 196.783  36
  -2   0 -12 3713.08 192.666  10
  -2   0 -12 4038.33 199.507  17
  -2   0 -12 3664.66 492.498   2
  -2   0 -12 3919.27 193.567  30
  -2   0 -12 4117.30 191.517  34
  -2   0 -13 3632.87 194.675  10
  -2   0 -13 3714.36 204.313  36
  -2   0 -13 4013.63 196.792  34
  -2   0 -13 4074.16 192.291  24
  -2   0 -13 3316.03 535.858   2
  -2   0 -13 4025.40 202.215  30
  -2   0 -14 2477.87 176.384  10
  -2   0 -14 3199.90 190.862  36
  -2   0 -14 3139.47 193.268  30
  -2   0 -14 3209.99 181.236  28
  -2   0 -14 3337.80 175.728  24
  -2   0 -14 2237.96 547.804   2
  -2   0 -14 3136.15 181.119  34
  -2   0 -15 119.930 133.109  34
  -2   0 -15 381.324 523.988   2
  -2   0 -15 165.096 125.353  10
  -2   0 -15 216.314 147.317  30
  -2   0 -15 243.443 125.544  24
  -2   0 -15 121.221 137.633  28
  -2   0 -16 720.573 145.721  30
  -2   0 -16 682.791 118.985  24
  -2   0 -16 651.371 135.383  28
  -2   0 -17 315.326 100.118  24
  -2   0 -17 539.776 133.418  30
  -2   0 -17 460.761 111.577  26
  -2   0 -17 372.517 118.201  28
  -2   0 -18 504.524 82.5471  24
  -2   0 -18 517.140 114.896  30
  -2   0 -18 633.505 90.8685  26
  -2   0 -18 659.337 103.389  28
  -2   0 -19 700.871 89.0400  30
  -2   0 -19 632.038 57.5947  24
  -2   0 -19 616.359 81.3541  28
   2   1 -17 402.621 70.1223  28
   2   1 -16 527.327 92.6663  28
  -2  -1  15 293.929 105.422  23
   2   1 -15 395.386 110.926  28
  -2  -1  15 448.894 125.558  18
   2   1 -15 505.271 119.314  17
   2   1 -15 184.424 98.9058  30
   2   1 -15 577.072 139.382  38
  -2  -1  14 17.5175 120.578  23
   2   1 -14 65.8185 120.277  28
  -2  -1  14 38.7482 148.878  18
   2   1 -14-74.9467 129.997  17
   2   1 -14 160.211 111.919  30
   2   1 -14 255.805 152.331  38
   2   1 -13 1716.13 173.317  38
  -2  -1  13 1289.71 143.990  23
  -2  -1  13 1499.98 229.264   8
  -2  -1  13 1569.27 181.170  18
   2   1 -13 1329.75 149.429  17
   2   1 -13 1361.66 135.809  30
   2   1 -13 1313.51 142.578  28
   2   1 -12 372.653 396.822   2
   2   1 -12 412.158 139.615  17
   2   1 -12-16.6063 181.213  38
  -2  -1  12 287.948 137.094  23
  -2  -1  12 538.721 230.548   8
   2   1 -11 9595.72 551.835   2
   2   1 -11 9784.66 376.509  17
   2   1 -11 10275.2 397.230  38
  -2  -1  11 9783.01 448.705   8
  -2  -1  11 9991.54 380.243  23
   2   1 -10 961.024 129.399  17
  -2  -1  10 757.989 123.699  23
  -2  -1  10 836.519 111.214  29
   2   1 -10 994.472 339.281   2
  -2  -1  10 1225.61 215.495   8
   2   1  -9 5050.57 208.194  17
   2   1  -9 4633.73 355.843   2
  -2  -1   9 4677.76 207.396  23
  -2  -1   9 4463.62 279.803   8
  -2  -1   8 14071.6 535.509   8
   2   1  -8 13259.7 575.746   2
  -2  -1   7 11431.5 449.088   8
   2   1  -7 11282.8 488.867   2
  -2  -1   6 8647.48 366.588   8
   2   1  -6 8734.84 400.224   2
  -2  -1   5 3451.75 217.860   8
  -2  -1   5 3584.57 167.976   4
   2   1  -5 3523.60 249.431   2
  -2  -1   4 25160.5 928.514   8
  -2  -1   4 27438.2 922.461   4
   2   1  -4 26318.9 937.182   2
  -2  -1   3 51598.2 1842.21   8
  -2  -1   3 53081.6 1841.75   4
   2   1  -3 56174.6 1845.84   2
  -2  -1   2 182540. 6242.45   4
  -2  -1   1 252864. 8641.60   4
  -2  -1   0 97427.8 3402.82   4
  -2  -1   0 100414. 3396.82   8
  -2  -1  -1 30173.2 1053.86   4
  -2  -1  -2 9654.92 349.243   6
  -2  -1  -3 55746.5 1897.27   6
  -2  -1  -3 53009.2 1925.29   2
  -2  -1  -3 55797.0 1912.09   4
  -2  -1  -4 3639.60 250.183   2
  -2  -1  -4 3064.08 188.367   4
  -2  -1  -5 183376. 6394.32   2
  -2  -1  -5 188943. 6386.57   4
   2   1   6 8347.05 303.734   8
  -2  -1  -6 7984.05 384.760   2
  -2  -1  -6 7814.53 333.453   4
   2   1   7 12094.7 439.425   8
   2   1   8 58320.8 2009.20   8
   2   1   9 42493.6 1475.42   8
   2   1  10 3055.02 189.219   8
   2   1  11 92.6369 156.039   8
  -2  -1 -11 75.8378 111.131  10
  -2  -1 -11-27.0550 118.938  13
  -2  -1 -11 89.8072 118.693  17
  -2  -1 -12 19066.9 653.931  13
  -2  -1 -12 17838.1 646.637  10
  -2  -1 -12 18737.3 646.488  34
  -2  -1 -12 18281.3 657.510  38
  -2  -1 -12 18207.8 646.372  36
  -2  -1 -12 18332.1 647.466  17
  -2  -1 -12 17782.3 645.618  30
  -2  -1 -12 18045.6 644.234  24
  -2  -1 -13 2039.55 153.279  10
  -2  -1 -13 2245.41 152.890  34
  -2  -1 -13 1999.24 161.393  36
  -2  -1 -13 2018.22 145.476  28
  -2  -1 -13 1959.31 162.914  17
  -2  -1 -13 2254.15 156.338  30
  -2  -1 -13 2093.54 140.765  24
  -2  -1 -14 227.977 132.667  10
  -2  -1 -14 279.312 135.234  34
  -2  -1 -14 125.022 150.626  36
  -2  -1 -14 183.917 129.126  28
  -2  -1 -14 209.105 124.868  24
  -2  -1 -14 253.801 142.348  30
  -2  -1 -14 141.326 146.696  17
  -2  -1 -15-23.3780 133.819  34
  -2  -1 -15-33.4434 123.834  24
  -2  -1 -15-69.2929 133.530  10
  -2  -1 -15-145.425 147.813  30
  -2  -1 -15 52.3355 133.832  28
  -2  -1 -16 1904.19 136.969  24
  -2  -1 -16 1753.91 147.667  28
  -2  -1 -16 1394.55 142.557  10
  -2  -1 -16 1767.07 161.659  30
  -2  -1 -17 278.174 134.221  30
  -2  -1 -17 382.590 122.179  28
  -2  -1 -17 271.318 116.165  26
  -2  -1 -17 359.284 103.235  24
  -2  -1 -18 1182.78 124.952  30
  -2  -1 -18 1201.57 112.791  28
  -2  -1 -18 1236.95 111.669  26
  -2  -1 -18 1039.05 96.6586  24
  -2  -1 -19 573.543 95.8925  30
  -2  -1 -19 520.011 89.7578  28
  -2  -1 -19 594.613 78.5343  26
  -2  -1 -19 599.529 68.0180  24
  -2  -1 -20-8.30636 62.6901  30
  -2  -1 -20 21.0436 60.3790  28
   2   2 -17-54.5535 53.3039  28
   2   2 -16 544.863 86.4835  28
  -2  -2  15 20.8140 99.7605  23
   2   2 -15 91.1813 102.767  28
   2   2 -15 170.357 94.1319  30
   2   2 -14-113.519 111.820  30
   2   2 -14 14.8777 123.716  17
  -2  -2  14-28.1039 131.059  18
  -2  -2  14-39.9580 117.392  23
   2   2 -14-84.8616 136.083  38
   2   2 -14 15.7962 118.969  28
   2   2 -13 1813.33 148.364  28
   2   2 -13 1662.83 145.666  30
   2   2 -13 1974.65 155.127  17
  -2  -2  13 1615.33 152.303  23
   2   2 -13 2239.99 170.200  38
  -2  -2  13 1961.59 172.242  18
   2   2 -12 341.593 141.495  17
  -2  -2  12 386.799 170.027  18
  -2  -2  12 125.524 230.286   8
  -2  -2  12 336.214 141.171  23
   2   2 -12 554.842 410.301   2
   2   2 -12 202.108 165.795  38
   2   2 -11 1217.30 179.046  38
  -2  -2  11 1259.71 131.983  29
  -2  -2  11 1396.32 247.719   8
  -2  -2  11 1256.93 149.985  23
   2   2 -11 1322.28 399.340   2
   2   2 -11 1310.29 151.331  17
  -2  -2  11 1094.80 178.761  18
   2   2 -10-38.6617 176.760  38
   2   2 -10 98.5901 131.336  17
   2   2 -10 325.283 348.734   2
  -2  -2  10 190.553 220.792   8
  -2  -2  10 52.5127 132.116  23
  -2  -2  10-6.85352 114.296  29
  -2  -2   9 9778.45 354.281  29
   2   2  -9 8449.66 486.836   2
  -2  -2   9 8863.10 413.979   8
   2   2  -9 9876.45 353.737  17
  -2  -2   9 8770.88 354.188  23
   2   2  -8 146.880 110.642  17
  -2  -2   8 293.540 200.049   8
   2   2  -8 407.900 272.041   2
  -2  -2   7 691.751 188.214   8
   2   2  -7 634.883 244.257   2
  -2  -2   6 814.163 181.249   8
   2   2  -6 1054.49 234.877   2
  -2  -2   5 391.702 185.014   8
   2   2  -5 525.825 210.407   2
  -2  -2   4 40538.4 1446.94   8
  -2  -2   4 42120.2 1441.65   4
   2   2  -4 42118.5 1454.36   2
  -2  -2   3 20206.8 736.230   4
   2   2  -3 21537.4 742.526   2
  -2  -2   2 33979.1 1181.73   4
   2   2  -2 33897.0 1176.51   2
  -2  -2   1 151817. 5073.50   4
   2   2  -1 146296. 5064.70   2
  -2  -2   0 148215. 5052.66   8
  -2  -2   0 147059. 5061.20   4
  -2  -2  -1 249293. 8591.27   8
  -2  -2  -1 256908. 8600.89   4
  -2  -2  -2 404439. 13739.0   7
  -2  -2  -2 398454. 13747.1   4
  -2  -2  -3 59600.2 2074.25   3
  -2  -2  -3 62051.4 2090.87   1
  -2  -2  -3 58751.2 2088.72   2
  -2  -2  -3 62133.6 2077.81   7
  -2  -2  -4 85998.8 2981.02   4
  -2  -2  -4 87206.8 2981.84   2
  -2  -2  -4 86905.8 2972.78   7
  -2  -2  -5 85568.7 2859.33   4
  -2  -2  -5 87085.4 2859.58   2
  -2  -2  -5 79136.4 2849.15   7
  -2  -2  -6 9933.55 409.125   4
  -2  -2  -6 10283.1 423.083   2
  -2  -2  -6 9656.17 382.242   7
   2   2   6 10148.2 355.862   8
  -2  -2  -7 20849.8 807.074   2
   2   2   7 22052.0 759.128   8
  -2  -2  -8 6690.25 381.148   2
   2   2   8 6509.07 260.075   8
  -2  -2  -9 135942. 4704.37   2
   2   2   9 136483. 4668.17   8
  -2  -2 -10 882.048 317.216   2
   2   2  10 710.164 132.559   8
   2   2  11 8750.65 382.418   8
  -2  -2 -11 9906.57 523.563   2
  -2  -2 -11 9888.53 368.456  10
  -2  -2 -11 10239.5 366.693  17
  -2  -2 -11 10262.2 369.869  13
  -2  -2 -11 10362.8 366.471  15
  -2  -2 -12 28381.9 1009.95  24
  -2  -2 -12 29239.5 1012.28  17
  -2  -2 -12 27948.3 1010.55  28
  -2  -2 -12 29429.1 1012.18  34
  -2  -2 -12 28984.4 1021.53  38
  -2  -2 -12 30170.2 1011.37  36
  -2  -2 -12 30122.3 1013.07  10
  -2  -2 -12 29884.8 1015.57  13
  -2  -2 -12 28388.9 1011.30  30
  -2  -2 -13 126.073 149.738  13
  -2  -2 -13 462.546 129.961  10
  -2  -2 -13 390.515 126.452  34
  -2  -2 -13 492.767 133.466  17
  -2  -2 -13 574.821 116.444  28
  -2  -2 -13 444.629 110.737  24
  -2  -2 -13 548.966 182.860  38
  -2  -2 -13 482.625 134.306  36
  -2  -2 -13 539.784 126.130  30
  -2  -2 -14 155.385 134.617  10
  -2  -2 -14 163.835 132.507  34
  -2  -2 -14 256.302 148.275  17
  -2  -2 -14 121.776 122.260  28
  -2  -2 -14 253.616 118.453  24
  -2  -2 -14 195.627 144.524  36
  -2  -2 -14 157.673 128.370  30
  -2  -2 -15 802.387 150.345  17
  -2  -2 -15 668.138 145.404  30
  -2  -2 -15 778.687 133.943  28
  -2  -2 -15 752.032 124.362  24
  -2  -2 -15 584.510 139.866  34
  -2  -2 -15 611.416 142.083  10
  -2  -2 -16 2223.37 154.988  28
  -2  -2 -16 2202.67 171.816  17
  -2  -2 -16 2075.66 154.913  26
  -2  -2 -16 1775.71 153.745  10
  -2  -2 -16 2349.63 145.681  24
  -2  -2 -16 2339.31 164.616  30
  -2  -2 -17 717.528 124.630  28
  -2  -2 -17 454.936 140.698  17
  -2  -2 -17 352.876 118.426  10
  -2  -2 -17 637.839 108.696  24
  -2  -2 -17 625.256 134.652  30
  -2  -2 -17 593.442 122.105  26
  -2  -2 -18 1345.30 119.338  28
  -2  -2 -18 948.732 110.503  10
  -2  -2 -18 1081.26 115.615  26
  -2  -2 -18 1275.10 129.072  30
  -2  -2 -18 1190.12 102.092  24
  -2  -2 -19 424.115 94.3597  28
  -2  -2 -19 432.340 90.4101  26
  -2  -2 -19 350.626 100.999  30
  -2  -2 -19 414.515 73.8830  24
  -2  -2 -20 414.476 71.4572  28
  -2  -2 -20 221.796 72.9471  30
  -2  -2 -20 279.122 57.6603  26
   2   3 -16 396.247 72.1451  28
  -2  -3  15 79.7323 87.9117  23
   2   3 -15 7.99093 87.9541  30
   2   3 -15 82.0037 93.7768  28
  -2  -3  14-27.8699 111.341  23
   2   3 -14 164.053 115.529  28
   2   3 -14 29.3365 109.891  30
  -2  -3  13 1208.50 144.252  18
   2   3 -13 1175.89 143.405  38
  -2  -3  13 1083.69 138.641  23
   2   3 -13 917.521 136.965  28
   2   3 -13 969.095 134.077  30
   2   3 -12 1678.31 160.590  38
  -2  -3  12 1520.34 170.183  18
   2   3 -12 1439.96 153.355  17
  -2  -3  12 1530.57 155.361  23
  -2  -3  12 1681.70 246.969   8
  -2  -3  11 228.559 236.285   8
  -2  -3  11 521.802 127.853  29
  -2  -3  11 250.585 144.192  23
   2   3 -11 363.943 143.389  17
  -2  -3  11 321.910 167.903  18
   2   3 -11 628.073 400.663   2
   2   3 -11 346.806 161.724  38
  -2  -3  10 60.1839 231.958   8
   2   3 -10 323.499 162.305  38
  -2  -3  10 181.696 129.944  29
  -2  -3  10 279.749 140.725  23
  -2  -3  10 220.942 163.454  18
   2   3 -10 229.661 141.529  17
   2   3 -10 415.576 384.009   2
  -2  -3   9 7000.32 359.889   8
   2   3  -9 7439.76 303.206  38
  -2  -3   9 6440.71 280.171  29
  -2  -3   9 7264.87 304.766  18
   2   3  -9 7273.52 285.017  17
  -2  -3   9 7306.99 287.069  23
  -2  -3   8 601.266 214.995   8
   2   3  -8 313.983 308.998   2
   2   3  -8 590.631 117.603  17
  -2  -3   8 496.246 113.255  29
  -2  -3   7 187.596 191.883   8
   2   3  -7 136.176 261.223   2
  -2  -3   6 213.868 192.393   8
   2   3  -6 119.669 238.562   2
  -2  -3   5 2166.85 210.803   8
   2   3  -5 2031.08 244.166   2
   2   3  -4 18208.9 676.525   2
   2   3  -3 2186.53 193.539   2
  -2  -3   2 4030.05 228.922   4
   2   3  -2 4116.32 202.724   2
  -2  -3   1 345.509 169.723   4
  -2  -3   1 357.045 122.237   8
   2   3  -1 319.905 110.168   2
  -2  -3   0 109479. 3779.51   4
  -2  -3   0 109451. 3766.35   8
   2   3   0 110494. 3760.77   2
  -2  -3  -1 54549.5 1895.05   4
  -2  -3  -1 54760.5 1876.17   8
  -2  -3  -2 72468.0 2618.81   1
  -2  -3  -2 78022.0 2598.97   4
  -2  -3  -2 73686.1 2576.67   8
  -2  -3  -2 77322.9 2579.79   7
  -2  -3  -3 950509. 33229.8   4
  -2  -3  -3 946335. 33218.4   2
  -2  -3  -3 985916. 33236.1   1
  -2  -3  -3 999999. 33216.4   7
  -2  -3  -4 566115. 19277.5   3
  -2  -3  -4 552862. 19276.3   7
  -2  -3  -4 593853. 19288.5   1
  -2  -3  -4 561772. 19279.9   2
  -2  -3  -5 36435.1 1124.41   2
  -2  -3  -5 33989.1 1140.53   4
   2   3   5 35209.0 1102.38   5
  -2  -3  -5 33639.7 1112.82   7
  -2  -3  -6 3992.40 234.467   2
   2   3   6 3634.58 133.596   8
  -2  -3  -7 39383.3 1324.41   2
   2   3   7 37226.3 1286.93   8
  -2  -3  -8 27283.3 969.427   2
   2   3   8 26382.9 916.527   8
  -2  -3  -9 146970. 4877.25   2
   2   3   9 140315. 4841.07   8
  -2  -3 -10 34.8932 289.049   2
  -2  -3 -11 30992.8 1092.41  10
  -2  -3 -11 31799.6 1092.51  14
  -2  -3 -11 32160.5 1092.20  13
  -2  -3 -11 29492.9 1173.08   2
  -2  -3 -12 14478.1 501.250  34
  -2  -3 -12 14145.9 498.226  28
  -2  -3 -12 13935.8 644.767   2
  -2  -3 -12 14048.6 502.981  13
  -2  -3 -12 13572.1 503.080  10
  -2  -3 -12 14238.9 501.400  17
  -2  -3 -12 13743.4 497.553  24
  -2  -3 -12 13765.5 498.882  30
  -2  -3 -13 3292.00 159.852  24
  -2  -3 -13 3251.99 178.456  10
  -2  -3 -13 3583.97 173.155  34
  -2  -3 -13 3146.19 162.704  28
  -2  -3 -13 3345.16 427.999   2
  -2  -3 -13 3290.16 177.672  13
  -2  -3 -13 3283.73 165.625  30
  -2  -3 -13 3060.96 178.356  17
  -2  -3 -13 3341.80 181.774  36
  -2  -3 -14 526.167 150.372  13
  -2  -3 -14 638.739 138.336  10
  -2  -3 -14 564.913 146.953  36
  -2  -3 -14 779.653 143.374  17
  -2  -3 -14 829.201 116.352  24
  -2  -3 -14 788.484 121.748  28
  -2  -3 -14 692.835 124.767  30
  -2  -3 -14 584.549 435.628   2
  -2  -3 -14 752.568 134.006  34
  -2  -3 -15 1573.08 473.861   2
  -2  -3 -15 1141.27 146.893  34
  -2  -3 -15 1321.90 126.822  24
  -2  -3 -15 1306.21 147.858  30
  -2  -3 -15 1199.50 159.128  17
  -2  -3 -15 1354.43 148.711  10
  -2  -3 -15 1530.89 138.307  28
  -2  -3 -16 3805.31 206.027  10
  -2  -3 -16 4165.59 191.816  24
  -2  -3 -16 4091.15 199.030  26
  -2  -3 -16 4113.73 540.275   2
  -2  -3 -16 4021.96 198.120  28
  -2  -3 -16 4355.11 207.496  30
  -2  -3 -16 4071.03 213.626  17
  -2  -3 -17-109.627 129.323  30
  -2  -3 -17 148.997 137.826  17
  -2  -3 -17 60.5816 121.529  26
  -2  -3 -17 34.2274 105.079  24
  -2  -3 -17 20.0577 120.501  10
  -2  -3 -17-1.70461 121.267  28
  -2  -3 -18 567.704 122.313  30
  -2  -3 -18 495.161 131.240  17
  -2  -3 -18 568.337 113.144  26
  -2  -3 -18 573.640 97.9000  24
  -2  -3 -18 483.524 110.172  10
  -2  -3 -18 636.767 118.902  28
  -2  -3 -19 295.674 109.805  17
  -2  -3 -19 295.834 97.8274  28
  -2  -3 -19 319.960 79.1823  24
  -2  -3 -19 158.397 94.8495  26
  -2  -3 -19 221.444 103.519  30
  -2  -3 -20 1102.48 91.4923  30
  -2  -3 -20 1019.29 90.3338  28
   2   4 -16 165.262 51.2076  28
   2   4 -15 36.1006 82.7896  28
   2   4 -15-54.6370 76.6728  30
  -2  -4  15 150.114 74.4907  23
   2   4 -14 76.9204 105.965  28
   2   4 -14 41.2212 105.264  30
  -2  -4  14 39.3756 102.683  23
   2   4 -13 160.939 121.262  28
   2   4 -13 129.730 123.895  30
  -2  -4  13 154.268 123.264  23
  -2  -4  12 1088.39 147.710  23
  -2  -4  12 1514.53 144.180  18
  -2  -4  12 1156.90 127.257  29
  -2  -4  11 714.537 148.528  23
  -2  -4  11 770.839 134.978  29
  -2  -4  11 1206.33 249.851   8
  -2  -4  11 932.834 162.265  18
   2   4 -11 1035.77 149.434  17
  -2  -4  10 2939.62 193.375  18
  -2  -4  10 2369.35 183.195  23
  -2  -4  10 2405.68 169.319  29
  -2  -4  10 2421.85 272.488   8
   2   4 -10 2804.98 178.059  17
  -2  -4   9 3309.22 277.739   8
  -2  -4   9 3195.77 200.631  18
  -2  -4   9 2853.29 178.281  29
   2   4  -9 2656.28 418.348   2
   2   4  -9 3190.85 182.589  17
  -2  -4   9 2896.51 186.543  23
  -2  -4   8 477.912 225.199   8
  -2  -4   8 312.860 120.146  29
   2   4  -8 379.706 335.211   2
  -2  -4   8 466.339 152.001  18
   2   4  -8 409.767 127.257  17
   2   4  -7 457.949 302.544   2
  -2  -4   7 416.970 214.481   8
  -2  -4   7 676.143 144.263  18
   2   4  -7 550.423 116.339  17
   2   4  -6 1508.53 281.826   2
  -2  -4   6 1334.27 213.195   8
   2   4  -5 9510.90 438.344   2
   2   4  -4 81.8146 220.091   2
   2   4  -3 6536.28 315.795   2
   2   4  -2 13603.7 525.753   2
  -2  -4   2 14857.2 525.808   8
   2   4  -1 5073.07 224.395   2
  -2  -4   1 5230.10 230.037   8
   2   4   0 11727.5 415.121   2
  -2  -4   0 11418.8 424.623   8
  -2  -4  -1 36246.2 1233.86   8
  -2  -4  -1 34103.0 1266.49   4
  -2  -4  -2 57687.9 2078.97   4
  -2  -4  -2 60480.7 2046.43   8
  -2  -4  -2 60348.8 2106.13   1
  -2  -4  -2 59267.0 2047.94   7
  -2  -4  -3 6092.02 321.702   4
  -2  -4  -3 5784.08 204.381   8
  -2  -4  -3 5429.13 207.972   2
  -2  -4  -3 5672.60 379.959   1
  -2  -4  -3 5350.70 212.823   7
  -2  -4  -4 151589. 5224.81   3
  -2  -4  -4 156072. 5216.04   7
  -2  -4  -4 153109. 5243.07   1
  -2  -4  -4 148981. 5217.83   2
  -2  -4  -5 9156.04 340.213   3
  -2  -4  -5 8697.96 344.089   2
   2   4   5 8566.91 325.787   5
  -2  -4  -5 8567.86 323.821   7
  -2  -4  -6 46744.6 1636.79   2
   2   4   6 46531.8 1623.95   5
  -2  -4  -6 48307.3 1626.83   7
  -2  -4  -7 34226.5 1205.70   2
  -2  -4  -8 75171.5 2604.55   2
  -2  -4  -9 43908.0 1556.22   2
  -2  -4 -10 183.898 280.147   2
  -2  -4 -11 30560.2 1177.35   2
  -2  -4 -11 33915.9 1108.17  19
  -2  -4 -11 32666.6 1105.87  13
  -2  -4 -11 32170.4 1107.09  14
  -2  -4 -11 30887.7 1105.58  15
  -2  -4 -11 30746.9 1105.86  10
  -2  -4 -12 151.943 107.430  13
  -2  -4 -12 78.7678 118.995  10
  -2  -4 -12 72.4441 198.498  38
  -2  -4 -12 9.72876 94.5994  28
  -2  -4 -12-69.7757 98.5468  30
  -2  -4 -12 24.3366 107.789  14
  -2  -4 -12 208.073 333.556   2
  -2  -4 -12 10.8043 94.6976  24
  -2  -4 -12-6.36248 107.441  34
  -2  -4 -13 20808.1 723.167  24
  -2  -4 -13 20894.2 728.866  10
  -2  -4 -13 21475.9 726.758  34
  -2  -4 -13 20435.6 723.932  28
  -2  -4 -13 20350.8 724.215  30
  -2  -4 -13 20673.4 727.576  13
  -2  -4 -13 20860.9 856.755   2
  -2  -4 -13 20352.9 724.720  33
  -2  -4 -13 20393.4 727.417  17
  -2  -4 -14-6.04984 131.238  13
  -2  -4 -14 39.5162 120.948  30
  -2  -4 -14-84.5645 110.265  24
  -2  -4 -14-87.7754 136.941  10
  -2  -4 -14-56.2743 126.828  34
  -2  -4 -14 222.520 409.227   2
  -2  -4 -14-118.710 112.277  28
  -2  -4 -14 104.174 118.667  33
  -2  -4 -14 19.4765 136.366  17
  -2  -4 -15 112.220 443.423   2
  -2  -4 -15 188.967 118.635  28
  -2  -4 -15 336.242 128.662  30
  -2  -4 -15 406.301 113.614  24
  -2  -4 -15 241.656 127.343  26
  -2  -4 -15 348.498 140.668  10
  -2  -4 -15-194.098 149.524  13
  -2  -4 -15 271.593 143.731  17
  -2  -4 -16 3419.36 507.041   2
  -2  -4 -16 3711.67 200.155  10
  -2  -4 -16 3738.68 179.860  24
  -2  -4 -16 3751.61 189.582  26
  -2  -4 -16 3863.63 185.794  28
  -2  -4 -16 3683.36 202.534  17
  -2  -4 -16 3938.01 192.658  30
  -2  -4 -17 555.349 133.446  10
  -2  -4 -17 476.848 107.889  24
  -2  -4 -17 470.355 125.129  26
  -2  -4 -17 392.060 121.180  28
  -2  -4 -17 506.241 139.698  17
  -2  -4 -17 424.554 129.521  30
  -2  -4 -18 436.954 118.185  10
  -2  -4 -18 479.766 97.5686  24
  -2  -4 -18 463.104 116.385  26
  -2  -4 -18 491.835 117.212  28
  -2  -4 -18 441.246 131.297  17
  -2  -4 -18 589.315 119.062  30
  -2  -4 -19-171.863 98.5100  10
  -2  -4 -19-149.863 97.5241  26
  -2  -4 -19 53.9581 103.100  30
  -2  -4 -19 89.6412 113.426  17
  -2  -4 -19-21.5715 81.6042  24
  -2  -4 -19 66.8960 101.795  28
  -2  -4 -20 2413.83 123.094  26
  -2  -4 -20 2520.54 125.588  30
  -2  -4 -20 2628.69 126.606  28
  -2  -4 -21 21.2458 54.1204  26
  -2  -4 -21 30.4745 53.6943  30
   2   5 -15-19.9826 57.1699  30
  -2  -5  15 84.2179 52.9368  23
   2   5 -15 64.1389 64.2860  28
   2   5 -14 387.183 94.9577  30
  -2  -5  14 225.817 91.5084  23
   2   5 -14 428.556 95.3837  28
   2   5 -13-75.4547 119.542  30
  -2  -5  13 45.8243 114.114  23
   2   5 -13 38.9698 116.892  28
  -2  -5  12 574.535 113.822  29
  -2  -5  12 414.449 135.355  23
  -2  -5  11 332.541 126.922  29
  -2  -5  11 154.858 148.175  23
  -2  -5  10 1624.87 590.912   1
  -2  -5  10 1084.11 256.184   8
  -2  -5  10 1075.90 155.230  23
  -2  -5  10 1038.03 159.856  18
  -2  -5  10 820.310 146.644  29
  -2  -5   9 935.160 251.646   8
  -2  -5   9 882.801 149.298  29
  -2  -5   9 1165.71 166.359  18
  -2  -5   9 1259.87 159.845  23
  -2  -5   8 4876.64 229.106  18
  -2  -5   8 4351.39 219.129  29
   2   5  -8 4163.52 446.886   2
   2   5  -8 4398.99 214.849  17
  -2  -5   8 4186.94 309.632   8
   2   5  -7 91.6406 335.694   2
  -2  -5   7 259.889 126.167  29
   2   5  -7 273.871 123.387  17
  -2  -5   7 260.540 145.606  18
  -2  -5   7 67.5452 223.791   8
  -2  -5   6 1924.44 238.022   8
  -2  -5   6 2188.64 160.211  18
   2   5  -6 2113.20 319.479   2
   2   5  -5 8515.94 429.415   2
   2   5  -4 8591.79 409.447   2
   2   5  -3 3133.63 261.987   2
  -2  -5   3 3431.15 235.392   8
   2   5  -2 1934.46 213.956   2
  -2  -5   2 2303.10 195.713   8
   2   5  -1 29707.6 1084.75   2
  -2  -5   1 32177.4 1084.75   8
  -2  -5   0 3288.71 182.113   8
  -2  -5  -1 14469.8 517.315   8
  -2  -5  -2 2733.28 131.262   7
  -2  -5  -2 3569.00 395.546   1
  -2  -5  -2 3235.58 141.711   8
  -2  -5  -3 22415.9 759.320   7
  -2  -5  -3 21574.2 759.609   8
  -2  -5  -3 22088.3 862.683   1
  -2  -5  -4 697.778 98.0689   2
  -2  -5  -4 635.712 290.329   1
  -2  -5  -4 639.241 82.5301   7
  -2  -5  -4 580.408 178.921   3
  -2  -5  -5 19600.1 739.827   3
  -2  -5  -5 21353.8 720.280   7
  -2  -5  -5 20360.5 729.660   2
   2   5   6 30027.4 1036.51   5
  -2  -5  -6 29658.9 1045.35   3
  -2  -5  -6 29270.7 1041.35   2
  -2  -5  -7 33682.6 1191.01   2
   2   5   7 33924.6 1178.60   5
  -2  -5  -8 76001.6 2630.46   2
  -2  -5  -9 332.528 240.968   2
  -2  -5 -10 2577.70 288.124   2
  -2  -5 -11 9448.85 335.671  19
  -2  -5 -11 8776.12 450.269   2
  -2  -5 -11 8807.80 330.413  15
  -2  -5 -11 8322.64 330.652  10
  -2  -5 -11 9092.32 331.254  14
  -2  -5 -12 16408.9 588.894  10
  -2  -5 -12 16162.2 700.608   2
  -2  -5 -12 16448.3 589.196  15
  -2  -5 -12 16702.0 583.744  24
  -2  -5 -12 16871.5 586.150  13
  -2  -5 -12 17303.0 590.057  14
  -2  -5 -12 17309.9 587.192  34
  -2  -5 -13 24788.2 863.857  24
  -2  -5 -13 25103.0 865.652  30
  -2  -5 -13 25041.1 867.704  34
  -2  -5 -13 24084.9 869.403  10
  -2  -5 -13 23356.4 978.930   2
  -2  -5 -13 24346.3 864.425  26
  -2  -5 -13 25561.2 870.189  14
  -2  -5 -13 24687.3 866.504  13
  -2  -5 -13 24436.4 869.646  15
  -2  -5 -13 25391.0 891.383  38
  -2  -5 -13 25643.2 866.614  36
  -2  -5 -13 24653.8 864.436  28
  -2  -5 -13 24894.7 867.602  33
  -2  -5 -14 3259.45 163.698  24
  -2  -5 -14 3471.16 170.409  26
  -2  -5 -14 3666.59 177.044  13
  -2  -5 -14 3407.58 170.927  30
  -2  -5 -14 3608.62 186.285  10
  -2  -5 -14 3281.57 433.669   2
  -2  -5 -14 3269.80 179.720  17
  -2  -5 -14 3242.78 164.369  28
  -2  -5 -14 3036.46 177.305  33
  -2  -5 -14 3527.51 270.742  38
  -2  -5 -15 276.791 140.901  10
  -2  -5 -15-25.4959 435.711   2
  -2  -5 -15 315.309 126.055  33
  -2  -5 -15 263.216 124.257  26
  -2  -5 -15 232.493 138.168  17
  -2  -5 -15 319.611 130.232  13
  -2  -5 -15 492.524 108.454  24
  -2  -5 -15 307.384 123.566  30
  -2  -5 -15 243.898 114.504  28
  -2  -5 -16-396.130 440.808   2
  -2  -5 -16 87.6763 115.342  33
  -2  -5 -16 109.217 126.655  30
  -2  -5 -16-14.5407 141.257  17
  -2  -5 -16 98.1825 118.656  28
  -2  -5 -16 15.2772 109.106  24
  -2  -5 -16 169.027 140.738  10
  -2  -5 -16 97.1454 127.652  26
  -2  -5 -17 764.342 128.510  30
  -2  -5 -17 715.612 140.037  17
  -2  -5 -17 868.857 122.822  28
  -2  -5 -17 681.925 110.632  24
  -2  -5 -17 816.457 128.416  26
  -2  -5 -17 722.222 136.948  10
  -2  -5 -18 1346.49 129.369  30
  -2  -5 -18 1371.56 124.909  28
  -2  -5 -18 1405.31 111.644  24
  -2  -5 -18 1441.36 127.428  26
  -2  -5 -18 1315.33 138.602  17
  -2  -5 -18 1200.72 134.383  10
  -2  -5 -19 1040.40 111.870  30
  -2  -5 -19 1080.87 94.4923  24
  -2  -5 -19 964.539 108.831  26
  -2  -5 -19 843.265 111.072  28
  -2  -5 -19 911.017 118.845  17
  -2  -5 -19 1016.08 113.706  10
  -2  -5 -20 2891.06 134.480  30
  -2  -5 -20 2982.10 135.056  26
  -2  -5 -20 3015.64 136.613  28
  -2  -5 -20 2842.80 140.944  17
  -2  -5 -21-37.2433 63.3859  26
  -2  -5 -21-16.1432 58.5573  30
   2   6 -14 134.734 75.5565  28
   2   6 -14 138.863 73.5176  30
  -2  -6  14 209.011 71.1100  23
   2   6 -13-37.7728 102.624  28
  -2  -6  13 205.751 100.241  23
   2   6 -13-48.7804 104.141  30
  -2  -6  12 244.605 129.661  23
  -2  -6  12 228.114 103.482  29
  -2  -6  11-105.877 140.750  23
  -2  -6  11-37.3804 122.837  29
  -2  -6  10 700.506 142.787  29
  -2  -6  10 585.582 239.585   8
  -2  -6  10 1005.23 156.253  23
  -2  -6   9-61.3386 591.673   1
  -2  -6   9 12.7420 136.156  29
  -2  -6   9 123.251 246.465   8
  -2  -6   9 146.988 157.825  23
  -2  -6   8 2866.58 298.631   8
  -2  -6   8 3748.68 201.492  18
  -2  -6   8 4104.89 664.141   1
  -2  -6   8 2808.54 192.963  29
  -2  -6   7 831.470 252.136   8
  -2  -6   7 1198.83 157.126  18
  -2  -6   7 1007.41 147.861  29
  -2  -6   6 2638.23 170.908  18
  -2  -6   6 2144.87 164.633  29
   2   6  -5 1331.91 318.726   2
  -2  -6   5 1575.66 145.341  18
  -2  -6   4 6563.61 327.841   8
   2   6  -4 6322.01 379.470   2
  -2  -6   3 99.8533 202.981   8
   2   6  -3 212.565 248.383   2
  -2  -6   2 572.617 196.775   8
   2   6  -2 381.932 220.642   2
  -2  -6   1 41001.8 1323.75   8
   2   6  -1 34700.3 1322.75   2
  -2  -6   0 12176.9 459.098   8
  -2  -6   0 11510.4 639.076   1
  -2  -6  -1 13748.2 503.956   8
  -2  -6  -2 3955.38 173.524   8
  -2  -6  -2 3408.29 142.063   7
  -2  -6  -3 29394.1 1041.93   7
  -2  -6  -3 32538.9 1048.76   8
  -2  -6  -3 32145.8 1151.68   1
  -2  -6  -4 5041.90 203.233   2
  -2  -6  -4 5275.87 403.451   1
  -2  -6  -4 5559.61 200.127   8
  -2  -6  -4 5768.81 200.371   7
  -2  -6  -5 15182.9 556.915   2
  -2  -6  -5 16422.0 665.803   1
  -2  -6  -5 16634.5 592.786   3
   2   6   6 8149.59 337.747   5
  -2  -6  -6 8047.21 326.751   2
  -2  -6  -6 7889.54 346.925   3
   2   6   7 1988.71 196.724   5
  -2  -6  -7 1891.95 203.990   2
  -2  -6  -7 1916.83 200.570   3
   2   6   8 20722.9 756.467   5
  -2  -6  -8 21049.2 768.822   2
  -2  -6  -9 31775.9 1140.26   2
  -2  -6 -10 6733.22 370.896   2
  -2  -6 -11 5223.30 209.605  14
  -2  -6 -11 4791.46 208.939  19
  -2  -6 -11 4938.56 344.221   2
  -2  -6 -11 4901.67 211.297  15
  -2  -6 -12 45076.2 1491.21  15
  -2  -6 -12 41791.5 1486.68  26
  -2  -6 -12 44650.7 1492.80  14
  -2  -6 -12 42804.3 1488.65  13
  -2  -6 -12 43648.5 1490.85  10
  -2  -6 -12 42285.1 1487.22  28
  -2  -6 -12 43170.7 1486.97  24
  -2  -6 -12 44506.8 1562.81   2
  -2  -6 -13 14277.2 500.328  24
  -2  -6 -13 13499.1 507.940  10
  -2  -6 -13 14311.0 641.170   2
  -2  -6 -13 14206.3 502.450  30
  -2  -6 -13 14109.7 501.315  26
  -2  -6 -13 14011.6 502.949  13
  -2  -6 -13 15059.5 509.265  14
  -2  -6 -13 14109.7 501.035  28
  -2  -6 -13 12475.3 528.985  38
  -2  -6 -13 14106.3 510.008  15
  -2  -6 -14 6871.57 283.979  10
  -2  -6 -14 6565.27 282.816  33
  -2  -6 -14 6635.31 268.547  28
  -2  -6 -14 7332.86 280.079  14
  -2  -6 -14 7124.51 273.079  13
  -2  -6 -14 6894.67 271.818  26
  -2  -6 -14 7590.40 494.301   2
  -2  -6 -14 6820.88 271.138  30
  -2  -6 -14 7362.13 266.435  24
  -2  -6 -15 453.216 107.268  24
  -2  -6 -15 559.410 226.172  38
  -2  -6 -15 427.215 126.700  13
  -2  -6 -15 357.642 144.441  10
  -2  -6 -15 86.1066 418.043   2
  -2  -6 -15 305.772 133.330  33
  -2  -6 -15 460.359 124.738  26
  -2  -6 -15 460.428 136.769  17
  -2  -6 -15 393.719 111.543  28
  -2  -6 -15 365.500 121.314  30
  -2  -6 -16 4359.02 217.131  10
  -2  -6 -16 4483.60 506.133   2
  -2  -6 -16 3938.99 204.044  33
  -2  -6 -16 4408.07 201.434  26
  -2  -6 -16 4158.37 210.279  13
  -2  -6 -16 4337.94 196.746  28
  -2  -6 -16 4335.10 209.493  17
  -2  -6 -16 4350.07 200.557  30
  -2  -6 -16 4616.12 193.164  24
  -2  -6 -17 2587.95 161.648  33
  -2  -6 -17 3109.49 178.894  10
  -2  -6 -17 3096.34 165.357  30
  -2  -6 -17 3105.29 163.101  28
  -2  -6 -17 3118.30 169.789  26
  -2  -6 -17 2920.14 176.429  17
  -2  -6 -17 3190.29 154.981  24
  -2  -6 -18 1547.80 128.742  26
  -2  -6 -18 1384.51 113.535  24
  -2  -6 -18 1390.61 136.788  17
  -2  -6 -18 1316.34 124.313  30
  -2  -6 -18 1161.94 136.417  10
  -2  -6 -19 3161.28 155.127  26
  -2  -6 -19 3061.54 141.559  24
  -2  -6 -19 2934.39 159.917  17
  -2  -6 -19 3045.10 151.989  30
  -2  -6 -19 2911.06 156.967  10
  -2  -6 -20 1552.04 104.918  26
  -2  -6 -20 1397.22 111.466  17
  -2  -6 -20 1277.67 103.976  10
  -2  -6 -20 1398.65 102.047  30
  -2  -6 -21 63.8467 62.8651  10
  -2  -6 -21 8.42886 69.3600  26
  -2  -6 -21 45.3141 60.1598  30
  -2  -7  14-16.3600 47.2615  23
   2   7 -14 2.81543 53.7966  28
   2   7 -13 80.8376 83.5862  28
   2   7 -13 83.8537 86.5002  30
  -2  -7  13-51.3064 81.6398  23
  -2  -7  12 242.836 86.6443  29
  -2  -7  12 377.172 108.870  23
  -2  -7  11 121.437 114.123  29
  -2  -7  11 439.789 131.241  23
  -2  -7  10 632.304 134.940  29
  -2  -7  10 809.095 153.399  23
  -2  -7   9 240.198 229.469   8
  -2  -7   9 453.927 569.265   1
  -2  -7   9 183.848 150.000  29
  -2  -7   9 276.846 155.838  23
  -2  -7   8 1775.79 177.064  29
  -2  -7   8 1645.86 618.874   1
  -2  -7   8 1924.72 265.256   8
  -2  -7   7 178.281 607.060   1
  -2  -7   7 241.191 151.469  29
  -2  -7   6 1737.19 156.452  18
  -2  -7   6 1617.68 166.308  29
  -2  -7   5-2.77410 234.052   8
  -2  -7   5 59.9057 555.958   1
  -2  -7   5 135.267 128.524  18
  -2  -7   5 83.1766 134.740  29
  -2  -7   4 2957.21 262.932   8
  -2  -7   4 3032.00 170.637  18
  -2  -7   4 3378.22 574.799   1
  -2  -7   3 2487.29 248.227   8
  -2  -7   3 2348.10 533.986   1
  -2  -7   2 7043.63 344.678   8
  -2  -7   2 8162.24 603.919   1
  -2  -7   1 11787.1 483.661   8
  -2  -7   1 14037.3 705.565   1
  -2  -7   0 11726.4 470.874   8
  -2  -7   0 13541.1 679.322   1
  -2  -7  -1 20495.7 739.017   8
  -2  -7  -1 20640.0 900.099   1
  -2  -7  -2 416.808 50.1223   7
  -2  -7  -2 603.618 146.605   8
  -2  -7  -3 47501.9 1636.76   8
  -2  -7  -4 1622.96 236.678   3
  -2  -7  -4 1584.28 102.474   8
  -2  -7  -4 1330.84 354.555   1
  -2  -7  -5 6337.50 274.009   3
  -2  -7  -5 5545.78 386.917   1
  -2  -7  -6 22676.3 803.645   2
  -2  -7  -6 22645.7 829.594   3
  -2  -7  -7 1717.86 220.656   3
  -2  -7  -7 1676.44 197.049   2
   2   7   7 1664.19 221.535   5
  -2  -7  -8 1284.16 221.115   2
   2   7   8 1429.18 210.008   5
  -2  -7  -9 44335.7 1510.62   2
   2   7   9 41491.6 1496.35   5
  -2  -7 -10 25628.9 947.706   2
  -2  -7 -11 155.653 108.419  19
  -2  -7 -11 55.6998 89.7662  13
  -2  -7 -11 60.7845 278.160   2
  -2  -7 -11 142.365 113.242  15
  -2  -7 -11 12.1301 107.478  14
  -2  -7 -12 37163.7 1270.72  30
  -2  -7 -12 38582.8 1275.07  15
  -2  -7 -12 36323.1 1269.92  26
  -2  -7 -12 37907.8 1276.13  14
  -2  -7 -12 34170.6 1270.75  13
  -2  -7 -12 36797.0 1270.47  28
  -2  -7 -12 37519.7 1270.15  24
  -2  -7 -12 37546.1 1353.46   2
  -2  -7 -13 5847.06 231.926  24
  -2  -7 -13 5529.38 279.124  38
  -2  -7 -13 6795.81 438.432   2
  -2  -7 -13 5815.24 234.241  30
  -2  -7 -13 5784.35 235.377  26
  -2  -7 -13 6160.93 247.845  14
  -2  -7 -13 5995.49 235.590  13
  -2  -7 -13 5879.26 233.994  28
  -2  -7 -13 5698.32 247.515  10
  -2  -7 -13 6317.30 253.737  15
  -2  -7 -14 556.300 194.335  38
  -2  -7 -14 503.349 114.543  13
  -2  -7 -14 330.224 380.588   2
  -2  -7 -14 489.618 117.545  26
  -2  -7 -14 494.611 126.704  14
  -2  -7 -14 497.821 109.260  28
  -2  -7 -14 435.220 113.637  30
  -2  -7 -14 443.038 103.646  24
  -2  -7 -14 490.263 141.530  10
  -2  -7 -15 275.024 120.075  13
  -2  -7 -15 138.083 202.460  38
  -2  -7 -15 161.965 146.457  10
  -2  -7 -15 205.421 146.831  33
  -2  -7 -15 241.144 116.279  26
  -2  -7 -15 234.013 132.346  14
  -2  -7 -15 55.2468 418.956   2
  -2  -7 -15 167.162 111.029  28
  -2  -7 -15 128.184 108.674  24
  -2  -7 -15 206.493 113.732  30
  -2  -7 -16 11987.9 460.671  33
  -2  -7 -16 12480.3 454.897  26
  -2  -7 -16 13064.0 450.395  24
  -2  -7 -16 12590.2 691.043   2
  -2  -7 -16 12199.2 457.981  17
  -2  -7 -16 12601.6 464.572  10
  -2  -7 -16 12112.1 453.787  30
  -2  -7 -16 12660.0 455.924  13
  -2  -7 -17 4844.41 211.949  26
  -2  -7 -17 4944.60 203.006  24
  -2  -7 -17 4799.47 227.969  10
  -2  -7 -17 4716.88 218.587  33
  -2  -7 -17 4605.69 217.912  17
  -2  -7 -17 4818.76 210.302  30
  -2  -7 -18-87.1908 125.060  17
  -2  -7 -18 142.057 98.9241  24
  -2  -7 -18-17.8593 114.712  33
  -2  -7 -18-115.692 132.463  10
  -2  -7 -18-7.69188 108.177  30
  -2  -7 -18-87.9314 119.979  26
  -2  -7 -19 4551.80 197.988  17
  -2  -7 -19 4580.84 195.671  26
  -2  -7 -19 4560.38 184.926  24
  -2  -7 -19 4120.72 199.239  10
  -2  -7 -19 4551.96 190.876  30
  -2  -7 -20-15.3266 97.7373  17
  -2  -7 -20 75.1786 92.9773  26
  -2  -7 -20 89.1097 96.9434  10
  -2  -7 -20-120.114 84.9549  30
  -2  -7 -21 211.411 78.8636  17
  -2  -7 -21 121.677 61.0105  30
  -2  -7 -21 151.087 74.7445  26
  -2  -7 -21 131.069 71.4377  10
   2   8 -13 149.760 62.8858  28
  -2  -8  13 3.09929 61.7378  23
   2   8 -13 33.1146 64.5279  30
  -2  -8  12 135.248 90.1566  23
   2   8 -12 123.301 94.4971  30
  -2  -8  11 141.044 116.236  23
  -2  -8  11 242.481 96.4057  29
  -2  -8  10 235.036 132.253  23
  -2  -8  10 110.982 120.979  29
  -2  -8   9 449.421 145.827  23
  -2  -8   9 280.215 139.594  29
  -2  -8   8 660.488 153.674  29
  -2  -8   8 841.881 561.748   1
  -2  -8   7 207.973 160.433  29
  -2  -8   7 433.395 593.762   1
  -2  -8   6 2472.69 184.511  29
  -2  -8   6 2806.03 276.572   8
  -2  -8   6 3222.69 634.881   1
  -2  -8   5 544.196 585.028   1
  -2  -8   5 312.415 145.256  29
  -2  -8   5 23.0587 233.854   8
  -2  -8   4 2306.37 156.524  18
  -2  -8   4 2524.62 258.167   8
  -2  -8   4 2615.12 587.485   1
  -2  -8   4 2246.85 164.879  29
  -2  -8   3 3248.47 169.694  18
  -2  -8   3 3333.91 565.004   1
  -2  -8   3 3235.26 257.158   8
  -2  -8   3 3236.85 184.659  29
  -2  -8   2 5406.30 302.924   8
  -2  -8   2 6628.93 584.193   1
  -2  -8   1 3097.81 238.817   8
  -2  -8   1 3211.18 531.592   1
  -2  -8   0 7765.62 349.230   8
  -2  -8   0 8336.07 589.543   1
  -2  -8  -1 3474.47 230.092   8
  -2  -8  -1 3940.41 484.790   1
  -2  -8  -2 12302.0 471.467   8
  -2  -8  -3 30538.7 1069.63   8
  -2  -8  -4 12026.8 426.053   8
  -2  -8  -4 11123.7 505.875   3
  -2  -8  -5 6077.51 253.260   2
  -2  -8  -5 7083.55 466.476   1
  -2  -8  -5 7105.51 246.269   8
  -2  -8  -5 7242.68 369.707   3
  -2  -8  -6 21924.9 816.415   2
  -2  -8  -6 26329.0 864.147   3
  -2  -8  -7 11709.5 467.497   2
  -2  -8  -7 12313.0 501.848   3
   2   8   7 12249.4 497.090   5
  -2  -8  -8 119.434 206.228   3
  -2  -8  -8-51.2264 199.166   2
   2   8   8-23.6124 218.120   5
   2   8   9 24888.6 923.185   5
  -2  -8  -9 26231.4 936.937   2
   2   8  10 32149.9 1204.11   5
  -2  -8 -10 36619.6 1232.20   2
  -2  -8 -11 16459.3 592.714  13
  -2  -8 -11 17087.1 596.272  15
  -2  -8 -12 19850.2 680.548  30
  -2  -8 -12 19767.6 680.649  24
  -2  -8 -12 19476.6 680.503  28
  -2  -8 -12 18127.6 679.962  13
  -2  -8 -12 19780.7 684.838  15
  -2  -8 -13 164.934 128.239  15
  -2  -8 -13 57.3252 101.845  30
  -2  -8 -13 168.364 105.144  13
  -2  -8 -13 11.6752 100.661  28
  -2  -8 -13 103.223 164.913  38
  -2  -8 -13 58.6152 102.017  24
  -2  -8 -14 5415.96 229.164  28
  -2  -8 -14 5312.33 271.259  38
  -2  -8 -14 5183.54 245.799  10
  -2  -8 -14 5797.00 250.776  15
  -2  -8 -14 5554.98 227.797  13
  -2  -8 -14 5724.01 230.075  30
  -2  -8 -14 5701.54 226.506  24
  -2  -8 -15 102.768 429.136   2
  -2  -8 -15 34.7082 105.270  24
  -2  -8 -15 148.189 170.580  33
  -2  -8 -15 102.350 112.528  30
  -2  -8 -15 99.6105 148.207  10
  -2  -8 -15 4.70367 114.803  13
  -2  -8 -16 10396.1 392.296  30
  -2  -8 -16 10432.8 394.671  13
  -2  -8 -16 11028.3 391.688  24
  -2  -8 -16 10300.7 393.927  26
  -2  -8 -16 11024.9 407.613  10
  -2  -8 -16 10795.4 410.623  33
  -2  -8 -17 1205.26 150.864  33
  -2  -8 -17 1313.20 116.938  24
  -2  -8 -17 1405.28 131.330  26
  -2  -8 -17 1240.75 156.616  10
  -2  -8 -17 1161.01 120.641  30
  -2  -8 -17 1234.33 137.715  17
  -2  -8 -18 2005.59 141.226  26
  -2  -8 -18 2058.52 126.883  24
  -2  -8 -18 1938.39 145.904  33
  -2  -8 -18 1908.25 145.693  17
  -2  -8 -18 2042.66 131.084  30
  -2  -8 -18 1913.63 156.451  10
  -2  -8 -19 2533.01 141.838  26
  -2  -8 -19 2116.85 136.165  33
  -2  -8 -19 2505.88 131.335  30
  -2  -8 -19 2431.21 145.049  17
  -2  -8 -19 2279.29 153.074  10
  -2  -8 -20 2660.89 138.595  17
  -2  -8 -20 2507.13 126.280  30
  -2  -8 -20 2657.51 137.379  26
  -2  -8 -20 2680.24 141.841  10
  -2  -8 -21 193.917 81.9102  17
  -2  -8 -21 130.626 60.4696  30
  -2  -8 -21 148.866 79.5309  10
  -2  -8 -21 201.985 76.7416  26
  -2  -9  12-54.3708 69.0006  23
   2   9 -12 24.9156 73.4388  30
   2   9 -12-11.5412 68.9421  28
  -2  -9  11 170.950 95.0337  23
  -2  -9  11 138.741 77.0071  29
  -2  -9  10 170.842 115.797  23
  -2  -9  10 40.4261 102.581  29
  -2  -9   9 192.756 136.377  23
  -2  -9   9 193.003 121.161  29
  -2  -9   8 158.414 141.955  29
  -2  -9   7 488.011 226.169   8
  -2  -9   7 163.686 535.894   1
  -2  -9   7 610.672 157.296  29
   2   9  -6 1899.66 147.392  16
  -2  -9   6 1679.45 169.730  29
  -2  -9   6 2731.30 599.137   1
  -2  -9   6 2342.87 255.917   8
  -2  -9   5 645.987 580.804   1
  -2  -9   5 309.500 152.997  29
  -2  -9   5 246.126 233.712   8
  -2  -9   4 3182.49 271.298   8
  -2  -9   4 2775.09 188.008  29
  -2  -9   4 3059.80 601.818   1
  -2  -9   3 63.4846 136.087  29
  -2  -9   3-152.986 215.572   8
  -2  -9   3 42.9693 116.624  32
  -2  -9   2 7294.47 626.068   1
  -2  -9   2 7238.98 285.688  18
  -2  -9   2 7675.50 352.727   8
  -2  -9   1 638.244 198.656   8
  -2  -9   1 762.684 500.347   1
  -2  -9   0 12024.7 479.868   8
  -2  -9   0 12427.0 704.205   1
  -2  -9  -1 5480.93 271.356   8
  -2  -9  -1 5051.68 512.196   1
  -2  -9  -2 18078.5 661.510   8
  -2  -9  -2 18286.2 832.972   1
  -2  -9  -3 9946.41 388.813   8
  -2  -9  -4 8861.17 398.438   3
  -2  -9  -4 6961.89 296.318   8
  -2  -9  -5 17993.4 688.791   3
  -2  -9  -5 16922.6 604.570   8
  -2  -9  -5 17957.0 767.749   1
  -2  -9  -6 2149.62 272.902   3
  -2  -9  -7 26495.6 875.004   3
   2   9   7 26862.4 867.166   5
  -2  -9  -8 4750.11 298.790   3
   2   9   8 4292.74 301.806   5
  -2  -9  -9 9418.56 429.764   2
   2   9   9 10195.5 437.195   5
  -2  -9 -10 8454.04 414.427   2
   2   9  10 8009.64 390.841   5
  -2  -9 -11 21842.4 802.211  13
  -2  -9 -11 22664.2 802.690  15
  -2  -9 -11 24535.8 894.792   2
  -2  -9 -11 24320.7 801.617  24
  -2  -9 -12 5871.05 232.594  24
  -2  -9 -12 5912.94 239.032  15
  -2  -9 -12 5474.96 231.692  13
  -2  -9 -12 6505.34 433.234   2
  -2  -9 -12 6002.28 231.546  30
  -2  -9 -13 6407.59 254.970  30
  -2  -9 -13 6501.70 255.168  24
  -2  -9 -13 6831.95 267.066  15
  -2  -9 -13 6542.47 256.930  13
  -2  -9 -13 6093.36 280.550  38
  -2  -9 -14 17600.8 625.966  15
  -2  -9 -14 16963.4 617.417  13
  -2  -9 -14 17662.4 617.472  24
  -2  -9 -14 17454.3 618.003  30
  -2  -9 -15 445.298 466.090   2
  -2  -9 -15-25.6341 113.979  13
  -2  -9 -15-46.8119 111.114  24
  -2  -9 -15 147.061 151.546  10
  -2  -9 -15 34.4048 114.305  30
  -2  -9 -16 5232.14 257.887  33
  -2  -9 -16 5053.63 236.250  10
  -2  -9 -16 4757.42 211.882  13
  -2  -9 -16 4936.78 209.482  24
  -2  -9 -16 4737.69 209.893  30
  -2  -9 -17-20.4412 109.137  30
  -2  -9 -17-7.39908 125.403  17
  -2  -9 -17-81.8717 163.727  33
  -2  -9 -17-89.8219 116.730  13
  -2  -9 -17-46.6671 147.372  10
  -2  -9 -17 73.6677 106.108  24
  -2  -9 -18 7224.52 294.207  17
  -2  -9 -18 7321.21 304.180  10
  -2  -9 -18 7444.34 285.551  30
  -2  -9 -18 8137.66 305.261  33
  -2  -9 -19 200.357 91.5768  30
  -2  -9 -19 159.246 112.537  17
  -2  -9 -19 96.8732 124.389  10
  -2  -9 -19 119.995 116.580  33
  -2  -9 -20 5991.05 246.735  10
  -2  -9 -20 5932.98 233.015  30
  -2  -9 -20 6654.22 243.626  17
  -2  -9 -20 6525.41 241.836  26
  -2  -9 -21 117.531 82.9821  17
  -2  -9 -21 157.358 78.2931  26
  -2  -9 -21 146.562 83.5730  10
  -2  -9 -21 84.1334 58.8281  30
  -2 -10  11-4.92993 75.1192  23
  -2 -10  11 22.6603 53.7537  29
   2  10 -11 93.8856 78.8116  30
  -2 -10  10-83.0471 98.6054  23
  -2 -10  10 148.615 84.8614  29
  -2 -10   9 42.6254 117.725  23
  -2 -10   9 1.60072 108.172  29
  -2 -10   8-72.6695 133.084  23
  -2 -10   8-27.3185 129.112  29
  -2 -10   7 453.727 145.194  29
  -2 -10   6 333.731 215.382   8
  -2 -10   6 57.2516 516.704   1
  -2 -10   6 175.658 154.685  29
   2  10  -6 399.281 117.074  16
  -2 -10   5-54.6336 150.517  29
  -2 -10   5-111.137 222.313   8
   2  10  -5-120.423 131.408  16
  -2 -10   4 2609.75 595.442   1
  -2 -10   4 2514.41 191.096  29
  -2 -10   4 2805.33 261.829   8
  -2 -10   3 431.399 223.276   8
  -2 -10   3 717.015 128.028  32
  -2 -10   3 639.552 155.384  29
  -2 -10   3 116.053 537.021   1
  -2 -10   2 6436.41 267.261  32
  -2 -10   2 6817.80 337.866   8
  -2 -10   2 6903.13 635.748   1
  -2 -10   1 1140.09 133.939  29
  -2 -10   1 1044.28 492.991   1
  -2 -10   1 1463.73 204.240   8
  -2 -10   1 1525.61 136.510  32
  -2 -10   1 1398.90 122.657  18
  -2 -10   0 9459.16 631.228   1
  -2 -10   0 8688.97 331.147  18
  -2 -10   0 9229.41 380.526   8
  -2 -10  -1 845.452 177.408   8
  -2 -10  -1 1224.32 456.549   1
  -2 -10  -2 19901.6 719.842   8
  -2 -10  -2 19181.2 887.240   1
  -2 -10  -3 4740.69 234.412   8
  -2 -10  -4 7468.22 398.057   3
  -2 -10  -4 6360.25 272.497   8
  -2 -10  -5 15079.0 637.124   3
  -2 -10  -5 16088.0 733.634   1
  -2 -10  -6 4217.44 324.588   3
   2  10   7 11860.9 529.520   5
  -2 -10  -7 11365.4 523.608   3
   2  10   8 5517.24 373.895   5
  -2 -10  -8 6339.89 366.778   3
  -2 -10  -8 5398.63 272.744   9
   2  10   9 1476.47 274.484   5
  -2 -10  -9 1626.24 197.063   2
  -2 -10  -9 1881.97 263.783   3
  -2 -10  -9 1709.65 198.857   9
  -2 -10 -10 282.049 101.667  26
  -2 -10 -10 337.906 99.8809  13
   2  10  10 353.124 249.169   5
  -2 -10 -10 552.517 197.630   9
  -2 -10 -10 327.357 215.077   2
  -2 -10 -11 10186.4 355.302  26
  -2 -10 -11 9692.03 350.761  30
  -2 -10 -11 9219.17 353.003  13
  -2 -10 -11 10076.0 358.559  21
  -2 -10 -11 9307.02 353.224  15
  -2 -10 -12 998.003 125.485  21
  -2 -10 -12 840.841 108.985  30
  -2 -10 -12 975.535 106.131  13
  -2 -10 -12 884.783 113.545  26
  -2 -10 -12 1004.79 147.738  35
  -2 -10 -12 1117.19 117.696  15
  -2 -10 -12 623.985 295.280   2
  -2 -10 -13 11800.6 420.485  30
  -2 -10 -13 11084.5 418.990  13
  -2 -10 -13 11496.1 425.240  15
  -2 -10 -13 12580.3 442.902  10
  -2 -10 -13 11558.4 426.213  21
  -2 -10 -13 11632.1 422.841  26
  -2 -10 -14 15837.0 553.965  30
  -2 -10 -14 16955.4 560.445  15
  -2 -10 -14 14746.5 711.592   2
  -2 -10 -14 16230.1 554.245  13
  -2 -10 -15 1155.66 120.361  30
  -2 -10 -15 956.848 400.216   2
  -2 -10 -15 1270.67 123.016  13
  -2 -10 -16 1341.26 124.476  30
  -2 -10 -16 1360.20 169.588  10
  -2 -10 -16 1463.32 124.724  13
  -2 -10 -16 1473.34 195.147  33
  -2 -10 -16 1790.44 420.517   2
  -2 -10 -17 198.754 183.970  33
  -2 -10 -17-0.67423 104.891  30
  -2 -10 -17 71.0333 153.897  10
  -2 -10 -17 92.1466 110.633  13
  -2 -10 -18 11121.6 413.127  17
  -2 -10 -18 10667.1 404.423  30
  -2 -10 -18 11780.6 425.714  10
  -2 -10 -18 11992.8 430.084  33
  -2 -10 -19 264.698 87.4198  30
  -2 -10 -19 198.741 97.4819  22
  -2 -10 -19 101.930 132.269  33
  -2 -10 -19 225.056 114.455  17
  -2 -10 -19 412.928 131.313  10
  -2 -10 -20 5021.04 195.976  17
  -2 -10 -20 4740.86 196.464  33
  -2 -10 -20 4504.50 201.646  10
  -2 -10 -20 4501.57 182.034  30
  -2 -10 -21 194.536 84.3919  17
  -2 -10 -21 37.9951 88.0288  10
  -2 -11  10-45.8668 63.0004  29
  -2 -11  10 18.4549 79.2480  23
  -2 -11   9 164.474 88.6663  29
  -2 -11   9 25.0148 99.4822  23
  -2 -11   8 73.6493 109.826  29
  -2 -11   8 24.4146 120.337  23
  -2 -11   7 166.614 132.706  29
  -2 -11   6 38.4164 143.211  29
   2  11  -6-118.449 105.785  16
  -2 -11   5-2.31798 147.136  29
  -2 -11   5-52.9990 204.001   8
  -2 -11   5 199.121 488.163   1
   2  11  -5-17.0768 127.661  16
  -2 -11   4 840.763 221.089   8
  -2 -11   4 460.985 151.727  29
   2  11  -4 627.039 149.554  16
  -2 -11   4 897.950 528.840   1
  -2 -11   3 937.716 164.170  29
  -2 -11   3 750.427 221.364   8
  -2 -11   3 1147.76 134.994  32
  -2 -11   3 516.906 538.301   1
  -2 -11   2 2742.67 250.657   8
  -2 -11   2 2511.81 164.836  32
  -2 -11   1 2518.26 233.272   8
  -2 -11   1 2806.54 538.122   1
  -2 -11   1 2431.52 171.897  29
  -2 -11   1 2669.25 165.613  32
  -2 -11   0 3378.07 185.079  29
  -2 -11   0 3772.96 530.798   1
  -2 -11   0 3860.76 179.757  32
  -2 -11   0 3145.52 172.063  18
  -2 -11   0 3821.49 244.322   8
  -2 -11  -1 1227.82 184.749   8
  -2 -11  -1 851.155 448.762   1
  -2 -11  -1 1209.42 118.722  18
  -2 -11  -1 1149.77 136.375  32
  -2 -11  -1 1082.79 139.164  35
  -2 -11  -2 6041.82 531.285   1
  -2 -11  -2 5782.84 280.694   8
  -2 -11  -2 5920.04 249.631  32
  -2 -11  -2 5791.40 239.478  18
  -2 -11  -2 6020.63 246.956  35
  -2 -11  -3 293.554 162.824   9
  -2 -11  -3 551.058 108.141  18
  -2 -11  -3 682.176 423.049   1
  -2 -11  -3 533.261 147.541   8
  -2 -11  -3 643.124 116.893  32
  -2 -11  -4 8669.97 313.723  18
  -2 -11  -4 7890.79 338.329   9
  -2 -11  -4 7647.40 325.753   8
  -2 -11  -4 8662.12 457.915   3
  -2 -11  -5 10371.9 416.427   9
  -2 -11  -5 11731.6 521.551   3
  -2 -11  -6 15014.5 560.721   9
  -2 -11  -6 15333.1 640.206   3
   2  11   7 6224.64 414.173   5
  -2 -11  -7 5926.81 285.641   9
  -2 -11  -7 5894.37 383.319   3
   2  11   8 3393.32 351.992   5
  -2 -11  -8 3044.45 328.997   3
  -2 -11  -8 2771.39 219.048   9
  -2 -11  -9 1274.53 199.449   9
  -2 -11  -9 1366.01 126.802  21
   2  11   9 1500.93 321.471   5
  -2 -11  -9 1081.40 115.852  13
  -2 -11  -9 1508.09 299.080   3
  -2 -11 -10 5049.84 221.072  35
  -2 -11 -10 4951.29 207.550  26
  -2 -11 -10 4911.20 211.242  21
  -2 -11 -10 4612.90 202.479  30
  -2 -11 -10 4656.58 207.008  13
  -2 -11 -10 5403.28 276.125   9
   2  11  10 5269.20 354.865   5
  -2 -11 -11 2864.82 174.830  35
  -2 -11 -11 2666.42 156.782  31
  -2 -11 -11 2886.52 149.682  30
  -2 -11 -11 2926.75 155.525  26
  -2 -11 -11 3071.61 164.449  21
  -2 -11 -11 2906.03 153.445  13
  -2 -11 -12 70.1948 104.919  13
  -2 -11 -12-16.4304 103.674  31
  -2 -11 -12 11.0183 119.562  26
  -2 -11 -12 87.1357 105.570  30
  -2 -11 -12 34.0926 128.762  21
  -2 -11 -12-147.318 140.682  35
  -2 -11 -12 14.7276 106.719  15
  -2 -11 -13 7455.81 285.570  13
  -2 -11 -13 7675.51 291.828  26
  -2 -11 -13 7440.63 289.867  15
  -2 -11 -13 7852.64 297.043  21
  -2 -11 -13 7626.23 286.778  30
  -2 -11 -14 5447.79 231.634  26
  -2 -11 -14 5114.10 224.598  30
  -2 -11 -14 5401.78 223.548  13
  -2 -11 -14 4922.16 235.544  21
  -2 -11 -15 2591.44 146.306  13
  -2 -11 -15 2443.62 144.744  30
  -2 -11 -15 2187.91 158.511  21
  -2 -11 -15 2721.99 155.189  26
  -2 -11 -16 283.789 173.466  33
  -2 -11 -16 121.635 108.644  13
  -2 -11 -16 142.252 119.045  26
  -2 -11 -16 153.643 105.374  30
  -2 -11 -17 1241.85 181.285  33
  -2 -11 -17 1237.98 133.759  26
  -2 -11 -17 1433.07 115.569  30
  -2 -11 -18 7810.79 332.636  33
  -2 -11 -18 8414.99 312.463  17
  -2 -11 -18 7491.91 298.314  30
  -2 -11 -19 788.049 116.653  17
  -2 -11 -19 549.007 145.087  33
  -2 -11 -19 454.938 86.8768  30
  -2 -11 -19 776.581 139.096  10
  -2 -11 -19 489.933 102.006  22
  -2 -11 -20 2107.30 139.889  10
  -2 -11 -20 2197.56 129.672  17
  -2 -11 -21 325.941 92.4707  10
  -2 -12   9-49.2099 70.4129  29
  -2 -12   9 96.3756 80.6014  23
  -2 -12   8 145.672 94.2120  29
  -2 -12   8-35.7827 99.9153  23
  -2 -12   7 27.7469 117.207  29
  -2 -12   7 103.849 119.180  23
  -2 -12   6 125.283 133.470  29
   2  12  -5 284.589 117.329  16
  -2 -12   5 287.501 146.479  29
   2  12  -4-22.1764 135.650  16
  -2 -12   4-17.1593 153.384  29
  -2 -12   3 490.772 125.581  32
  -2 -12   3 574.281 501.081   1
  -2 -12   3 412.318 208.224   8
   2  12  -3 573.539 155.707  16
  -2 -12   3 521.720 157.960  29
  -2 -12   2 720.959 135.550  32
  -2 -12   2 1092.53 503.876   1
  -2 -12   2 977.555 212.121   8
   2  12  -2 762.905 162.397  16
  -2 -12   1 2226.53 518.313   1
  -2 -12   1 1734.77 157.394  32
  -2 -12   1 1928.09 158.911  29
  -2 -12   1 1836.12 221.646   8
  -2 -12   0 414.298 131.165  29
  -2 -12   0 513.394 141.634  32
  -2 -12   0 197.669 474.172   1
  -2 -12   0 492.776 192.337   8
  -2 -12   0 61.1167 343.911   3
  -2 -12  -1 3185.98 376.111   3
  -2 -12  -1 3174.47 185.375  35
  -2 -12  -1 3055.34 182.680  29
  -2 -12  -1 2716.08 500.977   1
  -2 -12  -1 3136.13 226.817   8
  -2 -12  -1 3142.88 163.812  18
  -2 -12  -1 3529.39 187.714  32
  -2 -12  -2 859.125 141.333  32
  -2 -12  -2 946.621 145.269  35
  -2 -12  -2 1038.93 459.932   1
  -2 -12  -2 919.006 171.223   8
  -2 -12  -2 773.010 116.159  18
  -2 -12  -3 539.347 140.696  35
  -2 -12  -3 732.086 129.586  32
  -2 -12  -3 663.503 446.982   1
  -2 -12  -3 614.267 174.254   9
  -2 -12  -3 591.162 154.403   8
  -2 -12  -4 3711.90 230.500   9
  -2 -12  -4 4380.39 204.626  35
  -2 -12  -5 2145.20 200.246   9
  -2 -12  -5 2330.24 164.279  35
  -2 -12  -5 2633.92 329.216   3
  -2 -12  -5 2614.88 156.757  21
  -2 -12  -6 18492.8 664.631  22
  -2 -12  -6 19318.4 671.541  21
  -2 -12  -6 19229.4 777.062   3
  -2 -12  -6 18669.0 692.877   9
  -2 -12  -6 19513.3 675.851  32
  -2 -12  -6 18985.2 671.576  35
  -2 -12  -7 1615.63 202.313   9
  -2 -12  -7 1706.82 141.150  21
  -2 -12  -7 1616.60 124.090  22
  -2 -12  -7 1660.34 149.407  32
  -2 -12  -7 1619.81 323.874   3
   2  12   7 2274.47 372.308   5
  -2 -12  -8 5386.82 275.401   9
  -2 -12  -8 5216.56 227.307  35
   2  12   8 5789.63 433.768   5
   2  12   8 5540.06 223.828  16
  -2 -12  -8 5174.23 384.753   3
  -2 -12  -8 4687.58 216.360  33
  -2 -12  -8 5069.09 229.533  32
  -2 -12  -9 530.707 125.330  21
  -2 -12  -9 714.843 207.225   9
  -2 -12  -9 278.923 127.274  32
  -2 -12  -9 385.277 139.194  35
  -2 -12  -9 460.691 108.886  13
  -2 -12  -9 667.297 305.610   3
   2  12   9 670.634 351.669   5
  -2 -12 -10 9568.49 367.157  35
  -2 -12 -10 8789.60 356.692  13
  -2 -12 -10 9699.89 365.375  32
  -2 -12 -10 10156.6 362.629  21
  -2 -12 -11 1754.87 149.612  31
  -2 -12 -11 2202.76 153.032  21
  -2 -12 -11 1995.67 138.326  13
  -2 -12 -11 2083.85 164.612  35
  -2 -12 -12 1331.08 128.105  13
  -2 -12 -12 1176.56 129.953  31
  -2 -12 -12 1315.29 158.527  35
  -2 -12 -12 1711.53 150.269  21
  -2 -12 -12 1669.20 140.790  26
  -2 -12 -13 4824.05 226.064  14
  -2 -12 -13 4319.56 201.044  13
  -2 -12 -13 4582.43 201.739  30
  -2 -12 -13 4635.57 210.485  26
  -2 -12 -13 4832.45 215.639  21
  -2 -12 -14 72.9809 167.043  10
  -2 -12 -14 234.869 116.006  30
  -2 -12 -14 138.193 130.682  26
  -2 -12 -14 234.443 143.519  14
  -2 -12 -14 158.614 111.462  13
  -2 -12 -14 126.045 132.392  21
  -2 -12 -14 215.427 142.247  35
  -2 -12 -15 1941.37 150.477  26
  -2 -12 -15 2061.83 188.276  10
  -2 -12 -15 2103.73 189.241  33
  -2 -12 -15 1629.87 148.683  21
  -2 -12 -15 2088.98 162.368  14
  -2 -12 -15 1895.62 134.067  30
  -2 -12 -16 47.3748 118.215  21
  -2 -12 -16 44.0026 125.457  26
  -2 -12 -16-45.0514 105.906  30
  -2 -12 -16 40.3895 166.448  10
  -2 -12 -16 45.6376 138.181  14
  -2 -12 -17 4637.90 197.981  30
  -2 -12 -17 4914.42 218.735  14
  -2 -12 -17 4594.38 211.002  26
  -2 -12 -18 3049.53 161.219  14
  -2 -12 -18 2607.45 137.362  30
  -2 -12 -18 2886.03 162.218  17
  -2 -12 -18 2831.42 155.591  26
  -2 -12 -19 1470.28 150.385  33
  -2 -12 -19 1496.84 120.052  26
  -2 -12 -19 1576.20 120.805  17
  -2 -12 -19 1656.85 152.066  10
  -2 -12 -19 1259.85 112.325  22
  -2 -12 -20 701.029 119.378  10
  -2 -12 -20 645.387 82.4998  22
  -2 -12 -20 552.860 119.233  33
  -2 -12 -21 146.577 91.4704  10
  -2 -12 -21 62.8532 84.9586  33
  -2 -13   8 202.023 80.5149  23
  -2 -13   8 138.597 72.7245  29
  -2 -13   7 68.6998 99.8957  29
  -2 -13   6-64.4485 116.845  29
  -2 -13   5 206.114 134.537  29
   2  13  -5 332.421 103.083  16
  -2 -13   4 31.0088 148.113  29
   2  13  -4-218.825 123.725  16
   2  13  -3 285.941 142.965  16
  -2 -13   3 275.807 114.021  32
  -2 -13   3 40.3489 149.930  29
  -2 -13   2-225.854 369.404   3
  -2 -13   2-338.390 477.211   1
   2  13  -2-59.9349 150.535  16
  -2 -13   2 24.4781 127.875  32
  -2 -13   2 275.490 194.634   8
  -2 -13   1 698.586 192.625   8
   2  13  -1 761.600 164.485  16
  -2 -13   1 687.822 142.824  32
  -2 -13   1 789.467 361.369   3
  -2 -13   1 588.836 154.938  29
  -2 -13   1 1297.81 481.952   1
  -2 -13   0 130.833 179.224   8
   2  13   0-6.95303 171.620  16
  -2 -13   0 128.118 349.915   3
  -2 -13   0 79.5602 145.302  29
  -2 -13   0 39.4553 468.102   1
  -2 -13   0 109.462 136.716  32
  -2 -13  -1 3228.75 392.647   3
  -2 -13  -1 2934.51 177.462  32
  -2 -13  -1 2984.16 505.121   1
  -2 -13  -1 2570.72 224.423   8
  -2 -13  -1 2707.07 175.309  29
  -2 -13  -2 228.082 171.215   8
  -2 -13  -2 333.978 148.280  35
  -2 -13  -2 383.350 145.901  32
  -2 -13  -2 677.841 347.059   3
  -2 -13  -2 574.808 459.927   1
  -2 -13  -2 484.891 135.005  29
  -2 -13  -3 1472.19 160.034  35
  -2 -13  -3 1235.18 143.805  32
  -2 -13  -4 1493.91 162.295  35
  -2 -13  -4 1386.14 193.177   9
  -2 -13  -4 1461.83 149.633  32
  -2 -13  -5 456.646 175.164   9
  -2 -13  -5 442.212 150.655  35
  -2 -13  -5 407.046 317.501   3
  -2 -13  -5 415.367 108.173  22
  -2 -13  -6 6349.39 264.414  21
  -2 -13  -6 6035.22 250.617  22
  -2 -13  -6 6518.65 268.783  32
  -2 -13  -6 6211.05 266.736  35
  -2 -13  -6 6950.50 434.425   3
  -2 -13  -6 6473.29 298.788   9
   2  13   7 223.455 141.922  16
  -2 -13  -7-287.245 322.305   3
  -2 -13  -7-55.2309 139.367  35
  -2 -13  -7 151.931 109.163  22
  -2 -13  -7-78.9226 187.843   9
  -2 -13  -7 79.6510 134.371  21
   2  13   7-489.068 406.074   5
  -2 -13  -7-32.3041 131.565  32
  -2 -13  -8 7505.08 296.596  32
  -2 -13  -8 7180.83 284.193  22
  -2 -13  -8 7057.74 338.140   9
   2  13   8 7435.09 507.894   5
   2  13   8 7163.10 293.023  16
  -2 -13  -8 7350.80 462.863   3
  -2 -13  -9 162.876 120.699  22
  -2 -13  -9 199.006 319.099   3
  -2 -13  -9 162.500 112.422  13
  -2 -13  -9 231.063 137.630  32
  -2 -13  -9 11.3755 205.959   9
  -2 -13  -9 244.341 123.140  33
   2  13   9 113.833 127.469  16
   2  13   9 164.525 396.007   5
  -2 -13  -9 76.7520 148.204  35
  -2 -13 -10 7022.37 263.922  21
  -2 -13 -10 6395.83 269.748  35
  -2 -13 -10 5880.77 250.067  13
  -2 -13 -10 5146.78 259.126  32
  -2 -13 -11 1693.32 166.449  35
  -2 -13 -11 1714.94 154.217  21
  -2 -13 -11 1676.02 132.617  13
  -2 -13 -11 1568.02 147.557  32
  -2 -13 -11 1737.22 154.854  31
  -2 -13 -12 4637.96 216.374  13
  -2 -13 -12 5487.79 234.870  21
  -2 -13 -12 4858.26 229.549  31
  -2 -13 -12 5699.59 241.484  35
  -2 -13 -13 3528.82 191.195  21
  -2 -13 -13 3706.27 205.348  14
   2  13  14 1679.70 175.947  20
  -2 -13 -14 1815.81 178.090  33
  -2 -13 -14 1762.59 171.803  14
  -2 -13 -14 1541.84 157.524  35
  -2 -13 -14 1850.73 166.666  10
  -2 -13 -14 1678.64 155.351  21
  -2 -13 -14 1825.23 155.169  26
  -2 -13 -15 1016.71 173.903  33
  -2 -13 -15 1282.98 142.536  26
  -2 -13 -15 839.432 139.120  35
  -2 -13 -15 1056.76 140.531  21
  -2 -13 -15 1077.66 158.663  10
  -2 -13 -15 1094.51 152.367  14
  -2 -13 -16-89.7083 125.949  26
  -2 -13 -16 118.230 118.760  21
  -2 -13 -16-14.2149 162.355  33
  -2 -13 -16 124.866 155.062  10
  -2 -13 -16 170.595 145.540  14
  -2 -13 -17 4673.24 229.666  10
  -2 -13 -17 4641.05 221.486  14
  -2 -13 -17 4659.13 210.235  26
  -2 -13 -18 153.187 114.131  26
  -2 -13 -18 166.122 119.561  14
  -2 -13 -18 166.200 109.255  22
  -2 -13 -19 1904.30 121.533  22
  -2 -13 -19 1897.88 150.275  33
  -2 -13 -20 122.555 76.8512  22
  -2 -13 -20 84.7700 109.904  33
  -2 -13 -20 199.737 105.154  10
  -2 -13 -21-147.708 84.6666  33
  -2 -13 -21-28.5684 82.5045  10
  -2 -14   7-76.4959 73.7816  29
  -2 -14   6 239.403 97.6445  29
  -2 -14   5 122.794 119.347  29
  -2 -14   4 130.589 134.276  29
   2  14  -4-45.2779 107.829  16
  -2 -14   3 116.771 105.225  32
  -2 -14   3 105.114 146.094  29
   2  14  -3 149.518 127.858  16
  -2 -14   2-23.4449 120.923  32
   2  14  -2 285.662 142.519  16
  -2 -14   1 172.493 133.234  32
   2  14  -1 421.206 154.658  16
  -2 -14   1 247.475 150.597  29
   2  14   0 128.729 167.189  16
  -2 -14   0 607.918 471.024   1
  -2 -14   0-155.637 359.498   3
  -2 -14   0 82.5295 146.901  29
  -2 -14   0 111.821 137.336  32
  -2 -14  -1 648.391 485.834   1
  -2 -14  -1 1056.48 363.591   3
  -2 -14  -1 729.043 145.895  29
  -2 -14  -1 851.238 147.433  32
  -2 -14  -2 12.4754 137.379  29
  -2 -14  -2-74.4357 149.578  32
   2  14   2 109.177 170.041  16
  -2 -14  -2-242.676 336.411   3
  -2 -14  -3 848.026 158.886  32
  -2 -14  -3 843.678 142.478  29
  -2 -14  -3 955.589 159.262  35
   2  14   3 1190.49 181.928  16
   2  14   4 423.734 170.317  16
  -2 -14  -4-99.0285 146.838  32
  -2 -14  -4 178.318 156.585  35
   2  14   5 2343.45 192.945  16
  -2 -14  -5 2372.18 141.691  22
  -2 -14  -5 2535.88 358.842   3
  -2 -14  -5 2555.64 185.518  35
  -2 -14  -5 2469.82 211.442   9
  -2 -14  -6 576.581 193.985   9
   2  14   6 343.460 160.071  16
   2  14   6 508.132 430.970   5
  -2 -14  -6 340.531 335.464   3
  -2 -14  -6 333.335 144.449  32
  -2 -14  -6 658.168 115.471  22
  -2 -14  -6 467.471 156.344  35
  -2 -14  -7 772.907 150.579  21
   2  14   7 847.957 156.584  16
  -2 -14  -7 1127.82 124.700  22
  -2 -14  -7 1040.22 159.203  35
  -2 -14  -7 1145.05 205.282   9
  -2 -14  -7 1145.41 155.827  32
  -2 -14  -7 811.655 351.197   3
   2  14   7 649.601 429.211   5
  -2 -14  -8 2651.70 180.187  21
  -2 -14  -8 2587.47 159.442  22
  -2 -14  -8 3113.67 238.943   9
  -2 -14  -8 3090.39 388.052   3
   2  14   8 2678.58 184.077  16
   2  14   8 3179.91 469.891   5
  -2 -14  -8 3041.52 184.993  32
  -2 -14  -9 637.746 127.594  33
  -2 -14  -9 582.281 146.357  32
  -2 -14  -9 285.260 116.138  13
  -2 -14  -9 540.663 126.804  22
   2  14   9 516.940 140.170  16
  -2 -14  -9 180.733 341.178   3
  -2 -14 -10 4921.24 236.695  13
  -2 -14 -10 6573.03 243.917  22
   2  14  10 7038.93 501.321   5
  -2 -14 -10 5740.36 251.118  32
  -2 -14 -10 5710.78 245.419  33
  -2 -14 -10 5866.48 261.975  35
  -2 -14 -11 64.5166 144.886  21
  -2 -14 -11-63.5863 138.183  33
  -2 -14 -11 211.398 132.230  32
  -2 -14 -11-27.1039 156.229  35
  -2 -14 -11-76.3157 140.270  31
  -2 -14 -12 7079.41 284.262  33
  -2 -14 -12 7135.08 289.431  35
  -2 -14 -12 7010.10 286.221  21
  -2 -14 -13 1002.85 147.718  21
  -2 -14 -13 1062.57 147.726  10
  -2 -14 -13 867.775 157.353  35
  -2 -14 -13 971.446 156.698  33
  -2 -14 -14 5294.55 240.999  21
  -2 -14 -14 5667.81 256.808  14
   2  14  14 5521.53 263.575  20
  -2 -14 -14 5931.41 243.435  10
  -2 -14 -14 5085.08 253.465  33
  -2 -14 -14 4874.36 240.403  35
  -2 -14 -15 1093.90 139.920  35
  -2 -14 -15 1125.76 147.261  10
  -2 -14 -15 1196.76 143.392  21
  -2 -14 -15 1281.06 166.453  14
  -2 -14 -16 148.198 120.064  21
  -2 -14 -16 276.909 143.348  14
  -2 -14 -16 183.282 136.093  10
  -2 -14 -16 294.333 157.370  33
  -2 -14 -17 3410.66 171.557  22
  -2 -14 -17 3269.02 185.340  14
  -2 -14 -17 3182.52 186.615  10
  -2 -14 -17 3474.75 199.605  33
  -2 -14 -18 659.655 110.466  22
  -2 -14 -18 597.603 130.174  10
  -2 -14 -18 663.576 125.965  14
  -2 -14 -19 1335.44 105.233  22
  -2 -14 -20 58.5898 102.878  33
  -2 -14 -20 48.7489 72.7085  22
  -2 -14 -21 762.945 84.0117  33
  -2 -15   6 127.767 69.7778  23
  -2 -15   6 13.6549 71.4108  29
  -2 -15   5-31.7215 90.6405  23
  -2 -15   5 161.713 96.5733  29
  -2 -15   4 80.3683 110.137  29
   2  15  -3 20.2631 106.509  16
   2  15  -2 110.042 123.291  16
  -2 -15   2 191.861 105.244  32
   2  15  -1 213.247 144.333  16
  -2 -15   1 320.222 134.431  29
  -2 -15   1 21.2005 122.998  32
   2  15   0 367.154 157.136  16
  -2 -15   0 395.311 137.277  32
  -2 -15   0 547.921 138.496  29
  -2 -15  -1 228.936 142.071  32
  -2 -15  -1 47.5253 130.851  29
  -2 -15  -2 322.526 332.487   3
  -2 -15  -2 208.968 149.954  32
  -2 -15  -2 247.948 135.204  29
  -2 -15  -3 962.534 139.633  29
  -2 -15  -3 1305.13 347.264   3
  -2 -15  -3 947.318 161.996  32
   2  15   3 1317.15 178.797  16
  -2 -15  -4 78.6385 125.502  29
   2  15   4 98.0574 174.520  16
  -2 -15  -4 12.9267 145.378  32
  -2 -15  -4 85.1050 159.748  35
   2  15   5 1971.38 444.658   5
  -2 -15  -5 1578.27 172.175  35
   2  15   5 2026.31 184.270  16
  -2 -15  -5 1123.52 134.811  29
   2  15   6-10.5120 161.565  16
   2  15   6 245.495 443.037   5
  -2 -15  -6 110.835 345.672   3
  -2 -15  -6-71.6799 110.128  22
  -2 -15  -6 55.7999 162.295  35
  -2 -15  -6-211.832 187.522   9
  -2 -15  -6-213.616 112.734  29
  -2 -15  -7 1991.28 368.614   3
  -2 -15  -7 1939.39 168.563  32
  -2 -15  -7 1498.31 137.769  22
  -2 -15  -7 1831.08 176.919  35
  -2 -15  -7 2039.10 211.767   9
   2  15   7 1940.96 473.086   5
   2  15   7 1850.82 173.496  16
   2  15   8 265.040 148.417  16
  -2 -15  -8 435.128 151.924  32
   2  15   8 416.220 461.084   5
  -2 -15  -8 577.934 161.887  35
  -2 -15  -8 887.022 351.045   3
  -2 -15  -8 271.802 120.679  22
  -2 -15  -9 503.476 153.523  21
  -2 -15  -9 439.404 114.275  13
  -2 -15  -9 501.634 142.613  32
  -2 -15  -9 600.292 349.761   3
   2  15   9 1053.08 435.403   5
   2  15   9 505.915 140.629  16
  -2 -15  -9 547.167 125.463  22
  -2 -15 -10 2594.54 160.102  22
  -2 -15 -10 2513.56 170.657  32
  -2 -15 -10 2371.64 159.179  33
  -2 -15 -10 2516.01 187.661  35
  -2 -15 -11 429.443 146.239  31
  -2 -15 -11 534.433 131.515  22
  -2 -15 -11 691.427 162.004  35
  -2 -15 -11 634.442 135.023  32
  -2 -15 -11 618.492 136.867  33
  -2 -15 -12 6052.79 258.258  35
  -2 -15 -12 6162.18 255.786  21
  -2 -15 -12 6611.85 244.373  22
  -2 -15 -12 6302.15 248.763  33
  -2 -15 -12 4623.72 235.288  32
  -2 -15 -12 4187.66 245.256  31
  -2 -15 -12 5769.59 240.037  10
  -2 -15 -13 26.0807 116.423  31
  -2 -15 -13-82.4753 129.094  22
  -2 -15 -13 22.1751 123.688  10
  -2 -15 -13-68.5808 144.841  21
  -2 -15 -13 37.1347 143.411  33
  -2 -15 -13-174.353 151.685  35
  -2 -15 -14 5312.30 233.967  33
  -2 -15 -14 5337.76 222.002  22
  -2 -15 -14 4834.33 230.119  21
  -2 -15 -14 4338.59 230.864  35
  -2 -15 -14 4858.42 244.961  14
   2  15  14 5284.54 253.461  20
  -2 -15 -14 4809.63 224.967  10
  -2 -15 -15 479.053 150.840  33
  -2 -15 -15 574.660 130.625  21
   2  15  15 764.660 153.039  20
  -2 -15 -15 743.256 129.887  10
  -2 -15 -15 486.629 135.247  35
  -2 -15 -15 749.407 128.491  22
  -2 -15 -15 990.567 151.510  14
  -2 -15 -16 1077.12 126.586  35
  -2 -15 -16 1623.94 137.224  10
  -2 -15 -16 1441.22 153.144  14
  -2 -15 -16 1403.23 160.153  33
  -2 -15 -17 1098.47 133.828  10
  -2 -15 -17 1420.29 134.405  14
  -2 -15 -17 1525.59 151.992  33
  -2 -15 -18 1862.32 139.539  10
  -2 -15 -18 2001.39 138.435  14
  -2 -15 -18 2505.17 157.256  33
  -2 -15 -18 2371.03 131.088  22
  -2 -15 -19 554.511 92.1951  22
  -2 -15 -19 444.578 102.223  10
  -2 -15 -20 83.3267 69.6049  22
  -2 -15 -20 13.3810 82.5607  10
  -2 -16   4 86.7766 79.4536  23
  -2 -16   4-38.8196 89.4346  29
   2  16  -3-137.922 81.5796  16
  -2 -16   3 71.5253 93.0062  23
  -2 -16   2 4.53015 85.5397  32
   2  16  -2-15.2658 102.124  16
  -2 -16   1 26.6424 120.823  29
  -2 -16   1 116.516 108.429  32
   2  16  -1 13.0445 118.962  16
  -2 -16   0 128.356 127.139  29
  -2 -16   0 177.049 122.324  32
   2  16   0 110.034 131.938  16
  -2 -16  -1 209.181 125.885  29
  -2 -16  -1 52.6812 131.760  32
  -2 -16  -2 37.2312 129.143  29
  -2 -16  -2 99.6504 137.603  32
  -2 -16  -3 259.304 130.777  29
  -2 -16  -3 488.604 147.807  32
   2  16   3 587.328 169.042  16
  -2 -16  -4 235.324 123.068  29
  -2 -16  -4 460.673 145.962  32
   2  16   4 377.548 163.941  16
   2  16   5 864.046 437.372   5
  -2 -16  -5 743.934 149.197  32
  -2 -16  -5 704.097 120.642  29
  -2 -16  -5 555.822 162.036  35
   2  16   5 779.087 165.735  16
   2  16   6 571.801 443.315   5
  -2 -16  -6 13.4928 343.370   3
  -2 -16  -6 4.65044 161.209  35
   2  16   6-66.3003 162.568  16
  -2 -16  -6 8.54137 108.737  29
  -2 -16  -7 1540.95 128.813  22
  -2 -16  -7 1576.54 176.880  35
   2  16   7 1341.39 468.468   5
  -2 -16  -7 1611.46 162.674  32
   2  16   7 1666.16 169.147  16
  -2 -16  -7 1414.26 374.642   3
   2  16   8-52.9781 448.769   5
  -2 -16  -8 145.902 339.805   3
  -2 -16  -8 244.542 143.793  32
  -2 -16  -8 2.35273 105.391  13
  -2 -16  -8 68.5071 115.326  22
  -2 -16  -8 17.0031 161.276  35
   2  16   8 73.1141 148.361  16
   2  16   9 209.087 453.344   5
  -2 -16  -9 327.775 347.122   3
  -2 -16  -9 541.841 121.855  22
   2  16   9 583.245 143.070  16
  -2 -16  -9 570.471 142.147  32
  -2 -16 -10 1056.70 126.838  22
  -2 -16 -10 1014.34 144.349  32
   2  16  10 976.931 138.071  16
  -2 -16 -11 847.504 162.877  35
  -2 -16 -11 782.797 145.273  31
  -2 -16 -11 1016.51 132.192  22
  -2 -16 -11 1007.63 130.292  33
  -2 -16 -11 1110.97 138.018  32
  -2 -16 -12 3322.04 197.500  35
  -2 -16 -12 3065.24 161.271  10
  -2 -16 -12 3218.60 176.184  33
  -2 -16 -12 3206.96 171.062  32
  -2 -16 -12 3601.94 191.690  21
  -2 -16 -13 559.156 117.945  31
  -2 -16 -13 1023.07 129.463  22
  -2 -16 -13 959.776 138.851  33
  -2 -16 -13 874.109 152.428  35
   2  16  13 1177.59 186.600  20
  -2 -16 -13 860.642 145.419  21
  -2 -16 -13 1033.44 115.637  10
  -2 -16 -14 2267.90 164.269  35
  -2 -16 -14 2044.78 159.295  21
  -2 -16 -14 2623.90 151.172  22
  -2 -16 -14 1815.25 158.765  33
  -2 -16 -14 2219.32 171.911  14
  -2 -16 -14 2123.87 142.334  10
   2  16  14 2419.99 196.213  20
  -2 -16 -15 14.8922 118.994  22
  -2 -16 -15 155.746 130.682  33
  -2 -16 -15-43.8116 127.934  35
  -2 -16 -15 4.25072 108.688  10
  -2 -16 -15 88.7901 136.497  14
   2  16  15-37.9600 144.826  20
  -2 -16 -16 2620.48 161.923  33
  -2 -16 -16 2930.91 147.900  22
  -2 -16 -16 2665.70 147.046  10
  -2 -16 -17-25.2394 111.510  14
  -2 -16 -17-34.5508 103.196  10
  -2 -16 -17 95.9678 126.029  33
  -2 -16 -18 1717.08 122.481  14
  -2 -16 -18 1856.79 122.096  10
  -2 -16 -18 2041.84 138.075  33
  -2 -16 -19 182.463 84.5811  10
  -2 -16 -19 94.7964 101.897  33
  -2 -16 -19 104.190 79.2474  22
  -2 -16 -20 420.064 67.0613  22
  -2 -16 -20 541.302 72.6233  10
  -2 -17   3-66.4004 64.1220  23
   2  17  -2-13.8682 75.6875  16
  -2 -17   2 24.4720 76.6058  23
   2  17  -1-171.517 95.5883  16
  -2 -17   1 56.2525 82.2747  32
  -2 -17   1-7.69141 102.084  29
   2  17   0 11.9407 109.233  16
  -2 -17   0-80.8956 103.088  32
  -2 -17   0 73.9725 113.129  29
  -2 -17  -1 45.3934 117.139  32
  -2 -17  -1-14.9683 116.568  29
  -2 -17  -2 78.3242 129.697  32
  -2 -17  -2 175.273 113.876  29
   2  17   3-80.1652 152.025  16
  -2 -17  -3-54.3486 136.981  32
  -2 -17  -3-0.86713 113.521  29
   2  17   4-88.5875 152.153  16
  -2 -17  -4-8.18114 141.968  32
  -2 -17  -4 146.697 111.567  29
   2  17   5 594.532 158.039  16
  -2 -17  -5 409.589 144.883  32
  -2 -17  -5 98.7325 109.630  29
  -2 -17  -6 376.198 156.985  35
  -2 -17  -6 256.967 105.045  29
   2  17   6 388.579 147.946  16
   2  17   7 691.342 144.893  16
  -2 -17  -7 486.842 159.456  35
  -2 -17  -7 215.065 97.9366  13
  -2 -17  -7 431.181 143.650  32
  -2 -17  -7 367.161 97.4908  29
  -2 -17  -8-63.7666 100.430  22
   2  17   8-189.281 141.305  16
  -2 -17  -8 86.8187 157.298  35
  -2 -17  -8 42.2218 139.882  32
  -2 -17  -9 415.435 112.073  22
   2  17   9 453.037 131.587  16
  -2 -17  -9 389.905 159.723  35
  -2 -17  -9 132.521 138.598  32
  -2 -17 -10 494.113 133.616  32
   2  17  10 459.401 127.905  16
  -2 -17 -10 557.885 115.357  22
  -2 -17 -11 1055.00 123.802  22
  -2 -17 -11 797.722 131.918  32
  -2 -17 -11 578.315 137.245  31
  -2 -17 -12 1469.73 126.665  22
  -2 -17 -12 1145.92 125.113  32
  -2 -17 -12 1170.14 125.126  33
  -2 -17 -12 1189.81 155.723  35
  -2 -17 -12 888.871 126.471  31
  -2 -17 -13 1329.02 124.876  33
   2  17  13 1111.88 183.233  20
  -2 -17 -13 1308.46 122.965  22
  -2 -17 -13 1278.61 146.708  35
  -2 -17 -14 780.014 102.618  10
  -2 -17 -14 948.885 127.028  33
  -2 -17 -14 1075.24 139.649  35
   2  17  14 1147.98 171.791  20
  -2 -17 -14 1202.42 120.584  22
  -2 -17 -14 1024.97 136.941  14
  -2 -17 -15 32.7096 94.9733  10
  -2 -17 -15 1.25393 116.851  33
   2  17  15 108.776 142.724  20
  -2 -17 -15 93.9385 118.362  14
  -2 -17 -15 182.105 120.131  35
  -2 -17 -15 177.365 108.390  22
  -2 -17 -16 1664.10 128.661  35
  -2 -17 -16 1800.05 136.859  14
   2  17  16 1893.97 140.698  20
  -2 -17 -16 2042.87 121.150  10
  -2 -17 -17 259.397 108.805  33
  -2 -17 -17 283.853 94.8519  22
  -2 -17 -17 59.0382 94.8361  14
  -2 -17 -17 281.390 90.0799  10
  -2 -17 -18 1303.97 111.590  33
  -2 -17 -18 1096.60 94.7642  14
  -2 -17 -18 1142.94 93.7872  10
  -2 -17 -19 51.1789 85.9256  33
  -2 -17 -19 1.02363 67.8814  10
  -2 -18   1 38.8396 77.8086  29
  -2 -18   1 61.0839 56.6835  23
   2  18  -1 35.9029 66.9304  16
  -2 -18   0 98.4984 87.0197  29
  -2 -18   0 100.963 66.7724  23
  -2 -18   0 11.3446 77.4999  32
   2  18   0 110.938 85.8955  16
  -2 -18  -1-35.8000 92.8659  29
  -2 -18  -1 24.7478 98.2266  32
   2  18   1 82.8868 103.628  16
  -2 -18  -2 241.550 99.5380  29
  -2 -18  -2 119.456 112.598  32
  -2 -18  -3-23.4640 98.8061  29
   2  18   3-53.2038 121.300  20
   2  18   3 7.79220 127.833  16
  -2 -18  -3-22.2540 120.031  32
   2  18   4 98.4616 131.482  16
  -2 -18  -4 275.994 127.886  32
  -2 -18  -4-52.2173 97.9714  29
   2  18   5 124.693 140.224  16
  -2 -18  -5 55.8384 131.617  32
  -2 -18  -5-50.2478 95.3112  29
   2  18   6 232.004 137.344  16
  -2 -18  -6 83.2288 91.1468  29
   2  18   7 388.557 138.241  16
   2  18   8 167.531 126.109  16
  -2 -18  -8 297.532 148.208  35
  -2 -18  -8 283.982 129.903  32
  -2 -18  -9 149.880 148.596  35
  -2 -18  -9 65.0235 96.9113  22
   2  18   9 146.745 122.842  16
  -2 -18  -9 157.714 126.642  32
   2  18  10 55.3389 112.891  16
  -2 -18 -10-12.9921 122.687  31
  -2 -18 -10 74.2351 100.990  22
  -2 -18 -10-121.946 122.056  32
   2  18  11 320.129 181.116  20
[truncated: 1,369,093 more chars]
