# Supplementary material for: A Sterically Open Ruthenium-Based Photocage Activated by Red and Far-Red Light for a Wide Range of Drugs
Source: J Am Chem Soc. 2025 Nov 18;147(48):44356–71. doi: 10.1021/jacs.5c14772 (PMC12679631; doi:10.1021/jacs.5c14772)
Supplement: Supplementary file 2 [file ja5c14772_si_002.zip › XRD/7_BF4_2.cif]

 
data_7_BF4_2
 
_audit_creation_method            'SHELXL-2018/3'
_shelx_SHELXL_version_number      '2018/3'
_chemical_name_systematic         ?
_chemical_name_common             ?
_chemical_melting_point           ?
_chemical_formula_moiety          
 'C48 H44 N10 O3 Ru S, 2(B F4), 1.624(H2 O)'
_chemical_formula_sum
 'C48 H47.25 B2 F8 N10 O4.62 Ru S' 
_chemical_formula_weight          1144.88

loop_
 _atom_type_symbol
 _atom_type_description
 _atom_type_scat_dispersion_real
 _atom_type_scat_dispersion_imag
 _atom_type_scat_source
 'C'  'C'   0.0033   0.0016
 'International Tables Vol C Tables 4.2.6.8 and 6.1.1.4'
 'H'  'H'   0.0000   0.0000
 'International Tables Vol C Tables 4.2.6.8 and 6.1.1.4'
 'B'  'B'   0.0013   0.0007
 'International Tables Vol C Tables 4.2.6.8 and 6.1.1.4'
 'N'  'N'   0.0061   0.0033
 'International Tables Vol C Tables 4.2.6.8 and 6.1.1.4'
 'O'  'O'   0.0106   0.0060
 'International Tables Vol C Tables 4.2.6.8 and 6.1.1.4'
 'F'  'F'   0.0171   0.0103
 'International Tables Vol C Tables 4.2.6.8 and 6.1.1.4'
 'S'  'S'   0.1246   0.1234
 'International Tables Vol C Tables 4.2.6.8 and 6.1.1.4'
 'Ru'  'Ru'  -1.2594   0.8363
 'International Tables Vol C Tables 4.2.6.8 and 6.1.1.4'
 
_space_group_crystal_system       triclinic
_space_group_IT_number            2
_space_group_name_H-M_alt         'P -1'
_space_group_name_Hall            '-P 1'
 
_shelx_space_group_comment
;
The symmetry employed for this shelxl refinement is uniquely defined
by the following loop, which should always be used as a source of
symmetry information in preference to the above space-group names.
They are only intended as comments.
;
 
loop_
 _space_group_symop_operation_xyz
 'x, y, z'
 '-x, -y, -z'
 
_cell_length_a                    13.0211(4)
_cell_length_b                    13.4609(5)
_cell_length_c                    14.2536(2)
_cell_angle_alpha                 80.732(2)
_cell_angle_beta                  82.5504(19)
_cell_angle_gamma                 82.385(2)
_cell_volume                      2428.93(12)
_cell_formula_units_Z             2
_cell_measurement_temperature     110(2)
_cell_measurement_reflns_used     27964
_cell_measurement_theta_min       2.7240
_cell_measurement_theta_max       27.6540
 
_exptl_crystal_description        block
_exptl_crystal_colour             'dark red'
_exptl_crystal_density_meas       ?
_exptl_crystal_density_method     ?
_exptl_crystal_density_diffrn     1.565          
_exptl_crystal_F_000              1168
_exptl_transmission_factor_min    ?
_exptl_transmission_factor_max    ?
_exptl_crystal_size_max           0.329
_exptl_crystal_size_mid           0.235
_exptl_crystal_size_min           0.196
_exptl_absorpt_coefficient_mu     0.455
_shelx_estimated_absorpt_T_min    ?
_shelx_estimated_absorpt_T_max    ?
_exptl_absorpt_correction_type    gaussian
_exptl_absorpt_correction_T_min   0.465
_exptl_absorpt_correction_T_max   1.000
_exptl_absorpt_process_details    
;
CrysAlisPro 1.171.42.49 (Rigaku Oxford Diffraction, 2022)
Numerical absorption correction based on gaussian integration over
a multifaceted crystal model
Empirical absorption correction using spherical harmonics,
implemented in SCALE3 ABSPACK scaling algorithm.
;
_oxdiff_exptl_absorpt_empirical_full_min           0.590
_oxdiff_exptl_absorpt_empirical_full_max           2.445
_oxdiff_exptl_absorpt_empirical_details
;
Empirical correction (ABSPACK) includes:
- Absorption correction using spherical harmonics
- Frame scaling
- Detector area scaling
;
_exptl_absorpt_special_details    ?
_diffrn_ambient_temperature       110(2)
_diffrn_radiation_wavelength      0.71073
_diffrn_radiation_type            MoK\a
_diffrn_radiation_source          'SuperNova (Mo) X-ray Source' 
_diffrn_radiation_monochromator   'mirror' 
_diffrn_measurement_device_type   'SuperNova, Dual, Cu at zero, Atlas' 
_diffrn_measurement_method        '\w scans'
_diffrn_standards_number          '.'
_diffrn_standards_interval_time   '.'
_diffrn_reflns_number             51058
_diffrn_reflns_av_unetI/netI      0.0263
_diffrn_reflns_av_R_equivalents   0.0372
_diffrn_reflns_limit_h_min        -15
_diffrn_reflns_limit_h_max        16
_diffrn_reflns_limit_k_min        -16
_diffrn_reflns_limit_k_max        16
_diffrn_reflns_limit_l_min        -17
_diffrn_reflns_limit_l_max        17
_diffrn_reflns_theta_min          1.961
_diffrn_reflns_theta_max          25.999
_diffrn_reflns_theta_full         25.242
_diffrn_measured_fraction_theta_max   1.000
_diffrn_measured_fraction_theta_full  1.000
_diffrn_reflns_Laue_measured_fraction_max    1.000
_diffrn_reflns_Laue_measured_fraction_full   1.000
_diffrn_reflns_point_group_measured_fraction_max   1.000
_diffrn_reflns_point_group_measured_fraction_full  1.000
_reflns_number_total              9543
_reflns_number_gt                 8850
_reflns_threshold_expression      'I > 2\s(I)'
_reflns_Friedel_coverage          0.000
_reflns_Friedel_fraction_max      .
_reflns_Friedel_fraction_full     .
 
_reflns_special_details
;
 Reflections were merged by SHELXL according to the crystal
 class for the calculation of statistics and refinement.
 
 _reflns_Friedel_fraction is defined as the number of unique
 Friedel pairs measured divided by the number that would be
 possible theoretically, ignoring centric projections and
 systematic absences.
;
 
_computing_data_collection        'CrysAlisPro 1.171.42.49 (Rigaku OD, 2022)'
_computing_cell_refinement        'CrysAlisPro 1.171.42.49 (Rigaku OD, 2022)'
_computing_data_reduction         'CrysAlisPro 1.171.42.49 (Rigaku OD, 2022)'
_computing_structure_solution     'SHELXS-2018/3 (Sheldrick, 2018)'
_computing_structure_refinement   'SHELXL-2018/3 (Sheldrick, 2018)'
_computing_molecular_graphics     'SHELXTL v6.10 (Sheldrick, 2008)'
_computing_publication_material   'SHELXTL v6.10 (Sheldrick, 2008)'
_refine_special_details           ?
_refine_ls_structure_factor_coef  Fsqd
_refine_ls_matrix_type            full
_refine_ls_weighting_scheme       calc
_refine_ls_weighting_details
'w=1/[\s^2^(Fo^2^)+(0.0224P)^2^+5.8142P] where P=(Fo^2^+2Fc^2^)/3'
_atom_sites_solution_primary      direct
_atom_sites_solution_secondary    difmap
_atom_sites_solution_hydrogens    mixed
_refine_ls_hydrogen_treatment     mixed
_refine_ls_extinction_method      none
_refine_ls_extinction_coef        .
_refine_ls_number_reflns          9543
_refine_ls_number_parameters      1123
_refine_ls_number_restraints      1935
_refine_ls_R_factor_all           0.0514
_refine_ls_R_factor_gt            0.0470
_refine_ls_wR_factor_ref          0.1097
_refine_ls_wR_factor_gt           0.1077
_refine_ls_goodness_of_fit_ref    1.201
_refine_ls_restrained_S_all       1.155
_refine_ls_shift/su_max           0.000
_refine_ls_shift/su_mean          0.000
 
loop_
 _atom_site_label
 _atom_site_type_symbol
 _atom_site_fract_x
 _atom_site_fract_y
 _atom_site_fract_z
 _atom_site_U_iso_or_equiv
 _atom_site_adp_type
 _atom_site_occupancy
 _atom_site_site_symmetry_order  
 _atom_site_calc_flag
 _atom_site_refinement_flags_posn
 _atom_site_refinement_flags_adp
 _atom_site_refinement_flags_occupancy
 _atom_site_disorder_assembly
 _atom_site_disorder_group
Ru1 Ru 0.74042(16) 0.08131(17) 0.31071(14) 0.0210(2) Uani 0.855(2) 1 d D U P A 1
N1 N 0.8837(3) 0.0728(3) 0.2244(2) 0.0265(8) Uani 0.855(2) 1 d D U P A 1
C1 C 0.8946(4) 0.1224(3) 0.1337(3) 0.0351(9) Uani 0.855(2) 1 d D U P A 1
H1 H 0.836302 0.165670 0.111456 0.042 Uiso 0.855(2) 1 calc R U P A 1
C2 C 0.9837(4) 0.1143(4) 0.0721(3) 0.0442(11) Uani 0.855(2) 1 d D U P A 1
H2 H 0.986687 0.149082 0.008408 0.053 Uiso 0.855(2) 1 calc R U P A 1
C3 C 1.0701(4) 0.0534(4) 0.1058(4) 0.0492(12) Uani 0.855(2) 1 d D U P A 1
H3 H 1.133252 0.045107 0.064817 0.059 Uiso 0.855(2) 1 calc R U P A 1
C4 C 1.0636(4) 0.0058(4) 0.1979(3) 0.0393(10) Uani 0.855(2) 1 d D U P A 1
H4 H 1.123020 -0.033732 0.222166 0.047 Uiso 0.855(2) 1 calc R U P A 1
C5 C 0.9688(3) 0.0156(3) 0.2566(3) 0.0280(8) Uani 0.855(2) 1 d D U P A 1
N2 N 0.9692(3) -0.0394(2) 0.3478(2) 0.0290(7) Uani 0.855(2) 1 d D U P A 1
H2A H 1.026399 -0.081525 0.354761 0.035 Uiso 0.855(2) 1 calc R U P A 1
N3 N 0.8048(3) 0.0049(3) 0.4274(3) 0.0249(8) Uani 0.855(2) 1 d D U P A 1
C6 C 0.9003(3) -0.0429(3) 0.4299(3) 0.0272(8) Uani 0.855(2) 1 d D U P A 1
C7 C 0.9326(4) -0.0997(3) 0.5151(3) 0.0329(9) Uani 0.855(2) 1 d D U P A 1
H7 H 1.001259 -0.133862 0.515954 0.040 Uiso 0.855(2) 1 calc R U P A 1
C8 C 0.8641(4) -0.1049(4) 0.5965(3) 0.0342(10) Uani 0.855(2) 1 d D U P A 1
H8 H 0.885100 -0.143915 0.653925 0.041 Uiso 0.855(2) 1 calc R U P A 1
C9 C 0.7654(4) -0.0546(4) 0.5961(3) 0.0305(9) Uani 0.855(2) 1 d D U P A 1
H9 H 0.718221 -0.057404 0.652927 0.037 Uiso 0.855(2) 1 calc R U P A 1
C10 C 0.7360(4) 0.0005(3) 0.5112(3) 0.0276(9) Uani 0.855(2) 1 d D U P A 1
N4 N 0.6204(3) 0.0964(3) 0.4079(3) 0.0249(8) Uani 0.855(2) 1 d D U P A 1
C11 C 0.6351(4) 0.0597(3) 0.5003(3) 0.0267(9) Uani 0.855(2) 1 d D U P A 1
C12 C 0.5594(4) 0.0855(4) 0.5732(3) 0.0342(10) Uani 0.855(2) 1 d D U P A 1
H12 H 0.567338 0.058890 0.638103 0.041 Uiso 0.855(2) 1 calc R U P A 1
C13 C 0.4722(4) 0.1506(4) 0.5495(3) 0.0342(10) Uani 0.855(2) 1 d D U P A 1
H13 H 0.420064 0.168548 0.598924 0.041 Uiso 0.855(2) 1 calc R U P A 1
C14 C 0.4590(4) 0.1903(4) 0.4554(4) 0.0333(10) Uani 0.855(2) 1 d D U P A 1
H14 H 0.399211 0.235437 0.439738 0.040 Uiso 0.855(2) 1 calc R U P A 1
C15 C 0.5366(4) 0.1617(4) 0.3844(3) 0.0276(9) Uani 0.855(2) 1 d D U P A 1
N5 N 0.6218(3) 0.1433(4) 0.2298(3) 0.0275(9) Uani 0.855(2) 1 d D U P A 1
C16 C 0.5360(4) 0.1888(5) 0.2804(3) 0.0291(9) Uani 0.855(2) 1 d D U P A 1
C17 C 0.4559(4) 0.2438(4) 0.2342(4) 0.0388(11) Uani 0.855(2) 1 d D U P A 1
H17 H 0.399388 0.279588 0.268667 0.047 Uiso 0.855(2) 1 calc R U P A 1
C18 C 0.4590(4) 0.2461(5) 0.1360(4) 0.0452(12) Uani 0.855(2) 1 d D U P A 1
H18 H 0.408978 0.290006 0.101591 0.054 Uiso 0.855(2) 1 calc R U P A 1
C19 C 0.5345(4) 0.1848(4) 0.0886(4) 0.0411(11) Uani 0.855(2) 1 d D U P A 1
H19 H 0.534074 0.180970 0.022710 0.049 Uiso 0.855(2) 1 calc R U P A 1
C20 C 0.6118(4) 0.1285(3) 0.1407(3) 0.0331(9) Uani 0.855(2) 1 d D U P A 1
N6 N 0.6815(3) 0.0531(3) 0.1042(2) 0.0339(8) Uani 0.855(2) 1 d D U P A 1
H6 H 0.707770 0.065148 0.043985 0.041 Uiso 0.855(2) 1 calc R U P A 1
C21 C 0.7129(3) -0.0407(3) 0.1566(3) 0.0288(8) Uani 0.855(2) 1 d D U P A 1
C22 C 0.7333(4) -0.1233(3) 0.1073(3) 0.0340(9) Uani 0.855(2) 1 d D U P A 1
H22 H 0.720457 -0.115578 0.042233 0.041 Uiso 0.855(2) 1 calc R U P A 1
C23 C 0.7714(5) -0.2152(4) 0.1518(4) 0.0363(12) Uani 0.855(2) 1 d D U P A 1
H23 H 0.788581 -0.271110 0.117430 0.044 Uiso 0.855(2) 1 calc R U P A 1
C24 C 0.7852(3) -0.2266(3) 0.2487(3) 0.0319(9) Uani 0.855(2) 1 d D U P A 1
H24 H 0.810390 -0.290313 0.282011 0.038 Uiso 0.855(2) 1 calc R U P A 1
C25 C 0.7613(3) -0.1428(3) 0.2941(3) 0.0271(8) Uani 0.855(2) 1 d D U P A 1
H25 H 0.769136 -0.150514 0.360336 0.033 Uiso 0.855(2) 1 calc R U P A 1
N7 N 0.7272(4) -0.0497(3) 0.2504(3) 0.0253(9) Uani 0.855(2) 1 d D U P A 1
Ru1' Ru 0.7267(10) 0.0942(10) 0.3057(9) 0.0283(18) Uani 0.145(2) 1 d D U P A 2
N1' N 0.8556(12) 0.0979(10) 0.2005(11) 0.031(3) Uani 0.145(2) 1 d D U P A 2
C1' C 0.9541(14) 0.0740(10) 0.2253(14) 0.033(3) Uani 0.145(2) 1 d D U P A 2
H1' H 0.963656 0.068587 0.291003 0.040 Uiso 0.145(2) 1 calc R U P A 2
C2' C 1.0413(16) 0.0572(12) 0.1608(16) 0.041(3) Uani 0.145(2) 1 d D U P A 2
H2' H 1.109503 0.040584 0.179772 0.049 Uiso 0.145(2) 1 calc R U P A 2
C3' C 1.0215(17) 0.0664(15) 0.0657(16) 0.042(3) Uani 0.145(2) 1 d D U P A 2
H3' H 1.078477 0.055750 0.018142 0.050 Uiso 0.145(2) 1 calc R U P A 2
C4' C 0.9238(15) 0.0902(13) 0.0384(14) 0.039(3) Uani 0.145(2) 1 d D U P A 2
H4' H 0.913098 0.095873 -0.027008 0.047 Uiso 0.145(2) 1 calc R U P A 2
C5' C 0.8395(13) 0.1062(8) 0.1075(12) 0.034(3) Uani 0.145(2) 1 d D U P A 2
N2' N 0.7413(12) 0.1303(12) 0.0778(12) 0.030(3) Uani 0.145(2) 1 d D U P A 2
H2'1 H 0.738940 0.117144 0.019661 0.036 Uiso 0.145(2) 1 calc R U P A 2
N3' N 0.6274(18) 0.162(3) 0.2122(12) 0.030(3) Uani 0.145(2) 1 d D U P A 2
C6' C 0.6470(15) 0.170(2) 0.1183(12) 0.034(2) Uani 0.145(2) 1 d D U P A 2
C7' C 0.5707(18) 0.212(2) 0.0585(16) 0.040(3) Uani 0.145(2) 1 d D U P A 2
H7' H 0.584328 0.213848 -0.008899 0.047 Uiso 0.145(2) 1 calc R U P A 2
C8' C 0.477(2) 0.250(3) 0.0990(18) 0.042(3) Uani 0.145(2) 1 d D U P A 2
H8' H 0.425363 0.281715 0.058898 0.050 Uiso 0.145(2) 1 calc R U P A 2
C9' C 0.454(2) 0.242(3) 0.1963(18) 0.037(3) Uani 0.145(2) 1 d D U P A 2
H9' H 0.386221 0.266583 0.223703 0.045 Uiso 0.145(2) 1 calc R U P A 2
C10' C 0.530(2) 0.200(3) 0.2537(14) 0.033(2) Uani 0.145(2) 1 d D U P A 2
N4' N 0.6024(17) 0.119(2) 0.3956(12) 0.026(2) Uani 0.145(2) 1 d D U P A 2
C11' C 0.5212(19) 0.179(2) 0.3567(14) 0.030(2) Uani 0.145(2) 1 d D U P A 2
C12' C 0.4398(19) 0.215(2) 0.4202(16) 0.033(3) Uani 0.145(2) 1 d D U P A 2
H12' H 0.381022 0.256181 0.396899 0.040 Uiso 0.145(2) 1 calc R U P A 2
C13' C 0.4446(19) 0.189(2) 0.5172(17) 0.035(3) Uani 0.145(2) 1 d D U P A 2
H13' H 0.388186 0.214691 0.559043 0.041 Uiso 0.145(2) 1 calc R U P A 2
C14' C 0.526(2) 0.128(2) 0.5572(16) 0.031(3) Uani 0.145(2) 1 d D U P A 2
H14' H 0.526880 0.110861 0.624393 0.038 Uiso 0.145(2) 1 calc R U P A 2
C15' C 0.6075(17) 0.094(2) 0.4908(13) 0.029(2) Uani 0.145(2) 1 d D U P A 2
N5' N 0.7700(16) 0.0131(18) 0.4333(12) 0.025(2) Uani 0.145(2) 1 d D U P A 2
C16' C 0.7011(19) 0.029(2) 0.5133(13) 0.026(2) Uani 0.145(2) 1 d D U P A 2
C17' C 0.723(2) -0.0209(19) 0.6019(14) 0.031(3) Uani 0.145(2) 1 d D U P A 2
H17' H 0.677167 -0.009482 0.657395 0.037 Uiso 0.145(2) 1 calc R U P A 2
C18' C 0.814(2) -0.088(2) 0.6094(16) 0.032(3) Uani 0.145(2) 1 d D U P A 2
H18' H 0.835534 -0.113092 0.670664 0.038 Uiso 0.145(2) 1 calc R U P A 2
C19' C 0.872(2) -0.1173(17) 0.5297(13) 0.033(2) Uani 0.145(2) 1 d D U P A 2
H19' H 0.929043 -0.168950 0.533996 0.040 Uiso 0.145(2) 1 calc R U P A 2
C20' C 0.8428(19) -0.0672(16) 0.4405(11) 0.029(2) Uani 0.145(2) 1 d D U P A 2
N6' N 0.8846(14) -0.1034(14) 0.3553(11) 0.031(3) Uani 0.145(2) 1 d D U P A 2
H6' H 0.952548 -0.117059 0.343294 0.037 Uiso 0.145(2) 1 calc R U P A 2
C21' C 0.8192(17) -0.1183(15) 0.2880(14) 0.028(2) Uani 0.145(2) 1 d D U P A 2
C22' C 0.8493(18) -0.1973(16) 0.2352(16) 0.032(3) Uani 0.145(2) 1 d D U P A 2
H22' H 0.914596 -0.237019 0.241743 0.038 Uiso 0.145(2) 1 calc R U P A 2
C23' C 0.786(3) -0.218(3) 0.174(3) 0.033(3) Uani 0.145(2) 1 d D U P A 2
H23' H 0.800199 -0.279480 0.147708 0.040 Uiso 0.145(2) 1 calc R U P A 2
C24' C 0.7007(18) -0.1485(17) 0.1514(18) 0.031(2) Uani 0.145(2) 1 d D U P A 2
H24' H 0.662906 -0.153443 0.099937 0.037 Uiso 0.145(2) 1 calc R U P A 2
C25' C 0.6732(17) -0.0715(16) 0.2074(16) 0.027(2) Uani 0.145(2) 1 d D U P A 2
H25' H 0.608800 -0.030214 0.200536 0.033 Uiso 0.145(2) 1 calc R U P A 2
N7' N 0.7331(19) -0.0527(15) 0.2704(19) 0.027(3) Uani 0.145(2) 1 d D U P A 2
C26 C 0.7746(3) 0.3027(3) 0.2695(2) 0.0282(7) Uani 1 1 d . . . . .
H26 H 0.755625 0.296200 0.208763 0.034 Uiso 1 1 calc R U . . .
C27 C 0.8039(3) 0.3936(3) 0.2825(3) 0.0338(8) Uani 1 1 d . . . . .
H27 H 0.805436 0.448287 0.231244 0.041 Uiso 1 1 calc R U . . .
C28 C 0.8312(3) 0.4050(3) 0.3702(3) 0.0316(8) Uani 1 1 d . . . . .
H28 H 0.852228 0.467061 0.380154 0.038 Uiso 1 1 calc R U . . .
C29 C 0.8273(3) 0.3239(3) 0.4432(2) 0.0254(7) Uani 1 1 d . . . . .
C30 C 0.7965(3) 0.2345(3) 0.4256(2) 0.0258(7) Uani 1 1 d . . . . .
H30 H 0.792853 0.179265 0.476185 0.031 Uiso 1 1 calc R U . . .
C31 C 0.8631(3) 0.2647(3) 0.6104(2) 0.0302(8) Uani 1 1 d . . . . .
C32 C 0.8844(3) 0.3008(3) 0.6990(2) 0.0295(7) Uani 1 1 d . . . . .
C33 C 0.9496(3) 0.3739(3) 0.6976(3) 0.0398(9) Uani 1 1 d . . . . .
H33 H 0.983335 0.404134 0.638839 0.048 Uiso 1 1 calc R U . . .
C34 C 0.8353(3) 0.2567(3) 0.7847(3) 0.0370(9) Uani 1 1 d . . . . .
H34 H 0.791259 0.205697 0.785141 0.044 Uiso 1 1 calc R U . . .
C35 C 0.9654(3) 0.4027(4) 0.7841(3) 0.0466(10) Uani 1 1 d . . . . .
H35 H 1.011133 0.452204 0.783966 0.056 Uiso 1 1 calc R U . . .
C36 C 0.8504(3) 0.2872(3) 0.8698(3) 0.0385(9) Uani 1 1 d . . . . .
H36 H 0.815933 0.257544 0.928430 0.046 Uiso 1 1 calc R U . . .
C37 C 0.9154(3) 0.3604(3) 0.8696(3) 0.0383(9) Uani 1 1 d . . . . .
C38 C 0.9266(4) 0.3999(3) 0.9612(3) 0.0489(11) Uani 1 1 d . . . . .
H38A H 0.897763 0.353335 1.016391 0.059 Uiso 1 1 calc R U . . .
H38B H 1.001603 0.399988 0.966649 0.059 Uiso 1 1 calc R U . . .
C39 C 0.6819(3) 0.4892(3) 0.9105(3) 0.0361(9) Uani 1 1 d . . . . .
C40 C 0.6013(3) 0.4302(3) 0.9370(3) 0.0426(9) Uani 1 1 d . . . . .
H40 H 0.583395 0.405069 1.002460 0.051 Uiso 1 1 calc R U . . .
C41 C 0.7099(3) 0.5256(3) 0.8145(3) 0.0341(8) Uani 1 1 d . . . . .
H41 H 0.765431 0.566435 0.796409 0.041 Uiso 1 1 calc R U . . .
C42 C 0.5467(3) 0.4079(3) 0.8680(3) 0.0431(10) Uani 1 1 d . . . . .
H42 H 0.490890 0.367520 0.886493 0.052 Uiso 1 1 calc R U . . .
C43 C 0.6553(3) 0.5012(3) 0.7464(2) 0.0315(8) Uani 1 1 d . . . . .
H43 H 0.675007 0.524288 0.680746 0.038 Uiso 1 1 calc R U . . .
C44 C 0.5718(3) 0.4435(3) 0.7714(3) 0.0331(8) Uani 1 1 d . . . . .
C45 C 0.5119(3) 0.4226(3) 0.6924(3) 0.0365(8) Uani 1 1 d . . . . .
C46 C 0.4211(4) 0.3615(4) 0.7316(3) 0.0538(12) Uani 1 1 d . . . . .
H46A H 0.447964 0.294058 0.761630 0.081 Uiso 1 1 calc R U . . .
H46B H 0.381813 0.354936 0.679142 0.081 Uiso 1 1 calc R U . . .
H46C H 0.375125 0.396350 0.779145 0.081 Uiso 1 1 calc R U . . .
C47 C 0.4702(3) 0.5245(3) 0.6373(3) 0.0467(10) Uani 1 1 d . . . . .
H47A H 0.430474 0.566882 0.682354 0.070 Uiso 1 1 calc R U . . .
H47B H 0.424829 0.512641 0.591449 0.070 Uiso 1 1 calc R U . . .
H47C H 0.528833 0.558860 0.602903 0.070 Uiso 1 1 calc R U . . .
C48 C 0.5873(3) 0.3625(3) 0.6237(3) 0.0427(9) Uani 1 1 d . . . . .
H48A H 0.643011 0.403217 0.593680 0.064 Uiso 1 1 calc R U . . .
H48B H 0.549135 0.346406 0.574148 0.064 Uiso 1 1 calc R U . . .
H48C H 0.617609 0.299472 0.659571 0.064 Uiso 1 1 calc R U . . .
N8 N 0.7716(2) 0.2231(2) 0.33894(19) 0.0244(6) Uani 1 1 d . . . . .
N9 N 0.8527(2) 0.3364(2) 0.5334(2) 0.0270(6) Uani 1 1 d D . . . .
H9A H 0.860(3) 0.398(2) 0.539(3) 0.032 Uiso 1 1 d D U . . .
N10 N 0.8733(3) 0.5028(3) 0.9656(3) 0.0468(9) Uani 1 1 d D . . . .
H10 H 0.891(4) 0.552(3) 0.920(3) 0.056 Uiso 1 1 d D U . . .
O1 O 0.8519(2) 0.17490(19) 0.61034(19) 0.0438(7) Uani 1 1 d . . . . .
S1 S 0.75010(9) 0.51998(8) 0.99867(7) 0.0426(2) Uani 1 1 d . . . . .
O2 O 0.7269(3) 0.6266(2) 1.0019(2) 0.0561(9) Uani 1 1 d . . . . .
O3 O 0.7276(3) 0.4512(3) 1.0841(2) 0.0585(9) Uani 1 1 d . . . . .
B1 B 0.8497(5) 0.6428(4) 0.5499(4) 0.0383(13) Uani 0.805(5) 1 d D U P B 1
F1 F 0.8333(4) 0.5468(2) 0.5362(3) 0.0666(12) Uani 0.805(5) 1 d D U P B 1
F2 F 0.8744(4) 0.7021(3) 0.4642(3) 0.0563(11) Uani 0.805(5) 1 d D U P B 1
F3 F 0.9298(3) 0.6365(3) 0.6061(3) 0.0641(11) Uani 0.805(5) 1 d D U P B 1
F4 F 0.7630(3) 0.6823(3) 0.6028(3) 0.0624(11) Uani 0.805(5) 1 d D U P B 1
B1' B 0.8334(17) 0.6275(14) 0.5370(14) 0.057(4) Uani 0.195(5) 1 d D U P B 2
F1' F 0.7454(13) 0.5832(14) 0.5259(12) 0.086(4) Uani 0.195(5) 1 d D U P B 2
F2' F 0.8186(15) 0.7099(13) 0.4681(13) 0.062(4) Uani 0.195(5) 1 d D U P B 2
F3' F 0.9133(13) 0.5514(11) 0.5212(11) 0.070(4) Uani 0.195(5) 1 d D U P B 2
F4' F 0.8307(16) 0.6566(12) 0.6253(10) 0.069(4) Uani 0.195(5) 1 d D U P B 2
B2 B 0.6211(6) 0.0571(6) 0.8367(6) 0.0621(13) Uani 0.433(3) 1 d D U P C 1
F5 F 0.6602(8) 0.1177(6) 0.7567(5) 0.078(2) Uani 0.433(3) 1 d D U P C 1
F6 F 0.6132(6) -0.0329(5) 0.8083(5) 0.0574(18) Uani 0.433(3) 1 d D U P C 1
F7 F 0.6896(8) 0.0455(7) 0.9030(7) 0.058(3) Uani 0.433(3) 1 d D U P C 1
F8 F 0.5270(6) 0.0988(7) 0.8718(6) 0.091(2) Uani 0.433(3) 1 d D U P C 1
B2' B 0.6128(11) 0.0536(11) 0.8570(10) 0.0621(13) Uani 0.387(3) 1 d D U P D 2
F5' F 0.6936(10) 0.0807(9) 0.9022(8) 0.057(2) Uani 0.387(3) 1 d D U P D 2
F6' F 0.5912(9) 0.1348(8) 0.7895(8) 0.089(3) Uani 0.387(3) 1 d D U P D 2
F7' F 0.6633(9) -0.0340(8) 0.8253(9) 0.093(3) Uani 0.387(3) 1 d D U P D 2
F8' F 0.5285(7) 0.0375(8) 0.9224(7) 0.082(2) Uani 0.387(3) 1 d D U P D 2
B2C B 0.6222(17) 0.0521(15) 0.8515(13) 0.0621(13) Uani 0.180(2) 1 d D U P E 3
F5C F 0.5322(13) 0.0414(15) 0.8141(12) 0.074(3) Uani 0.180(2) 1 d D U P E 3
F6C F 0.6933(14) 0.0520(16) 0.7700(11) 0.072(3) Uani 0.180(2) 1 d D U P E 3
F7C F 0.6398(16) -0.0252(13) 0.9269(12) 0.081(3) Uani 0.180(2) 1 d D U P E 3
F8C F 0.6218(18) 0.1409(14) 0.8866(13) 0.092(4) Uani 0.180(2) 1 d D U P E 3
O1W O 0.9359(3) 0.6592(3) 0.8055(3) 0.0767(11) Uani 1 1 d D . . . .
H1W1 H 0.891(5) 0.716(4) 0.817(5) 0.115 Uiso 1 1 d D U . . .
H1W2 H 0.936(5) 0.665(5) 0.745(2) 0.115 Uiso 1 1 d D U . . .
O2W O 0.2244(5) 0.1964(4) 0.1319(5) 0.073(2) Uani 0.624(11) 1 d D . P . .
H2W1 H 0.246(8) 0.241(6) 0.086(5) 0.110 Uiso 0.624(11) 1 d D U P . .
H2W2 H 0.183(7) 0.237(6) 0.166(6) 0.110 Uiso 0.624(11) 1 d D U P . .
 
loop_
 _atom_site_aniso_label
 _atom_site_aniso_U_11
 _atom_site_aniso_U_22
 _atom_site_aniso_U_33
 _atom_site_aniso_U_23
 _atom_site_aniso_U_13
 _atom_site_aniso_U_12
Ru1 0.0285(4) 0.0206(4) 0.0148(3) -0.0052(3) -0.0025(3) -0.0027(3)
N1 0.035(2) 0.0237(17) 0.0211(16) -0.0052(13) -0.0002(14) -0.0033(14)
C1 0.040(2) 0.036(2) 0.0248(19) -0.0004(16) -0.0009(17) 0.0029(18)
C2 0.042(2) 0.048(3) 0.031(2) 0.009(2) 0.0054(19) 0.007(2)
C3 0.044(3) 0.055(3) 0.036(2) 0.008(2) 0.011(2) 0.009(2)
C4 0.038(2) 0.038(2) 0.037(2) 0.0010(19) 0.0016(18) 0.0035(19)
C5 0.035(2) 0.0231(18) 0.0252(18) -0.0047(15) -0.0019(16) -0.0022(16)
N2 0.0362(18) 0.0233(16) 0.0262(17) -0.0028(13) -0.0046(14) 0.0011(14)
N3 0.037(2) 0.0202(17) 0.0188(15) -0.0050(13) -0.0041(15) -0.0060(17)
C6 0.038(2) 0.0199(17) 0.0252(18) -0.0034(14) -0.0060(16) -0.0046(16)
C7 0.045(2) 0.0255(19) 0.029(2) 0.0003(16) -0.0124(18) -0.0042(18)
C8 0.049(3) 0.028(2) 0.027(2) -0.0003(17) -0.010(2) -0.008(2)
C9 0.046(3) 0.026(2) 0.0221(18) -0.0045(16) -0.0032(19) -0.0104(19)
C10 0.041(2) 0.023(2) 0.0216(17) -0.0059(15) -0.0010(17) -0.0124(16)
N4 0.0320(18) 0.022(2) 0.0227(16) -0.0075(14) -0.0005(14) -0.0070(14)
C11 0.040(2) 0.022(2) 0.0199(17) -0.0060(15) -0.0002(16) -0.0101(17)
C12 0.046(3) 0.032(2) 0.026(2) -0.0091(17) 0.0056(18) -0.0140(19)
C13 0.040(2) 0.031(2) 0.032(2) -0.0120(18) 0.007(2) -0.008(2)
C14 0.037(2) 0.030(2) 0.035(2) -0.0109(19) 0.002(2) -0.0061(17)
C15 0.035(2) 0.023(2) 0.027(2) -0.0083(17) -0.0035(17) -0.0071(16)
N5 0.0356(18) 0.027(2) 0.0211(17) -0.0069(15) -0.0048(15) -0.0011(15)
C16 0.0346(19) 0.025(2) 0.029(2) -0.008(2) -0.0055(18) -0.0024(16)
C17 0.041(2) 0.036(2) 0.039(3) -0.009(2) -0.009(2) 0.0063(18)
C18 0.051(3) 0.045(2) 0.037(3) -0.005(3) -0.014(2) 0.012(2)
C19 0.051(3) 0.043(2) 0.030(2) -0.0056(19) -0.012(2) 0.001(2)
C20 0.040(2) 0.033(2) 0.0258(19) -0.0064(17) -0.0060(17) -0.0017(18)
N6 0.048(2) 0.0358(19) 0.0186(15) -0.0085(14) -0.0041(14) -0.0012(16)
C21 0.0315(19) 0.033(2) 0.0233(18) -0.0093(16) 0.0001(16) -0.0045(16)
C22 0.044(2) 0.036(2) 0.025(2) -0.0139(17) -0.0012(18) -0.0076(18)
C23 0.048(3) 0.032(2) 0.031(3) -0.017(2) 0.001(2) -0.0040(19)
C24 0.036(2) 0.0269(19) 0.034(2) -0.0088(16) 0.0004(17) -0.0051(17)
C25 0.0295(19) 0.0269(19) 0.0257(18) -0.0072(15) 0.0018(15) -0.0068(16)
N7 0.0305(17) 0.0252(16) 0.022(2) -0.0090(14) -0.0001(15) -0.0055(14)
Ru1' 0.040(4) 0.026(3) 0.020(2) -0.0040(18) -0.004(2) -0.010(2)
N1' 0.037(5) 0.027(5) 0.024(5) 0.000(4) 0.001(5) 0.000(4)
C1' 0.037(4) 0.031(4) 0.028(4) -0.001(4) 0.001(4) 0.000(4)
C2' 0.039(4) 0.043(4) 0.033(4) 0.003(4) 0.005(4) 0.002(4)
C3' 0.041(5) 0.045(5) 0.032(5) 0.006(5) 0.007(5) 0.003(5)
C4' 0.041(5) 0.041(5) 0.029(5) 0.001(5) 0.003(5) 0.002(5)
C5' 0.039(5) 0.034(4) 0.023(4) 0.000(4) 0.001(4) 0.002(4)
N2' 0.042(5) 0.031(5) 0.018(5) -0.009(4) -0.006(5) -0.003(5)
N3' 0.038(5) 0.029(5) 0.024(5) -0.008(5) -0.007(5) 0.003(5)
C6' 0.044(4) 0.034(4) 0.025(4) -0.006(4) -0.009(4) 0.001(4)
C7' 0.047(5) 0.040(5) 0.031(5) -0.005(5) -0.011(5) 0.004(5)
C8' 0.048(5) 0.042(5) 0.034(5) -0.006(5) -0.010(5) 0.005(5)
C9' 0.044(4) 0.037(4) 0.031(5) -0.007(5) -0.009(5) 0.005(4)
C10' 0.040(4) 0.031(4) 0.028(4) -0.009(4) -0.007(4) 0.001(4)
N4' 0.036(4) 0.024(4) 0.021(4) -0.009(4) -0.002(4) -0.007(4)
C11' 0.036(4) 0.027(4) 0.029(4) -0.009(4) -0.002(4) -0.006(4)
C12' 0.039(5) 0.029(5) 0.032(5) -0.010(5) 0.002(5) -0.009(5)
C13' 0.040(5) 0.031(5) 0.034(6) -0.011(5) 0.004(5) -0.009(5)
C14' 0.040(5) 0.029(5) 0.027(4) -0.010(4) 0.002(4) -0.010(4)
C15' 0.038(4) 0.025(4) 0.026(4) -0.008(4) 0.000(4) -0.010(4)
N5' 0.038(4) 0.020(4) 0.019(4) -0.006(4) -0.003(4) -0.008(4)
C16' 0.039(4) 0.022(4) 0.020(4) -0.004(4) -0.001(4) -0.010(4)
C17' 0.046(6) 0.026(5) 0.023(5) -0.002(5) -0.003(5) -0.012(5)
C18' 0.045(5) 0.027(4) 0.025(4) -0.001(4) -0.006(5) -0.007(4)
C19' 0.046(4) 0.027(4) 0.026(4) -0.001(4) -0.008(4) -0.006(4)
C20' 0.042(4) 0.025(4) 0.023(4) -0.004(4) -0.007(4) -0.007(4)
N6' 0.038(5) 0.027(5) 0.028(5) -0.003(5) -0.009(5) -0.002(5)
C21' 0.034(4) 0.025(4) 0.026(4) -0.008(4) -0.002(4) -0.006(4)
C22' 0.038(5) 0.028(5) 0.031(5) -0.010(4) -0.003(5) -0.004(5)
C23' 0.041(5) 0.030(5) 0.030(5) -0.011(5) -0.002(5) -0.003(5)
C24' 0.037(4) 0.031(4) 0.026(4) -0.010(4) -0.001(4) -0.005(4)
C25' 0.034(4) 0.027(4) 0.022(4) -0.010(4) 0.000(4) -0.007(4)
N7' 0.031(4) 0.029(4) 0.021(4) -0.007(4) -0.001(4) -0.005(4)
C26 0.0335(18) 0.0314(18) 0.0209(16) -0.0051(14) -0.0053(14) -0.0043(14)
C27 0.045(2) 0.0313(19) 0.0254(17) -0.0003(14) -0.0061(15) -0.0078(16)
C28 0.039(2) 0.0276(18) 0.0308(18) -0.0057(14) -0.0071(15) -0.0067(15)
C29 0.0278(17) 0.0282(17) 0.0214(16) -0.0086(13) -0.0024(13) -0.0015(13)
C30 0.0305(17) 0.0269(17) 0.0196(15) -0.0047(13) -0.0006(13) -0.0023(14)
C31 0.0366(19) 0.0284(18) 0.0271(17) -0.0109(14) -0.0085(15) 0.0044(15)
C32 0.0324(18) 0.0304(18) 0.0268(17) -0.0113(14) -0.0087(14) 0.0060(14)
C33 0.036(2) 0.054(2) 0.035(2) -0.0165(18) -0.0062(16) -0.0080(18)
C34 0.054(2) 0.0287(19) 0.0294(19) -0.0056(15) -0.0128(17) -0.0011(17)
C35 0.039(2) 0.062(3) 0.048(2) -0.024(2) -0.0098(19) -0.012(2)
C36 0.053(2) 0.038(2) 0.0254(18) -0.0070(16) -0.0137(17) 0.0039(18)
C37 0.040(2) 0.045(2) 0.034(2) -0.0183(17) -0.0188(17) 0.0082(17)
C38 0.056(3) 0.054(3) 0.044(2) -0.023(2) -0.027(2) 0.007(2)
C39 0.047(2) 0.038(2) 0.0246(18) -0.0116(15) -0.0131(16) 0.0068(17)
C40 0.048(2) 0.052(3) 0.0251(19) -0.0042(17) 0.0000(17) -0.0021(19)
C41 0.040(2) 0.034(2) 0.0302(19) -0.0055(15) -0.0084(16) -0.0027(16)
C42 0.040(2) 0.055(3) 0.033(2) -0.0071(18) 0.0033(17) -0.0089(19)
C43 0.038(2) 0.0341(19) 0.0233(17) -0.0067(14) -0.0048(14) -0.0016(15)
C44 0.0352(19) 0.034(2) 0.0304(18) -0.0089(15) -0.0033(15) -0.0004(15)
C45 0.0335(19) 0.044(2) 0.034(2) -0.0104(17) -0.0038(16) -0.0081(17)
C46 0.049(3) 0.068(3) 0.052(3) -0.016(2) -0.005(2) -0.023(2)
C47 0.041(2) 0.057(3) 0.046(2) -0.016(2) -0.0163(19) 0.000(2)
C48 0.044(2) 0.049(2) 0.040(2) -0.0193(19) -0.0062(18) -0.0058(19)
N8 0.0284(14) 0.0258(14) 0.0201(13) -0.0067(11) -0.0011(11) -0.0047(11)
N9 0.0352(16) 0.0241(15) 0.0244(14) -0.0092(12) -0.0056(12) -0.0044(12)
N10 0.058(2) 0.052(2) 0.0393(19) -0.0190(16) -0.0233(17) -0.0052(18)
O1 0.075(2) 0.0269(14) 0.0322(14) -0.0095(11) -0.0199(14) 0.0025(13)
S1 0.0562(6) 0.0477(6) 0.0273(5) -0.0146(4) -0.0158(4) 0.0044(5)
O2 0.076(2) 0.0527(19) 0.0458(17) -0.0266(15) -0.0255(16) 0.0128(16)
O3 0.072(2) 0.075(2) 0.0283(15) -0.0034(15) -0.0183(15) -0.0014(18)
B1 0.049(3) 0.032(3) 0.035(3) -0.005(2) -0.005(2) -0.010(2)
F1 0.115(4) 0.0331(18) 0.058(2) -0.0150(15) -0.019(2) -0.010(2)
F2 0.077(3) 0.054(2) 0.0364(18) -0.0009(15) -0.003(2) -0.012(2)
F3 0.056(2) 0.072(2) 0.069(2) -0.0031(18) -0.0220(18) -0.0173(18)
F4 0.0423(19) 0.049(2) 0.090(3) -0.0095(18) 0.0166(18) -0.0082(16)
B1' 0.068(6) 0.044(6) 0.055(6) -0.001(6) 0.001(6) -0.008(6)
F1' 0.083(8) 0.090(8) 0.077(8) -0.003(7) 0.015(7) -0.012(7)
F2' 0.082(9) 0.040(7) 0.058(7) 0.011(6) -0.010(8) -0.004(8)
F3' 0.076(8) 0.059(7) 0.060(7) 0.003(6) 0.016(7) 0.008(7)
F4' 0.088(9) 0.055(7) 0.067(7) -0.007(6) -0.013(7) -0.016(7)
B2 0.080(3) 0.064(3) 0.049(3) -0.017(2) -0.008(2) -0.021(2)
F5 0.121(6) 0.083(5) 0.041(4) 0.008(4) -0.023(4) -0.054(5)
F6 0.086(5) 0.053(3) 0.046(3) -0.023(3) -0.006(3) -0.032(4)
F7 0.069(4) 0.068(6) 0.037(4) -0.014(4) -0.014(3) 0.003(4)
F8 0.065(4) 0.115(6) 0.089(5) -0.018(5) -0.022(4) 0.022(4)
B2' 0.080(3) 0.064(3) 0.049(3) -0.017(2) -0.008(2) -0.021(2)
F5' 0.075(5) 0.075(6) 0.027(4) -0.016(4) -0.014(3) -0.008(5)
F6' 0.096(5) 0.088(5) 0.078(5) 0.014(4) -0.034(5) 0.002(5)
F7' 0.109(6) 0.083(5) 0.096(6) -0.041(4) 0.013(5) -0.032(5)
F8' 0.080(5) 0.100(5) 0.076(5) -0.039(4) 0.021(4) -0.043(4)
B2C 0.080(3) 0.064(3) 0.049(3) -0.017(2) -0.008(2) -0.021(2)
F5C 0.073(6) 0.085(7) 0.068(6) -0.007(6) -0.011(6) -0.025(6)
F6C 0.087(6) 0.081(6) 0.053(6) -0.027(6) -0.004(6) -0.007(6)
F7C 0.095(7) 0.086(7) 0.071(6) -0.014(6) -0.030(6) -0.019(6)
F8C 0.108(7) 0.093(7) 0.075(6) -0.024(6) 0.007(6) -0.019(6)
O1W 0.076(3) 0.094(3) 0.064(2) -0.015(2) -0.009(2) -0.016(2)
O2W 0.061(4) 0.053(4) 0.106(6) -0.014(3) 0.010(3) -0.018(3)
 
_geom_special_details
;
 All esds (except the esd in the dihedral angle between two l.s. planes)
 are estimated using the full covariance matrix.  The cell esds are taken
 into account individually in the estimation of esds in distances, angles
 and torsion angles; correlations between esds in cell parameters are only
 used when they are defined by crystal symmetry.  An approximate (isotropic)
 treatment of cell esds is used for estimating esds involving l.s. planes.
;
 
loop_
 _geom_bond_atom_site_label_1
 _geom_bond_atom_site_label_2
 _geom_bond_distance
 _geom_bond_site_symmetry_2
 _geom_bond_publ_flag
Ru1 N4 1.961(3) . ?
Ru1 N3 2.027(4) . ?
Ru1 N5 2.055(4) . ?
Ru1 N1 2.098(4) . ?
Ru1 N8 2.114(4) . ?
Ru1 N7 2.119(4) . ?
N1 C5 1.351(5) . ?
N1 C1 1.356(5) . ?
C1 C2 1.364(6) . ?
C1 H1 0.9500 . ?
C2 C3 1.392(7) . ?
C2 H2 0.9500 . ?
C3 C4 1.362(6) . ?
C3 H3 0.9500 . ?
C4 C5 1.403(6) . ?
C4 H4 0.9500 . ?
C5 N2 1.389(5) . ?
N2 C6 1.378(5) . ?
N2 H2A 0.8800 . ?
N3 C6 1.324(6) . ?
N3 C10 1.395(5) . ?
C6 C7 1.408(5) . ?
C7 C8 1.367(7) . ?
C7 H7 0.9500 . ?
C8 C9 1.371(7) . ?
C8 H8 0.9500 . ?
C9 C10 1.385(6) . ?
C9 H9 0.9500 . ?
C10 C11 1.456(6) . ?
N4 C15 1.349(6) . ?
N4 C11 1.359(5) . ?
C11 C12 1.391(6) . ?
C12 C13 1.383(7) . ?
C12 H12 0.9500 . ?
C13 C14 1.384(7) . ?
C13 H13 0.9500 . ?
C14 C15 1.397(6) . ?
C14 H14 0.9500 . ?
C15 C16 1.470(6) . ?
N5 C20 1.342(6) . ?
N5 C16 1.377(6) . ?
C16 C17 1.373(6) . ?
C17 C18 1.390(7) . ?
C17 H17 0.9500 . ?
C18 C19 1.377(7) . ?
C18 H18 0.9500 . ?
C19 C20 1.395(6) . ?
C19 H19 0.9500 . ?
C20 N6 1.389(5) . ?
N6 C21 1.399(5) . ?
N6 H6 0.8800 . ?
C21 N7 1.357(6) . ?
C21 C22 1.387(6) . ?
C22 C23 1.359(7) . ?
C22 H22 0.9500 . ?
C23 C24 1.397(7) . ?
C23 H23 0.9500 . ?
C24 C25 1.371(6) . ?
C24 H24 0.9500 . ?
C25 N7 1.352(6) . ?
C25 H25 0.9500 . ?
Ru1' N4' 1.957(14) . ?
Ru1' N3' 2.005(16) . ?
Ru1' N8 2.046(15) . ?
Ru1' N5' 2.069(16) . ?
Ru1' N1' 2.101(14) . ?
Ru1' N7' 2.106(15) . ?
N1' C5' 1.353(16) . ?
N1' C1' 1.358(17) . ?
C1' C2' 1.384(18) . ?
C1' H1' 0.9500 . ?
C2' C3' 1.395(18) . ?
C2' H2' 0.9500 . ?
C3' C4' 1.362(18) . ?
C3' H3' 0.9500 . ?
C4' C5' 1.395(17) . ?
C4' H4' 0.9500 . ?
C5' N2' 1.380(16) . ?
N2' C6' 1.367(16) . ?
N2' H2'1 0.8800 . ?
N3' C6' 1.319(17) . ?
N3' C10' 1.395(18) . ?
C6' C7' 1.396(17) . ?
C7' C8' 1.355(19) . ?
C7' H7' 0.9500 . ?
C8' C9' 1.372(19) . ?
C8' H8' 0.9500 . ?
C9' C10' 1.380(18) . ?
C9' H9' 0.9500 . ?
C10' C11' 1.442(17) . ?
N4' C15' 1.351(17) . ?
N4' C11' 1.367(17) . ?
C11' C12' 1.387(18) . ?
C12' C13' 1.378(18) . ?
C12' H12' 0.9500 . ?
C13' C14' 1.373(19) . ?
C13' H13' 0.9500 . ?
C14' C15' 1.410(18) . ?
C14' H14' 0.9500 . ?
C15' C16' 1.447(17) . ?
N5' C20' 1.341(17) . ?
N5' C16' 1.382(17) . ?
C16' C17' 1.376(18) . ?
C17' C18' 1.389(19) . ?
C17' H17' 0.9500 . ?
C18' C19' 1.365(19) . ?
C18' H18' 0.9500 . ?
C19' C20' 1.412(17) . ?
C19' H19' 0.9500 . ?
C20' N6' 1.399(16) . ?
N6' C21' 1.416(16) . ?
N6' H6' 0.8800 . ?
C21' N7' 1.356(18) . ?
C21' C22' 1.387(17) . ?
C22' C23' 1.350(19) . ?
C22' H22' 0.9500 . ?
C23' C24' 1.40(2) . ?
C23' H23' 0.9500 . ?
C24' C25' 1.390(17) . ?
C24' H24' 0.9500 . ?
C25' N7' 1.335(17) . ?
C25' H25' 0.9500 . ?
C26 N8 1.337(4) . ?
C26 C27 1.376(5) . ?
C26 H26 0.9500 . ?
C27 C28 1.380(5) . ?
C27 H27 0.9500 . ?
C28 C29 1.383(5) . ?
C28 H28 0.9500 . ?
C29 C30 1.386(5) . ?
C29 N9 1.410(4) . ?
C30 N8 1.354(4) . ?
C30 H30 0.9500 . ?
C31 O1 1.237(4) . ?
C31 N9 1.349(4) . ?
C31 C32 1.494(5) . ?
C32 C33 1.379(5) . ?
C32 C34 1.384(5) . ?
C33 C35 1.397(5) . ?
C33 H33 0.9500 . ?
C34 C36 1.386(5) . ?
C34 H34 0.9500 . ?
C35 C37 1.380(6) . ?
C35 H35 0.9500 . ?
C36 C37 1.381(6) . ?
C36 H36 0.9500 . ?
C37 C38 1.517(5) . ?
C38 N10 1.472(6) . ?
C38 H38A 0.9900 . ?
C38 H38B 0.9900 . ?
C39 C40 1.378(6) . ?
C39 C41 1.396(5) . ?
C39 S1 1.758(4) . ?
C40 C42 1.377(6) . ?
C40 H40 0.9500 . ?
C41 C43 1.378(5) . ?
C41 H41 0.9500 . ?
C42 C44 1.394(5) . ?
C42 H42 0.9500 . ?
C43 C44 1.395(5) . ?
C43 H43 0.9500 . ?
C44 C45 1.531(5) . ?
C45 C46 1.524(6) . ?
C45 C47 1.535(6) . ?
C45 C48 1.540(5) . ?
C46 H46A 0.9800 . ?
C46 H46B 0.9800 . ?
C46 H46C 0.9800 . ?
C47 H47A 0.9800 . ?
C47 H47B 0.9800 . ?
C47 H47C 0.9800 . ?
C48 H48A 0.9800 . ?
C48 H48B 0.9800 . ?
C48 H48C 0.9800 . ?
N9 H9A 0.87(3) . ?
N10 S1 1.609(4) . ?
N10 H10 0.88(3) . ?
S1 O3 1.429(3) . ?
S1 O2 1.434(3) . ?
B1 F4 1.369(7) . ?
B1 F2 1.373(6) . ?
B1 F3 1.381(7) . ?
B1 F1 1.386(6) . ?
B1' F2' 1.368(15) . ?
B1' F4' 1.373(15) . ?
B1' F3' 1.383(16) . ?
B1' F1' 1.396(17) . ?
B2 F8 1.348(7) . ?
B2 F6 1.357(7) . ?
B2 F7 1.359(7) . ?
B2 F5 1.373(7) . ?
B2' F6' 1.359(13) . ?
B2' F8' 1.362(13) . ?
B2' F7' 1.385(13) . ?
B2' F5' 1.417(14) . ?
B2C F8C 1.367(16) . ?
B2C F5C 1.382(17) . ?
B2C F6C 1.389(16) . ?
B2C F7C 1.390(16) . ?
O1W H1W1 0.92(3) . ?
O1W H1W2 0.86(3) . ?
O2W H2W1 0.86(3) . ?
O2W H2W2 0.88(3) . ?
 
loop_
 _geom_angle_atom_site_label_1
 _geom_angle_atom_site_label_2
 _geom_angle_atom_site_label_3
 _geom_angle
 _geom_angle_site_symmetry_1
 _geom_angle_site_symmetry_3
 _geom_angle_publ_flag
N4 Ru1 N3 80.46(16) . . ?
N4 Ru1 N5 77.46(17) . . ?
N3 Ru1 N5 156.25(17) . . ?
N4 Ru1 N1 169.8(2) . . ?
N3 Ru1 N1 92.55(16) . . ?
N5 Ru1 N1 110.42(17) . . ?
N4 Ru1 N8 85.04(17) . . ?
N3 Ru1 N8 92.96(17) . . ?
N5 Ru1 N8 93.76(18) . . ?
N1 Ru1 N8 87.98(15) . . ?
N4 Ru1 N7 106.77(19) . . ?
N3 Ru1 N7 95.27(18) . . ?
N5 Ru1 N7 82.9(2) . . ?
N1 Ru1 N7 81.09(17) . . ?
N8 Ru1 N7 166.57(17) . . ?
C5 N1 C1 117.1(4) . . ?
C5 N1 Ru1 121.1(3) . . ?
C1 N1 Ru1 121.8(3) . . ?
N1 C1 C2 124.5(4) . . ?
N1 C1 H1 117.8 . . ?
C2 C1 H1 117.8 . . ?
C1 C2 C3 117.6(4) . . ?
C1 C2 H2 121.2 . . ?
C3 C2 H2 121.2 . . ?
C4 C3 C2 119.7(4) . . ?
C4 C3 H3 120.2 . . ?
C2 C3 H3 120.2 . . ?
C3 C4 C5 119.6(4) . . ?
C3 C4 H4 120.2 . . ?
C5 C4 H4 120.2 . . ?
N1 C5 N2 123.5(4) . . ?
N1 C5 C4 121.4(4) . . ?
N2 C5 C4 115.1(4) . . ?
C6 N2 C5 134.4(4) . . ?
C6 N2 H2A 112.8 . . ?
C5 N2 H2A 112.8 . . ?
C6 N3 C10 119.2(4) . . ?
C6 N3 Ru1 127.0(3) . . ?
C10 N3 Ru1 113.7(3) . . ?
N3 C6 N2 120.0(4) . . ?
N3 C6 C7 121.2(4) . . ?
N2 C6 C7 118.8(4) . . ?
C8 C7 C6 119.2(4) . . ?
C8 C7 H7 120.4 . . ?
C6 C7 H7 120.4 . . ?
C7 C8 C9 120.8(4) . . ?
C7 C8 H8 119.6 . . ?
C9 C8 H8 119.6 . . ?
C8 C9 C10 118.6(4) . . ?
C8 C9 H9 120.7 . . ?
C10 C9 H9 120.7 . . ?
C9 C10 N3 121.1(4) . . ?
C9 C10 C11 124.8(4) . . ?
N3 C10 C11 114.1(4) . . ?
C15 N4 C11 122.0(4) . . ?
C15 N4 Ru1 118.6(3) . . ?
C11 N4 Ru1 117.5(3) . . ?
N4 C11 C12 119.5(4) . . ?
N4 C11 C10 113.5(4) . . ?
C12 C11 C10 126.9(4) . . ?
C13 C12 C11 118.7(4) . . ?
C13 C12 H12 120.6 . . ?
C11 C12 H12 120.6 . . ?
C12 C13 C14 121.6(4) . . ?
C12 C13 H13 119.2 . . ?
C14 C13 H13 119.2 . . ?
C13 C14 C15 117.8(4) . . ?
C13 C14 H14 121.1 . . ?
C15 C14 H14 121.1 . . ?
N4 C15 C14 120.3(4) . . ?
N4 C15 C16 112.3(4) . . ?
C14 C15 C16 127.2(4) . . ?
C20 N5 C16 117.4(4) . . ?
C20 N5 Ru1 127.2(3) . . ?
C16 N5 Ru1 114.2(3) . . ?
C17 C16 N5 120.8(4) . . ?
C17 C16 C15 126.1(4) . . ?
N5 C16 C15 112.7(4) . . ?
C16 C17 C18 118.7(4) . . ?
C16 C17 H17 120.7 . . ?
C18 C17 H17 120.7 . . ?
C19 C18 C17 120.1(5) . . ?
C19 C18 H18 119.9 . . ?
C17 C18 H18 119.9 . . ?
C18 C19 C20 117.7(4) . . ?
C18 C19 H19 121.1 . . ?
C20 C19 H19 121.1 . . ?
N5 C20 N6 116.1(4) . . ?
N5 C20 C19 121.7(4) . . ?
N6 C20 C19 122.2(4) . . ?
C20 N6 C21 124.6(4) . . ?
C20 N6 H6 117.7 . . ?
C21 N6 H6 117.7 . . ?
N7 C21 C22 121.5(4) . . ?
N7 C21 N6 121.5(4) . . ?
C22 C21 N6 117.0(4) . . ?
C23 C22 C21 120.1(4) . . ?
C23 C22 H22 119.9 . . ?
C21 C22 H22 119.9 . . ?
C22 C23 C24 119.3(4) . . ?
C22 C23 H23 120.3 . . ?
C24 C23 H23 120.3 . . ?
C25 C24 C23 117.7(4) . . ?
C25 C24 H24 121.1 . . ?
C23 C24 H24 121.1 . . ?
N7 C25 C24 124.0(4) . . ?
N7 C25 H25 118.0 . . ?
C24 C25 H25 118.0 . . ?
C25 N7 C21 117.2(3) . . ?
C25 N7 Ru1 120.5(3) . . ?
C21 N7 Ru1 119.6(3) . . ?
N4' Ru1' N3' 81.0(8) . . ?
N4' Ru1' N8 86.1(11) . . ?
N3' Ru1' N8 97.3(12) . . ?
N4' Ru1' N5' 77.1(8) . . ?
N3' Ru1' N5' 156.1(11) . . ?
N8 Ru1' N5' 90.8(10) . . ?
N4' Ru1' N1' 169.0(11) . . ?
N3' Ru1' N1' 92.8(8) . . ?
N8 Ru1' N1' 85.7(7) . . ?
N5' Ru1' N1' 110.4(8) . . ?
N4' Ru1' N7' 108.7(12) . . ?
N3' Ru1' N7' 96.3(12) . . ?
N8 Ru1' N7' 161.3(9) . . ?
N5' Ru1' N7' 81.8(10) . . ?
N1' Ru1' N7' 80.9(9) . . ?
C5' N1' C1' 119.4(14) . . ?
C5' N1' Ru1' 119.0(12) . . ?
C1' N1' Ru1' 120.5(12) . . ?
N1' C1' C2' 123.9(18) . . ?
N1' C1' H1' 118.0 . . ?
C2' C1' H1' 118.0 . . ?
C1' C2' C3' 115.0(18) . . ?
C1' C2' H2' 122.5 . . ?
C3' C2' H2' 122.5 . . ?
C4' C3' C2' 122.5(19) . . ?
C4' C3' H3' 118.7 . . ?
C2' C3' H3' 118.7 . . ?
C3' C4' C5' 119.3(18) . . ?
C3' C4' H4' 120.3 . . ?
C5' C4' H4' 120.3 . . ?
N1' C5' N2' 122.1(14) . . ?
N1' C5' C4' 119.8(15) . . ?
N2' C5' C4' 118.1(16) . . ?
C6' N2' C5' 134.5(15) . . ?
C6' N2' H2'1 112.8 . . ?
C5' N2' H2'1 112.8 . . ?
C6' N3' C10' 119.9(15) . . ?
C6' N3' Ru1' 125.3(13) . . ?
C10' N3' Ru1' 114.8(12) . . ?
N3' C6' N2' 119.9(16) . . ?
N3' C6' C7' 121.5(16) . . ?
N2' C6' C7' 118.4(16) . . ?
C8' C7' C6' 118.2(19) . . ?
C8' C7' H7' 120.9 . . ?
C6' C7' H7' 120.9 . . ?
C7' C8' C9' 122(2) . . ?
C7' C8' H8' 119.1 . . ?
C9' C8' H8' 119.1 . . ?
C8' C9' C10' 119(2) . . ?
C8' C9' H9' 120.7 . . ?
C10' C9' H9' 120.7 . . ?
C9' C10' N3' 119.8(17) . . ?
C9' C10' C11' 127.8(18) . . ?
N3' C10' C11' 112.2(15) . . ?
C15' N4' C11' 123.6(14) . . ?
C15' N4' Ru1' 120.1(14) . . ?
C11' N4' Ru1' 114.9(12) . . ?
N4' C11' C12' 116.7(16) . . ?
N4' C11' C10' 116.0(15) . . ?
C12' C11' C10' 127.3(17) . . ?
C13' C12' C11' 119.7(19) . . ?
C13' C12' H12' 120.2 . . ?
C11' C12' H12' 120.2 . . ?
C14' C13' C12' 124.2(19) . . ?
C14' C13' H13' 117.9 . . ?
C12' C13' H13' 117.9 . . ?
C13' C14' C15' 114.7(18) . . ?
C13' C14' H14' 122.6 . . ?
C15' C14' H14' 122.6 . . ?
N4' C15' C14' 121.1(16) . . ?
N4' C15' C16' 112.7(15) . . ?
C14' C15' C16' 126.2(16) . . ?
C20' N5' C16' 118.0(16) . . ?
C20' N5' Ru1' 124.7(12) . . ?
C16' N5' Ru1' 115.2(11) . . ?
C17' C16' N5' 119.8(16) . . ?
C17' C16' C15' 127.1(17) . . ?
N5' C16' C15' 113.0(14) . . ?
C16' C17' C18' 119.4(19) . . ?
C16' C17' H17' 120.3 . . ?
C18' C17' H17' 120.3 . . ?
C19' C18' C17' 121(2) . . ?
C19' C18' H18' 119.6 . . ?
C17' C18' H18' 119.6 . . ?
C18' C19' C20' 116.7(18) . . ?
C18' C19' H19' 121.7 . . ?
C20' C19' H19' 121.7 . . ?
N5' C20' N6' 116.6(15) . . ?
N5' C20' C19' 122.2(15) . . ?
N6' C20' C19' 121.1(16) . . ?
C20' N6' C21' 121.1(17) . . ?
C20' N6' H6' 119.5 . . ?
C21' N6' H6' 119.5 . . ?
N7' C21' C22' 120.4(15) . . ?
N7' C21' N6' 121.0(15) . . ?
C22' C21' N6' 118.4(15) . . ?
C23' C22' C21' 120.5(18) . . ?
C23' C22' H22' 119.8 . . ?
C21' C22' H22' 119.8 . . ?
C22' C23' C24' 119(2) . . ?
C22' C23' H23' 120.4 . . ?
C24' C23' H23' 120.4 . . ?
C25' C24' C23' 116.8(18) . . ?
C25' C24' H24' 121.6 . . ?
C23' C24' H24' 121.6 . . ?
N7' C25' C24' 123.2(17) . . ?
N7' C25' H25' 118.4 . . ?
C24' C25' H25' 118.4 . . ?
C25' N7' C21' 118.4(15) . . ?
C25' N7' Ru1' 120.7(15) . . ?
C21' N7' Ru1' 117.7(13) . . ?
N8 C26 C27 122.6(3) . . ?
N8 C26 H26 118.7 . . ?
C27 C26 H26 118.7 . . ?
C26 C27 C28 119.7(3) . . ?
C26 C27 H27 120.1 . . ?
C28 C27 H27 120.1 . . ?
C27 C28 C29 118.4(3) . . ?
C27 C28 H28 120.8 . . ?
C29 C28 H28 120.8 . . ?
C28 C29 C30 119.0(3) . . ?
C28 C29 N9 118.4(3) . . ?
C30 C29 N9 122.6(3) . . ?
N8 C30 C29 122.3(3) . . ?
N8 C30 H30 118.8 . . ?
C29 C30 H30 118.8 . . ?
O1 C31 N9 123.0(3) . . ?
O1 C31 C32 121.1(3) . . ?
N9 C31 C32 115.9(3) . . ?
C33 C32 C34 120.6(3) . . ?
C33 C32 C31 122.8(3) . . ?
C34 C32 C31 116.6(3) . . ?
C32 C33 C35 118.9(4) . . ?
C32 C33 H33 120.5 . . ?
C35 C33 H33 120.5 . . ?
C32 C34 C36 119.9(4) . . ?
C32 C34 H34 120.0 . . ?
C36 C34 H34 120.0 . . ?
C37 C35 C33 120.9(4) . . ?
C37 C35 H35 119.6 . . ?
C33 C35 H35 119.6 . . ?
C37 C36 C34 120.2(4) . . ?
C37 C36 H36 119.9 . . ?
C34 C36 H36 119.9 . . ?
C35 C37 C36 119.5(3) . . ?
C35 C37 C38 119.6(4) . . ?
C36 C37 C38 120.8(4) . . ?
N10 C38 C37 113.1(3) . . ?
N10 C38 H38A 109.0 . . ?
C37 C38 H38A 109.0 . . ?
N10 C38 H38B 109.0 . . ?
C37 C38 H38B 109.0 . . ?
H38A C38 H38B 107.8 . . ?
C40 C39 C41 120.8(3) . . ?
C40 C39 S1 119.7(3) . . ?
C41 C39 S1 119.5(3) . . ?
C42 C40 C39 119.6(4) . . ?
C42 C40 H40 120.2 . . ?
C39 C40 H40 120.2 . . ?
C43 C41 C39 118.7(4) . . ?
C43 C41 H41 120.7 . . ?
C39 C41 H41 120.7 . . ?
C40 C42 C44 121.3(4) . . ?
C40 C42 H42 119.4 . . ?
C44 C42 H42 119.4 . . ?
C41 C43 C44 121.7(3) . . ?
C41 C43 H43 119.2 . . ?
C44 C43 H43 119.2 . . ?
C42 C44 C43 117.9(3) . . ?
C42 C44 C45 123.1(3) . . ?
C43 C44 C45 119.0(3) . . ?
C46 C45 C44 112.5(3) . . ?
C46 C45 C47 109.3(4) . . ?
C44 C45 C47 108.5(3) . . ?
C46 C45 C48 108.5(3) . . ?
C44 C45 C48 108.7(3) . . ?
C47 C45 C48 109.3(3) . . ?
C45 C46 H46A 109.5 . . ?
C45 C46 H46B 109.5 . . ?
H46A C46 H46B 109.5 . . ?
C45 C46 H46C 109.5 . . ?
H46A C46 H46C 109.5 . . ?
H46B C46 H46C 109.5 . . ?
C45 C47 H47A 109.5 . . ?
C45 C47 H47B 109.5 . . ?
H47A C47 H47B 109.5 . . ?
C45 C47 H47C 109.5 . . ?
H47A C47 H47C 109.5 . . ?
H47B C47 H47C 109.5 . . ?
C45 C48 H48A 109.5 . . ?
C45 C48 H48B 109.5 . . ?
H48A C48 H48B 109.5 . . ?
C45 C48 H48C 109.5 . . ?
H48A C48 H48C 109.5 . . ?
H48B C48 H48C 109.5 . . ?
C26 N8 C30 117.9(3) . . ?
C26 N8 Ru1' 116.9(4) . . ?
C30 N8 Ru1' 125.2(4) . . ?
C26 N8 Ru1 120.7(2) . . ?
C30 N8 Ru1 121.2(2) . . ?
C31 N9 C29 127.4(3) . . ?
C31 N9 H9A 118(3) . . ?
C29 N9 H9A 115(3) . . ?
C38 N10 S1 120.4(3) . . ?
C38 N10 H10 119(3) . . ?
S1 N10 H10 110(3) . . ?
O3 S1 O2 118.5(2) . . ?
O3 S1 N10 108.3(2) . . ?
O2 S1 N10 105.2(2) . . ?
O3 S1 C39 107.3(2) . . ?
O2 S1 C39 108.14(18) . . ?
N10 S1 C39 109.07(18) . . ?
F4 B1 F2 113.7(5) . . ?
F4 B1 F3 105.0(5) . . ?
F2 B1 F3 109.0(5) . . ?
F4 B1 F1 107.8(5) . . ?
F2 B1 F1 111.1(5) . . ?
F3 B1 F1 110.1(5) . . ?
F2' B1' F4' 111.0(16) . . ?
F2' B1' F3' 119.8(17) . . ?
F4' B1' F3' 112.1(16) . . ?
F2' B1' F1' 96.7(15) . . ?
F4' B1' F1' 113.5(17) . . ?
F3' B1' F1' 102.4(16) . . ?
F8 B2 F6 110.6(6) . . ?
F8 B2 F7 110.2(6) . . ?
F6 B2 F7 111.0(6) . . ?
F8 B2 F5 110.7(6) . . ?
F6 B2 F5 106.1(5) . . ?
F7 B2 F5 108.2(6) . . ?
F6' B2' F8' 111.4(12) . . ?
F6' B2' F7' 117.3(12) . . ?
F8' B2' F7' 113.5(12) . . ?
F6' B2' F5' 104.3(11) . . ?
F8' B2' F5' 109.6(11) . . ?
F7' B2' F5' 99.3(11) . . ?
F8C B2C F5C 115.3(18) . . ?
F8C B2C F6C 108.6(16) . . ?
F5C B2C F6C 100.3(15) . . ?
F8C B2C F7C 106.3(16) . . ?
F5C B2C F7C 109.8(16) . . ?
F6C B2C F7C 116.9(18) . . ?
H1W1 O1W H1W2 99(4) . . ?
H2W1 O2W H2W2 98(4) . . ?
 
loop_
 _geom_torsion_atom_site_label_1
 _geom_torsion_atom_site_label_2
 _geom_torsion_atom_site_label_3
 _geom_torsion_atom_site_label_4
 _geom_torsion
 _geom_torsion_site_symmetry_1
 _geom_torsion_site_symmetry_2
 _geom_torsion_site_symmetry_3
 _geom_torsion_site_symmetry_4
 _geom_torsion_publ_flag
C5 N1 C1 C2 3.3(7) . . . . ?
Ru1 N1 C1 C2 -175.4(4) . . . . ?
N1 C1 C2 C3 -2.0(8) . . . . ?
C1 C2 C3 C4 -0.9(9) . . . . ?
C2 C3 C4 C5 2.4(8) . . . . ?
C1 N1 C5 N2 -179.9(4) . . . . ?
Ru1 N1 C5 N2 -1.3(5) . . . . ?
C1 N1 C5 C4 -1.6(6) . . . . ?
Ru1 N1 C5 C4 177.1(3) . . . . ?
C3 C4 C5 N1 -1.2(7) . . . . ?
C3 C4 C5 N2 177.3(5) . . . . ?
N1 C5 N2 C6 -10.7(7) . . . . ?
C4 C5 N2 C6 170.9(4) . . . . ?
C10 N3 C6 N2 179.9(4) . . . . ?
Ru1 N3 C6 N2 3.5(6) . . . . ?
C10 N3 C6 C7 1.3(6) . . . . ?
Ru1 N3 C6 C7 -175.2(3) . . . . ?
C5 N2 C6 N3 9.6(7) . . . . ?
C5 N2 C6 C7 -171.7(4) . . . . ?
N3 C6 C7 C8 -0.2(6) . . . . ?
N2 C6 C7 C8 -178.9(4) . . . . ?
C6 C7 C8 C9 -0.9(7) . . . . ?
C7 C8 C9 C10 1.0(7) . . . . ?
C8 C9 C10 N3 0.1(6) . . . . ?
C8 C9 C10 C11 -178.4(4) . . . . ?
C6 N3 C10 C9 -1.2(7) . . . . ?
Ru1 N3 C10 C9 175.7(3) . . . . ?
C6 N3 C10 C11 177.4(4) . . . . ?
Ru1 N3 C10 C11 -5.7(5) . . . . ?
C15 N4 C11 C12 3.3(7) . . . . ?
Ru1 N4 C11 C12 167.7(3) . . . . ?
C15 N4 C11 C10 -172.9(4) . . . . ?
Ru1 N4 C11 C10 -8.6(5) . . . . ?
C9 C10 C11 N4 -172.3(4) . . . . ?
N3 C10 C11 N4 9.2(6) . . . . ?
C9 C10 C11 C12 11.8(7) . . . . ?
N3 C10 C11 C12 -166.7(4) . . . . ?
N4 C11 C12 C13 -1.9(6) . . . . ?
C10 C11 C12 C13 173.8(4) . . . . ?
C11 C12 C13 C14 0.0(7) . . . . ?
C12 C13 C14 C15 0.6(7) . . . . ?
C11 N4 C15 C14 -2.8(7) . . . . ?
Ru1 N4 C15 C14 -167.0(4) . . . . ?
C11 N4 C15 C16 -178.5(5) . . . . ?
Ru1 N4 C15 C16 17.4(6) . . . . ?
C13 C14 C15 N4 0.8(7) . . . . ?
C13 C14 C15 C16 175.8(5) . . . . ?
C20 N5 C16 C17 -19.3(8) . . . . ?
Ru1 N5 C16 C17 172.3(5) . . . . ?
C20 N5 C16 C15 154.1(5) . . . . ?
Ru1 N5 C16 C15 -14.3(6) . . . . ?
N4 C15 C16 C17 172.0(6) . . . . ?
C14 C15 C16 C17 -3.3(9) . . . . ?
N4 C15 C16 N5 -1.1(7) . . . . ?
C14 C15 C16 N5 -176.4(5) . . . . ?
N5 C16 C17 C18 5.0(9) . . . . ?
C15 C16 C17 C18 -167.5(6) . . . . ?
C16 C17 C18 C19 7.6(9) . . . . ?
C17 C18 C19 C20 -5.7(9) . . . . ?
C16 N5 C20 N6 -157.6(5) . . . . ?
Ru1 N5 C20 N6 9.1(7) . . . . ?
C16 N5 C20 C19 21.5(7) . . . . ?
Ru1 N5 C20 C19 -171.8(4) . . . . ?
C18 C19 C20 N5 -9.3(8) . . . . ?
C18 C19 C20 N6 169.8(5) . . . . ?
N5 C20 N6 C21 40.7(7) . . . . ?
C19 C20 N6 C21 -138.4(5) . . . . ?
C20 N6 C21 N7 -36.4(7) . . . . ?
C20 N6 C21 C22 146.3(4) . . . . ?
N7 C21 C22 C23 -2.1(8) . . . . ?
N6 C21 C22 C23 175.1(5) . . . . ?
C21 C22 C23 C24 3.0(9) . . . . ?
C22 C23 C24 C25 -1.4(9) . . . . ?
C23 C24 C25 N7 -1.3(7) . . . . ?
C24 C25 N7 C21 2.2(7) . . . . ?
C24 C25 N7 Ru1 -159.4(4) . . . . ?
C22 C21 N7 C25 -0.5(7) . . . . ?
N6 C21 N7 C25 -177.6(4) . . . . ?
C22 C21 N7 Ru1 161.3(4) . . . . ?
N6 C21 N7 Ru1 -15.9(6) . . . . ?
C5' N1' C1' C2' 0.00(16) . . . . ?
Ru1' N1' C1' C2' 168.1(11) . . . . ?
N1' C1' C2' C3' 0.00(15) . . . . ?
C1' C2' C3' C4' 0.0(4) . . . . ?
C2' C3' C4' C5' 0.0(5) . . . . ?
C1' N1' C5' N2' -180.0(2) . . . . ?
Ru1' N1' C5' N2' 11.7(11) . . . . ?
C1' N1' C5' C4' 0.0(4) . . . . ?
Ru1' N1' C5' C4' -168.3(11) . . . . ?
C3' C4' C5' N1' -0.1(5) . . . . ?
C3' C4' C5' N2' 180.0(3) . . . . ?
N1' C5' N2' C6' 16(2) . . . . ?
C4' C5' N2' C6' -164(2) . . . . ?
C10' N3' C6' N2' -178(3) . . . . ?
Ru1' N3' C6' N2' 0(5) . . . . ?
C10' N3' C6' C7' -3(6) . . . . ?
Ru1' N3' C6' C7' 175(3) . . . . ?
C5' N2' C6' N3' -23(4) . . . . ?
C5' N2' C6' C7' 161(2) . . . . ?
N3' C6' C7' C8' 4(5) . . . . ?
N2' C6' C7' C8' 179(3) . . . . ?
C6' C7' C8' C9' -4(6) . . . . ?
C7' C8' C9' C10' 3(7) . . . . ?
C8' C9' C10' N3' -2(6) . . . . ?
C8' C9' C10' C11' -176(4) . . . . ?
C6' N3' C10' C9' 2(6) . . . . ?
Ru1' N3' C10' C9' -176(3) . . . . ?
C6' N3' C10' C11' 177(4) . . . . ?
Ru1' N3' C10' C11' -2(5) . . . . ?
C15' N4' C11' C12' -2(5) . . . . ?
Ru1' N4' C11' C12' -168(2) . . . . ?
C15' N4' C11' C10' 178(4) . . . . ?
Ru1' N4' C11' C10' 12(5) . . . . ?
C9' C10' C11' N4' 168(4) . . . . ?
N3' C10' C11' N4' -7(5) . . . . ?
C9' C10' C11' C12' -12(7) . . . . ?
N3' C10' C11' C12' 173(4) . . . . ?
N4' C11' C12' C13' 1(5) . . . . ?
C10' C11' C12' C13' -179(4) . . . . ?
C11' C12' C13' C14' -1(5) . . . . ?
C12' C13' C14' C15' 1(5) . . . . ?
C11' N4' C15' C14' 2(5) . . . . ?
Ru1' N4' C15' C14' 168(2) . . . . ?
C11' N4' C15' C16' 180(3) . . . . ?
Ru1' N4' C15' C16' -15(4) . . . . ?
C13' C14' C15' N4' -2(4) . . . . ?
C13' C14' C15' C16' -179(3) . . . . ?
C20' N5' C16' C17' 16(4) . . . . ?
Ru1' N5' C16' C17' -179(2) . . . . ?
C20' N5' C16' C15' -161(3) . . . . ?
Ru1' N5' C16' C15' 4(3) . . . . ?
N4' C15' C16' C17' -170(3) . . . . ?
C14' C15' C16' C17' 7(5) . . . . ?
N4' C15' C16' N5' 6(4) . . . . ?
C14' C15' C16' N5' -176(3) . . . . ?
N5' C16' C17' C18' -2(4) . . . . ?
C15' C16' C17' C18' 175(3) . . . . ?
C16' C17' C18' C19' -11(5) . . . . ?
C17' C18' C19' C20' 8(5) . . . . ?
C16' N5' C20' N6' 157(3) . . . . ?
Ru1' N5' C20' N6' -6(4) . . . . ?
C16' N5' C20' C19' -19(4) . . . . ?
Ru1' N5' C20' C19' 178(2) . . . . ?
C18' C19' C20' N5' 7(4) . . . . ?
C18' C19' C20' N6' -169(3) . . . . ?
N5' C20' N6' C21' -47(3) . . . . ?
C19' C20' N6' C21' 129(3) . . . . ?
C20' N6' C21' N7' 38(3) . . . . ?
C20' N6' C21' C22' -147(2) . . . . ?
N7' C21' C22' C23' -9(5) . . . . ?
N6' C21' C22' C23' 176(3) . . . . ?
C21' C22' C23' C24' 12(6) . . . . ?
C22' C23' C24' C25' -13(6) . . . . ?
C23' C24' C25' N7' 11(5) . . . . ?
C24' C25' N7' C21' -7(4) . . . . ?
C24' C25' N7' Ru1' 152(2) . . . . ?
C22' C21' N7' C25' 6(4) . . . . ?
N6' C21' N7' C25' -179(2) . . . . ?
C22' C21' N7' Ru1' -154(2) . . . . ?
N6' C21' N7' Ru1' 21(3) . . . . ?
N8 C26 C27 C28 -0.3(6) . . . . ?
C26 C27 C28 C29 -0.5(6) . . . . ?
C27 C28 C29 C30 0.2(5) . . . . ?
C27 C28 C29 N9 -178.5(3) . . . . ?
C28 C29 C30 N8 1.0(5) . . . . ?
N9 C29 C30 N8 179.6(3) . . . . ?
O1 C31 C32 C33 143.6(4) . . . . ?
N9 C31 C32 C33 -39.1(5) . . . . ?
O1 C31 C32 C34 -36.2(5) . . . . ?
N9 C31 C32 C34 141.1(3) . . . . ?
C34 C32 C33 C35 0.0(6) . . . . ?
C31 C32 C33 C35 -179.7(4) . . . . ?
C33 C32 C34 C36 0.9(6) . . . . ?
C31 C32 C34 C36 -179.3(3) . . . . ?
C32 C33 C35 C37 -1.1(6) . . . . ?
C32 C34 C36 C37 -0.8(6) . . . . ?
C33 C35 C37 C36 1.2(6) . . . . ?
C33 C35 C37 C38 -174.6(4) . . . . ?
C34 C36 C37 C35 -0.2(6) . . . . ?
C34 C36 C37 C38 175.5(4) . . . . ?
C35 C37 C38 N10 69.5(5) . . . . ?
C36 C37 C38 N10 -106.3(5) . . . . ?
C41 C39 C40 C42 -0.8(6) . . . . ?
S1 C39 C40 C42 178.7(3) . . . . ?
C40 C39 C41 C43 -0.1(6) . . . . ?
S1 C39 C41 C43 -179.7(3) . . . . ?
C39 C40 C42 C44 0.3(6) . . . . ?
C39 C41 C43 C44 1.6(6) . . . . ?
C40 C42 C44 C43 1.0(6) . . . . ?
C40 C42 C44 C45 -178.6(4) . . . . ?
C41 C43 C44 C42 -2.0(6) . . . . ?
C41 C43 C44 C45 177.6(3) . . . . ?
C42 C44 C45 C46 1.5(5) . . . . ?
C43 C44 C45 C46 -178.2(4) . . . . ?
C42 C44 C45 C47 122.5(4) . . . . ?
C43 C44 C45 C47 -57.2(4) . . . . ?
C42 C44 C45 C48 -118.7(4) . . . . ?
C43 C44 C45 C48 61.6(5) . . . . ?
C27 C26 N8 C30 1.5(5) . . . . ?
C27 C26 N8 Ru1' -179.6(4) . . . . ?
C27 C26 N8 Ru1 -173.8(3) . . . . ?
C29 C30 N8 C26 -1.8(5) . . . . ?
C29 C30 N8 Ru1' 179.4(5) . . . . ?
C29 C30 N8 Ru1 173.5(3) . . . . ?
O1 C31 N9 C29 0.8(6) . . . . ?
C32 C31 N9 C29 -176.4(3) . . . . ?
C28 C29 N9 C31 -173.2(3) . . . . ?
C30 C29 N9 C31 8.1(5) . . . . ?
C37 C38 N10 S1 82.2(5) . . . . ?
C38 N10 S1 O3 47.9(3) . . . . ?
C38 N10 S1 O2 175.5(3) . . . . ?
C38 N10 S1 C39 -68.6(3) . . . . ?
C40 C39 S1 O3 17.0(4) . . . . ?
C41 C39 S1 O3 -163.4(3) . . . . ?
C40 C39 S1 O2 -111.9(4) . . . . ?
C41 C39 S1 O2 67.6(4) . . . . ?
C40 C39 S1 N10 134.1(3) . . . . ?
C41 C39 S1 N10 -46.3(4) . . . . ?
 
loop_
 _geom_hbond_atom_site_label_D 
 _geom_hbond_atom_site_label_H 
 _geom_hbond_atom_site_label_A 
 _geom_hbond_distance_DH 
 _geom_hbond_distance_HA 
 _geom_hbond_distance_DA 
 _geom_hbond_angle_DHA 
 _geom_hbond_site_symmetry_A 
 _geom_hbond_publ_flag
N2^a H2A^a O1  0.88 1.95 2.827(4) 171.8 2_756 yes
N6^a H6^a F7^a  0.88 2.12 2.875(10) 144.0 1_554 yes
N9 H9A F1^a  0.87(3) 1.98(3) 2.815(4) 162(4) . yes
N9 H9A F3'^b  0.87(3) 2.23(3) 3.071(17) 164(4) . yes
N10 H10 O1W  0.88(3) 2.07(3) 2.954(6) 175(5) . yes
O1W H1W1 O2W  0.92(3) 1.93(3) 2.817(8) 162(7) 2_666 yes
O1W H1W2 F3^a  0.86(3) 2.09(3) 2.920(5) 164(7) . yes
O1W H1W2 F4'^b  0.86(3) 2.35(5) 3.071(16) 143(6) . yes
 
_refine_diff_density_max    0.933
_refine_diff_density_min   -0.622
_refine_diff_density_rms    0.071

_shelx_res_file
;
TITL xs2997a in P-1
    xs2997a.res
    created by SHELXL-2018/3 at 16:34:04 on 08-Sep-2022
CELL  0.71073  13.0211  13.4609  14.2536   80.732   82.5504  82.385
ZERR    2.000   0.0004   0.0005   0.0002    0.002    0.0019   0.002
LATT  1
SFAC C H B N O F S RU
UNIT 96 94.50 4 20 9.24 16 2 2

TEMP -163

ACTA
HTAB
BOND
BOND $H
CONF
WPDB

L.S. 10
FMAP 2
PLAN 10
OMIT -2 52
OMIT 3   2   1

EQIV $1 -x+2, -y, -z+1
EQIV $2 -x+1, -y+1, -z+1
EQIV $3 x, y, z-1

HTAB N2 O1_$1
HTAB N6 F7_$3
HTAB N9 F1
HTAB N9 F3'
HTAB N10 O1W
HTAB O1W O2W_$2
HTAB O1W F3
HTAB O1W F4'

rem restraints
FLAT 0.005 N1' > N2'
SIMU 0.01 RU1 > N7'

WGHT    0.022400    5.814200
FVAR       3.23172   0.80524   0.43297   0.38748   0.17955   0.85542   0.62398
PART 0
rem Ru complex
PART 1
RU1   8    0.740422    0.081306    0.310711    61.00000    0.02853    0.02064 =
         0.01480   -0.00523   -0.00250   -0.00268
N1    4    0.883711    0.072803    0.224410    61.00000    0.03471    0.02366 =
         0.02114   -0.00525   -0.00023   -0.00331
C1    1    0.894646    0.122382    0.133662    61.00000    0.04042    0.03600 =
         0.02482   -0.00038   -0.00087    0.00291
AFIX  43
H1    2    0.836302    0.165670    0.111456    61.00000   -1.20000
AFIX   0
C2    1    0.983716    0.114345    0.072067    61.00000    0.04223    0.04831 =
         0.03112    0.00901    0.00543    0.00711
AFIX  43
H2    2    0.986687    0.149082    0.008408    61.00000   -1.20000
AFIX   0
C3    1    1.070091    0.053436    0.105817    61.00000    0.04416    0.05492 =
         0.03571    0.00752    0.01078    0.00862
AFIX  43
H3    2    1.133252    0.045107    0.064817    61.00000   -1.20000
AFIX   0
C4    1    1.063632    0.005843    0.197875    61.00000    0.03768    0.03757 =
         0.03681    0.00104    0.00161    0.00353
AFIX  43
H4    2    1.123020   -0.033732    0.222166    61.00000   -1.20000
AFIX   0
C5    1    0.968806    0.015571    0.256646    61.00000    0.03530    0.02314 =
         0.02523   -0.00475   -0.00188   -0.00225
N2    4    0.969224   -0.039423    0.347837    61.00000    0.03624    0.02334 =
         0.02615   -0.00284   -0.00461    0.00106
AFIX  43
H2A   2    1.026399   -0.081525    0.354761    61.00000   -1.20000
AFIX   0
N3    4    0.804785    0.004929    0.427372    61.00000    0.03734    0.02022 =
         0.01884   -0.00503   -0.00406   -0.00598
C6    1    0.900255   -0.042896    0.429913    61.00000    0.03770    0.01985 =
         0.02517   -0.00345   -0.00601   -0.00465
C7    1    0.932639   -0.099659    0.515079    61.00000    0.04549    0.02546 =
         0.02869    0.00034   -0.01242   -0.00421
AFIX  43
H7    2    1.001259   -0.133862    0.515954    61.00000   -1.20000
AFIX   0
C8    1    0.864114   -0.104927    0.596462    61.00000    0.04900    0.02795 =
         0.02689   -0.00026   -0.00997   -0.00768
AFIX  43
H8    2    0.885100   -0.143915    0.653925    61.00000   -1.20000
AFIX   0
C9    1    0.765426   -0.054575    0.596100    61.00000    0.04584    0.02566 =
         0.02206   -0.00453   -0.00324   -0.01038
AFIX  43
H9    2    0.718221   -0.057404    0.652927    61.00000   -1.20000
AFIX   0
C10   1    0.736025    0.000472    0.511178    61.00000    0.04070    0.02303 =
         0.02160   -0.00590   -0.00098   -0.01245
N4    4    0.620445    0.096446    0.407875    61.00000    0.03199    0.02165 =
         0.02274   -0.00753   -0.00048   -0.00699
C11   1    0.635141    0.059656    0.500309    61.00000    0.03992    0.02219 =
         0.01986   -0.00596   -0.00019   -0.01005
C12   1    0.559354    0.085485    0.573228    61.00000    0.04597    0.03219 =
         0.02608   -0.00911    0.00557   -0.01395
AFIX  43
H12   2    0.567338    0.058890    0.638103    61.00000   -1.20000
AFIX   0
C13   1    0.472181    0.150598    0.549504    61.00000    0.04012    0.03115 =
         0.03198   -0.01197    0.00695   -0.00807
AFIX  43
H13   2    0.420064    0.168548    0.598924    61.00000   -1.20000
AFIX   0
C14   1    0.459031    0.190262    0.455450    61.00000    0.03675    0.02966 =
         0.03456   -0.01091    0.00176   -0.00606
AFIX  43
H14   2    0.399211    0.235437    0.439738    61.00000   -1.20000
AFIX   0
C15   1    0.536598    0.161682    0.384419    61.00000    0.03513    0.02314 =
         0.02718   -0.00826   -0.00355   -0.00711
N5    4    0.621836    0.143332    0.229763    61.00000    0.03562    0.02669 =
         0.02113   -0.00694   -0.00482   -0.00109
C16   1    0.535995    0.188833    0.280375    61.00000    0.03460    0.02524 =
         0.02916   -0.00818   -0.00547   -0.00236
C17   1    0.455854    0.243818    0.234200    61.00000    0.04083    0.03634 =
         0.03896   -0.00933   -0.00921    0.00630
AFIX  43
H17   2    0.399388    0.279588    0.268667    61.00000   -1.20000
AFIX   0
C18   1    0.459012    0.246087    0.136045    61.00000    0.05120    0.04456 =
         0.03716   -0.00486   -0.01444    0.01201
AFIX  43
H18   2    0.408978    0.290006    0.101591    61.00000   -1.20000
AFIX   0
C19   1    0.534541    0.184784    0.088625    61.00000    0.05056    0.04337 =
         0.02966   -0.00559   -0.01193    0.00149
AFIX  43
H19   2    0.534074    0.180970    0.022710    61.00000   -1.20000
AFIX   0
C20   1    0.611762    0.128475    0.140705    61.00000    0.04047    0.03348 =
         0.02585   -0.00636   -0.00602   -0.00166
N6    4    0.681506    0.053081    0.104232    61.00000    0.04794    0.03578 =
         0.01859   -0.00853   -0.00415   -0.00119
AFIX  43
H6    2    0.707770    0.065148    0.043985    61.00000   -1.20000
AFIX   0
C21   1    0.712938   -0.040732    0.156580    61.00000    0.03147    0.03278 =
         0.02329   -0.00926    0.00006   -0.00449
C22   1    0.733262   -0.123301    0.107274    61.00000    0.04358    0.03643 =
         0.02524   -0.01386   -0.00124   -0.00764
AFIX  43
H22   2    0.720457   -0.115578    0.042233    61.00000   -1.20000
AFIX   0
C23   1    0.771446   -0.215196    0.151818    61.00000    0.04780    0.03195 =
         0.03142   -0.01658    0.00111   -0.00400
AFIX  43
H23   2    0.788581   -0.271110    0.117430    61.00000   -1.20000
AFIX   0
C24   1    0.785249   -0.226609    0.248717    61.00000    0.03579    0.02690 =
         0.03359   -0.00876    0.00037   -0.00506
AFIX  43
H24   2    0.810390   -0.290313    0.282011    61.00000   -1.20000
AFIX   0
C25   1    0.761283   -0.142763    0.294124    61.00000    0.02953    0.02694 =
         0.02575   -0.00721    0.00184   -0.00676
AFIX  43
H25   2    0.769136   -0.150514    0.360336    61.00000   -1.20000
AFIX   0
N7    4    0.727151   -0.049722    0.250376    61.00000    0.03050    0.02517 =
         0.02189   -0.00904   -0.00005   -0.00551

PART 2
SAME RU1 > N7
RU1'  8    0.726738    0.094185    0.305676   -61.00000    0.04044    0.02621 =
         0.02008   -0.00397   -0.00384   -0.00958
N1'   4    0.855634    0.097891    0.200458   -61.00000    0.03729    0.02731 =
         0.02400   -0.00043    0.00077    0.00020
C1'   1    0.954071    0.074041    0.225346   -61.00000    0.03652    0.03138 =
         0.02786   -0.00131    0.00078   -0.00013
AFIX  43
H1'   2    0.963656    0.068587    0.291003   -61.00000   -1.20000
AFIX   0
C2'   1    1.041295    0.057199    0.160760   -61.00000    0.03936    0.04261 =
         0.03282    0.00283    0.00515    0.00218
AFIX  43
H2'   2    1.109503    0.040584    0.179772   -61.00000   -1.20000
AFIX   0
C3'   1    1.021541    0.066450    0.065688   -61.00000    0.04074    0.04454 =
         0.03169    0.00624    0.00716    0.00252
AFIX  43
H3'   2    1.078477    0.055750    0.018142   -61.00000   -1.20000
AFIX   0
C4'   1    0.923789    0.090226    0.038405   -61.00000    0.04113    0.04100 =
         0.02886    0.00126    0.00280    0.00177
AFIX  43
H4'   2    0.913098    0.095873   -0.027008   -61.00000   -1.20000
AFIX   0
C5'   1    0.839504    0.106208    0.107495   -61.00000    0.03932    0.03404 =
         0.02332   -0.00028    0.00081    0.00153
N2'   4    0.741331    0.130265    0.077809   -61.00000    0.04250    0.03117 =
         0.01833   -0.00899   -0.00590   -0.00333
AFIX  43
H2'1  2    0.738940    0.117144    0.019661   -61.00000   -1.20000
AFIX   0
N3'   4    0.627420    0.161659    0.212202   -61.00000    0.03798    0.02892 =
         0.02373   -0.00755   -0.00677    0.00263
C6'   1    0.646952    0.169865    0.118287   -61.00000    0.04379    0.03419 =
         0.02531   -0.00624   -0.00869    0.00093
C7'   1    0.570686    0.211801    0.058453   -61.00000    0.04679    0.04028 =
         0.03079   -0.00542   -0.01081    0.00442
AFIX  43
H7'   2    0.584328    0.213848   -0.008899   -61.00000   -1.20000
AFIX   0
C8'   1    0.476643    0.249528    0.098981   -61.00000    0.04773    0.04197 =
         0.03420   -0.00565   -0.01019    0.00535
AFIX  43
H8'   2    0.425363    0.281715    0.058898   -61.00000   -1.20000
AFIX   0
C9'   1    0.453539    0.242470    0.196345   -61.00000    0.04376    0.03676 =
         0.03106   -0.00689   -0.00943    0.00499
AFIX  43
H9'   2    0.386221    0.266583    0.223703   -61.00000   -1.20000
AFIX   0
C10'  1    0.530177    0.199601    0.253658   -61.00000    0.03988    0.03096 =
         0.02833   -0.00880   -0.00684    0.00108
N4'   4    0.602392    0.118713    0.395608   -61.00000    0.03600    0.02407 =
         0.02137   -0.00863   -0.00200   -0.00744
C11'  1    0.521233    0.179336    0.356666   -61.00000    0.03559    0.02661 =
         0.02860   -0.00915   -0.00245   -0.00570
C12'  1    0.439818    0.214556    0.420181   -61.00000    0.03868    0.02941 =
         0.03231   -0.01013    0.00220   -0.00874
AFIX  43
H12'  2    0.381022    0.256181    0.396899   -61.00000   -1.20000
AFIX   0
C13'  1    0.444640    0.188878    0.517179   -61.00000    0.03951    0.03123 =
         0.03403   -0.01065    0.00384   -0.00905
AFIX  43
H13'  2    0.388186    0.214691    0.559043   -61.00000   -1.20000
AFIX   0
C14'  1    0.525815    0.128370    0.557214   -61.00000    0.03985    0.02918 =
         0.02691   -0.00957    0.00168   -0.00975
AFIX  43
H14'  2    0.526880    0.110861    0.624393   -61.00000   -1.20000
AFIX   0
C15'  1    0.607500    0.094255    0.490751   -61.00000    0.03785    0.02543 =
         0.02569   -0.00801   -0.00004   -0.01043
N5'   4    0.770001    0.013137    0.433307   -61.00000    0.03779    0.02045 =
         0.01910   -0.00562   -0.00324   -0.00812
C16'  1    0.701095    0.028541    0.513275   -61.00000    0.03865    0.02193 =
         0.02035   -0.00398   -0.00144   -0.00964
C17'  1    0.723316   -0.020920    0.601874   -61.00000    0.04581    0.02563 =
         0.02339   -0.00182   -0.00341   -0.01195
AFIX  43
H17'  2    0.677167   -0.009482    0.657395   -61.00000   -1.20000
AFIX   0
C18'  1    0.813805   -0.087692    0.609369   -61.00000    0.04503    0.02657 =
         0.02498   -0.00140   -0.00576   -0.00678
AFIX  43
H18'  2    0.835534   -0.113092    0.670664   -61.00000   -1.20000
AFIX   0
C19'  1    0.871898   -0.117257    0.529678   -61.00000    0.04637    0.02702 =
         0.02607   -0.00116   -0.00791   -0.00625
AFIX  43
H19'  2    0.929043   -0.168950    0.533996   -61.00000   -1.20000
AFIX   0
C20'  1    0.842836   -0.067202    0.440546   -61.00000    0.04155    0.02538 =
         0.02340   -0.00372   -0.00731   -0.00672
N6'   4    0.884567   -0.103366    0.355279   -61.00000    0.03832    0.02709 =
         0.02820   -0.00285   -0.00921   -0.00222
AFIX  43
H6'   2    0.952548   -0.117059    0.343294   -61.00000   -1.20000
AFIX   0
C21'  1    0.819164   -0.118273    0.287990   -61.00000    0.03404    0.02519 =
         0.02620   -0.00807   -0.00246   -0.00558
C22'  1    0.849256   -0.197302    0.235154   -61.00000    0.03814    0.02781 =
         0.03077   -0.01038   -0.00278   -0.00395
AFIX  43
H22'  2    0.914596   -0.237019    0.241743   -61.00000   -1.20000
AFIX   0
C23'  1    0.786366   -0.218183    0.174438   -61.00000    0.04134    0.03005 =
         0.03021   -0.01106   -0.00239   -0.00291
AFIX  43
H23'  2    0.800199   -0.279480    0.147708   -61.00000   -1.20000
AFIX   0
C24'  1    0.700658   -0.148474    0.151412   -61.00000    0.03665    0.03092 =
         0.02577   -0.00969   -0.00132   -0.00502
AFIX  43
H24'  2    0.662906   -0.153443    0.099937   -61.00000   -1.20000
AFIX   0
C25'  1    0.673241   -0.071481    0.207414   -61.00000    0.03405    0.02744 =
         0.02193   -0.00971   -0.00030   -0.00655
AFIX  43
H25'  2    0.608800   -0.030214    0.200536   -61.00000   -1.20000
AFIX   0
N7'   4    0.733059   -0.052717    0.270384   -61.00000    0.03092    0.02896 =
         0.02095   -0.00710   -0.00077   -0.00498

PART 0
C26   1    0.774553    0.302696    0.269469    11.00000    0.03353    0.03143 =
         0.02091   -0.00512   -0.00526   -0.00433
AFIX  43
H26   2    0.755625    0.296200    0.208763    11.00000   -1.20000
AFIX   0
C27   1    0.803938    0.393584    0.282461    11.00000    0.04489    0.03135 =
         0.02540   -0.00034   -0.00606   -0.00782
AFIX  43
H27   2    0.805436    0.448287    0.231244    11.00000   -1.20000
AFIX   0
C28   1    0.831224    0.404978    0.370162    11.00000    0.03850    0.02756 =
         0.03080   -0.00566   -0.00705   -0.00667
AFIX  43
H28   2    0.852228    0.467061    0.380154    11.00000   -1.20000
AFIX   0
C29   1    0.827272    0.323887    0.443165    11.00000    0.02785    0.02822 =
         0.02137   -0.00862   -0.00242   -0.00152
C30   1    0.796542    0.234504    0.425621    11.00000    0.03046    0.02689 =
         0.01956   -0.00466   -0.00059   -0.00231
AFIX  43
H30   2    0.792853    0.179265    0.476185    11.00000   -1.20000
AFIX   0
C31   1    0.863121    0.264690    0.610434    11.00000    0.03655    0.02845 =
         0.02710   -0.01086   -0.00853    0.00437
C32   1    0.884421    0.300783    0.699047    11.00000    0.03243    0.03036 =
         0.02679   -0.01128   -0.00872    0.00599
C33   1    0.949648    0.373886    0.697628    11.00000    0.03553    0.05371 =
         0.03488   -0.01651   -0.00620   -0.00797
AFIX  43
H33   2    0.983335    0.404134    0.638839    11.00000   -1.20000
AFIX   0
C34   1    0.835286    0.256727    0.784688    11.00000    0.05442    0.02867 =
         0.02944   -0.00561   -0.01282   -0.00114
AFIX  43
H34   2    0.791259    0.205697    0.785141    11.00000   -1.20000
AFIX   0
C35   1    0.965393    0.402748    0.784063    11.00000    0.03860    0.06199 =
         0.04762   -0.02423   -0.00980   -0.01216
AFIX  43
H35   2    1.011133    0.452204    0.783966    11.00000   -1.20000
AFIX   0
C36   1    0.850403    0.287159    0.869756    11.00000    0.05319    0.03766 =
         0.02536   -0.00700   -0.01374    0.00394
AFIX  43
H36   2    0.815933    0.257544    0.928430    11.00000   -1.20000
AFIX   0
C37   1    0.915385    0.360369    0.869561    11.00000    0.04017    0.04489 =
         0.03427   -0.01833   -0.01876    0.00818
C38   1    0.926601    0.399881    0.961161    11.00000    0.05553    0.05438 =
         0.04433   -0.02303   -0.02744    0.00658
AFIX  23
H38A  2    0.897763    0.353335    1.016391    11.00000   -1.20000
H38B  2    1.001603    0.399988    0.966649    11.00000   -1.20000
AFIX   0
C39   1    0.681942    0.489238    0.910510    11.00000    0.04700    0.03844 =
         0.02459   -0.01156   -0.01315    0.00678
C40   1    0.601261    0.430218    0.936984    11.00000    0.04776    0.05244 =
         0.02508   -0.00421    0.00001   -0.00208
AFIX  43
H40   2    0.583395    0.405069    1.002460    11.00000   -1.20000
AFIX   0
C41   1    0.709881    0.525638    0.814468    11.00000    0.03968    0.03357 =
         0.03021   -0.00547   -0.00837   -0.00274
AFIX  43
H41   2    0.765431    0.566435    0.796409    11.00000   -1.20000
AFIX   0
C42   1    0.546705    0.407923    0.867950    11.00000    0.04008    0.05543 =
         0.03303   -0.00709    0.00327   -0.00887
AFIX  43
H42   2    0.490890    0.367520    0.886493    11.00000   -1.20000
AFIX   0
C43   1    0.655292    0.501228    0.746370    11.00000    0.03785    0.03406 =
         0.02329   -0.00674   -0.00484   -0.00160
AFIX  43
H43   2    0.675007    0.524288    0.680746    11.00000   -1.20000
AFIX   0
C44   1    0.571790    0.443497    0.771351    11.00000    0.03525    0.03405 =
         0.03039   -0.00895   -0.00334   -0.00041
C45   1    0.511866    0.422621    0.692362    11.00000    0.03348    0.04441 =
         0.03429   -0.01045   -0.00379   -0.00807
C46   1    0.421087    0.361538    0.731570    11.00000    0.04857    0.06827 =
         0.05161   -0.01649   -0.00537   -0.02267
AFIX 137
H46A  2    0.447964    0.294058    0.761630    11.00000   -1.50000
H46B  2    0.381813    0.354936    0.679142    11.00000   -1.50000
H46C  2    0.375125    0.396350    0.779145    11.00000   -1.50000
AFIX   0
C47   1    0.470238    0.524454    0.637290    11.00000    0.04147    0.05696 =
         0.04600   -0.01571   -0.01629   -0.00048
AFIX 137
H47A  2    0.430474    0.566882    0.682354    11.00000   -1.50000
H47B  2    0.424829    0.512641    0.591449    11.00000   -1.50000
H47C  2    0.528833    0.558860    0.602903    11.00000   -1.50000
AFIX   0
C48   1    0.587264    0.362456    0.623694    11.00000    0.04444    0.04854 =
         0.03985   -0.01933   -0.00621   -0.00583
AFIX 137
H48A  2    0.643011    0.403217    0.593680    11.00000   -1.50000
H48B  2    0.549135    0.346406    0.574148    11.00000   -1.50000
H48C  2    0.617609    0.299472    0.659571    11.00000   -1.50000
AFIX   0
N8    4    0.771589    0.223142    0.338940    11.00000    0.02841    0.02579 =
         0.02014   -0.00668   -0.00106   -0.00475

rem restraints
DFIX 0.88 0.03 N9 H9A N10 H10

N9    4    0.852728    0.336432    0.533368    11.00000    0.03521    0.02410 =
         0.02439   -0.00918   -0.00556   -0.00443
H9A   2    0.860088    0.397979    0.539307    11.00000   -1.20000
N10   4    0.873277    0.502798    0.965583    11.00000    0.05812    0.05165 =
         0.03926   -0.01901   -0.02329   -0.00516
H10   2    0.891098    0.552171    0.920161    11.00000   -1.20000
O1    5    0.851895    0.174895    0.610342    11.00000    0.07537    0.02694 =
         0.03222   -0.00948   -0.01991    0.00252
S1    7    0.750100    0.519982    0.998673    11.00000    0.05620    0.04765 =
         0.02725   -0.01463   -0.01579    0.00444
O2    5    0.726894    0.626609    1.001888    11.00000    0.07583    0.05275 =
         0.04579   -0.02656   -0.02554    0.01281
O3    5    0.727618    0.451211    1.084118    11.00000    0.07199    0.07547 =
         0.02826   -0.00337   -0.01828   -0.00144
rem restraints
SIMU 0.01 B1 > F4'

rem counterions
PART 1
B1    3    0.849697    0.642828    0.549890    21.00000    0.04944    0.03182 =
         0.03523   -0.00484   -0.00512   -0.01048
F1    6    0.833315    0.546763    0.536194    21.00000    0.11496    0.03306 =
         0.05755   -0.01503   -0.01892   -0.00976
F2    6    0.874426    0.702136    0.464175    21.00000    0.07745    0.05361 =
         0.03637   -0.00093   -0.00291   -0.01241
F3    6    0.929792    0.636455    0.606058    21.00000    0.05568    0.07160 =
         0.06931   -0.00306   -0.02199   -0.01734
F4    6    0.763023    0.682324    0.602784    21.00000    0.04229    0.04863 =
         0.09040   -0.00950    0.01658   -0.00825

PART 2
SAME B1 > F4
B1'   3    0.833365    0.627455    0.536957   -21.00000    0.06764    0.04437 =
         0.05516   -0.00098    0.00115   -0.00822
F1'   6    0.745375    0.583249    0.525939   -21.00000    0.08261    0.08969 =
         0.07730   -0.00313    0.01519   -0.01195
F2'   6    0.818589    0.709881    0.468123   -21.00000    0.08191    0.04022 =
         0.05812    0.01065   -0.00987   -0.00372
F3'   6    0.913272    0.551385    0.521150   -21.00000    0.07628    0.05879 =
         0.06013    0.00278    0.01563    0.00777
F4'   6    0.830714    0.656568    0.625319   -21.00000    0.08846    0.05504 =
         0.06653   -0.00700   -0.01251   -0.01561

rem constraints
EADP B2 B2' B2C

rem restraints
SADI 0.01 B2 F5 B2 F6 B2 F7 B2 F8
SADI 0.01 F5 F6 F6 F7 F7 F8 F8 F5 F5 F7 F6 F8
SIMU 0.01 B2 > F8C
SUMP 1 0 1 3 1 4 1 5

PART 1
SAME B1 > F4
B2    3    0.621095    0.057062    0.836669    31.00000    0.07970    0.06387 =
         0.04913   -0.01732   -0.00756   -0.02051
F5    6    0.660159    0.117721    0.756666    31.00000    0.12070    0.08271 =
         0.04143    0.00838   -0.02349   -0.05398
F6    6    0.613166   -0.032897    0.808347    31.00000    0.08557    0.05281 =
         0.04569   -0.02338   -0.00625   -0.03248
F7    6    0.689570    0.045490    0.902980    31.00000    0.06905    0.06809 =
         0.03652   -0.01380   -0.01360    0.00307
F8    6    0.527016    0.098776    0.871833    31.00000    0.06512    0.11526 =
         0.08882   -0.01818   -0.02221    0.02242

PART 2
SAME B2 > F8
B2'   3    0.612816    0.053617    0.856983    41.00000    0.07970    0.06387 =
         0.04913   -0.01732   -0.00756   -0.02051
F5'   6    0.693641    0.080686    0.902205    41.00000    0.07468    0.07523 =
         0.02715   -0.01631   -0.01423   -0.00760
F6'   6    0.591225    0.134806    0.789536    41.00000    0.09585    0.08823 =
         0.07783    0.01389   -0.03356    0.00158
F7'   6    0.663281   -0.034044    0.825262    41.00000    0.10875    0.08263 =
         0.09609   -0.04141    0.01314   -0.03238
F8'   6    0.528508    0.037498    0.922444    41.00000    0.08001    0.10004 =
         0.07641   -0.03937    0.02145   -0.04269

PART 3
SAME B2 > F8
B2C   3    0.622155    0.052134    0.851513    51.00000    0.07970    0.06387 =
         0.04913   -0.01732   -0.00756   -0.02051
F5C   6    0.532155    0.041421    0.814114    51.00000    0.07278    0.08458 =
         0.06786   -0.00680   -0.01078   -0.02469
F6C   6    0.693262    0.051997    0.769982    51.00000    0.08718    0.08112 =
         0.05273   -0.02684   -0.00432   -0.00671
F7C   6    0.639819   -0.025161    0.926924    51.00000    0.09545    0.08617 =
         0.07106   -0.01397   -0.02956   -0.01943
F8C   6    0.621755    0.140925    0.886560    51.00000    0.10818    0.09334 =
         0.07474   -0.02419    0.00665   -0.01883

rem restraints
DFIX 0.84 0.03 O1W H1W1 O1W H1W2
DFIX 1.33 0.03 H1W1 H1W2
DFIX 0.84 0.03 O2W H2W1 O2W H2W2
DFIX 1.33 0.03 H2W1 H2W2

PART 0
rem lattice solvent molecules
O1W   5    0.935920    0.659174    0.805520    11.00000    0.07602    0.09406 =
         0.06351   -0.01505   -0.00923   -0.01645
H1W1  2    0.891386    0.715998    0.817016    11.00000   -1.50000
H1W2  2    0.935923    0.665123    0.744785    11.00000   -1.50000

O2W   5    0.224421    0.196382    0.131905    71.00000    0.06056    0.05256 =
         0.10591   -0.01384    0.00970   -0.01796
H2W1  2    0.246407    0.241301    0.086201    71.00000   -1.50000
H2W2  2    0.182777    0.237231    0.166167    71.00000   -1.50000
HKLF 4


REM  xs2997a in P-1
REM wR2 = 0.1097, GooF = S = 1.201, Restrained GooF = 1.155 for all data
REM R1 = 0.0470 for 8850 Fo > 4sig(Fo) and 0.0514 for all 9543 data
REM 1123 parameters refined using 1935 restraints

END

WGHT      0.0221      5.8290

REM Instructions for potential hydrogen bonds
HTAB N2 O1_$1
HTAB C7 O1_$1
HTAB C9 F6
HTAB C12 F5
HTAB C14 F4_$2
HTAB C19 F8_$3
HTAB N6 F7_$3
HTAB C25 N3
EQIV $4 x, y-1, z
HTAB C25 F2_$4
HTAB N2' F5'_$3
HTAB C7' F5'_$3
HTAB C17' F7'
HTAB C25' N3'
HTAB C26 N3'
HTAB C26 O3_$3
HTAB C27 O3_$3
HTAB C28 F1
HTAB C30 N3
HTAB C30 N5'
HTAB C30 O1
EQIV $5 -x+2, -y+1, -z+2
HTAB C38 N10_$5
HTAB C41 F4'
HTAB N9 F1
HTAB N9 F3'
HTAB N10 O1W
HTAB O1W O2W_$2
HTAB O1W F3
HTAB O1W F4'
HTAB O2W O2_$2
HTAB O2W O1W_$2

REM Highest difference peak  0.933,  deepest hole -0.622,  1-sigma level  0.071
Q1    1   0.9232  0.1848  0.5884  11.00000  0.05    0.93
Q2    1   0.9385  0.6160  0.5369  11.00000  0.05    0.81
Q3    1   0.8026  0.5677  0.9763  11.00000  0.05    0.61
Q4    1   0.5780  0.1703  0.8480  11.00000  0.05    0.51
Q5    1   0.7227 -0.1087  0.8438  11.00000  0.05    0.51
Q6    1   0.7534  0.6399  0.5537  11.00000  0.05    0.51
Q7    1   0.6771 -0.0661  0.8819  11.00000  0.05    0.50
Q8    1   0.5806 -0.0112  0.9548  11.00000  0.05    0.44
Q9    1   0.9105  0.7397  0.8194  11.00000  0.05    0.44
Q10   1   0.5494 -0.0030  0.7925  11.00000  0.05    0.43
;
_shelx_res_checksum   89983

_shelx_hkl_file
;
   0   0  -2 22761.4 557.658   9
   0   0   2 23668.5 591.306   1
   0   0  -2 23535.9 539.162   7
   0   0  -2 23499.1 524.672   6
   0   0   2 23395.8 527.827   6
   0   0   2 23030.8 583.082  10
   0   0   3 1108.30 81.8845   8
   0   0  -3 920.187 79.7663   8
   0   0  -3 837.545 131.149   9
   0   0  -3 1049.44 144.863   1
   0   0   3 1030.02 137.287   1
   0   0  -3 843.219 109.966   7
   0   0   3 1101.80 112.414   6
   0   0  -3 1070.22 111.315   6
   0   0   3 1268.05 130.624   7
   0   0  -3 856.080 133.949  10
   0   0   3 997.023 137.329  10
   0   0  -4 1354.85 158.373   9
   0   0  -4 1393.66 101.419   8
   0   0   4 1334.53 95.3242   8
   0   0   4 1430.06 163.183   1
   0   0  -4 1442.63 175.496   1
   0   0  -4 1324.40 136.353   7
   0   0   4 1372.21 137.410   6
   0   0  -4 1459.35 136.671   6
   0   0   4 1375.99 153.003   7
   0   0   4 1558.43 178.162  10
   0   0  -4 1408.19 170.913  10
   0   0  -5 11234.4 339.696   8
   0   0   5 12457.4 349.009   8
   0   0  -5 10737.3 467.411   9
   0   0  -5 11594.2 546.254   1
   0   0   5 11264.1 506.620   1
   0   0   5 11096.1 424.892   6
   0   0  -5 10934.4 412.342   6
   0   0   5 10924.7 445.791   7
   0   0  -5 11476.3 440.506   7
   0   0  -5 11631.9 530.806  10
   0   0   5 11395.7 506.829  10
   0   0  -6 7927.70 482.893  10
   0   0   6 7810.43 448.235  10
   0   0  -6 8761.37 512.912   1
   0   0   6 8216.00 464.537   1
   0   0   6 8977.04 302.293   8
   0   0  -6 9006.76 454.642   9
   0   0   6 8943.03 431.683   7
   0   0  -6 8613.41 301.385   8
   0   0   6 8574.07 398.012   6
   0   0  -6 8345.20 375.235   6
   0   0  -6 8700.65 408.412   7
   0   0   6 8020.53 395.265   5
   0   0  -7 17262.5 698.199   9
   0   0   7 16091.6 475.006   8
   0   0  -7 16913.6 793.313   1
   0   0   7 17601.4 738.920   1
   0   0  -7 16080.5 481.616   8
   0   0   7 16613.0 625.705   6
   0   0  -7 17468.8 606.389   6
   0   0  -7 16276.8 623.191   7
   0   0   7 16041.8 646.780   7
   0   0  -7 17504.2 785.794  10
   0   0   7 17072.2 731.826  10
   0   0   8 96.6182 99.1143   6
   0   0   8 54.8859 114.353  10
   0   0  -8 158.042 141.925  10
   0   0  -8-5.86189 131.213   1
   0   0   8 173.164 123.358   1
   0   0   8 3.84276 61.4286   8
   0   0  -8 172.824 146.984   9
   0   0  -8 272.091 127.081   6
   0   0   8 83.5621 98.6691   7
   0   0  -8 92.6128 66.0413   8
   0   0   8 147.257 104.189   4
   0   0   9 15997.1 667.050   4
   0   0  -9 16455.7 682.065  11
   0   0   9 15641.5 781.557  10
   0   0   9 17353.4 820.256   1
   0   0  -9 15834.9 745.160   9
   0   0   9 15456.5 710.127   7
   0   0  -9 15773.8 633.487   6
   0   0   9 15633.7 691.088   5
   0   0   9 15715.5 683.738   6
   0   0  10 38343.9 1221.69   6
   0   0  10 36961.4 1340.78  10
   0   0  10 36356.1 1338.19   1
   0   0 -10 38641.8 1306.52   9
   0   0  10 35887.1 1238.35   7
   0   0 -10 36065.1 1113.93   6
   0   0  10 37469.4 1178.69   4
   0   0  11 6200.18 521.506  10
   0   0 -11 5979.73 595.063  10
   0   0 -11 6456.16 618.359   1
   0   0  11 6315.57 543.603   1
   0   0 -11 6347.86 511.710   9
   0   0  11 5233.30 454.764   7
   0   0 -11 6265.69 415.124   6
   0   0  11 6280.41 452.967   4
   0   0  12 387.041 185.629  10
   0   0 -12 536.330 233.039  10
   0   0 -12 688.258 243.294   1
   0   0  12 605.820 222.277   1
   0   0 -12 583.120 200.543   9
   0   0 -12 699.109 178.758   6
   0   0  12 664.262 185.429   4
   0   0  13 28351.1 1184.05   6
   0   0  13 28797.6 1299.35  10
   0   0 -13 26563.3 1443.25   1
   0   0 -13 31231.9 1295.12   9
   0   0 -13 29998.2 1058.52   6
   0   0  13 29900.4 1140.69   4
   0   0  14 816.491 250.187  10
   0   0 -14 934.102 328.851   1
   0   0 -14 72.1822 175.305   9
   0   0  14 349.986 200.994   6
   0   0  14 463.988 204.303   4
   0   0 -15 1397.40 322.235   9
   0   0  15 359.051 190.523  10
   0   0  15 1004.94 270.546   3
   0   0  15 660.464 218.784   4
   0   0 -16 8701.68 751.827   9
   0   0  16 8753.62 766.519  10
   0   0  16 8885.79 652.482   4
   0   0  16 9728.43 722.765   3
   0   0 -17-214.432 253.576   9
   0   0  17 390.834 242.697  10
   0   0  17 603.641 261.771   4
   0   0  17 366.872 254.321   3
   0   0 -18 2631.23 469.666   9
   0   0  18 2205.45 435.448  10
   0   0  18 2726.69 406.779   4
   0   0  18 2829.67 466.060   3
   0   1 -18 4614.79 608.857   9
   0  -1  18 2614.14 504.329  10
   0  -1  18 4511.69 526.465   4
   0  -1  18 3276.47 476.132   3
   0   1 -17 206.986 221.939   9
   0  -1  17-15.0267 230.843  10
   0  -1  17 49.1720 224.919   3
   0  -1  17 77.4621 179.016   4
   0   1 -16 1227.88 314.390   9
   0  -1  16 1209.34 335.199  10
   0  -1  16 1147.34 277.104   4
   0  -1  16 1329.69 300.590   3
   0   1 -15 11769.7 843.455   9
   0  -1  15 10005.9 824.424  10
   0   1 -15 10707.4 655.910   6
   0  -1  15 12028.3 777.081   3
   0  -1  15 11427.5 728.268   4
   0   1 -14 1609.61 327.057   9
   0  -1  14 1670.86 354.985  10
   0   1 -14 866.653 202.771   6
   0  -1  14 1471.43 279.983   4
   0  -1  14 1243.13 274.198   3
   0  -1  13 890.409 259.912   6
   0  -1  13 1155.99 291.350  10
   0   1 -13 823.171 255.440   9
   0   1 -13 1022.58 217.546   6
   0  -1  13 875.112 223.237   3
   0  -1  13 1340.77 271.921   4
   0  -1  12 322.455 150.261   6
   0  -1  12 568.442 225.016  10
   0   1 -12 791.268 311.975   1
   0   1 -12 474.155 197.942   9
   0   1 -12 437.569 152.578   6
   0  -1  12 613.226 204.683   4
   0  -1  11 37116.1 1443.50  10
   0   1 -11 34352.5 1551.39  10
   0   1 -11 34832.7 1579.36   1
   0  -1  11 37530.2 1460.63   1
   0  -1  11 35102.3 921.881   8
   0   1 -11 39793.4 1405.78   9
   0   1 -11 36071.7 1189.23   6
   0  -1  11 38307.3 1255.44   4
   0   1 -10 16001.5 811.230   9
   0  -1  10 15101.3 506.951   8
   0  -1  10 16286.5 876.793   1
   0   1 -10 16015.9 973.589   1
   0   1 -10 15277.6 701.210   7
   0   1 -10 15972.2 694.854   6
   0   1 -10 14714.3 926.524  10
   0  -1  10 15237.5 838.709  10
   0   1  -9 9983.80 528.153  11
   0  -1   9 10144.6 651.379  10
   0  -1   9 10233.3 658.785   1
   0  -1   9 9506.81 382.549   8
   0   1  -9 12079.9 667.748   9
   0   1  -9 11161.1 558.234   7
   0   1  -9 11688.2 555.751   6
   0  -1   9 12695.9 600.140   5
   0  -1   9 11059.6 606.148   6
   0  -1   8 17954.1 841.029  10
   0   1  -8 18685.6 920.014  10
   0  -1   8 18953.7 866.396   1
   0   1  -8 18681.0 793.882   9
   0  -1   8 16328.9 516.954   8
   0   1  -8 17850.5 686.909   6
   0   1  -8 16294.6 675.342   7
   0  -1   8 18010.1 741.084   6
   0  -1   7 4775.03 408.289  10
   0   1  -7 5157.80 444.531  10
   0   1  -7 4732.08 442.467   1
   0  -1   7 5032.72 409.232   1
   0  -1   7 4058.80 217.945   8
   0   1  -7 4717.84 368.157   9
   0   1  -7 4677.80 323.349   7
   0   1  -7 5238.20 330.834   6
   0  -1   7 4343.40 328.344   6
   0   1  -6 2236.15 290.783  10
   0  -1   6 2262.57 265.087  10
   0  -1   6 2076.06 253.934   1
   0   1  -6 2017.59 277.045   1
   0  -1   6 2538.48 160.441   8
   0   1  -6 1966.23 239.617   9
   0   1  -6 2199.66 206.837   6
   0   1  -6 2519.26 225.711   7
   0  -1   6 2629.51 248.573   6
   0  -1   5 61661.2 1620.26  10
   0   1  -5 61333.0 1659.66  10
   0   1  -5 60374.6 1677.39   1
   0  -1   5 64224.3 1639.56   1
   0  -1   5 61008.2 1278.09   8
   0   1  -5 63831.7 1451.04   7
   0   1  -5 64308.4 1450.02   6
   0  -1   5 61888.9 1476.07   6
   0  -1   4 25347.2 829.762   1
   0   1  -4 23824.3 846.496   1
   0   1  -4 22924.2 675.052   5
   0  -1   4 23446.0 710.172   6
   0   1  -4 24786.7 693.952   6
   0  -1   4 25376.9 581.640   8
   0   1  -4 24674.9 686.439   7
   0   1  -4 24945.6 847.904  10
   0  -1   4 24609.9 826.679  10
   0   1  -3 12668.8 533.472   1
   0  -1   3 13512.9 529.733   1
   0   1  -3 13224.7 441.249   6
   0   1  -3 13666.4 423.511   5
   0  -1   3 13395.0 456.470   6
   0   1  -3 13560.8 427.564   7
   0  -1   3 13087.9 344.203   8
   0  -1   3 13203.2 525.051  10
   0   1  -3 12763.2 528.947  10
   0  -1   2 179878. 3251.86  11
   0  -1   2 174096. 3334.90   6
   0   1  -2 180813. 3267.76   5
   0   1  -2 178720. 3318.84   6
   0  -1   2 176626. 3446.82   1
   0  -1   2 176516. 3438.85  10
   0  -1   1 6711.41 198.409  11
   0   1  -1 6487.98 203.000   5
   0   1  -1 6101.88 250.050   6
   0   1  -1 6498.28 173.521   3
   0   1   1 153640. 2776.08   4
   0  -1  -2 22486.1 535.107  10
   0   1   2 21322.6 514.022   2
   0  -1  -2 23049.5 512.610   9
   0   1   2 21725.8 525.307  10
   0   1   2 21456.2 499.025   4
   0  -1  -3 77097.2 1594.03  10
   0   1   3 74825.4 1577.43  10
   0  -1  -3 76149.2 1595.38   1
   0   1   3 76587.2 1558.01   2
   0  -1  -3 78078.8 1559.16   9
   0  -1  -3 76015.0 1478.54   8
   0   1   3 78201.0 1567.23   9
   0   1   3 76911.6 1511.72   6
   0  -1  -3 80588.9 1540.46   4
   0   1   3 75595.8 1524.26   4
   0   1   4 82399.6 1753.49  10
   0  -1  -4 83710.1 1775.19  10
   0  -1  -4 83217.3 1778.73   1
   0   1   4 80734.3 1705.21   2
   0   1   4 82982.3 1760.17   1
   0  -1  -4 81547.8 1715.99   9
   0   1   4 79772.5 1723.72   9
   0  -1  -4 82313.1 1598.56   8
   0   1   4 79222.9 1725.89   7
   0   1   4 82084.4 1657.40   6
   0   1   4 82900.0 1671.31   4
   0   1   5 50657.3 1266.37  10
   0  -1  -5 49843.2 1288.65  10
   0   1   5 51031.1 1271.22   1
   0   1   5 50444.4 1216.14   2
   0  -1  -5 50906.8 1304.03   1
   0  -1  -5 51084.2 1084.42   8
   0  -1  -5 51256.0 1236.46   9
   0   1   5 49726.3 1158.54   6
   0  -1  -5 50915.2 1138.44   6
   0   1   5 51989.0 1241.71   7
   0   1   5 52735.9 1181.04   4
   0   1   6 3423.92 281.340  10
   0  -1  -6 3944.08 310.876  10
   0   1   6 3389.49 251.445   2
   0   1   6 3159.72 269.447   1
   0  -1  -6 3500.09 296.541   1
   0  -1  -6 3189.10 187.210   8
   0   1   6 3736.00 245.490   6
   0   1   6 3850.42 280.700   7
   0  -1  -6 4396.51 247.323   6
   0   1   6 3088.66 229.941   4
   0   1   7 379.636 105.153   6
   0  -1  -7 173.588 131.367  10
   0   1   7 10.6864 99.7524  10
   0   1   7 150.039 100.758   1
   0  -1  -7 185.210 148.101   1
   0   1   7 217.700 108.610   2
   0  -1  -7 309.332 126.710   9
   0  -1  -7 111.313 70.2543   8
   0  -1  -7 289.765 96.7278   6
   0   1   7 277.697 114.158   7
   0   1   7 142.544 101.701   4
   0  -1  -8 26890.4 1039.69  10
   0   1   8 28197.2 996.085  10
   0   1   8 27694.6 991.219   1
   0   1   8 28500.6 934.450   2
   0  -1  -8 27244.5 1059.62   1
   0  -1  -8 27048.0 734.701   8
   0  -1  -8 26415.8 937.169   9
   0  -1  -8 27091.4 817.288   6
   0   1   8 26792.3 927.636   7
   0   1   8 27767.2 870.338   6
   0   1   8 27093.8 867.600   4
   0   1   9 21830.7 819.198   5
   0   1   9 22258.5 905.668  10
   0  -1  -9 21201.2 965.119  10
   0   1   9 21300.9 834.010   2
   0   1   9 22298.3 909.711   1
   0  -1  -9 20928.6 850.819   9
   0  -1  -9 20421.5 624.546   8
   0   1   9 20156.1 830.237   7
   0   1   9 21300.3 781.278   6
   0   1   9 21180.3 782.232   4
   0   1  10 4076.65 352.081   5
   0   1  10 3035.61 347.567  10
   0   1  10 3761.59 388.199   1
   0  -1 -10 3690.77 363.198   9
   0  -1 -10 3232.10 224.113   8
   0   1  10 3598.07 319.090   6
   0   1  10 3257.36 342.840   7
   0   1  10 3259.07 308.974   4
   0   1  11 39776.6 1415.65  10
   0  -1 -11 39492.8 1550.64  10
   0   1  11 40822.2 1439.54   1
   0  -1 -11 40601.8 1380.76   9
   0  -1 -11 39302.6 1018.50   8
   0   1  11 38620.3 1345.01   7
   0   1  11 39827.8 1252.33   4
   0   1  12 3049.40 386.882  10
   0  -1 -12 2941.82 442.430  10
   0  -1 -12 2968.88 456.037   1
   0  -1 -12 2613.43 352.958   9
   0  -1 -12 3040.44 225.788   8
   0   1  12 2989.81 370.492   7
   0   1  12 3237.45 352.304   4
   0   1  13 559.897 193.982   6
   0   1  13 307.768 196.958  10
   0  -1 -13 551.605 244.844   1
   0  -1 -13 272.622 184.580   9
   0   1  13 458.478 212.743   7
   0   1  13 331.500 171.191   4
   0   1  14 4556.80 461.664   6
   0   1  14 4862.61 508.556  10
   0  -1 -14 5249.34 644.223   1
   0  -1 -14 4520.75 490.174   9
   0   1  14 4276.65 491.626   7
   0   1  14 5237.03 465.361   4
   0  -1 -15 6979.62 627.946   9
   0  -1 -15 4876.96 661.843   1
   0   1  15 5619.97 570.081  10
   0   1  15 7502.43 568.178   4
   0  -1 -16 1541.20 344.148   9
   0  -1 -16 789.992 337.473   1
   0   1  16 806.482 286.878  10
   0   1  16 580.741 212.394   4
   0  -1 -17 4172.58 538.335   9
   0   1  17 4746.96 569.495  10
   0   1  17 4909.70 545.305   3
   0   1  17 4168.91 465.056   4
   0  -1 -18 979.714 306.381   9
   0   1  18 1549.33 369.326  10
   0   1  18 1307.29 321.342   4
   0   1  18 1268.30 321.404   3
   0   2 -17 6463.12 725.176   9
   0  -2  17 4225.97 610.362  10
   0  -2  17 5331.21 570.392   4
   0  -2  17 5897.61 603.786   3
   0   2 -16 2475.15 478.846   9
   0  -2  16 2235.95 438.312  10
   0   2 -16 2255.17 340.802   6
   0  -2  16 3039.33 418.463   4
   0  -2  16 2265.67 389.532   3
   0   2 -15 9677.31 800.478   9
   0  -2  15 8567.61 791.627  10
   0   2 -15 9109.03 625.662   6
   0  -2  15 10398.6 715.480   4
   0  -2  15 9450.38 701.605   3
   0   2 -14 1536.92 328.150   9
   0  -2  14 1029.57 308.676  10
   0   2 -14 1129.66 237.576   6
   0  -2  14 1091.33 254.718   4
   0  -2  14 1136.86 253.762   3
   0  -2  13 2006.70 378.246   6
   0   2 -13 2073.72 359.191   9
   0  -2  13 2089.57 378.954  10
   0   2 -13 2236.69 308.027   6
   0  -2  13 1574.08 280.685   3
   0  -2  13 2195.74 326.332   4
   0  -2  12 11042.9 763.373   6
   0  -2  12 11187.6 807.796  10
   0   2 -12 10903.9 633.357   7
   0   2 -12 12085.1 658.403   6
   0  -2  12 10121.9 621.818   3
   0  -2  12 9583.02 410.761   8
   0   2 -12 11552.2 760.557   9
   0  -2  11 7590.15 637.639  10
   0   2 -11 9118.54 651.622   9
   0  -2  11 7693.19 365.223   8
   0   2 -11 7687.02 523.434   7
   0   2 -11 8483.75 537.417   6
   0  -2  11 8734.90 545.472   3
   0  -2  10 59953.5 1983.57  10
   0  -2  10 64902.9 2051.70   1
   0   2 -10 63554.7 1890.11   9
   0  -2  10 60980.5 1415.17   8
   0   2 -10 62102.0 1724.44   6
   0   2 -10 62238.3 1721.74   7
   0  -2  10 62919.5 1681.44   3
   0  -2   9 2888.15 282.830   3
   0   2  -9 2613.03 268.659  11
   0  -2   9 2643.52 356.271  10
   0  -2   9 2969.69 378.385   1
   0  -2   9 2482.27 198.959   8
   0   2  -9 2829.78 342.557   9
   0   2  -9 2647.30 282.393   7
   0   2  -9 2985.02 307.018   6
   0  -2   9 3213.51 320.885   5
   0  -2   8 5404.42 473.136  10
   0  -2   8 4954.39 459.785   1
   0  -2   8 5033.99 266.310   8
   0   2  -8 3800.01 366.586   9
   0   2  -8 4789.16 352.922   7
   0   2  -8 4444.83 346.977   6
   0  -2   8 4746.42 352.763   5
   0  -2   8 4383.10 389.133   6
   0  -2   7 9563.23 616.945  10
   0  -2   7 10257.3 635.486   1
   0  -2   7 8753.73 358.885   8
   0   2  -7 10648.3 523.671   6
   0   2  -7 9987.40 497.359   7
   0  -2   7 9818.56 554.123   6
   0  -2   6 9673.47 590.095   1
   0  -2   6 9267.87 512.620   6
   0   2  -6 9512.89 456.281   5
   0   2  -6 8728.30 441.328   7
   0  -2   6 9547.87 355.762   8
   0   2  -6 9021.46 462.412   6
   0  -2   6 8918.31 572.360  10
   0  -2   5 10192.4 574.923  10
   0  -2   5 8724.34 485.409   6
   0   2  -5 9265.37 446.729   6
   0   2  -5 10032.4 436.911   5
   0  -2   5 11084.0 601.142   1
   0   2  -5 9076.92 424.925   7
   0  -2   5 9905.41 346.045   8
   0  -2   5 9457.92 382.651   3
   0  -2   4 154799. 3321.62   1
   0  -2   4 151318. 2955.66  11
   0  -2   4 149616. 2899.68   3
   0  -2   4 150198. 3147.25   6
   0   2  -4 151371. 2994.08   5
   0   2  -4 148944. 3065.08   6
   0  -2   4 153050. 3291.48  10
   0  -2   3 7051.16 432.653   1
   0  -2   3 7545.79 445.736  10
   0  -2   3 7515.49 303.267  11
   0   2  -3 7954.18 322.506   5
   0   2  -3 7249.90 364.613   6
   0  -2   3 7585.65 408.083   6
   0  -2   3 7252.27 271.409   3
   0  -2   2 9476.11 323.963  11
   0   2  -2 9757.42 338.195   5
   0   2  -2 10607.5 449.612   6
   0  -2   2 9047.71 283.703   3
   0   2  -2 10129.6 291.520   3
   0  -2   1 289965. 5345.43  11
   0   2  -1 286881. 5259.44   3
   0  -2   1 285996. 5271.20   3
   0   2  -1 290414. 5353.92   5
   0   2  -1 300678. 5610.46   6
   0   2   0 234954. 4276.83   5
   0   2   0 229032. 4246.78   4
   0  -2   0 233140. 4302.33  11
   0  -2  -1 15426.0 501.536  11
   0   2   1 14405.3 331.029   9
   0  -2  -1 14571.5 328.092   9
   0   2   1 14245.2 403.211   5
   0   2   1 14172.9 393.206   4
   0  -2  -1 13921.2 346.671   2
   0   2   1 13938.0 343.775   2
   0  -2  -2 5169.04 203.710   2
   0   2   2 4696.93 196.127   2
   0   2   2 5453.89 190.608   9
   0  -2  -2 5338.69 182.058   9
   0   2   2 4894.62 212.418   4
   0  -2  -3 40988.4 950.227  10
   0   2   3 39665.3 902.956   4
   0   2   3 42231.2 907.709   9
   0  -2  -3 40468.4 887.345   9
   0   2   3 39989.6 915.412   2
   0  -2  -3 39609.3 903.243   4
   0   2   4 30215.8 801.883  10
   0  -2  -4 30246.1 821.445  10
   0   2   4 30349.0 762.111   4
   0  -2  -4 31015.6 779.113   9
   0   2   4 32706.2 796.758   9
   0   2   4 30081.8 786.617   2
   0  -2  -4 30786.9 768.038   4
   0   2   5 350.127 97.0720  10
   0  -2  -5 394.393 100.560  10
   0  -2  -5 302.666 101.578   1
   0   2   5 416.600 92.7708   2
   0  -2  -5 526.457 105.522   9
   0   2   5 590.845 107.106   9
   0  -2  -5 365.343 76.4712   8
   0   2   5 532.690 92.0813   6
   0   2   5 419.666 89.8627   4
   0  -2  -5 366.703 92.3656   4
   0   2   6 60728.6 1499.86  10
   0  -2  -6 61676.4 1542.42  10
   0   2   6 62972.2 1479.88   2
   0  -2  -6 61767.0 1561.33   1
   0   2   6 63259.2 1499.42   9
   0  -2  -6 60990.4 1467.63   9
   0  -2  -6 59954.4 1336.04   8
   0   2   6 61404.1 1402.22   6
   0   2   6 60466.7 1509.74   7
   0   2   6 61353.9 1413.96   4
   0  -2  -6 62684.8 1433.24   4
   0   2   7 41884.9 1190.52  10
   0  -2  -7 43082.7 1258.22  10
   0  -2  -7 41928.5 1261.11   1
   0   2   7 43736.1 1174.90   2
   0  -2  -7 41033.5 1012.54   8
   0  -2  -7 41520.0 1163.32   9
   0   2   7 40730.5 1081.10   6
   0   2   7 39909.8 1180.92   7
   0   2   7 42048.6 1101.83   4
   0   2   8 5729.15 400.097  10
   0  -2  -8 6392.96 448.273  10
   0  -2  -8 5700.41 435.498   1
   0   2   8 6294.38 396.533   2
   0  -2  -8 5919.45 300.934   8
   0  -2  -8 6126.82 398.351   9
   0   2   8 5780.85 347.056   6
   0   2   8 6152.85 415.632   7
   0   2   8 5762.97 351.480   4
   0  -2  -9 22911.6 967.418  10
   0   2   9 22307.1 891.151  10
   0   2   9 22436.0 860.912   2
   0  -2  -9 24181.6 997.499   1
   0  -2  -9 22237.3 693.943   8
   0  -2  -9 24258.5 895.306   9
   0   2   9 23839.7 814.027   6
   0   2   9 22698.1 896.128   7
   0   2   9 21766.1 787.197   4
   0   2  10 334.312 120.036   6
   0   2  10 457.438 152.958  10
   0   2  10 447.299 185.102   7
   0  -2 -10 368.265 102.018   8
   0   2  10 540.160 157.435   4
   0  -2 -10 516.334 171.549   9
   0   2  11 14845.7 774.284  10
   0  -2 -11 14664.5 550.030   8
   0  -2 -11 14267.5 743.579   9
   0   2  11 14709.2 762.565   7
   0   2  11 14778.3 677.750   4
   0   2  12 95256.3 2554.38  10
   0  -2 -12 97089.0 2802.83  10
   0  -2 -12 96839.3 2817.20   1
   0  -2 -12 97150.2 2107.00   8
   0  -2 -12 97343.6 2541.69   9
   0   2  12 94370.9 2541.73   7
   0   2  12 95717.3 2385.03   4
   0   2  13 569.213 204.935  10
   0  -2 -13 885.127 267.838  10
   0  -2 -13 710.769 282.035   1
   0  -2 -13 922.319 248.359   9
   0  -2 -13 593.246 137.231   8
   0   2  13 735.927 204.578   7
   0   2  13 790.342 206.033   4
   0   2  14 1184.18 248.684   6
   0   2  14 1128.20 276.851  10
   0  -2 -14 904.213 261.534   1
   0  -2 -14 1268.67 279.355   9
   0  -2 -14 882.278 152.969   8
   0   2  14 602.774 230.039   7
   0   2  14 974.175 240.779   4
   0   2  15-220.742 216.113  10
   0  -2 -15 489.420 233.965   9
   0  -2 -15 314.918 258.349   1
   0   2  15 622.601 262.527   7
   0   2  15 434.163 220.565   4
   0   2  16 7694.68 675.186  10
   0  -2 -16 8774.06 714.037   9
   0  -2 -16 8705.63 889.350   1
   0   2  16 8644.73 722.032   7
   0   2  16 7597.46 594.347   4
   0  -2 -17 3453.00 588.553   1
   0  -2 -17 4848.70 555.560   9
   0   2  17 4978.49 572.884  10
   0   2  17 3733.95 438.681   4
   0  -2 -18 1319.99 349.825   9
   0   2  18 981.517 292.782  10
   0   2  18 1755.54 360.848   3
   0   2  18 2030.26 371.260   4
   0   3 -17 1416.30 409.143   9
   0  -3  17 1974.30 467.152  10
   0  -3  17 1334.79 346.308   4
   0  -3  17 1468.36 358.985   3
   0   3 -16 355.957 278.379   9
   0  -3  16 508.113 315.071  10
   0   3 -16 129.721 167.777   6
   0  -3  16 267.296 235.779   4
   0  -3  16 365.248 212.198   3
   0   3 -15 4545.27 585.076   9
   0  -3  15 5983.98 692.691  10
   0   3 -15 5339.36 500.564   6
   0  -3  15 5771.33 554.869   3
   0  -3  15 5808.28 552.577   4
   0   3 -14 3382.53 496.498   9
   0  -3  14 2896.59 476.977  10
   0   3 -14 3526.95 402.470   6
   0  -3  14 3083.01 391.904   3
   0   3 -13 388.906 224.767   9
   0  -3  13 307.855 232.426  10
   0   3 -13 266.852 168.631   7
   0   3 -13 389.057 189.345   6
   0  -3  13 261.441 195.022   3
   0  -3  12 36156.6 1595.52   6
   0  -3  12 36852.0 1015.27   8
   0   3 -12 40233.8 1554.13   9
   0  -3  12 38403.2 1646.51  10
   0   3 -12 38828.9 1351.89   6
   0   3 -12 36309.7 1312.19   7
   0  -3  12 37854.2 1305.93   3
   0  -3  11 19685.9 1088.06   6
   0  -3  11 20092.0 1114.78  10
   0  -3  11 19314.7 658.265   8
   0   3 -11 20331.0 1037.30   9
   0   3 -11 20937.7 919.213   6
   0   3 -11 19682.6 882.113   7
   0  -3  11 19903.1 853.460   3
   0  -3  10 264.053 195.767  10
   0  -3  10 46.6317 158.141   1
   0  -3  10-34.9694 85.4489   8
   0   3 -10 168.059 175.770   9
   0   3 -10 56.2099 139.030   7
   0   3 -10 242.161 150.524   6
   0  -3  10 60.0632 143.315   3
   0  -3   9 30465.9 1329.13  10
   0  -3   9 33572.4 1386.30   1
   0  -3   9 29582.3 858.981   8
   0   3  -9 29104.1 1187.86   9
   0   3  -9 32319.7 1123.02   6
   0   3  -9 30491.9 1075.95   7
   0  -3   9 31434.6 1014.09   3
   0  -3   8 2059.29 232.174   3
   0   3  -8 2214.89 246.037  11
   0  -3   8 2148.70 335.518  10
   0  -3   8 2318.03 361.992   1
   0  -3   8 2363.28 201.475   8
   0   3  -8 2097.44 257.471   7
   0  -3   8 2177.97 278.446   5
   0   3  -8 2042.46 273.351   6
   0  -3   7 23669.6 1070.00  10
   0   3  -7 24469.2 855.988   5
   0  -3   7 23927.0 1014.02   6
   0  -3   7 24654.8 1102.39   1
   0   3  -7 22615.2 843.296   7
   0   3  -7 22839.1 868.923   6
   0  -3   7 22430.4 677.536   8
   0  -3   7 20942.7 733.746   3
   0  -3   6 6633.49 355.128   3
   0  -3   6 6102.76 529.608  10
   0  -3   6 5955.03 366.390  11
   0  -3   6 6077.16 524.621   1
   0   3  -6 6896.49 420.685   7
   0   3  -6 7060.26 451.495   6
   0  -3   6 5785.35 472.842   6
   0   3  -6 6588.40 402.777   5
   0  -3   5 2951.83 359.674   1
   0  -3   5 3692.83 263.571  11
   0  -3   5 3493.50 235.375   3
   0  -3   5 3540.76 361.338   6
   0   3  -5 3357.63 304.523   6
   0   3  -5 3696.53 288.287   5
   0  -3   5 3510.70 382.063  10
   0  -3   4 10776.3 632.130   1
   0  -3   4 11025.5 636.592  10
   0  -3   4 11041.7 434.906  11
   0  -3   4 10324.3 585.434   6
   0   3  -4 10343.5 515.967   6
   0   3  -4 10083.9 436.665   5
   0  -3   4 10136.4 378.536   3
   0  -3   3 13623.8 472.785  11
   0   3  -3 13646.4 622.503   6
   0  -3   3 14299.4 688.540   6
   0   3  -3 14458.8 505.644   5
   0  -3   3 14010.9 429.346   3
   0  -3   2 79927.3 1685.10  11
   0   3  -2 84312.5 2004.05   6
   0   3  -2 80359.7 1708.27   5
   0   3  -2 82312.5 1586.42   3
   0  -3   2 78598.0 1597.23   3
   0  -3   1 7517.77 313.199  11
   0   3  -1 6422.63 226.860   3
   0  -3   1 6244.03 236.243   3
   0   3  -1 6273.15 448.312   6
   0   3  -1 6464.82 303.959   5
   0   3   0 5045.48 264.120   4
   0  -3   0 4469.56 280.682  11
   0   3   0 5083.26 288.010   5
   0   3   1 159178. 3040.13   4
   0  -3  -1 157564. 3051.94   5
   0   3   1 157542. 3069.03   5
   0   3   1 161747. 2902.66   9
   0  -3  -1 157868. 3201.96  11
   0  -3  -1 157922. 2916.41   2
   0   3   2 26789.1 712.332   4
   0  -3  -2 28961.0 672.754   2
   0   3   2 27614.5 657.735   2
   0   3   2 28331.5 632.723   9
   0  -3  -2 28318.6 619.501   9
   0   3   3 18138.9 489.145   9
   0   3   3 17254.0 529.515   4
   0  -3  -3 17946.5 529.287   4
   0   3   3 17592.6 509.397   2
   0  -3  -3 17970.7 519.986   2
   0  -3  -3 17570.2 469.928   9
   0  -3  -4 5955.63 282.639   4
   0   3   4 5798.45 277.535   4
   0   3   4 5259.67 259.490   9
   0  -3  -4 4956.55 237.625   9
   0   3   4 5169.12 266.044   2
   0  -3  -4 5726.91 284.303   2
   0  -3  -4 5198.31 289.359  10
   0  -3  -5 5501.95 321.302  10
   0   3   5 5290.15 282.701   4
   0  -3  -5 4923.79 268.026   9
   0   3   5 4857.60 276.079   9
   0  -3  -5 5349.44 291.088   4
   0   3   5 5205.51 289.244   2
   0   3   6 7649.51 389.822   2
   0  -3  -6 7005.85 411.497   1
   0   3   6 7517.01 394.985  10
   0  -3  -6 8164.91 432.212  10
   0   3   6 7495.49 365.645   4
   0  -3  -6 8413.47 387.906   9
   0   3   6 8910.46 411.077   9
   0   3   6 8359.43 373.337   6
   0  -3  -6 7717.04 373.380   4
   0   3   7 11254.2 511.123   2
   0  -3  -7 11515.7 570.539   1
   0   3   7 11195.9 522.396  10
   0  -3  -7 11647.5 565.348  10
   0   3   7 11050.8 477.889   4
   0   3   7 11742.9 526.950   9
   0  -3  -7 10919.1 492.199   9
   0  -3  -7 11086.8 440.974   8
   0   3   7 11509.5 475.464   6
   0  -3  -7 11770.4 501.542   4
   0  -3  -8 9049.71 530.340   1
   0   3   8 8493.90 466.507   2
   0   3   8 8467.56 472.912  10
   0  -3  -8 8346.69 506.353  10
   0   3   8 7963.51 424.931   4
   0   3   8 8081.75 461.384   9
   0  -3  -8 8083.41 380.064   8
   0  -3  -8 8186.06 447.419   9
   0   3   8 8469.85 504.387   7
   0   3   8 8420.08 424.622   6
   0  -3  -8 8544.87 446.074   4
   0   3   9 13302.6 645.640  10
   0  -3  -9 13253.0 697.701  10
   0   3   9 13290.7 588.024   4
   0  -3  -9 13454.7 529.355   8
   0  -3  -9 13255.5 623.726   9
   0   3   9 13134.4 577.891   6
   0   3   9 13555.6 680.407   7
   0  -3  -9 12920.1 695.688   1
   0   3   9 13998.2 650.659   2
   0  -3 -10 256.658 98.5849   8
   0  -3 -10 705.011 176.893   9
   0   3  10 301.348 131.100   4
   0   3  10 347.629 168.346   7
   0   3  10 268.045 116.329   6
   0   3  10 438.347 168.636  10
   0   3  11 29009.7 1115.46  10
   0  -3 -11 30272.7 1115.23   9
   0  -3 -11 29656.0 914.457   8
   0   3  11 30926.8 1189.34   7
   0   3  11 29793.6 1032.73   4
   0  -3 -12 18039.9 998.311   1
   0   3  12 17995.9 880.613  10
   0  -3 -12 17958.3 993.125  10
   0  -3 -12 17508.4 858.902   9
   0  -3 -12 18094.7 672.712   8
   0   3  12 17927.4 905.799   7
   0   3  12 17863.7 792.460   4
   0   3  13 15813.3 848.084  10
   0  -3 -13 15532.5 971.226  10
   0  -3 -13 14850.3 609.974   8
   0  -3 -13 15855.6 845.442   9
   0   3  13 15581.8 768.485   4
   0   3  13 14888.1 866.487   7
   0   3  13 14621.7 749.255   6
   0  -3 -13 18192.7 1049.83   1
   0   3  14 8778.17 650.947  10
   0  -3 -14 7828.66 429.944   8
   0  -3 -14 8085.23 611.692   9
   0   3  14 8072.40 566.075   4
   0   3  14 8190.45 655.000   7
   0   3  14 8711.95 593.303   6
   0  -3 -14 8808.83 775.534   1
   0   3  15 4452.44 486.398  10
   0   3  15 4937.51 458.002   4
   0  -3 -15 4556.88 500.762   9
   0  -3 -15 4216.52 308.503   8
   0   3  15 4260.79 488.184   7
   0  -3 -15 3962.56 558.734   1
   0   3  16 209.129 160.274   4
   0   3  16 155.712 195.454  10
   0  -3 -16 739.662 255.953   9
   0   3  16 525.494 251.323   7
   0  -3 -16-108.761 244.004   1
   0   3  17 7971.75 688.349  10
   0   3  17 7948.53 630.435   4
   0  -3 -17 7720.18 696.026   9
   0   3  17 8298.59 729.464   7
   0  -3 -17 8987.44 912.739   1
   0  -3 -18-106.530 220.361   9
   0   3  18-53.9306 239.852  10
   0   3  18 230.232 211.005   4
   0   4 -17 1353.11 401.026   9
   0  -4  17 1216.20 390.848  10
   0  -4  17 962.985 287.036   4
   0  -4  17 449.099 262.485   3
   0   4 -16 2017.68 434.228   9
   0  -4  16 1297.13 388.678  10
   0   4 -16 1368.43 316.838   6
   0  -4  16 788.147 270.488   3
   0  -4  16 882.869 278.665   4
   0   4 -15 3024.67 510.409   9
   0  -4  15 3603.83 571.210  10
   0   4 -15 2279.04 369.883   6
   0  -4  15 3140.56 427.354   3
   0   4 -14 5763.14 639.300   9
   0  -4  14 5248.47 653.704  10
   0   4 -14 6499.61 562.613   6
   0  -4  14 5882.56 528.437   3
   0   4 -13 3314.47 463.693   9
   0  -4  13 3169.02 508.251  10
   0   4 -13 3114.96 401.387   6
   0  -4  13 3048.87 375.517   3
   0   4 -12 697.393 283.057   9
   0  -4  12 494.723 118.289   8
   0  -4  12 669.866 286.806  10
   0   4 -12 704.237 214.309   7
   0   4 -12 523.805 192.808   6
   0  -4  12 702.801 215.730   3
   0  -4  11 22064.8 1267.82   6
   0   4 -11 22805.7 1135.41   9
   0  -4  11 25058.9 807.109   8
   0  -4  11 24713.3 1317.41  10
   0   4 -11 24068.9 1051.99   6
   0   4 -11 24419.8 1031.26   7
   0  -4  11 24192.8 970.512   3
   0  -4  10 1754.37 368.510   6
   0   4 -10 1455.15 263.343   6
   0  -4  10 1400.97 343.390  10
   0   4 -10 1171.12 282.868   9
   0   4 -10 1176.86 226.696   7
   0  -4  10 1280.83 174.919   8
   0  -4  10 1193.96 222.297   3
   0  -4   9 23601.2 1211.90  10
   0  -4   9 20565.2 1121.03   6
   0  -4   9 25364.2 1259.08   1
   0  -4   9 21751.2 729.723   8
   0   4  -9 22568.4 966.384   6
   0   4  -9 22569.6 929.803   7
   0  -4   9 21656.8 827.369   3
   0  -4   8 21975.3 799.041   3
   0  -4   8 22818.3 1160.37  10
   0   4  -8 21464.4 859.699  11
   0  -4   8 23025.3 1172.87   1
   0  -4   8 21915.8 726.995   8
   0   4  -8 23001.5 916.827   7
   0   4  -8 24161.8 974.632   6
   0   4  -8 23833.3 921.620   5
   0  -4   8 23194.9 923.014   5
   0  -4   7 399.475 129.221   3
   0  -4   7 237.314 188.112  10
   0   4  -7 274.129 109.201  11
   0  -4   7 586.481 149.085  11
   0  -4   7 259.907 151.351   1
   0   4  -7 487.260 159.547   7
   0   4  -7 503.416 156.997   5
   0   4  -7 346.247 156.033   6
   0  -4   6 546.938 200.912   1
   0  -4   6 579.688 165.277  11
   0  -4   6 493.370 137.726   3
   0  -4   6 493.103 207.022   6
   0   4  -6 571.730 175.870   5
   0   4  -6 861.817 214.371   6
   0  -4   6 580.461 237.435  10
   0  -4   5 11137.8 732.020   1
   0  -4   5 10606.5 477.933  11
   0  -4   5 10095.4 427.111   3
   0   4  -5 11011.8 510.024   5
   0  -4   5 10558.0 690.462   6
   0   4  -5 11239.2 609.590   6
   0  -4   5 10565.7 709.064  10
   0  -4   4 35967.4 1364.54   1
   0  -4   4 38210.8 1017.19  11
   0   4  -4 38294.7 1053.55   5
   0   4  -4 36821.2 1227.14   6
   0  -4   4 37958.1 1373.73   6
   0  -4   4 36211.7 928.370   3
   0  -4   3 73142.5 1661.84  11
   0   4  -3 76113.4 1699.56   5
   0  -4   3 73323.9 2117.06   6
   0   4  -3 76206.2 1997.76   6
   0  -4   3 74053.2 1574.01   3
   0   4  -3 75527.2 1538.34   3
   0  -4   2 1906.48 179.256  11
   0   4  -2 1859.06 190.505   5
   0   4  -2 1921.48 287.428   6
   0  -4   2 2215.05 160.674   3
   0   4  -2 2001.17 136.686   3
   0  -4   1 71759.0 1593.21  11
   0   4  -1 66255.2 1417.48   3
   0  -4   1 70660.6 1457.53   3
   0   4  -1 73067.2 1604.41   5
   0   4  -1 76646.4 2012.93   6
   0  -4   0 25887.3 766.867  11
   0  -4   0 22403.3 725.766   5
   0   4   0 24763.8 705.075   4
   0   4   0 23810.0 723.062   5
   0   4   1 67.6211 98.1346   5
   0  -4  -1 202.348 97.4700   5
   0   4   1 266.169 103.839   4
   0   4   1 116.127 51.0789   9
   0  -4  -1 197.953 56.9368   2
   0  -4  -1-23.6981 138.408  11
   0  -4  -2 22148.4 832.452  11
   0  -4  -2 21666.1 522.969   9
   0   4   2 21309.7 536.037   9
   0   4   2 20648.0 651.029   4
   0   4   2 21331.8 675.309   5
   0  -4  -2 21641.0 570.118   2
   0   4   2 21047.1 553.427   2
   0   4   3 356.252 65.0918   9
   0   4   3 212.948 89.6881   4
   0  -4  -3 351.828 84.6849   4
   0  -4  -3 290.889 75.8191   2
   0   4   3 334.123 82.5831   2
   0  -4  -3 385.079 62.1916   9
   0  -4  -4 1117.92 123.892   9
   0   4   4 842.901 119.631   9
   0   4   4 810.463 142.438   4
   0  -4  -4 816.584 131.128   2
   0   4   4 690.822 117.575   2
   0  -4  -4 873.976 137.885   4
   0   4   5 29303.4 869.003   4
   0  -4  -5 29516.7 872.398   4
   0   4   5 35809.7 887.853   9
   0  -4  -5 33533.3 837.857   9
   0  -4  -5 32209.3 901.549   2
   0   4   5 32281.5 889.982   2
   0  -4  -5 33394.8 960.938  10
   0  -4  -6 7525.74 420.279  10
   0   4   6 6101.77 347.662   4
   0  -4  -6 7319.84 357.809   9
   0   4   6 7781.79 384.432   9
   0  -4  -6 6625.12 361.867   4
   0   4   6 6883.62 373.213   2
   0  -4  -7 24318.0 863.419  10
   0   4   7 21411.5 742.570   4
   0   4   7 24303.3 795.794   9
   0  -4  -7 23318.5 752.412   9
   0  -4  -7 23010.2 771.019   4
   0  -4  -7 24042.3 871.893   1
   0   4   7 23034.0 795.647   2
   0  -4  -8 5614.87 366.940   4
   0  -4  -8 5241.17 399.324  10
   0   4   8 5619.24 354.987   4
   0  -4  -8 5517.23 330.149   8
   0   4   8 6316.82 400.349   9
   0  -4  -8 6308.03 376.325   9
   0   4   8 6168.32 364.220   6
   0  -4  -8 5586.13 418.138   1
   0   4   8 5150.68 368.519   2
   0   4   9 62447.3 1670.46   2
   0   4   9 60725.3 1655.67  10
   0  -4  -9 63015.1 1773.47  10
   0  -4  -9 59881.7 1606.15   9
   0  -4  -9 62301.0 1525.96   8
   0   4   9 61567.9 1592.23   4
   0   4   9 62283.4 1589.13   6
   0   4   9 60551.9 1753.38   7
   0  -4  -9 65432.7 1646.54   4
   0   4  10 45418.5 1317.97   4
   0  -4 -10 45097.2 1234.40   8
   0  -4 -10 44544.3 1345.77   9
   0   4  10 45126.9 1477.34   7
   0   4  10 44632.7 1375.98  10
   0   4  11 631.294 198.229  10
   0  -4 -11 497.828 137.598   8
   0  -4 -11 834.873 219.706   9
   0   4  11 257.402 187.607   7
   0   4  11 399.669 165.328   4
   0   4  12 77785.2 2159.20  10
   0  -4 -12 77474.9 2351.35  10
   0   4  12 78995.4 2060.54   4
   0  -4 -12 79648.2 1917.54   8
   0  -4 -12 82658.8 2167.11   9
   0   4  12 79518.8 2312.58   7
   0  -4 -12 79548.4 2372.47   1
   0   4  13 11964.9 717.097  10
   0  -4 -13 12082.7 830.117  10
   0   4  13 13002.1 688.136   4
   0  -4 -13 12577.8 588.191   8
   0  -4 -13 11824.3 706.435   9
   0   4  13 11452.5 772.750   7
   0   4  13 12622.6 685.871   6
   0  -4 -13 13802.3 893.426   1
   0  -4 -14 17.6180 186.373   1
   0   4  14 675.687 189.770   6
   0   4  14 305.351 177.754  10
   0  -4 -14 101.515 165.991   9
   0   4  14 800.579 235.711   7
   0  -4 -14 189.871 103.872   8
   0   4  14 192.521 149.226   4
   0   4  15 17063.6 866.517   4
   0  -4 -15 16222.7 677.792   8
   0  -4 -15 16449.9 920.734   9
   0  -4 -15 18447.3 1155.01   1
   0   4  15 17451.4 1013.55   7
   0   4  15 16969.3 930.420  10
   0   4  16 368.726 222.345  10
   0  -4 -16 172.833 187.353   9
   0  -4 -16 435.752 262.012   1
   0   4  16 488.030 278.782   7
   0   4  16 201.617 198.940   4
   0   4  17 2275.20 369.941  10
   0  -4 -17 1405.82 400.781   1
   0  -4 -17 1871.21 355.335   9
   0   4  17 1667.76 301.922   4
   0   4  17 2307.17 427.331   7
   0  -4 -18 3795.14 513.370   9
   0   4  18 3444.34 538.807   7
   0   4  18 3157.97 441.213   4
   0   5 -16 6087.72 721.979   9
   0  -5  16 5031.86 716.382  10
   0   5 -16 5453.16 572.683   6
   0  -5  16 5378.32 572.911   3
   0   5 -15 962.135 344.253   9
   0  -5  15 554.228 278.224  10
   0   5 -15 1264.51 331.932   6
   0  -5  15 253.877 189.178   3
   0   5 -14 4769.45 596.463   9
   0  -5  14 4911.23 673.082  10
   0   5 -14 4758.81 517.666   6
   0  -5  14 5263.86 524.503   3
   0   5 -13 5091.39 580.993   9
   0  -5  13 3576.85 544.583  10
   0   5 -13 3572.65 432.167   6
   0  -5  13 4456.10 451.500   3
   0   5 -12 628.108 254.413   9
   0  -5  12 959.219 158.569   8
   0  -5  12 680.187 287.203  10
   0   5 -12 775.657 251.086   6
   0   5 -12 455.209 190.316   7
   0  -5  12 725.782 216.583   3
   0  -5  11 19278.2 725.397   8
   0   5 -11 18594.0 1040.01   9
   0   5 -11 17926.9 900.338   7
   0   5 -11 19321.1 971.974   6
   0  -5  11 18867.7 1200.38  10
   0  -5  11 17898.0 831.493   3
   0  -5  10 8260.42 762.959  10
   0   5 -10 8845.90 599.192   7
   0   5 -10 9980.70 667.120   6
   0  -5  10 7858.01 439.105   8
   0  -5  10 8519.82 537.645   3
   0  -5  10 8504.20 832.646   6
   0  -5   9 16349.3 1065.15  10
   0  -5   9 16360.2 1084.36   6
   0   5  -9 17327.9 827.862   5
   0   5  -9 17399.3 884.145   6
   0   5  -9 16325.2 827.309   7
   0  -5   9 18826.9 697.182   8
   0  -5   9 16975.9 736.218   3
   0  -5   8 3725.25 312.427   3
   0  -5   8 4219.92 533.311  10
   0  -5   8 3226.10 322.211  11
   0  -5   8 4185.99 524.334   1
   0   5  -8 3902.97 384.713   7
   0   5  -8 4252.43 392.009   5
   0  -5   8 3736.70 511.824   6
   0   5  -8 3476.32 380.797   6
   0  -5   7 482.211 295.111   1
   0  -5   7 346.810 123.839  11
   0   5  -7 560.130 138.094  11
   0  -5   7 340.741 119.860   3
   0  -5   7 279.591 152.440   5
   0   5  -7 369.767 169.968   6
   0   5  -7 272.518 142.149   5
   0  -5   7 684.722 259.578  10
   0  -5   6 31815.4 1422.45   1
   0  -5   6 29566.9 975.558  11
   0   5  -6 28646.3 1001.32  11
   0  -5   6 29904.8 905.589   3
   0   5  -6 32986.3 1053.38   5
   0   5  -6 32621.3 1194.41   6
   0  -5   6 28807.9 1341.62  10
   0  -5   5 12004.4 823.029   1
   0  -5   5 11373.2 792.067  10
   0  -5   5 12154.5 546.395  11
   0   5  -5 14146.0 611.803   5
   0   5  -5 14209.3 756.174   6
   0  -5   5 12577.5 503.724   3
   0  -5   4 6146.07 360.910  11
   0   5  -4 5582.95 365.345   5
   0  -5   4 6014.82 564.268   6
   0   5  -4 5992.94 491.438   6
   0  -5   4 5898.30 311.505   3
   0  -5   3 10657.2 471.297  11
   0   5  -3 11231.1 690.166   6
   0   5  -3 10118.0 478.806   5
   0  -5   3 10272.7 406.131   3
   0   5  -3 10457.7 370.962   3
   0  -5   2 6713.14 374.027  11
   0   5  -2 7204.42 289.059   3
   0  -5   2 6993.85 314.590   3
   0   5  -2 7192.32 575.700   6
   0   5  -2 6694.42 378.746   5
   0  -5   2 6804.94 422.617   5
   0  -5   1 12972.7 544.696  11
   0   5  -1 13382.7 425.928   3
   0   5  -1 13623.3 804.728   6
   0   5  -1 12968.8 545.257   5
   0  -5   1 13358.4 592.613   5
   0  -5   0 51392.7 1343.80  11
   0   5   0 52948.1 1470.32  11
   0  -5   0 48358.8 1324.40   5
   0   5   0 47199.7 1117.65   3
   0   5   0 50796.3 1315.45   5
   0   5   1 2810.00 248.647   4
   0  -5  -1 2671.18 243.532   5
   0   5   1 2937.86 277.353   5
   0   5   1 3253.85 178.641   9
   0  -5  -1 3430.11 308.728  11
   0   5   1 3405.53 340.420  11
   0  -5  -1 2910.50 172.214   2
   0   5   2 16171.0 647.586   5
   0   5   2 16297.7 620.158   4
   0   5   2 18666.5 504.791   9
   0  -5  -2 18074.8 526.408   2
   0  -5  -2 18197.2 794.723  11
   0  -5  -3 18132.3 832.212  11
   0  -5  -3 18548.3 491.188   9
   0   5   3 18648.3 521.047   9
   0  -5  -3 16094.6 593.597   4
   0   5   3 15860.0 607.623   4
   0   5   3 16066.1 636.220   5
   0  -5  -3 17700.6 554.306   2
   0   5   3 17547.8 534.855   2
   0   5   4 25515.1 712.544   9
   0  -5  -4 29192.4 831.629   4
   0   5   4 28084.9 843.942   4
   0   5   4 27165.3 757.077   2
   0  -5  -4 27845.1 781.278   2
   0  -5  -4 25660.1 673.979   9
   0  -5  -5 35076.9 875.478   9
   0   5   5 32884.8 982.454   4
   0  -5  -5 35222.8 993.799   4
   0  -5  -5 35445.5 981.842   2
   0   5   5 36168.3 967.289   2
   0  -5  -5 34755.2 1045.64  10
   0   5   5 36172.0 933.281   9
   0   5   6 7491.45 401.042   4
   0  -5  -6 7900.60 414.371   4
   0  -5  -6 6833.83 334.540   9
   0   5   6 7460.03 372.933   9
   0   5   6 7421.58 391.382   2
   0  -5  -6 7465.32 408.150   2
   0  -5  -6 7515.56 440.515  10
   0  -5  -7 46608.0 1368.35  10
   0   5   7 46923.1 1279.42   4
   0  -5  -7 47358.9 1217.74   9
   0   5   7 50498.5 1288.64   9
   0  -5  -7 49059.5 1305.21   4
   0   5   7 46956.2 1296.98   2
   0  -5  -8 11529.9 607.112  10
   0  -5  -8 10176.4 485.904   9
   0   5   8 10157.2 518.741   9
   0   5   8 10777.0 520.221   4
   0  -5  -8 11957.5 554.333   4
   0   5   8 11631.1 560.264   2
   0  -5  -9 612.488 152.217   9
   0  -5  -9 336.139 119.112   8
   0   5   9 574.524 157.742   4
   0  -5  -9 603.777 181.328   4
   0   5   9 504.699 158.006   2
   0   5  10 27800.7 995.563   4
   0  -5 -10 31261.4 988.220   8
   0  -5 -10 28693.3 1005.36   9
   0   5  10 30090.1 1084.92   9
   0   5  10 31050.1 1196.10   7
   0  -5 -10 32568.0 1080.95   4
   0  -5 -11 1009.17 208.057   9
   0  -5 -11 765.319 163.986   8
   0   5  11 828.024 195.686   4
   0   5  11 779.450 228.770   7
   0  -5 -11 728.852 218.174  10
   0   5  12 432.283 182.012   4
   0  -5 -12 152.944 183.878  10
   0  -5 -12 154.421 138.493   8
   0  -5 -12 249.666 154.385   9
   0   5  12 409.642 211.593   7
   0   5  12 306.388 165.172   6
   0  -5 -12 86.1269 175.409   1
   0  -5 -13 21996.2 1134.30  10
   0  -5 -13 24230.0 889.036   8
   0  -5 -13 23057.0 987.585   9
   0   5  13 21512.1 941.420   4
   0   5  13 23167.6 1128.91   7
   0   5  13 23702.4 971.835   6
   0  -5 -13 22528.4 1148.13   1
   0   5  14 1360.44 252.172   4
   0   5  14 1632.77 339.005   7
   0  -5 -14 1809.09 374.921   1
   0  -5 -14 1752.01 236.149   8
   0  -5 -14 1551.25 270.018   9
   0   5  15 5035.37 467.077   4
   0   5  15 5382.53 561.604   7
   0  -5 -15 5867.66 642.596   1
   0  -5 -15 5313.43 505.623   9
   0  -5 -15 5608.66 408.173   8
   0   5  16 2022.42 331.904   4
   0   5  16 1998.68 394.456   7
   0  -5 -16 2395.20 463.665   1
   0  -5 -16 1885.34 337.318   9
   0   5  17 4006.91 448.400   4
   0   5  17 4078.22 553.855   7
   0  -5 -17 3783.59 603.573   1
   0  -5 -17 3045.23 413.267   9
   0  -5 -18 3494.35 455.917   9
   0   5  18 4144.16 559.711   7
   0   5  18 4783.24 506.145   4
   0   6 -16 2219.89 475.116   9
   0  -6  16 2207.47 391.448   3
   0   6 -16 2670.00 433.046   6
   0  -6  16 1991.35 486.521  10
   0   6 -15 1995.45 429.156   9
   0  -6  15 1238.20 306.633   3
   0  -6  15 966.729 326.562  10
   0   6 -14 1082.68 370.656   9
   0  -6  14 779.014 239.511   3
   0   6 -14 1474.20 329.062   6
   0  -6  14 1463.40 409.213  10
   0   6 -13 6348.79 663.980   9
   0  -6  13 6095.49 534.132   3
   0   6 -13 5213.71 543.378   6
   0  -6  13 4927.82 704.046  10
   0   6 -12 1024.23 326.471   9
   0   6 -12 687.330 249.583   6
   0  -6  12 1293.80 263.093   3
   0  -6  12 1053.33 360.338  10
   0  -6  11 44935.8 1310.52   8
   0   6 -11 42521.7 1559.63   7
   0   6 -11 44793.3 1666.11   6
   0  -6  11 44666.1 1458.81   3
   0  -6  11 44469.3 2009.94  10
   0   6 -10 4226.62 439.794   5
   0   6 -10 3610.33 440.862   6
   0   6 -10 3393.80 410.703   7
   0  -6  10 3490.87 313.421   8
   0  -6  10 3788.97 362.698   3
   0  -6  10 3690.71 555.125  10
   0   6  -9 4559.97 485.053   6
   0   6  -9 5308.82 476.545   5
   0   6  -9 4949.45 480.451   7
   0  -6   9 5593.05 388.506   8
   0  -6   9 5297.45 406.721   3
   0  -6   9 4827.19 605.479  10
   0  -6   8 8065.72 519.168  11
   0  -6   8 7666.94 466.691   3
   0  -6   8 6774.49 731.915   6
   0   6  -8 8815.90 647.906   6
   0   6  -8 8977.65 572.528   5
   0  -6   8 8836.24 794.615  10
   0  -6   7 331.048 147.384  11
   0  -6   7 129.940 98.5753   3
   0   6  -7 171.902 162.821   6
   0   6  -7 227.570 154.720   5
   0  -6   7 689.069 297.415   6
   0  -6   7 71.2709 187.090  10
   0  -6   6 8455.78 749.726   1
   0  -6   6 7275.29 453.515  11
   0   6  -6 7617.21 499.153  11
   0  -6   6 7268.61 409.888   3
   0  -6   6 6923.33 696.041   6
   0   6  -6 7220.61 475.816   5
   0  -6   6 7056.01 511.175   5
   0   6  -6 7549.47 594.167   6
   0  -6   6 7682.75 710.181  10
   0  -6   5 50199.7 1917.58   1
   0  -6   5 46984.0 1843.76  10
   0  -6   5 48698.3 1358.15  11
   0   6  -5 49475.5 1464.27  11
   0   6  -5 51244.6 1705.98   6
   0   6  -5 50226.0 1418.27   5
   0  -6   5 51612.3 1518.57   5
   0  -6   5 48714.5 1274.62   3
   0  -6   4 5611.09 366.657  11
   0   6  -4 5556.40 412.123  11
   0   6  -4 5391.10 385.836   5
   0   6  -4 5845.63 530.371   6
   0  -6   4 4816.83 407.583   5
   0  -6   4 5785.31 325.780   3
   0   6  -4 5610.55 288.580   3
   0  -6   3 18665.5 700.297  11
   0   6  -3 18008.6 773.010  11
   0  -6   3 17177.7 762.640   5
   0   6  -3 18169.3 710.317   5
   0   6  -3 18322.1 992.098   6
   0  -6   3 18255.7 610.982   3
   0   6  -3 16799.5 534.231   3
   0   6  -2 32766.3 1115.15  11
   0  -6   2 31028.5 974.425  11
   0   6  -2 31721.6 808.274   3
   0  -6   2 30198.8 854.037   3
   0  -6   2 32289.3 1090.84   5
   0   6  -2 33360.5 1017.14   5
   0   6  -2 34787.0 1414.71   6
   0  -6   1 731.000 159.870  11
   0   6  -1 643.900 186.223  11
   0   6  -1 477.170 97.3024   3
   0   6  -1 733.746 274.176   6
   0  -6   1 652.754 179.223   5
   0   6  -1 683.160 155.709   5
   0  -6   0 18838.4 755.271  11
   0  -6   0 18549.6 766.979   5
   0   6   0 17939.4 581.332   3
   0   6   0 17444.4 1030.33   6
   0   6   0 19389.3 749.674   5
   0   6   1 2034.33 255.864   5
   0  -6  -1 1771.35 237.418   5
   0   6   1 2088.39 247.632   4
   0   6   1 2562.27 175.756   9
   0  -6  -1 2069.35 271.544  11
   0   6   1 2636.90 319.104  11
   0  -6  -1 2213.27 163.936   2
   0   6   2 65623.4 1726.69   5
   0   6   2 67866.3 1678.01   4
   0  -6  -2 68460.6 1690.30   5
   0   6   2 69516.8 1447.08   9
   0  -6  -2 64609.2 1461.97   2
   0   6   2 71069.9 2001.26  11
   0  -6  -2 65858.1 1877.75  11
   0  -6  -3 12913.4 729.111  11
   0   6   3 12776.3 434.493   9
   0   6   3 12119.7 564.511   4
   0   6   3 12151.0 587.022   5
   0  -6  -3 12773.3 545.276   4
   0  -6  -3 12628.8 467.538   2
   0   6   3 12526.0 446.492   2
   0  -6  -4 933.484 114.360   9
   0  -6  -4 922.638 162.814   4
   0   6   4 792.634 163.694   4
   0   6   4 666.677 170.506   5
   0   6   4 833.398 119.486   9
   0  -6  -4 987.814 147.226   2
   0   6   4 916.417 134.640   2
   0  -6  -4 1061.72 263.119  11
   0   6   5 44711.2 1121.79   9
   0   6   5 44167.0 1250.94   4
   0  -6  -5 44844.2 1228.69   4
   0   6   5 45376.0 1161.63   2
   0  -6  -5 46691.5 1202.66   2
   0  -6  -5 44953.8 1057.15   9
   0  -6  -6 122.259 110.288  10
   0   6   6 132.751 106.404   4
   0   6   6 320.919 101.793   9
   0  -6  -6 113.918 74.2977   9
   0  -6  -6 194.328 104.645   4
   0   6   6 254.749 106.098   2
   0  -6  -7 832.686 180.851  10
   0   6   7 792.295 168.749   4
   0  -6  -7 693.008 164.056   4
   0   6   7 559.297 145.836   2
   0  -6  -7 645.586 116.737   9
   0   6   7 831.814 145.844   9
   0   6   8 39569.9 1228.13   4
   0  -6  -8 43874.9 1267.45   4
   0   6   8 43780.6 1266.38   2
   0   6   8 43492.7 1236.35   9
   0  -6  -8 41543.6 1138.51   9
   0   6   9 1000.86 201.245   4
   0  -6  -9 674.425 176.376   4
   0   6   9 630.521 174.395   2
   0  -6  -9 818.413 162.395   9
   0   6  10 16823.7 756.774   9
   0  -6 -10 15439.2 664.483   9
   0  -6 -10 15339.7 683.266   8
   0   6  10 13703.5 682.624   4
   0  -6 -10 15478.1 732.118   4
   0  -6 -11 34766.7 1339.24  10
   0   6  11 32371.2 1151.04   4
   0  -6 -11 32704.4 1112.76   8
   0  -6 -11 35475.1 1152.54   9
   0   6  11 35364.8 1246.19   9
   0   6  11 36235.9 1196.29   6
   0   6  11 34230.0 1355.90   7
   0  -6 -11 35544.0 1355.16   1
   0  -6 -12 376.828 164.606  10
   0   6  12 691.663 208.959   4
   0   6  12 390.237 184.131   6
   0   6  12 491.717 252.917   7
   0  -6 -12 380.487 199.005   1
   0  -6 -12 476.892 169.220   8
   0  -6 -12 391.107 168.206   9
   0   6  13 3845.53 391.345   4
   0   6  13 3803.25 380.800   6
   0   6  13 3686.96 465.697   7
   0  -6 -13 3811.50 472.783   1
   0  -6 -13 4049.61 382.129   9
   0  -6 -13 4028.60 360.535   8
   0   6  14 1179.36 258.324   4
   0   6  14 1323.67 320.468   7
   0  -6 -14 1526.73 345.822   1
   0  -6 -14 1669.80 291.407   9
   0  -6 -14 1910.89 264.164   8
   0   6  15 12700.2 752.930   4
   0   6  15 13400.9 939.748   7
   0  -6 -15 13029.8 933.227   1
   0  -6 -15 12530.7 665.806   8
   0  -6 -15 12261.2 756.813   9
   0   6  16 661.859 232.251   4
   0   6  16 700.932 296.486   7
   0  -6 -16 538.999 289.896   1
   0  -6 -16 272.191 183.978   9
   0   6  17 1101.43 287.298   4
   0   6  17 1491.77 398.657   7
   0  -6 -17 1147.07 363.026   1
   0  -6 -17 1306.01 306.116   9
   0  -6 -18 2438.79 396.572   9
   0   6  18 2649.43 480.095   7
   0   6  18 2519.50 393.112   4
   0   7 -15 2033.41 465.723   9
   0  -7  15 1211.44 334.939   3
   0   7 -15 856.095 297.337   6
   0  -7  15 938.354 419.775  10
   0   7 -14 91.9534 250.888   9
   0  -7  14 961.216 258.412   3
   0   7 -14 918.749 312.166   6
   0  -7  14 715.546 331.658  10
   0   7 -13 2887.36 487.668   9
   0   7 -13 3464.87 474.449   6
   0  -7  13 3478.33 611.739  10
   0  -7  13 3185.28 397.594   3
   0   7 -12 1505.02 376.865   9
   0   7 -12 1967.11 383.236   6
   0  -7  12 1509.51 293.724   3
   0  -7  12 730.726 322.567  10
   0   7 -11 1686.42 356.058   6
   0  -7  11 1888.79 300.967   3
   0  -7  11 2017.92 476.491  10
   0   7 -10 11417.0 742.510   5
   0   7 -10 10452.6 734.271   7
   0   7 -10 11314.3 811.077   6
   0  -7  10 11711.0 613.095   8
   0  -7  10 10759.8 632.017   3
   0  -7  10 11064.0 983.347  10
   0  -7   9 710.687 193.990   3
   0  -7   9 404.361 178.234  11
   0   7  -9 134.737 170.104   7
   0  -7   9 803.440 336.366  10
   0   7  -9 252.679 165.501   5
   0   7  -9 271.560 226.058   6
   0  -7   8 645.149 265.455  10
   0  -7   8 574.351 170.422   3
   0   7  -8 948.407 244.931   5
   0   7  -8 575.289 232.155   6
   0  -7   8 899.935 206.089  11
   0  -7   7 19516.4 1237.86  10
   0  -7   7 18670.6 759.932   3
   0   7  -7 20354.3 901.222   5
   0   7  -7 20134.2 1058.83   6
   0  -7   7 19164.1 825.023  11
   0  -7   6 725.396 274.071  10
   0  -7   6 511.708 151.446  11
   0   7  -6 437.253 222.692   6
   0   7  -6 637.301 187.944   5
   0  -7   6 528.895 156.458   3
   0   7  -5 11932.5 674.260  11
   0  -7   5 11832.6 595.071  11
   0   7  -5 10940.3 782.162   6
   0  -7   5 11231.6 676.762   5
   0   7  -5 10651.1 592.746   5
   0  -7   5 11737.8 530.982   3
   0   7  -4 4312.96 401.733  11
   0  -7   4 4006.01 332.797  11
   0   7  -4 4525.60 263.244   3
   0  -7   4 3960.11 292.538   3
   0   7  -4 4534.73 368.809   5
   0   7  -4 4628.96 528.671   6
   0  -7   4 4487.52 417.260   5
   0  -7   3 23562.4 862.700  11
   0   7  -3 23009.6 975.063  11
   0  -7   3 23161.8 757.131   3
   0   7  -3 24190.0 684.123   3
   0  -7   3 25004.7 1006.07   5
   0   7  -3 24044.3 883.899   5
   0   7  -3 24890.4 1236.63   6
   0  -7   3 22057.6 875.630   4
   0   7  -2 32180.0 1201.63  11
   0  -7   2 30378.7 1011.96  11
   0   7  -2 30101.4 808.730   3
   0   7  -2 31629.0 1432.12   6
   0   7  -2 30888.2 1031.43   5
   0  -7   2 31072.9 1136.00   5
   0  -7   1 560.613 145.323  11
   0   7  -1 553.715 215.255  11
   0   7  -1 585.371 108.363   3
   0   7  -1 586.444 174.160   5
   0   7  -1 595.561 270.293   6
   0  -7   1 634.507 177.407   5
   0  -7   0 58959.2 1641.38  11
   0   7   0 63339.5 1900.71  11
   0  -7   0 61435.5 1701.45   5
   0   7   0 56826.0 1378.15   3
   0   7   0 59786.6 1633.80   5
   0   7   0 61967.5 2163.89   6
   0   7   1 1061.59 200.087   4
   0  -7  -1 659.311 192.295   5
   0   7   1 1143.88 225.736   5
   0   7   1 1335.13 144.182   9
   0  -7  -1 686.954 114.780   2
   0   7   1 1513.34 300.030  11
   0  -7  -1 812.828 226.819  11
   0   7   2 4475.75 391.096   5
   0   7   2 5090.83 381.594   4
   0  -7  -2 5624.82 402.478   5
   0   7   2 5164.37 273.368   9
   0  -7  -2 4477.63 439.674  11
   0   7   2 5913.55 545.569  11
   0  -7  -2 5519.64 292.694   2
   0   7   3 50169.6 1484.00   5
   0   7   3 51078.6 1437.47   4
   0  -7  -3 53292.9 1408.62   4
   0   7   3 50152.9 1188.77   9
   0  -7  -3 50955.5 1239.55   2
   0  -7  -3 47559.5 1645.44  11
   0  -7  -4 5926.63 539.655  11
   0   7   4 5748.29 302.787   9
   0   7   4 5819.13 409.693   4
   0  -7  -4 6248.44 398.894   4
   0   7   4 5747.41 421.228   5
   0  -7  -4 5835.55 338.491   2
   0   7   4 6004.64 320.127   2
   0  -7  -5 48.3407 59.9002   9
   0   7   5-10.7695 131.791   4
   0   7   5 104.118 130.221   5
   0  -7  -5 76.5918 96.7787   4
   0   7   5 74.3458 76.3157   9
   0  -7  -5 82.7905 84.4569   2
   0   7   5 189.350 85.9609   2
   0  -7  -5-51.3724 165.591  11
   0   7   6 40786.1 1096.83   9
   0  -7  -6 43280.9 1234.63   4
   0   7   6 38759.6 1218.49   4
   0   7   6 40352.1 1129.79   2
   0  -7  -6 39136.5 1001.99   9
   0   7   7 2569.83 242.950   9
   0   7   7 2879.55 303.537   4
   0  -7  -7 3116.27 303.611   4
   0   7   7 3070.16 282.759   2
   0  -7  -7 2515.22 212.191   9
   0  -7  -8 6436.84 364.105   9
   0   7   8 6792.91 458.932   4
   0   7   8 7447.00 437.206   9
   0  -7  -8 7198.21 468.122   4
   0   7   8 6921.20 441.767   2
   0  -7  -8 7150.05 461.630   2
   0   7   9 8866.62 537.973   4
   0  -7  -9 10851.3 586.253   4
   0  -7  -9 10129.5 488.845   9
   0   7  10 4207.43 376.189   9
   0   7  10 3571.19 363.104   4
   0  -7 -10 3991.21 318.658   9
   0  -7 -10 4165.03 419.226  10
   0  -7 -10 4269.54 432.663   1
   0  -7 -11 289.368 170.925  10
   0   7  11 282.945 173.716   4
   0  -7 -11 465.955 140.828   9
   0   7  11 405.395 166.140   9
   0  -7 -11 342.883 173.444   8
   0   7  11 607.764 185.015   6
   0  -7 -11 546.394 220.685   1
   0  -7 -12 35554.4 1430.88  10
   0   7  12 36696.3 1289.66   4
   0   7  12 36940.3 1511.93   7
   0   7  12 35316.2 1268.09   6
   0  -7 -12 36686.3 1454.63   1
   0  -7 -12 35937.4 1235.59   8
   0  -7 -12 36485.7 1209.90   9
   0   7  13 3147.69 360.615   4
   0   7  13 2831.51 440.758   7
   0  -7 -13 3307.41 446.782   1
   0  -7 -13 2861.85 326.842   9
   0  -7 -13 3445.98 357.053   8
   0   7  14 6883.69 548.108   4
   0   7  14 6186.68 644.868   7
   0  -7 -14 7072.17 667.926   1
   0  -7 -14 7267.72 516.964   8
   0  -7 -14 6707.31 518.760   9
   0   7  15 1938.80 328.632   4
   0   7  15 1911.73 396.567   7
   0  -7 -15 1846.90 377.921   1
   0  -7 -15 2186.02 291.974   8
   0  -7 -15 1985.30 301.892   9
   0   7  16 8412.95 641.150   4
   0   7  16 8912.21 805.812   7
   0  -7 -16 9558.06 833.037   1
   0  -7 -16 8477.71 630.451   9
   0  -7 -17 2521.57 369.329   9
   0   7  17 2162.86 439.179   7
   0   7  17 2606.50 391.412   4
   0   8 -14-274.551 306.954   9
   0   8 -14-3.47066 222.025   6
   0  -8  14-88.4755 345.405  10
   0  -8  14 69.1871 194.704   3
   0   8 -13 1358.51 367.173   9
   0   8 -13 2032.77 412.353   6
   0  -8  13 2476.08 379.719   3
   0  -8  13 2958.82 588.211  10
   0   8 -12 9090.69 831.409   9
   0   8 -12 9302.69 798.967   6
   0  -8  12 9953.59 677.088   3
   0  -8  12 7854.29 921.224  10
   0  -8  11 349.043 192.046   3
   0  -8  11-87.4038 273.679  10
   0   8 -11 200.726 202.041   5
   0   8 -11-32.6308 226.111   6
   0  -8  10 8204.55 913.734  10
   0  -8  10 7247.87 535.167   3
   0   8 -10 8121.64 641.755   5
   0   8 -10 7235.26 692.113   6
   0  -8  10 8661.08 618.949  11
   0  -8   9 8339.79 881.271  10
   0  -8   9 7107.93 506.369   3
   0   8  -9 7896.74 704.288   6
   0   8  -9 8527.56 633.174   5
   0  -8   9 7455.77 559.443  11
   0  -8   8 5925.68 753.265  10
   0  -8   8 6790.45 475.046   3
   0   8  -8 6629.14 544.439   5
   0   8  -8 6855.24 648.866   6
   0  -8   8 7563.27 534.217  11
   0  -8   7 14386.2 1122.74  10
   0  -8   7 16082.4 715.034   3
   0   8  -7 16405.4 837.476   5
   0   8  -7 15948.7 1003.61   6
   0  -8   7 17430.2 802.116  11
   0  -8   6 3604.53 560.041  10
   0  -8   6 4294.86 387.632  11
   0   8  -6 4822.75 437.379   5
   0   8  -6 4036.82 513.526   6
   0  -8   6 4770.95 360.449   3
   0  -8   5 23639.3 939.415  11
   0  -8   5 26302.1 882.352   3
   0   8  -5 25058.9 993.541   5
   0   8  -5 26579.3 1325.51   6
   0   8  -4 2502.37 351.505  11
   0  -8   4 2485.35 288.853  11
   0   8  -4 2543.08 204.412   3
   0  -8   4 2157.62 242.103   3
   0   8  -4 2565.78 310.633   5
   0   8  -4 2511.31 435.670   6
   0  -8   4 2167.58 323.564   5
   0   8  -3 3714.08 410.371  11
   0  -8   3 3203.94 314.434  11
   0   8  -3 3411.96 233.662   3
   0   8  -3 3516.61 505.603   6
   0   8  -3 3913.99 364.447   5
   0  -8   3 3717.25 409.502   5
   0  -8   3 3693.74 355.793   4
   0   8  -2 37414.6 1413.98  11
   0  -8   2 34963.8 1169.86  11
   0   8  -2 35309.8 935.005   3
   0   8  -2 35596.1 1184.22   5
   0   8  -2 36238.8 1666.25   6
   0  -8   2 35829.1 1310.10   5
   0  -8   2 37415.1 1226.62   4
   0  -8   1 10745.3 594.129  11
   0   8  -1 10437.7 436.697   3
   0   8  -1 10449.7 592.038   5
   0   8  -1 11497.5 919.602   6
   0  -8   1 10177.3 645.233   5
   0   8   0 4457.79 476.891  11
   0  -8   0 3911.45 377.528  11
   0  -8   0 4218.51 414.797   5
   0   8   0 3643.81 259.133   3
   0   8   0 3619.60 555.979   6
   0   8   0 3585.88 350.736   5
   0   8   1 116823. 2362.50   9
   0   8   1 119829. 3107.77  11
   0  -8  -1 109133. 2763.09  11
   0  -8  -1 117727. 2754.09   5
   0   8   1 106417. 2427.58   3
   0  -8  -1 112500. 2341.17   2
   0   8   1 114315. 2732.70   5
   0  -8  -2 12899.0 631.046   4
   0  -8  -2 13383.6 674.667   5
   0   8   2 11392.7 620.058   4
   0   8   2 12277.7 676.718   5
   0   8   2 12001.6 470.558   9
   0  -8  -2 12149.8 735.454  11
   0   8   2 12435.5 824.617  11
   0  -8  -2 12031.4 479.010   2
   0   8   3 2293.29 195.603   9
   0  -8  -3 2286.22 212.203   2
   0  -8  -3 1858.99 331.170  11
   0   8   3 1960.41 273.205   4
   0   8   3 1592.94 270.899   5
   0  -8  -3 2349.70 272.352   4
   0   8   4 17111.0 590.714   9
   0  -8  -4 17326.9 735.894   4
   0   8   4 15782.5 739.785   4
   0   8   4 16667.5 801.537   5
   0  -8  -4 16211.8 621.450   2
   0  -8  -4 16162.8 953.470  11
   0   8   5 18928.5 857.455   5
   0   8   5 19570.1 834.200   4
   0   8   5 17467.3 632.775   9
   0  -8  -5 17442.1 1019.44  11
   0   8   5 18975.6 670.229   2
   0  -8  -6 7208.05 343.710   9
   0  -8  -6 8135.14 490.199   4
   0   8   6 7066.99 508.029   5
   0   8   6 7770.48 510.689   4
   0   8   6 7439.68 394.479   9
   0  -8  -6 7490.89 689.146  11
   0   8   6 7902.77 429.326   2
   0  -8  -7 36626.9 1623.39  11
   0  -8  -7 34835.3 964.580   9
   0  -8  -7 38860.7 1221.63   4
   0   8   7 37510.8 1304.17   5
   0   8   7 33947.3 1197.21   4
   0   8   7 36961.3 1080.51   9
   0  -8  -7 38362.1 1167.87   2
   0   8   7 37605.7 1123.09   2
   0  -8  -8 16791.2 608.527   9
   0  -8  -8 16198.7 814.758  10
   0   8   8 16777.2 721.975   2
   0  -8  -8 16626.9 744.603   2
   0   8   8 16388.6 776.482   4
   0  -8  -8 17013.7 780.501   4
   0   8   9 10762.6 628.600   4
   0  -8  -9 11621.1 701.787  10
   0  -8  -9 10947.9 503.751   9
   0  -8 -10 4571.40 464.196  10
   0  -8 -10 4753.40 345.756   9
   0   8  10 4000.86 391.734   4
   0   8  10 5091.10 411.760   9
   0   8  11 10533.8 624.021   9
   0   8  11 10010.8 625.378   4
   0  -8 -11 10012.0 533.976   9
   0  -8 -11 9177.50 668.948  10
   0  -8 -11 11770.9 761.065   1
   0  -8 -12 9089.12 587.440   8
   0   8  12 7212.39 553.990   4
   0  -8 -12 8509.93 509.099   9
   0  -8 -12 9350.22 697.274   1
   0   8  13 3418.70 392.427   4
   0  -8 -13 2726.66 336.169   8
   0  -8 -13 2475.80 298.326   9
   0   8  13 3118.04 462.124   7
   0  -8 -13 3076.38 444.402   1
   0  -8 -14 13145.0 712.087   9
   0   8  14 12629.5 777.818   4
   0   8  14 14289.5 972.431   7
   0  -8 -14 13755.5 928.570   1
   0  -8 -14 13890.5 762.535   8
   0   8  15 522.372 238.482   4
   0   8  15 228.809 223.200   7
   0  -8 -15 444.741 274.726   1
   0  -8 -15 283.713 172.563   8
   0  -8 -15 425.171 196.691   9
   0   8  16-67.8467 179.773   4
   0   8  16 170.266 261.181   7
   0  -8 -16 242.555 229.744   1
   0  -8 -16 297.255 173.410   9
   0  -8 -17 5484.20 512.557   9
   0   8  17 5337.66 667.982   7
   0   8  17 4428.64 517.115   4
   0   9 -14 1530.30 432.938   9
   0   9 -14 1592.87 410.777   6
   0  -9  14 1684.04 549.060  10
   0  -9  14 2050.35 390.271   3
   0   9 -13 754.657 329.640   9
   0   9 -13 433.837 286.029   6
   0  -9  13 1124.10 282.664   3
   0  -9  13 1297.27 462.783  10
   0   9 -12 5145.03 632.703   6
   0  -9  12 4475.75 471.794   3
   0  -9  12 3814.01 697.050  10
   0   9 -11 6048.14 611.018   5
   0   9 -11 5600.25 646.761   6
   0  -9  11 4668.78 474.074   3
   0  -9  11 4504.67 757.514  10
   0  -9  10 2887.43 594.110  10
   0  -9  10 2926.55 364.424   3
   0   9 -10 3601.86 539.161   6
   0   9 -10 3122.19 435.103   5
   0  -9  10 3507.81 430.074  11
   0  -9   9 8873.35 946.194  10
   0  -9   9 7984.81 550.719   3
   0   9  -9 7966.06 749.705   6
   0   9  -9 7545.60 629.464   5
   0  -9   9 8662.49 627.988  11
   0  -9   8 3914.84 636.344  10
   0  -9   8 4085.32 378.387   3
   0   9  -8 4484.49 471.706   5
   0   9  -8 3626.74 517.138   6
   0  -9   8 3952.34 409.055  11
   0  -9   7 6161.57 777.789  10
   0  -9   7 6551.26 458.535   3
   0   9  -7 5944.86 524.405   5
   0   9  -7 5391.09 637.889   6
   0  -9   7 6785.56 514.564  11
   0  -9   6 7012.64 825.771  10
   0  -9   6 6063.50 474.353  11
   0   9  -6 6063.83 502.584   5
   0   9  -6 6177.85 662.716   6
   0  -9   6 5742.61 415.981   3
   0  -9   5 724.090 185.901  11
   0   9  -5 390.823 181.636   5
   0   9  -5 186.766 244.157   6
   0  -9   5 598.085 154.502   3
   0  -9   4 20143.6 873.632  11
   0   9  -4 24397.8 978.576   5
   0   9  -4 23199.7 1323.86   6
   0   9  -4 21718.8 689.418   3
   0  -9   3 622.663 185.798  11
   0   9  -3 371.178 113.951   3
   0   9  -3 430.634 193.987   5
   0   9  -3 622.475 343.483   6
   0   9  -2 22281.2 1137.45  11
   0  -9   2 21433.1 905.857  11
   0   9  -2 21238.9 677.884   3
   0   9  -2 20962.7 904.041   5
   0   9  -2 21480.7 1311.70   6
   0  -9   2 20908.2 1023.04   5
   0   9  -1 41117.6 1616.91  11
   0  -9   1 36538.1 1276.89  11
   0   9  -1 36435.4 1014.41   3
   0   9  -1 41581.9 1882.62   6
   0   9  -1 37988.7 1287.16   5
   0  -9   1 40726.4 1446.35   5
   0   9   0 2062.95 365.237  11
   0  -9   0 1984.53 304.178  11
   0   9   0 2556.35 238.236   3
   0   9   0 3261.56 376.462   5
   0   9   0 2165.98 478.693   6
   0  -9   0 3415.69 353.430   4
   0  -9   0 3344.77 390.252   5
   0   9   1 1955.97 356.393  11
   0  -9  -1 1856.22 324.476  11
   0  -9  -1 2607.64 329.642   5
   0   9   1 2360.72 327.241   5
   0  -9  -1 2373.97 307.730   4
   0  -9  -1 2084.36 203.091   2
   0   9   1 2594.03 244.284   3
   0   9   1 1674.87 455.012   6
   0   9   2 12902.7 730.575   5
   0  -9  -2 13416.1 720.266   5
   0  -9  -2 13021.6 674.599   4
   0   9   2 12428.8 688.673   4
   0   9   2 13346.5 525.057   9
   0   9   2 14645.2 960.544  11
   0  -9  -2 13013.3 783.906  11
   0  -9  -2 13086.1 525.201   2
   0   9   3 30226.0 890.024   9
   0  -9  -3 29761.0 911.415   2
   0  -9  -3 31447.8 1109.19   4
   0   9   3 32580.2 1167.27   4
   0   9   3 31492.1 1216.14   5
   0  -9  -3 31356.2 1335.19  11
   0   9   4 33469.7 1211.35   4
   0  -9  -4 35905.6 1192.56   4
   0   9   4 33682.5 1283.93   5
   0  -9  -4 33733.9 1451.20  11
   0   9   4 33582.0 963.987   9
   0  -9  -5 2568.74 418.105  11
   0   9   5 2346.77 317.676   4
   0  -9  -5 2330.26 293.479   4
   0   9   5 2469.64 351.314   5
   0   9   5 2894.46 242.347   9
   0   9   6 18284.9 858.579   4
   0   9   6 20123.8 936.125   5
   0   9   6 18924.2 702.013   9
   0  -9  -6 19120.5 1135.21  11
   0   9   6 19108.7 718.778   2
   0   9   7 1047.27 233.032   4
   0   9   7 1501.11 289.914   5
   0  -9  -7 1386.42 164.934   9
   0   9   7 1551.09 212.565   2
   0  -9  -7 1517.58 233.057   2
   0  -9  -7 1237.88 363.932  11
   0  -9  -8 4468.12 446.621  10
   0  -9  -8 5151.68 637.263  11
   0   9   8 3886.19 434.498   5
   0   9   8 3973.68 413.137   4
   0  -9  -8 4160.52 282.004   9
   0  -9  -8 4710.13 392.157   2
   0   9   8 3995.53 351.524   2
   0   9   9 9689.72 621.104   4
   0  -9  -9 8395.37 623.060  10
   0  -9  -9 8386.23 427.655   9
   0  -9 -10 328.747 117.071   9
   0   9  10 620.769 212.453   4
   0   9  10 562.773 168.551   9
   0  -9 -11 1274.16 194.649   9
   0   9  11 1189.18 264.511   4
   0   9  11 857.502 184.968   9
   0  -9 -12 2970.35 368.627   8
   0   9  12 2720.34 360.932   4
   0  -9 -12 3588.30 320.754   9
   0  -9 -12 3285.97 433.923   1
   0  -9 -13 186.890 140.198   8
   0  -9 -13 193.110 126.858   9
   0   9  13-23.8445 165.830   4
   0  -9 -13 13.7656 181.668   1
   0  -9 -14 7361.47 516.048   9
   0   9  14 7476.09 609.214   4
   0   9  14 7571.62 719.344   7
   0  -9 -14 7758.36 711.956   1
   0  -9 -14 8716.21 623.422   8
   0   9  15 826.273 250.324   4
   0   9  15 1030.31 314.870   7
   0  -9 -15 1547.27 367.207   1
   0  -9 -15 1000.78 254.884   8
   0  -9 -15 1675.30 278.150   9
   0  -9 -16-0.50202 149.914   9
   0   9  16 36.8276 181.228   4
   0   9  17 1933.82 444.753   7
   0   9  17 1706.21 330.122   4
   0  10 -13-26.9144 254.877   9
   0 -10  13 608.958 251.618   3
   0 -10  13 957.379 416.487  10
   0  10 -13-192.396 275.559   6
   0 -10  12 2818.47 397.125   3
   0 -10  12 2143.82 543.318  10
   0  10 -12 2630.34 485.482   6
   0 -10  11 3564.00 418.605   3
   0 -10  11 4111.63 735.024  10
   0  10 -11 4223.81 530.848   5
   0  10 -11 3487.73 543.488   6
   0 -10  10 147.709 312.900  10
   0 -10  10 512.978 198.008   3
   0  10 -10-93.3785 314.563   6
   0  10 -10 484.851 224.511   5
   0 -10  10 557.406 238.204  11
   0 -10   9 1577.55 480.273  10
   0 -10   9 1870.55 294.708   3
   0  10  -9 1778.90 342.408   5
   0  10  -9 1201.35 371.452   6
   0 -10   9 1712.68 312.813  11
   0 -10   8 641.304 412.746  10
   0 -10   8 903.903 219.608   3
   0  10  -8 809.394 308.458   6
   0  10  -8 755.979 247.573   5
   0 -10   8 875.125 232.756  11
   0 -10   7 1060.60 410.049  10
   0 -10   7 1263.71 238.139   3
   0  10  -7 746.940 240.280   5
   0  10  -7 1323.76 347.949   6
   0 -10   7 1028.63 249.126  11
   0 -10   6 11725.7 1095.68  10
   0 -10   6 11909.2 698.246  11
   0  10  -6 10785.6 918.169   6
   0  10  -6 13114.2 771.578   5
   0 -10   6 12286.5 634.107   3
   0  10  -5 2759.05 363.827   5
   0  10  -5 3018.80 531.260   6
   0 -10   5 3019.18 350.769  11
   0 -10   4 7333.60 530.026  11
   0  10  -4 5863.30 497.917   5
   0  10  -4 6146.50 723.779   6
   0  10  -4 5833.59 333.100   3
   0 -10   3 32829.3 1212.83  11
   0  10  -3 34459.0 1256.13   5
   0  10  -3 34229.6 1748.18   6
   0  10  -3 32748.2 918.489   3
   0 -10   2 746.084 222.490  11
   0  10  -2 1022.86 256.833   5
   0  10  -2 538.150 319.983   6
   0  10  -2 988.588 156.639   3
   0 -10   1 11923.5 695.876  11
   0  10  -1 11502.5 501.511   3
   0  10  -1 12547.3 1069.12   6
   0  10  -1 12663.7 714.017   5
   0  10   0 2398.85 331.662   5
   0 -10   0 1388.17 277.085   5
   0 -10   0 2038.03 306.285  11
   0  10   0 1742.34 202.090   3
   0 -10  -1 5194.34 486.861   5
   0 -10  -1 4557.61 465.834  11
   0  10   1 5228.04 363.569   3
   0  10   1 5480.03 480.320   5
   0  10   1 4767.94 705.853   6
   0  10   2 2711.10 359.199   5
   0 -10  -2 3025.64 369.598   5
   0 -10  -2 3397.66 420.800  11
   0  10   2 2651.01 552.569   6
   0 -10  -3 340.982 225.201  11
   0  10   3 74.8154 164.743   5
   0  10   3 158.456 158.147   4
   0 -10  -4 31375.6 1440.20  11
   0  10   4 33839.1 1333.20   5
   0  10   4 32881.7 1245.52   4
   0 -10  -5 5816.54 619.130  11
   0  10   5 6466.52 530.956   4
   0  10   5 5715.75 524.522   5
   0 -10  -6 1536.18 216.597   2
   0 -10  -6 1385.15 404.011  11
   0  10   6 1445.83 290.553   4
   0  10   6 1287.41 310.222   5
   0 -10  -7 41077.1 1857.53  11
   0  10   7 42442.7 1547.10   5
   0  10   7 41136.1 1459.79   4
   0 -10  -7 43643.5 1330.55   2
   0  10   7 43382.1 1267.23   2
   0 -10  -8 5776.99 336.951   9
   0  10   8 5425.31 518.385   5
   0  10   8 5478.41 497.358   4
   0 -10  -8 5260.57 663.802  11
   0 -10  -8 5913.70 446.440   2
   0 -10  -9 9739.41 468.510   9
   0  10   9 11589.9 752.482   5
   0  10   9 11849.6 736.797   4
   0  10   9 10159.6 568.575   9
   0 -10  -9 9307.03 900.384  11
   0 -10  -9 11009.7 631.202   2
   0  10  10 7443.70 513.064   9
   0  10  10 7226.54 577.547   4
   0  10  10 7983.35 648.869   5
   0 -10 -10 7095.86 406.774   9
   0 -10 -10 6991.56 810.185  11
   0 -10 -11 131.797 111.588   9
   0  10  11 110.201 174.515   4
   0 -10 -12 7516.30 458.968   9
   0  10  12 8030.54 629.886   4
   0 -10 -13 505.494 200.103   8
   0  10  13 249.429 197.474   4
   0 -10 -13 598.268 165.345   9
   0 -10 -13 839.828 272.225   1
   0 -10 -14 4645.96 390.210   9
   0  10  14 5098.42 528.541   4
   0 -10 -14 6269.36 556.325   8
   0  10  14 4172.25 558.777   7
   0 -10 -14 4910.42 572.971   1
   0 -10 -15 3499.58 362.777   9
   0  10  15 2697.42 398.136   4
   0  10  15 3337.66 563.613   7
   0 -10 -15 2878.81 463.296   1
   0 -10 -15 2664.72 385.505   8
   0  10  16 262.508 255.937   7
   0  10  16 48.9280 200.915   4
   0 -11  12 655.071 389.461  10
   0  11 -12 607.695 341.205   6
   0 -11  11 4931.91 816.015  10
   0  11 -11 3208.11 568.089   6
   0  11 -11 4695.37 590.002   5
   0 -11  11 4072.25 521.576  11
   0 -11  10 906.302 473.016  10
   0 -11  10 945.033 240.198   3
   0  11 -10 1220.87 387.807   6
   0  11 -10 1573.16 366.278   5
   0 -11  10 1491.78 324.577  11
   0 -11   9 658.561 392.330  10
   0 -11   9 595.033 203.515   3
   0  11  -9 543.516 270.547   6
   0  11  -9 1122.92 283.009   5
   0 -11   9 547.871 210.988  11
   0 -11   8 2524.32 551.363  10
   0 -11   8 2424.83 334.930   3
   0  11  -8 2215.81 359.795   5
   0  11  -8 2676.83 505.178   6
   0 -11   8 2479.25 363.192  11
   0 -11   7 243.416 286.907  10
   0 -11   7 546.631 182.892   3
   0  11  -7 15.6515 272.125   6
   0  11  -7 49.9451 191.408   5
   0 -11   7-32.4500 172.919  11
   0 -11   6 5783.85 817.768  10
   0  11  -6 5704.14 712.718   6
   0  11  -6 5934.81 542.198   5
   0 -11   6 6539.16 544.059  11
   0  11  -5 574.541 232.907   5
   0  11  -5 939.506 425.106   6
   0 -11   5 604.635 195.158  11
   0 -11   4 2171.50 317.536  11
   0  11  -4 1989.02 488.532   6
   0  11  -4 2181.40 326.399   5
   0  11  -4 1985.67 201.047   3
   0 -11   3 6959.00 540.710  11
   0  11  -3 7130.83 832.261   6
   0  11  -3 6407.92 547.032   5
   0  11  -3 6084.64 344.722   3
   0 -11   2 44.8945 143.715  11
   0  11  -2 448.947 334.552   6
   0  11  -2 66.2227 172.889   5
   0  11  -2 194.743 98.6560   3
   0 -11   1 15040.9 818.037  11
   0  11  -1 14344.1 575.103   3
   0  11  -1 15140.0 1236.81   6
   0  11  -1 13765.2 791.449   5
   0  11   0 3281.52 285.868   9
   0 -11   0 3353.00 403.012  11
   0  11   0 3132.28 384.036   5
   0  11   0 2746.52 261.580   3
   0  11   0 2844.47 602.063   6
   0  11   1 4023.77 306.488   9
   0 -11  -1 3944.36 450.189  11
   0  11   1 3703.67 317.418   3
   0  11   1 4068.02 431.275   5
   0  11   1 4055.46 678.859   6
   0  11   2 648.082 141.484   9
   0 -11  -2 766.085 244.811  11
   0  11   2 590.320 166.850   3
   0  11   2 915.083 389.807   6
   0  11   2 884.596 261.371   5
   0  11   3 2558.55 377.603   5
   0  11   3 2291.29 336.791   4
   0 -11  -3 2404.01 400.459  11
   0  11   4 5986.20 538.424   4
   0  11   4 5824.89 567.283   5
   0 -11  -4 5474.45 597.240  11
   0  11   5 10045.6 731.961   5
   0  11   5 11228.0 726.942   4
   0 -11  -5 11173.9 564.730   2
   0 -11  -5 11517.1 895.356  11
   0  11   6-105.730 190.681   5
   0  11   6-239.717 217.512   4
   0 -11  -6 122.224 108.136   2
   0 -11  -6 113.375 245.280  11
   0  11   7 5509.30 543.630   5
   0  11   7 5415.79 520.115   4
   0 -11  -7 5157.74 665.369  11
   0 -11  -7 5544.88 427.582   2
   0  11   8 10640.9 772.167   5
   0  11   8 10386.2 713.978   4
   0  11   8 11303.1 592.840   9
   0 -11  -8 10292.6 929.380  11
   0 -11  -8 11503.3 638.672   2
   0 -11  -9 3896.01 293.757   9
   0  11   9 4889.10 524.865   5
   0  11   9 4980.02 506.588   4
   0  11   9 3871.62 359.653   9
   0 -11  -9 4201.04 648.209  11
   0 -11  -9 4077.05 409.991   2
   0  11  10 38196.8 1483.27   4
   0  11  10 41600.2 1609.52   5
   0 -11 -10 38276.9 1105.33   9
   0 -11 -10 36486.7 1945.83  11
   0  11  11 691.615 251.979   5
   0  11  11 111.855 209.514   4
   0 -11 -11 879.623 167.522   9
   0 -11 -11 315.936 283.835  11
   0  11  12 8314.29 671.879   4
   0  11  12 9742.25 776.716   5
   0 -11 -12 7625.14 931.593  11
   0 -11 -12 8849.89 488.821   9
   0 -11 -13 9776.70 717.891   8
   0  11  13 9042.94 777.925   5
   0  11  13 8776.58 697.287   4
   0 -11 -13 8805.42 511.578   9
   0 -11 -13 9237.38 781.936   1
   0 -11 -14 1086.39 274.769   8
   0  11  14 919.546 284.623   4
   0 -11 -14 992.421 199.550   9
   0 -11 -14 707.572 283.931   1
   0  11  15 998.176 320.550   4
   0 -11 -15 670.584 237.450   8
   0  11  15 825.238 378.863   7
   0 -11 -15 986.352 330.925   1
   0 -12  11 4926.09 869.817  10
   0  12 -11 3974.94 650.696   6
   0  12 -11 3475.66 533.459   5
   0 -12  11 4759.18 558.438  11
   0 -12  10 2411.67 674.070  10
   0  12 -10 2918.03 472.658   5
   0  12 -10 3671.91 617.625   6
   0 -12  10 2320.52 403.996  11
   0 -12   9 350.046 368.571  10
   0  12  -9 167.385 277.832   6
   0  12  -9-59.0255 265.558   5
   0 -12   9 320.723 199.324  11
   0 -12   8 5588.04 911.544  10
   0 -12   8 4385.68 424.783   3
   0  12  -8 4972.21 549.963   5
   0  12  -8 5277.62 708.550   6
   0 -12   8 5532.00 550.418  11
   0 -12   7 175.305 295.591  10
   0  12  -7 795.255 250.621   5
   0 -12   7 380.522 206.806  11
   0 -12   6-235.379 337.908  10
   0  12  -6 32.1952 286.789   6
   0  12  -6 149.710 190.301   5
   0 -12   6 253.150 182.056  11
   0  12  -5 216.651 201.744   5
   0  12  -5 632.403 341.985   6
   0 -12   5 571.168 214.940  11
   0  12  -4 193.683 349.158   6
   0  12  -4 76.5939 184.680   5
   0 -12   4 175.247 168.314  11
   0 -12   3 9693.90 670.606  11
   0  12  -3 9458.14 984.332   6
   0  12  -3 8022.99 623.728   5
   0  12  -3 8207.50 412.231   3
   0 -12   2 358.712 192.998  11
   0  12  -2 600.108 251.735   5
   0  12  -2 51.8565 305.167   6
   0  12  -2 458.228 122.981   3
   0 -12   1 7590.36 599.675  11
   0  12  -1 7365.83 902.146   6
   0  12  -1 7991.04 613.853   5
   0  12  -1 7344.95 402.605   3
   0 -12   0 5548.81 527.478  11
   0  12   0 5628.90 371.210   3
   0  12   0 6081.60 847.998   6
   0  12   0 5664.74 524.062   5
   0 -12  -1 2808.12 387.298  11
   0  12   1 3045.58 400.460   5
   0  12   1 2702.81 276.212   3
   0  12   1 2743.57 607.116   6
   0 -12  -2 7633.54 672.793  11
   0  12   2 7519.44 481.596   3
   0  12   2 7294.62 609.772   5
   0  12   2 6438.07 923.162   6
   0  12   2 6370.99 416.250   9
   0 -12  -3 9077.10 755.303  11
   0  12   3 10142.8 524.194   9
   0 -12  -3 9662.12 511.608   2
   0  12   3 9748.63 721.052   5
   0  12   3 9744.71 1079.28   6
   0  12   4 2011.15 369.457   5
   0  12   4 2099.80 360.631   4
   0  12   4 1641.25 213.592   9
   0 -12  -4 1840.25 372.893  11
   0 -12  -4 2062.22 250.795   2
   0  12   5 4902.04 372.192   9
   0  12   5 4464.39 523.868   5
   0  12   5 5695.28 541.455   4
   0 -12  -5 5518.53 648.337  11
   0 -12  -5 5222.66 389.891   2
   0  12   6 5897.72 605.672   5
   0  12   6 5720.04 550.999   4
   0 -12  -6 5640.99 682.571  11
   0 -12  -6 6162.35 447.475   2
   0  12   6 6470.79 429.711   9
   0  12   7 673.165 252.549   5
   0  12   7 719.332 248.283   4
   0 -12  -7 1417.69 406.324  11
   0 -12  -7 1192.48 229.530   2
   0  12   7 976.130 190.657   9
   0  12   8 11314.5 783.873   4
   0  12   8 12290.1 871.113   5
   0 -12  -8 13157.5 1113.59  11
   0 -12  -8 14293.7 727.300   2
   0  12   8 12347.0 638.811   9
   0 -12  -9 1314.51 475.744  11
   0 -12  -9 1292.71 258.156   2
   0  12   9 674.941 261.884   4
   0  12   9 424.426 272.158   5
   0  12  10 11982.0 870.402   5
   0  12  10 12421.9 831.825   4
   0 -12 -10 12883.1 1152.66  11
   0  12  11 7403.67 698.843   5
   0  12  11 7301.77 655.190   4
   0 -12 -11 7857.04 436.720   9
   0 -12 -11 6718.02 852.176  11
   0  12  12 1530.18 340.031   4
   0  12  12 1380.02 363.964   5
   0 -12 -12 1314.68 191.663   9
   0 -12 -12 2220.63 544.364  11
   0 -12 -13 2908.55 639.485  11
   0  12  13 3783.13 527.264   5
   0  12  13 2574.52 410.866   4
   0 -12 -14 2256.71 398.959   8
   0  12  14 2403.19 421.353   4
   0  12  14 2944.79 505.908   5
   0 -12 -14 2070.35 600.961  11
   0 -12 -14 1897.75 394.868   1
   0  12  15 3213.49 530.482   5
   0  12  15 2863.46 476.120   4
   0 -12 -15 2406.19 378.575   8
   0  12  15 2984.58 555.977   7
   0 -12 -15 2050.77 580.172  11
   0 -13  10 3013.50 757.516  10
   0  13 -10 2140.12 423.453   5
   0  13 -10 2850.58 605.551   6
   0 -13  10 2994.04 446.592  11
   0 -13   9-421.767 400.387  10
   0  13  -9-125.404 213.699   5
   0  13  -9 373.098 358.445   6
   0 -13   9 178.280 194.555  11
   0 -13   8 1412.00 496.951  10
   0  13  -8 1566.28 462.201   6
   0  13  -8 1604.67 374.130   5
   0 -13   8 1309.14 310.785  11
   0 -13   7 3929.17 741.034  10
   0  13  -7 4282.43 694.724   6
   0  13  -7 3601.76 476.421   5
   0 -13   7 3298.87 431.785  11
   0 -13   6 8.08728 303.527  10
   0  13  -6-60.8122 285.396   6
   0  13  -6-36.4334 191.147   5
   0 -13   6 94.9565 177.325  11
   0  13  -5 2325.82 386.866   5
   0  13  -5 2411.00 578.574   6
   0 -13   5 2838.15 396.136  11
   0  13  -4 3715.04 691.443   6
   0  13  -4 4064.17 482.025   5
   0 -13   4 4714.39 502.985  11
   0  13  -3 2036.64 499.124   6
   0  13  -3 1182.96 295.643   5
   0 -13   3 1596.27 322.189  11
   0  13  -2 12263.1 1183.16   6
   0  13  -2 10938.5 752.211   5
   0 -13   2 10834.1 741.667  11
   0 -13   1 953.703 277.989  11
   0  13  -1 1243.36 437.343   6
   0  13  -1 1298.07 316.898   5
   0 -13   1 1008.83 185.338   2
   0 -13   0 4922.82 513.901  11
   0  13   0 4797.55 513.332   5
   0  13   0 5802.70 849.718   6
   0  13   0 4913.86 354.620   3
   0 -13   0 4876.86 360.242   2
   0 -13  -1 25010.3 1226.26  11
   0  13   1 25811.3 924.183   3
   0 -13  -1 26909.7 914.195   2
   0  13   1 26122.9 1208.06   5
   0  13   1 25666.2 1769.40   6
   0 -13  -2 433.721 134.023   2
   0 -13  -2 436.493 232.329  11
   0  13   2 582.247 168.551   3
   0  13   2 440.041 403.446   6
   0  13   2 836.738 253.468   5
   0 -13  -3 13133.4 626.400   2
   0 -13  -3 12375.2 905.263  11
   0  13   3 13323.1 698.201   3
   0  13   3 13014.1 860.371   5
   0  13   3 13090.4 1258.81   6
   0 -13  -4 648.072 262.192  11
   0  13   4 427.158 130.565   9
   0  13   4 675.398 284.735   5
   0 -13  -4 844.231 179.255   2
   0  13   4 300.511 320.402   6
   0  13   5 1981.71 359.503   4
   0  13   5 1997.67 371.491   5
   0 -13  -5 1616.05 223.701   2
   0 -13  -5 1929.14 418.851  11
   0  13   5 1605.74 238.645   9
   0  13   6 10675.7 794.534   4
   0  13   6 9251.73 765.307   5
   0 -13  -6 9604.32 906.192  11
   0 -13  -6 10837.2 604.918   2
   0  13   7-49.4350 211.307   5
   0  13   7 101.481 211.766   4
   0 -13  -7-418.789 285.569  11
   0 -13  -7 287.562 162.422   2
   0  13   8 15980.1 978.981   4
   0  13   8 16445.2 1065.69   5
   0 -13  -8 16892.6 1277.89  11
   0 -13  -8 17563.2 833.949   2
   0  13   9 4282.00 545.097   5
   0  13   9 3544.33 480.118   4
   0 -13  -9 4256.32 665.420  11
   0 -13  -9 3866.69 402.294   2
   0  13  10 3321.83 462.601   4
   0  13  10 4042.82 549.619   5
   0 -13 -10 2527.18 585.017  11
   0  13  11 6109.03 622.236   4
   0  13  11 6705.08 703.010   5
   0 -13 -11 5856.47 816.674  11
   0  13  12 536.340 320.673   5
   0  13  12 1.52671 247.191   4
   0 -13 -12-69.4090 362.213  11
   0  13  13 4431.97 596.980   5
   0  13  13 4629.92 571.606   4
   0 -13 -13 5043.79 825.826  11
   0 -13 -14 2038.71 397.643   8
   0 -13 -14 904.653 511.534  11
   0  13  14 2727.74 500.369   5
   0  13  14 1575.52 382.724   4
   0 -14   8 795.200 276.438  11
   0  14  -8 1191.90 334.683   5
   0  14  -8 516.742 423.523   6
   0 -14   8 1219.95 524.823  10
   0 -14   7 2504.38 405.612  11
   0  14  -7 3083.01 622.888   6
   0  14  -7 1486.01 349.010   5
   0 -14   7 1879.94 630.704  10
   0 -14   6 105.656 178.252  11
   0  14  -6-272.720 362.203   6
   0  14  -6 178.731 228.749   5
   0 -14   6 492.317 468.918  10
   0  14  -5 2435.06 403.968   5
   0  14  -5 2833.33 609.385   6
   0 -14   5 2580.75 403.475  11
   0  14  -4 5815.07 586.164   5
   0  14  -4 5278.62 801.049   6
   0 -14   4 4161.67 495.667  11
   0  14  -3 92.8868 224.917   5
   0 -14   3 113.395 184.533  11
   0  14  -2 10200.5 755.921   5
   0  14  -2 10276.8 1131.97   6
   0 -14   2 9681.59 726.789  11
   0 -14   1 4690.11 365.150   2
   0  14  -1 4451.97 512.864   5
   0  14  -1 4846.72 815.059   6
   0 -14   1 4535.02 504.518  11
   0 -14   0 1972.82 373.868  11
   0  14   0 1750.86 356.896   5
   0  14   0 1227.56 564.480   6
   0 -14   0 1724.23 230.058   2
   0 -14  -1 5176.86 563.436  11
   0 -14  -1 4753.37 370.110   2
   0  14   1 4426.68 506.446   5
   0  14   1 5771.76 895.082   6
   0 -14  -2 499.259 283.060  11
   0 -14  -2 314.436 147.807   2
   0  14   2 212.418 355.073   6
   0  14   2 98.2243 198.952   5
   0 -14  -3 3535.18 512.080  11
   0 -14  -3 2690.72 291.542   2
   0  14   3 3560.63 747.034   6
   0  14   3 2823.64 448.203   5
   0 -14  -4 865.415 291.307  11
   0 -14  -4 622.989 161.886   2
   0  14   4 872.071 433.885   6
   0  14   4 499.311 237.553   5
   0 -14  -5 5431.22 696.284  11
   0 -14  -5 5784.55 440.791   2
   0  14   5 5227.80 596.306   5
   0  14   5 5573.75 927.187   6
   0 -14  -6 5301.29 698.627  11
   0 -14  -6 5465.64 437.316   2
   0  14   6 4686.21 835.898   6
   0  14   6 5760.14 634.226   5
   0  14   6 5512.91 587.863   4
   0  14   7 356.816 268.669   5
   0  14   7 803.092 294.551   4
   0 -14  -7 911.544 395.486  11
   0 -14  -7 545.155 163.662   2
   0  14   8 751.237 290.657   5
   0  14   8 980.826 312.595   4
   0 -14  -8 915.992 393.820  11
   0 -14  -8 1138.18 227.847   2
   0  14   9 6373.27 658.874   4
   0  14   9 7314.62 741.873   5
   0 -14  -9 6979.19 889.749  11
   0 -14  -9 8086.72 582.785   2
   0 -14 -10 86.5053 323.058  11
   0  14  10 447.178 313.578   5
   0  14  10 627.591 267.354   4
   0 -14 -11 6908.77 954.030  11
   0  14  11 5398.26 622.436   4
   0  14  11 5832.99 681.040   5
   0 -14 -12 3720.80 717.456  11
   0  14  12 2931.76 485.767   4
   0  14  12 2958.66 510.548   5
   0 -14 -13 27.7312 392.071  11
   0  14  13 78.3141 230.843   5
   0  14  13 121.253 218.298   4
   0 -15   6 448.028 256.901  11
   0  15  -6 277.787 256.285   5
   0  15  -6 719.270 413.912   6
   0 -15   6 301.057 389.903  10
   0 -15   5 1290.06 314.332  11
   0  15  -5 891.753 308.898   5
   0  15  -5 266.550 334.197   6
   0 -15   5 1621.73 595.181  10
   0  15  -4 4398.66 536.767   5
   0  15  -4 4067.76 784.395   6
   0 -15   4 4139.74 510.124  11
   0  15  -3 9031.60 738.015   5
   0  15  -3 8767.50 1075.53   6
   0 -15   3 7888.36 702.865  11
   0 -15   2 4197.06 360.532   2
   0  15  -2 3375.52 730.266   6
   0  15  -2 3864.21 516.141   5
   0 -15   2 3836.04 506.238  11
   0 -15   1 5075.66 394.479   2
   0  15  -1 4852.52 888.392   6
   0  15  -1 5046.03 553.977   5
   0 -15   1 5291.99 574.889  11
   0 -15   0 89.9764 209.283  11
   0  15   0 327.264 406.667   6
   0  15   0 588.550 249.079   5
   0 -15   0 312.063 125.045   2
   0 -15  -1 2725.86 430.544  11
   0  15   1 3003.13 668.878   6
   0  15   1 3339.63 450.241   5
   0 -15  -1 2891.32 301.443   2
   0 -15  -2 4871.52 581.682  11
   0 -15  -2 5347.84 406.799   2
   0  15   2 4210.82 780.329   6
   0  15   2 5356.54 585.674   5
   0  15   3 1408.00 351.840   5
   0 -15  -3 1446.36 374.420  11
   0 -15  -3 1402.90 239.348   2
   0  15   3 999.190 546.894   6
   0  15   4 2677.24 451.784   5
   0 -15  -4 2397.78 446.666  11
   0 -15  -4 2615.84 296.705   2
   0  15   4 2820.95 684.147   6
   0  15   5 193.122 210.333   5
   0 -15  -5 354.968 306.435  11
   0 -15  -5 246.174 140.239   2
   0  15   5-107.671 353.155   6
   0  15   6-75.9955 222.667   5
   0 -15  -6 139.696 240.713  11
   0 -15  -6 46.6256 125.857   2
   0  15   6 99.0114 361.891   6
   0  15   7 5672.91 622.530   4
   0  15   7 5233.42 619.685   5
   0 -15  -7 3824.56 645.524  11
   0 -15  -7 5033.03 442.800   2
   0  15   7 4413.28 865.572   6
   0  15   8 77.0250 231.655   5
   0  15   8 132.072 244.124   4
   0 -15  -8 62.2308 283.990  11
   0 -15  -8 299.034 192.137   2
   0  15   8-145.435 375.628   6
   0 -15  -9 6898.47 554.447   2
   0  15   9 6548.23 737.641   5
   0  15   9 7216.06 711.091   4
   0 -15  -9 7389.97 925.527  11
   0  15  10 2007.25 434.446   4
   0  15  10 1954.24 425.583   5
   0 -15 -10 2130.07 551.910  11
   0  15  11 519.754 331.456   5
   0  15  11 581.856 309.543   4
   0 -15 -11 449.830 420.754  11
   0 -16   4 5635.25 607.955  11
   0  16  -4 5584.38 643.442   5
   0  16  -4 5540.19 928.301   6
   0 -16   3 4482.63 554.162  11
   0  16  -3 4553.53 571.382   5
   0  16  -3 5505.65 892.315   6
   0 -16   2 165.720 208.049  11
   0  16  -2 217.242 234.738   5
   0  16  -2 465.847 458.370   6
   0 -16   1 8835.59 755.187  11
   0  16  -1 8979.54 761.036   5
   0  16  -1 10134.3 1212.22   6
   0 -16   0 616.206 245.075  11
   0  16   0 346.430 247.556   5
   0 -16  -1 1999.03 397.048  11
   0  16   1 1932.80 391.313   5
   0  16   1 2561.09 736.217   6
   0 -16  -2 2997.28 477.321  11
   0  16   2 1641.83 579.537   6
   0  16   2 2145.94 418.100   5
   0  16   3 33.1467 237.547   5
   0 -16  -3 91.7923 239.092  11
   0  16   3 289.861 484.346   6
   0  16   4 1938.46 399.976   5
   0 -16  -4 1297.58 377.532  11
   0  16   5 129.944 214.280   5
   0 -16  -5 45.6943 230.939  11
   0  16   5 497.977 433.640   6
   0  16   6 114.772 242.916   5
   0 -16  -6 343.757 268.758  11
   0  16   6 508.697 529.054   6
   0  16   7 1919.67 434.831   5
   0 -16  -7 2526.90 521.825  11
   0  16   7 1950.19 654.644   6
   0  16   8 1313.90 369.249   4
   0  16   8 644.155 324.936   5
   0 -16  -8 654.730 353.894  11
   0  16   8 1794.33 661.831   6
   0  16   9 670.641 294.880   5
   0  16   9 1006.68 344.399   4
   0 -16  -9 1623.31 494.924  11
   0  16   9 1424.19 610.321   6
   0 -17   1 3349.27 508.430  11
   0  17  -1 2954.98 767.297   6
   0  17  -1 2993.81 486.519   5
   0 -17   0 478.391 239.179  11
   0  17   0 110.760 413.326   6
   0  17   0 1067.58 366.006   5
   0 -17  -1 1322.64 347.171  11
   0  17   1 277.800 429.382   6
   0  17   1 1330.68 352.939   5
   0 -17  -2 2539.62 467.101  11
   0  17   2 2325.61 670.903   6
   0  17   2 2049.48 403.261   5
   0 -17  -3 430.633 277.210  11
   0  17   3 549.401 476.766   6
   0  17   3 424.786 255.934   5
   0  17   4 733.173 309.949   5
   0 -17  -4 519.651 262.888  11
   0  17   4 987.733 506.320   6
   0  17   5 707.612 299.917   5
   0 -17  -5 687.386 336.124  11
   0  17   5 1298.17 561.113   6
   0  17   6-114.740 296.300   5
   0 -17  -6 287.486 335.165  11
   0  17   6-224.788 407.209   6
  -1  17   5-183.112 257.752   5
   1 -17  -5 346.456 286.327  11
  -1  17   5 844.112 552.488   6
   1 -17  -4 1973.09 450.079  11
  -1  17   4 1891.19 666.792   6
  -1  17   4 2059.39 399.421   5
   1 -17  -3 584.141 287.325  11
  -1  17   3 1173.01 330.800   5
  -1  17   3 1289.87 591.973   6
   1 -17  -2 734.170 331.669  11
  -1  17   2 319.875 245.000   5
   1 -17  -1 3245.36 512.046  11
  -1  17   1 2634.42 716.952   6
  -1  17   1 2215.90 410.985   5
   1 -17   0 485.318 271.901  11
  -1  17   0 1420.80 573.026   6
  -1  17   0 851.058 292.982   5
  -1  16   9 2208.06 420.899   5
   1 -16  -9 2950.47 651.815  11
   1 -16  -9 3496.50 428.955   2
  -1  16   9 2348.45 650.201   6
  -1  16   8 1415.56 377.805   5
   1 -16  -8 3107.48 635.444  11
   1 -16  -8 1989.28 346.000   2
  -1  16   8 2088.56 662.766   6
  -1  16   7 320.440 256.638   5
   1 -16  -7-31.0715 290.288  11
   1 -16  -7-32.9884 163.379   2
  -1  16   7-77.1312 406.538   6
  -1  16   6 536.250 241.256   5
   1 -16  -6 1134.10 411.649  11
   1 -16  -6 1242.73 251.663   2
  -1  16   6 1242.89 568.278   6
  -1  16   5 200.647 226.686   5
   1 -16  -5 38.8379 253.012  11
   1 -16  -5 591.542 201.344   2
  -1  16   5-71.3678 382.775   6
  -1  16   4-228.686 263.633   5
   1 -16  -4 51.7073 143.725   2
   1 -16  -4-321.601 310.893  11
   1 -16  -3 2944.11 346.097   2
  -1  16   3 3100.00 737.876   6
  -1  16   3 3036.89 455.163   5
   1 -16  -3 3238.22 530.085  11
   1 -16  -2 90.0760 129.328   2
  -1  16   2 141.502 199.606   5
  -1  16   2-51.6603 412.675   6
   1 -16  -2 200.058 241.457  11
   1 -16  -1 2383.05 312.451   2
  -1  16   1 1914.16 368.243   5
  -1  16   1 2164.25 665.347   6
   1 -16  -1 2687.41 456.135  11
   1 -16   0 8984.28 793.243  11
  -1  16   0 8174.04 1064.92   6
  -1  16   0 7546.79 682.376   5
   1 -16   0 9038.33 576.233   2
   1 -16   1 867.634 301.627  11
  -1  16  -1 232.834 237.318   5
  -1  16  -1 896.108 493.181   6
   1 -16   2 3161.15 477.608  11
  -1  16  -2 2650.28 665.183   6
  -1  16  -2 3440.78 479.571   5
   1 -16   3 1077.81 320.412  11
  -1  16  -3 1414.58 537.634   6
  -1  16  -3 622.657 261.519   5
   1 -16   4 5911.66 638.687  11
  -1  16  -4 5874.06 918.091   6
  -1  16  -4 6833.46 673.718   5
  -1  15  11 4706.98 606.257   4
  -1  15  11 4430.07 608.939   5
   1 -15 -11 4766.58 822.215  11
  -1  15  11 3652.42 792.434   6
  -1  15  10 618.794 291.568   4
  -1  15  10 601.769 304.563   5
   1 -15 -10 1680.05 523.547  11
   1 -15 -10 1389.24 303.060   2
  -1  15  10 1355.92 595.216   6
  -1  15   9 364.398 266.900   5
  -1  15   9-399.510 281.629   4
   1 -15  -9 286.300 351.900  11
   1 -15  -9-100.577 201.717   2
  -1  15   9 623.133 513.504   6
  -1  15   8 4323.72 566.329   5
  -1  15   8 3230.80 492.718   4
   1 -15  -8 3845.20 672.215  11
   1 -15  -8 3718.65 415.430   2
  -1  15   8 4196.56 837.272   6
  -1  15   7 637.595 302.353   5
   1 -15  -7 109.941 296.912  11
   1 -15  -7 432.036 161.957   2
  -1  15   7 559.257 545.330   6
  -1  15   6 1064.02 306.086   5
   1 -15  -6 1535.36 427.259  11
  -1  15   6 1039.69 539.249   6
   1 -15  -6 1286.40 255.818   2
   1 -15  -5 7632.97 824.881  11
   1 -15  -5 8590.21 590.133   2
  -1  15   5 8766.50 742.077   5
  -1  15   5 8282.72 1110.72   6
  -1  15   4-227.654 262.997   5
   1 -15  -4 248.742 143.690   2
  -1  15   4 6.91660 342.742   6
   1 -15  -4-181.181 259.400  11
   1 -15  -3 3908.13 378.799   2
  -1  15   3 3660.46 743.318   6
  -1  15   3 3070.31 433.116   5
   1 -15  -3 4158.50 568.382  11
   1 -15  -2 2461.95 301.030   2
  -1  15   2 3048.26 741.906   6
  -1  15   2 2275.68 390.804   5
   1 -15  -2 3034.31 489.988  11
   1 -15  -1 1273.43 230.248   2
  -1  15   1 241.081 320.159   6
  -1  15   1 649.441 243.022   5
   1 -15  -1 1020.35 321.591  11
   1 -15   0 3168.97 340.661   2
  -1  15   0 4234.85 805.086   6
  -1  15   0 3696.54 459.494   5
   1 -15   0 2788.96 450.735  11
   1 -15   1 6373.40 470.338   2
  -1  15  -1 5314.99 832.702   6
  -1  15  -1 6462.70 607.892   5
   1 -15   1 7357.95 685.514  11
   1 -15   2 567.207 166.709   2
  -1  15  -2 195.030 328.938   6
  -1  15  -2 1044.63 306.649   5
   1 -15   2 652.399 260.933  11
  -1  15  -3 2625.24 675.487   6
  -1  15  -3 2693.94 427.014   5
   1 -15   3 3525.30 481.012  11
  -1  15  -4 1015.89 465.086   6
  -1  15  -4 1154.84 327.571   5
   1 -15   4 1560.60 390.195  11
  -1  15  -5 7372.69 697.562   5
  -1  15  -5 7941.49 1020.68   6
   1 -15   5 6960.84 665.307  11
   1 -15   6 977.487 297.353  11
   1 -15   6 1659.30 620.178  10
  -1  15  -6 1195.87 344.066   5
  -1  15  -6 1171.74 524.045   6
  -1  14  12-102.424 219.547   5
  -1  14  12 140.442 241.274   4
   1 -14 -12 184.208 331.257  11
  -1  14  11 893.428 303.542   4
  -1  14  11 1458.29 397.634   5
   1 -14 -11 681.930 384.049  11
   1 -14 -10 8091.94 628.161   2
  -1  14  10 7599.13 708.922   4
  -1  14  10 6972.98 721.498   5
   1 -14 -10 7646.18 977.522  11
  -1  14   9-0.82795 241.802   5
  -1  14   9-117.743 233.404   4
   1 -14  -9-161.135 285.851  11
   1 -14  -9-149.397 154.092   2
  -1  14   9-450.067 459.375   6
  -1  14   8 8575.75 738.760   4
  -1  14   8 8221.42 742.133   5
   1 -14  -8 7299.10 887.865  11
   1 -14  -8 8421.36 611.261   2
  -1  14   8 6260.30 939.502   6
  -1  14   7 9195.59 747.662   4
  -1  14   7 8479.69 729.206   5
   1 -14  -7 7604.43 873.493  11
   1 -14  -7 8635.13 597.731   2
  -1  14   7 8246.91 1066.77   6
  -1  14   6 835.080 319.345   5
   1 -14  -6 461.909 182.429   2
  -1  14   6 339.045 357.115   6
  -1  14   5 98.0813 194.536   5
   1 -14  -5 133.207 243.421  11
   1 -14  -5 537.880 208.810   2
  -1  14   5-32.8147 398.253   6
  -1  14   4 193.513 208.076   5
   1 -14  -4 129.631 120.527   2
  -1  14   4 192.397 349.823   6
   1 -14  -4 72.7904 228.521  11
   1 -14  -3 6025.88 453.438   2
  -1  14   3 6111.28 578.654   5
  -1  14   3 6545.90 932.743   6
   1 -14  -3 6043.76 654.816  11
   1 -14  -2 10471.0 592.205   2
  -1  14   2 10544.1 1150.30   6
  -1  14   2 10422.0 742.964   5
   1 -14  -2 10763.9 861.358  11
   1 -14  -1 174.918 116.749   2
  -1  14   1 190.048 197.468   5
  -1  14   1 471.101 400.133   6
   1 -14  -1 501.185 261.621  11
   1 -14   0 9856.96 565.220   2
  -1  14   0 11481.5 1213.21   6
  -1  14   0 9683.35 704.473   5
   1 -14   0 8947.47 734.411  11
   1 -14   1 6862.09 471.405   2
  -1  14  -1 7113.39 935.155   6
  -1  14  -1 7292.09 619.364   5
   1 -14   1 7074.83 658.266  11
  -1  14  -2 122.290 203.977   5
  -1  14  -2 452.591 432.322   6
   1 -14   2 202.740 186.771  11
  -1  14  -3 14084.1 1296.54   6
  -1  14  -3 14407.1 894.555   5
   1 -14   3 15082.7 933.170  11
  -1  14  -4 17.8254 322.983   6
   1 -14   4 139.594 190.624  11
  -1  14  -5 1686.46 364.273   5
  -1  14  -5 1404.97 485.863   6
   1 -14   5 1834.76 358.644  11
  -1  14  -6 655.330 250.566   5
  -1  14  -6 542.045 351.812   6
   1 -14   6 505.228 206.073  11
   1 -14   7-373.567 333.161  10
  -1  14  -7-377.395 243.151   5
  -1  14  -7-62.7743 321.680   6
   1 -14   7 252.264 214.815  11
   1 -14   8 1911.70 379.800  11
  -1  14  -8 2935.57 615.900   6
  -1  14  -8 2806.37 465.095   5
   1 -13 -13 572.954 348.689  11
  -1  13  13 788.639 318.183   4
  -1  13  13 511.500 275.424   5
   1 -13 -12 5428.30 842.280  11
  -1  13  12 5368.88 615.124   5
  -1  13  12 5477.53 594.453   4
   1 -13 -11 980.658 382.259  11
  -1  13  11 260.151 228.819   5
  -1  13  11 556.738 255.766   4
   1 -13 -10 4529.83 473.169   2
   1 -13 -10 4654.91 748.165  11
  -1  13  10 3612.17 511.324   5
  -1  13  10 4469.14 524.460   4
   1 -13  -9 4953.38 475.996   2
   1 -13  -9 5788.31 798.155  11
  -1  13   9 4863.50 564.577   5
  -1  13   9 4383.33 527.960   4
   1 -13  -8 1103.37 236.823   2
  -1  13   8 907.757 321.749   5
  -1  13   8 786.955 280.119   4
   1 -13  -7 6695.83 823.560  11
   1 -13  -7 7469.56 542.469   2
  -1  13   7 6266.21 902.175   6
  -1  13   7 7112.44 639.518   4
  -1  13   7 8119.87 704.323   5
   1 -13  -6 9176.89 920.363  11
  -1  13   6 11718.2 822.507   4
  -1  13   6 11366.8 820.793   5
   1 -13  -6 11550.8 660.940   2
  -1  13   6 11848.4 1233.38   6
   1 -13  -5 571.273 302.081  11
  -1  13   5 67.6413 96.4673   9
  -1  13   5 37.2040 202.038   5
   1 -13  -5 226.888 136.577   2
  -1  13   5-188.787 309.784   6
   1 -13  -4 1444.08 367.624  11
  -1  13   4 1124.25 282.194   5
  -1  13   4 1777.81 224.749   9
  -1  13   4 1678.69 521.979   6
   1 -13  -4 1584.89 244.269   2
   1 -13  -3 165.134 137.514   2
  -1  13   3-4.63016 102.062   9
   1 -13  -3 150.948 235.887  11
  -1  13   3 234.661 194.382   5
  -1  13   3 17.8429 119.229   3
  -1  13   3-164.002 339.043   6
   1 -13  -2 3235.19 324.107   2
  -1  13   2 3684.20 317.507   9
  -1  13   2 3326.89 418.765   5
  -1  13   2 3705.27 314.543   3
  -1  13   2 3354.70 648.516   6
   1 -13  -2 3643.28 497.315  11
   1 -13  -1-11.3227 112.516   2
  -1  13   1 42.2981 214.858   5
  -1  13   1-330.023 374.608   6
   1 -13  -1 185.179 207.882  11
   1 -13   0 2975.83 429.731  11
  -1  13   0 3486.11 667.871   6
  -1  13   0 3122.02 414.339   5
   1 -13   0 3313.83 318.251   2
   1 -13   1 28488.1 1291.19  11
  -1  13  -1 29831.7 1843.29   6
  -1  13  -1 29671.7 1248.63   5
   1 -13   1 29130.4 1010.72   2
  -1  13  -2 4260.19 478.919   5
  -1  13  -2 3962.69 697.057   6
   1 -13   2 4246.57 481.242  11
  -1  13  -3 2629.27 365.037   5
  -1  13  -3 3841.37 678.645   6
   1 -13   3 2815.57 402.571  11
  -1  13  -4 10198.0 731.744   5
  -1  13  -4 8462.25 943.747   6
   1 -13   4 10611.8 748.299  11
  -1  13  -5 20.0589 316.932   6
  -1  13  -5 330.303 232.494   5
   1 -13   5 294.464 186.001  11
  -1  13  -6 3170.38 451.298   5
  -1  13  -6 2899.11 608.899   6
   1 -13   6 3191.41 432.432  11
   1 -13   7 2283.07 612.415  10
  -1  13  -7 465.335 349.855   6
  -1  13  -7 986.485 316.232   5
   1 -13   7 1801.12 345.841  11
   1 -13   8 1580.39 525.809  10
  -1  13  -8 1916.27 535.233   6
  -1  13  -8 2626.91 444.295   5
   1 -13   8 2274.95 393.598  11
   1 -13   9 1792.13 577.795  10
  -1  13  -9 1588.95 480.396   6
  -1  13  -9 1849.96 369.892   5
   1 -13   9 2171.00 387.827  11
   1 -13  10 698.764 420.257  10
   1 -13  10 613.367 251.349  11
  -1  13 -10 689.631 277.635   5
  -1  13 -10 462.168 347.273   6
   1 -12 -14 5053.68 550.789   8
   1 -12 -14 5557.86 662.670   1
   1 -12 -14 4010.76 788.829  11
  -1  12  14 5188.17 616.595   5
  -1  12  14 4918.37 564.824   4
   1 -12 -13 1254.01 482.666  11
  -1  12  13 1175.80 348.271   5
  -1  12  13 872.029 278.422   4
   1 -12 -12 3707.65 692.841  11
  -1  12  12 3070.56 445.025   4
  -1  12  12 3887.81 493.759   5
   1 -12 -11 1948.05 521.126  11
  -1  12  11 1022.82 286.263   4
  -1  12  11 1577.90 337.316   5
   1 -12 -10 10129.2 680.605   2
   1 -12 -10 10332.1 1053.29  11
  -1  12  10 9737.31 732.848   4
  -1  12  10 9193.42 738.294   5
   1 -12  -9 10206.5 655.433   2
   1 -12  -9 9500.56 987.564  11
  -1  12   9 9198.15 709.982   4
  -1  12   9 10562.8 801.205   5
   1 -12  -8 1490.17 267.566   2
   1 -12  -8 686.458 375.166  11
  -1  12   8 1093.83 306.713   5
  -1  12   8 628.396 261.413   4
   1 -12  -7 29800.7 1128.89   2
   1 -12  -7 28635.3 1627.67  11
  -1  12   7 29068.7 1279.73   4
  -1  12   7 29397.4 1330.22   5
   1 -12  -6 1832.16 265.663   2
   1 -12  -6 1511.38 401.673  11
  -1  12   6 1514.25 320.618   4
  -1  12   6 1584.64 338.114   5
   1 -12  -5 433.987 241.215  11
   1 -12  -5 389.926 152.572   2
  -1  12   5 411.075 300.513   6
  -1  12   5 269.298 204.508   4
  -1  12   5 672.768 262.452   5
   1 -12  -4 3690.66 540.064  11
   1 -12  -4 4088.42 356.587   2
  -1  12   4 2598.83 578.315   6
  -1  12   4 4256.61 485.104   5
  -1  12   3 566.879 141.503   9
   1 -12  -3 428.487 242.929  11
  -1  12   3 377.012 209.998   5
  -1  12   3 393.367 305.776   6
   1 -12  -3 559.182 150.016   2
   1 -12  -2 5608.15 395.994   2
   1 -12  -2 5158.37 565.810  11
  -1  12   2 5214.86 377.160   3
  -1  12   2 5680.89 830.604   6
  -1  12   2 5163.49 496.320   5
  -1  12   2 5571.68 363.303   9
   1 -12  -1 5849.62 571.930  11
  -1  12   1 5392.73 349.412   3
   1 -12  -1 5620.03 394.094   2
  -1  12   1 6340.34 533.257   5
  -1  12   1 5925.09 834.834   6
  -1  12   1 6319.01 391.173   9
   1 -12   0 1233.83 191.939   2
   1 -12   0 1085.01 266.810  11
  -1  12   0 1407.67 275.403   5
  -1  12   0 1537.22 473.818   6
  -1  12   0 1329.67 168.635   3
   1 -12   1 1865.68 344.275  11
  -1  12  -1 2388.95 333.191   5
  -1  12  -1 1920.94 508.090   6
  -1  12  -1 2063.69 185.793   3
   1 -12   2 11608.2 752.391  11
  -1  12  -2 11803.0 1113.25   6
  -1  12  -2 10391.0 694.477   5
  -1  12  -2 9972.13 396.051   3
  -1  12  -3 7006.10 832.422   6
  -1  12  -3 6768.99 566.406   5
   1 -12   3 7046.19 586.487  11
  -1  12  -4 6331.44 546.520   5
  -1  12  -4 5828.16 779.724   6
   1 -12   4 6946.16 575.825  11
  -1  12  -5 311.936 213.414   5
  -1  12  -5-115.732 335.392   6
   1 -12   5 508.840 230.785  11
  -1  12  -6 1577.48 463.102   6
  -1  12  -6 1545.29 307.820   5
   1 -12   6 1188.99 274.381  11
   1 -12   7 321.824 317.382  10
  -1  12  -7 1134.01 299.375   5
  -1  12  -7 1063.91 390.764   6
   1 -12   7 1125.53 269.178  11
   1 -12   8-433.495 461.237  10
  -1  12  -8 3.50430 201.984   5
  -1  12  -8-73.4840 341.743   6
   1 -12   8 77.7701 174.708  11
   1 -12   9 6543.37 1000.61  10
  -1  12  -9 6293.30 654.934   5
  -1  12  -9 7064.58 836.295   6
   1 -12   9 6108.90 594.545  11
   1 -12  10 1344.78 482.949  10
   1 -12  10 1530.89 337.953  11
  -1  12 -10 1739.82 485.330   6
  -1  12 -10 945.770 314.500   5
   1 -12  11 1111.06 486.143  10
  -1  12 -11 845.488 315.328   9
   1 -12  11 1505.64 329.687  11
  -1  12 -11 1474.42 370.364   5
  -1  12 -11 460.481 379.037   6
   1 -11 -15 2485.47 383.347   8
  -1  11  15 2555.73 419.716   4
  -1  11  15 3016.66 567.493   7
   1 -11 -15 3149.93 522.377   1
   1 -11 -14 2754.48 398.463   8
  -1  11  14 3308.73 565.836   7
  -1  11  14 2825.75 415.453   4
   1 -11 -14 3727.44 543.253   1
  -1  11  13 2600.38 394.836   4
  -1  11  13 2887.38 464.961   5
   1 -11 -13 1988.71 392.422   1
   1 -11 -13 2253.58 564.828  11
  -1  11  12 8200.60 659.634   4
  -1  11  12 8303.18 701.837   5
   1 -11 -12 9657.01 1056.40  11
   1 -11 -12 8776.76 456.007   9
  -1  11  11 8570.45 696.734   5
  -1  11  11 7791.03 634.881   4
   1 -11 -11 7122.59 905.745  11
   1 -11 -11 8702.60 434.864   9
  -1  11  10 2827.95 426.550   5
  -1  11  10 2505.84 397.332   4
   1 -11 -10 2620.44 585.068  11
   1 -11 -10 1546.20 290.491   2
   1 -11 -10 1634.90 194.761   9
   1 -11  -9 23232.6 1021.45   2
  -1  11   9 22887.0 1127.96   5
  -1  11   9 22459.8 1081.62   4
   1 -11  -9 21764.3 1451.42  11
   1 -11  -8 862.246 208.239   2
  -1  11   8 961.669 258.030   4
  -1  11   8 863.792 266.531   5
   1 -11  -8 694.958 390.355  11
   1 -11  -7 273.785 154.060   2
  -1  11   7 399.109 255.804   5
  -1  11   7 263.225 184.871   4
   1 -11  -7 639.008 342.533  11
   1 -11  -6 13189.9 672.964   2
  -1  11   6 13120.5 817.527   5
  -1  11   6 12311.2 773.269   4
   1 -11  -6 12811.0 1014.86  11
   1 -11  -5 820.310 177.417   2
  -1  11   5 721.023 230.297   4
  -1  11   5 644.724 249.895   5
   1 -11  -5 515.819 285.057  11
  -1  11   4 8808.93 633.909   4
  -1  11   4 8932.68 643.182   5
   1 -11  -4 8605.73 779.513  11
   1 -11  -4 8596.51 504.567   2
  -1  11   4 8080.03 913.247   6
  -1  11   3 377.651 216.835   5
   1 -11  -3 235.827 197.849  11
  -1  11   3 517.216 362.250   6
   1 -11  -3 482.952 150.295   2
   1 -11  -2 1100.52 184.091   2
   1 -11  -2 1234.90 293.862  11
   1 -11  -2 1045.44 268.956   5
  -1  11   2 1267.63 264.314   5
  -1  11   2 840.734 167.548   3
  -1  11   2 636.612 400.359   6
   1 -11  -1 5.05332 99.1444   2
   1 -11  -1-43.6211 177.449  11
  -1  11   1 252.319 199.726   5
  -1  11   1 64.2702 95.4654   3
  -1  11   1-29.0630 312.924   6
  -1  11   1 133.812 100.392   9
   1 -11   0 17457.7 926.458  11
  -1  11   0 16590.0 837.593   5
  -1  11   0 15276.9 1256.20   6
  -1  11   0 16251.3 588.540   3
   1 -11   0 16198.5 667.213   2
   1 -11   1 1081.23 264.662  11
  -1  11  -1 1669.21 290.718   5
  -1  11  -1 1112.90 407.509   6
  -1  11  -1 1249.25 147.888   3
   1 -11   2 276.993 177.368  11
  -1  11  -2 466.641 190.158   5
  -1  11  -2 318.258 290.128   6
  -1  11  -2 384.394 89.9007   3
   1 -11   3 2896.31 378.226  11
  -1  11  -3 3693.80 623.652   6
  -1  11  -3 3764.29 399.406   5
   1 -11   4 20439.3 969.372  11
  -1  11  -4 20339.2 960.983   5
  -1  11  -4 18392.9 1274.44   6
   1 -11   5 101.374 157.146  11
  -1  11  -5 75.6137 190.085   5
  -1  11  -5 393.546 360.675   6
   1 -11   6 1492.74 294.497  11
  -1  11  -6 1830.08 326.154   5
  -1  11  -6 1233.10 392.444   6
   1 -11   7 890.483 239.809  11
  -1  11  -7 1086.47 374.578   6
  -1  11  -7 1677.20 342.573   5
   1 -11   7 1480.81 487.827  10
   1 -11   8 191.030 156.247  11
   1 -11   8 137.962 136.966   3
  -1  11  -8-149.931 338.012   6
  -1  11  -8 222.580 196.403   5
   1 -11   8 306.120 310.447  10
   1 -11   9 2689.79 398.307  11
   1 -11   9 2434.71 318.006   3
   1 -11   9 2078.33 534.577  10
  -1  11  -9 2429.68 507.567   6
  -1  11  -9 2610.10 403.334   5
   1 -11  10 8270.47 1036.68  10
   1 -11  10 8336.39 688.483  11
  -1  11 -10 6746.20 784.271   6
  -1  11 -10 8444.96 737.337   5
   1 -11  11-78.6409 310.562  10
   1 -11  11 540.118 266.955  11
  -1  11 -11 270.347 235.417   5
  -1  11 -11 203.579 256.871   6
  -1  11 -11-199.975 302.211   9
  -1  11 -12 3050.66 577.374   9
   1 -11  12 2178.27 631.210  10
  -1  11 -12 1983.96 509.489   6
  -1  10  16 142.748 182.539   4
  -1  10  16 624.615 319.818   7
   1 -10 -16 624.243 307.514   1
  -1  10  15 2997.22 422.756   4
   1 -10 -15 2921.20 389.937   8
  -1  10  15 2687.43 506.830   7
   1 -10 -15 2127.74 409.201   1
   1 -10 -14 10388.5 558.226   9
  -1  10  14 8189.94 659.771   4
   1 -10 -14 9647.45 677.001   8
  -1  10  14 9257.65 844.039   7
   1 -10 -14 10404.7 874.084   1
   1 -10 -13 10501.9 846.886   1
   1 -10 -13 9927.96 523.607   9
  -1  10  13 10159.6 714.447   4
   1 -10 -12 397.558 125.956   9
  -1  10  12 301.379 200.446   4
   1 -10 -11 34926.9 1032.01   9
  -1  10  11 35156.9 1370.21   4
  -1  10  11 38140.0 1487.51   5
   1 -10 -10 6761.60 371.032   9
   1 -10 -10 7502.88 559.872   2
   1 -10 -10 7093.41 831.059  11
  -1  10  10 7063.15 595.884   5
  -1  10  10 7515.80 585.658   4
   1 -10  -9 726.473 130.701   9
  -1  10   9 698.632 261.261   5
  -1  10   9 273.981 171.101   4
   1 -10  -9 796.879 324.968  11
   1 -10  -9 700.475 211.952   2
  -1  10   8 6992.75 567.959   5
  -1  10   8 7079.06 555.083   4
   1 -10  -8 6808.73 498.633   2
   1 -10  -8 6120.10 737.548  11
  -1  10   7 8058.37 586.607   4
  -1  10   7 8223.16 609.608   5
   1 -10  -7 7762.96 511.289   2
   1 -10  -7 7089.25 762.523  11
  -1  10   7 8134.34 437.975   9
  -1  10   6 5221.64 490.810   5
  -1  10   6 4810.33 460.752   4
   1 -10  -6 4877.64 393.561   2
   1 -10  -6 4498.45 590.393  11
  -1  10   6 4578.51 310.591   9
  -1  10   5 6715.35 534.049   4
  -1  10   5 6227.65 531.800   5
  -1  10   5 5461.74 332.340   9
   1 -10  -5 6760.14 442.109   2
   1 -10  -5 5795.45 648.535  11
  -1  10   4 6729.35 535.014   4
  -1  10   4 6310.00 528.354   5
   1 -10  -4 7490.51 708.325  11
   1 -10  -4 6969.22 434.962   2
  -1  10   4 7445.70 379.388   9
  -1  10   3 1329.30 263.476   5
  -1  10   3 1462.05 169.200   9
   1 -10  -3 1628.97 338.000  11
  -1  10   3 1433.96 435.635   6
   1 -10  -2 5082.93 530.141  11
  -1  10   2 4962.01 453.955   5
  -1  10   2 4546.74 681.685   6
   1 -10  -2 6002.92 495.792   5
   1 -10  -1 13047.0 825.116  11
  -1  10   1 13609.8 562.363   3
  -1  10   1 14628.1 1151.21   6
  -1  10   1 14508.6 760.285   5
   1 -10  -1 14219.0 784.059   5
   1 -10   0 15282.0 853.340  11
  -1  10   0 17319.6 593.418   3
  -1  10   0 18269.1 1265.54   6
  -1  10   0 16803.8 818.575   5
   1 -10   0 18088.6 923.335   5
   1 -10   1 4008.56 423.574  11
  -1  10  -1 4211.97 252.270   3
  -1  10  -1 4830.80 428.002   5
  -1  10  -1 4498.65 668.138   6
   1 -10   1 3870.56 442.487   5
   1 -10   2 58393.2 1778.24  11
  -1  10  -2 58305.4 1713.92   5
  -1  10  -2 61323.5 2361.37   6
  -1  10  -2 56081.2 1276.53   3
   1 -10   3 2852.77 353.535  11
  -1  10  -3 2724.95 548.494   6
  -1  10  -3 3315.40 368.288   5
  -1  10  -3 2855.49 195.463   3
  -1  10  -4 389.839 198.162   5
  -1  10  -4 367.536 288.547   6
   1 -10   4 91.3104 143.101  11
  -1  10  -5 11820.4 719.291   5
  -1  10  -5 11455.4 961.843   6
   1 -10   5 12460.4 722.157  11
   1 -10   6 746.158 207.590  11
   1 -10   6 205.088 123.220   3
  -1  10  -6 78.6791 228.302   6
  -1  10  -6 504.442 191.583   5
   1 -10   7 893.556 226.987  11
   1 -10   7 710.470 196.338   3
  -1  10  -7 1180.52 280.000   5
  -1  10  -7 864.326 317.090   6
   1 -10   7 1289.54 434.934  10
   1 -10   8 2290.96 328.031  11
   1 -10   8 1949.48 263.010   3
  -1  10  -8 1569.60 391.223   6
  -1  10  -8 1411.46 297.565   5
   1 -10   8 2296.68 576.814  10
   1 -10   9 6036.05 546.254  11
   1 -10   9 6904.06 498.874   3
  -1  10  -9 6997.72 623.720   5
  -1  10  -9 5712.62 692.107   6
   1 -10   9 6507.20 875.434  10
   1 -10  10 3337.07 423.953  11
   1 -10  10 3698.65 675.873  10
   1 -10  10 3352.53 370.018   3
  -1  10 -10 4190.32 500.047   5
  -1  10 -10 3144.13 544.749   6
   1 -10  11 2881.44 430.065  11
   1 -10  11 2985.87 641.814  10
  -1  10 -11 2360.14 417.356   5
  -1  10 -11 2309.88 475.473   6
   1 -10  11 1911.86 301.554   3
  -1  10 -11 2723.37 494.980   9
  -1  10 -12 4870.48 671.704   9
  -1  10 -12 3396.09 591.997   6
   1 -10  12 5032.87 816.299  10
  -1  10 -13 2000.46 482.222   9
   1 -10  13 1232.21 446.313  10
  -1  10 -13 1785.44 429.279   6
  -1   9  16 6000.44 568.111   4
  -1   9  16 5841.42 732.584   7
   1  -9 -16 6916.84 751.658   1
  -1   9  15 212.643 179.891   4
  -1   9  15-141.631 303.889   7
   1  -9 -15 240.617 217.451   1
   1  -9 -15 218.728 164.355   9
   1  -9 -15 215.340 187.796   8
  -1   9  14 1883.80 349.000   4
   1  -9 -14 2010.94 297.333   8
   1  -9 -14 2609.40 293.597   9
  -1   9  14 1776.96 413.025   7
   1  -9 -14 2377.95 430.488   1
   1  -9 -13 4250.89 347.107   9
  -1   9  13 3746.79 413.609   4
  -1   9  13 3790.24 505.809   7
   1  -9 -13 4247.02 423.085   8
   1  -9 -13 4040.75 520.418   1
   1  -9 -12-122.803 116.640   9
   1  -9 -12 94.1180 190.788   1
  -1   9  12 82.9012 173.419   4
   1  -9 -11 2459.91 245.468   9
  -1   9  11 2017.58 321.778   4
  -1   9  10 13626.5 757.725   4
   1  -9 -10 12679.3 536.835   9
   1  -9 -10 14744.5 778.956   2
  -1   9   9 5396.44 478.385   4
  -1   9   9 5454.27 496.758   5
   1  -9  -9 7014.97 510.559   2
   1  -9  -9 6452.71 343.792   9
   1  -9  -8 21637.2 672.158   9
  -1   9   8 22337.9 991.744   5
  -1   9   8 21720.9 957.709   4
  -1   9   8 21538.6 785.771   9
   1  -9  -8 21853.5 1331.74  11
   1  -9  -8 22550.2 925.023   2
   1  -9  -7 19392.0 952.700  10
   1  -9  -7 17764.7 1153.20  11
   1  -9  -7 16468.2 558.166   9
  -1   9   7 17534.9 664.707   9
  -1   9   7 18628.5 880.232   5
  -1   9   7 17226.5 830.193   4
  -1   9   7 18025.6 752.354   2
   1  -9  -7 19087.9 804.393   2
   1  -9  -6 23900.0 1314.58  11
  -1   9   6 24649.4 777.582   9
  -1   9   6 22271.1 992.795   5
  -1   9   6 23766.1 993.204   4
   1  -9  -6 23012.6 928.859   4
  -1   9   6 24527.7 866.536   2
   1  -9  -6 23729.8 900.072   2
  -1   9   5 18748.8 639.552   9
   1  -9  -5 18071.1 1110.94  11
  -1   9   5 18954.7 864.494   4
   1  -9  -5 19439.7 825.703   4
  -1   9   5 18824.1 886.331   5
   1  -9  -4 3994.50 524.443  11
  -1   9   4 3885.16 403.234   5
   1  -9  -4 4115.12 375.734   4
  -1   9   4 4147.94 397.694   4
  -1   9   4 3672.25 251.963   9
   1  -9  -3 1619.64 342.975  11
   1  -9  -3 1090.51 213.202   4
  -1   9   3 1347.95 243.403   5
  -1   9   3 934.417 228.958   4
  -1   9   3 1808.91 174.516   9
   1  -9  -2 4287.93 393.282   5
   1  -9  -2 4118.07 377.149   4
  -1   9   2 3701.34 249.159   9
   1  -9  -2 3979.69 453.677  11
  -1   9   2 3952.50 537.104  11
  -1   9   2 3677.67 375.669   5
  -1   9   2 4022.51 601.798   6
   1  -9  -1 2043.80 325.157  11
  -1   9   1 2263.55 400.535  11
   1  -9  -1 1527.33 274.670   5
  -1   9   1 1850.37 267.840   5
   1  -9  -1 2084.11 283.858   4
  -1   9   1 2043.61 189.271   9
  -1   9   1 1722.47 187.088   3
  -1   9   1 1221.17 375.525   6
   1  -9   0 60318.5 1870.80  11
  -1   9   0 66404.0 2242.55  11
  -1   9   0 59708.4 1424.48   3
  -1   9   0 64194.4 2416.31   6
  -1   9   0 62840.3 1750.93   5
   1  -9   0 64341.5 1879.23   5
   1  -9   0 64965.2 1812.09   4
   1  -9   1 494.223 160.484  11
  -1   9  -1 403.371 218.536  11
  -1   9  -1 540.628 99.8639   3
  -1   9  -1 369.295 163.226   5
  -1   9  -1 598.069 303.919   6
   1  -9   1 514.582 194.360   5
   1  -9   2 6616.01 501.019  11
  -1   9  -2 6759.22 295.079   3
  -1   9  -2 7805.23 782.235   6
  -1   9  -2 7381.41 491.173   5
   1  -9   2 6229.21 533.947   5
   1  -9   3 33733.4 1196.57  11
  -1   9  -3 32016.1 817.658   3
  -1   9  -3 33502.4 1605.00   6
  -1   9  -3 33799.1 1162.38   5
   1  -9   3 34650.2 1351.05   5
  -1   9  -4 7953.38 759.863   6
  -1   9  -4 9333.85 581.028   5
   1  -9   4 8861.35 575.690  11
   1  -9   5 8236.89 559.156  11
  -1   9  -5 9943.26 611.039   5
  -1   9  -5 10298.3 860.603   6
   1  -9   5 8580.05 455.621   3
   1  -9   6 8883.29 593.596  11
   1  -9   6 8675.43 472.618   3
  -1   9  -6 7590.36 750.771   6
  -1   9  -6 8156.85 579.508   5
   1  -9   7 5657.79 481.666  11
   1  -9   7 4946.22 374.628   3
  -1   9  -7 5875.29 520.396   5
  -1   9  -7 5923.03 642.639   6
   1  -9   8 1644.44 283.056  11
   1  -9   8 1881.69 250.114   3
  -1   9  -8 2283.45 434.255   6
  -1   9  -8 1655.70 300.856   5
   1  -9   8 1665.79 442.721  10
   1  -9   9 150.014 170.264  11
   1  -9   9 276.837 150.443   3
  -1   9  -9 339.702 215.726   5
  -1   9  -9 457.208 286.569   6
   1  -9   9 775.730 393.535  10
   1  -9  10 7173.12 592.357  11
   1  -9  10 6908.64 863.254  10
   1  -9  10 8010.27 549.982   3
  -1   9 -10 7707.57 649.172   5
  -1   9 -10 7992.24 770.957   6
   1  -9  11 424.864 224.189  11
   1  -9  11 570.523 354.502  10
  -1   9 -11 413.532 284.376   6
   1  -9  11 235.664 170.723   3
  -1   9 -11 689.878 252.719   9
   1  -9  12 1572.18 482.626  10
  -1   9 -12 1056.32 330.120   6
   1  -9  12 1306.15 288.801   3
  -1   9 -12 1538.51 426.567   9
   1  -9  13 5500.83 811.461  10
  -1   9 -13 5738.46 682.185   6
   1  -9  13 5511.65 536.057   3
  -1   9 -13 6748.99 768.007   9
  -1   9 -14-167.485 280.917   9
   1  -9  14 77.7861 350.734  10
  -1   9 -14 276.135 272.059   6
  -1   8  17 232.535 272.439   7
  -1   8  17-24.8104 207.849   4
  -1   8  16 1579.70 295.518   4
  -1   8  16 2008.97 470.917   7
   1  -8 -16 1343.43 350.683   1
   1  -8 -16 1330.46 259.862   9
  -1   8  15 8741.75 639.815   4
  -1   8  15 9548.62 853.538   7
   1  -8 -15 10071.2 865.845   1
   1  -8 -15 9022.71 580.811   9
   1  -8 -15 8174.59 569.461   8
  -1   8  14 305.315 183.184   4
   1  -8 -14 61.1806 121.454   9
   1  -8 -14 247.843 196.832   8
  -1   8  14 305.147 238.264   7
   1  -8 -14 103.948 180.107   1
   1  -8 -13 4516.82 378.696   9
  -1   8  13 3948.77 408.872   4
  -1   8  13 4043.40 527.654   7
   1  -8 -13 4115.06 515.719   1
   1  -8 -13 4699.61 423.554   8
  -1   8  12 1835.36 281.323   4
   1  -8 -12 1747.08 227.358   9
  -1   8  12 2111.87 397.581   7
  -1   8  12 1680.83 269.906   6
   1  -8 -12 1483.91 331.711   1
  -1   8  11 4039.36 368.457   9
  -1   8  11 2857.08 350.055   4
   1  -8 -11 3847.60 307.537   9
   1  -8 -11 3973.80 475.694   1
   1  -8 -10 7991.85 423.938   9
  -1   8  10 7716.08 533.430   4
  -1   8   9 1479.02 248.674   4
   1  -8  -9 1196.18 243.607   2
   1  -8  -9 1031.63 152.815   9
   1  -8  -9 1401.95 282.374  10
   1  -8  -8 73901.7 1674.45   9
  -1   8   8 72344.3 1992.62   4
   1  -8  -8 78906.2 2002.60   4
  -1   8   8 75274.6 1831.26   9
   1  -8  -8 79175.9 2217.13  10
   1  -8  -8 79168.6 2020.18   2
   1  -8  -7 9631.71 825.550  11
   1  -8  -7 8893.63 610.378  10
   1  -8  -7 8405.73 366.490   9
  -1   8   7 9814.86 591.968   5
   1  -8  -7 10489.2 561.047   4
  -1   8   7 9970.15 581.042   4
  -1   8   7 9403.81 453.011   9
  -1   8   7 8972.66 508.472   2
   1  -8  -7 9214.12 537.488   2
   1  -8  -6 6669.97 658.405  11
   1  -8  -6 6926.25 311.059   9
  -1   8   6 7392.42 369.032   9
  -1   8   6 6242.30 458.453   4
  -1   8   6 6468.86 472.824   5
   1  -8  -6 7372.39 462.288   4
  -1   8   6 6933.94 418.206   2
   1  -8  -6 6566.97 432.407   2
  -1   8   5 20985.7 892.711   5
   1  -8  -5 23272.5 869.880   4
  -1   8   5 20927.5 872.394   4
  -1   8   5 23145.1 785.766   2
   1  -8  -5 21042.3 1152.33  11
  -1   8   5 22302.1 686.881   9
  -1   8   4 448.927 99.4699   9
   1  -8  -4 933.882 189.369   4
  -1   8   4 658.951 196.327   5
  -1   8   4 296.431 146.544   4
   1  -8  -4 264.657 228.667  11
   1  -8  -3 3218.41 313.098   4
  -1   8   3 2944.73 318.791   4
  -1   8   3 2729.70 321.660   5
  -1   8   3 3214.95 212.087   9
   1  -8  -3 2367.61 370.634  11
   1  -8  -2 13753.6 822.757  11
  -1   8   2 14736.2 939.683  11
  -1   8   2 14482.4 702.221   4
   1  -8  -2 14452.2 674.788   4
   1  -8  -2 14978.4 699.615   5
  -1   8   2 14544.5 492.834   9
   1  -8  -2 13985.6 557.419   2
  -1   8   2 13581.0 1005.56   6
  -1   8   2 14891.0 716.606   5
   1  -8  -1 2407.84 344.854  11
  -1   8   1 2596.62 409.297  11
   1  -8  -1 2678.44 228.544   2
  -1   8   1 2639.67 303.123   5
  -1   8   1 3008.52 490.133   6
   1  -8  -1 2571.90 306.827   5
   1  -8  -1 2543.40 306.681   4
  -1   8   0 9987.99 756.548  11
   1  -8   0 8817.01 593.006  11
  -1   8   0 10590.3 413.123   3
  -1   8   0 10566.5 573.950   5
  -1   8   0 13024.3 954.605   6
   1  -8   0 11161.7 602.582   4
   1  -8   0 11603.3 640.988   5
   1  -8   1 33965.5 1197.72  11
  -1   8  -1 38148.2 1490.20  11
  -1   8  -1 33526.4 842.791   3
  -1   8  -1 34402.3 1124.49   5
  -1   8  -1 36058.9 1618.54   6
   1  -8   1 35368.3 1254.44   5
   1  -8   1 34163.5 1168.23   4
  -1   8  -2 2335.30 336.502  11
   1  -8   2 2254.00 289.777  11
  -1   8  -2 2385.21 162.594   3
  -1   8  -2 2216.98 274.434   5
  -1   8  -2 2988.18 474.889   6
   1  -8   2 2125.95 317.221   5
   1  -8   2 2159.32 280.931   4
  -1   8  -3 24868.7 1141.41  11
   1  -8   3 24075.1 945.043  11
  -1   8  -3 23504.6 639.108   3
   1  -8   3 25170.8 1056.82   5
  -1   8  -3 25708.0 937.382   5
  -1   8  -3 23693.1 1263.75   6
   1  -8   3 25208.6 988.498   4
   1  -8   4 2568.29 228.267   3
  -1   8  -4 2186.67 283.625   5
   1  -8   4 3034.06 379.469   5
  -1   8  -4 2032.17 411.346   6
   1  -8   4 2613.43 299.390  11
   1  -8   5 45781.6 1243.57   3
  -1   8  -5 49027.3 1482.84   5
  -1   8  -5 49414.1 1864.65   6
   1  -8   5 48711.3 1474.15  11
   1  -8   6 102.631 104.750   3
  -1   8  -6 443.552 186.206   5
  -1   8  -6 516.531 253.536   6
   1  -8   6 135.585 122.130  11
   1  -8   7 730.701 337.961  10
   1  -8   7 1030.24 192.651   3
  -1   8  -7 638.958 295.243   6
  -1   8  -7 306.105 181.590   5
   1  -8   7 791.178 207.728  11
   1  -8   8 12958.4 1118.51  10
   1  -8   8 14579.4 666.634   3
  -1   8  -8 15105.7 823.609   5
  -1   8  -8 14785.6 977.021   6
   1  -8   8 15417.5 792.387  11
   1  -8   9 1432.83 383.625  10
   1  -8   9 901.897 209.297   3
  -1   8  -9 997.619 312.846   6
  -1   8  -9 1773.93 308.108   5
   1  -8   9 1443.70 261.015  11
   1  -8  10 2322.85 515.379  10
   1  -8  10 1330.21 267.457  11
  -1   8 -10 1651.11 302.451   5
  -1   8 -10 1582.04 366.818   6
   1  -8  10 1544.07 253.007   3
  -1   8 -11 11541.6 899.159   9
   1  -8  11 11540.2 1081.86  10
  -1   8 -11 12627.0 928.855   6
   1  -8  11 11339.1 673.711   3
  -1   8 -12 1367.18 377.029   9
   1  -8  12 936.667 413.767  10
  -1   8 -12 955.669 310.991   6
   1  -8  12 1370.90 266.150   3
  -1   8 -13 18.1376 234.009   9
   1  -8  13 938.767 442.843  10
  -1   8 -13 435.844 272.161   6
   1  -8  13 351.722 202.558   3
  -1   8 -14 4137.23 609.999   9
  -1   8 -14 4416.52 597.971   6
   1  -8  14 4688.02 501.851   3
   1  -8  14 4407.28 724.395  10
  -1   8 -15 522.526 299.187   6
   1  -8  15 502.357 267.345   3
  -1   7  17 5455.34 528.433   4
  -1   7  17 4978.65 660.140   7
   1  -7 -17 5155.65 668.815   1
   1  -7 -17 4914.44 498.700   9
  -1   7  16 1043.44 261.516   4
  -1   7  16 759.722 293.316   7
   1  -7 -16 1295.92 353.073   1
   1  -7 -16 1378.48 272.297   9
  -1   7  15 1753.31 291.941   4
  -1   7  15 1959.15 393.846   7
   1  -7 -15 2353.07 442.821   1
   1  -7 -15 2334.76 285.978   8
   1  -7 -15 2995.24 360.045   9
  -1   7  14 1204.38 259.240   4
  -1   7  14 974.218 325.393   7
   1  -7 -14 1002.30 310.272   1
   1  -7 -14 1284.87 230.201   9
   1  -7 -14 1225.54 235.552   8
  -1   7  13 1272.53 251.350   4
  -1   7  13 1828.25 377.581   7
   1  -7 -13 1653.06 374.184   1
   1  -7 -13 1370.06 237.216   8
   1  -7 -13 1996.26 270.007   9
  -1   7  12 4639.43 425.141   4
  -1   7  12 4889.31 538.900   7
  -1   7  12 4894.48 404.074   6
   1  -7 -12 4889.87 532.437   1
   1  -7 -12 4993.30 404.495   8
   1  -7 -12 4989.82 388.475   9
  -1   7  11 924.066 201.972   4
   1  -7 -11 1140.83 185.609   9
  -1   7  11 942.609 204.787   6
  -1   7  11 957.818 272.665   7
   1  -7 -11 700.705 229.447   1
   1  -7 -10 11176.4 614.794   4
   1  -7 -10 12175.1 540.897   9
   1  -7 -10 11970.3 757.721  10
   1  -7  -9 12182.4 520.320   9
   1  -7  -9 12375.3 745.796  10
  -1   7   9 12405.8 636.284   4
   1  -7  -9 13804.5 656.563   4
   1  -7  -9 13460.8 689.934   2
   1  -7  -8 2707.68 330.998  10
   1  -7  -8 2253.16 202.978   9
  -1   7   8 2081.51 264.015   4
  -1   7   8 2308.39 234.289   9
   1  -7  -8 2795.60 290.339   4
  -1   7   8 2534.96 281.649   2
   1  -7  -8 2543.00 295.354   2
  -1   7   7 51742.9 1305.27   9
  -1   7   7 48662.6 1428.79   4
   1  -7  -7 52158.6 1436.88   4
   1  -7  -7 48765.1 1182.70   9
   1  -7  -7 51776.9 1445.90   2
  -1   7   7 50587.2 1406.11   2
   1  -7  -6 396.850 232.011  11
   1  -7  -6 44.4073 58.9619   9
  -1   7   6 175.480 126.736   4
  -1   7   6 152.910 145.121   5
  -1   7   6 251.542 98.6766   9
   1  -7  -6 295.605 128.889   4
  -1   7   6 313.164 122.003   2
   1  -7  -5 8820.36 334.366   9
  -1   7   5 9256.16 520.306   5
  -1   7   5 8894.03 507.384   4
   1  -7  -5 10010.4 504.662   4
  -1   7   5 9255.65 451.227   2
  -1   7   5 8835.17 379.680   9
   1  -7  -5 7460.29 664.349  11
  -1   7   4 26750.9 737.031   9
  -1   7   4 27978.3 978.694   5
  -1   7   4 27715.2 966.300   4
   1  -7  -4 29804.9 949.078   4
   1  -7  -4 26405.8 1227.19  11
  -1   7   3 670.579 170.419   4
  -1   7   3 864.585 192.238   5
   1  -7  -3 739.359 153.163   4
   1  -7  -3 917.441 149.979   2
   1  -7  -3 868.842 256.517  11
  -1   7   3 1184.46 126.649   9
   1  -7  -2 67928.3 1732.86   5
  -1   7   2 67160.8 1775.78   5
   1  -7  -2 69607.3 1739.85   4
  -1   7   2 68153.2 1760.65   4
   1  -7  -2 65021.8 1995.48  11
   1  -7  -2 65650.5 1561.54   2
  -1   7   2 69931.4 1458.94   9
   1  -7  -1 3544.66 384.482  11
   1  -7  -1 3282.34 232.108   2
  -1   7   1 2751.40 286.153   5
  -1   7   1 3154.17 460.389   6
   1  -7  -1 3192.26 298.370   4
   1  -7  -1 3258.34 313.167   5
   1  -7   0 35079.3 1211.19  11
  -1   7   0 33745.3 858.374   3
  -1   7   0 35233.0 1536.86   6
  -1   7   0 34454.1 1077.91   5
   1  -7   0 35549.1 1167.80   5
  -1   7  -1 40476.0 933.990   3
  -1   7  -1 43968.2 1723.08   6
  -1   7  -1 42822.7 1217.90   5
   1  -7   1 40829.7 1307.07   5
   1  -7   2 10849.1 574.778  11
  -1   7  -2 9365.80 751.386   6
   1  -7   2 11150.8 624.066   5
  -1   7  -2 9214.13 502.268   5
  -1   7  -2 10109.2 341.732   3
  -1   7  -3 20329.6 934.557  11
   1  -7   3 20845.6 815.096  11
  -1   7  -3 20403.7 778.228   5
   1  -7   3 19861.1 861.924   5
  -1   7  -3 21900.4 1116.80   6
  -1   7  -3 19766.9 542.696   3
   1  -7   3 17724.8 596.815   3
  -1   7  -4 16011.1 810.713  11
   1  -7   4 16153.5 708.650  11
   1  -7   4 14448.0 756.649   5
  -1   7  -4 15315.5 685.344   5
  -1   7  -4 16409.0 954.784   6
   1  -7   4 16253.3 566.331   3
   1  -7   5 5807.66 416.005  11
  -1   7  -5 5891.93 487.747  11
   1  -7   5 5178.41 646.612   6
  -1   7  -5 5090.51 544.232   6
  -1   7  -5 5083.60 403.496   5
   1  -7   5 4725.76 416.682   5
   1  -7   5 5248.58 314.878   3
   1  -7   6 20140.9 830.826  11
   1  -7   6 19329.9 700.112   3
  -1   7  -6 20371.1 854.835   5
  -1   7  -6 21736.7 1098.80   6
   1  -7   7 620.926 172.494  11
   1  -7   7 187.124 108.096   3
  -1   7  -7 251.374 189.337   6
  -1   7  -7 696.004 195.634   5
   1  -7   7 607.571 286.843  10
   1  -7   8 1509.74 245.633  11
  -1   7  -8 1376.77 309.951   6
  -1   7  -8 1908.29 297.496   5
   1  -7   8 1545.76 226.307   3
   1  -7   8 1460.35 376.802  10
   1  -7   9 5605.55 416.779   3
   1  -7   9 7070.53 539.134  11
   1  -7   9 6301.41 464.628   8
  -1   7  -9 6881.29 641.505   6
  -1   7  -9 6443.13 548.017   5
   1  -7   9 5966.41 723.078  10
   1  -7  10-96.5107 148.573   3
   1  -7  10-74.2742 287.814  10
   1  -7  10 129.343 181.724  11
   1  -7  10-156.055 144.209   8
  -1   7 -10 50.6704 147.974   7
  -1   7 -10-5.75963 208.679   6
  -1   7 -11 1590.62 355.223   9
   1  -7  11 1553.02 429.391  10
  -1   7 -11 1391.54 333.416   6
   1  -7  11 1709.56 274.790   3
  -1   7 -12 5836.45 646.699   9
   1  -7  12 8291.99 889.470  10
  -1   7 -12 7304.73 683.188   6
   1  -7  12 6994.09 540.658   3
  -1   7 -13 462.916 265.872   9
   1  -7  13 402.355 343.444  10
  -1   7 -13 380.830 211.561   6
   1  -7  13 499.577 202.302   3
   1  -7  14 715.934 327.863  10
  -1   7 -14 178.190 227.913   6
   1  -7  14 1104.51 259.661   3
  -1   7 -14 1273.43 376.402   9
   1  -7  15 1515.26 451.429  10
  -1   7 -15 768.113 330.205   9
  -1   7 -15 1210.03 341.298   6
   1  -7  15 1473.94 337.479   3
  -1   6  17 4916.21 479.456   4
  -1   6  17 4888.17 619.997   7
   1  -6 -17 5368.54 709.588   1
   1  -6 -17 5147.61 514.303   9
  -1   6  16 360.118 181.282   4
  -1   6  16-44.3945 206.300   7
   1  -6 -16-31.0619 223.671   1
   1  -6 -16 128.966 144.472   9
  -1   6  15 3322.01 388.517   4
  -1   6  15 3471.53 513.407   7
   1  -6 -15 3415.51 393.522   9
   1  -6 -15 3123.52 318.508   8
  -1   6  14 3328.71 371.467   4
  -1   6  14 3971.22 508.991   7
   1  -6 -14 3430.08 488.300   1
   1  -6 -14 3913.94 346.045   8
   1  -6 -14 4241.58 417.924   9
  -1   6  13 2732.89 328.300   4
  -1   6  13 3597.39 353.334   6
  -1   6  13 2780.73 431.668   7
   1  -6 -13 3291.45 462.013   1
   1  -6 -13 2817.98 300.295   8
   1  -6 -13 2722.06 323.728   9
  -1   6  12 3624.57 353.254   4
   1  -6 -12 3858.55 335.106   8
   1  -6 -12 4054.26 363.233   9
  -1   6  12 4159.42 489.416   7
   1  -6 -12 3800.23 459.495   1
   1  -6 -11 80.2083 118.401   4
   1  -6 -11 71.1382 148.369  10
  -1   6  11-18.1271 127.474   4
   1  -6 -11 326.195 130.170   9
   1  -6 -11 65.5144 115.507   8
  -1   6  11-8.04556 166.924   7
   1  -6 -11-11.7018 161.620   1
   1  -6 -10 506.925 148.692   4
   1  -6 -10 825.538 230.218  10
  -1   6  10 711.092 194.912   4
   1  -6 -10 782.016 167.122   9
  -1   6  10 983.985 271.144   7
   1  -6 -10 956.192 239.147   1
   1  -6  -9 20471.4 722.753   9
  -1   6   9 19781.3 790.415   4
   1  -6  -9 21101.0 813.989   4
   1  -6  -9 22906.4 1005.08  10
  -1   6   8 1411.47 211.905   4
  -1   6   8 1932.38 218.634   9
   1  -6  -8 1891.76 188.073   9
   1  -6  -8 1940.00 242.710   4
   1  -6  -8 2150.48 262.930   2
  -1   6   8 1639.45 237.350   2
  -1   6   7 85104.6 1915.67   9
   1  -6  -7 89303.9 2018.67   4
  -1   6   7 82241.7 2008.14   4
   1  -6  -7 81772.3 1813.63   9
  -1   6   7 86278.0 2038.27   2
  -1   6   6 25149.7 745.506   9
  -1   6   6 24150.7 841.542   4
   1  -6  -6 25785.5 843.480   4
   1  -6  -6 24018.9 673.050   9
  -1   6   6 24829.6 832.093   2
  -1   6   5 382.868 87.2987   9
   1  -6  -5 384.523 131.818   4
  -1   6   5 329.343 129.062   4
   1  -6  -5 353.678 82.1696   9
  -1   6   5 274.547 111.079   2
   1  -6  -4 22853.8 1080.89  11
   1  -6  -4 22981.7 590.225   9
  -1   6   4 23187.2 817.557   5
   1  -6  -4 23132.4 779.306   4
  -1   6   4 23073.3 812.141   4
  -1   6   4 24451.4 649.158   9
  -1   6   4 24176.7 742.986   2
   1  -6  -4 22919.9 755.701   2
  -1   6   3 17069.0 679.452   4
  -1   6   3 16987.0 680.917   5
   1  -6  -3 17842.3 662.579   4
   1  -6  -3 17271.9 601.943   2
  -1   6   3 17128.1 494.539   9
   1  -6  -3 17174.5 883.429  11
  -1   6   2 57029.3 1516.58   5
   1  -6  -2 61239.3 1498.24   5
  -1   6   2 59590.5 1519.26   4
   1  -6  -2 59523.3 1491.08   4
  -1   6   2 58622.2 1244.95   9
   1  -6  -2 57884.6 1366.98   2
   1  -6  -2 58128.1 1772.34  11
   1  -6  -1 106244. 2612.61  11
   1  -6  -1 106152. 2200.14   2
  -1   6   1 106807. 2964.56   6
  -1   6   1 106091. 2390.53   5
   1  -6  -1 107473. 2395.92   5
   1  -6  -1 108431. 2386.66   4
   1  -6   0 4192.41 363.056  11
  -1   6   0 3878.68 211.001   3
  -1   6   0 4245.94 323.869   5
   1  -6   0 4121.11 340.258   5
   1  -6   1 17396.9 714.257  11
  -1   6  -1 14928.8 435.805   3
  -1   6  -1 16042.5 625.886   5
  -1   6  -1 16693.0 939.853   6
   1  -6   1 16125.3 697.169   5
   1  -6   2 212.546 116.536  11
  -1   6  -2 352.022 69.6364   3
  -1   6  -2 371.571 133.857   5
  -1   6  -2 354.392 206.817   6
   1  -6   2 362.608 126.826   5
   1  -6   3 568.675 148.311  11
   1  -6   3 551.278 107.348   3
  -1   6  -3 468.093 195.398   6
  -1   6  -3 639.101 158.774   5
   1  -6   3 730.468 176.420   5
   1  -6   4 49809.2 1350.71  11
  -1   6  -4 50798.4 1694.44   6
   1  -6   4 47931.5 1417.53   5
  -1   6  -4 47884.1 1334.51   5
   1  -6   4 46413.6 1142.89   3
   1  -6   5 1938.49 225.541  11
  -1   6  -5 1699.65 311.620   6
   1  -6   5 1042.05 303.358   6
  -1   6  -5 1363.94 219.903   5
   1  -6   5 1797.87 251.507   5
   1  -6   5 1339.46 155.535   3
   1  -6   6 673.721 160.880  11
  -1   6  -6 998.001 202.674  11
   1  -6   6 568.977 128.281   3
   1  -6   6 736.835 286.878   6
   1  -6   6 1005.41 211.307   5
  -1   6  -6 898.595 249.524   6
  -1   6  -6 1001.07 196.937   5
   1  -6   7 5983.11 647.192  10
   1  -6   7 6020.28 429.069  11
   1  -6   7 6795.24 695.292   1
   1  -6   7 5234.09 346.311   3
  -1   6  -7 6677.48 476.981   5
   1  -6   7 5815.32 658.027   6
  -1   6  -7 5841.62 534.970   6
   1  -6   8 99.0342 126.262  11
  -1   6  -8 91.9796 174.424   6
  -1   6  -8 133.723 144.979   5
   1  -6   8 132.743 122.258   3
   1  -6   8 76.1567 216.198  10
   1  -6   9 8995.50 507.053   3
   1  -6   9 9301.08 845.462  10
   1  -6   9 8856.05 570.535  11
  -1   6  -9 9694.13 713.986   6
   1  -6   9 8621.61 515.142   8
  -1   6  -9 8594.73 577.597   7
  -1   6  -9 9360.64 620.829   5
   1  -6  10 9329.74 868.759  10
  -1   6 -10 8734.22 687.645   6
   1  -6  10 9181.91 540.551   8
  -1   6 -10 9133.62 608.486   7
   1  -6  10 8880.03 539.592   3
  -1   6 -10 7642.63 677.712   9
   1  -6  11 11332.2 966.838  10
  -1   6 -11 12777.6 842.694   6
  -1   6 -11 12187.0 723.318   7
   1  -6  11 12399.8 668.158   3
   1  -6  11 12135.2 642.088   8
  -1   6 -11 13286.2 893.379   9
   1  -6  12 8028.14 820.082  10
  -1   6 -12 8109.01 683.517   6
   1  -6  12 6762.08 516.157   3
  -1   6 -12 7929.55 727.961   9
   1  -6  13 912.616 351.110  10
  -1   6 -13 926.529 268.648   6
   1  -6  13 865.115 234.602   3
  -1   6 -13 651.721 256.017   9
   1  -6  14 2493.32 497.697  10
  -1   6 -14 2397.52 393.271   6
   1  -6  14 3105.80 400.782   3
  -1   6 -14 3909.46 570.495   9
   1  -6  15 2996.05 559.077  10
  -1   6 -15 3000.06 453.913   6
   1  -6  15 2862.59 406.058   3
  -1   6 -15 3339.76 559.257   9
   1  -6  16 1095.22 424.439  10
  -1   6 -16 1791.32 426.279   9
  -1   6 -16 1755.02 389.581   6
   1  -6  16 1075.45 296.391   3
  -1   5  18 240.039 279.953   7
  -1   5  18 405.366 209.704   4
   1  -5 -18 357.092 226.574   9
  -1   5  17 4509.54 476.566   4
  -1   5  17 5286.61 652.372   7
   1  -5 -17 4841.40 671.377   1
   1  -5 -17 4595.86 497.166   9
  -1   5  16 141.837 177.418   4
  -1   5  16-281.624 272.066   7
   1  -5 -16 169.418 229.671   1
   1  -5 -16 505.730 223.906   9
  -1   5  15 2714.73 351.398   4
  -1   5  15 2590.06 430.738   7
   1  -5 -15 1780.49 398.667   1
   1  -5 -15 2259.70 338.583   9
   1  -5 -15 2514.25 261.908   8
  -1   5  14 2669.21 321.140   4
  -1   5  14 2800.31 431.203   7
   1  -5 -14 2288.80 428.788   1
   1  -5 -14 2771.29 353.790   9
   1  -5 -14 2482.57 269.000   8
  -1   5  13 6162.43 463.178   4
  -1   5  13 6242.54 596.501   7
   1  -5 -13 5333.61 584.438   1
   1  -5 -13 6034.19 403.229   8
   1  -5 -13 5279.04 458.654   9
  -1   5  12 361.932 147.919   4
   1  -5 -12 674.578 157.648   8
   1  -5 -12 1094.19 217.262   9
  -1   5  12 1128.29 289.144   7
   1  -5 -12 814.067 250.976   1
   1  -5 -11 21676.2 1051.40  10
  -1   5  11 19423.1 801.044   4
   1  -5 -11 20737.2 831.265   9
   1  -5 -11 19688.4 745.342   8
  -1   5  11 18476.5 984.227   7
   1  -5 -11 20624.1 1041.31   1
   1  -5 -10 3092.97 300.712   4
   1  -5 -10 2607.64 352.219  10
   1  -5 -10 2737.96 260.840   8
   1  -5 -10 2463.88 265.304   9
   1  -5 -10 2557.93 352.941   1
  -1   5  10 2239.99 326.021   7
  -1   5  10 2398.79 255.398   6
  -1   5  10 3112.84 292.607   4
  -1   5   9 17460.9 709.843   4
   1  -5  -9 19587.1 764.960   4
   1  -5  -9 20331.5 731.226   9
  -1   5   9 19005.4 908.632   7
  -1   5   9 19317.4 719.388   6
  -1   5   9 18774.0 798.130   2
   1  -5  -8 10685.3 477.852   9
  -1   5   8 10405.6 506.677   9
  -1   5   8 10369.4 500.255   4
   1  -5  -8 10720.0 514.134   4
   1  -5  -8 10820.0 568.159   2
  -1   5   8 11067.9 564.387   2
   1  -5  -7 35371.1 965.167   9
  -1   5   7 37598.2 1038.80   9
  -1   5   7 35513.6 1048.44   4
   1  -5  -7 37740.5 1064.48   4
  -1   5   7 38634.0 1128.91   2
   1  -5  -6 13721.4 544.823   4
  -1   5   6 12288.0 531.740   4
   1  -5  -6 13524.5 463.889   9
  -1   5   6 13887.3 507.348   9
   1  -5  -6 14033.8 657.434  10
  -1   5   6 12897.6 558.788   2
   1  -5  -5 28267.2 724.095   9
  -1   5   5 29401.9 881.798   4
   1  -5  -5 30248.4 872.084   4
  -1   5   5 30287.7 785.325   9
   1  -5  -5 28956.4 983.347  10
  -1   5   5 29444.5 881.374   2
   1  -5  -5 30034.4 905.721   2
   1  -5  -4 9369.97 307.515   9
   1  -5  -4 9170.60 416.163   4
  -1   5   4 9181.21 437.316   4
  -1   5   4 9537.04 343.420   9
  -1   5   4 10060.0 423.529   2
   1  -5  -4 9000.53 421.845   2
  -1   5   3 30585.8 722.771   9
   1  -5  -3 31333.5 858.196   2
   1  -5  -3 31274.4 884.537   4
  -1   5   3 31682.7 912.120   5
  -1   5   3 31850.1 918.226   4
  -1   5   3 30224.6 825.392   2
   1  -5  -3 31155.7 1177.45  11
   1  -5  -2 29146.7 859.290   4
  -1   5   2 29370.7 880.788   4
  -1   5   2 29198.8 887.104   5
  -1   5   2 29894.5 680.024   9
   1  -5  -2 29415.6 791.070   2
   1  -5  -2 27239.3 1075.58  11
   1  -5  -1 12242.6 633.752  11
   1  -5  -1 11753.1 416.341   2
  -1   5   1 11020.7 709.406   6
   1  -5  -1 12146.2 501.491   4
  -1   5   1 11679.2 504.534   5
  -1   5   1 11936.8 504.416   4
   1  -5  -1 11809.6 497.352   5
   1  -5   0 14546.0 658.557  11
  -1   5   0 15938.6 878.342   6
  -1   5   0 16030.1 591.927   5
   1  -5   0 16025.9 621.424   5
   1  -5   1 15587.8 633.586  11
  -1   5  -1 17898.8 895.163   6
  -1   5  -1 15832.6 572.887   5
   1  -5   1 15027.0 616.951   5
  -1   5  -1 15722.7 410.910   3
   1  -5   2 9423.03 458.884  11
  -1   5  -2 9582.79 639.702   6
   1  -5   2 9008.96 459.428   5
  -1   5  -2 9706.32 438.534   5
   1  -5   2 8363.32 309.265   3
  -1   5  -2 9183.70 283.139   3
   1  -5   3 4035.47 292.407  11
  -1   5  -3 3629.61 283.775   5
   1  -5   3 3864.31 315.841   5
  -1   5  -3 4348.91 425.267   6
   1  -5   3 4434.72 223.328   3
   1  -5   4 2082.42 225.514  11
   1  -5   4 2226.66 238.178   5
  -1   5  -4 2249.26 311.464   6
  -1   5  -4 2179.39 229.479   5
   1  -5   4 2294.53 179.001   3
   1  -5   5 77237.0 1846.85  11
   1  -5   5 74105.0 1663.21   3
   1  -5   5 78705.9 1917.65   5
  -1   5  -5 78119.7 2136.17   6
  -1   5  -5 77926.2 1871.51   5
   1  -5   6 4145.86 493.362  10
   1  -5   6 4416.30 337.921  11
   1  -5   6 5171.81 563.572   1
   1  -5   6 4323.18 282.687   3
  -1   5  -6 4423.69 438.342   6
  -1   5  -6 4485.36 364.076   5
   1  -5   6 4802.61 396.122   5
   1  -5   7 9783.79 773.358  10
  -1   5  -7 10721.2 583.883  11
   1  -5   7 10809.0 554.831  11
   1  -5   7 9325.45 769.356   1
   1  -5   7 10315.7 574.788   5
  -1   5  -7 10061.7 652.952   6
   1  -5   7 9738.36 787.984   6
  -1   5  -7 10328.8 566.501   5
   1  -5   7 9698.01 459.661   3
   1  -5   8 14368.3 608.891   3
   1  -5   8 16695.9 1045.15  10
   1  -5   8 15780.1 726.639  11
   1  -5   8 13942.8 966.276   6
  -1   5  -8 13952.2 722.385   5
   1  -5   8 16453.5 670.230   8
  -1   5  -8 14745.2 810.803   6
  -1   5  -8 14530.0 720.480   7
   1  -5   8 15854.3 1033.66   1
   1  -5   9 5984.66 659.458   6
   1  -5   9 6322.97 664.928  10
  -1   5  -9 6213.63 465.484   7
   1  -5   9 6124.56 407.360   8
  -1   5  -9 7057.78 578.972   6
   1  -5   9 7321.24 443.386   3
  -1   5 -10 16340.5 941.071   9
   1  -5  10 16767.0 1101.56  10
   1  -5  10 18274.6 732.517   8
  -1   5 -10 16435.4 793.688   7
  -1   5 -10 16042.3 896.495   6
   1  -5  10 15914.6 727.417   3
  -1   5 -11 1210.47 265.529   6
   1  -5  11 858.804 304.730  10
   1  -5  11 717.303 173.214   8
  -1   5 -11 634.874 196.725   7
   1  -5  11 769.047 194.186   3
  -1   5 -11 1184.81 313.801   9
   1  -5  12 11029.2 916.027  10
  -1   5 -12 10959.9 760.904   6
  -1   5 -12 10439.1 646.754   7
   1  -5  12 10540.5 639.880   3
   1  -5  12 10656.2 568.339   8
  -1   5 -12 10487.3 798.368   9
   1  -5  13 832.567 329.405  10
  -1   5 -13 729.017 238.974   6
   1  -5  13 555.373 206.268   3
  -1   5 -13 406.776 254.268   9
   1  -5  14 1302.26 406.937  10
  -1   5 -14 1432.41 353.285   6
   1  -5  14 1386.52 298.716   3
  -1   5 -14 1739.02 382.179   9
   1  -5  15 9259.42 916.398  10
  -1   5 -15 10092.6 780.292   6
   1  -5  15 10335.2 727.323   3
  -1   5 -15 9946.37 875.908   9
   1  -5  16 428.385 282.557  10
  -1   5 -16-20.9349 240.326   9
  -1   5 -16 335.314 228.186   6
   1  -5  16 211.529 193.117   3
  -1   4  18 4791.24 497.779   4
   1  -4 -18 4696.64 537.033   9
  -1   4  18 4852.86 590.681   3
  -1   4  18 4437.41 588.776   7
   1  -4 -18 4283.01 699.270   1
   1  -4 -17 3038.11 556.563   1
  -1   4  17 1621.79 344.469  10
   1  -4 -17 2329.33 395.367   9
  -1   4  17 2555.30 444.578   7
  -1   4  17 2398.43 343.755   4
  -1   4  16 10388.5 780.617  10
  -1   4  16 11102.3 700.465   4
   1  -4 -16 11704.8 782.461   9
  -1   4  16 12198.1 912.621   7
   1  -4 -16 10868.2 972.000   1
  -1   4  15 538.966 197.435   4
  -1   4  15 78.0703 177.227  10
   1  -4 -15 225.486 161.337   9
  -1   4  15 580.292 275.176   7
   1  -4 -15 31.7762 219.410   1
  -1   4  14 3726.25 441.463  10
   1  -4 -14 4829.36 461.045   9
   1  -4 -14 4198.39 308.316   8
  -1   4  14 4041.02 387.051   4
  -1   4  14 3870.27 482.121   7
   1  -4 -14 4602.57 572.940   1
  -1   4  13 13515.1 810.494  10
  -1   4  13 13616.4 693.168   4
   1  -4 -13 12492.8 727.076   9
   1  -4 -13 13773.1 577.701   8
  -1   4  13 13990.7 878.442   7
   1  -4 -13 13837.6 938.479   1
   1  -4 -12 3213.09 418.656   1
  -1   4  12 3309.61 396.407  10
   1  -4 -12 2740.23 389.167  10
   1  -4 -12 3183.39 343.648   9
   1  -4 -12 2928.80 257.790   8
  -1   4  12 2445.23 360.224   7
  -1   4  12 2781.31 303.737   4
  -1   4  11 32167.5 1230.47  10
   1  -4 -11 32653.9 1348.72  10
  -1   4  11 32492.5 1071.98   4
   1  -4 -11 33531.8 1138.82   9
   1  -4 -11 32954.8 973.466   8
  -1   4  11 33650.5 1333.34   7
  -1   4  11 31953.5 1034.96   6
   1  -4 -11 33022.0 1361.69   1
   1  -4 -10 6937.64 542.253  10
   1  -4 -10 6120.45 355.929   8
   1  -4 -10 5973.62 414.282   9
  -1   4  10 5646.36 461.446  10
  -1   4  10 5991.46 378.646   6
  -1   4  10 6475.32 526.295   7
  -1   4  10 5498.37 380.431   4
  -1   4   9 19983.5 823.133   2
  -1   4   9 18451.0 706.944   4
  -1   4   9 20285.4 859.453  10
   1  -4  -9 18533.4 655.457   8
   1  -4  -9 20574.3 759.658   9
  -1   4   9 20244.5 714.090   6
  -1   4   9 19719.7 905.005   7
   1  -4  -9 20414.7 750.008   4
   1  -4  -8 12164.9 534.179   4
  -1   4   8 10833.2 497.979   4
   1  -4  -8 12478.9 528.368   9
  -1   4   8 11405.3 649.565   7
  -1   4   8 11586.7 493.696   6
  -1   4   8 11775.6 577.282   2
   1  -4  -7 6429.88 447.146  10
  -1   4   7 5358.40 321.418   4
   1  -4  -7 5472.27 315.695   9
  -1   4   7 5747.11 340.460   9
   1  -4  -7 6138.84 342.215   4
  -1   4   7 5261.75 360.232   2
   1  -4  -6 134247. 2908.51  10
   1  -4  -6 128872. 2608.01   9
  -1   4   6 132445. 2663.86   9
  -1   4   6 126314. 2663.58   4
   1  -4  -6 130955. 2673.05   4
  -1   4   6 129821. 2756.41   2
  -1   4   5 51241.2 1220.22   4
   1  -4  -5 51838.0 1220.73   4
  -1   4   5 49130.1 1156.21   9
   1  -4  -5 48197.3 1114.65   9
   1  -4  -5 50789.8 1372.24  10
   1  -4  -5 51894.5 1287.56   2
  -1   4   5 50548.4 1265.20   2
   1  -4  -4 10699.2 337.772   9
  -1   4   4 10929.9 432.474   4
   1  -4  -4 11115.4 423.138   4
  -1   4   4 10844.1 363.883   9
   1  -4  -4 10876.6 503.511  10
  -1   4   4 11215.1 440.919   2
   1  -4  -4 11115.9 450.554   2
   1  -4  -3 20514.1 490.961   9
  -1   4   3 21527.5 653.294   4
   1  -4  -3 22274.1 642.830   4
  -1   4   3 20562.1 520.745   9
  -1   4   3 22418.2 634.098   2
   1  -4  -3 21383.8 640.783   2
  -1   4   2 10508.2 300.038   9
   1  -4  -2 11294.0 428.643   4
  -1   4   2 12080.2 445.199   5
  -1   4   2 11666.8 448.132   4
   1  -4  -2 10796.1 393.726   2
  -1   4   2 11005.5 382.793   2
   1  -4  -2 10589.7 585.817  11
   1  -4  -1 938.647 185.327  11
   1  -4  -1 1134.04 116.988   2
  -1   4   1 1221.47 267.055   6
  -1   4   1 1187.33 156.876   4
   1  -4  -1 1128.13 147.714   4
  -1   4   1 1147.97 152.196   5
   1  -4  -1 1022.28 133.059   5
   1  -4   0 42298.9 1187.24  11
  -1   4   0 44586.4 1414.32   6
  -1   4   0 42931.5 1046.75   5
   1  -4   0 41372.1 1076.27   5
   1  -4   1 19035.0 659.910  11
  -1   4  -1 20267.4 864.952   6
  -1   4  -1 19277.7 598.425   5
   1  -4   1 19205.8 635.334   5
  -1   4  -1 19478.3 441.093   3
   1  -4   2 3132.97 238.516  11
   1  -4   2 3054.48 233.794   5
  -1   4  -2 3498.52 236.750   5
  -1   4  -2 3592.12 357.771   6
   1  -4   2 2716.40 145.946   3
  -1   4  -2 2952.38 135.487   3
   1  -4   3 5622.26 321.841  11
  -1   4  -3 5760.96 437.301   6
   1  -4   3 5282.52 314.070   5
  -1   4  -3 5514.97 309.459   5
   1  -4   3 5138.23 226.617   3
   1  -4   4 87999.1 1985.79  11
  -1   4  -4 92933.1 2014.62   5
   1  -4   4 88859.8 2407.73   6
   1  -4   4 90012.3 2025.59   5
  -1   4  -4 94006.6 2276.63   6
   1  -4   4 88027.6 1818.82   3
   1  -4   5 106555. 2287.25  11
   1  -4   5 100020. 2112.00   3
  -1   4  -5 105408. 2311.11   5
  -1   4  -5 105352. 2532.88   6
   1  -4   5 105854. 2730.15   6
   1  -4   6 3455.38 434.411  10
   1  -4   6 3430.23 288.427  11
   1  -4   6 3260.10 423.439   1
  -1   4  -6 3007.82 326.418   6
  -1   4  -6 3181.36 287.216   5
   1  -4   6 2580.15 212.977   3
   1  -4   7 50713.1 1282.88   3
   1  -4   7 49137.6 1785.42  10
   1  -4   7 50590.5 1406.10  11
   1  -4   7 53359.3 1861.86   1
   1  -4   7 49719.6 1314.44   8
  -1   4  -7 50093.9 1560.00   6
  -1   4  -7 52742.5 1461.64   5
   1  -4   8 9739.45 474.089   3
   1  -4   8 10184.4 545.787  11
  -1   4  -8 9937.83 553.531  11
   1  -4   8 10703.7 776.485  10
   1  -4   8 10375.6 581.927   5
   1  -4   8 8693.02 694.083   6
  -1   4  -8 9281.30 605.424   6
  -1   4  -8 10281.2 542.148   7
   1  -4   8 10050.6 483.910   8
   1  -4   8 9552.61 744.642   1
   1  -4   9 162.814 161.795   1
  -1   4  -9 47.6311 138.375   6
   1  -4   9 225.893 223.582   6
  -1   4  -9 444.500 200.911   9
   1  -4   9 89.5755 164.801  10
   1  -4   9 125.005 97.7271   8
  -1   4  -9 196.066 138.645   7
   1  -4   9 199.690 127.352   3
   1  -4  10 24289.1 1260.74   6
   1  -4  10 22974.4 1221.02  10
  -1   4 -10 23481.6 1042.54   6
  -1   4 -10 22641.3 910.713   7
   1  -4  10 22377.0 858.550   3
  -1   4 -10 22059.7 1074.85   9
   1  -4  10 23885.0 832.901   8
   1  -4  11 1591.62 363.303  10
  -1   4 -11 1718.16 310.194   6
  -1   4 -11 1551.52 253.786   7
   1  -4  11 1149.89 190.022   8
   1  -4  11 1566.32 242.827   3
  -1   4 -11 2264.17 396.698   9
   1  -4  12 8245.24 756.529  10
  -1   4 -12 9506.46 683.464   6
  -1   4 -12 8677.40 563.006   7
   1  -4  12 9821.49 597.407   3
   1  -4  12 9226.33 502.125   8
  -1   4 -12 11084.4 796.873   9
   1  -4  13 4899.19 598.921  10
  -1   4 -13 5422.10 522.840   6
   1  -4  13 5355.71 475.622   3
  -1   4 -13 5472.49 591.524   9
   1  -4  14 58.8697 249.253  10
  -1   4 -14-160.692 210.106   6
   1  -4  14 136.916 189.970   3
  -1   4 -14 578.609 268.643   9
   1  -4  15 5358.84 668.119  10
  -1   4 -15 4503.99 501.109   6
   1  -4  15 5539.45 524.613   3
  -1   4 -15 5629.83 651.852   9
   1  -4  16 3766.78 594.516  10
  -1   4 -16 3452.03 473.302   6
   1  -4  16 3708.49 494.479   4
   1  -4  16 3769.89 462.159   3
  -1   4 -16 3335.12 538.446   9
   1  -4  17 3260.32 567.511  10
  -1   4 -17 2493.49 490.743   9
  -1   4 -17 3138.61 435.484   6
   1  -4  17 3307.10 485.915   4
   1  -4  17 2990.23 456.087   3
   1  -3 -18 6337.55 816.586   1
  -1   3  18 7051.13 711.459  10
  -1   3  18 6505.82 575.807   4
   1  -3 -18 6032.23 624.722   9
  -1   3  18 5978.15 685.493   7
  -1   3  18 7132.54 683.506   3
  -1   3  17 474.472 225.016   4
  -1   3  17 601.074 281.760   3
  -1   3  17 434.199 233.829  10
   1  -3 -17 783.599 274.963   9
  -1   3  17 532.629 277.687   7
   1  -3 -17 269.789 273.784   1
  -1   3  16 7583.36 685.930  10
   1  -3 -16 8753.98 699.657   9
  -1   3  16 8189.57 600.780   4
  -1   3  16 7512.13 715.527   7
   1  -3 -16 8383.50 872.877   1
  -1   3  15 12947.0 867.974  10
  -1   3  15 13718.2 746.228   4
   1  -3 -15 13593.1 833.126   9
  -1   3  15 14304.6 944.365   7
   1  -3 -15 13570.2 1050.82   1
  -1   3  14 1452.97 248.904   4
  -1   3  14 1389.67 292.818  10
   1  -3 -14 1265.61 266.700   9
   1  -3 -14 919.558 143.756   8
  -1   3  14 1765.35 354.050   7
   1  -3 -14 2014.90 421.372   1
  -1   3  13 11667.8 761.842  10
  -1   3  13 12036.9 644.881   4
   1  -3 -13 11956.1 484.881   8
   1  -3 -13 11215.2 696.078   9
  -1   3  13 12881.2 831.841   7
   1  -3 -13 12634.8 904.829   1
   1  -3 -12 481.784 224.721   1
  -1   3  12 434.027 157.604   6
   1  -3 -12 199.711 191.497  10
  -1   3  12 708.710 229.714  10
   1  -3 -12 428.581 121.206   8
   1  -3 -12 401.248 160.155   9
  -1   3  12 401.281 200.213   7
  -1   3  12 253.542 133.987   4
  -1   3  11 37306.8 1367.54  10
   1  -3 -11 40021.6 1526.23  10
   1  -3 -11 38461.9 1284.57   9
   1  -3 -11 39697.2 1042.05   8
  -1   3  11 37993.7 1183.14   4
  -1   3  11 39970.7 1170.75   6
  -1   3  11 38014.2 1430.61   7
   1  -3 -11 38114.2 1507.41   1
  -1   3  10 8276.99 465.215   4
   1  -3 -10 11114.3 580.014   9
   1  -3 -10 8699.35 401.295   8
  -1   3  10 9864.97 482.851   6
  -1   3  10 10161.9 643.612   7
  -1   3  10 9463.64 603.423  10
  -1   3   9 773.275 157.144   4
  -1   3   9 638.071 169.828  10
   1  -3  -9 841.329 163.529   9
   1  -3  -9 893.231 132.410   8
  -1   3   9 855.769 147.003   6
  -1   3   9 691.735 183.387   7
  -1   3   9 999.015 191.610   2
  -1   3   8 13935.9 667.319  10
   1  -3  -8 14240.0 716.910  10
  -1   3   8 13720.4 550.368   4
   1  -3  -8 13969.3 586.096   9
   1  -3  -8 13427.3 482.261   8
  -1   3   8 13693.9 683.979   7
  -1   3   8 13202.5 519.440   6
  -1   3   8 13847.4 627.802   2
  -1   3   7 5841.50 373.404   2
   1  -3  -7 6050.32 432.367   1
  -1   3   7 5929.14 405.511  10
   1  -3  -7 6243.56 438.435  10
  -1   3   7 5787.61 324.809   4
   1  -3  -7 5968.34 349.092   9
  -1   3   7 5385.87 403.477   7
  -1   3   7 6511.66 321.685   6
   1  -3  -7 5831.95 338.367   4
  -1   3   6 1035.07 185.359  10
   1  -3  -6 1414.00 204.000  10
   1  -3  -6 1496.27 163.342   9
  -1   3   6 957.454 143.291   9
  -1   3   6 566.300 116.539   4
   1  -3  -6 911.292 139.931   4
  -1   3   6 996.048 152.103   2
   1  -3  -6 1410.65 213.728   1
   1  -3  -5 9671.74 484.747  10
   1  -3  -5 9112.07 360.673   9
  -1   3   5 9315.97 378.488   9
  -1   3   5 9949.18 384.221   4
   1  -3  -5 10910.9 397.811   4
  -1   3   5 10351.9 441.839   2
   1  -3  -5 9752.09 437.544   2
  -1   3   4 20976.6 603.852   4
   1  -3  -4 21481.8 608.472   4
   1  -3  -4 22398.8 568.247   9
  -1   3   4 22584.2 587.561   9
   1  -3  -4 22005.3 733.076  10
   1  -3  -4 22130.4 669.799   2
  -1   3   4 21804.0 660.326   2
   1  -3  -3 27768.1 613.031   9
  -1   3   3 27232.8 711.396   4
   1  -3  -3 27218.6 698.003   4
  -1   3   3 28680.8 639.613   9
   1  -3  -3 27477.2 808.964  10
   1  -3  -3 27440.4 744.824   2
  -1   3   3 28073.3 735.794   2
   1  -3  -2 1517.81 238.242  11
   1  -3  -2 1713.76 81.2316   9
  -1   3   2 1371.72 84.2355   9
  -1   3   2 1208.23 118.824   2
   1  -3  -2 1084.30 119.204   4
  -1   3   2 1008.28 120.081   4
  -1   3   2 1268.80 122.592   5
   1  -3  -2 1048.78 112.964   2
   1  -3  -1 133867. 2551.27   2
   1  -3  -1 133510. 2857.44  11
   1  -3  -1 135026. 2584.11   5
  -1   3   1 132642. 2618.58   4
  -1   3   1 134924. 2601.85   5
   1  -3   0 17448.1 623.973  11
  -1   3   0 18233.3 513.645   5
  -1   3   0 18561.5 758.580   6
   1  -3   0 17489.8 527.241   5
   1  -3   1 514.565 117.638  11
  -1   3  -1 478.823 189.458   6
  -1   3  -1 415.669 89.7314   5
   1  -3   1 631.677 109.578   5
   1  -3   2 41156.8 999.035  11
   1  -3   2 39873.5 964.230   5
  -1   3  -2 38493.8 1170.69   6
  -1   3  -2 40400.3 958.845   5
   1  -3   2 39879.1 818.345   3
   1  -3   3 17688.5 567.997  11
  -1   3  -3 17301.7 692.221   6
  -1   3  -3 17669.0 567.217   5
   1  -3   3 17329.2 451.678   3
   1  -3   4 957.696 134.218  11
   1  -3   4 1579.05 130.798   3
  -1   3  -4 1361.82 209.981   6
   1  -3   4 1068.90 212.068   6
  -1   3  -4 1529.87 171.934   5
   1  -3   5 270289. 5844.49  10
   1  -3   5 290100. 5406.48  11
   1  -3   5 281604. 5904.32   1
   1  -3   5 286331. 5758.45   6
  -1   3  -5 286489. 5617.80   6
  -1   3  -5 286902. 5438.95   5
   1  -3   5 279997. 5259.26   3
   1  -3   6 28142.8 875.322  11
   1  -3   6 28943.6 1182.74   1
   1  -3   6 27690.3 1145.14  10
   1  -3   6 28102.5 813.666   8
  -1   3  -6 26900.9 970.909   6
  -1   3  -6 27843.1 898.456   5
   1  -3   6 25558.4 1048.08   6
   1  -3   7 2173.52 234.566  11
   1  -3   7 2632.61 353.067  10
   1  -3   7 2342.82 331.867   1
  -1   3  -7 2100.91 216.519   7
   1  -3   7 2137.13 198.849   8
  -1   3  -7 2020.00 270.508   6
  -1   3  -8 10004.9 520.009  11
   1  -3   8 9856.45 688.307  10
   1  -3   8 8746.70 508.879   5
  -1   3  -8 9005.95 588.861   9
   1  -3   8 9935.22 453.301   8
  -1   3  -8 9263.51 562.114   6
  -1   3  -8 9668.06 495.792   7
   1  -3   8 9741.45 697.641   1
   1  -3   9 9909.29 716.755   1
   1  -3   9 8563.03 672.973  10
   1  -3   9 9004.89 659.701   6
  -1   3  -9 8711.69 607.383   9
   1  -3   9 8579.69 435.937   8
  -1   3  -9 9002.86 500.568   7
  -1   3  -9 9065.90 577.590   6
   1  -3   9 9241.13 486.121   3
   1  -3  10 13536.2 874.377   1
   1  -3  10 12998.7 824.187   6
   1  -3  10 12535.4 554.989   8
  -1   3 -10 14239.9 812.401   9
   1  -3  10 13009.6 849.496  10
  -1   3 -10 13113.5 636.453   7
  -1   3 -10 13259.9 731.583   6
   1  -3  10 13916.0 641.673   3
   1  -3  11 13796.2 904.838   6
   1  -3  11 15827.6 970.665  10
  -1   3 -11 14143.9 687.802   7
  -1   3 -11 15590.9 810.434   6
   1  -3  11 14242.1 698.609   3
  -1   3 -11 15423.1 881.280   9
   1  -3  11 15372.0 623.190   8
   1  -3  12 323.855 270.293  10
  -1   3 -12 661.338 229.899   6
  -1   3 -12 256.987 164.547   7
   1  -3  12 419.422 201.904   3
   1  -3  12 323.098 134.847   8
  -1   3 -12 298.848 228.339   9
   1  -3  13 8224.89 735.704  10
  -1   3 -13 8343.68 620.643   6
  -1   3 -13 7870.10 530.911   7
   1  -3  13 8648.49 589.817   3
   1  -3  13 7657.21 439.785   8
  -1   3 -13 7288.88 652.383   9
   1  -3  14 3880.04 536.708  10
  -1   3 -14 3742.98 432.552   6
   1  -3  14 3411.18 398.878   3
  -1   3 -14 3040.53 452.924   9
   1  -3  15 4853.62 610.211  10
  -1   3 -15 4347.31 470.281   6
   1  -3  15 5390.48 545.315   4
   1  -3  15 5761.45 528.871   3
  -1   3 -15 5822.26 647.387   9
   1  -3  16 1884.16 425.480  10
  -1   3 -16 2125.14 379.317   6
   1  -3  16 1540.68 348.515   4
   1  -3  16 2212.04 355.936   3
  -1   3 -16 2407.10 467.717   9
   1  -3  17 628.121 337.321  10
  -1   3 -17 553.684 328.307   9
  -1   3 -17 570.122 245.043   6
   1  -3  17 546.264 279.043   4
   1  -3  17 587.563 249.438   3
  -1   2  18 4902.15 613.001  10
  -1   2  18 4462.21 482.032   4
   1  -2 -18 4651.65 566.268   9
  -1   2  18 4782.06 590.039   3
   1  -2 -18 4981.11 760.958   1
  -1   2  17 1702.50 340.558   3
  -1   2  17 1321.68 289.438   4
  -1   2  17 1326.08 346.504  10
   1  -2 -17 2090.04 389.548   9
  -1   2  17 1291.32 322.667   7
   1  -2 -17 1591.02 459.364   1
   1  -2 -16 5082.98 701.012   1
  -1   2  16 4574.36 552.624  10
  -1   2  16 4891.34 465.134   4
   1  -2 -16 5470.52 570.667   9
  -1   2  16 4480.16 556.185   7
  -1   2  16 5182.30 561.974   3
  -1   2  15 3004.80 440.823  10
   1  -2 -15 3761.27 585.964   1
   1  -2 -15 4417.84 498.719   9
  -1   2  15 3752.44 511.140   7
  -1   2  15 3109.43 357.172   4
  -1   2  14-67.0914 173.452  10
   1  -2 -14 262.721 195.082   9
   1  -2 -14-176.653 264.436   1
  -1   2  14 164.859 197.834   7
  -1   2  14-75.5275 153.003   4
  -1   2  13 11963.3 784.331  10
  -1   2  13 11360.4 623.304   4
   1  -2 -13 12357.2 745.924   9
  -1   2  13 11364.7 772.628   7
   1  -2 -13 10917.5 417.306   8
   1  -2 -13 10505.1 866.093   1
  -1   2  12 4068.06 467.028  10
  -1   2  12 4288.77 375.435   4
   1  -2 -12 4163.09 253.282   8
   1  -2 -12 4968.85 455.634   9
  -1   2  12 4806.62 378.313   6
  -1   2  12 4860.75 499.663   7
   1  -2 -12 4646.99 545.386   1
   1  -2 -11 5781.39 549.125  10
  -1   2  11 5642.98 495.475  10
  -1   2  11 5132.84 384.498   4
   1  -2 -11 5359.23 444.876   9
   1  -2 -11 5213.35 276.385   8
  -1   2  11 5032.06 359.724   6
  -1   2  11 4808.64 472.600   7
   1  -2 -11 5598.11 551.208   1
  -1   2  10 91236.9 2380.99  10
  -1   2  10 91572.8 2186.04   5
   1  -2 -10 87828.6 1868.91   8
   1  -2 -10 90661.9 2243.41   9
  -1   2  10 88536.1 2353.02   7
  -1   2  10 88482.9 2054.23   6
  -1   2  10 86867.1 2073.78   4
  -1   2   9 501.664 154.310   2
  -1   2   9 411.132 184.171  10
  -1   2   9 542.910 134.842   6
   1  -2  -9 422.682 90.2985   8
   1  -2  -9 460.915 151.938   9
  -1   2   9 649.970 190.586   7
  -1   2   9 683.488 155.944   4
  -1   2   8 12457.7 514.209   4
   1  -2  -8 12669.7 579.557   9
   1  -2  -8 13042.0 439.615   8
   1  -2  -8 13892.6 717.953  10
  -1   2   8 13150.8 658.838  10
  -1   2   8 13100.6 502.746   6
  -1   2   8 12327.8 641.313   7
  -1   2   8 13393.8 606.622   2
  -1   2   7 4262.85 267.207   4
   1  -2  -7 4023.34 217.729   8
   1  -2  -7 4619.15 312.122   9
   1  -2  -7 4211.29 359.890  10
  -1   2   7 4307.19 350.990  10
  -1   2   7 4567.50 261.675   6
  -1   2   7 4606.88 359.134   7
  -1   2   7 4098.36 306.323   2
   1  -2  -7 4072.41 362.862   1
   1  -2  -6 1094.96 140.809   4
  -1   2   6 1038.38 135.426   4
   1  -2  -6 1031.12 185.606  10
  -1   2   6 1037.69 177.703  10
   1  -2  -6 1319.95 161.273   9
  -1   2   6 1105.54 120.000   6
  -1   2   6 1163.83 180.436   7
  -1   2   6 1120.25 158.872   2
   1  -2  -6 969.950 178.474   1
   1  -2  -5 18546.7 690.674   1
  -1   2   5 17592.2 597.187   2
  -1   2   5 16846.1 639.460  10
   1  -2  -5 17163.2 665.198  10
  -1   2   5 16693.8 513.386   4
   1  -2  -5 17930.9 560.856   9
  -1   2   5 16920.6 642.390   7
  -1   2   5 17549.3 497.291   6
   1  -2  -5 18181.2 535.904   4
  -1   2   4 7531.20 375.233  10
   1  -2  -4 8229.82 400.894  10
   1  -2  -4 8651.44 316.274   9
  -1   2   4 8071.94 346.736   2
   1  -2  -4 7767.34 295.161   4
  -1   2   4 7900.81 294.045   4
   1  -2  -3 13071.6 367.524   9
  -1   2   3 13700.5 380.732   9
   1  -2  -3 13933.6 497.818  10
  -1   2   3 14137.8 495.889  10
  -1   2   3 14031.6 446.938   2
  -1   2   3 13621.5 390.020   4
   1  -2  -3 14001.2 391.071   4
  -1   2   2 784.271 63.9011   9
   1  -2  -2 720.983 84.7717   4
  -1   2   2 557.392 86.3437   4
  -1   2   2 639.903 89.9628   2
   1  -2  -1 13947.2 516.016  11
  -1   2   1 12896.2 360.596   2
  -1   2   1 12614.3 369.128   4
  -1   2   1 12837.0 346.294   5
  -1   2   1 12152.8 501.630   6
   1  -2   0 88753.6 1864.92  11
   1  -2   0 87544.8 1711.72   5
  -1   2   0 90357.0 1944.01   6
  -1   2   0 89167.7 1694.79   5
   1  -2   1 1434.72 134.050  11
  -1   2  -1 882.170 153.277   6
  -1   2  -1 1127.14 102.011   5
   1  -2   2 15873.1 479.896  11
  -1   2  -2 17216.6 483.595   5
  -1   2  -2 17447.1 599.846   6
   1  -2   3 11453.5 399.397  11
  -1   2  -3 11628.0 491.605   6
  -1   2  -3 11744.7 409.519   5
   1  -2   4 14110.0 477.430  11
  -1   2  -4 13726.5 555.261   6
   1  -2   4 13388.2 585.010   6
  -1   2  -4 13147.5 488.366   5
   1  -2   5 236.776 91.3600  11
   1  -2   5 333.477 145.799  10
   1  -2   5 604.799 181.908   1
   1  -2   5 441.130 100.107   8
  -1   2  -5 187.775 87.0569   7
  -1   2  -5 409.429 133.584   6
   1  -2   5 525.961 161.122   6
   1  -2   6 71407.2 1940.70  10
   1  -2   6 72711.6 1974.24   1
  -1   2  -6 67512.9 1765.00   9
  -1   2  -6 71801.4 1613.77   7
   1  -2   6 71758.8 1572.24   8
  -1   2  -6 71047.3 1759.70   6
   1  -2   6 68095.1 1811.42   6
   1  -2   7 134.587 155.397  10
   1  -2   7 309.345 145.293   1
  -1   2  -7 192.544 137.643   9
   1  -2   7 115.450 75.5963   8
  -1   2  -7 150.036 95.3511   7
   1  -2   7 78.3091 108.696   6
  -1   2  -7 147.188 126.653   6
   1  -2   8 9242.02 421.584   8
  -1   2  -8 9994.88 585.925   9
   1  -2   8 9067.46 618.787   1
  -1   2  -8 9779.22 471.509   7
  -1   2  -8 9274.76 538.648   6
   1  -2   8 9895.63 643.022  10
  -1   2  -9 21380.2 816.665  11
   1  -2   9 21933.8 1018.19  10
   1  -2   9 21400.9 842.666   5
  -1   2  -9 20379.5 916.800   9
   1  -2   9 20555.7 699.767   8
  -1   2  -9 21424.0 870.070   6
  -1   2  -9 19718.7 755.103   7
   1  -2   9 22033.1 1025.18   1
   1  -2  10 6178.32 542.228  10
   1  -2  10 5710.48 515.214   6
   1  -2  10 5125.22 326.241   8
  -1   2 -10 6909.74 545.343   9
  -1   2 -10 6459.39 485.210   6
  -1   2 -10 5749.73 395.194   7
   1  -2  10 6237.75 546.833   1
   1  -2  11 21313.0 1073.05  10
   1  -2  11 21424.2 1053.22   6
   1  -2  11 19430.6 707.450   8
  -1   2 -11 21881.5 1035.48   9
  -1   2 -11 20995.7 824.119   7
  -1   2 -11 22749.8 956.073   6
   1  -2  11 21331.7 1089.18   1
  -1   2 -12 11097.8 761.365   9
   1  -2  12 11140.9 505.477   8
   1  -2  12 9286.72 733.142   6
  -1   2 -12 11137.6 671.438   6
   1  -2  12 10274.8 761.513  10
  -1   2 -13 24191.1 1196.87   9
   1  -2  13 22261.1 782.362   8
   1  -2  13 25057.8 1089.39   4
   1  -2  13 25614.3 1051.23   3
  -1   2 -13 23806.6 1055.40   6
   1  -2  13 24689.0 1238.93  10
  -1   2 -14 11354.5 821.836   9
   1  -2  14 11188.6 741.110   4
   1  -2  14 11017.4 691.361   3
  -1   2 -14 10439.8 690.288   6
   1  -2  14 11765.4 866.684  10
  -1   2 -15 126.420 200.050   9
   1  -2  15 89.0922 188.701   4
   1  -2  15 110.673 186.946   3
  -1   2 -15-106.005 173.237   6
   1  -2  15 172.235 221.546  10
  -1   2 -16 12119.6 941.753   9
   1  -2  16 12850.5 861.692   4
   1  -2  16 13195.0 833.361   3
  -1   2 -16 12827.9 801.820   6
   1  -2  16 12620.5 964.015  10
  -1   2 -17 1479.49 405.382   9
   1  -2  17 1711.33 363.635   3
   1  -2  17 2118.68 379.969   4
  -1   2 -17 474.497 202.945   6
   1  -2  17 1370.15 385.587  10
  -1   1  18 3238.48 532.115  10
  -1   1  18 3656.11 507.541   3
  -1   1  18 2987.63 424.318   4
   1  -1 -18 3892.78 537.230   9
   1  -1 -17 2934.45 448.443   9
  -1   1  17 2205.48 345.437   4
  -1   1  17 2267.98 385.232   3
  -1   1  17 2021.16 393.769  10
   1  -1 -17 2564.01 572.153   1
   1  -1 -16 121.930 197.113   9
  -1   1  16 309.399 198.021   4
  -1   1  16 267.616 226.902   3
   1  -1 -16-51.3947 274.792   1
  -1   1  16 15.7021 230.109  10
  -1   1  15 15991.7 1013.41  10
  -1   1  15 17561.5 857.440   4
  -1   1  15 17951.5 956.089   3
   1  -1 -15 16495.4 980.584   9
  -1   1  15 14924.4 958.804   7
   1  -1 -15 16912.7 1233.07   1
  -1   1  14 2352.34 388.122  10
  -1   1  14 2483.12 312.462   4
   1  -1 -14 2907.30 397.907   9
  -1   1  14 2948.74 395.114   7
   1  -1 -14 2094.07 448.592   1
  -1   1  13 3732.91 463.676  10
  -1   1  13 3817.91 361.600   4
   1  -1 -13 4080.21 434.584   9
  -1   1  13 4040.33 453.973   7
   1  -1 -13 3643.56 522.065   1
   1  -1 -12 18667.3 1128.95   1
  -1   1  12 17566.5 970.950  10
  -1   1  12 20031.1 836.493   6
   1  -1 -12 20453.0 955.400   9
  -1   1  12 20033.2 1001.36   7
  -1   1  12 18413.0 797.660   4
   1  -1 -11 8993.26 718.794   1
  -1   1  11 10042.9 676.826  10
   1  -1 -11 9536.33 734.811  10
  -1   1  11 8733.90 502.984   6
   1  -1 -11 8695.64 578.685   9
  -1   1  11 8150.46 610.022   7
  -1   1  11 9370.42 518.191   4
  -1   1  10 46168.5 1547.90   1
  -1   1  10 46602.0 1550.90  10
   1  -1 -10 44739.9 1641.29  10
  -1   1  10 43589.2 1252.59   6
  -1   1  10 46804.5 1359.90   5
   1  -1 -10 43291.5 1396.56   9
  -1   1  10 42940.6 1456.29   7
   1  -1 -10 44999.0 1016.68   8
  -1   1  10 44380.1 1268.30   4
  -1   1   9 6305.95 487.390   1
  -1   1   9 6185.89 423.182   2
  -1   1   9 6281.35 486.324  10
  -1   1   9 6111.82 395.943   5
   1  -1  -9 5970.62 428.551   9
   1  -1  -9 5681.61 252.299   8
  -1   1   9 5803.79 351.964   6
  -1   1   9 5898.24 455.050   7
  -1   1   9 6182.57 374.288   4
   1  -1  -8 11652.7 678.540  10
  -1   1   8 11981.9 641.717  10
  -1   1   8 10709.6 476.709   4
   1  -1  -8 10758.5 362.659   8
   1  -1  -8 11274.8 565.129   9
  -1   1   8 11475.3 602.881   7
  -1   1   8 12677.7 495.948   6
  -1   1   8 12101.6 648.178   1
  -1   1   8 12046.2 568.913   2
  -1   1   7 38057.7 1109.31   2
  -1   1   7 40270.0 1245.33   1
   1  -1  -7 38811.2 1285.31   1
  -1   1   7 38027.3 1215.57  10
   1  -1  -7 40061.4 1289.01  10
  -1   1   7 42055.5 1087.42   5
   1  -1  -7 36429.1 852.770   8
   1  -1  -7 40487.1 1132.32   9
  -1   1   7 40140.4 993.551   6
  -1   1   7 38528.3 1182.19   7
  -1   1   7 37098.6 997.983   4
  -1   1   6 13995.4 556.753   2
   1  -1  -6 15069.4 686.111   1
  -1   1   6 15073.6 653.189   1
   1  -1  -6 15760.5 688.435  10
  -1   1   6 14283.9 637.390  10
  -1   1   6 15849.0 549.040   5
   1  -1  -6 14092.6 397.594   8
   1  -1  -6 16779.8 601.348   9
  -1   1   6 15728.9 487.957   6
  -1   1   6 14306.9 620.054   7
  -1   1   6 13688.0 489.755   4
  -1   1   5 8360.31 324.734   4
   1  -1  -5 8664.46 379.645   9
   1  -1  -5 8184.45 258.532   8
  -1   1   5 8818.08 446.109  10
   1  -1  -5 8870.17 460.662  10
  -1   1   5 8315.66 421.988   7
  -1   1   5 8635.46 307.286   6
  -1   1   5 8434.58 382.380   2
  -1   1   5 8614.77 445.860   1
   1  -1  -5 8680.99 465.931   1
  -1   1   4 4752.35 208.124   4
   1  -1  -4 4593.51 241.911   9
   1  -1  -4 4900.39 305.655  10
  -1   1   4 4777.33 301.371  10
  -1   1   4 4914.91 193.732   6
  -1   1   4 4804.28 288.767   7
   1  -1  -4 4635.79 303.719   1
  -1   1   4 4620.43 252.856   2
   1  -1  -3 776.095 127.226  10
  -1   1   3 649.675 118.055  10
   1  -1  -3 757.402 93.2114   9
   1  -1  -3 515.161 74.2279   4
  -1   1   3 454.565 66.4831   4
   1  -1  -3 596.009 124.119   1
  -1   1   3 630.017 94.8341   2
   1  -1  -2 19308.5 438.798   9
  -1   1   2 18988.4 496.298   2
   1  -1  -2 19153.4 423.821   4
  -1   1   2 19368.0 425.513   4
  -1   1   2 19285.2 549.992  10
  -1   1   1 61427.4 1202.96   2
   1  -1   0 145766. 2821.60  11
  -1   1   0 153282. 2809.14   6
   1  -1   1 168082. 2939.79  11
  -1   1  -1 164452. 2898.53   5
  -1   1  -1 160013. 3009.49   6
  -1   1  -1 157971. 2927.70   9
   1  -1   2 1809.15 118.608  11
  -1   1  -2 1703.34 150.676   6
  -1   1  -2 1940.49 151.144   9
  -1   1  -3 8455.54 358.434   9
   1  -1   3 7996.18 291.518   8
  -1   1  -3 8505.92 366.676   6
   1  -1   3 8223.19 301.046  11
   1  -1   4 15664.1 495.422  11
   1  -1   4 16013.9 619.124  10
   1  -1   4 15745.4 619.376   1
  -1   1  -4 13755.4 538.906   9
  -1   1  -4 15441.0 443.628   7
  -1   1  -4 15845.6 552.732   6
   1  -1   4 15946.6 467.402   8
   1  -1   4 15263.6 560.672   6
   1  -1   5 24887.1 875.505  10
   1  -1   5 26002.8 891.409   1
  -1   1  -5 26060.1 831.148   9
   1  -1   5 25061.7 680.596   8
  -1   1  -5 25336.6 681.479   7
  -1   1  -5 26926.3 811.552   6
   1  -1   5 26325.2 829.764   6
   1  -1   6 23451.5 875.336  10
   1  -1   6 23392.2 884.448   1
  -1   1  -6 23382.6 828.888   9
   1  -1   6 23437.6 669.913   8
  -1   1  -6 24038.9 799.469   6
  -1   1  -6 24182.1 692.947   7
   1  -1   6 23679.5 828.245   6
   1  -1   7 24038.6 923.335  10
   1  -1   7 25123.3 940.122   1
   1  -1   7 22919.8 687.661   8
  -1   1  -7 23569.2 871.232   9
  -1   1  -7 23865.8 829.013   6
  -1   1  -7 22339.8 713.525   7
   1  -1   7 22944.7 850.824   6
   1  -1   8 26793.0 1031.85  10
   1  -1   8 25429.5 1012.75   1
  -1   1  -8 24304.1 956.790   9
   1  -1   8 26467.6 764.675   8
  -1   1  -8 25813.7 814.926   7
  -1   1  -8 25971.4 912.241   6
   1  -1   8 25172.4 945.031   6
  -1   1  -9 16019.1 670.973  11
   1  -1   9 15618.0 796.156  10
   1  -1   9 15765.6 803.145   1
   1  -1   9 15808.6 567.095   8
  -1   1  -9 14687.3 746.009   9
  -1   1  -9 14610.7 608.248   7
  -1   1  -9 15302.8 692.255   6
   1  -1   9 16458.0 722.976   5
  -1   1 -10 1241.41 248.557   9
   1  -1  10 1857.10 195.249   8
   1  -1  10 1582.64 266.390   1
  -1   1 -10 1278.00 229.334   6
   1  -1  10 1455.80 256.735  10
   1  -1  11 10633.5 678.268   6
   1  -1  11 11112.3 718.013  10
   1  -1  11 12284.1 761.968   1
   1  -1  11 9467.97 447.912   8
  -1   1 -11 11543.3 711.958   9
  -1   1 -11 11653.4 635.042   6
   1  -1  11 10869.3 626.436   4
   1  -1  12 494.422 227.192   6
   1  -1  12 319.003 183.471  10
   1  -1  12 142.924 170.887   1
  -1   1 -12 280.635 159.747   6
   1  -1  12 291.659 170.867   4
   1  -1  12 155.719 106.259   8
  -1   1 -12 395.498 227.310   9
   1  -1  13 1708.96 308.331  10
  -1   1 -13 2733.16 343.945   6
   1  -1  13 1843.49 308.866   4
  -1   1 -13 2649.82 388.345   9
   1  -1  13 1791.45 202.715   8
   1  -1  14 7359.54 655.466  10
  -1   1 -14 9456.91 621.854   6
   1  -1  14 8045.73 616.587   4
  -1   1 -14 8105.20 684.344   9
   1  -1  15 1403.07 308.128  10
  -1   1 -15 1557.30 289.134   6
   1  -1  15 1703.83 322.108   3
   1  -1  15 1625.68 309.120   4
  -1   1 -15 1510.97 357.499   9
   1  -1  16 1866.08 390.910  10
  -1   1 -16 2309.62 351.681   6
   1  -1  16 2048.55 344.416   3
   1  -1  16 2119.07 359.512   4
  -1   1 -16 1894.67 390.063   9
  -1   1 -17 16178.5 1088.25   9
   1  -1  17 15192.3 954.227   3
   1  -1  17 15786.8 959.434   4
   1  -1  17 15414.6 1055.96  10
  -1   1 -18 600.793 327.488   9
   1  -1  18 448.491 284.364   4
   1  -1  18 104.422 239.078   3
   1  -1  18 445.076 290.992  10
   1   0 -18 2864.26 487.677   9
  -1   0  18 2737.71 454.579   3
  -1   0  18 2161.73 358.043   4
  -1   0  18 2521.47 467.531  10
   1   0 -17 4365.14 560.077   9
  -1   0  17 3207.98 515.120  10
  -1   0  17 3321.01 470.708   3
  -1   0  17 3215.12 413.979   4
   1   0 -16 86.4302 182.607   9
   1   0 -16 551.913 339.834   1
  -1   0  16 112.090 235.022  10
  -1   0  16 71.6402 222.095   3
  -1   0  16 629.460 199.948   4
   1   0 -15 3658.90 467.824   9
   1   0 -15 4192.55 636.883   1
  -1   0  15 3835.49 533.735  10
  -1   0  15 3868.04 468.984   3
  -1   0  15 4063.40 432.239   4
   1   0 -14 12892.2 837.768   9
   1   0 -14 11079.5 994.666   1
  -1   0  14 12139.4 887.509  10
  -1   0  14 12712.4 715.300   4
  -1   0  14 14573.5 816.550   3
   1   0 -13-104.905 184.784   9
   1   0 -13-182.152 260.726   1
  -1   0  13 46.4877 166.795  10
  -1   0  13-41.4303 179.931   3
  -1   0  13 102.523 143.486   4
  -1   0  12 237.896 208.729  10
   1   0 -12 125.522 204.624   1
   1   0 -12 103.661 159.146   9
  -1   0  12 316.126 176.950   7
  -1   0  12 354.002 167.733   4
  -1   0  11 2295.85 285.910   6
   1   0 -11 2358.97 401.351  10
  -1   0  11 2198.24 347.169  10
  -1   0  11 3146.80 413.785   1
   1   0 -11 2491.07 418.949   1
   1   0 -11 1796.62 308.322   9
  -1   0  11 2369.62 352.906   7
   1   0 -11 2140.91 239.629   6
  -1   0  11 2793.92 313.459   4
  -1   0  10 12147.2 624.015   5
  -1   0  10 12040.3 598.136   6
  -1   0  10 12845.3 760.164  10
   1   0 -10 12688.1 830.847  10
  -1   0  10 12842.4 761.482   1
   1   0 -10 12221.9 832.050   1
   1   0 -10 11407.5 658.643   9
   1   0 -10 12458.8 534.053   6
  -1   0  10 11226.4 673.408   7
  -1   0  10 13176.0 613.781   4
  -1   0   9 16776.6 713.856   5
  -1   0   9 16052.7 661.588   6
  -1   0   9 16643.9 840.559  10
  -1   0   9 17023.1 742.234   2
  -1   0   9 18380.1 879.047   1
   1   0  -9 18223.0 792.521   9
  -1   0   9 16705.7 786.065   7
   1   0  -9 17449.4 762.185   7
   1   0  -9 18058.8 626.370   6
  -1   0   9 16301.5 662.530   4
  -1   0   8 5244.59 332.465   6
  -1   0   8 4631.23 409.135  10
  -1   0   8 4819.77 416.373   1
  -1   0   8 4684.01 351.656   2
   1   0  -8 5384.74 398.478   9
   1   0  -8 4591.33 278.664   6
  -1   0   8 4744.51 389.486   7
   1   0  -8 5321.56 382.318   7
  -1   0   8 4681.60 308.828   4
  -1   0   7 19191.9 648.256   6
  -1   0   7 20800.0 704.436   5
   1   0  -7 20862.6 905.297  10
  -1   0   7 20784.5 857.127  10
  -1   0   7 20700.4 739.299   2
   1   0  -7 20105.7 905.050   1
  -1   0   7 20710.6 857.291   1
   1   0  -7 18858.9 739.777   9
   1   0  -7 19755.2 613.198   6
  -1   0   7 18516.6 761.765   7
   1   0  -7 19858.2 755.568   7
  -1   0   7 20312.5 663.023   4
   1   0  -6 133452. 3031.33  10
  -1   0   6 132488. 2960.25  10
   1   0  -6 133093. 3049.32   1
  -1   0   6 134542. 2968.47   1
  -1   0   6 136603. 2786.63   2
   1   0  -6 125448. 2805.88   9
   1   0  -6 132725. 2454.26   8
   1   0  -6 132108. 2613.70   6
  -1   0   6 133717. 2869.21   7
   1   0  -6 134917. 2849.68   7
  -1   0   6 139186. 2746.46   5
  -1   0   6 133281. 2662.67   6
  -1   0   5 14217.3 608.518  10
   1   0  -5 14114.4 631.181  10
  -1   0   5 14302.2 609.249   1
   1   0  -5 14231.6 638.767   1
  -1   0   5 14192.3 514.847   2
   1   0  -5 13430.4 324.075   8
  -1   0   5 13070.8 547.038   7
   1   0  -5 14148.8 550.914   7
   1   0  -5 13763.7 419.708   6
  -1   0   5 13892.5 485.023   5
  -1   0   5 13567.8 440.347   6
   1   0  -4 83120.5 1928.66  10
  -1   0   4 83858.8 1903.80  10
   1   0  -4 83403.3 1630.99   6
   1   0  -4 84958.9 1832.35   7
  -1   0   4 82748.9 1841.18   7
  -1   0   4 85671.1 1724.96   5
  -1   0   4 83173.3 1654.91   6
  -1   0   4 83414.6 1759.71   2
  -1   0   4 83625.6 1905.15   1
   1   0  -4 83223.8 1936.85   1
  -1   0   3 91993.9 1956.03  10
   1   0  -3 92204.2 1898.14   7
   1   0  -3 91771.9 1701.89   6
  -1   0   3 89315.7 1715.13   6
  -1   0   3 90069.3 1782.32   5
  -1   0   3 90835.8 1822.64   2
  -1   0   3 92923.4 1960.94   1
  -1   0   2 149037. 2824.33  10
   1   0  -2 148014. 2668.26   5
  -1   0   2 146549. 2667.20   5
  -1   0   2 148567. 2827.56   1
  -1   0   2 156973. 2720.88   2
  -1   0   1 142979. 2683.32   1
  -1   0   1 139473. 2596.52   2
  -1   0   1 144435. 2681.92  10
   1   0  -1 137972. 2659.55   7
   1   0   1 8667.79 248.479   8
  -1   0  -1 9094.97 250.462   9
  -1   0  -2 17023.2 454.091   6
  -1   0  -2 15861.8 442.629   9
   1   0   2 16305.9 417.163   8
  -1   0  -3 70808.8 1392.83   8
  -1   0  -3 71760.7 1479.69   9
   1   0   3 73566.1 1471.66   1
  -1   0  -3 72913.8 1469.23   6
   1   0   3 72246.9 1475.17   6
   1   0   3 70256.0 1329.94   7
   1   0   3 70925.9 1457.60  10
   1   0   4 204828. 3813.85   8
  -1   0  -4 202886. 3809.99   8
  -1   0  -4 207552. 3955.11   9
   1   0   4 208086. 3943.30   1
  -1   0  -4 200456. 3985.30   1
   1   0   4 201902. 3783.81   7
   1   0   4 206079. 3928.59   6
  -1   0  -4 211983. 3926.67   6
  -1   0  -4 202609. 3976.68  10
   1   0   4 208730. 3937.55  10
   1   0   5 4867.92 236.970   8
  -1   0  -5 6373.57 352.469   9
  -1   0  -5 4541.29 235.903   8
  -1   0  -5 5241.95 344.678   1
   1   0   5 4947.29 306.093   1
   1   0   5 5543.18 261.266   7
  -1   0  -5 5533.16 304.139   6
   1   0   5 5685.62 316.470   6
   1   0   5 4751.83 300.044  10
  -1   0  -5 4940.17 325.158  10
  -1   0  -6 49751.4 1330.94   9
   1   0   6 52204.7 1160.86   8
   1   0   6 51595.0 1345.19   1
  -1   0  -6 48671.7 1406.55   1
  -1   0  -6 51198.0 1157.50   8
   1   0   6 49396.4 1195.56   7
   1   0   6 49615.3 1293.85   6
  -1   0  -6 50752.9 1274.99   6
  -1   0  -6 48946.6 1389.63  10
   1   0   6 51091.4 1339.93  10
   1   0   7 9168.15 380.200   8
  -1   0  -7 10460.5 533.163   9
  -1   0  -7 9552.46 563.269   1
   1   0   7 9906.30 517.407   1
  -1   0  -7 10772.4 489.520   6
  -1   0  -7 9321.41 381.760   8
   1   0   7 10240.8 500.272   6
   1   0   7 9588.80 434.023   7
   1   0   7 9688.40 512.366  10
  -1   0  -7 9974.78 564.342  10
   1   0   8 675.576 149.481   6
  -1   0  -8 565.380 155.559  10
   1   0   8 336.975 141.956  10
  -1   0  -8 586.662 177.870   1
   1   0   8 328.634 118.802   1
  -1   0  -8 491.984 148.862   9
   1   0   8 374.264 93.7220   8
  -1   0  -8 519.760 139.546   6
   1   0   8 335.813 122.842   7
  -1   0  -8 472.600 105.770   8
   1   0   8 321.439 117.586   4
   1   0   9 20345.5 793.345   4
  -1   0  -9 20786.7 776.816  11
   1   0   9 21850.7 892.057  10
  -1   0  -9 20850.5 971.323  10
  -1   0  -9 19602.2 957.839   1
   1   0   9 21213.3 886.568   1
   1   0   9 19898.2 648.987   8
  -1   0  -9 20426.0 869.768   9
  -1   0  -9 19471.3 647.947   8
   1   0   9 19449.6 753.014   7
  -1   0  -9 21595.7 798.285   6
   1   0   9 20768.3 838.393   6
   1   0   9 21920.3 829.141   5
   1   0  10 13421.3 722.702  10
   1   0  10 12046.2 689.096   1
  -1   0 -10 11801.0 678.978   9
   1   0  10 12616.3 495.795   8
  -1   0 -10 12154.1 497.253   8
   1   0  10 11874.3 599.074   7
  -1   0 -10 13118.6 635.678   6
   1   0  10 13461.2 655.184   4
   1   0  11 4231.17 424.327  10
   1   0  11 3333.94 375.932   1
  -1   0 -11 2852.63 365.022   9
   1   0  11 3386.93 253.202   8
  -1   0 -11 3388.92 332.307   6
   1   0  11 3429.70 366.166   4
   1   0  12 9411.29 636.978   6
   1   0  12 10628.7 697.861  10
   1   0  12 11490.1 727.285   1
  -1   0 -12 10300.5 693.364   9
  -1   0 -12 10570.2 602.555   6
   1   0  12 10601.1 641.718   4
   1   0  13 2093.75 331.506   6
   1   0  13 1630.05 324.794  10
  -1   0 -13 1733.80 265.814   6
   1   0  13 1950.14 301.160   4
  -1   0 -13 2208.59 359.591   9
   1   0  14 7747.60 654.382  10
  -1   0 -14 8104.51 563.763   6
   1   0  14 8090.64 596.042   4
  -1   0 -14 8000.58 660.898   9
  -1   0 -15 489.791 236.856   9
   1   0  15 138.621 190.977   4
   1   0  15-3.55672 174.469  10
  -1   0 -16 4246.75 545.817   9
   1   0  16 3945.21 460.396   4
   1   0  16 3427.69 484.108  10
  -1   0 -17 5699.96 633.298   9
   1   0  17 6422.05 618.255   3
   1   0  17 4773.49 516.041   4
   1   0  17 5845.65 621.944  10
  -1   0 -18 4570.26 604.479   9
   1   0  18 3420.18 486.235   4
   1   0  18 3381.00 486.332   3
   1   0  18 4190.13 562.472  10
   1   1 -17 4478.37 578.937   9
  -1  -1  17 4769.27 506.778   4
  -1  -1  17 4762.19 534.417   3
  -1  -1  17 4338.87 610.349  10
   1   1 -16 6080.07 639.377   9
  -1  -1  16 5202.03 546.618   3
  -1  -1  16 4825.04 492.667   4
  -1  -1  16 5111.03 629.221  10
   1   1 -15 3870.47 483.726   9
  -1  -1  15 3600.04 520.207  10
  -1  -1  15 3748.46 435.642   4
  -1  -1  15 3667.07 467.571   3
  -1  -1  14 4706.13 578.441  10
   1   1 -14 4603.11 680.043   1
   1   1 -14 5429.79 557.523   9
   1   1 -14 5578.98 422.739   6
  -1  -1  14 5016.37 466.529   4
  -1  -1  14 6264.58 541.665   3
  -1  -1  13 549.838 235.503  10
   1   1 -13 557.500 282.557   1
   1   1 -13 277.895 175.881   9
   1   1 -13 325.679 129.374   6
  -1  -1  13 426.167 196.819   3
  -1  -1  13 152.071 178.485   4
  -1  -1  12 18581.0 1046.64  10
   1   1 -12 17385.7 1171.42   1
   1   1 -12 19756.9 998.013   9
   1   1 -12 19076.4 778.349   6
  -1  -1  12 20118.4 900.091   3
  -1  -1  12 19176.1 845.791   4
  -1  -1  11 23992.1 1160.78  10
   1   1 -11 23965.3 1305.67   1
   1   1 -11 25892.6 1104.42   9
   1   1 -11 25030.7 885.152   6
   1   1 -11 24805.5 1016.99   7
  -1  -1  11 23763.3 927.766   4
  -1  -1  11 25931.6 998.247   3
  -1  -1  10 9862.37 582.843   6
  -1  -1  10 10962.6 727.492  10
   1   1 -10 10734.9 803.469  10
   1   1 -10 9295.50 771.252   1
  -1  -1  10 10621.1 721.653   1
   1   1 -10 9519.78 621.506   9
   1   1 -10 10638.9 615.395   7
   1   1 -10 10173.3 512.114   6
  -1  -1  10 10129.5 563.486   3
  -1  -1   9 13087.7 617.168   3
   1   1  -9 12079.1 593.928  11
   1   1  -9 13257.0 849.482  10
  -1  -1   9 12106.5 738.058  10
  -1  -1   9 13668.9 787.323   1
  -1  -1   9 13221.0 645.553   2
   1   1  -9 13465.0 701.961   9
   1   1  -9 13646.3 569.256   6
   1   1  -9 12227.2 647.130   7
  -1  -1   9 13152.1 640.067   6
  -1  -1   9 14222.7 645.950   5
  -1  -1   8 7038.79 431.468   6
  -1  -1   8 6849.42 520.208  10
  -1  -1   8 7058.14 534.012   1
  -1  -1   8 7450.33 448.665   2
   1   1  -8 7346.02 486.552   9
  -1  -1   8 6867.93 245.262   8
   1   1  -8 7492.25 469.070   7
   1   1  -8 7170.36 382.880   6
  -1  -1   8 7305.73 421.851   3
   1   1  -7 51491.0 1635.96  10
  -1  -1   7 51229.0 1548.08  10
  -1  -1   7 51005.9 1550.20   1
   1   1  -7 48878.9 1632.23   1
  -1  -1   7 49585.0 1007.63   8
   1   1  -7 49784.5 1378.60   7
   1   1  -7 48589.5 1223.37   6
  -1  -1   7 45199.3 1367.59   7
  -1  -1   7 46452.6 1290.86   6
  -1  -1   6 17955.9 642.626   5
  -1  -1   6 17570.2 643.648   6
  -1  -1   6 18424.2 801.693  10
   1   1  -6 19025.7 858.513  10
  -1  -1   6 18984.1 810.855   1
   1   1  -6 18052.4 854.862   1
  -1  -1   6 19829.4 452.239   8
   1   1  -6 18036.1 595.628   6
   1   1  -6 19186.1 716.377   7
  -1  -1   6 17765.9 714.718   7
  -1  -1   6 19022.5 643.386   3
   1   1  -5 31410.0 1087.16  10
  -1  -1   5 31506.7 1050.98  10
   1   1  -5 31402.2 1100.40   1
  -1  -1   5 31660.8 1052.89   1
  -1  -1   5 30417.2 654.549   8
   1   1  -5 31784.8 937.898   7
   1   1  -5 33702.8 832.637   6
  -1  -1   5 29489.4 938.107   7
   1   1  -5 33731.1 883.846   5
  -1  -1   5 32073.9 868.287   5
  -1  -1   5 32386.4 885.790   6
  -1  -1   4 79087.7 1880.63   1
   1   1  -4 76618.2 1918.95   1
   1   1  -4 79277.9 1663.49   5
  -1  -1   4 78300.0 1656.54   5
  -1  -1   4 78772.6 1677.81   6
  -1  -1   4 74511.1 1748.85   7
   1   1  -4 79135.4 1752.20   7
   1   1  -4 77605.2 1614.16   6
  -1  -1   4 78697.1 1885.15  10
   1   1  -4 77344.5 1902.52  10
  -1  -1   3 156804. 3205.62   1
   1   1  -3 156786. 2982.91   5
   1   1  -3 153869. 2960.82   6
  -1  -1   3 160521. 3042.16   6
   1   1  -3 158114. 3086.58   7
  -1  -1   3 156597. 3200.55  10
  -1  -1   2 24864.8 736.936  10
  -1  -1   2 24385.8 661.255   6
   1   1  -2 25235.8 630.255   6
   1   1  -2 24891.7 599.171   5
  -1  -1   2 24705.4 734.472   1
   1   1  -2 25328.2 677.412   7
   1   1  -2 25155.9 593.883   3
  -1  -1   1 297945. 5436.50   1
  -1  -1   1 291729. 5241.06   2
  -1  -1   1 298776. 5246.63  11
   1   1  -1 295607. 5310.02   5
  -1  -1   1 288661. 5425.69  10
   1   1  -1 293503. 5293.77   3
  -1  -1   0 23190.7 566.504  10
   1   1   0 23859.8 542.704   3
  -1  -1   0 23635.2 574.302   1
   1   1   1 160163. 2982.05   8
   1   1   1 160367. 2974.84   4
   1   1   2 194151. 3530.93   8
  -1  -1  -2 192387. 3548.80   9
   1   1   2 192063. 3543.28   4
   1   1   3 49570.1 1005.92  10
  -1  -1  -3 48936.2 1020.15  10
   1   1   3 49368.7 1009.73   1
  -1  -1  -3 49811.9 1023.73   1
  -1  -1  -3 48270.2 1050.59   8
  -1  -1  -3 50052.8 1099.23   9
   1   1   3 48554.8 1041.45   8
  -1  -1  -3 50798.6 1083.43   6
   1   1   3 49654.2 1090.62   6
   1   1   3 49545.4 1077.17   4
   1   1   4 5915.36 256.781  10
  -1  -1  -4 6119.96 273.568  10
  -1  -1  -4 6205.24 275.253   1
   1   1   4 5641.93 254.207   1
   1   1   4 5743.70 244.326   8
  -1  -1  -4 6095.08 257.270   8
  -1  -1  -4 5776.94 292.423   9
  -1  -1  -4 5770.75 272.712   6
   1   1   4 5579.33 277.808   6
   1   1   4 5919.34 278.195   4
  -1  -1  -5 13825.9 511.226  10
   1   1   5 13788.5 485.284  10
   1   1   5 14546.3 495.004   1
  -1  -1  -5 13782.8 513.117   1
   1   1   5 13967.4 533.712   9
  -1  -1  -5 13767.7 523.124   9
  -1  -1  -5 13716.1 447.383   8
   1   1   5 14246.4 442.991   8
   1   1   5 13730.7 461.447   7
  -1  -1  -5 13524.6 486.922   6
   1   1   5 13894.2 502.307   6
   1   1   5 14896.5 515.005   4
   1   1   6 73588.2 1678.06  10
  -1  -1  -6 72114.0 1732.60  10
   1   1   6 74536.1 1681.67   1
  -1  -1  -6 71427.2 1738.75   1
   1   1   6 70687.2 1541.93   8
   1   1   6 73613.4 1748.06   9
  -1  -1  -6 71284.9 1567.28   8
  -1  -1  -6 74437.3 1738.02   9
   1   1   6 72793.0 1681.67   6
  -1  -1  -6 75846.5 1662.01   6
   1   1   6 72310.4 1623.56   7
   1   1   6 74719.4 1675.69   4
   1   1   7 10994.0 512.595  10
  -1  -1  -7 10888.5 549.825  10
   1   1   7 11577.1 522.041   1
  -1  -1  -7 11176.7 563.135   1
   1   1   7 10139.4 401.708   8
  -1  -1  -7 10198.6 412.582   8
  -1  -1  -7 11385.7 540.293   9
  -1  -1  -7 11816.3 492.904   6
   1   1   7 11857.1 517.137   6
   1   1   7 11097.3 475.008   7
   1   1   7 11020.8 495.440   4
   1   1   8 819.780 162.015   6
  -1  -1  -8 587.732 154.839  10
   1   1   8 714.537 157.177  10
  -1  -1  -8 911.826 182.562   1
   1   1   8 685.452 141.122   1
  -1  -1  -8 811.756 172.890   9
   1   1   8 518.376 94.7205   8
  -1  -1  -8 471.817 107.546   8
   1   1   8 561.608 129.501   7
  -1  -1  -8 798.732 156.749   6
   1   1   8 373.131 117.544   4
   1   1   9 295.344 126.459   6
   1   1   9 141.574 110.877  10
  -1  -1  -9 95.3789 128.593  10
   1   1   9 255.014 125.106   1
  -1  -1  -9 272.884 165.871   1
  -1  -1  -9 464.591 148.383   9
   1   1   9 116.734 108.924   7
  -1  -1  -9 510.783 131.024   6
  -1  -1  -9 318.584 101.646   8
   1   1   9 220.738 124.798   4
   1   1  10 34125.5 1147.03   5
   1   1  10 33611.8 1180.51  10
  -1  -1 -10 35081.5 1320.37  10
   1   1  10 34610.6 1198.19   1
  -1  -1 -10 33393.0 1191.92   9
   1   1  10 32992.0 1101.74   7
  -1  -1 -10 33037.0 954.301   8
  -1  -1 -10 34150.4 1079.51   6
   1   1  10 34816.0 1128.36   4
   1   1  11 48.7254 128.841  10
   1   1  11 233.625 163.105   1
  -1  -1 -11 177.615 147.072   9
  -1  -1 -11-51.8337 96.0417   8
   1   1  11 195.286 117.406   7
  -1  -1 -11 187.274 124.758   6
   1   1  11 120.220 143.182   4
   1   1  12 15147.8 786.992   6
  -1  -1 -12 15389.0 944.161  10
   1   1  12 15336.3 814.116  10
  -1  -1 -12 14184.4 918.274   1
   1   1  12 16457.7 850.758   1
  -1  -1 -12 17012.6 869.133   9
  -1  -1 -12 15952.6 611.488   8
   1   1  12 15228.3 766.036   7
   1   1  12 15436.5 769.290   4
   1   1  13 582.136 190.630   6
  -1  -1 -13 1085.03 313.710  10
   1   1  13 1169.19 257.507  10
  -1  -1 -13 978.861 272.777   1
  -1  -1 -13 780.682 234.000   9
   1   1  13 914.357 218.973   7
   1   1  13 963.642 213.524   4
  -1  -1 -14 15393.5 913.955   9
  -1  -1 -14 14698.9 1031.02   1
   1   1  14 13941.3 842.182  10
   1   1  14 15432.5 818.723   4
  -1  -1 -15 9665.05 755.364   9
   1   1  15 9897.38 728.110  10
   1   1  15 10386.4 690.384   4
  -1  -1 -16 695.950 257.841   9
   1   1  16 610.178 215.561  10
   1   1  16 715.951 245.872   4
  -1  -1 -17 3561.57 491.833   9
   1   1  17 2969.35 431.649  10
   1   1  17 2188.11 357.069   4
  -1  -1 -18 1919.15 412.839   9
   1   1  18 1309.22 317.928   4
   1   1  18 2038.92 377.889   3
   1   2 -17 1153.36 369.314   9
  -1  -2  17 1718.86 424.819  10
  -1  -2  17 1776.86 377.745   3
  -1  -2  17 1608.15 323.138   4
   1   2 -16 3001.97 495.064   9
  -1  -2  16 2255.90 442.775  10
  -1  -2  16 2651.71 416.088   3
  -1  -2  16 2698.06 381.669   4
   1   2 -15 735.868 297.207   9
  -1  -2  15 1211.08 366.670  10
   1   2 -15 918.784 219.011   6
  -1  -2  15 747.483 244.773   4
  -1  -2  15 280.260 195.793   3
   1   2 -14 14139.6 917.279   9
  -1  -2  14 12107.3 921.857  10
   1   2 -14 12623.1 678.836   6
  -1  -2  14 13231.4 798.473   3
  -1  -2  14 13208.0 760.300   4
  -1  -2  13 10888.3 819.918   6
  -1  -2  13 12083.7 894.725  10
   1   2 -13 12476.5 657.875   6
  -1  -2  13 12253.5 729.980   3
  -1  -2  13 11646.7 695.173   4
   1   2 -13 11928.3 809.850   9
  -1  -2  12 6914.51 650.277  10
   1   2 -12 5589.26 551.934   9
   1   2 -12 6653.32 531.581   7
   1   2 -12 6662.33 466.148   6
  -1  -2  12 6367.00 507.122   3
  -1  -2  11 16928.1 1004.39  10
   1   2 -11 16667.1 1125.90   1
   1   2 -11 17572.8 922.073   9
   1   2 -11 18102.2 867.070   7
   1   2 -11 17248.9 752.922   6
  -1  -2  11 17166.2 808.804   3
  -1  -2  10 4436.05 452.367   6
   1   2 -10 3984.10 516.752  10
  -1  -2  10 3707.71 454.649  10
  -1  -2  10 4040.57 472.216   1
   1   2 -10 3297.16 505.683   1
  -1  -2  10 3537.32 193.900   8
   1   2 -10 4251.24 440.041   9
   1   2 -10 4461.41 413.953   7
   1   2 -10 4170.45 349.303   6
  -1  -2  10 4231.27 368.123   3
  -1  -2   9 52127.9 1460.89   3
   1   2  -9 54269.4 1481.17  11
  -1  -2   9 52848.9 1777.94  10
   1   2  -9 53449.2 1935.28  10
   1   2  -9 51700.0 1931.67   1
  -1  -2   9 57168.5 1854.88   1
  -1  -2   9 51593.1 1134.45   8
   1   2  -9 52461.9 1435.15   6
   1   2  -9 55105.7 1597.22   7
  -1  -2   9 52793.5 1506.36   5
  -1  -2   9 49658.0 1590.21   6
  -1  -2   8 25929.0 876.834   3
   1   2  -8 26115.0 884.444  11
  -1  -2   8 24736.7 1096.51  10
  -1  -2   8 26496.7 1136.77   1
  -1  -2   8 24423.7 634.585   8
   1   2  -8 25963.0 961.910   7
   1   2  -8 25758.1 862.743   6
  -1  -2   8 27165.6 919.983   5
  -1  -2   8 25782.6 994.254   6
   1   2  -7 12953.9 589.149   5
  -1  -2   7 12274.0 626.211   6
  -1  -2   7 12367.1 716.707  10
  -1  -2   7 13861.6 764.627   1
  -1  -2   7 13064.9 395.258   8
   1   2  -7 13280.0 562.399   6
   1   2  -7 12664.9 614.289   7
  -1  -2   7 13010.2 552.026   3
   1   2  -6 3112.50 260.503   5
  -1  -2   6 2845.00 293.392   6
  -1  -2   6 2870.04 249.073   5
  -1  -2   6 2851.89 331.652  10
   1   2  -6 3134.50 363.355  10
  -1  -2   6 3102.77 344.161   1
   1   2  -6 2750.63 349.942   1
  -1  -2   6 2731.09 152.197   8
   1   2  -6 3435.25 299.706   7
   1   2  -6 3096.67 255.139   6
  -1  -2   6 2675.53 226.745   3
   1   2  -5 17522.3 831.815  10
  -1  -2   5 18345.6 815.945  10
  -1  -2   5 17957.4 717.953   6
   1   2  -5 18527.2 635.653   5
   1   2  -5 17513.6 623.237   6
  -1  -2   5 17880.6 805.122   1
   1   2  -5 16616.6 822.074   1
   1   2  -5 18166.5 686.125   7
  -1  -2   5 17879.2 592.043   3
  -1  -2   4 2365.65 274.592  10
   1   2  -4 2178.33 197.443   6
  -1  -2   4 2365.68 248.664   6
   1   2  -4 2243.16 195.811   5
  -1  -2   4 2811.10 296.621   1
   1   2  -4 2253.56 220.130   7
  -1  -2   4 2212.74 175.270   3
  -1  -2   3 46905.0 1316.32   1
  -1  -2   3 46821.5 1044.16  11
   1   2  -3 46764.7 1036.52   3
  -1  -2   3 44657.5 1043.06   3
   1   2  -3 46201.0 1078.68   5
  -1  -2   3 46032.8 1247.21   6
   1   2  -3 46835.7 1174.11   6
  -1  -2   3 44770.8 1301.84  10
  -1  -2   2 103751. 2306.19   1
  -1  -2   2 102085. 1994.48  11
   1   2  -2 102971. 2008.99   3
   1   2  -2 103993. 2061.71   5
   1   2  -2 104439. 2248.53   6
  -1  -2   2 103568. 2296.26  10
  -1  -2   1 41684.1 1108.46   1
  -1  -2   1 40738.4 1094.58  10
  -1  -2   1 43570.3 875.697  11
   1   2  -1 44103.5 975.893   5
   1   2   0 30497.0 713.538   4
   1   2   0 30422.8 779.383   5
  -1  -2   0 32913.1 696.189  11
   1   2   0 31191.0 730.724   3
  -1  -2  -1 9903.42 349.527  11
  -1  -2  -1 10201.7 283.185   9
   1   2   1 9093.09 303.912   4
   1   2   1 9903.05 347.559   5
   1   2   2 150449. 2795.66   4
   1   2   2 142125. 2716.02   2
  -1  -2  -2 146622. 2760.00   9
  -1  -2  -3 19889.5 541.764   9
   1   2   3 19760.7 554.995   9
   1   2   3 20120.9 555.448   4
  -1  -2  -3 20226.8 495.984  10
   1   2   4 80907.7 1649.88  10
  -1  -2  -4 83862.0 1683.19  10
  -1  -2  -4 83738.9 1690.44   1
  -1  -2  -4 84031.2 1744.94   9
   1   2   4 85185.4 1763.84   9
  -1  -2  -4 79536.4 1697.20   8
   1   2   4 84493.9 1743.52   6
   1   2   4 81799.2 1728.90   4
   1   2   5 32386.4 824.402  10
  -1  -2  -5 33213.6 859.160  10
  -1  -2  -5 32147.6 858.179   1
  -1  -2  -5 32367.8 895.301   9
  -1  -2  -5 32365.6 836.529   8
   1   2   5 34400.9 919.678   9
   1   2   5 34225.2 885.724   6
  -1  -2  -5 33659.3 893.215   4
   1   2   5 32134.2 871.618   4
   1   2   6 17358.8 584.777  10
  -1  -2  -6 17861.8 625.029  10
  -1  -2  -6 18226.3 635.757   1
  -1  -2  -6 17115.6 563.254   8
   1   2   6 18588.9 660.915   9
  -1  -2  -6 18407.9 648.732   9
   1   2   6 17867.3 621.663   6
   1   2   6 17108.6 601.266   4
  -1  -2  -6 17735.7 616.598   4
   1   2   7 5965.48 344.587  10
  -1  -2  -7 5967.65 373.428  10
  -1  -2  -7 6018.91 379.553   1
  -1  -2  -7 6662.80 397.316   9
  -1  -2  -7 5618.73 304.516   8
   1   2   7 5810.39 381.021   9
   1   2   7 5692.98 346.826   7
   1   2   7 5953.31 355.718   6
   1   2   7 5304.33 333.584   4
  -1  -2  -8 1223.12 195.418  10
   1   2   8 1044.93 174.647  10
  -1  -2  -8 1402.84 201.424   1
   1   2   8 1498.91 206.733   2
  -1  -2  -8 1129.43 149.499   8
  -1  -2  -8 1050.24 180.710   9
   1   2   8 1403.45 186.048   6
   1   2   8 1234.07 181.722   7
   1   2   8 1551.20 198.028   4
   1   2   9 248.877 121.854  10
  -1  -2  -9 310.951 140.933  10
   1   2   9 277.088 124.727   2
  -1  -2  -9 156.893 110.998   1
  -1  -2  -9 122.262 89.0947   8
  -1  -2  -9 329.863 140.824   9
   1   2   9 294.748 131.700   7
   1   2   9 81.5717 88.3739   6
   1   2   9 84.9043 116.698   4
  -1  -2 -10 20915.7 923.785  10
   1   2  10 19830.9 818.475  10
  -1  -2 -10 19548.6 914.729   1
   1   2  10 18618.0 791.760   7
   1   2  10 18457.5 765.031   4
  -1  -2 -10 20204.5 856.535   9
  -1  -2 -10 17885.0 669.909   8
   1   2  11 2146.42 278.405  10
   1   2  11 1996.34 283.990   7
   1   2  11 1979.91 273.142   4
  -1  -2 -11 1974.21 292.478   9
  -1  -2 -11 2055.50 217.138   8
   1   2  12 3369.81 375.704  10
  -1  -2 -12 3596.26 296.141   8
  -1  -2 -12 4722.68 454.925   9
   1   2  12 3770.02 376.527   6
   1   2  12 4320.09 417.695   7
   1   2  12 3533.68 370.175   4
   1   2  13 2192.89 324.753   6
  -1  -2 -13 1779.60 335.273  10
   1   2  13 2127.17 305.189  10
  -1  -2 -13 2006.43 372.122   1
  -1  -2 -13 2253.65 340.235   9
   1   2  13 2120.92 325.687   7
  -1  -2 -13 2192.93 237.446   8
   1   2  13 2140.49 309.164   4
  -1  -2 -14 1295.25 330.525  10
   1   2  14 1453.90 262.037  10
  -1  -2 -14 1641.51 308.548   9
  -1  -2 -14 1611.13 338.889   1
  -1  -2 -14 1540.82 196.321   8
   1   2  14 1708.59 309.268   7
   1   2  14 1466.31 277.402   4
   1   2  15 10800.5 739.660  10
  -1  -2 -15 10788.9 773.018   9
  -1  -2 -15 10705.4 901.928   1
   1   2  15 10314.5 714.473   7
   1   2  15 9927.31 678.049   4
   1   2  16 4101.06 475.790  10
  -1  -2 -16 4505.36 529.349   9
   1   2  16 3822.48 466.441   7
   1   2  16 4164.31 458.071   4
  -1  -2 -17 624.633 279.617   9
   1   2  17 2.78774 172.849  10
   1   2  17 483.019 239.952   4
  -1  -2 -18 2578.48 465.099   9
   1   2  18 3045.84 428.360   4
   1   3 -17 155.765 297.020   9
  -1  -3  17 504.047 311.637  10
  -1  -3  17 101.939 216.993   4
  -1  -3  17 56.5273 205.700   3
   1   3 -16 5252.79 643.205   9
  -1  -3  16 5222.32 679.772  10
  -1  -3  16 4134.09 477.773   4
  -1  -3  16 5061.31 544.873   3
   1   3 -15 4911.51 580.959   9
  -1  -3  15 4571.07 617.856  10
   1   3 -15 4600.22 437.409   6
  -1  -3  15 4492.18 509.412   3
  -1  -3  15 4041.33 445.671   4
   1   3 -14 2162.32 391.664   9
  -1  -3  14 2588.89 476.670  10
   1   3 -14 2413.38 329.791   6
  -1  -3  14 2037.53 344.987   3
   1   3 -13 11208.5 810.817   9
  -1  -3  13 11225.4 892.662  10
   1   3 -13 11934.0 683.768   6
  -1  -3  13 10318.7 676.544   3
  -1  -3  12 20201.5 1150.51   6
  -1  -3  12 21541.9 1211.49  10
   1   3 -12 22998.0 946.512   6
   1   3 -12 21607.3 1010.00   7
  -1  -3  12 23182.3 986.572   3
  -1  -3  12 19877.9 579.199   8
   1   3 -12 22739.2 1127.61   9
  -1  -3  11 1393.21 332.882  10
   1   3 -11 1269.45 222.666   6
   1   3 -11 1024.66 226.639   7
  -1  -3  11 1224.97 243.372   3
   1   3 -11 1035.95 274.716   9
  -1  -3  11 1158.23 127.595   8
  -1  -3  10 1108.68 289.342  10
  -1  -3  10 1079.40 123.648   8
   1   3 -10 1508.32 242.413   6
   1   3 -10 1645.40 268.003   7
  -1  -3  10 1713.70 258.767   3
  -1  -3   9 6513.69 593.304  10
  -1  -3   9 7329.85 633.233   1
  -1  -3   9 6445.15 297.157   8
   1   3  -9 7274.80 510.071   7
   1   3  -9 6667.52 446.331   6
  -1  -3   9 6115.07 426.903   3
  -1  -3   8 37401.4 1134.13   3
   1   3  -8 39458.4 1168.85  11
  -1  -3   8 39301.8 1502.97  10
  -1  -3   8 40413.9 1526.39   1
  -1  -3   8 37739.0 923.238   8
   1   3  -8 37708.7 1182.69   6
   1   3  -8 36845.9 1252.15   7
   1   3  -8 38409.0 1218.26   5
  -1  -3   8 36475.2 1377.20   6
  -1  -3   8 39464.7 1222.68   5
  -1  -3   7 3099.66 275.759   3
  -1  -3   7 2904.29 380.734  10
   1   3  -7 3403.34 289.734  11
  -1  -3   7 3131.21 388.863   1
  -1  -3   7 2870.79 191.561   8
   1   3  -7 3554.45 313.349   6
   1   3  -7 3085.42 319.066   7
  -1  -3   7 4092.57 326.751   5
   1   3  -7 3913.20 332.110   5
  -1  -3   7 3566.34 392.346   6
  -1  -3   6 4853.14 455.529  10
   1   3  -6 4696.52 335.802   5
  -1  -3   6 4622.69 420.716   6
   1   3  -6 4183.18 330.368   6
  -1  -3   6 4347.76 443.914   1
   1   3  -6 4564.97 359.627   7
  -1  -3   6 4240.92 296.921   3
  -1  -3   5 85984.2 1950.66   3
  -1  -3   5 93358.1 2405.86  10
  -1  -3   5 90675.3 1988.08  11
  -1  -3   5 94168.8 2435.26   1
   1   3  -5 86676.1 2134.77   7
  -1  -3   5 89375.2 2314.84   6
   1   3  -5 96113.4 2145.30   6
   1   3  -5 94777.9 2049.40   5
  -1  -3   4 4311.21 401.118   1
  -1  -3   4 3635.21 240.913  11
  -1  -3   4 3408.61 229.719   3
   1   3  -4 3492.28 303.628   6
   1   3  -4 3547.92 255.238   5
  -1  -3   4 3465.41 341.223   6
  -1  -3   4 4115.00 383.385  10
  -1  -3   3 42325.9 1343.23   1
  -1  -3   3 43131.6 1016.16  11
   1   3  -3 41308.9 1011.35  11
   1   3  -3 43812.0 995.785   3
  -1  -3   3 40191.6 1004.33   3
   1   3  -3 41846.2 1066.04   5
   1   3  -3 43690.9 1266.59   6
  -1  -3   3 44408.8 1361.48  10
  -1  -3   2 21950.4 864.902   1
  -1  -3   2 21408.6 850.822  10
  -1  -3   2 23260.9 613.012  11
   1   3  -2 23115.0 629.495  11
   1   3  -2 22489.4 677.587   5
   1   3  -2 21840.6 861.916   6
   1   3  -2 23330.1 608.358   3
  -1  -3   2 22442.1 628.832   3
   1   3  -1 57882.0 1275.38  11
  -1  -3   1 58511.9 1245.02  11
  -1  -3   1 58022.6 1267.27   3
   1   3  -1 58709.6 1254.16   3
   1   3  -1 60557.7 1362.44   5
   1   3   0 430431. 7949.42   5
   1   3   0 430795. 7852.16   4
  -1  -3   0 429376. 7821.51  11
   1   3   0 453313. 7910.72  11
   1   3   0 423632. 7823.69   3
   1   3   1 213227. 3725.08   9
  -1  -3  -1 206108. 3710.44   9
  -1  -3  -1 205985. 3628.28   2
   1   3   1 209295. 3938.63  11
  -1  -3  -1 201536. 3891.07  11
   1   3   1 198142. 3802.97   4
   1   3   1 199322. 3887.37   5
   1   3   2 224769. 4213.79   4
   1   3   2 223625. 4080.36   2
  -1  -3  -2 228546. 4085.98   2
   1   3   2 229424. 4149.70   9
  -1  -3  -2 223731. 4125.98   9
   1   3   3 19743.2 550.977   9
   1   3   3 19570.7 577.569   4
   1   3   3 19648.2 518.456   2
  -1  -3  -3 19076.8 533.219   9
  -1  -3  -4 157.577 59.3522  10
  -1  -3  -4 118.035 67.4152   9
   1   3   4 137.078 69.1213   9
   1   3   4 118.524 81.7623   4
   1   3   4 121.090 68.9921   2
  -1  -3  -5 71195.6 1544.19  10
   1   3   5 69240.5 1574.91   4
  -1  -3  -5 68865.9 1559.38   9
   1   3   5 72244.8 1597.16   9
   1   3   5 68833.1 1547.45   2
  -1  -3  -5 69469.0 1581.11   4
  -1  -3  -6 237.492 89.6836  10
  -1  -3  -6 253.150 94.2558   1
   1   3   6 75.6471 74.9819   2
  -1  -3  -6 324.847 103.344   9
  -1  -3  -6 79.1779 70.5678   8
   1   3   6 174.792 91.4129   9
   1   3   6 205.484 85.2180   6
   1   3   6 66.2333 88.6160   4
  -1  -3  -6 118.553 79.6337   4
   1   3   7 14442.4 558.137  10
  -1  -3  -7 15318.2 607.267  10
  -1  -3  -7 15001.6 609.320   1
   1   3   7 15655.9 611.051   2
  -1  -3  -7 16330.8 577.373   8
   1   3   7 15731.4 640.641   9
  -1  -3  -7 14676.2 603.767   9
   1   3   7 14575.9 587.783   6
  -1  -3  -7 17185.5 638.443   4
   1   3   7 16007.9 610.278   4
   1   3   8 8347.32 432.670  10
  -1  -3  -8 9276.17 494.337  10
  -1  -3  -8 8728.38 486.654   1
   1   3   8 9102.24 480.480   2
  -1  -3  -8 8263.12 462.311   9
  -1  -3  -8 8481.94 416.912   8
   1   3   8 8830.48 483.130   7
   1   3   8 9358.45 475.604   6
   1   3   8 9267.17 468.499   4
   1   3   9 6567.60 403.363  10
  -1  -3  -9 6075.72 433.184  10
   1   3   9 6216.04 413.497   2
  -1  -3  -9 5912.78 437.151   1
  -1  -3  -9 5678.14 412.901   9
  -1  -3  -9 6496.03 370.608   8
   1   3   9 5746.63 411.524   7
   1   3   9 5881.85 394.809   6
   1   3   9 6437.45 408.477   4
   1   3  10 11699.9 582.481  10
  -1  -3 -10 10769.3 632.608  10
  -1  -3 -10 11293.5 520.147   8
  -1  -3 -10 11256.3 607.359   9
  -1  -3 -10 10688.1 633.514   1
   1   3  10 10506.8 591.496   7
   1   3  10 10632.7 566.607   4
   1   3  11 35120.5 1169.35  10
  -1  -3 -11 34547.2 1047.16   8
  -1  -3 -11 33004.9 1200.15   9
   1   3  11 33118.4 1198.30   7
   1   3  11 33802.9 1154.73   4
   1   3  12 1074.03 227.338   6
  -1  -3 -12 1270.90 264.309   9
   1   3  12 1682.10 269.680   4
  -1  -3 -12 1275.67 208.226   8
   1   3  12 1219.70 258.441   7
   1   3  12 1238.72 231.650  10
  -1  -3 -13 30790.7 1366.01   1
  -1  -3 -13 30388.1 1347.48  10
   1   3  13 29753.7 1154.97  10
  -1  -3 -13 29467.5 980.466   8
  -1  -3 -13 29727.5 1213.25   9
   1   3  13 30404.2 1210.27   7
   1   3  13 29263.1 1155.20   6
   1   3  13 28695.0 1119.86   4
  -1  -3 -14 3640.88 501.158   1
  -1  -3 -14 2702.25 404.168  10
  -1  -3 -14 3328.78 418.640   9
  -1  -3 -14 3168.64 300.531   8
   1   3  14 3415.05 386.338  10
   1   3  14 3289.19 416.834   7
   1   3  14 3398.56 384.373   4
  -1  -3 -15 13954.8 995.806   1
   1   3  15 14282.8 821.142  10
  -1  -3 -15 15012.3 897.523   9
  -1  -3 -15 14260.2 639.918   8
   1   3  15 14210.0 861.167   7
   1   3  15 15758.9 848.534   4
   1   3  16 5495.24 525.841  10
   1   3  16 5010.35 509.732   4
  -1  -3 -16 5321.00 558.057   9
   1   3  16 5640.88 547.264   7
  -1  -3 -16 5593.86 660.908   1
   1   3  17 614.836 244.122   4
   1   3  17 563.196 206.617  10
   1   3  17 353.327 193.937   7
  -1  -3 -17 753.031 302.374   9
  -1  -3 -17 992.058 381.657   1
   1   3  18 14419.2 899.473   4
  -1  -3 -18 15090.9 1018.36   9
   1   4 -17-137.316 219.401   9
  -1  -4  17-332.981 290.867  10
  -1  -4  17 47.0269 214.595   3
  -1  -4  17-125.742 214.347   4
   1   4 -16 7113.37 757.101   9
  -1  -4  16 7357.60 822.017  10
  -1  -4  16 6536.70 632.089   3
  -1  -4  16 7660.00 664.518   4
   1   4 -15 4900.15 594.254   9
  -1  -4  15 4349.03 623.670  10
   1   4 -15 4673.99 460.760   6
  -1  -4  15 5118.29 532.166   3
   1   4 -14 541.846 266.064   9
  -1  -4  14-49.4257 222.189  10
   1   4 -14 47.7087 172.817   6
  -1  -4  14 136.586 174.304   3
   1   4 -13 6345.32 639.646   9
  -1  -4  13 5938.22 679.851  10
   1   4 -13 6311.21 512.327   6
  -1  -4  13 5129.64 486.362   3
  -1  -4  12 2836.99 475.384   6
  -1  -4  12 2035.95 179.805   8
   1   4 -12 3032.05 444.591   9
  -1  -4  12 2152.84 425.529  10
   1   4 -12 3025.02 359.206   6
  -1  -4  12 2536.91 341.788   3
   1   4 -11 213.598 145.438   6
  -1  -4  11 193.152 220.279   6
  -1  -4  11 182.412 79.2345   8
  -1  -4  11 440.673 257.442  10
   1   4 -11 278.948 185.168   7
  -1  -4  11 57.3368 141.378   3
  -1  -4  10 5881.91 628.864   6
  -1  -4  10 6599.46 336.193   8
   1   4 -10 8006.86 536.733   6
   1   4 -10 7641.27 559.204   7
  -1  -4  10 6929.71 670.199  10
  -1  -4  10 6665.48 476.005   3
  -1  -4   9 733.576 250.689  10
   1   4  -9 371.196 150.935   6
   1   4  -9 618.637 196.443   5
   1   4  -9 885.266 224.788   7
  -1  -4   9 1037.25 143.190   8
  -1  -4   9 906.632 190.942   3
  -1  -4   8 5018.80 367.357   3
  -1  -4   8 5231.53 546.635  10
   1   4  -8 4883.33 373.055  11
  -1  -4   8 5791.72 572.585   1
  -1  -4   8 4922.68 282.419   8
   1   4  -8 5107.80 436.357   7
   1   4  -8 4439.74 395.041   6
  -1  -4   8 4565.63 388.221   5
   1   4  -8 4392.55 382.256   5
  -1  -4   7 20778.1 771.479   3
  -1  -4   7 21587.7 1097.09  10
   1   4  -7 21681.7 807.716  11
  -1  -4   7 23586.9 1146.83   1
   1   4  -7 21723.6 916.013   7
   1   4  -7 22023.7 846.611   5
  -1  -4   7 22277.9 871.511   5
   1   4  -7 21597.8 882.133   6
  -1  -4   7 20875.1 1065.05   6
  -1  -4   6 39653.3 1491.06   1
   1   4  -6 34748.7 1059.25  11
  -1  -4   6 35977.2 1050.72  11
  -1  -4   6 34175.7 1023.20   3
   1   4  -6 36965.8 1205.51   6
  -1  -4   6 33515.9 1363.53   6
   1   4  -6 37627.3 1118.56   5
  -1  -4   6 37460.4 1451.09  10
  -1  -4   5 37019.5 1421.30   1
   1   4  -5 36132.5 1029.48  11
  -1  -4   5 37340.0 1023.15  11
  -1  -4   5 34538.6 987.801   3
   1   4  -5 36462.5 1066.82   5
   1   4  -5 35598.0 1191.19   6
  -1  -4   5 35376.8 1361.88   6
  -1  -4   5 37937.3 1411.95  10
  -1  -4   4 56994.5 1817.03   1
  -1  -4   4 56770.1 1367.87  11
   1   4  -4 57402.0 1395.30  11
   1   4  -4 58687.0 1325.30   3
  -1  -4   4 55233.1 1353.20   3
   1   4  -4 58868.7 1446.95   5
   1   4  -4 59260.7 1665.58   6
  -1  -4   4 57055.2 1799.32  10
  -1  -4   3 2074.50 301.011   1
  -1  -4   3 1917.27 291.985  10
   1   4  -3 1857.62 180.979  11
  -1  -4   3 1544.59 160.177  11
   1   4  -3 1795.29 158.443   3
  -1  -4   3 1511.02 164.504   3
   1   4  -3 1752.83 193.799   5
   1   4  -3 1910.90 289.094   6
  -1  -4   2 1011.30 123.218  11
   1   4  -2 806.756 122.282  11
  -1  -4   2 812.710 122.588   3
   1   4  -2 877.352 111.578   3
   1   4  -2 821.158 144.879   5
   1   4  -2 741.930 221.420   6
  -1  -4   2 776.195 123.730   4
   1   4  -1 59051.4 1349.57  11
  -1  -4   1 57411.5 1282.97  11
  -1  -4   1 52998.5 1262.28   3
   1   4  -1 54368.5 1237.68   3
   1   4  -1 55618.6 1380.41   5
   1   4   0 22610.8 704.537   4
   1   4   0 23925.3 780.599   5
   1   4   0 25224.6 787.764  11
  -1  -4   0 24448.9 710.849  11
   1   4   0 22269.4 660.341   3
   1   4   1 126944. 2768.46   5
   1   4   1 124176. 2661.26   4
   1   4   1 141926. 2561.79   9
  -1  -4  -1 134494. 2777.20  11
   1   4   1 139658. 2857.75  11
  -1  -4  -1 130937. 2450.97   2
  -1  -4  -2 73962.1 1797.71  11
  -1  -4  -2 71994.1 1506.00   9
   1   4   2 76242.5 1539.58   9
   1   4   2 77179.4 1728.99   5
   1   4   2 76213.7 1653.60   4
  -1  -4  -2 75753.5 1477.27   2
   1   4   2 72945.1 1460.29   2
   1   4   3 44927.7 1016.09   9
   1   4   3 42088.6 1074.40   4
  -1  -4  -3 44051.4 978.856   2
   1   4   3 42574.1 963.762   2
  -1  -4  -3 43389.5 979.600   9
  -1  -4  -4 72.0461 72.5632   2
   1   4   4-20.1638 60.6554   2
   1   4   4 164.093 74.0788   9
  -1  -4  -4 120.366 68.6046   9
   1   4   4 42.8879 95.1326   4
  -1  -4  -5 57077.6 1348.64  10
   1   4   5 56907.8 1378.63   4
  -1  -4  -5 56860.8 1323.64   9
   1   4   5 58660.1 1370.28   9
  -1  -4  -5 57590.0 1389.14   4
   1   4   5 56939.2 1323.10   2
  -1  -4  -6 6436.93 351.747  10
   1   4   6 6353.64 356.644   4
   1   4   6 5669.77 342.169   9
  -1  -4  -6 5574.50 326.250   9
  -1  -4  -6 6783.96 373.409   4
   1   4   6 6420.96 342.893   2
  -1  -4  -7 68987.1 1692.15   4
  -1  -4  -7 68932.8 1679.67  10
   1   4   7 67917.7 1669.39   4
  -1  -4  -7 67951.7 1636.91   8
  -1  -4  -7 70447.4 1669.57   9
   1   4   7 73091.4 1733.52   9
   1   4   7 70361.6 1702.34   6
   1   4   7 69029.5 1663.22   2
  -1  -4  -7 69577.5 1696.91   1
  -1  -4  -8 19200.7 741.301   4
  -1  -4  -8 18122.6 720.464  10
   1   4   8 17945.2 701.048   4
  -1  -4  -8 17769.2 664.935   8
  -1  -4  -8 16847.2 684.045   9
   1   4   8 18838.1 716.615   6
   1   4   8 18523.9 712.675   2
  -1  -4  -8 17723.8 725.358   1
  -1  -4  -9 55564.2 1561.59  10
   1   4   9 55043.8 1505.10   4
  -1  -4  -9 55050.5 1443.40   8
  -1  -4  -9 54165.7 1515.40   9
  -1  -4  -9 58707.8 1558.51   4
   1   4   9 55846.1 1533.02   2
  -1  -4  -9 56209.6 1586.33   1
   1   4  10 9595.17 518.184  10
  -1  -4 -10 9551.00 576.610  10
   1   4  10 10069.5 600.233   9
  -1  -4 -10 9817.61 562.502   9
  -1  -4 -10 9924.93 504.486   8
  -1  -4 -10 10342.5 608.554   1
   1   4  10 10397.9 597.936   7
   1   4  10 9482.54 536.944   4
  -1  -4 -11 37005.3 1130.14   8
  -1  -4 -11 36257.2 1248.70   9
   1   4  11 36575.0 1211.84   4
   1   4  11 35793.5 1281.95   7
   1   4  11 37260.9 1193.29  10
   1   4  12 581.547 188.477  10
  -1  -4 -12 764.999 190.806   8
  -1  -4 -12 1145.46 253.333   9
   1   4  12 469.832 181.799   6
   1   4  12 570.987 201.427   7
   1   4  12 688.295 209.935   4
   1   4  13 5855.89 469.300  10
  -1  -4 -13 5657.04 544.611  10
   1   4  13 5835.46 485.506   4
  -1  -4 -13 6782.79 540.181   9
  -1  -4 -13 5873.33 419.270   8
   1   4  13 6276.76 532.690   7
   1   4  13 6186.51 496.471   6
  -1  -4 -13 6309.27 582.671   1
   1   4  14 8957.31 603.241  10
  -1  -4 -14 8965.96 724.718  10
  -1  -4 -14 9095.67 660.406   9
  -1  -4 -14 9416.03 534.330   8
  -1  -4 -14 9375.90 747.496   1
   1   4  14 9598.67 693.634   7
   1   4  14 10194.3 651.069   4
  -1  -4 -15 1584.37 361.874   1
   1   4  15 1664.94 292.182  10
  -1  -4 -15 1593.20 304.258   9
  -1  -4 -15 2183.93 266.542   8
   1   4  15 2034.89 347.547   7
   1   4  15 1891.97 304.738   4
   1   4  16 8000.73 626.170   4
  -1  -4 -16 7842.72 658.738   9
  -1  -4 -16 6863.16 719.924   1
  -1  -4 -16 7203.35 462.549   8
   1   4  16 7909.93 667.504   7
   1   4  16 7593.26 595.994  10
  -1  -4 -17 1274.70 383.587   1
  -1  -4 -17 791.713 282.304   9
   1   4  17 697.630 233.840   4
   1   4  17 1010.58 314.353   7
  -1  -4 -18-122.969 201.843   9
   1   4  18 218.266 187.957   4
   1   5 -16 267.356 254.795   9
  -1  -5  16 614.402 269.795   3
   1   5 -15 15679.2 1098.75   9
  -1  -5  15 14994.6 1191.08  10
   1   5 -15 14787.8 880.327   6
  -1  -5  15 15736.0 960.198   3
   1   5 -14 2044.40 405.880   9
  -1  -5  14 2166.36 465.258  10
   1   5 -14 1951.94 337.803   6
  -1  -5  14 2090.14 357.008   3
   1   5 -13 323.874 217.558   9
  -1  -5  13 422.434 234.333  10
   1   5 -13-35.2452 173.334   6
  -1  -5  13-98.3974 159.331   3
   1   5 -12 13536.7 916.757   9
   1   5 -12 14157.9 806.278   6
  -1  -5  12 13008.1 761.789   3
  -1  -5  12 13527.1 1040.47  10
   1   5 -11 1022.27 245.705   6
  -1  -5  11 408.294 235.517  10
  -1  -5  11 735.348 131.618   8
   1   5 -11 964.795 258.098   7
  -1  -5  11 990.826 236.452   3
  -1  -5  10 15412.6 1081.36   6
   1   5 -10 18335.1 881.969   5
  -1  -5  10 17494.9 633.745   8
   1   5 -10 17433.8 908.039   7
   1   5 -10 17454.9 881.296   6
  -1  -5  10 17333.5 1123.92  10
  -1  -5  10 16847.6 791.716   3
  -1  -5   9 3234.90 502.407  10
   1   5  -9 3807.21 410.494   7
   1   5  -9 3635.14 391.849   6
  -1  -5   9 2890.80 233.305   8
  -1  -5   9 3772.83 357.103   3
   1   5  -9 3761.26 390.372   5
  -1  -5   9 2645.19 457.064   6
  -1  -5   8 10678.8 827.139  10
   1   5  -8 10284.7 641.380   6
   1   5  -8 11504.1 635.938   5
   1   5  -8 11583.9 705.417   7
  -1  -5   8 10673.3 563.986   3
  -1  -5   7 8525.94 475.517   3
  -1  -5   7 7433.06 669.312  10
  -1  -5   7 8344.56 481.731  11
   1   5  -7 9059.51 516.903  11
  -1  -5   7 9814.82 772.558   1
   1   5  -7 8269.68 564.416   7
   1   5  -7 8824.89 586.626   6
   1   5  -7 9347.94 541.907   5
  -1  -5   7 9301.67 558.300   5
  -1  -5   6 35981.8 1505.41   1
  -1  -5   6 31951.8 1015.27  11
   1   5  -6 32464.4 1044.42  11
  -1  -5   6 30958.2 979.076   3
   1   5  -6 31258.9 1184.41   6
   1   5  -6 32562.8 1069.21   5
  -1  -5   6 31887.7 1410.16  10
  -1  -5   5 4604.80 506.129   1
   1   5  -5 4729.83 341.877  11
  -1  -5   5 4315.60 307.015  11
  -1  -5   5 4238.80 302.041   3
   1   5  -5 3371.49 302.097   5
   1   5  -5 4259.76 417.566   6
  -1  -5   5 4504.79 489.348  10
  -1  -5   4 3231.01 421.310   1
  -1  -5   4 3219.29 419.101  10
  -1  -5   4 3223.38 253.545  11
   1   5  -4 3486.74 279.791  11
   1   5  -4 3486.23 393.924   6
   1   5  -4 3831.18 305.870   5
   1   5  -4 3867.18 249.318   3
  -1  -5   4 3581.81 263.212   3
  -1  -5   3 12387.0 499.883  11
   1   5  -3 12370.5 542.198  11
  -1  -5   3 12934.3 505.897   3
   1   5  -3 12724.0 463.414   3
   1   5  -3 13005.5 568.653   5
   1   5  -3 12649.9 766.154   6
   1   5  -2 16515.4 632.287  11
  -1  -5   2 15687.4 565.711  11
   1   5  -2 15499.9 520.455   3
  -1  -5   2 15160.9 553.410   3
   1   5  -2 16036.6 637.165   5
   1   5  -2 16470.9 889.446   6
  -1  -5   2 15488.3 609.824   4
   1   5  -1 517.114 150.468   5
   1   5  -1 235.348 91.9103   3
  -1  -5   1 292.249 96.9137  11
   1   5  -1 268.142 116.313  11
   1   5   0 1335.40 187.636   4
   1   5   0 1315.27 200.717   5
  -1  -5   0 1394.89 189.705  11
   1   5   0 1207.76 203.405  11
   1   5   0 1216.05 152.837   3
  -1  -5  -1 9912.49 500.275   5
   1   5   1 10424.2 483.173   4
   1   5   1 9818.71 522.824   5
   1   5   1 12847.4 414.433   9
   1   5   1 12310.4 609.779  11
  -1  -5  -1 11977.2 549.847  11
  -1  -5  -1 11240.9 334.605   2
   1   5   2 28906.1 852.806   4
   1   5   2 28444.0 917.368   5
   1   5   2 25248.7 696.434   9
  -1  -5  -2 27152.5 656.797   2
  -1  -5  -2 25111.2 925.707  11
  -1  -5  -3 102468. 2522.37  11
   1   5   3 106571. 2156.40   9
  -1  -5  -3 103852. 2108.66   9
   1   5   3 108254. 2379.77   5
   1   5   3 106342. 2290.37   4
  -1  -5  -3 108101. 2111.58   2
   1   5   3 105844. 2091.10   2
   1   5   4 94644.4 2037.10   9
   1   5   4 97646.7 2148.10   4
  -1  -5  -4 102132. 2029.71   2
   1   5   4 99266.3 2006.45   2
  -1  -5  -4 94847.2 1987.76   9
   1   5   5 7040.56 356.725   9
  -1  -5  -5 6853.52 381.848   4
   1   5   5 6279.00 370.281   4
  -1  -5  -5 6520.16 338.690   2
   1   5   5 6637.16 330.371   2
  -1  -5  -5 7188.89 335.363   9
  -1  -5  -6 21693.9 742.700  10
  -1  -5  -6 20479.4 676.712   9
   1   5   6 20957.0 750.383   4
   1   5   6 22011.6 732.020   9
  -1  -5  -6 23253.9 780.089   4
   1   5   6 21545.3 708.680   2
  -1  -5  -7 34078.8 1031.83  10
   1   5   7 31630.4 1008.31   4
  -1  -5  -7 33699.9 976.723   9
   1   5   7 34866.2 1040.68   9
  -1  -5  -7 33937.8 1040.40   4
   1   5   7 33950.1 1005.99   2
  -1  -5  -8 4819.72 361.239  10
   1   5   8 4977.44 362.594   4
  -1  -5  -8 4907.86 342.615   9
  -1  -5  -8 5432.91 362.448   8
  -1  -5  -8 5596.54 380.872   4
  -1  -5  -8 5091.69 377.812   1
   1   5   8 5022.39 356.403   2
  -1  -5  -9 27096.5 980.995  10
   1   5   9 25469.6 924.908   4
  -1  -5  -9 26269.6 908.586   8
  -1  -5  -9 27134.5 933.180   9
  -1  -5  -9 27442.4 978.353   4
  -1  -5  -9 26832.7 982.786   1
   1   5   9 26435.8 942.706   2
   1   5  10 3475.28 353.969   9
  -1  -5 -10 3020.88 289.057   8
  -1  -5 -10 2857.45 300.016   9
   1   5  10 3219.86 316.481   4
  -1  -5 -10 2633.95 303.551  10
  -1  -5 -10 3113.09 328.519   4
  -1  -5 -11 38456.0 1275.77   9
  -1  -5 -11 39467.0 1227.72   8
   1   5  11 40238.7 1387.17   9
   1   5  11 38942.7 1279.09   4
   1   5  11 40352.3 1401.83   7
   1   5  11 40528.0 1309.15   6
  -1  -5 -12 43436.0 1425.15   9
  -1  -5 -12 43388.1 1323.99   8
   1   5  12 42868.5 1423.33   6
   1   5  12 42678.5 1517.21   7
   1   5  12 43761.0 1413.60   4
   1   5  13 535.167 210.822   4
  -1  -5 -13 321.997 184.529  10
  -1  -5 -13 587.443 187.595   8
  -1  -5 -13 799.376 230.729   9
   1   5  13 589.724 249.268   7
   1   5  13 181.079 158.647   6
  -1  -5 -13 706.796 215.356   1
  -1  -5 -14 6564.14 552.969   9
  -1  -5 -14 7792.38 506.740   8
   1   5  14 6822.15 545.620   4
   1   5  14 7347.18 616.532   7
  -1  -5 -14 6298.23 617.673   1
   1   5  15 1038.59 250.130   4
   1   5  15 1110.60 304.646   7
  -1  -5 -15 959.649 197.335   8
  -1  -5 -15 884.376 255.791   1
  -1  -5 -15 1569.88 295.591   9
   1   5  16 2388.53 375.817   4
  -1  -5 -16 2522.37 387.006   9
   1   5  16 3016.49 432.570   7
  -1  -5 -16 2513.21 301.797   8
  -1  -5 -16 1760.80 384.757   1
   1   5  17 6410.16 625.267   7
  -1  -5 -17 6184.44 606.000   9
   1   5  17 5798.27 552.902   4
  -1  -5 -18 181.926 232.877   9
   1   5  18 232.470 237.106   4
   1   6 -16 702.595 368.500   9
  -1  -6  16 332.462 251.356   3
  -1  -6  16-91.7141 304.466  10
   1   6 -15 3811.99 588.211   9
  -1  -6  15 3590.54 493.915   3
   1   6 -15 4232.66 510.346   6
  -1  -6  15 3759.56 653.430  10
   1   6 -14 3213.91 523.051   9
  -1  -6  14 2792.61 399.383   3
   1   6 -14 3124.06 430.884   6
  -1  -6  14 2044.40 475.207  10
   1   6 -13 917.124 341.228   9
  -1  -6  13 607.810 249.876   3
  -1  -6  13 894.569 369.996  10
   1   6 -13 834.712 262.683   6
  -1  -6  12 7839.81 589.332   3
   1   6 -12 7301.80 614.429   6
  -1  -6  12 7609.86 818.114  10
  -1  -6  11 6659.48 398.956   8
   1   6 -11 7783.36 626.468   6
  -1  -6  11 7774.26 561.773   3
  -1  -6  11 6781.14 768.780  10
   1   6 -10 5417.38 502.826   5
  -1  -6  10 6336.23 392.910   8
   1   6 -10 5989.51 556.401   7
   1   6 -10 5250.31 509.552   6
  -1  -6  10 5162.87 444.737   3
  -1  -6  10 6450.20 715.639  10
   1   6  -9 3292.89 400.378   6
   1   6  -9 4028.35 418.711   5
   1   6  -9 2937.78 391.427   7
  -1  -6   9 3113.52 330.238   3
  -1  -6   9 3088.31 506.890  10
  -1  -6   8 95.3363 139.999   3
  -1  -6   8-17.7680 124.240  11
   1   6  -8-20.5894 175.282   7
  -1  -6   8-199.832 260.282  10
   1   6  -8 168.470 186.007   6
   1   6  -8 107.198 158.190   5
  -1  -6   7 16604.6 1078.06  10
  -1  -6   7 15843.5 711.465  11
  -1  -6   7 14856.6 674.439   3
   1   6  -7 16358.7 870.955   6
   1   6  -7 16257.2 761.898   5
  -1  -6   6 1305.81 313.398   1
  -1  -6   6 1286.63 335.141  10
   1   6  -6 857.312 189.458  11
  -1  -6   6 1521.72 219.911  11
  -1  -6   6 1101.80 226.750   5
  -1  -6   6 1071.86 178.041   3
   1   6  -6 1598.43 312.610   6
   1   6  -6 1207.37 207.345   5
  -1  -6   5 28679.1 1386.97   1
   1   6  -5 27249.3 981.937  11
  -1  -6   5 28430.1 931.096  11
  -1  -6   5 27729.7 909.161   3
   1   6  -5 28477.2 847.041   3
   1   6  -5 28788.4 994.410   5
   1   6  -5 29918.9 1249.94   6
  -1  -6   5 28288.3 1362.27  10
  -1  -6   4 28881.1 1339.45   1
  -1  -6   4 26203.0 1277.81  10
  -1  -6   4 26281.2 870.230  11
   1   6  -4 26335.5 945.762  11
   1   6  -4 28520.6 960.746   5
   1   6  -4 29210.7 1248.14   6
   1   6  -4 28697.0 814.353   3
  -1  -6   4 25367.9 846.458   3
  -1  -6   3 2095.05 217.882  11
   1   6  -3 2344.29 254.811  11
   1   6  -3 2389.41 263.493   5
   1   6  -3 2919.97 407.865   6
   1   6  -3 2312.55 197.127   3
  -1  -6   2 2779.48 247.205  11
   1   6  -2 2724.04 279.779  11
   1   6  -2 2712.84 213.692   3
  -1  -6   2 2333.51 222.355   3
   1   6  -2 2711.90 428.011   6
   1   6  -2 2658.36 275.438   5
  -1  -6   1 20713.5 730.939  11
   1   6  -1 21953.2 854.698  11
   1   6  -1 19946.0 651.591   3
   1   6  -1 19291.0 782.711   5
  -1  -6   1 20856.0 853.619   5
   1   6   0 665.389 210.236   5
   1   6   0 253.755 114.124   4
  -1  -6   0 223.310 129.295   5
  -1  -6   0 245.612 132.441  11
   1   6   0 484.831 180.581  11
   1   6   0 359.407 118.215   3
   1   6   1 104116. 2523.48   5
   1   6   1 109367. 2426.70   4
  -1  -6  -1 110933. 2502.46   5
   1   6   1 113443. 2219.39   9
   1   6   1 111313. 2670.92  11
  -1  -6  -1 103906. 2475.48  11
  -1  -6  -1 105730. 2102.75   2
   1   6   2 101870. 2512.85   5
   1   6   2 104693. 2408.98   4
  -1  -6  -2 107116. 2479.07   5
   1   6   2 115450. 2239.84   9
  -1  -6  -2 107639. 2149.22   2
   1   6   2 118913. 2763.69  11
  -1  -6  -2 108349. 2602.80  11
  -1  -6  -3 10818.3 641.482  11
   1   6   3 11050.3 428.134   9
  -1  -6  -3 10847.6 398.920   9
   1   6   3 10829.0 569.835   5
   1   6   3 12124.5 549.883   4
  -1  -6  -3 11228.9 404.255   2
   1   6   3 11163.5 385.195   2
  -1  -6  -4 35528.1 1292.75  11
  -1  -6  -4 35970.7 894.558   9
  -1  -6  -4 35185.2 1035.81   4
   1   6   4 33953.3 1050.44   4
   1   6   4 33284.3 1105.88   5
   1   6   4 35972.8 946.348   9
  -1  -6  -4 35680.4 915.424   2
   1   6   4 34694.8 889.765   2
   1   6   5 4508.73 294.173   9
  -1  -6  -5 4666.78 335.688   4
   1   6   5 4397.02 330.933   4
  -1  -6  -5 4782.91 290.315   2
   1   6   5 5418.42 298.455   2
  -1  -6  -5 4986.32 275.905   9
  -1  -6  -6 26816.5 799.721   9
  -1  -6  -6 29551.0 938.417   4
   1   6   6 27503.3 922.761   4
   1   6   6 27772.8 863.764   9
   1   6   6 27165.3 836.220   2
  -1  -6  -6 26802.1 897.949  10
  -1  -6  -7 637.510 143.489  10
   1   6   7 444.982 148.189   4
   1   6   7 528.998 128.610   9
  -1  -6  -7 697.888 134.743   9
  -1  -6  -7 413.200 129.507   4
   1   6   7 436.943 125.493   2
  -1  -6  -8 8330.95 498.501  10
  -1  -6  -8 9525.21 474.087   9
   1   6   8 9639.18 525.862   4
  -1  -6  -8 10220.5 547.207   4
   1   6   8 9700.66 504.662   2
  -1  -6  -9 24795.5 932.248  10
  -1  -6  -9 22370.3 854.402   8
  -1  -6  -9 23450.8 833.444   9
   1   6   9 20799.8 848.824   4
  -1  -6  -9 24015.6 912.207   4
   1   6   9 22486.7 862.524   2
  -1  -6  -9 22235.0 906.586   1
   1   6  10 4051.84 386.491   9
  -1  -6 -10 3562.91 329.286   8
  -1  -6 -10 3559.20 326.619   9
   1   6  10 3519.13 346.318   4
   1   6  10 3450.74 345.203   6
   1   6  11 14811.1 765.223   9
  -1  -6 -11 13111.3 664.372   8
  -1  -6 -11 12712.8 663.811   9
   1   6  11 12392.2 671.565   4
   1   6  11 14398.7 723.714   6
  -1  -6 -12 11251.4 620.728   8
  -1  -6 -12 9975.07 601.532   9
   1   6  12 10893.7 650.313   6
   1   6  12 11296.5 730.087   7
   1   6  12 10142.3 622.018   4
  -1  -6 -13 7960.02 623.681  10
   1   6  13 7847.76 569.599   4
   1   6  13 7144.03 613.251   7
  -1  -6 -13 8269.77 635.776   1
  -1  -6 -13 7253.56 540.267   9
  -1  -6 -13 7809.18 521.441   8
   1   6  14 11655.7 710.033   4
   1   6  14 11549.3 801.503   7
  -1  -6 -14 10447.1 767.158   1
  -1  -6 -14 10896.5 630.149   8
  -1  -6 -14 9991.92 667.466   9
   1   6  15 6823.23 573.770   4
   1   6  15 7378.07 662.410   7
  -1  -6 -15 8122.14 699.881   1
  -1  -6 -15 7421.89 590.323   9
  -1  -6 -15 6572.89 497.446   8
   1   6  16 1306.98 304.772   4
  -1  -6 -16 1528.99 253.627   8
   1   6  16 1639.49 345.422   7
  -1  -6 -16 1492.50 331.688   1
  -1  -6 -16 1840.72 328.324   9
  -1  -6 -17 2893.81 407.073   9
   1   6  17 2855.73 404.886   4
   1   6  17 2428.11 399.809   7
  -1  -6 -18 1646.77 346.363   9
   1   6  18 1886.48 353.216   4
   1   7 -15 2220.40 491.604   9
  -1  -7  15 1594.11 360.782   3
   1   7 -15 1702.77 367.036   6
  -1  -7  15 2684.64 586.083  10
   1   7 -14 2194.00 469.025   9
  -1  -7  14 2194.85 377.624   3
   1   7 -14 1774.07 355.340   6
  -1  -7  14 1552.29 453.577  10
   1   7 -13 946.395 352.324   9
   1   7 -13 749.237 290.919   6
  -1  -7  13 1417.37 314.046   3
  -1  -7  13 1723.66 461.902  10
   1   7 -12 6491.44 609.734   6
  -1  -7  12 6362.34 548.797   3
  -1  -7  12 6723.73 804.713  10
   1   7 -11 8790.24 678.383   5
   1   7 -11 8594.09 699.891   6
  -1  -7  11 8212.28 606.955   3
  -1  -7  11 7258.14 834.187  10
   1   7 -10 4848.96 536.607   6
   1   7 -10 5248.47 503.315   5
  -1  -7  10 5574.27 392.986   8
  -1  -7  10 4943.84 454.038   3
  -1  -7  10 4410.60 635.700  10
  -1  -7   9 15606.3 773.759   3
   1   7  -9 15777.6 853.061   5
   1   7  -9 16609.7 950.760   6
  -1  -7   9 17149.0 1199.60  10
  -1  -7   8 5105.62 424.500  11
  -1  -7   8 5207.87 422.067   3
   1   7  -8 5640.59 555.023   6
   1   7  -8 5643.92 477.230   5
  -1  -7   8 5521.35 669.333  10
  -1  -7   7 3841.90 350.206  11
  -1  -7   7 3781.58 339.911   3
   1   7  -7 4044.11 482.167   6
   1   7  -7 3801.04 378.229   5
  -1  -7   7 3913.78 566.449  10
  -1  -7   6 12975.0 638.781  11
  -1  -7   6 12949.1 619.273   3
   1   7  -6 13473.8 698.871   5
   1   7  -6 12335.2 833.160   6
  -1  -7   6 13935.2 1006.13  10
  -1  -7   5 12542.4 959.752   1
  -1  -7   5 12593.3 935.223  10
   1   7  -5 12266.5 664.694  11
  -1  -7   5 12539.8 601.361  11
   1   7  -5 12114.0 512.217   3
  -1  -7   5 12554.7 585.201   3
   1   7  -5 11294.4 612.668   5
   1   7  -5 10795.1 793.332   6
  -1  -7   5 11284.8 698.588   5
  -1  -7   4 12044.3 902.730   1
  -1  -7   4 12669.4 910.621  10
   1   7  -4 12434.9 658.301  11
  -1  -7   4 12196.5 581.907  11
   1   7  -4 12665.8 507.942   3
  -1  -7   4 12191.3 563.666   3
  -1  -7   4 14256.8 766.922   5
   1   7  -4 13515.8 902.724   6
   1   7  -4 13713.1 659.682   5
  -1  -7   4 12742.7 648.434   4
   1   7  -3 75773.7 1993.67  11
  -1  -7   3 71664.3 1788.70  11
  -1  -7   3 69653.4 1759.27   3
   1   7  -3 75034.2 1685.13   3
   1   7  -3 74292.5 1905.86   5
  -1  -7   3 74660.4 2061.93   5
   1   7  -3 75421.5 2412.64   6
  -1  -7   3 74186.2 1907.69   4
   1   7  -2 3504.71 350.381  11
  -1  -7   2 3329.47 286.282  11
   1   7  -2 3740.55 259.783   3
   1   7  -2 3040.69 458.898   6
   1   7  -2 3400.43 329.289   5
  -1  -7   2 3250.09 355.601   5
  -1  -7   1 8600.07 469.306  11
   1   7  -1 9182.63 586.508  11
   1   7  -1 7777.20 393.686   3
   1   7  -1 7544.14 712.014   6
   1   7  -1 8430.31 518.110   5
  -1  -7   1 8983.40 576.026   5
   1   7   0 41882.2 1409.87  11
  -1  -7   0 38249.7 1187.94  11
   1   7   0 40931.8 1216.98   4
  -1  -7   0 38904.3 1291.58   5
   1   7   0 36224.8 1051.54   3
   1   7   0 38091.8 1259.16   5
  -1  -7  -1 9323.43 555.490   5
   1   7   1 9034.32 561.124   5
   1   7   1 9230.35 522.286   4
   1   7   1 9616.06 403.623   9
   1   7   1 9370.48 630.223  11
  -1  -7  -1 9088.83 551.131  11
  -1  -7  -1 9449.57 347.235   2
   1   7   2 15390.0 690.487   4
  -1  -7  -2 16258.4 734.120   5
   1   7   2 15430.0 753.358   5
   1   7   2 16685.0 560.993   9
  -1  -7  -2 15728.1 499.029   2
   1   7   2 16927.5 890.247  11
  -1  -7  -2 15646.1 773.432  11
   1   7   3 23341.4 949.115   5
   1   7   3 24010.8 881.227   4
   1   7   3 24410.9 727.892   9
  -1  -7  -3 23224.0 676.763   2
  -1  -7  -3 22646.6 1009.93  11
  -1  -7  -4 17329.0 906.761  11
   1   7   4 18522.4 626.532   9
  -1  -7  -4 17853.6 572.457   9
   1   7   4 16922.0 774.624   5
  -1  -7  -4 18153.2 716.351   4
   1   7   4 16849.3 728.662   4
  -1  -7  -4 18026.5 595.301   2
   1   7   4 17588.6 567.297   2
  -1  -7  -5 3012.65 392.830  11
  -1  -7  -5 2847.46 217.717   9
   1   7   5 3766.47 359.341   5
  -1  -7  -5 3353.15 304.246   4
   1   7   5 3340.54 317.907   4
   1   7   5 3322.78 257.937   9
  -1  -7  -5 3576.40 260.320   2
   1   7   5 3320.29 241.778   2
   1   7   6 5530.11 348.974   9
   1   7   6 5861.29 344.054   2
   1   7   6 5642.08 411.351   4
  -1  -7  -6 6576.79 429.468   4
  -1  -7  -6 5749.82 319.663   9
   1   7   7 43979.8 1355.79   4
  -1  -7  -7 48833.0 1396.77   4
  -1  -7  -7 45549.5 1197.56   9
   1   7   7 46611.5 1267.20   2
  -1  -7  -7 48461.3 1387.69  10
  -1  -7  -8 6420.25 444.805  10
  -1  -7  -8 5612.61 352.953   9
   1   7   8 5773.10 428.044   4
  -1  -7  -8 6437.53 452.699   4
   1   7   8 5734.16 390.164   2
  -1  -7  -9 3769.35 306.730   9
   1   7   9 3682.73 355.653   4
   1   7   9 4042.53 353.695   9
  -1  -7  -9 3627.95 357.534   4
   1   7   9 3587.56 326.244   2
  -1  -7 -10 29176.4 1059.75   8
   1   7  10 29596.0 1084.29   9
   1   7  10 26448.0 1043.21   4
  -1  -7 -10 28491.8 978.636   9
  -1  -7 -11 4508.05 382.917   9
   1   7  11 5102.52 439.470   9
  -1  -7 -11 6031.92 460.025   8
   1   7  11 5330.64 458.888   6
   1   7  11 5965.78 473.268   4
  -1  -7 -12 34381.2 1205.76   8
  -1  -7 -12 33416.6 1173.29   9
   1   7  12 32310.9 1226.13   4
  -1  -7 -12 31562.3 1277.63  10
  -1  -7 -12 34251.3 1326.32   1
  -1  -7 -13 10836.3 736.353  10
   1   7  13 11041.1 692.761   4
   1   7  13 10512.0 758.919   7
  -1  -7 -13 12929.3 799.375   1
  -1  -7 -13 10643.4 636.879   9
  -1  -7 -13 11362.0 662.413   8
   1   7  14 3454.73 412.578   4
   1   7  14 3315.61 456.649   7
  -1  -7 -14 2998.40 430.098   1
  -1  -7 -14 3881.18 396.584   8
  -1  -7 -14 3289.29 374.233   9
   1   7  15 3426.06 418.788   4
   1   7  15 3399.73 459.576   7
  -1  -7 -15 3789.58 478.377   1
  -1  -7 -15 3180.40 370.382   8
  -1  -7 -15 3750.98 420.504   9
   1   7  16 1307.11 314.643   4
   1   7  16 1008.48 318.069   7
  -1  -7 -16 1106.79 324.287   1
  -1  -7 -16 1040.88 263.715   9
  -1  -7 -16 702.901 202.044   8
  -1  -7 -17 5996.23 567.223   9
   1   7  17 7271.68 711.378   7
   1   7  17 6713.90 618.539   4
   1   8 -14 7150.92 793.677   9
  -1  -8  14 6635.33 650.897   3
   1   8 -14 6571.50 669.073   6
  -1  -8  14 6862.06 886.087  10
   1   8 -13 977.572 358.735   9
   1   8 -13 365.489 236.133   6
  -1  -8  13 681.684 249.207   3
  -1  -8  13 269.248 321.061  10
   1   8 -12 538.106 260.286   6
  -1  -8  12 911.511 258.662   3
  -1  -8  12 859.961 389.111  10
   1   8 -11 6099.16 580.307   5
   1   8 -11 5239.68 583.039   6
  -1  -8  11 5782.85 525.252   3
  -1  -8  11 6305.08 804.028  10
  -1  -8  10 275.658 205.568   3
  -1  -8  10-113.385 307.704  10
   1   8 -10 451.409 256.076   6
   1   8 -10 493.932 228.243   5
  -1  -8   9 7028.63 810.276  10
  -1  -8   9 6774.85 518.862   3
   1   8  -9 7022.87 581.375   5
   1   8  -9 6877.17 662.204   6
  -1  -8   9 6669.41 528.547  11
  -1  -8   8 8963.57 891.715  10
  -1  -8   8 9744.86 590.926   3
   1   8  -8 7915.26 707.530   6
   1   8  -8 10026.2 667.630   5
  -1  -8   8 10437.9 625.549  11
  -1  -8   7 1731.99 422.007  10
  -1  -8   7 1785.07 256.810   3
   1   8  -7 1887.05 284.798   5
   1   8  -7 1737.22 365.025   6
  -1  -8   7 1788.66 261.387  11
  -1  -8   6 10836.8 949.274  10
  -1  -8   6 11208.4 595.771   3
   1   8  -6 11893.4 865.786   6
   1   8  -6 11016.8 657.559   5
  -1  -8   6 11680.7 621.925  11
  -1  -8   5 14371.1 1072.17  10
  -1  -8   5 14364.3 693.355  11
   1   8  -5 16554.9 618.594   3
  -1  -8   5 14795.6 675.462   3
   1   8  -5 15981.3 1018.22   6
   1   8  -5 15507.6 761.604   5
   1   8  -4 17039.7 853.384  11
  -1  -8   4 17072.2 725.832  11
   1   8  -4 15259.8 594.116   3
  -1  -8   4 16275.5 693.755   3
   1   8  -4 15536.2 766.564   5
   1   8  -4 15223.6 1022.74   6
  -1  -8   4 15485.4 765.295   4
  -1  -8   3 33055.1 1083.77  11
   1   8  -3 34407.2 1290.22  11
  -1  -8   3 32123.3 1042.69   3
   1   8  -3 33905.2 962.330   3
   1   8  -3 34061.7 1609.98   6
   1   8  -3 32963.9 1162.44   5
  -1  -8   3 34152.7 1313.81   5
  -1  -8   3 34756.1 1195.15   4
   1   8  -2 14397.3 807.023  11
  -1  -8   2 13821.7 651.266  11
   1   8  -2 14602.6 569.619   3
   1   8  -2 14485.8 722.885   5
   1   8  -2 14527.9 1042.36   6
  -1  -8   2 16444.8 845.552   5
  -1  -8   2 14068.4 708.041   4
   1   8  -1 24759.6 1112.10  11
  -1  -8   1 23749.0 900.646  11
   1   8  -1 24501.2 797.322   3
   1   8  -1 24398.5 979.139   5
   1   8  -1 25103.6 1383.89   6
  -1  -8   1 25108.2 1069.83   5
   1   8   0 29.1665 96.0381   3
   1   8   0 486.651 235.129  11
  -1  -8   0 52.2778 108.175  11
  -1  -8   0 206.661 175.917   5
   1   8   0 175.127 164.315   5
   1   8   1 9875.30 710.876  11
  -1  -8  -1 9564.21 577.367  11
  -1  -8  -1 9631.91 593.268   5
   1   8   1 9233.03 558.011   4
  -1  -8  -1 8695.50 357.919   2
   1   8   1 8883.33 473.206   3
   1   8   1 8926.31 592.606   5
   1   8   2 10699.7 459.284   9
  -1  -8  -2 10850.7 412.161   2
  -1  -8  -2 10000.5 641.950  11
   1   8   2 11352.2 771.517  11
  -1  -8  -2 11224.6 635.360   5
   1   8   2 9845.12 633.322   5
   1   8   2 10328.9 589.006   4
   1   8   3 5707.13 326.851   9
  -1  -8  -3 5781.63 305.280   2
  -1  -8  -3 5495.27 497.528  11
   1   8   3 5287.47 464.300   5
   1   8   3 5671.49 433.178   4
   1   8   4 12121.2 509.223   9
  -1  -8  -4 13404.1 641.002   4
   1   8   4 12042.7 694.430   5
   1   8   4 12048.6 639.171   4
  -1  -8  -4 12731.8 502.503   2
  -1  -8  -4 12161.7 780.268  11
  -1  -8  -5 19707.0 1043.24  11
  -1  -8  -5 19698.1 645.005   9
   1   8   5 19989.1 849.450   4
  -1  -8  -5 21282.7 833.358   4
   1   8   5 20005.3 909.976   5
   1   8   5 20546.9 717.278   9
  -1  -8  -5 20209.4 696.725   2
   1   8   5 20377.6 669.188   2
   1   8   6 2398.46 317.962   5
   1   8   6 1996.58 269.027   4
  -1  -8  -6 2347.03 210.221   9
  -1  -8  -6 2370.58 388.819  11
  -1  -8  -6 2409.91 273.219   4
   1   8   6 2263.84 221.878   2
   1   8   7 9542.04 574.214   4
   1   8   7 10088.2 642.104   5
  -1  -8  -7 9914.62 563.607   4
   1   8   7 9637.95 483.555   2
  -1  -8  -7 9114.23 436.898   9
   1   8   8 30172.7 1115.00   4
  -1  -8  -8 29701.8 922.346   9
   1   8   8 31452.2 1014.75   2
  -1  -8  -9 1182.11 178.118   9
   1   8   9 1569.44 236.496   9
   1   8   9 1771.24 241.794   2
   1   8   9 1337.43 251.844   4
   1   8  10 182.942 159.087   4
  -1  -8 -10 395.401 146.548   9
   1   8  10 146.396 144.259   9
  -1  -8 -11 7410.82 543.690   8
   1   8  11 7278.66 552.650   4
  -1  -8 -11 8494.31 600.113  10
  -1  -8 -11 7809.27 490.501   9
  -1  -8 -11 8576.21 608.160   1
  -1  -8 -12 2402.13 291.085   9
  -1  -8 -12 2581.59 326.222   8
   1   8  12 2719.08 367.232   4
  -1  -8 -12 2001.88 317.929  10
  -1  -8 -12 2291.84 332.933   1
  -1  -8 -13 7456.95 567.205   8
   1   8  13 8126.31 607.169   4
  -1  -8 -13 7937.29 534.784   9
  -1  -8 -13 7918.37 639.753   1
   1   8  14-25.2237 198.561   4
   1   8  14 361.263 227.516   7
  -1  -8 -14 122.279 167.293   1
  -1  -8 -14 273.711 149.567   9
  -1  -8 -14 344.211 174.288   8
   1   8  15 12138.5 791.107   4
   1   8  15 12268.1 901.141   7
  -1  -8 -15 13405.9 897.039   1
  -1  -8 -15 12896.3 759.277   8
  -1  -8 -15 12641.4 745.254   9
  -1  -8 -16 1979.64 330.681   8
  -1  -8 -16 2158.94 333.977   9
   1   8  16 1643.38 330.530   4
   1   8  16 1487.64 385.618   7
  -1  -8 -17 2190.67 351.349   9
   1   8  17 2704.96 486.265   7
   1   8  17 2728.26 421.801   4
   1   9 -14 308.996 261.685   9
  -1  -9  14 611.516 358.933  10
  -1  -9  14 800.151 268.452   3
   1   9 -14 469.972 263.040   6
   1   9 -13 2909.03 544.528   9
  -1  -9  13 3007.07 444.266   3
  -1  -9  13 3744.31 688.268  10
   1   9 -13 3836.19 570.047   6
  -1  -9  12-296.055 222.873   3
  -1  -9  12 386.631 314.956  10
   1   9 -12-550.138 269.970   5
   1   9 -12-189.687 274.559   6
  -1  -9  11 7579.96 611.219   3
  -1  -9  11 8475.14 972.203  10
   1   9 -11 8554.21 778.172   6
   1   9 -11 7181.06 648.571   5
  -1  -9  10 19861.0 978.837   3
  -1  -9  10 21021.8 1517.54  10
   1   9 -10 20914.3 1098.11   5
   1   9 -10 19691.6 1183.81   6
  -1  -9   9 241.120 342.893  10
  -1  -9   9 722.823 218.562   3
   1   9  -9 334.791 277.071   6
   1   9  -9 497.137 239.627   5
  -1  -9   9 704.856 232.216  11
  -1  -9   8 5383.67 756.144  10
  -1  -9   8 5239.95 453.874   3
   1   9  -8 4994.72 594.879   6
   1   9  -8 5836.79 531.925   5
  -1  -9   8 5225.69 469.229  11
  -1  -9   7 3460.00 581.174  10
  -1  -9   7 2784.33 326.216   3
   1   9  -7 3232.19 398.744   5
   1   9  -7 3087.64 490.335   6
  -1  -9   7 3205.17 357.136  11
  -1  -9   6 15531.0 1200.90  10
  -1  -9   6 16717.5 767.210   3
   1   9  -6 16567.6 856.855   5
   1   9  -6 15745.0 1064.94   6
  -1  -9   6 17457.3 813.315  11
  -1  -9   5 17626.2 1237.91  10
  -1  -9   5 17784.2 798.106  11
   1   9  -5 19529.2 901.379   5
   1   9  -5 18498.7 1166.35   6
   1   9  -5 18057.8 676.938   3
  -1  -9   5 17533.9 773.687   3
  -1  -9   4 3961.51 361.565  11
   1   9  -4 3628.17 384.994   5
   1   9  -4 4346.09 596.234   6
  -1  -9   4 3435.12 326.341   3
   1   9  -4 4030.40 291.464   3
  -1  -9   3 69767.4 1873.48  11
   1   9  -3 69420.0 1667.11   3
   1   9  -3 70541.6 1981.40   5
   1   9  -3 72692.6 2600.24   6
  -1  -9   2 4085.38 450.634   5
   1   9  -2 4885.78 512.274  11
  -1  -9   2 3809.06 358.399  11
   1   9  -2 3936.88 289.962   3
   1   9  -2 4227.20 618.269   6
   1   9  -2 4252.80 410.910   5
   1   9  -1 2288.03 319.739   5
  -1  -9   1 1869.71 286.412   4
  -1  -9   1 1900.34 324.292   5
   1   9  -1 2568.81 400.136  11
  -1  -9   1 2547.65 301.870  11
   1   9  -1 2055.82 229.438   3
   1   9  -1 2726.16 523.305   6
  -1  -9   0 42966.8 1505.79   5
  -1  -9   0 44235.2 1388.40   4
   1   9   0 43231.0 1656.58  11
  -1  -9   0 40400.8 1350.22  11
   1   9   0 39896.2 1178.23   3
   1   9   0 38864.7 1891.25   6
   1   9   0 42048.0 1434.89   5
   1   9   1 1230.44 294.223  11
  -1  -9  -1 792.741 208.968  11
  -1  -9  -1 1056.44 134.387   2
   1   9   1 1291.65 201.128   3
  -1  -9  -1 1216.33 237.604   4
   1   9   1 991.387 240.869   5
  -1  -9  -1 1180.93 247.019   5
   1   9   1 881.222 218.630   4
   1   9   2 37506.8 1375.03   5
  -1  -9  -2 38500.5 1257.07   4
   1   9   2 37912.8 1290.01   4
  -1  -9  -2 39015.7 1347.60   5
   1   9   2 38609.1 1586.57  11
  -1  -9  -2 35051.9 1333.11  11
  -1  -9  -2 35471.7 955.781   2
  -1  -9  -3 48471.5 1443.41   4
   1   9   3 45539.5 1474.21   4
   1   9   3 45202.9 1570.73   5
  -1  -9  -3 43545.5 1585.15  11
  -1  -9  -3 45972.4 1163.84   2
  -1  -9  -4 3288.87 339.461   4
   1   9   4 2932.24 381.083   5
   1   9   4 2939.87 340.668   4
  -1  -9  -4 2551.42 394.646  11
  -1  -9  -4 2563.42 226.989   2
  -1  -9  -5 462.223 209.247  11
   1   9   5 906.855 239.699   5
   1   9   5 1312.36 255.922   4
  -1  -9  -6 5434.49 318.983   9
  -1  -9  -6 5098.07 571.758  11
   1   9   6 5355.30 340.766   2
   1   9   6 4893.23 476.507   5
   1   9   6 4867.81 445.528   4
  -1  -9  -7 32092.2 951.715   9
   1   9   7 35285.1 1245.08   4
   1   9   7 33699.3 1309.44   5
  -1  -9  -7 33163.2 1541.35  11
   1   9   7 34643.0 1046.62   2
  -1  -9  -8 20672.6 738.308   9
   1   9   8 23220.5 1064.36   5
   1   9   8 21879.1 966.820   4
   1   9   8 22594.4 864.168   9
  -1  -9  -8 21996.5 962.632  10
  -1  -9  -8 22091.4 1284.91  11
   1   9   8 23341.4 850.261   2
   1   9   9 5442.05 422.342   9
   1   9   9 3975.57 409.244   4
  -1  -9  -9 5034.52 454.999  10
  -1  -9  -9 4768.06 335.770   9
  -1  -9 -10 2278.08 251.324   9
  -1  -9 -10 2451.65 336.719  10
   1   9  10 2054.06 268.385   9
  -1  -9 -11 733.646 216.611  10
  -1  -9 -11 1020.56 193.403   9
   1   9  11 459.322 185.872   4
  -1  -9 -12 337.345 162.589   9
  -1  -9 -12 486.870 190.448   8
   1   9  12 392.507 181.236   4
  -1  -9 -12 366.746 180.305   1
  -1  -9 -13 14562.5 806.901   8
   1   9  13 11466.6 746.172   4
  -1  -9 -13 12411.1 665.359   9
  -1  -9 -13 14171.1 877.243   1
   1   9  14 350.709 236.296   4
  -1  -9 -14 505.963 201.685   8
  -1  -9 -14 799.143 207.195   9
   1   9  14 752.827 282.573   7
  -1  -9 -14 754.828 253.681   1
  -1  -9 -15 3754.07 395.469   9
   1   9  15 3826.39 464.198   4
  -1  -9 -15 4056.42 450.571   8
   1   9  15 4617.53 588.916   7
  -1  -9 -15 4020.68 503.390   1
  -1  -9 -16 10405.0 719.454   8
   1   9  16 9349.92 723.145   4
   1   9  16 11518.0 923.153   7
  -1  -9 -16 9689.39 660.118   9
  -1  -9 -17 289.268 192.086   9
   1   9  17 585.278 297.944   7
   1   9  17-100.949 228.416   4
  -1 -10  13 1537.66 349.078   3
  -1 -10  13 997.622 437.054  10
   1  10 -13 1190.11 374.923   6
  -1 -10  12 618.411 242.593   3
  -1 -10  12 760.245 408.937  10
   1  10 -12 874.462 328.060   5
   1  10 -12 808.955 307.545   6
  -1 -10  11 2027.62 343.250   3
  -1 -10  11 2671.91 619.848  10
   1  10 -11 2215.23 398.865   5
   1  10 -11 2388.14 468.112   6
  -1 -10  10 6847.64 924.608  10
  -1 -10  10 6849.27 583.804   3
   1  10 -10 7211.19 655.741   5
   1  10 -10 7280.17 756.069   6
  -1 -10  10 7101.44 612.913  11
  -1 -10   9 1049.54 448.930  10
  -1 -10   9 920.048 236.552   3
   1  10  -9 1038.74 283.532   5
   1  10  -9 1433.52 393.844   6
  -1 -10   9 1169.67 289.530  11
  -1 -10   8 7730.87 934.783  10
  -1 -10   8 7352.08 555.144   3
   1  10  -8 7978.69 655.835   5
   1  10  -8 7575.57 769.795   6
  -1 -10   8 8390.96 606.543  11
  -1 -10   7 7849.49 932.384  10
  -1 -10   7 7705.72 547.496   3
   1  10  -7 9394.37 841.052   6
   1  10  -7 8078.79 625.379   5
  -1 -10   7 8046.59 579.543  11
  -1 -10   6 304.045 288.092  10
  -1 -10   6 396.026 167.294   3
   1  10  -6 63.9416 249.347   6
  -1 -10   6 180.497 154.089  11
  -1 -10   5 13028.8 1133.04  10
  -1 -10   5 15305.9 766.608  11
   1  10  -5 15242.8 1106.99   6
   1  10  -5 14162.6 795.026   5
   1  10  -5 13933.9 598.397   3
  -1 -10   5 14185.4 709.788   3
  -1 -10   4 9022.12 587.587  11
   1  10  -4 9583.27 923.204   6
   1  10  -4 8577.66 615.764   5
   1  10  -4 8324.44 445.269   3
  -1 -10   3 2781.61 332.993  11
   1  10  -3 3754.53 409.408   5
   1  10  -3 3294.24 585.696   6
   1  10  -3 3462.87 285.806   3
  -1 -10   2 33320.5 1192.23  11
   1  10  -2 36166.6 1837.39   6
   1  10  -2 36036.8 1304.86   5
   1  10  -2 32158.2 995.060   3
  -1 -10   1 5319.91 450.657  11
   1  10  -1 5497.31 370.108   3
   1  10  -1 4742.62 460.595   5
   1  10  -1 4708.00 702.918   6
   1  10   0 2956.85 266.037   9
   1  10   0 2685.49 456.354  11
  -1 -10   0 2860.88 337.329  11
   1  10   0 2696.91 363.873   5
   1  10   0 3098.09 287.199   3
  -1 -10   0 2717.21 214.344   2
   1  10   0 2627.90 566.219   6
   1  10   1 11641.8 527.798   9
   1  10   1 12150.6 888.327  11
  -1 -10  -1 10608.0 667.126  11
  -1 -10  -1 9990.56 684.917   5
  -1 -10  -1 10572.2 442.147   2
   1  10   1 9614.54 537.527   3
   1  10   1 11449.6 729.956   5
   1  10   2 2680.05 441.794  11
  -1 -10  -2 2326.71 338.102  11
  -1 -10  -2 3253.23 396.992   5
   1  10   2 2477.25 361.756   5
   1  10   2 2620.46 336.558   4
   1  10   2 2596.46 249.791   9
  -1 -10  -2 2856.58 223.936   2
   1  10   2 2680.71 293.730   3
   1  10   3 10915.8 738.679   5
   1  10   3 11632.4 699.166   4
  -1 -10  -3 10960.4 762.311  11
  -1 -10  -3 11117.0 479.766   2
   1  10   4 5732.18 497.098   4
   1  10   4 5048.09 511.948   5
  -1 -10  -4 6099.91 586.704  11
   1  10   5 17852.2 877.683   4
   1  10   5 17906.6 957.454   5
  -1 -10  -5 15663.9 1007.51  11
   1  10   6 570.509 216.029   4
   1  10   6 669.792 223.122   5
  -1 -10  -6 872.048 316.859  11
  -1 -10  -7 2215.47 222.548   9
   1  10   7 1836.12 331.110   4
   1  10   7 1656.04 340.661   5
   1  10   7 2151.31 257.473   9
  -1 -10  -7 2155.10 256.721   2
   1  10   7 1991.20 226.245   2
  -1 -10  -7 2643.37 462.710  11
  -1 -10  -8 10817.2 495.146   9
   1  10   8 10573.7 735.134   5
   1  10   8 9205.08 649.107   4
   1  10   8 9867.51 561.325   9
  -1 -10  -8 10295.9 904.529  11
  -1 -10  -8 10945.5 689.138  10
   1  10   8 9862.91 532.113   2
   1  10   9 510.282 171.588   9
   1  10   9 133.524 181.148   5
   1  10   9 423.716 214.996   4
  -1 -10  -9 563.854 325.947  11
  -1 -10  -9 375.744 124.643   9
  -1 -10  -9 327.532 173.534  10
   1  10  10 6241.03 488.378   9
   1  10  10 7617.18 648.034   5
   1  10  10 7819.20 604.473   4
  -1 -10 -10 6601.39 415.173   9
  -1 -10 -10 6533.11 775.233  11
  -1 -10 -11 15266.4 670.214   9
   1  10  11 14581.0 845.997   4
  -1 -10 -12 142.559 141.948   9
   1  10  12 686.938 241.436   4
  -1 -10 -12 217.421 187.125   8
  -1 -10 -13 3497.39 420.614   8
   1  10  13 3602.85 445.017   4
  -1 -10 -13 3029.09 320.681   9
  -1 -10 -13 3629.20 466.165   1
  -1 -10 -14 9241.42 693.768   8
   1  10  14 8898.09 695.917   4
  -1 -10 -14 9516.41 591.426   9
  -1 -10 -14 9484.98 760.451   1
  -1 -10 -15 2849.32 343.747   9
  -1 -10 -15 3768.72 454.774   8
   1  10  15 3336.99 443.568   4
   1  10  15 3691.97 564.342   7
  -1 -10 -16 1022.66 258.336   8
  -1 -10 -16 714.347 199.264   9
   1  10  16 1143.16 326.347   7
   1  10  16 528.148 280.430   4
  -1 -11  12 896.647 286.942   3
   1  11 -12 526.812 353.025   6
   1  11 -12 655.418 299.707   5
  -1 -11  12 256.324 297.357  10
  -1 -11  11 730.833 293.689   3
   1  11 -11 312.751 308.255   6
   1  11 -11 503.714 256.936   5
  -1 -11  11-392.446 312.901  10
  -1 -11  10 7886.69 666.882  11
  -1 -11  10 7467.50 618.882   3
   1  11 -10 8825.25 756.153   5
   1  11 -10 7244.90 794.675   6
  -1 -11  10 8080.63 1006.78  10
  -1 -11   9 3315.69 421.888  11
  -1 -11   9 2344.53 343.947   3
   1  11  -9 3065.46 538.082   6
   1  11  -9 2568.37 403.335   5
  -1 -11   9 2452.99 585.106  10
  -1 -11   8 1877.78 328.687  11
  -1 -11   8 1108.73 257.639   3
   1  11  -8 1648.24 446.719   6
   1  11  -8 906.721 269.061   5
  -1 -11   8 1333.99 480.347  10
  -1 -11   7 10015.6 688.443  11
  -1 -11   7 9680.24 636.889   3
   1  11  -7 10346.5 949.769   6
   1  11  -7 11199.9 764.308   5
  -1 -11   7 10883.8 1116.76  10
  -1 -11   6 110.344 144.290  11
  -1 -11   6 396.594 200.178   3
   1  11  -6 323.644 199.370   5
   1  11  -6 33.9843 318.756   6
  -1 -11   6-22.9091 292.998  10
  -1 -11   5 607.161 201.677  11
   1  11  -5 1182.09 196.383   3
   1  11  -5 866.399 385.037   6
   1  11  -5 1230.19 292.818   5
  -1 -11   5 1076.34 451.636  10
  -1 -11   4 15760.4 812.971  11
   1  11  -4 17365.2 904.166   5
   1  11  -4 17974.6 1296.50   6
   1  11  -4 15639.4 642.647   3
  -1 -11   3 1877.31 302.385  11
   1  11  -3 1939.58 495.858   6
   1  11  -3 1624.40 312.280   5
   1  11  -3 1411.40 196.149   3
  -1 -11   2 339.066 156.595  11
   1  11  -2 204.393 176.872   5
   1  11  -2 613.219 385.646   6
   1  11  -2 444.074 133.857   3
  -1 -11   1 2347.02 328.842  11
   1  11  -1 1724.47 335.391   5
   1  11  -1 1415.64 457.102   6
   1  11  -1 1765.65 227.617   3
  -1 -11   0 11844.0 727.654  11
   1  11   0 12158.2 597.437   3
   1  11   0 12846.5 792.221   5
   1  11   0 11515.2 1100.53   6
  -1 -11  -1 2252.16 334.899  11
   1  11   1 2822.12 387.768   5
   1  11   1 2821.04 271.871   9
  -1 -11  -1 2691.50 225.511   2
   1  11   1 2031.61 254.692   3
   1  11   1 1812.61 490.916   6
  -1 -11  -2 4898.80 495.455  11
   1  11   2 5518.35 508.503   4
   1  11   2 5778.08 385.112   9
   1  11   2 5250.63 417.395   3
   1  11   2 5507.52 543.683   5
   1  11   3 19758.3 983.394   4
   1  11   3 20597.0 1065.88   5
   1  11   3 20573.5 775.922   9
  -1 -11  -3 19840.5 1049.12  11
   1  11   4 6435.78 548.891   4
   1  11   4 6145.11 592.725   5
  -1 -11  -4 5931.85 611.957  11
   1  11   4 6573.29 419.639   9
  -1 -11  -5 212.909 231.379  11
   1  11   5 7.21445 189.667   4
   1  11   5 292.332 211.954   5
   1  11   5 427.529 144.272   9
  -1 -11  -6 14686.3 1020.13  11
   1  11   6 14076.2 830.439   4
   1  11   6 14017.0 898.388   5
   1  11   6 14192.9 658.883   9
   1  11   7 9215.11 673.026   4
   1  11   7 9310.53 733.054   5
  -1 -11  -7 10264.1 898.938  11
  -1 -11  -7 10756.1 562.517   2
   1  11   7 9549.00 547.427   9
   1  11   8 5403.18 565.666   5
   1  11   8 6498.74 562.377   4
   1  11   8 6215.28 457.378   9
  -1 -11  -8 5778.36 719.246  11
  -1 -11  -8 6117.74 447.641   2
   1  11   9 43191.9 1389.71   9
   1  11   9 44697.4 1607.63   4
   1  11   9 46828.7 1731.48   5
  -1 -11  -9 40872.5 1188.99   9
  -1 -11  -9 39537.0 1930.83  11
   1  11  10 431.725 259.944   4
   1  11  10 296.670 224.177   5
  -1 -11 -10 539.375 144.067   9
  -1 -11 -10 230.964 257.923  11
   1  11  11 1408.52 298.847   4
   1  11  11 923.577 326.801   5
  -1 -11 -11 1083.11 201.641   9
  -1 -11 -11 1234.74 426.184  11
   1  11  12 4997.95 536.154   4
   1  11  12 5253.92 617.434   5
  -1 -11 -12 6107.32 807.034  11
  -1 -11 -12 5474.87 400.229   9
  -1 -11 -13 3529.56 444.066   8
   1  11  13 3726.01 476.398   4
  -1 -11 -13 3287.54 333.138   9
  -1 -11 -13 2956.90 437.563   1
  -1 -11 -14 3784.78 456.797   8
   1  11  14 3603.58 475.931   4
  -1 -11 -14 3834.60 364.115   9
  -1 -11 -14 4087.44 502.002   1
  -1 -11 -15-318.999 211.611   8
   1  11  15-193.458 211.180   4
   1  11  15-146.919 231.041   7
  -1 -11 -15 57.0522 136.659   9
  -1 -11 -16 3499.62 467.827   8
   1  11  16 2900.86 494.295   7
   1  11  16 3662.88 515.377   4
   1  12 -11 318.163 254.484   5
   1  12 -11 855.817 358.864   6
  -1 -12  10 1478.11 332.498  11
   1  12 -10 2408.16 544.022   6
   1  12 -10 1445.24 381.471   5
  -1 -12  10 1900.68 659.603  10
  -1 -12   9 6502.60 594.059  11
  -1 -12   9 5600.22 534.938   3
   1  12  -9 6467.29 656.154   5
   1  12  -9 6368.27 784.168   6
  -1 -12   9 5176.88 854.138  10
  -1 -12   8 36.2314 171.818  11
  -1 -12   8 555.721 233.370   3
   1  12  -8-268.556 255.645   5
   1  12  -8 303.120 280.272   6
  -1 -12   8-237.423 367.409  10
  -1 -12   7 4953.79 499.064  11
   1  12  -7 5986.03 583.255   5
   1  12  -7 6049.70 781.330   6
  -1 -12   7 6538.38 935.004  10
  -1 -12   6 5094.28 490.953  11
   1  12  -6 4991.43 529.775   5
   1  12  -6 5779.82 762.583   6
  -1 -12   6 5392.10 817.936  10
  -1 -12   5 17972.4 907.549  11
   1  12  -5 15705.6 929.397   5
   1  12  -5 16599.6 1279.02   6
  -1 -12   5 16923.5 1402.55  10
  -1 -12   4 1042.51 225.002  11
   1  12  -4 1512.32 316.364   5
   1  12  -4 1269.86 426.425   6
   1  12  -4 955.863 166.798   3
  -1 -12   3 435.838 182.737  11
   1  12  -3 186.337 194.542   5
   1  12  -3-3.83308 308.473   6
   1  12  -3 303.094 120.818   3
  -1 -12   2 9111.68 625.500  11
   1  12  -2 8418.40 659.369   5
   1  12  -2 8275.38 962.508   6
   1  12  -2 7628.69 441.584   3
  -1 -12   1 82.2682 162.773  11
   1  12  -1-2.85487 115.141   3
   1  12  -1 38.6942 189.882   5
   1  12  -1-136.570 368.815   6
  -1 -12   0 318.813 186.118  11
   1  12   0 275.617 111.883   3
   1  12   0 419.270 436.886   6
   1  12   0 650.897 257.892   5
  -1 -12  -1 11062.5 726.597  11
   1  12   1 8342.84 675.354   5
   1  12   1 8881.84 1055.46   6
   1  12   1 10397.5 575.737   3
  -1 -12  -2 7571.17 634.533  11
   1  12   2 7693.80 518.841   3
   1  12   2 7269.62 911.584   6
   1  12   2 8355.96 678.046   5
   1  12   3 591.869 158.849   9
   1  12   3 761.293 215.967   3
  -1 -12  -3 716.922 276.141  11
   1  12   3 411.721 239.099   5
   1  12   3 279.177 189.328   4
   1  12   4 13195.8 832.607   4
   1  12   4 12085.7 852.631   5
   1  12   4 12587.2 622.762   9
  -1 -12  -4 12773.2 902.005  11
   1  12   5 2705.68 389.438   4
   1  12   5 2583.60 424.709   5
  -1 -12  -5 2680.78 454.339  11
   1  12   5 2238.68 261.491   9
   1  12   6 11499.8 776.391   4
   1  12   6 11877.9 859.582   5
  -1 -12  -6 11721.1 579.205   2
  -1 -12  -6 9689.78 862.437  11
   1  12   6 10673.1 591.386   9
   1  12   7 8763.88 694.528   4
   1  12   7 8510.32 745.267   5
  -1 -12  -7 9446.47 548.403   2
  -1 -12  -7 8679.66 847.201  11
   1  12   7 10080.8 584.770   9
  -1 -12  -8 5335.01 419.414   2
   1  12   8 4430.01 540.802   5
   1  12   8 4963.94 526.411   4
  -1 -12  -8 4118.91 621.607  11
   1  12   9 23391.1 1158.85   4
   1  12   9 23368.0 1237.68   5
   1  12  10 9036.53 724.685   4
   1  12  10 8987.92 775.903   5
  -1 -12 -10 9683.34 504.137   9
  -1 -12 -10 9720.30 985.737  11
   1  12  11 6244.94 650.125   5
   1  12  11 5923.11 583.920   4
  -1 -12 -11 4964.25 369.653   9
  -1 -12 -11 4679.74 727.644  11
   1  12  12 990.606 306.819   4
   1  12  12 1487.69 385.583   5
  -1 -12 -12 2049.78 545.163  11
  -1 -12 -12 1407.92 209.017   9
  -1 -12 -13-17.4198 183.259   8
   1  12  13 79.2054 228.696   5
   1  12  13 298.159 221.552   4
  -1 -12 -13 522.563 370.586  11
  -1 -12 -13 277.515 126.165   9
  -1 -12 -14 3150.05 447.138   8
   1  12  14 3676.75 506.091   4
   1  12  14 4145.88 589.263   5
  -1 -12 -14 2897.74 649.086  11
  -1 -12 -14 3092.13 325.963   9
  -1 -12 -15 444.500 227.882   8
  -1 -12 -15-216.024 454.280  11
   1  12  15 1034.32 329.399   4
   1  12  15 527.725 345.682   5
  -1 -13  10 494.707 338.501  10
   1  13 -10 225.114 323.730   6
   1  13 -10 546.901 297.772   5
  -1 -13  10 806.093 274.625  11
  -1 -13   9 1900.94 625.350  10
   1  13  -9 2536.57 490.898   5
   1  13  -9 2396.27 549.172   6
  -1 -13   9 1538.61 345.959  11
  -1 -13   8 2888.14 649.694  10
   1  13  -8 2867.19 474.601   5
   1  13  -8 2867.61 583.598   6
  -1 -13   8 2896.57 428.389  11
  -1 -13   7 89.6479 360.748  10
   1  13  -7-45.5431 291.095   6
   1  13  -7 94.6326 220.829   5
  -1 -13   7-44.8266 172.758  11
  -1 -13   6 318.576 361.363  10
   1  13  -6-204.776 225.148   5
   1  13  -6 342.511 345.393   6
  -1 -13   6-154.019 160.116  11
  -1 -13   5 4111.68 750.622  10
   1  13  -5 4409.37 512.298   5
   1  13  -5 3945.93 704.961   6
  -1 -13   5 3631.04 427.790  11
   1  13  -4 119.018 326.052   6
   1  13  -4 773.885 266.260   5
  -1 -13   4 893.946 254.530  11
   1  13  -3 2122.06 363.071   5
   1  13  -3 1721.19 545.368   6
  -1 -13   3 2011.35 328.877  11
   1  13  -2 973.294 508.541   6
   1  13  -2 1616.12 338.535   5
  -1 -13   2 1147.27 276.379  11
  -1 -13   1 34239.6 1379.52  11
   1  13  -1 35928.7 1455.63   5
   1  13  -1 35242.5 2084.98   6
   1  13  -1 33909.7 1096.09   3
  -1 -13   0 3084.82 406.421  11
   1  13   0 3910.86 465.363   5
   1  13   0 4466.39 785.012   6
   1  13   0 3615.12 333.734   3
  -1 -13  -1 5020.19 509.628  11
   1  13   1 4819.75 832.156   6
   1  13   1 5086.15 556.934   5
   1  13   1 4966.39 418.619   3
  -1 -13  -2 17171.4 1000.81  11
   1  13   2 18324.4 834.926   3
   1  13   2 15606.7 1409.50   6
   1  13   2 18269.3 1048.65   5
   1  13   3 352.003 281.057   5
  -1 -13  -3 151.997 212.646  11
   1  13   3 185.434 153.171   3
   1  13   3 88.4090 454.383   6
  -1 -13  -4 7027.36 675.541  11
   1  13   4 6323.45 651.539   5
   1  13   4 8449.96 696.698   4
  -1 -13  -5 3929.32 327.532   2
  -1 -13  -5 4224.79 563.248  11
   1  13   5 4161.61 503.926   4
   1  13   5 4029.85 534.664   5
  -1 -13  -6 1281.54 204.233   2
  -1 -13  -6 1151.37 349.702  11
   1  13   6 1504.83 347.972   4
   1  13   6 1182.64 364.052   5
  -1 -13  -7 8856.31 540.272   2
  -1 -13  -7 8206.22 844.783  11
   1  13   7 8926.86 785.340   5
   1  13   7 9942.31 759.019   4
  -1 -13  -8 6271.47 466.121   2
   1  13   8 5215.79 625.493   5
   1  13   8 5853.05 588.889   4
  -1 -13  -8 5951.68 752.963  11
   1  13   9 8409.27 713.137   4
   1  13   9 6608.92 688.246   5
  -1 -13  -9 6851.74 846.437  11
   1  13  10 2261.76 439.627   5
   1  13  10 2230.84 399.380   4
  -1 -13 -10 1604.48 444.390  11
   1  13  11 1134.61 321.819   5
   1  13  11 1029.07 297.306   4
  -1 -13 -11 739.006 340.164  11
   1  13  12 10866.8 841.672   4
   1  13  12 9694.38 845.186   5
  -1 -13 -12 8732.48 1014.89  11
  -1 -13 -12 9321.48 526.947   9
  -1 -13 -13 2809.53 453.590   8
   1  13  13 2630.91 485.987   5
   1  13  13 2340.41 416.174   4
  -1 -13 -13 1926.73 538.895  11
  -1 -13 -14 500.335 223.415   8
  -1 -13 -14 1125.64 494.030  11
   1  13  14 667.750 303.376   4
   1  13  14 568.134 329.956   5
  -1 -14   8 2933.44 440.733  11
   1  14  -8 3083.51 630.981   6
   1  14  -8 2723.94 471.090   5
  -1 -14   8 3499.23 752.193  10
  -1 -14   7 331.822 227.041  11
   1  14  -7 1087.44 308.596   5
   1  14  -7 722.952 403.673   6
  -1 -14   7 894.568 451.238  10
  -1 -14   6 1951.25 352.345  11
   1  14  -6 1489.41 495.007   6
   1  14  -6 1399.75 348.620   5
  -1 -14   6 2141.03 626.392  10
  -1 -14   5 124.151 197.355  11
   1  14  -5-188.234 372.784   6
   1  14  -5 429.873 251.194   5
  -1 -14   5 276.280 292.227  10
  -1 -14   4 1129.45 289.385  11
   1  14  -4 1361.65 341.660   5
   1  14  -4 1219.39 513.198   6
  -1 -14   4 1038.20 480.706  10
   1  14  -3 9908.55 1120.42   6
   1  14  -3 8788.78 719.727   5
  -1 -14   3 7417.37 621.119  11
  -1 -14   2 1481.77 307.552  11
  -1 -14   2 1294.54 193.898   2
   1  14  -2 1546.75 327.543   5
   1  14  -2 878.397 436.498   6
  -1 -14   1 1432.83 317.731  11
   1  14  -1 677.483 413.400   6
   1  14  -1 1321.41 313.079   5
  -1 -14   1 1322.13 200.470   2
  -1 -14   0 5364.30 548.910  11
  -1 -14   0 5080.03 351.160   2
   1  14   0 4745.48 834.156   6
   1  14   0 4798.18 534.617   5
  -1 -14  -1 4124.70 323.981   2
  -1 -14  -1 4202.76 496.972  11
   1  14   1 4705.79 848.046   6
   1  14   1 4664.33 541.668   5
  -1 -14  -2 9760.90 505.448   2
  -1 -14  -2 9627.46 759.623  11
   1  14   2 9249.65 758.097   5
   1  14   2 11323.8 1257.61   6
  -1 -14  -3 1843.50 229.809   2
  -1 -14  -3 1909.46 375.918  11
   1  14   3 1752.90 597.383   6
   1  14   3 2377.82 411.497   5
  -1 -14  -4 2448.99 270.914   2
  -1 -14  -4 2422.71 431.022  11
   1  14   4 2237.52 609.732   6
   1  14   4 2119.63 412.435   5
  -1 -14  -5 7898.37 482.111   2
  -1 -14  -5 8499.15 796.882  11
   1  14   5 7505.96 725.660   5
   1  14   5 7756.33 689.746   4
   1  14   6 1110.90 322.634   4
   1  14   6 451.864 252.952   5
  -1 -14  -6 794.373 176.649   2
  -1 -14  -6 762.639 316.215  11
   1  14   7 17685.0 1070.97   4
   1  14   7 16994.5 1118.75   5
  -1 -14  -7 17004.5 779.630   2
  -1 -14  -7 16788.9 1207.73  11
   1  14   8 2662.09 494.656   5
   1  14   8 2592.54 435.893   4
  -1 -14  -8 2287.98 293.294   2
  -1 -14  -8 2263.72 490.242  11
  -1 -14  -9 1560.80 483.664  11
   1  14   9 770.174 334.042   5
   1  14   9 1297.73 333.901   4
  -1 -14 -10 8227.79 952.512  11
   1  14  10 10069.9 898.241   5
   1  14  10 10855.2 847.113   4
  -1 -14 -11 373.285 422.013  11
   1  14  11 223.283 253.160   5
   1  14  11 564.936 340.063   4
  -1 -14 -12 3100.53 626.058  11
   1  14  12 3605.14 588.647   5
   1  14  12 3425.50 527.211   4
  -1 -14 -13 1868.53 600.219  11
   1  14  13 1597.80 420.523   5
   1  14  13 2702.43 474.392   4
  -1 -15   7 48.4246 339.184  10
   1  15  -7-182.785 320.939   5
   1  15  -7 40.3026 323.361   6
  -1 -15   7 275.843 191.801  11
  -1 -15   6 646.477 410.633  10
   1  15  -6 465.781 299.634   5
   1  15  -6 266.659 365.719   6
  -1 -15   6 121.410 206.646  11
  -1 -15   5 938.852 490.506  10
   1  15  -5 1474.96 521.190   6
   1  15  -5 1174.99 324.871   5
  -1 -15   5 1258.29 299.234  11
  -1 -15   4 513.031 415.438  10
   1  15  -4 1704.75 384.279   5
   1  15  -4 1377.59 525.593   6
  -1 -15   4 648.070 235.098  11
   1  15  -3 2794.64 462.425   5
   1  15  -3 3236.22 701.825   6
  -1 -15   3 3075.55 419.047  11
   1  15  -2 4559.04 837.085   6
   1  15  -2 5205.27 574.016   5
  -1 -15   2 4687.58 521.268  11
  -1 -15   1 1083.87 194.509   2
   1  15  -1 1033.18 547.389   6
   1  15  -1 1790.95 384.173   5
  -1 -15   1 880.355 270.395  11
  -1 -15   0 4430.95 342.025   2
   1  15   0 5586.34 936.305   6
   1  15   0 4993.98 572.035   5
  -1 -15   0 4049.15 498.942  11
  -1 -15  -1 2531.70 263.161   2
  -1 -15  -1 2799.21 423.408  11
   1  15   1 2412.40 436.582   5
   1  15   1 2176.22 649.168   6
  -1 -15  -2 3066.03 300.378   2
  -1 -15  -2 3873.68 504.744  11
   1  15   2 3042.55 732.542   6
   1  15   2 4090.73 522.186   5
  -1 -15  -3 2683.73 280.670   2
  -1 -15  -3 2946.53 457.647  11
   1  15   3 2754.43 691.914   6
   1  15   3 2807.31 469.765   5
  -1 -15  -4 340.395 136.152   2
  -1 -15  -4 509.649 260.305  11
   1  15   4 156.632 389.315   6
   1  15   4 754.660 293.916   5
  -1 -15  -5 3068.84 303.848   2
  -1 -15  -5 2710.28 481.698  11
   1  15   5 3163.82 765.399   6
   1  15   5 3643.16 549.281   5
   1  15   6 324.608 235.625   4
   1  15   6-262.225 258.494   5
  -1 -15  -6-23.0216 117.375   2
  -1 -15  -6 192.638 270.076  11
   1  15   7-48.0263 223.741   4
   1  15   7-288.206 337.749   5
  -1 -15  -7 162.041 134.079   2
  -1 -15  -7 285.672 307.277  11
   1  15   8 5260.35 619.445   4
   1  15   8 4980.70 646.512   5
  -1 -15  -8 4824.21 432.804   2
  -1 -15  -8 5031.61 713.292  11
  -1 -15  -9 190.026 295.087  11
   1  15   9 625.890 316.659   5
   1  15   9 404.909 253.420   4
  -1 -15 -10 1031.69 428.127  11
   1  15  10 2500.50 471.993   4
   1  15  10 2141.48 475.741   5
  -1 -15 -11 3767.21 740.273  11
   1  15  11 3062.98 510.788   4
   1  15  11 3084.37 569.642   5
  -1 -16   4 1348.96 523.142  10
   1  16  -4 1231.35 367.713   5
   1  16  -4 1573.68 579.279   6
  -1 -16   4 1258.93 328.486  11
   1  16  -3 1496.88 555.519   6
   1  16  -3 737.393 273.736   5
  -1 -16   3 813.488 249.631  11
   1  16  -2 5910.76 643.826   5
  -1 -16   2 5305.18 595.144  11
   1  16  -1 958.671 311.302   5
   1  16  -1 104.011 517.667   6
  -1 -16   1 944.832 306.556  11
   1  16   0 3937.19 534.932   5
   1  16   0 4593.34 884.872   6
  -1 -16   0 4633.74 540.775  11
   1  16   1 4695.59 577.713   5
   1  16   1 5555.52 967.170   6
  -1 -16  -1 4931.13 574.876  11
   1  16   2 518.069 495.965   6
   1  16   2-235.086 312.489   5
  -1 -16  -2 52.6503 201.672  11
   1  16   3 6386.61 685.948   5
   1  16   3 6139.74 1034.16   6
  -1 -16  -3 6182.62 663.900  11
   1  16   4-121.477 246.415   5
   1  16   4-241.811 459.460   6
  -1 -16  -4-296.497 260.125  11
   1  16   5 622.743 297.456   5
   1  16   5 411.287 431.536   6
  -1 -16  -5 175.268 234.460  11
   1  16   6 979.824 340.031   5
   1  16   6 850.592 497.930   6
  -1 -16  -6 1363.44 369.209  11
   1  16   7 1518.53 410.605   4
   1  16   7 1301.62 385.183   5
   1  16   7 980.751 501.793   6
  -1 -16  -7 1141.99 418.972  11
   1  16   8 5982.43 684.050   4
   1  16   8 4676.81 633.897   5
  -1 -16  -8 4466.09 706.553  11
   1  16   9 1861.69 424.324   4
   1  16   9 2093.88 485.888   5
  -1 -16  -9 2248.52 529.576  11
   1  16  10 1139.08 408.548   5
   1  16  10 940.461 347.837   4
  -1 -16 -10 948.641 420.369  11
   1  17  -1 137.691 266.381   5
   1  17  -1-339.509 493.063   6
  -1 -17   1 225.654 241.431  11
   1  17   0 2161.45 438.549   5
   1  17   0 1818.61 633.039   6
  -1 -17   0 2127.63 428.343  11
   1  17   1 3336.22 518.700   5
   1  17   1 3390.09 790.400   6
  -1 -17  -1 4389.40 566.430  11
   1  17   2 523.655 395.358   6
   1  17   2-148.613 284.208   5
  -1 -17  -2-19.5232 251.481  11
   1  17   3-176.776 226.803   5
  -1 -17  -3-107.906 226.198  11
   1  17   4 1233.86 348.727   5
   1  17   4 1979.34 707.451   6
  -1 -17  -4 1371.83 360.712  11
   1  17   5-274.335 272.391   5
   1  17   5 467.090 522.228   6
  -1 -17  -5 298.821 253.172  11
   1  17   6 102.057 257.888   5
   1  17   6-337.795 506.288   6
  -1 -17  -6-205.133 275.568  11
   1  17   7 613.371 331.893   5
   1  17   7 1129.88 606.217   6
  -1 -17  -7 1647.60 458.489  11
  -2  17   3 1132.21 277.894   5
  -2  17   3 1322.18 558.419   6
   2 -17  -3 1570.22 454.667  11
  -2  17   2 2734.66 704.824   6
  -2  17   2 2001.96 365.414   5
   2 -17  -2 2245.96 492.133  11
   2 -16  -8 603.391 237.865   2
  -2  16   8 878.053 586.511   6
   2 -16  -8 1739.06 524.171  11
   2 -16  -7 6086.75 552.442   2
   2 -16  -7 5063.14 753.324  11
  -2  16   7 4610.84 888.039   6
  -2  16   6 473.708 292.394   5
   2 -16  -6 639.276 226.118   2
   2 -16  -6 446.643 296.348  11
   2 -16  -5 4425.50 455.212   2
  -2  16   5 4244.35 518.638   5
   2 -16  -5 3463.04 594.394  11
   2 -16  -4 5157.74 479.407   2
  -2  16   4 4847.34 542.216   5
  -2  16   4 4450.53 845.284   6
   2 -16  -4 3968.74 632.503  11
   2 -16  -3 366.117 197.316   2
  -2  16   3 136.752 232.846   5
  -2  16   3 989.593 456.220   6
   2 -16  -3-508.842 323.585  11
   2 -16  -2 7955.65 581.493   2
  -2  16   2 8127.62 675.708   5
  -2  16   2 8936.22 1130.82   6
   2 -16  -2 8250.70 807.100  11
   2 -16  -1 4001.87 411.974   2
  -2  16   1 4297.12 507.251   5
  -2  16   1 3912.06 779.706   6
   2 -16  -1 4962.38 629.400  11
   2 -16   0 544.040 196.788   2
  -2  16   0 562.301 258.717   5
  -2  16   0 733.135 401.586   6
   2 -16   0 332.854 253.870  11
   2 -16   1 324.482 164.492   2
  -2  16  -1-44.0909 353.644   6
  -2  16  -1 182.550 197.968   5
   2 -16   1 29.7490 225.739  11
   2 -16   2 1329.33 252.804   2
  -2  16  -2 1799.00 345.387   5
  -2  16  -2 2402.58 613.225   6
   2 -16   2 1580.69 339.450  11
   2 -16   3 1120.17 239.397   2
   2 -16   3 1235.59 321.092  11
  -2  16  -3 1016.19 296.417   5
  -2  16  -3 734.817 422.154   6
  -2  15  10 731.658 278.750   4
   2 -15 -10 109.938 200.921   2
   2 -15 -10 107.708 355.735  11
  -2  15  10 87.0074 379.604   6
  -2  15   9 1943.35 410.211   5
   2 -15  -9 2224.18 357.658   2
   2 -15  -9 1835.72 519.244  11
  -2  15   9 2265.15 660.219   6
  -2  15   8 2388.56 426.766   5
   2 -15  -8 1829.18 318.360   2
  -2  15   8 2657.07 662.410   6
   2 -15  -8 1810.49 505.613  11
   2 -15  -7 6006.49 534.728   2
   2 -15  -7 5701.74 778.725  11
  -2  15   7 5041.19 888.270   6
  -2  15   7 5939.34 605.944   5
  -2  15   6 3203.20 445.467   5
   2 -15  -6 2874.77 376.550   2
   2 -15  -6 2228.19 512.130  11
  -2  15   6 3317.31 757.325   6
  -2  15   5 658.802 255.398   5
   2 -15  -5 127.441 167.798   2
  -2  15   5 419.828 423.431   6
   2 -15  -5 680.367 358.776  11
   2 -15  -4 5521.89 482.513   2
  -2  15   4 5579.51 565.573   5
  -2  15   4 6477.45 959.754   6
   2 -15  -4 5675.15 703.596  11
   2 -15  -3 762.848 228.904   2
  -2  15   3 173.070 198.200   5
  -2  15   3 633.019 468.793   6
   2 -15  -3 797.609 310.654  11
   2 -15  -2 1689.75 260.715   2
  -2  15   2 2636.14 654.436   6
  -2  15   2 1608.36 316.277   5
   2 -15  -2 2326.77 437.920  11
   2 -15  -1 6781.16 518.950   2
  -2  15   1 6787.82 598.290   5
  -2  15   1 7303.11 1001.77   6
   2 -15  -1 6140.76 673.526  11
   2 -15   0 86.4978 143.344   2
  -2  15   0 311.223 229.037   5
  -2  15   0 295.637 357.767   6
   2 -15   0 0.81641 217.397  11
   2 -15   1 2422.46 305.659   2
  -2  15  -1 2257.36 608.749   6
  -2  15  -1 2589.28 390.190   5
   2 -15   1 2272.83 418.115  11
   2 -15   2-8.70821 124.685   2
  -2  15  -2-37.4583 221.581   5
  -2  15  -2-490.287 395.444   6
   2 -15   2-52.9488 198.741  11
  -2  15  -3 1363.14 318.522   5
  -2  15  -3 1010.63 458.368   6
   2 -15   3 1802.23 375.460  11
  -2  15  -4 3069.97 665.895   6
  -2  15  -4 2649.57 436.158   5
   2 -15   4 2387.05 417.867  11
  -2  15  -5 931.734 407.238   6
  -2  15  -5 763.329 319.330   5
   2 -15   5 458.802 261.870  11
  -2  15  -6 370.435 351.817   6
  -2  15  -6 484.312 272.147   5
   2 -15   6 1163.87 291.608  11
  -2  14  12 533.984 280.638   4
  -2  14  12 1211.71 425.254   6
  -2  14  11 3080.34 500.594   4
   2 -14 -11 2894.88 442.870   2
   2 -14 -11 2872.60 619.792  11
  -2  14  11 1779.44 600.370   6
  -2  14  10 617.567 277.385   5
  -2  14  10 1301.41 346.124   4
   2 -14 -10 794.845 244.632   2
   2 -14 -10 1594.86 560.615  11
  -2  14  10 1058.76 432.802   6
  -2  14   9 6959.41 676.686   4
  -2  14   9 6229.49 651.591   5
   2 -14  -9 7027.34 594.493   2
   2 -14  -9 6562.82 878.427  11
  -2  14   9 7522.15 1007.85   6
  -2  14   8 1093.22 318.536   5
   2 -14  -8 605.256 210.724   2
   2 -14  -8 503.303 324.731  11
  -2  14   8 1396.81 533.758   6
  -2  14   7 3040.89 440.621   5
   2 -14  -7 3006.78 383.201   2
  -2  14   7 3131.87 654.473   6
   2 -14  -7 2657.71 570.607  11
   2 -14  -6 18938.6 915.249   2
   2 -14  -6 17052.0 1260.10  11
  -2  14   6 17104.9 1004.03   5
  -2  14   6 16322.1 1502.94   6
  -2  14   5 4123.90 501.775   5
   2 -14  -5 3297.46 565.196  11
  -2  14   5 3862.64 793.674   6
   2 -14  -5 4012.70 422.520   2
   2 -14  -4 6075.52 703.609  11
  -2  14   4 7632.16 994.515   6
  -2  14   4 6410.85 598.218   5
   2 -14  -4 6479.58 505.464   2
   2 -14  -3 4333.14 604.566  11
  -2  14   3 3835.91 743.268   6
  -2  14   3 4368.33 476.388   5
   2 -14  -3 4005.18 392.704   2
   2 -14  -2 317.903 262.444  11
  -2  14   2 307.213 203.118   5
  -2  14   2 163.745 345.767   6
   2 -14  -2 169.923 134.693   2
   2 -14  -1 3090.62 469.500  11
  -2  14   1 2625.18 593.827   6
  -2  14   1 2824.47 384.577   5
   2 -14  -1 2505.03 305.803   2
   2 -14   0 1889.51 384.588  11
  -2  14   0 1961.00 336.300   5
  -2  14   0 2134.30 569.619   6
   2 -14   0 1986.26 285.098   2
   2 -14   1 6275.14 627.099  11
  -2  14  -1 7724.27 944.526   6
  -2  14  -1 7439.72 612.110   5
   2 -14   1 6208.59 472.665   2
  -2  14  -2 3874.72 452.985   5
  -2  14  -2 3537.81 653.689   6
   2 -14   2 3262.71 469.403  11
  -2  14  -3 317.102 204.951   5
  -2  14  -3 332.808 327.909   6
   2 -14   3 597.204 246.458  11
  -2  14  -4 4049.84 705.686   6
  -2  14  -4 3694.54 463.039   5
   2 -14   4 3177.67 484.158  11
  -2  14  -5 5467.59 809.681   6
  -2  14  -5 5691.62 579.559   5
   2 -14   5 6082.57 603.356  11
  -2  14  -6 2005.62 382.278   5
  -2  14  -6 2998.00 624.155   6
   2 -14   6 2873.36 448.851  11
   2 -14   7 4868.19 878.993  10
  -2  14  -7 5538.76 605.102   5
  -2  14  -7 5050.07 764.576   6
   2 -14   7 5542.20 589.280  11
   2 -14   8 731.336 444.575  10
   2 -14   8 994.090 283.673  11
  -2  14  -8 1356.39 482.814   6
  -2  14  -8 698.196 277.839   5
   2 -13 -13 2831.58 647.339  11
  -2  13  13 4875.88 810.478   6
  -2  13  13 5215.09 595.061   4
   2 -13 -12 23.7724 335.342  11
  -2  13  12 181.819 380.213   6
  -2  13  12 329.152 245.412   4
  -2  13  12 277.761 232.649   5
   2 -13 -11 1560.74 322.638   2
   2 -13 -11 1683.16 578.790  11
  -2  13  11 635.515 360.109   6
  -2  13  11 1341.20 361.871   4
  -2  13  11 1706.29 394.092   5
   2 -13 -10-206.923 213.196   2
   2 -13 -10-46.9975 295.890  11
  -2  13  10-24.4846 367.856   6
  -2  13  10-395.379 275.936   4
  -2  13  10-38.0728 259.989   5
   2 -13  -9 5088.69 491.629   2
   2 -13  -9 5314.25 776.661  11
  -2  13   9 3834.76 734.774   6
  -2  13   9 4537.35 538.530   4
  -2  13   9 5236.39 562.066   5
   2 -13  -8 10827.6 702.119   2
   2 -13  -8 11554.3 1109.47  11
  -2  13   8 8939.55 1054.47   6
  -2  13   8 10107.6 770.023   5
  -2  13   8 9870.12 748.208   4
   2 -13  -7 1646.23 291.693   2
   2 -13  -7 1627.97 447.778  11
  -2  13   7 1775.94 535.457   6
  -2  13   7 2907.23 416.919   5
  -2  13   7 1525.87 343.526   4
   2 -13  -6 7658.79 556.680   2
   2 -13  -6 7379.30 857.002  11
  -2  13   6 6666.46 918.376   6
  -2  13   6 5920.04 579.556   5
   2 -13  -5 1239.61 254.693   2
   2 -13  -5 1710.29 479.456  11
  -2  13   5 1500.18 527.046   6
  -2  13   5 1638.59 361.730   5
   2 -13  -4 762.934 205.086   2
  -2  13   4 683.940 230.597   5
   2 -13  -4 1201.02 343.630  11
  -2  13   4 549.784 425.039   6
   2 -13  -3 7736.72 526.135   2
  -2  13   3 7120.51 421.686   9
   2 -13  -3 6632.08 697.281  11
  -2  13   3 8453.61 633.506   5
  -2  13   3 7139.99 917.950   6
   2 -13  -2 347.224 159.902   2
   2 -13  -2 320.477 249.311  11
  -2  13   2 182.884 376.943   6
  -2  13   2 6.97891 167.730   5
  -2  13   2 21.2570 101.475   9
   2 -13  -1 9594.96 781.968  11
  -2  13   1 10316.2 677.539   5
  -2  13   1 9494.13 1067.00   6
   2 -13  -1 9986.71 582.288   2
   2 -13   0 25894.4 1275.74  11
  -2  13   0 23962.2 1627.22   6
  -2  13   0 25730.6 1115.40   5
   2 -13   0 24883.0 967.167   2
   2 -13   1 2978.07 440.574  11
  -2  13  -1 2405.33 349.867   5
  -2  13  -1 2738.22 624.901   6
   2 -13   1 2650.48 313.988   2
  -2  13  -2 2891.81 383.378   5
  -2  13  -2 2201.82 527.479   6
   2 -13   2 2747.34 419.758  11
  -2  13  -3 184.427 182.532   5
  -2  13  -3 305.741 322.748   6
   2 -13   3 332.638 196.123  11
  -2  13  -4 5427.69 523.337   5
  -2  13  -4 5590.72 781.995   6
   2 -13   4 5735.45 567.890  11
  -2  13  -5 5710.86 563.630   5
  -2  13  -5 6255.13 820.226   6
   2 -13   5 7377.00 643.591  11
  -2  13  -6 242.287 221.671   5
  -2  13  -6 85.3672 302.821   6
   2 -13   6-247.282 246.528  11
  -2  13  -7 3499.78 654.665   6
  -2  13  -7 4198.81 503.853   5
   2 -13   7 3469.97 452.781  11
   2 -13   8 2458.19 401.602  11
  -2  13  -8 1827.05 371.954   5
  -2  13  -8 2128.85 486.751   6
   2 -13   8 2079.17 635.338  10
   2 -13   9 621.179 242.674  11
  -2  13  -9 591.672 290.267   6
  -2  13  -9 602.610 284.040   5
   2 -13   9 879.884 508.692  10
   2 -12 -14 1979.19 464.594   1
  -2  12  14 2060.68 394.247   4
   2 -12 -14 2792.27 697.711  11
  -2  12  14 2077.68 495.607   7
  -2  12  13 3589.90 513.776   5
  -2  12  13 3529.66 471.806   4
   2 -12 -13 4154.67 797.080  11
  -2  12  12 538.184 238.227   4
  -2  12  12-117.298 245.271   5
   2 -12 -12 999.960 474.333  11
   2 -12 -11 8629.84 676.205   2
  -2  12  11 9418.28 743.054   5
  -2  12  11 8882.99 696.851   4
   2 -12 -11 7602.25 950.612  11
   2 -12 -10 4979.01 501.113   2
  -2  12  10 6133.08 600.233   5
  -2  12  10 4901.08 529.484   4
   2 -12 -10 4391.83 725.881  11
  -2  12   9 434.279 229.029   5
  -2  12   9 518.416 208.631   4
   2 -12  -9 809.093 246.093   2
  -2  12   9 216.381 304.262   6
   2 -12  -9 726.982 360.065  11
  -2  12   8 4488.71 491.926   4
  -2  12   8 3725.95 474.727   5
   2 -12  -8 3860.35 424.113   2
  -2  12   8 3914.27 706.116   6
   2 -12  -8 4596.99 697.646  11
  -2  12   7 622.625 262.261   5
  -2  12   7 59.1603 187.452   4
   2 -12  -7-154.519 316.725  11
   2 -12  -7 343.880 174.935   2
  -2  12   7 1.37447 364.542   6
  -2  12   6 733.051 269.238   4
  -2  12   6 518.873 226.661   5
   2 -12  -6 262.252 253.942  11
   2 -12  -6 589.614 184.909   2
  -2  12   6 47.7029 354.337   6
  -2  12   6 587.540 128.580   9
   2 -12  -5 5385.51 685.207  11
  -2  12   5 4893.60 323.528   9
   2 -12  -5 5602.14 454.496   2
  -2  12   5 4987.86 740.618   6
  -2  12   5 5378.28 522.278   5
  -2  12   4 107.782 181.435   5
   2 -12  -4 40.6059 118.343   2
  -2  12   4-458.017 300.815   6
   2 -12  -4 127.108 205.546  11
   2 -12  -3 9474.68 557.619   2
  -2  12   3 9252.26 640.282   5
  -2  12   3 7837.47 936.447   6
   2 -12  -3 8082.50 759.114  11
   2 -12  -2 1137.15 210.874   2
   2 -12  -2 914.915 314.779  11
  -2  12   2 1778.17 205.004   3
  -2  12   2 1311.55 446.503   6
  -2  12   2 1530.78 285.528   5
   2 -12  -1 926.284 202.931   2
   2 -12  -1 1338.22 338.548  11
  -2  12   1 806.323 133.128   3
  -2  12   1 1360.46 280.108   5
  -2  12   1 1250.77 448.312   6
  -2  12   1 1144.06 172.201   9
   2 -12   0 2082.13 262.423   2
   2 -12   0 2136.42 371.621  11
  -2  12   0 1543.89 138.428   3
  -2  12   0 1729.72 285.995   5
  -2  12   0 1803.65 485.372   6
  -2  12   0 1784.90 217.333   9
   2 -12   1 3684.69 450.608  11
  -2  12  -1 3488.78 388.487   5
  -2  12  -1 3548.02 683.503   6
  -2  12  -1 2973.19 152.758   3
  -2  12  -2 1466.92 455.964   6
  -2  12  -2 2336.74 331.034   5
   2 -12   2 2138.02 356.959  11
  -2  12  -3 2908.80 369.280   5
  -2  12  -3 3949.46 634.108   6
   2 -12   3 3384.23 433.075  11
  -2  12  -4 429.611 197.339   5
  -2  12  -4 1140.09 390.714   6
   2 -12   4 543.338 225.995  11
  -2  12  -5 9948.43 694.053   5
  -2  12  -5 8094.55 899.944   6
   2 -12   5 9416.41 684.820  11
  -2  12  -6 4996.53 711.476   6
  -2  12  -6 5906.79 553.707   5
   2 -12   6 6190.94 568.243  11
  -2  12  -7 737.700 255.193   5
  -2  12  -7 696.984 366.306   6
   2 -12   7 175.762 170.310  11
   2 -12   8 3428.63 676.026  10
  -2  12  -8 3925.31 505.732   5
  -2  12  -8 4894.29 722.361   6
   2 -12   8 4848.99 513.790  11
   2 -12   9 335.319 340.806  10
   2 -12   9 368.176 205.737  11
  -2  12  -9 604.927 337.168   6
  -2  12  -9 703.617 278.958   5
   2 -12  10 1427.52 556.476  10
   2 -12  10 2004.60 359.325  11
  -2  12 -10 1803.12 492.079   6
  -2  12 -10 2403.63 440.943   5
  -2  12 -10 1864.92 423.254   9
   2 -12  11 1457.54 521.699  10
  -2  12 -11 945.405 402.673   9
   2 -12  11 1476.19 354.946  11
  -2  12 -11 992.500 387.996   6
  -2  11  15 5190.04 708.202   7
  -2  11  15 4153.36 499.916   4
   2 -11 -15 5132.64 682.713   1
  -2  11  14 1968.58 344.458   4
  -2  11  14 1153.94 337.410   5
  -2  11  14 1266.26 389.578   7
   2 -11 -14 1342.69 398.710   1
  -2  11  13 2971.50 425.231   4
  -2  11  13 2774.99 419.009   5
  -2  11  13 3495.49 576.191   7
   2 -11 -13 4051.29 728.169  11
   2 -11 -13 3965.92 578.242   1
   2 -11 -12 4238.77 719.378  11
  -2  11  12 4167.93 476.243   4
  -2  11  12 3986.17 486.468   5
  -2  11  11 8566.08 669.235   5
  -2  11  11 6785.20 597.565   4
   2 -11 -11 6338.35 865.022  11
   2 -11 -11 7719.27 622.555   2
  -2  11  10 15748.4 891.966   4
  -2  11  10 15766.0 907.459   5
   2 -11 -10 16253.4 1303.35  11
   2 -11 -10 16066.2 880.698   2
  -2  11   9-126.402 201.220   4
  -2  11   9 138.933 175.577   5
   2 -11  -9 182.096 150.979   2
   2 -11  -9-105.361 297.075  11
  -2  11   8 17997.0 683.770   9
  -2  11   8 18735.6 978.604   5
  -2  11   8 18273.3 948.238   4
   2 -11  -8 19237.5 911.127   2
   2 -11  -8 17884.1 1284.93  11
   2 -11  -7 6774.44 808.172  11
  -2  11   7 7269.67 396.081   9
  -2  11   7 7072.02 589.114   4
  -2  11   7 7759.99 622.974   5
   2 -11  -7 7729.61 549.182   2
  -2  11   7 6461.98 854.010   6
   2 -11  -6 5434.17 693.014  11
  -2  11   6 6444.47 357.693   9
  -2  11   6 4773.25 490.528   4
  -2  11   6 5573.93 518.651   5
   2 -11  -6 5489.26 454.300   2
  -2  11   6 6179.68 783.450   6
   2 -11  -5 9788.20 878.970  11
  -2  11   5 10914.5 707.198   5
  -2  11   5 10950.3 712.755   4
  -2  11   5 9610.03 445.067   9
   2 -11  -5 10802.4 611.780   2
  -2  11   5 9881.17 1030.39   6
  -2  11   4 6128.80 343.743   9
   2 -11  -4 6471.77 685.716  11
   2 -11  -4 6784.91 469.012   2
  -2  11   4 6130.92 518.188   5
  -2  11   4 5463.59 791.914   6
  -2  11   3 2787.04 230.099   9
  -2  11   3 2975.37 361.164   5
   2 -11  -3 2772.97 457.527  11
  -2  11   3 3224.21 617.412   6
   2 -11  -3 2870.00 293.244   2
   2 -11  -2 1147.92 192.758   2
  -2  11   2 1548.05 267.246   5
   2 -11  -2 1412.36 272.644   5
   2 -11  -2 1314.29 336.004  11
  -2  11   2 1360.08 188.477   3
  -2  11   2 1222.91 429.306   6
   2 -11  -1 58.2992 102.662   2
   2 -11  -1-311.801 221.471  11
  -2  11   1 29.7752 68.7554   3
  -2  11   1-26.2212 313.294   6
  -2  11   1 246.945 171.937   5
   2 -11  -1-147.072 183.124   5
   2 -11   0 1299.45 293.094  11
  -2  11   0 1350.63 414.079   6
  -2  11   0 809.367 198.493   5
  -2  11   0 866.135 113.861   3
   2 -11   0 1142.93 194.838   2
   2 -11   1 1899.78 330.276  11
  -2  11  -1 1925.41 295.362   5
  -2  11  -1 1895.26 502.897   6
  -2  11  -1 1866.97 127.580   3
   2 -11   2 3483.59 418.450  11
  -2  11  -2 3866.80 392.379   5
  -2  11  -2 3017.92 559.994   6
   2 -11   3 9025.71 656.518  11
  -2  11  -3 8890.78 594.594   5
  -2  11  -3 8037.46 852.947   6
   2 -11   4 4946.63 492.377  11
  -2  11  -4 4741.13 457.651   5
  -2  11  -4 4714.65 694.135   6
   2 -11   5 10011.4 697.455  11
  -2  11  -5 10907.7 697.624   5
  -2  11  -5 9329.33 926.989   6
   2 -11   6 14163.8 823.625  11
  -2  11  -6 13049.9 1065.52   6
  -2  11  -6 12652.3 790.797   5
   2 -11   7 572.749 213.338  11
  -2  11  -7-223.012 292.390   6
  -2  11  -7-127.607 204.401   5
   2 -11   8 5019.10 508.874  11
   2 -11   8 4408.60 355.292   3
   2 -11   8 4109.30 746.399  10
  -2  11  -8 4424.16 505.678   5
  -2  11  -8 3457.76 569.576   6
   2 -11   9 1435.50 477.170  10
   2 -11   9 2761.31 405.534  11
  -2  11  -9 2982.49 447.132   5
  -2  11  -9 2756.86 536.956   6
   2 -11  10 787.999 382.187  10
   2 -11  10 686.930 266.210  11
  -2  11 -10 625.836 337.289   6
  -2  11 -10 1090.78 316.923   5
  -2  11 -10 257.864 235.524   9
   2 -11  11 3297.46 704.814  10
   2 -11  11 3084.66 460.656  11
  -2  11 -11 2744.12 560.366   6
  -2  11 -11 3770.82 588.244   9
   2 -11  12-28.2146 341.553  10
  -2  11 -12 461.033 345.138   9
   2 -11  12-18.6206 205.900  11
  -2  11 -12-153.639 301.074   6
  -2  10  15 10806.2 772.654   4
  -2  10  15 11002.4 1001.20   7
   2 -10 -15 12436.4 1022.66   1
  -2  10  14 2070.20 357.897   4
  -2  10  14 3298.66 572.437   7
   2 -10 -14 1374.09 343.545   1
   2 -10 -14 2761.31 371.639   8
  -2  10  13 2338.59 377.978   4
  -2  10  13 3230.86 543.086   7
   2 -10 -13 2502.94 465.874   1
   2 -10 -12 2715.99 237.129   9
  -2  10  12 2317.04 354.739   4
   2 -10 -11 1676.64 183.498   9
   2 -10 -11 1654.84 319.309   2
   2 -10 -11 1797.08 512.497  11
  -2  10  11 1548.15 303.070   4
  -2  10  11 1643.81 315.603   5
   2 -10 -10 2060.30 184.183   9
  -2  10  10 1354.95 263.701   5
  -2  10  10 1703.56 306.511   4
   2 -10 -10 1833.40 313.176   2
   2 -10 -10 2030.96 515.694  11
  -2  10   9 100.173 96.0389   9
  -2  10   9-39.4913 186.700   5
  -2  10   9 111.312 163.796   4
   2 -10  -9 379.544 193.773   2
   2 -10  -9 276.870 297.440  11
  -2  10   8 4279.39 303.902   9
  -2  10   8 4260.29 445.839   5
  -2  10   8 3654.62 412.755   4
   2 -10  -8 3915.34 403.414   2
   2 -10  -8 3975.93 622.217  11
  -2  10   7 12899.4 530.437   9
  -2  10   7 12816.1 756.763   5
  -2  10   7 13173.1 752.260   4
   2 -10  -7 13261.5 709.818   2
   2 -10  -7 13507.9 1055.04  11
   2 -10  -6 4353.35 610.230  11
  -2  10   6 4025.54 275.725   9
  -2  10   6 4746.74 468.177   4
  -2  10   6 4988.23 470.312   5
   2 -10  -6 5072.11 419.532   2
   2 -10  -5 4082.69 566.416  11
  -2  10   5 4474.28 277.799   9
  -2  10   5 3784.86 409.364   4
  -2  10   5 4315.59 433.204   5
   2 -10  -5 4828.69 394.944   2
  -2  10   5 3201.48 573.722   6
   2 -10  -4 1080.87 340.591  11
  -2  10   4 1494.61 266.530   5
  -2  10   4 961.963 142.392   9
   2 -10  -4 1208.52 199.160   2
  -2  10   4 863.215 338.442   6
  -2  10   3 788.178 123.178   9
   2 -10  -3 866.904 307.757  11
  -2  10   3 630.798 213.085   5
   2 -10  -3 816.216 161.272   2
  -2  10   3 915.426 388.826   6
  -2  10   2 45.7371 69.9217   9
  -2  10   2 83.2534 135.073   5
   2 -10  -2-177.530 164.109   5
   2 -10  -2 176.457 201.431  11
   2 -10  -2 106.390 110.095   2
   2 -10  -1 1533.42 212.086   2
   2 -10  -1 1475.57 321.045  11
  -2  10   1 1556.90 163.748   3
  -2  10   1 1690.86 447.354   6
  -2  10   1 1591.22 258.066   5
   2 -10  -1 1734.60 281.514   5
   2 -10   0 3798.49 450.677  11
  -2  10   0 3795.10 217.223   3
  -2  10   0 4552.22 392.937   5
  -2  10   0 3472.58 565.309   6
   2 -10   0 4355.06 438.448   5
   2 -10   1 28480.1 1191.96  11
  -2  10  -1 27728.3 1025.96   5
  -2  10  -1 29720.6 1575.84   6
   2 -10   1 31068.7 1241.27   5
  -2  10  -2 342.433 159.980   5
   2 -10   2 292.976 192.970  11
  -2  10  -3 15982.2 774.326   5
  -2  10  -3 15485.1 1106.67   6
   2 -10   3 16087.7 845.754  11
  -2  10  -4 4751.19 613.303   6
  -2  10  -4 5006.51 435.142   5
   2 -10   4 6180.04 515.496  11
  -2  10  -5 4271.15 611.460   6
  -2  10  -5 4925.74 454.958   5
   2 -10   5 4647.39 457.098  11
  -2  10  -6 28741.9 1522.43   6
  -2  10  -6 27379.7 1170.67   5
   2 -10   6 28628.5 1179.22  11
   2 -10   7 69.1926 171.402  11
  -2  10  -7-427.073 295.038   6
  -2  10  -7-96.0987 199.709   5
   2 -10   8 490.935 187.823  11
   2 -10   8 849.259 186.514   3
  -2  10  -8 579.758 350.791   6
  -2  10  -8 301.243 172.602   5
   2 -10   8-135.410 372.745  10
   2 -10   9 2257.98 357.442  11
   2 -10   9 2863.94 600.314  10
   2 -10   9 2625.51 291.843   3
  -2  10  -9 2210.42 450.355   6
  -2  10  -9 2881.02 414.087   5
   2 -10  10 147.454 210.723  11
  -2  10 -10 468.664 280.324   9
   2 -10  10 75.6319 298.979  10
   2 -10  10 219.648 136.853   3
  -2  10 -10 342.026 269.975   6
  -2  10 -10 362.814 246.302   5
   2 -10  11 1500.08 497.662  10
   2 -10  11 686.475 258.876  11
  -2  10 -11 1276.60 397.269   6
  -2  10 -11 840.790 334.128   9
   2 -10  12 2310.90 638.168  10
   2 -10  12 2334.01 395.355  11
  -2  10 -12 2108.62 478.096   6
  -2  10 -12 2372.86 490.188   9
  -2  10 -13 6.39487 264.923   9
  -2  10 -13-261.875 317.208   6
  -2   9  16 1496.38 308.152   4
   2  -9 -16 1287.70 387.802   1
  -2   9  16 1966.20 445.421   7
  -2   9  15 6932.70 588.886   4
  -2   9  15 7168.00 807.302   7
   2  -9 -15 7110.50 777.466   1
   2  -9 -14 4947.25 384.252   9
  -2   9  14 4780.76 485.688   4
  -2   9  14 6015.24 699.051   7
   2  -9 -14 4650.91 618.897   1
   2  -9 -14 5776.68 487.887   8
  -2   9  13 1780.65 307.421   4
   2  -9 -13 824.739 164.560   9
  -2   9  13 860.866 280.418   7
   2  -9 -13 1112.59 351.734   1
   2  -9 -12 9835.04 483.034   9
  -2   9  12 10723.5 867.035   7
  -2   9  12 9912.65 653.526   4
   2  -9 -12 9534.90 807.089   1
   2  -9 -11 1322.25 172.026   9
  -2   9  11 864.696 226.018   4
  -2   9  10 9900.91 637.292   4
   2  -9 -10 10370.1 670.787   2
   2  -9 -10 10119.7 434.337   9
   2  -9  -9 9398.40 389.850   9
  -2   9   9 10192.0 657.650   5
  -2   9   9 8995.56 600.723   4
  -2   9   9 9791.28 487.558   9
   2  -9  -9 9327.81 620.045   2
   2  -9  -9 9625.06 924.180  11
   2  -9  -8 272.415 83.9418   9
  -2   9   8 226.933 111.726   9
  -2   9   8 302.832 188.435   4
  -2   9   8 460.420 224.276   5
   2  -9  -8 370.996 169.767   2
   2  -9  -8 262.440 250.667  11
  -2   9   7 3332.92 248.040   9
  -2   9   7 2923.10 349.510   4
  -2   9   7 2686.96 334.893   5
   2  -9  -7 2890.57 326.400   2
   2  -9  -7 3009.92 534.791  11
  -2   9   6 1176.65 152.359   9
  -2   9   6 1085.51 238.712   4
   2  -9  -6 1253.75 223.351   4
  -2   9   6 791.056 204.597   5
   2  -9  -6 1010.37 196.820   2
   2  -9  -6 970.007 333.793  11
   2  -9  -5 11407.6 889.596  11
  -2   9   5 10493.8 630.688   5
  -2   9   5 11729.3 668.060   4
   2  -9  -5 11585.1 625.987   4
  -2   9   5 11617.4 442.194   9
   2  -9  -5 11096.2 587.585   2
  -2   9   5 10021.2 892.334   6
  -2   9   4 11645.9 440.012   9
   2  -9  -4 11865.3 885.532  11
  -2   9   4 12547.1 687.080   4
   2  -9  -4 13337.4 666.255   4
  -2   9   4 12475.2 679.567   5
   2  -9  -4 13116.0 614.593   2
  -2   9   4 11090.4 957.749   6
  -2   9   3 8979.05 375.026   9
   2  -9  -3 9842.18 769.371  11
   2  -9  -3 10592.0 594.037   4
   2  -9  -3 9954.56 511.574   2
  -2   9   3 10049.4 593.908   5
  -2   9   3 10175.9 906.324   6
   2  -9  -2 916.096 217.218   4
  -2   9   2 1074.17 223.159   5
   2  -9  -2 716.322 188.744   5
  -2   9   2 1145.42 135.570   9
   2  -9  -2 989.591 284.615  11
  -2   9   2 1089.13 367.248   6
   2  -9  -1 18990.1 985.062  11
  -2   9   1 17922.7 591.401   3
  -2   9   1 18709.9 791.162   5
  -2   9   1 18655.2 1213.08   6
   2  -9  -1 19350.9 859.234   4
   2  -9  -1 19851.6 861.167   5
   2  -9   0 1079.52 258.719  11
  -2   9   0 800.529 101.862   3
  -2   9   0 1089.67 314.464   6
  -2   9   0 1009.89 195.842   5
   2  -9   0 895.701 218.585   5
   2  -9   1 56660.0 1738.29  11
  -2   9  -1 52758.5 1112.87   3
  -2   9  -1 57626.5 1567.61   5
  -2   9  -1 59335.2 2240.63   6
   2  -9   1 57873.4 1751.88   5
   2  -9   2 7176.68 540.889  11
  -2   9  -2 6681.42 465.089   5
  -2   9  -2 6599.91 694.852   6
   2  -9   3 1769.21 272.076  11
  -2   9  -3 1733.73 260.306   5
  -2   9  -3 1445.91 374.391   6
   2  -9   3 1626.44 303.858   5
  -2   9  -4 38000.2 1713.39   6
  -2   9  -4 39262.4 1298.24   5
   2  -9   4 39557.7 1356.95  11
  -2   9  -5 142.598 250.079   6
  -2   9  -5 128.847 163.453   5
   2  -9   5 291.832 159.492  11
   2  -9   6 2115.12 217.752   3
  -2   9  -6 2740.07 461.060   6
  -2   9  -6 2747.09 354.211   5
   2  -9   6 3380.97 369.504  11
   2  -9   7 173.663 125.660   3
  -2   9  -7 488.146 277.716   6
  -2   9  -7 277.681 215.527   5
   2  -9   7-16.6388 157.021  11
   2  -9   8 7950.85 894.276  10
   2  -9   8 7964.14 463.968   3
  -2   9  -8 7116.26 722.212   6
  -2   9  -8 7465.71 588.366   5
   2  -9   8 8663.02 615.789  11
   2  -9   9 4340.25 701.845  10
   2  -9   9 4971.77 484.409  11
  -2   9  -9 5365.37 633.919   6
  -2   9  -9 4838.83 495.674   5
   2  -9   9 4842.67 390.693   3
   2  -9  10 8989.75 995.861  10
   2  -9  10 10132.9 713.015  11
  -2   9 -10 7752.00 747.962   9
  -2   9 -10 8627.72 814.700   6
   2  -9  10 9057.64 556.311   3
   2  -9  11 2971.43 621.638  10
   2  -9  11 4033.09 468.561  11
  -2   9 -11 3878.10 546.417   9
  -2   9 -11 3952.89 599.104   6
   2  -9  11 3920.52 391.867   3
  -2   9 -12 9190.96 854.097   9
   2  -9  12 9109.52 1039.75  10
  -2   9 -12 8373.67 834.070   6
   2  -9  12 8754.76 603.615   3
  -2   9 -13 558.497 314.483   9
  -2   9 -13 557.860 323.312   6
   2  -9  13 665.363 380.959  10
  -2   9 -14 5287.47 708.078   9
   2  -9  14 4314.88 755.589  10
  -2   9 -14 3633.44 591.627   6
  -2   8  16 1623.01 407.968   7
   2  -8 -16 2011.50 459.114   1
  -2   8  16 1947.52 355.006   4
   2  -8 -15 5049.93 425.148   9
  -2   8  15 4742.70 469.275   4
  -2   8  15 5333.08 676.703   7
   2  -8 -15 5249.85 666.152   1
   2  -8 -14 11674.6 614.650   9
  -2   8  14 10941.5 690.410   4
  -2   8  14 12120.0 978.577   7
   2  -8 -14 11634.4 935.232   1
   2  -8 -14 11378.2 652.970   8
  -2   8  13 980.266 243.764   4
  -2   8  13 1705.92 385.743   7
   2  -8 -13 1551.94 364.872   1
   2  -8 -13 1481.78 224.622   9
   2  -8 -13 1077.40 249.197   8
  -2   8  12 619.000 200.141   4
   2  -8 -12 631.281 155.155   9
  -2   8  12 432.785 215.566   7
   2  -8 -12 821.410 290.491   1
   2  -8 -11 12441.2 544.251   9
  -2   8  11 12986.9 894.537   7
   2  -8 -11 12834.7 881.418   1
  -2   8  11 13443.8 713.329   4
  -2   8  10 4105.02 397.078   4
   2  -8 -10 4020.21 275.029   9
   2  -8 -10 4222.67 419.794   2
   2  -8  -9 22959.1 696.482   9
  -2   8   9 23221.5 948.594   4
  -2   8   9 22906.6 806.819   9
   2  -8  -9 22705.1 913.060   4
   2  -8  -9 24085.3 1010.55   2
  -2   8   8 8059.24 409.104   9
   2  -8  -8 8091.99 504.129   4
  -2   8   8 7788.58 523.216   4
   2  -8  -8 7155.63 323.048   9
   2  -8  -8 7451.31 522.171   2
   2  -8  -7 2421.20 449.357  11
   2  -8  -7 2361.14 162.587   9
   2  -8  -7 2306.97 326.170  10
  -2   8   7 2402.69 209.891   9
   2  -8  -7 1517.30 245.193   2
   2  -8  -7 1759.77 243.463   4
  -2   8   7 1424.72 245.564   4
  -2   8   7 1753.46 265.642   5
  -2   8   6 23009.8 919.829   4
  -2   8   6 22893.1 914.585   5
   2  -8  -6 23892.1 881.238   4
   2  -8  -6 21446.0 1234.57  11
   2  -8  -6 24032.9 1065.88  10
  -2   8   6 22941.0 690.676   9
  -2   8   6 23525.8 861.557   2
   2  -8  -6 23807.2 903.401   2
  -2   8   5 296.739 84.7321   9
   2  -8  -5 746.263 176.556   4
  -2   8   5 507.740 168.782   4
  -2   8   5 446.431 163.879   5
   2  -8  -5 313.565 126.171   2
   2  -8  -5 165.992 215.406  11
  -2   8   4 37124.9 1213.28   4
  -2   8   4 35588.6 1193.39   5
   2  -8  -4 38293.7 1177.37   4
  -2   8   4 36106.4 892.937   9
   2  -8  -4 35079.2 1549.00  11
  -2   8   4 35617.1 1661.21   6
  -2   8   3 194.505 132.666   4
  -2   8   3 203.071 149.248   5
   2  -8  -3 104.855 119.135   4
  -2   8   3 129.703 59.3893   9
   2  -8  -3 155.695 175.863  11
  -2   8   3-3.41852 236.849   6
   2  -8  -2-12.0762 107.071   5
  -2   8   2 229.140 142.899   5
   2  -8  -2-25.7839 131.789   4
  -2   8   2 196.687 71.1599   9
   2  -8  -2 303.180 202.664  11
  -2   8   2 325.499 178.544  11
  -2   8   2 258.055 225.171   6
  -2   8   1 14785.6 944.534  11
   2  -8  -1 14452.9 814.754  11
  -2   8   1 12579.4 608.273   5
  -2   8   1 12830.5 948.586   6
   2  -8  -1 13216.5 665.782   4
   2  -8  -1 13135.5 654.267   5
   2  -8   0 358.754 161.926  11
  -2   8   0 506.479 220.067  11
  -2   8   0 360.564 76.3497   3
  -2   8   0 472.928 249.569   6
  -2   8   0 374.365 145.562   5
   2  -8   0 474.252 161.267   4
   2  -8   0 195.766 153.333   5
   2  -8   1 11132.5 657.109  11
  -2   8  -1 12574.5 856.127  11
  -2   8  -1 11021.7 319.083   3
  -2   8  -1 12179.7 579.522   5
  -2   8  -1 11812.0 889.920   6
   2  -8   1 12404.5 673.237   5
   2  -8   1 12177.0 656.146   4
   2  -8   2 30806.6 1144.77  11
  -2   8  -2 32882.0 1415.92  11
  -2   8  -2 31420.1 1043.66   5
  -2   8  -2 33551.7 1502.91   6
   2  -8   2 34869.9 1239.07   5
   2  -8   2 32055.6 1151.84   4
   2  -8   3 5778.45 488.198   5
  -2   8  -3 7001.51 446.520   5
  -2   8  -3 7092.63 681.407   6
   2  -8   3 5352.63 440.612  11
   2  -8   4 15893.5 820.089   5
  -2   8  -4 16022.2 1012.17   6
  -2   8  -4 16501.0 736.872   5
   2  -8   4 17336.7 791.823  11
   2  -8   5 23025.5 709.580   3
  -2   8  -5 22205.9 919.132   5
  -2   8  -5 23297.2 1217.45   6
   2  -8   5 24711.1 976.666  11
   2  -8   6 10598.6 473.143   3
  -2   8  -6 11182.3 835.846   6
  -2   8  -6 10829.4 640.340   5
   2  -8   6 11216.5 652.853  11
   2  -8   7 1182.17 177.806   3
  -2   8  -7 1013.65 251.305   5
  -2   8  -7 1246.66 326.587   6
   2  -8   7 1191.24 235.803  11
   2  -8   8 416.551 274.368  10
   2  -8   8 186.066 117.583   3
  -2   8  -8 118.952 219.965   6
  -2   8  -8 530.563 210.441   5
   2  -8   8 369.005 173.640  11
   2  -8   9 4287.43 676.815  10
   2  -8   9 5554.39 488.978  11
   2  -8   9 5448.07 396.988   3
  -2   8  -9 5919.83 628.134   6
  -2   8  -9 5543.40 518.318   5
   2  -8  10-15.7253 241.274  10
   2  -8  10 151.033 195.530  11
  -2   8 -10 279.058 210.509   9
   2  -8  10 181.872 136.365   3
  -2   8 -10 252.254 233.501   6
   2  -8  11-16.2153 318.072  10
   2  -8  11 48.7843 188.780  11
  -2   8 -11 17.1640 222.105   9
  -2   8 -11-11.0933 223.416   6
   2  -8  11-28.0502 150.176   3
  -2   8 -12 4356.67 591.098   9
  -2   8 -12 4703.52 620.094   6
   2  -8  12 4312.57 707.784  10
   2  -8  12 4065.28 400.108   3
  -2   8 -13 4447.45 602.855   9
  -2   8 -13 4908.28 627.401   6
   2  -8  13 5200.99 768.197  10
   2  -8  13 4773.97 461.920   3
  -2   8 -14 238.437 309.620   9
  -2   8 -14-23.8239 283.244   6
   2  -8  14-128.016 204.730   3
   2  -8  14 39.6586 380.131  10
  -2   7  17 1745.83 413.214   7
   2  -7 -17 4124.70 652.008   1
  -2   7  16 6497.82 538.250   4
  -2   7  16 6291.81 713.626   7
   2  -7 -16 6598.41 757.323   1
   2  -7 -16 6075.51 516.056   9
  -2   7  15 358.212 178.722   4
  -2   7  15-263.603 305.156   7
   2  -7 -15 163.080 209.394   1
   2  -7 -15 259.835 151.678   9
  -2   7  14 1565.36 267.332   4
  -2   7  14 1459.21 402.827   7
   2  -7 -14 1898.97 412.146   1
   2  -7 -14 2055.07 270.465   9
   2  -7 -14 1440.95 219.459   8
  -2   7  13 12811.3 702.817   4
  -2   7  13 12200.7 906.559   7
   2  -7 -13 11436.5 891.116   1
   2  -7 -13 12652.4 645.330   8
   2  -7 -13 12247.6 625.421   9
  -2   7  12 3421.18 356.078   4
  -2   7  12 3476.65 493.153   7
   2  -7 -12 3211.80 457.200   1
   2  -7 -12 3535.11 315.000   9
  -2   7  11 13427.3 688.918   4
   2  -7 -11 13112.0 583.470   9
  -2   7  11 14190.5 910.492   7
   2  -7 -11 12078.5 845.069   1
   2  -7 -10 4460.16 303.208   9
   2  -7 -10 4711.28 380.561   4
   2  -7 -10 4600.18 497.586   1
   2  -7 -10 3892.65 400.916   2
  -2   7  10 4015.50 362.846   4
   2  -7  -9 28546.2 832.820   9
  -2   7   9 26897.4 998.892   4
   2  -7  -9 29733.6 1005.29   4
   2  -7  -9 29097.8 1113.14   2
   2  -7  -8 13134.0 779.006  10
   2  -7  -8 12410.1 460.622   9
  -2   7   8 12354.3 622.980   4
  -2   7   8 13305.2 544.499   9
   2  -7  -8 13468.9 621.298   4
   2  -7  -8 13778.1 697.712   2
   2  -7  -7 8545.89 596.062  10
   2  -7  -7 7782.06 313.604   9
   2  -7  -7 6904.49 432.372   4
  -2   7   7 6075.10 428.426   4
  -2   7   7 8216.65 383.001   9
  -2   7   7 7113.40 458.927   2
   2  -7  -7 7541.80 486.323   2
   2  -7  -6 52252.0 1623.48  10
   2  -7  -6 50389.7 1926.84  11
   2  -7  -6 47713.5 1069.57   9
  -2   7   6 50215.3 1175.32   9
   2  -7  -6 49078.0 1361.23   4
  -2   7   6 50003.2 1408.10   5
  -2   7   6 47573.6 1398.15   4
  -2   7   6 51459.4 1393.06   2
   2  -7  -6 48978.4 1414.15   2
   2  -7  -5 7665.65 439.524   4
  -2   7   5 6935.05 450.160   4
  -2   7   5 7303.81 451.095   5
  -2   7   5 6521.24 396.698   2
  -2   7   5 6167.18 287.086   9
   2  -7  -5 6841.92 652.690  11
  -2   7   4 9434.41 340.264   9
   2  -7  -4 8721.83 703.311  11
  -2   7   4 9196.12 517.715   4
   2  -7  -4 8925.08 479.499   4
  -2   7   4 8272.74 480.951   5
   2  -7  -3 39191.7 1162.80   4
  -2   7   3 37426.8 1160.04   5
  -2   7   3 40158.0 1203.69   4
  -2   7   3 38385.5 883.113   9
   2  -7  -3 39360.7 1519.85  11
  -2   7   3 37603.4 1618.73   6
  -2   7   2 181.738 123.237   5
   2  -7  -2 66.8825 105.122   4
   2  -7  -2 96.8750 113.717   5
  -2   7   2 139.691 58.9376   9
   2  -7  -2 324.497 189.485  11
  -2   7   2 20.6136 200.187   6
   2  -7  -1 1837.62 295.936  11
  -2   7   1 1852.14 367.993   6
   2  -7  -1 1827.83 234.685   4
  -2   7   1 1721.78 212.793   5
   2  -7  -1 1797.62 226.507   5
   2  -7   0 55906.0 1695.72  11
  -2   7   0 56366.6 1186.10   3
  -2   7   0 61250.4 2057.34   6
  -2   7   0 55887.4 1455.51   5
   2  -7   0 59409.2 1600.63   5
   2  -7   0 58601.4 1585.65   4
   2  -7   1 31526.4 1127.47  11
  -2   7  -1 30009.6 643.165   3
  -2   7  -1 32025.8 966.228   5
  -2   7  -1 33705.8 1424.37   6
   2  -7   1 32309.6 1070.95   4
   2  -7   1 31466.7 1081.53   5
  -2   7  -2 38919.7 1552.49   6
   2  -7   2 37421.0 1234.01   5
  -2   7  -2 38039.2 1110.96   5
   2  -7   2 36744.2 1219.29  11
   2  -7   3 11048.6 615.700   5
  -2   7  -3 11264.3 793.365   6
  -2   7  -3 10869.5 539.640   5
   2  -7   3 10924.2 589.414  11
   2  -7   4 29873.2 782.370   3
  -2   7  -4 31624.9 1030.91   5
   2  -7   4 30342.8 1112.72   5
  -2   7  -4 31237.6 1353.27   6
   2  -7   4 27546.3 1484.42   6
   2  -7   4 29790.6 1051.90  11
  -2   7  -4 31342.8 1233.83  11
   2  -7   5 7671.05 355.008   3
   2  -7   5 7568.22 524.313   5
  -2   7  -5 8511.95 673.125   6
  -2   7  -5 7732.60 486.391   5
   2  -7   5 8276.84 511.138  11
   2  -7   6 116.461 84.2091   3
  -2   7  -6-174.123 222.194   6
  -2   7  -6 48.0234 145.591   5
   2  -7   6-66.3335 124.881  11
   2  -7   7 11503.2 512.616   3
  -2   7  -7 12779.9 689.100   5
  -2   7  -7 12842.1 850.482   6
   2  -7   7 12245.3 656.594  11
   2  -7   8 29.1496 248.615  10
   2  -7   8 605.630 189.593  11
   2  -7   8 159.134 104.520   3
  -2   7  -8 486.452 257.319   6
  -2   7  -8 567.964 202.679   5
   2  -7   9 1816.76 429.656  10
   2  -7   9 2762.06 337.369  11
  -2   7  -9 2205.28 366.115   9
  -2   7  -9 2505.86 411.632   6
   2  -7   9 2418.68 267.992   3
   2  -7  10 2883.35 307.350   3
   2  -7  10 2401.84 477.081  10
   2  -7  10 3063.22 371.897  11
  -2   7 -10 2993.11 445.284   9
  -2   7 -10 2491.56 330.354   7
  -2   7 -10 3291.52 478.838   6
  -2   7 -11 35.9882 241.669   9
  -2   7 -11 4.65141 210.033   6
   2  -7  11 205.905 290.764  10
   2  -7  11 297.381 142.080   3
  -2   7 -12 1090.01 349.710   9
  -2   7 -12 599.283 279.823   6
   2  -7  12 890.758 360.245  10
   2  -7  12 749.370 220.842   3
  -2   7 -13 5135.69 662.591   9
  -2   7 -13 4030.20 549.752   6
   2  -7  13 4457.04 684.526  10
   2  -7  13 4992.02 463.392   3
  -2   7 -14 291.125 283.981   9
   2  -7  14-126.029 315.216  10
  -2   7 -14 130.437 253.146   6
   2  -7  14-25.0831 174.834   3
  -2   7 -15 3432.28 588.063   9
   2  -7  15 4032.28 685.990  10
  -2   7 -15 3903.34 558.299   6
   2  -7  15 3600.21 459.677   3
   2  -6 -17 4587.15 488.326   9
  -2   6  17 4128.79 624.647   7
   2  -6 -17 4187.82 627.060   1
   2  -6 -16 1893.91 312.358   9
  -2   6  16 1832.41 307.038   4
  -2   6  16 1671.79 406.943   7
   2  -6 -16 1702.40 415.600   1
   2  -6 -15 1931.34 284.539   9
  -2   6  15 2568.84 340.745   4
  -2   6  15 1888.16 396.894   7
   2  -6 -15 1436.13 365.200   1
   2  -6 -14 11327.1 570.166   8
   2  -6 -14 11583.8 664.671   9
  -2   6  14 10453.6 638.408   4
  -2   6  14 11314.1 887.333   7
   2  -6 -14 11678.3 912.358   1
   2  -6 -13 923.179 190.112   8
   2  -6 -13 1488.91 234.567   9
  -2   6  13 683.087 181.867   4
  -2   6  13 1230.21 354.397   7
   2  -6 -13 1062.05 297.338   1
   2  -6 -12 1499.10 213.360   8
   2  -6 -12 1701.27 236.879   9
  -2   6  12 1528.77 252.511   4
  -2   6  12 1786.73 355.519   7
   2  -6 -12 1287.85 299.135   1
   2  -6 -11 668.834 172.728   4
   2  -6 -11 487.772 147.515   9
  -2   6  11 271.627 132.080   4
  -2   6  11 461.272 239.010   7
   2  -6 -11 1006.02 269.403   1
   2  -6 -10 16863.7 728.122   4
  -2   6  10 15371.3 690.420   4
   2  -6 -10 15291.8 627.108   9
  -2   6  10 16233.5 668.456   6
  -2   6  10 15426.5 902.816   7
   2  -6 -10 16245.0 919.994   1
   2  -6  -9 1383.93 277.137  10
  -2   6   9 1003.46 201.892   4
   2  -6  -9 1264.36 161.539   9
   2  -6  -9 1231.86 204.935   4
   2  -6  -9 1474.53 248.716   2
   2  -6  -8 27704.2 1141.67  10
  -2   6   8 25854.8 901.029   4
   2  -6  -8 26096.8 764.216   9
   2  -6  -8 26362.4 888.116   4
   2  -6  -8 26483.4 996.318   2
  -2   6   8 26676.1 976.222   2
   2  -6  -7 1452.42 264.473  10
   2  -6  -7 1357.49 142.021   9
  -2   6   7 1509.87 210.584   4
  -2   6   7 1534.57 173.555   9
   2  -6  -7 1373.81 193.914   4
   2  -6  -7 1378.02 218.980   2
  -2   6   7 1399.61 214.509   2
  -2   6   6 7187.48 325.646   9
   2  -6  -6 5726.56 363.773   4
  -2   6   6 5768.80 381.275   4
  -2   6   6 6799.28 412.894   2
   2  -6  -6 6985.88 273.922   9
   2  -6  -5 97411.8 1911.90   9
   2  -6  -5 100590. 2206.21   4
  -2   6   5 99939.5 2239.52   5
  -2   6   5 96681.6 2249.23   4
  -2   6   5 101219. 2241.55   2
   2  -6  -5 101992. 2847.32  11
  -2   6   5 101052. 2003.01   9
  -2   6   4 5575.87 370.492   4
   2  -6  -4 5347.76 336.308   4
  -2   6   4 5664.60 233.119   9
  -2   6   4 5451.12 334.164   2
   2  -6  -4 5328.50 531.540  11
  -2   6   3 68288.3 1375.38   9
   2  -6  -3 68953.6 1628.96   2
  -2   6   3 68981.4 1691.86   4
   2  -6  -3 69237.8 1658.90   4
  -2   6   3 67351.4 1661.77   5
   2  -6  -3 67703.5 2078.17  11
  -2   6   3 67003.0 2152.80   6
  -2   6   2 58303.4 1182.38   9
   2  -6  -2 56650.1 1805.61  11
   2  -6  -2 55702.5 1387.36   2
  -2   6   2 57100.6 1941.00   6
   2  -6  -2 59501.9 1431.38   5
  -2   6   2 56990.7 1455.58   5
   2  -6  -2 57300.1 1469.11   4
   2  -6  -1 602.480 216.546  11
   2  -6  -1 537.030 123.953   2
  -2   6   1 715.653 287.941   6
   2  -6  -1 381.125 141.691   5
   2  -6  -1 680.088 179.022   4
  -2   6   1 497.554 146.638   5
   2  -6   0 1291.28 244.652  11
  -2   6   0 995.053 89.2083   3
  -2   6   0 845.758 151.632   5
  -2   6   0 819.640 258.641   6
   2  -6   0 1228.19 185.319   4
   2  -6   0 971.623 186.939   5
   2  -6   1 11419.3 605.726  11
  -2   6  -1 10818.6 741.441   6
  -2   6  -1 10570.4 469.941   5
   2  -6   1 11859.1 566.775   5
   2  -6   2 23632.1 863.577   5
  -2   6  -2 25053.3 803.387   5
   2  -6   2 24038.0 891.527  11
   2  -6   3 8192.42 474.280  11
  -2   6  -3 6907.88 575.338   6
  -2   6  -3 7731.07 418.547   5
   2  -6   3 7032.01 447.721   5
   2  -6   3 7635.63 277.525   3
   2  -6   4 34417.6 1091.45  11
  -2   6  -4 32178.6 1316.85   6
   2  -6   4 32886.5 1079.44   5
  -2   6  -4 33657.3 1037.14   5
   2  -6   4 29890.7 1481.45   6
   2  -6   4 33912.7 822.187   3
   2  -6   5 7798.38 470.972  11
   2  -6   5 7589.85 498.397   5
  -2   6  -5 7818.39 466.622   5
   2  -6   5 7831.98 745.779   6
  -2   6  -5 7563.79 619.015   6
   2  -6   5 8096.65 350.056   3
   2  -6   6 598.726 155.557  11
  -2   6  -6 507.236 169.329  11
  -2   6  -6 593.945 153.617   5
   2  -6   6 415.016 261.199   6
   2  -6   6 368.497 130.133   5
  -2   6  -6 339.454 176.916   6
   2  -6   6 439.430 107.641   3
   2  -6   7 1641.14 234.863  11
  -2   6  -7 2139.44 350.573   6
  -2   6  -7 1926.18 270.992   5
   2  -6   7 1724.13 190.091   3
   2  -6   8 12662.0 553.140   3
   2  -6   8 12172.8 947.854  10
   2  -6   8 12877.9 670.047  11
   2  -6   8 12760.5 654.516   8
  -2   6  -8 13167.4 717.745   5
  -2   6  -8 14084.8 850.810   6
   2  -6   9 1400.41 212.838   3
   2  -6   9 727.871 314.376  10
   2  -6   9 1226.92 239.839  11
  -2   6  -9 1352.76 295.951   9
   2  -6   9 1230.55 218.689   8
  -2   6  -9 1050.89 196.921   7
  -2   6  -9 1122.79 271.114   6
   2  -6  10 2815.80 289.834   3
   2  -6  10 3261.98 516.718  10
   2  -6  10 3310.92 381.132  11
  -2   6 -10 2897.49 432.600   9
   2  -6  10 2955.47 332.661   8
  -2   6 -10 2821.57 335.204   7
  -2   6 -10 3336.73 461.919   6
  -2   6 -11 3575.96 471.394   6
  -2   6 -11 3966.81 524.144   9
   2  -6  11 4598.26 411.419   8
   2  -6  11 4236.83 604.399  10
  -2   6 -11 3804.37 379.248   7
   2  -6  11 4385.63 378.389   3
  -2   6 -12 1451.90 362.513   9
   2  -6  12 339.764 247.530  10
  -2   6 -12 957.717 280.155   6
   2  -6  12 859.253 198.675   3
   2  -6  13 6318.21 769.528  10
  -2   6 -13 7682.84 706.813   6
   2  -6  13 7490.29 552.528   3
  -2   6 -13 7009.50 723.457   9
   2  -6  14 2167.61 490.844  10
  -2   6 -14 2363.78 435.792   6
   2  -6  14 1685.26 294.950   3
  -2   6 -14 2135.99 446.192   9
  -2   6 -15 5386.48 632.702   6
   2  -6  15 5495.70 530.905   3
  -2   6 -15 5935.86 717.259   9
   2  -6  16 7102.07 844.002  10
  -2   6 -16 8074.61 862.763   9
  -2   6 -16 7812.64 764.799   6
   2  -6  16 7228.18 644.356   3
  -2   5  17 496.393 239.058   3
  -2   5  17 273.470 179.524   4
  -2   5  17 527.230 321.625   7
   2  -5 -17-4.90725 251.342   1
   2  -5 -17 386.892 180.752   9
  -2   5  16 6840.16 529.806   4
  -2   5  16 6092.80 695.122   7
   2  -5 -16 7694.21 813.292   1
   2  -5 -16 7725.64 617.918   9
  -2   5  15 1515.05 265.469   4
  -2   5  15 1390.19 347.264   7
   2  -5 -15 1386.78 356.088   1
   2  -5 -15 1117.01 261.643   9
  -2   5  14 1558.52 261.998   4
  -2   5  14 1079.18 315.681   7
   2  -5 -14 1141.96 315.867   1
   2  -5 -14 1716.42 281.994   9
   2  -5 -14 836.566 149.889   8
  -2   5  13 16024.4 756.372   4
  -2   5  13 18003.8 1066.46   7
   2  -5 -13 18615.1 1120.84   1
   2  -5 -13 17872.1 687.336   8
   2  -5 -13 18393.7 840.092   9
  -2   5  12 421.476 146.871   4
  -2   5  12 894.698 281.768   7
  -2   5  12 369.041 111.913   6
   2  -5 -12 850.422 281.671   1
   2  -5 -12 571.157 166.607   9
   2  -5 -12 515.938 132.244   8
  -2   5  11 983.521 197.195   4
   2  -5 -11 1120.60 178.566   8
   2  -5 -11 695.982 172.523   9
  -2   5  11 1091.70 300.514   7
  -2   5  11 625.678 152.123   6
   2  -5 -11 1092.06 276.149   1
   2  -5 -10 25726.7 894.208   4
   2  -5 -10 25555.9 1164.25  10
  -2   5  10 23246.5 848.927   4
   2  -5 -10 24695.8 860.635   9
  -2   5  10 24488.0 1146.26   7
  -2   5  10 24534.9 821.514   6
   2  -5 -10 24988.9 1161.09   1
   2  -5  -9 3208.77 294.558   4
   2  -5  -9 2426.81 328.938  10
  -2   5   9 2417.95 256.471   4
   2  -5  -9 2473.08 234.513   9
  -2   5   9 2527.76 235.552   6
  -2   5   9 3067.19 400.272   7
   2  -5  -9 2519.94 313.119   2
   2  -5  -9 2773.08 369.884   1
   2  -5  -8 39021.3 1109.45   4
   2  -5  -8 40038.7 1398.99  10
   2  -5  -8 38263.2 1039.23   9
  -2   5   8 38260.7 1104.18   4
  -2   5   8 38915.7 1390.08   7
  -2   5   8 40127.4 1241.47   2
   2  -5  -8 40503.1 1273.97   2
  -2   5   7 51861.2 1351.45   4
   2  -5  -7 53887.0 1348.43   4
  -2   5   7 54618.5 1475.57   2
   2  -5  -7 54688.0 1497.69   2
   2  -5  -7 51610.0 1231.17   9
  -2   5   6 714.307 153.359   4
  -2   5   6 784.403 123.556   9
   2  -5  -6 922.931 106.488   9
   2  -5  -6 668.545 142.603   4
  -2   5   6 850.855 171.950   2
   2  -5  -5 103059. 2026.36   9
   2  -5  -5 106896. 2245.22   4
  -2   5   5 104034. 2280.44   4
  -2   5   5 105733. 2101.30   9
  -2   5   5 107101. 2330.14   2
   2  -5  -5 112494. 2556.29  10
   2  -5  -4 37240.9 1414.44  11
   2  -5  -4 38129.4 787.855   9
  -2   5   4 37022.2 837.081   9
  -2   5   4 37861.7 1044.69   4
  -2   5   4 38866.4 1019.60   5
   2  -5  -4 38224.5 1013.44   4
  -2   5   4 39341.4 1049.60   2
   2  -5  -4 36736.9 1054.05   2
   2  -5  -3 41102.4 1465.56  11
   2  -5  -3 43572.7 1113.54   4
  -2   5   3 43293.8 1147.64   4
  -2   5   3 43971.9 1107.10   5
  -2   5   3 42079.3 890.027   9
  -2   5   3 44472.7 1109.53   2
   2  -5  -3 43357.1 1129.61   2
  -2   5   2 452.918 57.9413   9
   2  -5  -2 469.728 122.067   4
  -2   5   2 655.352 129.499   5
  -2   5   2 352.893 113.068   4
   2  -5  -2 590.230 198.999  11
  -2   5   2 502.896 223.447   6
   2  -5  -2 510.398 124.234   2
   2  -5  -1 11810.0 649.648  11
   2  -5  -1 11164.7 437.213   2
  -2   5   1 11476.9 716.560   6
  -2   5   1 10656.1 442.415   5
   2  -5  -1 10960.9 481.539   4
   2  -5  -1 10987.7 461.058   5
   2  -5   0 125149. 2860.00  11
  -2   5   0 123789. 2557.23   5
   2  -5   0 124700. 2644.86   5
   2  -5   0 126637. 2675.90   4
   2  -5   1 4817.59 320.936   5
  -2   5  -1 4889.85 286.183   5
  -2   5  -1 5730.11 488.511   6
   2  -5   1 5730.32 389.864  11
   2  -5   2 4421.80 319.408   5
  -2   5  -2 4500.74 430.087   6
  -2   5  -2 4867.08 292.611   5
   2  -5   2 5177.18 355.915  11
   2  -5   3 37686.6 1106.57  11
  -2   5  -3 39704.5 1049.00   5
  -2   5  -3 39283.3 1353.36   6
   2  -5   3 38960.2 1094.54   5
   2  -5   3 36612.6 821.195   3
   2  -5   4 1451.45 203.273  11
  -2   5  -4 892.754 233.159   6
  -2   5  -4 972.724 170.292   5
   2  -5   4 998.348 170.185   5
   2  -5   4 1150.75 114.430   3
   2  -5   5 78543.1 1921.01  11
  -2   5  -5 83109.7 1934.90   5
  -2   5  -5 80712.4 2229.27   6
   2  -5   5 81368.4 1953.31   5
   2  -5   5 78611.5 1672.91   3
   2  -5   6 5100.13 366.538  11
   2  -5   6 4733.63 270.116   3
  -2   5  -6 5337.71 483.813   6
  -2   5  -6 5444.59 388.517   5
   2  -5   6 4803.67 377.838   5
   2  -5   6 4952.38 541.071   6
  -2   5  -7 2735.01 307.744  11
   2  -5   7 3069.82 298.641  11
   2  -5   7 3235.11 444.762  10
   2  -5   7 3549.11 483.973   1
   2  -5   7 2952.33 322.800   5
  -2   5  -7 2749.14 361.910   6
  -2   5  -7 3304.54 318.194   5
   2  -5   7 3515.97 478.585   6
   2  -5   7 3071.34 237.858   3
   2  -5   8 2247.62 221.489   3
   2  -5   8 2578.51 280.728  11
   2  -5   8 2518.31 425.707  10
   2  -5   8 2488.52 423.598   1
  -2   5  -8 2520.85 343.109   9
   2  -5   8 2539.98 276.292   8
  -2   5  -8 2339.02 343.763   6
   2  -5   8 1996.50 392.918   6
   2  -5   9 23149.2 1275.47  10
   2  -5   9 25870.6 980.686  11
  -2   5  -9 22318.4 1056.59   9
   2  -5   9 24373.4 906.326   8
  -2   5  -9 21643.1 1065.18   6
  -2   5  -9 22523.1 881.283   7
   2  -5   9 21822.7 798.400   3
  -2   5 -10 12336.0 808.966   9
   2  -5  10 12735.6 958.745  10
  -2   5 -10 11459.9 775.941   6
  -2   5 -10 11627.9 617.012   7
   2  -5  10 11731.6 622.051   8
   2  -5  10 12597.1 602.722   3
  -2   5 -11 1792.80 349.391   6
   2  -5  11 1859.84 396.264  10
  -2   5 -11 1882.41 259.621   7
   2  -5  11 1558.25 244.578   8
   2  -5  11 1390.66 230.978   3
  -2   5 -11 1928.68 357.054   9
   2  -5  12 332.198 219.613  10
  -2   5 -12-242.417 175.763   7
   2  -5  12 43.9590 113.974   8
  -2   5 -12-279.864 239.575   6
   2  -5  12-142.142 159.101   3
  -2   5 -12-450.305 233.052   9
   2  -5  13 3480.84 548.508  10
  -2   5 -13 3629.89 475.332   6
   2  -5  13 3795.79 390.614   3
  -2   5 -13 3738.75 524.622   9
   2  -5  14 9297.04 878.132  10
  -2   5 -14 9168.39 751.646   6
   2  -5  14 9035.51 621.558   3
  -2   5 -14 9074.97 800.991   9
   2  -5  15 475.057 286.992  10
  -2   5 -15 19.5084 204.566   6
   2  -5  15-88.4821 193.098   3
  -2   5 -15-290.735 295.936   9
   2  -5  16 3615.30 595.396  10
  -2   5 -16 3911.75 565.200   9
  -2   5 -16 3634.21 516.558   6
   2  -5  16 2828.31 407.186   3
   2  -4 -17 1156.58 400.446   1
  -2   4  17 1123.85 258.363   4
  -2   4  17 1050.19 337.727  10
   2  -4 -17 921.615 260.368   9
  -2   4  17 1207.52 337.010   7
  -2   4  17 867.774 285.554   3
   2  -4 -16-46.9624 262.780   1
  -2   4  16 132.544 159.770   4
  -2   4  16 180.165 224.081  10
   2  -4 -16 478.888 229.142   9
  -2   4  16 183.570 221.711   7
  -2   4  16 104.829 189.888   3
  -2   4  15 15059.3 965.956  10
  -2   4  15 15587.9 779.374   4
   2  -4 -15 16372.4 883.244   9
  -2   4  15 15253.2 1039.31   7
   2  -4 -15 15231.3 1132.11   1
  -2   4  14 190.428 223.277  10
  -2   4  14 217.067 145.754   4
   2  -4 -14 754.818 238.217   9
  -2   4  14 350.755 287.828   7
   2  -4 -14 208.619 102.474   8
   2  -4 -14 295.327 234.666   1
  -2   4  13 1486.02 221.816   6
  -2   4  13 1016.60 259.806  10
   2  -4 -13 991.419 158.199   8
   2  -4 -13 1770.49 285.053   9
  -2   4  13 1068.89 212.932   4
  -2   4  13 1583.74 333.312   7
   2  -4 -13 1433.60 343.214   1
  -2   4  12 7179.67 590.522  10
  -2   4  12 6973.36 453.819   4
   2  -4 -12 7928.93 390.905   8
   2  -4 -12 6594.14 480.683   9
  -2   4  12 7184.81 428.673   6
  -2   4  12 8049.19 665.094   7
   2  -4 -12 7398.62 665.421   1
  -2   4  11 2192.48 281.703   5
  -2   4  11 2093.56 331.076  10
  -2   4  11 1866.30 240.172   4
   2  -4 -11 1911.77 250.907   9
   2  -4 -11 2081.22 207.216   8
  -2   4  11 2423.03 386.583   7
  -2   4  11 1890.27 220.250   6
   2  -4 -11 1726.64 332.377   1
  -2   4  10 16131.9 836.640  10
   2  -4 -10 18163.6 953.266  10
  -2   4  10 14423.5 625.150   4
   2  -4 -10 16691.4 593.657   8
   2  -4 -10 16083.0 688.509   9
  -2   4  10 15972.3 887.476   7
  -2   4  10 16928.6 625.042   6
   2  -4 -10 17480.0 945.335   1
   2  -4  -9 19283.2 950.624   1
  -2   4   9 18641.1 863.961  10
   2  -4  -9 18982.8 941.382  10
   2  -4  -9 18338.0 704.255   9
   2  -4  -9 20190.9 714.608   4
  -2   4   9 17720.8 628.435   6
  -2   4   9 19723.9 934.505   7
  -2   4   9 17858.5 671.402   4
  -2   4   8 146.812 102.159   2
   2  -4  -8 492.187 158.537   2
  -2   4   8 132.804 96.1601   4
  -2   4   8 235.224 131.666  10
   2  -4  -8 633.294 126.362   9
  -2   4   8 273.577 146.209   7
  -2   4   8 264.555 92.0170   6
   2  -4  -8 441.614 119.706   4
   2  -4  -7 5920.08 330.508   4
  -2   4   7 5755.21 326.223   4
   2  -4  -7 5354.71 297.621   9
  -2   4   7 5117.44 424.990   7
  -2   4   7 5911.48 394.280   2
   2  -4  -6 148.457 150.402  10
   2  -4  -6 189.929 66.7832   9
  -2   4   6 262.013 106.152   4
   2  -4  -6 137.987 99.7939   4
  -2   4   6 212.345 108.812   2
  -2   4   5 61427.5 1452.52   4
   2  -4  -5 63334.6 1433.40   4
  -2   4   5 65720.9 1378.49   9
   2  -4  -5 64200.2 1328.80   9
   2  -4  -5 64848.0 1712.79  10
  -2   4   5 64249.9 1555.03   2
   2  -4  -4 17678.8 716.182  10
   2  -4  -4 16393.9 419.382   9
  -2   4   4 17673.2 578.943   4
   2  -4  -4 18272.2 557.198   4
  -2   4   4 17567.3 460.305   9
  -2   4   4 17584.2 609.299   2
   2  -4  -4 17834.6 630.976   2
   2  -4  -3 23344.7 996.750  11
   2  -4  -3 24666.3 501.954   9
  -2   4   3 24809.7 676.095   5
  -2   4   3 24036.8 713.443   4
   2  -4  -3 23995.4 684.946   4
  -2   4   3 24262.9 535.091   9
  -2   4   3 23519.3 714.234   2
   2  -4  -3 23909.1 734.556   2
   2  -4  -2 65926.3 1820.23  11
  -2   4   2 63076.1 1460.12   4
   2  -4  -2 61556.8 1438.91   4
  -2   4   2 63183.6 1407.57   5
  -2   4   2 66175.5 1216.15   9
   2  -4  -2 63320.3 1453.50   2
  -2   4   2 65967.5 1820.97   6
   2  -4  -1 33797.1 1131.79  11
   2  -4  -1 34127.2 855.111   2
  -2   4   1 31507.9 818.273   5
   2  -4  -1 32198.9 879.293   4
   2  -4  -1 32349.1 829.295   5
   2  -4   0 16279.3 696.401  11
  -2   4   0 16226.9 498.665   5
  -2   4   0 16902.3 767.732   6
   2  -4   0 17421.8 555.532   5
   2  -4   0 16297.4 571.435   4
  -2   4  -1 45702.4 1383.44   6
   2  -4   1 43749.6 1088.34   5
  -2   4  -1 45087.0 1035.40   5
   2  -4   1 42556.5 1199.04  11
  -2   4  -2 29186.4 1054.02   6
   2  -4   2 29078.7 820.398   5
  -2   4  -2 29473.5 794.494   5
   2  -4   2 30804.3 906.409  11
   2  -4   3 40342.8 1096.71  11
   2  -4   3 41933.6 1071.87   5
  -2   4  -3 41494.0 1049.25   5
  -2   4  -3 42702.9 1319.88   6
   2  -4   3 39426.2 844.231   3
   2  -4   4 108728. 2307.79  11
  -2   4  -4 108518. 2278.50   5
  -2   4  -4 107243. 2560.44   6
   2  -4   4 107861. 2287.80   5
   2  -4   4 100816. 2032.83   3
   2  -4   5 2960.22 260.608  11
   2  -4   5 2913.60 186.533   3
  -2   4  -5 2501.58 322.419   6
  -2   4  -5 2573.24 243.572   5
   2  -4   5 2482.95 241.908   5
   2  -4   6 8572.46 454.547  11
  -2   4  -6 6895.06 476.187   9
  -2   4  -6 8082.26 459.160   5
  -2   4  -6 7796.90 543.298   6
   2  -4   6 8135.87 459.417   5
   2  -4   6 7561.41 339.095   3
   2  -4   7 1858.15 196.411   3
   2  -4   7 1938.25 236.413  11
  -2   4  -7 1782.38 240.937  11
   2  -4   7 1909.14 351.128  10
   2  -4   7 1791.31 337.665   1
  -2   4  -7 1876.45 288.071   9
   2  -4   7 2031.32 226.678   8
   2  -4   7 1455.19 220.928   5
   2  -4   7 1584.22 309.630   6
  -2   4  -7 1576.80 273.317   6
   2  -4   8 20718.8 714.240   3
   2  -4   8 19832.2 806.213  11
   2  -4   8 19973.2 1088.02  10
   2  -4   8 20013.8 1060.71   6
   2  -4   8 21100.5 845.751   5
  -2   4  -8 21003.7 950.403   9
  -2   4  -8 19774.9 742.660   7
   2  -4   8 20348.6 775.047   8
  -2   4  -8 19105.2 917.933   6
   2  -4   8 21149.8 1127.53   1
   2  -4   9 6393.24 621.660   1
   2  -4   9 6243.76 606.265  10
   2  -4   9 6589.08 642.759   6
  -2   4  -9 5089.22 486.421   9
  -2   4  -9 5766.38 382.030   7
  -2   4  -9 5982.21 515.739   6
   2  -4   9 6332.57 412.028   8
   2  -4   9 5338.92 365.758   3
   2  -4  10 1445.60 340.490  10
  -2   4 -10 1553.86 318.619   6
  -2   4 -10 1983.99 333.571   9
   2  -4  10 1023.30 183.643   8
  -2   4 -10 1271.53 210.446   7
   2  -4  10 1378.03 228.040   3
  -2   4 -11 9739.30 712.906   9
   2  -4  11 10291.6 560.481   8
   2  -4  11 9197.07 782.550  10
  -2   4 -11 9292.75 524.567   7
  -2   4 -11 8889.49 673.033   6
   2  -4  11 8934.99 529.896   3
  -2   4 -12 488.658 262.266   9
   2  -4  12 192.646 121.435   8
   2  -4  12 395.479 245.591  10
  -2   4 -12 47.1023 123.018   7
  -2   4 -12 119.209 212.518   6
   2  -4  12 186.604 138.258   3
  -2   4 -13 1990.82 385.015   9
   2  -4  13 1218.69 341.060  10
  -2   4 -13 1418.04 318.677   6
   2  -4  13 1437.35 266.372   3
  -2   4 -14 20111.2 1187.84   9
   2  -4  14 18327.9 1193.93  10
  -2   4 -14 18466.7 1048.72   6
   2  -4  14 19346.6 932.458   3
  -2   4 -15 209.477 247.833   9
   2  -4  15 67.2175 237.730  10
  -2   4 -15 452.375 245.011   6
   2  -4  15 361.101 208.981   3
  -2   4 -16 1152.93 404.607   9
   2  -4  16 429.154 203.027  10
  -2   4 -16 952.296 313.231   6
   2  -4  16 482.543 213.554   3
   2  -4  16 344.905 219.500   4
  -2   4 -17 1237.60 388.641   9
   2  -4  17 1430.17 374.162  10
  -2   4 -17 1974.04 392.643   6
   2  -4  17 1188.49 331.785   4
   2  -4  17 1581.06 360.832   3
  -2   3  18-242.501 272.969   3
  -2   3  18 422.878 272.836  10
   2  -3 -18 226.621 197.911   9
  -2   3  18 345.217 267.984   7
   2  -3 -18 545.676 368.545   1
   2  -3 -17 12711.0 1171.82   1
  -2   3  17 12101.4 938.484  10
  -2   3  17 12594.4 751.776   4
   2  -3 -17 14307.9 906.995   9
  -2   3  17 12860.5 1014.83   7
  -2   3  17 15244.1 983.337   3
  -2   3  16 552.006 211.233   4
  -2   3  16 798.922 291.760   3
  -2   3  16-54.5524 218.971  10
   2  -3 -16 698.620 283.632   9
  -2   3  16 430.983 217.959   7
   2  -3 -16 414.005 323.446   1
   2  -3 -15 5067.85 678.365   1
  -2   3  15 5330.57 450.451   4
  -2   3  15 5790.65 609.616  10
   2  -3 -15 5532.50 531.919   9
  -2   3  15 4216.70 567.520   7
  -2   3  15 6073.60 568.758   3
  -2   3  14 8678.04 705.832  10
  -2   3  14 9490.88 567.004   4
   2  -3 -14 9971.88 668.858   9
  -2   3  14 8808.17 754.698   7
   2  -3 -14 8729.95 332.841   8
   2  -3 -14 8487.50 811.271   1
   2  -3 -13 295.993 206.290   1
  -2   3  13 384.253 143.081   6
  -2   3  13 198.357 167.841  10
   2  -3 -13 457.295 180.728   9
   2  -3 -13 400.603 93.7783   8
  -2   3  13 365.770 232.765   7
  -2   3  13 255.970 148.507   4
  -2   3  12 6641.28 567.439  10
   2  -3 -12 5945.71 299.929   8
   2  -3 -12 7216.76 512.567   9
  -2   3  12 6427.91 424.689   4
  -2   3  12 6455.90 595.944   7
  -2   3  12 6686.90 398.640   6
   2  -3 -12 7685.12 702.712   1
  -2   3  11 3283.52 412.928  10
  -2   3  11 3680.19 312.571   4
   2  -3 -11 3762.86 237.889   8
   2  -3 -11 3726.12 357.426   9
  -2   3  11 3875.30 442.885   7
  -2   3  11 3583.27 283.574   6
   2  -3 -11 3625.62 449.699   1
   2  -3 -10 44057.4 1607.68   1
  -2   3  10 43327.3 1487.39  10
   2  -3 -10 45259.3 1620.92  10
  -2   3  10 41977.3 1180.76   4
   2  -3 -10 41583.7 1044.71   8
   2  -3 -10 42541.3 1288.81   9
  -2   3  10 40608.3 1113.19   6
  -2   3  10 42470.0 1515.54   7
  -2   3  10 44008.7 1281.29   5
   2  -3  -9 9642.99 658.884  10
  -2   3   9 9565.28 453.139   4
   2  -3  -9 9445.50 503.393   9
   2  -3  -9 9792.16 386.476   8
  -2   3   9 9751.04 639.703   7
  -2   3   9 9165.45 407.411   6
  -2   3   9 9621.75 609.513  10
  -2   3   8 105.432 76.1980   4
  -2   3   8 81.1455 116.672  10
   2  -3  -8 298.640 120.070   9
  -2   3   8 274.039 164.771   7
  -2   3   8 325.438 95.1031   6
  -2   3   8 191.927 124.664   2
  -2   3   7 22791.1 831.147   2
  -2   3   7 23119.2 912.320  10
  -2   3   7 22356.8 692.168   4
   2  -3  -7 24312.0 751.831   9
  -2   3   7 24417.2 963.127   7
  -2   3   7 24484.1 664.936   6
   2  -3  -7 23309.9 711.586   4
   2  -3  -6 39400.3 1273.52   1
  -2   3   6 39525.8 1122.23   2
  -2   3   6 37228.1 1194.36  10
   2  -3  -6 39399.0 1260.30  10
  -2   3   6 38610.3 965.512   4
   2  -3  -6 40550.1 997.264   9
  -2   3   6 39134.6 1239.78   7
   2  -3  -6 39657.9 979.952   4
  -2   3   5 10879.7 533.692  10
   2  -3  -5 10738.8 548.548  10
   2  -3  -5 10470.6 366.367   9
  -2   3   5 10170.7 460.439   2
   2  -3  -5 9748.47 367.895   4
  -2   3   5 9417.04 371.708   4
   2  -3  -4 7149.43 242.914   9
  -2   3   4 6286.17 333.073   2
   2  -3  -4 6173.19 267.697   4
  -2   3   4 5969.10 272.078   4
   2  -3  -4 6662.13 402.095  10
   2  -3  -3 35932.7 717.408   9
  -2   3   3 36855.8 933.749   2
   2  -3  -3 36240.0 845.549   4
  -2   3   3 36419.5 870.799   4
  -2   3   2 431.750 94.6998   4
   2  -3  -2 325.552 77.6283   4
  -2   3   2 222.102 61.8079   5
  -2   3   2 499.054 91.8752   2
  -2   3   2 423.641 158.391   6
   2  -3  -2 451.883 153.207  11
   2  -3  -1 274731. 5133.51   4
   2  -3  -1 278460. 5043.09   5
   2  -3  -1 273623. 5471.57  11
  -2   3   1 275423. 5047.23   5
   2  -3   0 135031. 2892.66  11
  -2   3   0 136369. 2571.94   5
  -2   3   0 136848. 2940.00   6
   2  -3   0 139437. 2632.92   5
   2  -3   1 107571. 2316.16  11
  -2   3  -1 109623. 2121.53   5
   2  -3   1 109500. 2151.48   5
  -2   3  -1 113203. 2461.56   6
   2  -3   2 1546.65 164.521  11
   2  -3   2 1955.09 160.462   5
  -2   3  -2 1754.45 242.666   6
  -2   3  -2 2004.08 158.612   5
   2  -3   3 48287.5 1183.53  11
  -2   3  -3 51392.4 1377.64   6
  -2   3  -3 46719.1 1142.91   5
   2  -3   3 48955.7 1148.53   5
   2  -3   4 109338. 2264.82  11
  -2   3  -4 107082. 2250.19   5
  -2   3  -4 107714. 2472.98   6
   2  -3   4 103039. 2241.07   5
   2  -3   5 6018.05 344.045  11
  -2   3  -5 5425.66 380.468   9
   2  -3   5 6373.29 348.313   8
  -2   3  -5 5544.13 407.853   6
   2  -3   5 5659.78 449.293   6
   2  -3   5 5799.02 347.611   5
   2  -3   6 28227.0 1171.49  10
   2  -3   6 29493.5 1205.80   1
  -2   3  -6 29388.7 1016.86   9
  -2   3  -6 30011.7 1060.20   6
   2  -3   6 29791.4 899.291   8
   2  -3   6 29695.4 913.134  11
   2  -3   7 21482.8 1020.28  10
   2  -3   7 21325.8 1035.68   1
  -2   3  -7 19639.7 857.004   9
  -2   3  -7 20467.6 686.152   7
  -2   3  -7 20680.0 884.700   6
   2  -3   7 22517.5 758.202   8
   2  -3   7 20643.9 768.574  11
  -2   3  -8 211.772 118.008  11
   2  -3   8 344.714 208.795  10
  -2   3  -8 568.846 184.336   6
   2  -3   8 465.389 164.106   5
   2  -3   8 538.880 213.702   6
  -2   3  -8 164.991 143.150   9
  -2   3  -8 399.067 114.713   7
   2  -3   8 357.613 123.725   8
   2  -3   8 540.202 197.722   1
   2  -3   9 37627.5 1502.87  10
   2  -3   9 41541.7 1539.27   6
  -2   3  -9 40909.9 1411.90   9
   2  -3   9 40308.1 1177.54   8
  -2   3  -9 39688.4 1119.44   7
  -2   3  -9 40987.3 1396.66   6
   2  -3   9 41195.7 1575.13   1
   2  -3  10 318.177 203.892  10
   2  -3  10 209.247 160.495   6
  -2   3 -10 443.630 224.069   9
   2  -3  10 384.764 137.682   8
  -2   3 -10 581.049 150.760   7
  -2   3 -10 511.532 206.113   6
   2  -3  10 486.378 209.211   1
   2  -3  11 15374.8 676.968   8
  -2   3 -11 16059.7 913.358   9
   2  -3  11 14652.6 926.745  10
  -2   3 -11 15184.5 651.875   7
  -2   3 -11 15799.4 846.763   6
   2  -3  11 15210.5 948.832   1
  -2   3 -12 30923.5 1266.28   6
  -2   3 -12 28802.7 990.300   7
   2  -3  12 29946.0 1021.62   8
  -2   3 -12 31066.2 1342.88   9
   2  -3  12 30674.9 1413.43  10
   2  -3  13 1008.68 190.208   8
  -2   3 -13 2339.51 394.140   9
   2  -3  13 933.915 288.500  10
  -2   3 -13 1796.02 326.267   6
   2  -3  13 1894.27 287.064   3
  -2   3 -14 6166.46 644.932   9
   2  -3  14 5351.34 606.437  10
  -2   3 -14 4936.81 524.568   6
   2  -3  14 4892.09 457.123   3
  -2   3 -15 8444.02 771.524   9
   2  -3  15 7787.85 751.352  10
  -2   3 -15 9069.62 711.637   6
   2  -3  15 8595.66 646.260   3
   2  -3  15 8596.65 702.215   4
  -2   3 -16 1871.22 398.646   9
   2  -3  16 1091.80 319.685  10
  -2   3 -16 1130.40 297.436   6
   2  -3  16 1042.85 298.692   4
   2  -3  16 1136.74 274.375   3
  -2   3 -17 3236.03 529.646   9
   2  -3  17 3691.35 561.316  10
  -2   3 -17 3633.31 484.595   6
   2  -3  17 3610.16 504.113   4
   2  -3  17 3203.54 438.449   3
   2  -2 -18 667.944 304.046   9
  -2   2  18 146.994 263.007  10
  -2   2  18 274.296 248.142   3
   2  -2 -18 890.977 403.438   1
  -2   2  17 2222.08 341.975   4
  -2   2  17 3073.54 452.316   3
  -2   2  17 3143.15 504.862  10
   2  -2 -17 2594.78 428.683   9
  -2   2  17 2186.99 466.978   7
   2  -2 -17 3359.38 631.121   1
   2  -2 -16 6686.04 825.049   1
  -2   2  16 7753.09 551.093   4
  -2   2  16 6813.96 696.834  10
   2  -2 -16 7469.46 655.360   9
  -2   2  16 5794.04 663.203   7
  -2   2  16 8495.77 704.393   3
   2  -2 -15 5379.61 721.434   1
  -2   2  15 5095.60 441.288   4
  -2   2  15 5373.14 606.385  10
   2  -2 -15 5413.46 534.003   9
  -2   2  15 5801.57 628.559   7
  -2   2  15 5597.79 550.999   3
   2  -2 -14 6189.69 716.641   1
  -2   2  14 5977.86 599.977  10
  -2   2  14 5037.81 421.031   4
   2  -2 -14 5188.59 501.228   9
  -2   2  14 5533.21 604.276   7
  -2   2  14 4983.16 495.392   3
  -2   2  13 3223.55 307.649   6
  -2   2  13 3170.42 435.038  10
   2  -2 -13 3258.47 390.138   9
   2  -2 -13 2765.63 472.980   1
  -2   2  13 2998.06 431.126   7
  -2   2  13 2973.61 310.652   4
  -2   2  12 7286.16 454.546   4
  -2   2  12 8122.66 649.239  10
  -2   2  12 7962.22 446.771   6
   2  -2 -12 8124.25 562.792   9
   2  -2 -12 6866.14 266.747   8
  -2   2  12 7340.27 623.965   7
   2  -2 -12 8530.87 744.740   1
   2  -2 -11 437.091 195.007   1
  -2   2  11 609.159 212.068  10
  -2   2  11 371.179 116.851   6
   2  -2 -11 409.427 158.583   9
  -2   2  11 316.411 220.501   7
   2  -2 -11 439.469 77.8510   8
  -2   2  11 411.566 133.758   4
   2  -2 -10 656.240 250.234   1
   2  -2 -10 816.011 247.576  10
  -2   2  10 591.582 212.817  10
  -2   2  10 620.443 137.177   6
  -2   2  10 429.913 150.862   5
   2  -2 -10 419.631 157.351   9
   2  -2 -10 560.753 95.8671   8
  -2   2  10 648.825 221.724   7
  -2   2  10 459.424 138.950   4
  -2   2   9 13990.1 558.348   4
   2  -2  -9 14787.0 830.415  10
  -2   2   9 15469.2 795.889  10
   2  -2  -9 15106.2 669.014   9
   2  -2  -9 13810.9 436.470   8
  -2   2   9 15581.8 806.290   7
  -2   2   9 15311.2 534.288   6
  -2   2   9 14555.4 690.663   2
  -2   2   8 2181.95 305.476  10
  -2   2   8 2321.28 204.359   4
   2  -2  -8 2270.38 153.229   8
   2  -2  -8 2470.22 247.203   9
  -2   2   8 2615.70 322.929   7
  -2   2   8 2628.39 191.134   6
  -2   2   8 2303.50 257.074   2
  -2   2   7 71574.3 1752.66   2
  -2   2   7 70780.6 1892.59  10
   2  -2  -7 72426.8 1960.60  10
  -2   2   7 69766.2 1549.14   4
   2  -2  -7 69126.2 1661.05   9
  -2   2   7 70351.6 1485.65   6
  -2   2   7 69160.2 1875.33   7
  -2   2   7 70581.5 1630.57   5
  -2   2   6 44186.0 1318.97  10
   2  -2  -6 45242.3 1367.09  10
  -2   2   6 44396.6 1034.70   4
   2  -2  -6 43888.6 1109.43   9
  -2   2   6 42967.4 969.570   6
  -2   2   6 44401.3 1325.64   7
  -2   2   6 45704.7 1214.37   2
   2  -2  -6 44087.8 1363.27   1
   2  -2  -5 15609.9 686.566   1
  -2   2   5 15501.2 582.465   2
  -2   2   5 16569.7 672.128  10
   2  -2  -5 16661.3 694.475  10
  -2   2   5 15251.3 456.754   4
   2  -2  -5 15786.0 507.647   9
  -2   2   5 15792.0 664.455   7
   2  -2  -5 16078.8 473.563   4
   2  -2  -4 1179.56 183.432  10
  -2   2   4 707.938 143.446  10
   2  -2  -4 1352.16 114.784   9
  -2   2   4 688.267 124.357   2
   2  -2  -4 721.300 83.1541   4
  -2   2   4 430.555 74.1524   4
  -2   2   3 949.756 121.480   2
   2  -2  -3 1137.33 93.3083   4
  -2   2   3 975.229 91.7983   4
  -2   2   3 1017.01 162.317  10
  -2   2   2 164040. 3125.35   2
  -2   2   2 161257. 3032.98   4
   2  -2  -2 161093. 3015.84   4
   2  -2  -1 150540. 2829.96   4
   2  -2  -1 156550. 3146.56  11
  -2   2   1 147643. 2773.96   3
  -2   2   1 157324. 3000.88   6
   2  -2  -1 155711. 3086.81   6
   2  -2   0 7275.60 369.572  11
  -2   2   0 7100.38 342.237   6
   2  -2   0 6840.72 210.276   5
  -2   2   0 6591.27 191.211   5
  -2   2   0 6670.50 207.432   9
   2  -2   1 44786.3 1057.52  11
  -2   2  -1 43254.4 1121.78   6
  -2   2  -1 44365.0 922.545   5
   2  -2   1 44586.2 923.477   5
  -2   2  -1 44560.8 967.532   9
[truncated: 1,557,930 more chars]
