# Supplementary material for: A Sterically Open Ruthenium-Based Photocage Activated by Red and Far-Red Light for a Wide Range of Drugs
Source: J Am Chem Soc. 2025 Nov 18;147(48):44356–71. doi: 10.1021/jacs.5c14772 (PMC12679631; doi:10.1021/jacs.5c14772)
Supplement: Supplementary file 2 [file ja5c14772_si_002.zip › XRD/9_PF6_2.cif]

 
data_9_PF6_2
 
_audit_creation_method            'SHELXL-2018/3'
_shelx_SHELXL_version_number      '2018/3'
_chemical_name_systematic         ?
_chemical_name_common             ?
_chemical_melting_point           ?
_chemical_formula_moiety          
 'C40 H39 N9 O Ru, 2(F6 P), C3 H6 O'
_chemical_formula_sum
 'C43 H45 F12 N9 O2 P2 Ru' 
_chemical_formula_weight          1110.89

loop_
 _atom_type_symbol
 _atom_type_description
 _atom_type_scat_dispersion_real
 _atom_type_scat_dispersion_imag
 _atom_type_scat_source
 'C'  'C'   0.0033   0.0016
 'International Tables Vol C Tables 4.2.6.8 and 6.1.1.4'
 'H'  'H'   0.0000   0.0000
 'International Tables Vol C Tables 4.2.6.8 and 6.1.1.4'
 'N'  'N'   0.0061   0.0033
 'International Tables Vol C Tables 4.2.6.8 and 6.1.1.4'
 'O'  'O'   0.0106   0.0060
 'International Tables Vol C Tables 4.2.6.8 and 6.1.1.4'
 'F'  'F'   0.0171   0.0103
 'International Tables Vol C Tables 4.2.6.8 and 6.1.1.4'
 'P'  'P'   0.1023   0.0942
 'International Tables Vol C Tables 4.2.6.8 and 6.1.1.4'
 'Ru'  'Ru'  -1.2594   0.8363
 'International Tables Vol C Tables 4.2.6.8 and 6.1.1.4'
 
_space_group_crystal_system       triclinic
_space_group_IT_number            1
_space_group_name_H-M_alt         'P 1'
_space_group_name_Hall            'P 1'
 
_shelx_space_group_comment
;
The symmetry employed for this shelxl refinement is uniquely defined
by the following loop, which should always be used as a source of
symmetry information in preference to the above space-group names.
They are only intended as comments.
;
 
loop_
 _space_group_symop_operation_xyz
 'x, y, z'
 
_cell_length_a                    9.7515(4)
_cell_length_b                    11.2867(6)
_cell_length_c                    11.9061(6)
_cell_angle_alpha                 66.599(5)
_cell_angle_beta                  82.851(4)
_cell_angle_gamma                 71.056(4)
_cell_volume                      1137.47(11)
_cell_formula_units_Z             1
_cell_measurement_temperature     110(2)
_cell_measurement_reflns_used     8033
_cell_measurement_theta_min       2.6470
_cell_measurement_theta_max       27.6520
 
_exptl_crystal_description        'small block'
_exptl_crystal_colour             'dark red'
_exptl_crystal_density_meas       ?
_exptl_crystal_density_method     ?
_exptl_crystal_density_diffrn     1.622          
_exptl_crystal_F_000              564
_exptl_transmission_factor_min    ?
_exptl_transmission_factor_max    ?
_exptl_crystal_size_max           0.103
_exptl_crystal_size_mid           0.095
_exptl_crystal_size_min           0.061
_exptl_absorpt_coefficient_mu     0.514
_shelx_estimated_absorpt_T_min    ?
_shelx_estimated_absorpt_T_max    ?
_exptl_absorpt_correction_type    multi-scan
_exptl_absorpt_correction_T_min   0.614
_exptl_absorpt_correction_T_max   1.000
_exptl_absorpt_process_details    
;
CrysAlisPro 1.171.42.49 (Rigaku Oxford Diffraction, 2022)
Empirical absorption correction using spherical harmonics,
implemented in SCALE3 ABSPACK scaling algorithm.
;
_oxdiff_exptl_absorpt_empirical_full_min           0.298
_oxdiff_exptl_absorpt_empirical_full_max           2.026
_oxdiff_exptl_absorpt_empirical_details
;
Empirical correction (ABSPACK) includes:
- Absorption correction using spherical harmonics
- Frame scaling
;
_exptl_absorpt_special_details    ?
_diffrn_ambient_temperature       110(2)
_diffrn_radiation_wavelength      0.71073
_diffrn_radiation_type            MoK\a
_diffrn_radiation_source          'SuperNova (Cu) X-ray Source' 
_diffrn_radiation_monochromator   'mirror' 
_diffrn_measurement_device_type   'SuperNova, Dual, Cu at zero, Atlas' 
_diffrn_measurement_method        '\w scans'
_diffrn_standards_number          '.'
_diffrn_standards_interval_time   '.'
_diffrn_reflns_number             19120
_diffrn_reflns_av_unetI/netI      0.0942
_diffrn_reflns_av_R_equivalents   0.0645
_diffrn_reflns_limit_h_min        -12
_diffrn_reflns_limit_h_max        12
_diffrn_reflns_limit_k_min        -13
_diffrn_reflns_limit_k_max        13
_diffrn_reflns_limit_l_min        -14
_diffrn_reflns_limit_l_max        14
_diffrn_reflns_theta_min          2.063
_diffrn_reflns_theta_max          26.000
_diffrn_reflns_theta_full         25.242
_diffrn_measured_fraction_theta_max   1.000
_diffrn_measured_fraction_theta_full  1.000
_diffrn_reflns_Laue_measured_fraction_max    1.000
_diffrn_reflns_Laue_measured_fraction_full   1.000
_diffrn_reflns_point_group_measured_fraction_max   0.984
_diffrn_reflns_point_group_measured_fraction_full  0.987
_reflns_number_total              8793
_reflns_number_gt                 8072
_reflns_threshold_expression      'I > 2\s(I)'
_reflns_Friedel_coverage          0.968
_reflns_Friedel_fraction_max      0.968
_reflns_Friedel_fraction_full     0.975
 
_reflns_special_details
;
 Reflections were merged by SHELXL according to the crystal
 class for the calculation of statistics and refinement.
 
 _reflns_Friedel_fraction is defined as the number of unique
 Friedel pairs measured divided by the number that would be
 possible theoretically, ignoring centric projections and
 systematic absences.
;
 
_computing_data_collection        'CrysAlisPro 1.171.42.49 (Rigaku OD, 2022)'
_computing_cell_refinement        'CrysAlisPro 1.171.42.49 (Rigaku OD, 2022)'
_computing_data_reduction         'CrysAlisPro 1.171.42.49 (Rigaku OD, 2022)'
_computing_structure_solution     'SHELXS-2018/3 (Sheldrick, 2018)'
_computing_structure_refinement   'SHELXL-2018/3 (Sheldrick, 2018)'
_computing_molecular_graphics     'SHELXTL v6.10 (Sheldrick, 2008)'
_computing_publication_material   'SHELXTL v6.10 (Sheldrick, 2008)'
_refine_special_details           ?
_refine_ls_structure_factor_coef  Fsqd
_refine_ls_matrix_type            full
_refine_ls_weighting_scheme       calc
_refine_ls_weighting_details
'w=1/[\s^2^(Fo^2^)+(0.0168P)^2^] where P=(Fo^2^+2Fc^2^)/3'
_atom_sites_solution_primary      direct
_atom_sites_solution_secondary    difmap
_atom_sites_solution_hydrogens    mixed
_refine_ls_hydrogen_treatment     mixed
_refine_ls_extinction_method      none
_refine_ls_extinction_coef        .
_refine_ls_abs_structure_details
;
 Flack x determined using 3110 quotients [(I+)-(I-)]/[(I+)+(I-)]
 (Parsons, Flack and Wagner, Acta Cryst. B69 (2013) 249-259).
;
_refine_ls_abs_structure_Flack    -0.02(2)
_chemical_absolute_configuration  ad
_refine_ls_number_reflns          8793
_refine_ls_number_parameters      630
_refine_ls_number_restraints      5
_refine_ls_R_factor_all           0.0543
_refine_ls_R_factor_gt            0.0470
_refine_ls_wR_factor_ref          0.0836
_refine_ls_wR_factor_gt           0.0793
_refine_ls_goodness_of_fit_ref    1.017
_refine_ls_restrained_S_all       1.017
_refine_ls_shift/su_max           0.000
_refine_ls_shift/su_mean          0.000
 
loop_
 _atom_site_label
 _atom_site_type_symbol
 _atom_site_fract_x
 _atom_site_fract_y
 _atom_site_fract_z
 _atom_site_U_iso_or_equiv
 _atom_site_adp_type
 _atom_site_occupancy
 _atom_site_site_symmetry_order  
 _atom_site_calc_flag
 _atom_site_refinement_flags_posn
 _atom_site_refinement_flags_adp
 _atom_site_refinement_flags_occupancy
 _atom_site_disorder_assembly
 _atom_site_disorder_group
Ru1 Ru 0.62636(3) 0.31529(3) 0.58577(3) 0.01615(12) Uani 1 1 d . . . . .
C1 C 0.3349(6) 0.4938(6) 0.4658(6) 0.0202(14) Uani 1 1 d . . . . .
H1 H 0.357227 0.556567 0.489425 0.024 Uiso 1 1 calc R U . . .
C2 C 0.2099(7) 0.5357(7) 0.4028(6) 0.0271(16) Uani 1 1 d . . . . .
H2 H 0.145968 0.624995 0.383946 0.033 Uiso 1 1 calc R U . . .
C3 C 0.1776(7) 0.4449(8) 0.3667(7) 0.0313(17) Uani 1 1 d . . . . .
H3 H 0.090759 0.471393 0.322753 0.038 Uiso 1 1 calc R U . . .
C4 C 0.2711(7) 0.3180(7) 0.3947(7) 0.0274(16) Uani 1 1 d . . . . .
H4 H 0.250619 0.255190 0.369900 0.033 Uiso 1 1 calc R U . . .
C5 C 0.3981(7) 0.2803(7) 0.4605(6) 0.0208(16) Uani 1 1 d . . . . .
C6 C 0.6303(6) 0.0789(7) 0.5258(6) 0.0195(14) Uani 1 1 d . . . . .
C7 C 0.6924(7) -0.0526(6) 0.5284(6) 0.0231(15) Uani 1 1 d . . . . .
H7 H 0.635689 -0.096589 0.509331 0.028 Uiso 1 1 calc R U . . .
C8 C 0.8361(7) -0.1172(7) 0.5588(6) 0.0291(17) Uani 1 1 d . . . . .
H8 H 0.880354 -0.205644 0.558812 0.035 Uiso 1 1 calc R U . . .
C9 C 0.9173(7) -0.0531(7) 0.5898(6) 0.0260(16) Uani 1 1 d . . . . .
H9 H 1.017380 -0.096327 0.609488 0.031 Uiso 1 1 calc R U . . .
C10 C 0.8503(6) 0.0735(6) 0.5914(6) 0.0182(14) Uani 1 1 d . . . . .
C11 C 0.9210(6) 0.1502(6) 0.6272(6) 0.0192(14) Uani 1 1 d . . . . .
C12 C 1.0680(6) 0.1203(7) 0.6456(6) 0.0265(16) Uani 1 1 d . . . . .
H12 H 1.134911 0.039738 0.640956 0.032 Uiso 1 1 calc R U . . .
C13 C 1.1151(7) 0.2102(7) 0.6710(6) 0.0284(17) Uani 1 1 d . . . . .
H13 H 1.215388 0.189931 0.685407 0.034 Uiso 1 1 calc R U . . .
C14 C 1.0187(7) 0.3294(7) 0.6759(6) 0.0251(15) Uani 1 1 d . . . . .
H14 H 1.052213 0.393126 0.688880 0.030 Uiso 1 1 calc R U . . .
C15 C 0.8714(7) 0.3533(7) 0.6611(6) 0.0188(15) Uani 1 1 d . . . . .
C16 C 0.7489(7) 0.4632(8) 0.6784(6) 0.0181(16) Uani 1 1 d . . . . .
C17 C 0.7592(7) 0.5535(7) 0.7248(6) 0.0239(16) Uani 1 1 d . . . . .
H17 H 0.850733 0.562960 0.732018 0.029 Uiso 1 1 calc R U . . .
C18 C 0.6341(7) 0.6304(7) 0.7607(6) 0.0282(16) Uani 1 1 d . . . . .
H18 H 0.637432 0.700041 0.785064 0.034 Uiso 1 1 calc R U . . .
C19 C 0.5047(7) 0.6062(7) 0.7614(6) 0.0253(15) Uani 1 1 d . . . . .
H19 H 0.419203 0.653738 0.791777 0.030 Uiso 1 1 calc R U . . .
C20 C 0.5016(6) 0.5106(6) 0.7165(6) 0.0204(14) Uani 1 1 d . . . . .
C21 C 0.4047(6) 0.3196(7) 0.7863(6) 0.0193(15) Uani 1 1 d . . . . .
C22 C 0.3127(6) 0.2713(7) 0.8798(6) 0.0249(15) Uani 1 1 d . . . . .
H22 H 0.236217 0.332644 0.905211 0.030 Uiso 1 1 calc R U . . .
C23 C 0.3325(7) 0.1367(7) 0.9344(7) 0.0289(16) Uani 1 1 d . . . . .
H23 H 0.269603 0.103074 0.998078 0.035 Uiso 1 1 calc R U . . .
C24 C 0.4457(7) 0.0471(7) 0.8970(6) 0.0265(16) Uani 1 1 d . . . . .
H24 H 0.462227 -0.048004 0.934841 0.032 Uiso 1 1 calc R U . . .
C25 C 0.5325(7) 0.1014(7) 0.8033(7) 0.0225(17) Uani 1 1 d . . . . .
H25 H 0.610243 0.040977 0.777851 0.027 Uiso 1 1 calc R U . . .
C26 C 0.8019(6) 0.3765(7) 0.3413(6) 0.0200(15) Uani 1 1 d . . . . .
H26 H 0.852759 0.284048 0.356884 0.024 Uiso 1 1 calc R U . . .
C27 C 0.8176(7) 0.4822(7) 0.2403(6) 0.0215(14) Uani 1 1 d . . . . .
H27 H 0.880250 0.478192 0.173181 0.026 Uiso 1 1 calc R U . . .
C28 C 0.6603(7) 0.5563(7) 0.3629(6) 0.0203(16) Uani 1 1 d . . . . .
H28 H 0.593447 0.616205 0.396294 0.024 Uiso 1 1 calc R U . . .
C29 C 0.7200(7) 0.7347(7) 0.1784(6) 0.0228(14) Uani 1 1 d . . . . .
H29A H 0.619370 0.794606 0.175598 0.027 Uiso 1 1 calc R U . . .
H29B H 0.748826 0.741573 0.093823 0.027 Uiso 1 1 calc R U . . .
C30 C 0.8202(6) 0.7815(7) 0.2279(6) 0.0226(15) Uani 1 1 d . . . . .
C31 C 0.8279(7) 0.9238(7) 0.1615(6) 0.0200(15) Uani 1 1 d . . . . .
C32 C 0.6948(8) 1.0160(7) 0.2040(7) 0.0329(17) Uani 1 1 d . . . . .
H32A H 0.604369 1.009717 0.180345 0.039 Uiso 1 1 calc R U . . .
H32B H 0.696559 0.986047 0.294139 0.039 Uiso 1 1 calc R U . . .
C33 C 0.6990(8) 1.1627(8) 0.1439(7) 0.0386(19) Uani 1 1 d . . . . .
H33 H 0.614746 1.222074 0.173023 0.046 Uiso 1 1 calc R U . . .
C34 C 0.8389(9) 1.1723(8) 0.1777(7) 0.049(2) Uani 1 1 d . . . . .
H34A H 0.845296 1.141955 0.267652 0.059 Uiso 1 1 calc R U . . .
H34B H 0.839717 1.267682 0.140568 0.059 Uiso 1 1 calc R U . . .
C35 C 0.9693(8) 1.0840(8) 0.1319(7) 0.043(2) Uani 1 1 d . . . . .
H35 H 1.060997 1.091399 0.153869 0.051 Uiso 1 1 calc R U . . .
C36 C 0.9594(8) 1.1300(8) -0.0057(7) 0.0342(17) Uani 1 1 d . . . . .
H36A H 1.043363 1.072796 -0.035535 0.041 Uiso 1 1 calc R U . . .
H36B H 0.961082 1.225019 -0.045598 0.041 Uiso 1 1 calc R U . . .
C37 C 0.8190(7) 1.1188(7) -0.0379(7) 0.0298(17) Uani 1 1 d . . . . .
H37 H 0.813027 1.148955 -0.128758 0.036 Uiso 1 1 calc R U . . .
C38 C 0.8178(7) 0.9724(7) 0.0213(6) 0.0270(16) Uani 1 1 d . . . . .
H38A H 0.900891 0.914557 -0.008758 0.032 Uiso 1 1 calc R U . . .
H38B H 0.727366 0.964962 -0.001114 0.032 Uiso 1 1 calc R U . . .
C39 C 0.9668(7) 0.9359(7) 0.1946(7) 0.0321(17) Uani 1 1 d . . . . .
H39A H 1.051473 0.876257 0.167954 0.038 Uiso 1 1 calc R U . . .
H39B H 0.973030 0.906640 0.284496 0.038 Uiso 1 1 calc R U . . .
C40 C 0.6899(8) 1.2101(8) 0.0047(7) 0.0360(18) Uani 1 1 d . . . . .
H40A H 0.598365 1.205139 -0.018397 0.043 Uiso 1 1 calc R U . . .
H40B H 0.691215 1.305164 -0.034754 0.043 Uiso 1 1 calc R U . . .
N1 N 0.4302(6) 0.3665(6) 0.4969(5) 0.0162(13) Uani 1 1 d . . . . .
N2 N 0.4868(6) 0.1468(7) 0.4903(6) 0.0254(16) Uani 1 1 d D . . . .
H2N H 0.454(7) 0.093(7) 0.476(7) 0.030 Uiso 1 1 d D U . . .
N3 N 0.7060(5) 0.1403(5) 0.5582(5) 0.0182(12) Uani 1 1 d . . . . .
N4 N 0.8264(6) 0.2637(6) 0.6388(5) 0.0160(13) Uani 1 1 d . . . . .
N5 N 0.6163(5) 0.4539(6) 0.6609(5) 0.0180(12) Uani 1 1 d . . . . .
N6 N 0.3843(5) 0.4610(5) 0.7306(5) 0.0194(12) Uani 1 1 d D . . . .
H6N H 0.302(5) 0.506(6) 0.756(5) 0.023 Uiso 1 1 d D U . . .
N7 N 0.5139(6) 0.2346(6) 0.7458(5) 0.0193(14) Uani 1 1 d . . . . .
N8 N 0.7020(6) 0.4222(6) 0.4178(5) 0.0158(13) Uani 1 1 d . . . . .
N9 N 0.7253(5) 0.5958(6) 0.2542(5) 0.0215(12) Uani 1 1 d . . . . .
O1 O 0.8869(5) 0.7044(5) 0.3222(5) 0.0376(13) Uani 1 1 d . . . . .
P1 P 0.04686(18) 0.6324(2) 0.90943(17) 0.0261(4) Uani 1 1 d . . . . .
F1 F 0.0057(4) 0.4949(4) 0.9644(4) 0.0434(11) Uani 1 1 d . . . . .
F2 F 0.2141(4) 0.5479(4) 0.9438(4) 0.0380(11) Uani 1 1 d . . . . .
F3 F 0.0911(4) 0.7687(5) 0.8532(4) 0.0405(11) Uani 1 1 d . . . . .
F4 F -0.1175(4) 0.7168(5) 0.8728(4) 0.0441(12) Uani 1 1 d . . . . .
F5 F 0.0754(4) 0.6174(5) 0.7779(4) 0.0357(12) Uani 1 1 d . . . . .
F6 F 0.0218(4) 0.6445(4) 1.0405(4) 0.0355(10) Uani 1 1 d . . . . .
P2 P 0.31979(19) 0.9068(2) 0.4111(2) 0.0338(5) Uani 1 1 d . . . . .
F7 F 0.2528(6) 0.7890(6) 0.4865(6) 0.0814(19) Uani 1 1 d . . . . .
F8 F 0.4798(5) 0.8037(5) 0.4361(5) 0.0641(16) Uani 1 1 d . . . . .
F9 F 0.3876(5) 1.0292(5) 0.3382(5) 0.0526(13) Uani 1 1 d . . . . .
F10 F 0.1629(5) 1.0124(6) 0.3873(5) 0.0503(15) Uani 1 1 d . . . . .
F11 F 0.3131(6) 0.8869(7) 0.2882(6) 0.076(2) Uani 1 1 d . . . . .
F12 F 0.3297(4) 0.9309(5) 0.5333(4) 0.0485(12) Uani 1 1 d . . . . .
C1S C 0.4879(8) 0.5058(8) 0.1200(8) 0.040(2) Uani 1 1 d . . . . .
H1S1 H 0.587538 0.466308 0.097864 0.060 Uiso 1 1 calc R U . . .
H1S2 H 0.421649 0.474327 0.091452 0.060 Uiso 1 1 calc R U . . .
H1S3 H 0.480902 0.477852 0.209182 0.060 Uiso 1 1 calc R U . . .
C2S C 0.4475(8) 0.6584(8) 0.0610(7) 0.0277(18) Uani 1 1 d . . . . .
C3S C 0.3049(8) 0.7358(8) 0.0927(8) 0.041(2) Uani 1 1 d . . . . .
H3S1 H 0.312138 0.741634 0.171654 0.062 Uiso 1 1 calc R U . . .
H3S2 H 0.233027 0.690034 0.098280 0.062 Uiso 1 1 calc R U . . .
H3S3 H 0.275134 0.827279 0.029316 0.062 Uiso 1 1 calc R U . . .
O1S O 0.5315(5) 0.7129(5) -0.0069(5) 0.0363(12) Uani 1 1 d . . . . .
 
loop_
 _atom_site_aniso_label
 _atom_site_aniso_U_11
 _atom_site_aniso_U_22
 _atom_site_aniso_U_33
 _atom_site_aniso_U_23
 _atom_site_aniso_U_13
 _atom_site_aniso_U_12
Ru1 0.0179(2) 0.0134(3) 0.0177(3) -0.0057(2) -0.00025(18) -0.00549(18)
C1 0.022(3) 0.009(3) 0.027(4) -0.004(3) 0.000(3) -0.006(3)
C2 0.023(3) 0.015(4) 0.035(4) -0.006(3) -0.006(3) 0.002(3)
C3 0.028(4) 0.029(4) 0.035(5) -0.008(4) -0.007(3) -0.008(3)
C4 0.029(4) 0.029(4) 0.030(4) -0.012(4) -0.003(3) -0.012(3)
C5 0.022(3) 0.022(4) 0.022(4) -0.008(4) 0.001(3) -0.012(3)
C6 0.025(3) 0.019(4) 0.016(3) -0.007(3) 0.002(3) -0.010(3)
C7 0.037(4) 0.015(4) 0.019(4) -0.006(3) -0.003(3) -0.009(3)
C8 0.040(4) 0.017(4) 0.023(4) -0.005(3) -0.001(3) -0.001(3)
C9 0.027(3) 0.021(4) 0.020(4) -0.005(3) 0.001(3) 0.000(3)
C10 0.019(3) 0.016(4) 0.013(3) -0.002(3) 0.002(3) -0.004(3)
C11 0.018(3) 0.018(4) 0.012(3) -0.001(3) -0.002(3) 0.000(3)
C12 0.020(3) 0.032(4) 0.024(4) -0.008(4) 0.000(3) -0.006(3)
C13 0.018(3) 0.037(5) 0.026(4) -0.009(4) 0.004(3) -0.010(3)
C14 0.028(4) 0.031(4) 0.021(4) -0.006(3) 0.002(3) -0.021(3)
C15 0.024(3) 0.019(4) 0.010(4) 0.001(3) 0.001(3) -0.009(3)
C16 0.024(4) 0.021(4) 0.010(4) -0.002(3) 0.002(3) -0.012(3)
C17 0.032(4) 0.026(4) 0.018(4) -0.006(3) 0.000(3) -0.017(3)
C18 0.042(4) 0.025(4) 0.023(4) -0.011(4) 0.008(3) -0.019(3)
C19 0.034(4) 0.018(4) 0.023(4) -0.010(3) 0.003(3) -0.005(3)
C20 0.023(3) 0.014(3) 0.022(4) -0.005(3) -0.001(3) -0.004(3)
C21 0.017(3) 0.019(4) 0.024(4) -0.009(3) 0.000(3) -0.007(3)
C22 0.018(3) 0.028(4) 0.029(4) -0.009(4) 0.007(3) -0.011(3)
C23 0.025(4) 0.029(4) 0.031(4) -0.004(4) 0.009(3) -0.016(3)
C24 0.027(4) 0.017(4) 0.033(4) -0.002(3) -0.005(3) -0.011(3)
C25 0.017(3) 0.020(4) 0.031(4) -0.014(4) -0.001(3) -0.001(3)
C26 0.023(3) 0.014(4) 0.022(4) -0.008(3) 0.000(3) -0.004(3)
C27 0.023(3) 0.023(4) 0.018(4) -0.007(3) 0.002(3) -0.007(3)
C28 0.026(4) 0.012(4) 0.021(4) -0.006(3) 0.003(3) -0.006(3)
C29 0.028(3) 0.017(4) 0.022(4) -0.002(3) 0.000(3) -0.011(3)
C30 0.022(3) 0.018(4) 0.024(4) -0.008(3) -0.005(3) 0.001(3)
C31 0.023(3) 0.020(4) 0.016(4) -0.004(3) -0.002(3) -0.007(3)
C32 0.042(4) 0.019(4) 0.028(4) -0.004(4) 0.007(3) -0.007(3)
C33 0.053(5) 0.018(4) 0.040(5) -0.016(4) 0.012(4) -0.004(3)
C34 0.099(7) 0.027(5) 0.029(5) -0.010(4) -0.002(5) -0.029(5)
C35 0.050(5) 0.042(5) 0.043(5) -0.008(4) -0.012(4) -0.029(4)
C36 0.033(4) 0.028(5) 0.040(5) -0.006(4) 0.001(3) -0.017(3)
C37 0.042(4) 0.029(4) 0.018(4) -0.005(3) 0.000(3) -0.016(3)
C38 0.037(4) 0.022(4) 0.025(4) -0.009(3) 0.001(3) -0.013(3)
C39 0.031(4) 0.028(4) 0.033(4) -0.001(4) -0.011(3) -0.012(3)
C40 0.042(4) 0.016(4) 0.038(5) 0.000(4) -0.005(4) -0.004(3)
N1 0.018(3) 0.011(3) 0.015(3) -0.001(3) -0.001(2) -0.004(2)
N2 0.024(3) 0.020(4) 0.036(4) -0.013(3) -0.008(3) -0.006(3)
N3 0.027(3) 0.014(3) 0.015(3) -0.008(3) 0.002(2) -0.007(2)
N4 0.019(3) 0.016(3) 0.012(3) -0.001(3) 0.000(2) -0.009(2)
N5 0.025(3) 0.018(3) 0.012(3) -0.005(3) 0.003(2) -0.011(2)
N6 0.019(3) 0.013(3) 0.025(3) -0.007(3) 0.003(2) -0.003(2)
N7 0.017(3) 0.021(4) 0.023(3) -0.008(3) 0.000(2) -0.009(2)
N8 0.019(3) 0.014(3) 0.016(3) -0.006(3) -0.004(2) -0.006(2)
N9 0.026(3) 0.020(3) 0.021(3) -0.008(3) 0.000(2) -0.010(2)
O1 0.043(3) 0.024(3) 0.040(3) 0.003(3) -0.020(3) -0.013(2)
P1 0.0220(9) 0.0297(11) 0.0286(11) -0.0142(10) 0.0034(8) -0.0077(8)
F1 0.049(3) 0.038(3) 0.051(3) -0.021(3) 0.012(2) -0.023(2)
F2 0.027(2) 0.047(3) 0.036(3) -0.018(2) -0.0033(18) -0.0024(19)
F3 0.046(2) 0.044(3) 0.035(3) -0.013(2) 0.005(2) -0.022(2)
F4 0.026(2) 0.056(3) 0.050(3) -0.029(3) -0.002(2) 0.000(2)
F5 0.030(2) 0.050(3) 0.031(3) -0.024(3) 0.004(2) -0.008(2)
F6 0.040(2) 0.042(3) 0.030(2) -0.020(2) 0.0092(18) -0.014(2)
P2 0.0274(10) 0.0324(12) 0.0555(14) -0.0313(11) 0.0045(9) -0.0098(8)
F7 0.080(4) 0.048(4) 0.137(6) -0.048(4) 0.027(4) -0.038(3)
F8 0.044(3) 0.053(3) 0.107(4) -0.059(4) -0.003(3) 0.007(2)
F9 0.048(3) 0.061(3) 0.065(3) -0.033(3) 0.017(2) -0.030(2)
F10 0.031(3) 0.057(4) 0.066(4) -0.030(3) -0.002(2) -0.009(2)
F11 0.060(3) 0.117(5) 0.092(4) -0.086(4) -0.002(3) -0.019(3)
F12 0.046(3) 0.051(3) 0.053(3) -0.033(3) 0.001(2) -0.005(2)
C1S 0.038(4) 0.031(5) 0.051(6) -0.014(5) -0.011(4) -0.009(4)
C2S 0.039(4) 0.030(5) 0.022(4) -0.012(4) -0.007(4) -0.016(4)
C3S 0.042(4) 0.031(5) 0.051(5) -0.018(4) 0.009(4) -0.012(4)
O1S 0.042(3) 0.034(3) 0.036(3) -0.016(3) 0.004(2) -0.014(3)
 
_geom_special_details
;
 All esds (except the esd in the dihedral angle between two l.s. planes)
 are estimated using the full covariance matrix.  The cell esds are taken
 into account individually in the estimation of esds in distances, angles
 and torsion angles; correlations between esds in cell parameters are only
 used when they are defined by crystal symmetry.  An approximate (isotropic)
 treatment of cell esds is used for estimating esds involving l.s. planes.
;
 
loop_
 _geom_bond_atom_site_label_1
 _geom_bond_atom_site_label_2
 _geom_bond_distance
 _geom_bond_site_symmetry_2
 _geom_bond_publ_flag
Ru1 N4 1.955(5) . ?
Ru1 N3 2.018(5) . ?
Ru1 N5 2.061(5) . ?
Ru1 N8 2.072(6) . ?
Ru1 N7 2.100(6) . ?
Ru1 N1 2.100(5) . ?
C1 C2 1.358(8) . ?
C1 N1 1.364(8) . ?
C1 H1 0.9500 . ?
C2 C3 1.388(9) . ?
C2 H2 0.9500 . ?
C3 C4 1.358(10) . ?
C3 H3 0.9500 . ?
C4 C5 1.401(9) . ?
C4 H4 0.9500 . ?
C5 N1 1.341(8) . ?
C5 N2 1.396(9) . ?
C6 N3 1.337(7) . ?
C6 N2 1.386(8) . ?
C6 C7 1.398(8) . ?
C7 C8 1.372(9) . ?
C7 H7 0.9500 . ?
C8 C9 1.394(9) . ?
C8 H8 0.9500 . ?
C9 C10 1.371(8) . ?
C9 H9 0.9500 . ?
C10 N3 1.384(7) . ?
C10 C11 1.470(9) . ?
C11 N4 1.361(8) . ?
C11 C12 1.386(8) . ?
C12 C13 1.383(9) . ?
C12 H12 0.9500 . ?
C13 C14 1.387(9) . ?
C13 H13 0.9500 . ?
C14 C15 1.393(9) . ?
C14 H14 0.9500 . ?
C15 N4 1.347(8) . ?
C15 C16 1.479(10) . ?
C16 C17 1.373(9) . ?
C16 N5 1.378(8) . ?
C17 C18 1.379(9) . ?
C17 H17 0.9500 . ?
C18 C19 1.374(9) . ?
C18 H18 0.9500 . ?
C19 C20 1.391(8) . ?
C19 H19 0.9500 . ?
C20 N5 1.337(7) . ?
C20 N6 1.395(8) . ?
C21 N7 1.365(8) . ?
C21 C22 1.389(9) . ?
C21 N6 1.418(8) . ?
C22 C23 1.351(10) . ?
C22 H22 0.9500 . ?
C23 C24 1.397(9) . ?
C23 H23 0.9500 . ?
C24 C25 1.377(10) . ?
C24 H24 0.9500 . ?
C25 N7 1.340(9) . ?
C25 H25 0.9500 . ?
C26 C27 1.351(10) . ?
C26 N8 1.368(8) . ?
C26 H26 0.9500 . ?
C27 N9 1.365(8) . ?
C27 H27 0.9500 . ?
C28 N8 1.328(9) . ?
C28 N9 1.341(9) . ?
C28 H28 0.9500 . ?
C29 N9 1.453(8) . ?
C29 C30 1.519(8) . ?
C29 H29A 0.9900 . ?
C29 H29B 0.9900 . ?
C30 O1 1.217(8) . ?
C30 C31 1.505(10) . ?
C31 C39 1.518(9) . ?
C31 C38 1.542(9) . ?
C31 C32 1.549(8) . ?
C32 C33 1.534(10) . ?
C32 H32A 0.9900 . ?
C32 H32B 0.9900 . ?
C33 C34 1.517(11) . ?
C33 C40 1.531(10) . ?
C33 H33 1.0000 . ?
C34 C35 1.531(11) . ?
C34 H34A 0.9900 . ?
C34 H34B 0.9900 . ?
C35 C36 1.515(11) . ?
C35 C39 1.543(11) . ?
C35 H35 1.0000 . ?
C36 C37 1.523(10) . ?
C36 H36A 0.9900 . ?
C36 H36B 0.9900 . ?
C37 C38 1.521(10) . ?
C37 C40 1.522(9) . ?
C37 H37 1.0000 . ?
C38 H38A 0.9900 . ?
C38 H38B 0.9900 . ?
C39 H39A 0.9900 . ?
C39 H39B 0.9900 . ?
C40 H40A 0.9900 . ?
C40 H40B 0.9900 . ?
N2 H2N 0.85(4) . ?
N6 H6N 0.89(4) . ?
P1 F4 1.588(4) . ?
P1 F1 1.591(5) . ?
P1 F3 1.594(5) . ?
P1 F6 1.602(4) . ?
P1 F2 1.607(4) . ?
P1 F5 1.622(4) . ?
P2 F7 1.572(6) . ?
P2 F11 1.577(5) . ?
P2 F10 1.581(5) . ?
P2 F8 1.593(4) . ?
P2 F12 1.603(4) . ?
P2 F9 1.612(5) . ?
C1S C2S 1.510(11) . ?
C1S H1S1 0.9800 . ?
C1S H1S2 0.9800 . ?
C1S H1S3 0.9800 . ?
C2S O1S 1.213(9) . ?
C2S C3S 1.477(9) . ?
C3S H3S1 0.9800 . ?
C3S H3S2 0.9800 . ?
C3S H3S3 0.9800 . ?
 
loop_
 _geom_angle_atom_site_label_1
 _geom_angle_atom_site_label_2
 _geom_angle_atom_site_label_3
 _geom_angle
 _geom_angle_site_symmetry_1
 _geom_angle_site_symmetry_3
 _geom_angle_publ_flag
N4 Ru1 N3 80.9(2) . . ?
N4 Ru1 N5 77.6(2) . . ?
N3 Ru1 N5 156.71(18) . . ?
N4 Ru1 N8 83.8(2) . . ?
N3 Ru1 N8 91.8(2) . . ?
N5 Ru1 N8 94.6(2) . . ?
N4 Ru1 N7 105.1(2) . . ?
N3 Ru1 N7 94.8(2) . . ?
N5 Ru1 N7 82.4(2) . . ?
N8 Ru1 N7 169.7(2) . . ?
N4 Ru1 N1 168.7(2) . . ?
N3 Ru1 N1 92.4(2) . . ?
N5 Ru1 N1 110.2(2) . . ?
N8 Ru1 N1 87.3(2) . . ?
N7 Ru1 N1 84.5(2) . . ?
C2 C1 N1 123.6(6) . . ?
C2 C1 H1 118.2 . . ?
N1 C1 H1 118.2 . . ?
C1 C2 C3 118.5(6) . . ?
C1 C2 H2 120.8 . . ?
C3 C2 H2 120.8 . . ?
C4 C3 C2 119.5(6) . . ?
C4 C3 H3 120.3 . . ?
C2 C3 H3 120.3 . . ?
C3 C4 C5 119.5(6) . . ?
C3 C4 H4 120.3 . . ?
C5 C4 H4 120.3 . . ?
N1 C5 N2 121.7(6) . . ?
N1 C5 C4 121.7(6) . . ?
N2 C5 C4 116.5(6) . . ?
N3 C6 N2 119.1(6) . . ?
N3 C6 C7 121.5(6) . . ?
N2 C6 C7 119.4(6) . . ?
C8 C7 C6 119.1(6) . . ?
C8 C7 H7 120.4 . . ?
C6 C7 H7 120.4 . . ?
C7 C8 C9 119.9(6) . . ?
C7 C8 H8 120.0 . . ?
C9 C8 H8 120.0 . . ?
C10 C9 C8 118.9(6) . . ?
C10 C9 H9 120.5 . . ?
C8 C9 H9 120.5 . . ?
C9 C10 N3 121.3(5) . . ?
C9 C10 C11 124.6(5) . . ?
N3 C10 C11 114.1(5) . . ?
N4 C11 C12 119.7(6) . . ?
N4 C11 C10 113.2(5) . . ?
C12 C11 C10 127.1(6) . . ?
C13 C12 C11 118.7(6) . . ?
C13 C12 H12 120.7 . . ?
C11 C12 H12 120.7 . . ?
C12 C13 C14 121.2(6) . . ?
C12 C13 H13 119.4 . . ?
C14 C13 H13 119.4 . . ?
C13 C14 C15 118.3(6) . . ?
C13 C14 H14 120.8 . . ?
C15 C14 H14 120.8 . . ?
N4 C15 C14 119.9(6) . . ?
N4 C15 C16 112.3(6) . . ?
C14 C15 C16 127.5(6) . . ?
C17 C16 N5 121.3(6) . . ?
C17 C16 C15 125.5(6) . . ?
N5 C16 C15 112.4(6) . . ?
C16 C17 C18 118.7(6) . . ?
C16 C17 H17 120.7 . . ?
C18 C17 H17 120.7 . . ?
C19 C18 C17 120.0(6) . . ?
C19 C18 H18 120.0 . . ?
C17 C18 H18 120.0 . . ?
C18 C19 C20 118.5(6) . . ?
C18 C19 H19 120.7 . . ?
C20 C19 H19 120.7 . . ?
N5 C20 C19 121.5(6) . . ?
N5 C20 N6 114.6(5) . . ?
C19 C20 N6 123.8(5) . . ?
N7 C21 C22 121.7(6) . . ?
N7 C21 N6 119.0(6) . . ?
C22 C21 N6 119.3(5) . . ?
C23 C22 C21 119.7(6) . . ?
C23 C22 H22 120.2 . . ?
C21 C22 H22 120.2 . . ?
C22 C23 C24 119.8(6) . . ?
C22 C23 H23 120.1 . . ?
C24 C23 H23 120.1 . . ?
C25 C24 C23 117.6(6) . . ?
C25 C24 H24 121.2 . . ?
C23 C24 H24 121.2 . . ?
N7 C25 C24 123.9(6) . . ?
N7 C25 H25 118.1 . . ?
C24 C25 H25 118.1 . . ?
C27 C26 N8 110.0(6) . . ?
C27 C26 H26 125.0 . . ?
N8 C26 H26 125.0 . . ?
C26 C27 N9 106.1(6) . . ?
C26 C27 H27 127.0 . . ?
N9 C27 H27 127.0 . . ?
N8 C28 N9 110.9(6) . . ?
N8 C28 H28 124.6 . . ?
N9 C28 H28 124.6 . . ?
N9 C29 C30 111.2(5) . . ?
N9 C29 H29A 109.4 . . ?
C30 C29 H29A 109.4 . . ?
N9 C29 H29B 109.4 . . ?
C30 C29 H29B 109.4 . . ?
H29A C29 H29B 108.0 . . ?
O1 C30 C31 122.4(6) . . ?
O1 C30 C29 118.8(6) . . ?
C31 C30 C29 118.7(6) . . ?
C30 C31 C39 110.5(5) . . ?
C30 C31 C38 113.1(5) . . ?
C39 C31 C38 109.2(6) . . ?
C30 C31 C32 106.2(5) . . ?
C39 C31 C32 110.0(5) . . ?
C38 C31 C32 107.7(5) . . ?
C33 C32 C31 109.2(6) . . ?
C33 C32 H32A 109.8 . . ?
C31 C32 H32A 109.8 . . ?
C33 C32 H32B 109.8 . . ?
C31 C32 H32B 109.8 . . ?
H32A C32 H32B 108.3 . . ?
C34 C33 C40 109.3(7) . . ?
C34 C33 C32 110.0(6) . . ?
C40 C33 C32 109.5(6) . . ?
C34 C33 H33 109.3 . . ?
C40 C33 H33 109.3 . . ?
C32 C33 H33 109.3 . . ?
C33 C34 C35 110.1(5) . . ?
C33 C34 H34A 109.6 . . ?
C35 C34 H34A 109.6 . . ?
C33 C34 H34B 109.6 . . ?
C35 C34 H34B 109.6 . . ?
H34A C34 H34B 108.2 . . ?
C36 C35 C34 109.7(6) . . ?
C36 C35 C39 110.1(6) . . ?
C34 C35 C39 108.1(7) . . ?
C36 C35 H35 109.6 . . ?
C34 C35 H35 109.6 . . ?
C39 C35 H35 109.6 . . ?
C35 C36 C37 109.1(6) . . ?
C35 C36 H36A 109.9 . . ?
C37 C36 H36A 109.9 . . ?
C35 C36 H36B 109.9 . . ?
C37 C36 H36B 109.9 . . ?
H36A C36 H36B 108.3 . . ?
C38 C37 C40 110.6(6) . . ?
C38 C37 C36 109.8(6) . . ?
C40 C37 C36 109.8(6) . . ?
C38 C37 H37 108.9 . . ?
C40 C37 H37 108.9 . . ?
C36 C37 H37 108.9 . . ?
C37 C38 C31 109.6(5) . . ?
C37 C38 H38A 109.7 . . ?
C31 C38 H38A 109.7 . . ?
C37 C38 H38B 109.7 . . ?
C31 C38 H38B 109.7 . . ?
H38A C38 H38B 108.2 . . ?
C31 C39 C35 110.0(6) . . ?
C31 C39 H39A 109.7 . . ?
C35 C39 H39A 109.7 . . ?
C31 C39 H39B 109.7 . . ?
C35 C39 H39B 109.7 . . ?
H39A C39 H39B 108.2 . . ?
C37 C40 C33 108.6(6) . . ?
C37 C40 H40A 110.0 . . ?
C33 C40 H40A 110.0 . . ?
C37 C40 H40B 110.0 . . ?
C33 C40 H40B 110.0 . . ?
H40A C40 H40B 108.4 . . ?
C5 N1 C1 117.3(6) . . ?
C5 N1 Ru1 122.0(4) . . ?
C1 N1 Ru1 120.5(4) . . ?
C6 N2 C5 134.7(6) . . ?
C6 N2 H2N 107(5) . . ?
C5 N2 H2N 117(5) . . ?
C6 N3 C10 119.2(5) . . ?
C6 N3 Ru1 126.5(4) . . ?
C10 N3 Ru1 113.8(4) . . ?
C15 N4 C11 122.1(6) . . ?
C15 N4 Ru1 119.1(5) . . ?
C11 N4 Ru1 117.3(4) . . ?
C20 N5 C16 117.6(5) . . ?
C20 N5 Ru1 126.0(4) . . ?
C16 N5 Ru1 114.7(4) . . ?
C20 N6 C21 120.0(5) . . ?
C20 N6 H6N 116(4) . . ?
C21 N6 H6N 111(4) . . ?
C25 N7 C21 117.2(6) . . ?
C25 N7 Ru1 122.7(4) . . ?
C21 N7 Ru1 119.6(5) . . ?
C28 N8 C26 105.4(6) . . ?
C28 N8 Ru1 124.6(4) . . ?
C26 N8 Ru1 130.0(5) . . ?
C28 N9 C27 107.5(6) . . ?
C28 N9 C29 125.1(5) . . ?
C27 N9 C29 126.2(6) . . ?
F4 P1 F1 90.6(2) . . ?
F4 P1 F3 90.3(3) . . ?
F1 P1 F3 178.8(2) . . ?
F4 P1 F6 90.9(2) . . ?
F1 P1 F6 90.3(2) . . ?
F3 P1 F6 90.5(2) . . ?
F4 P1 F2 178.9(3) . . ?
F1 P1 F2 89.8(2) . . ?
F3 P1 F2 89.3(2) . . ?
F6 P1 F2 90.1(2) . . ?
F4 P1 F5 90.3(2) . . ?
F1 P1 F5 89.3(2) . . ?
F3 P1 F5 89.9(3) . . ?
F6 P1 F5 178.7(3) . . ?
F2 P1 F5 88.7(2) . . ?
F7 P2 F11 92.1(3) . . ?
F7 P2 F10 90.1(3) . . ?
F11 P2 F10 91.3(3) . . ?
F7 P2 F8 91.2(3) . . ?
F11 P2 F8 90.1(3) . . ?
F10 P2 F8 178.1(3) . . ?
F7 P2 F12 90.0(3) . . ?
F11 P2 F12 177.9(3) . . ?
F10 P2 F12 89.0(3) . . ?
F8 P2 F12 89.7(2) . . ?
F7 P2 F9 177.8(3) . . ?
F11 P2 F9 90.0(3) . . ?
F10 P2 F9 89.4(3) . . ?
F8 P2 F9 89.2(3) . . ?
F12 P2 F9 87.9(3) . . ?
C2S C1S H1S1 109.5 . . ?
C2S C1S H1S2 109.5 . . ?
H1S1 C1S H1S2 109.5 . . ?
C2S C1S H1S3 109.5 . . ?
H1S1 C1S H1S3 109.5 . . ?
H1S2 C1S H1S3 109.5 . . ?
O1S C2S C3S 122.4(7) . . ?
O1S C2S C1S 120.4(7) . . ?
C3S C2S C1S 117.1(7) . . ?
C2S C3S H3S1 109.5 . . ?
C2S C3S H3S2 109.5 . . ?
H3S1 C3S H3S2 109.5 . . ?
C2S C3S H3S3 109.5 . . ?
H3S1 C3S H3S3 109.5 . . ?
H3S2 C3S H3S3 109.5 . . ?
 
loop_
 _geom_torsion_atom_site_label_1
 _geom_torsion_atom_site_label_2
 _geom_torsion_atom_site_label_3
 _geom_torsion_atom_site_label_4
 _geom_torsion
 _geom_torsion_site_symmetry_1
 _geom_torsion_site_symmetry_2
 _geom_torsion_site_symmetry_3
 _geom_torsion_site_symmetry_4
 _geom_torsion_publ_flag
N1 C1 C2 C3 -0.8(11) . . . . ?
C1 C2 C3 C4 -0.2(11) . . . . ?
C2 C3 C4 C5 0.5(11) . . . . ?
C3 C4 C5 N1 0.0(11) . . . . ?
C3 C4 C5 N2 177.7(7) . . . . ?
N3 C6 C7 C8 -3.4(10) . . . . ?
N2 C6 C7 C8 177.4(6) . . . . ?
C6 C7 C8 C9 1.7(10) . . . . ?
C7 C8 C9 C10 1.2(10) . . . . ?
C8 C9 C10 N3 -2.7(10) . . . . ?
C8 C9 C10 C11 177.4(6) . . . . ?
C9 C10 C11 N4 -170.6(6) . . . . ?
N3 C10 C11 N4 9.4(8) . . . . ?
C9 C10 C11 C12 11.2(11) . . . . ?
N3 C10 C11 C12 -168.8(6) . . . . ?
N4 C11 C12 C13 -2.5(10) . . . . ?
C10 C11 C12 C13 175.6(7) . . . . ?
C11 C12 C13 C14 -1.2(10) . . . . ?
C12 C13 C14 C15 3.5(10) . . . . ?
C13 C14 C15 N4 -2.1(10) . . . . ?
C13 C14 C15 C16 171.6(7) . . . . ?
N4 C15 C16 C17 166.8(7) . . . . ?
C14 C15 C16 C17 -7.3(12) . . . . ?
N4 C15 C16 N5 -3.5(9) . . . . ?
C14 C15 C16 N5 -177.6(7) . . . . ?
N5 C16 C17 C18 3.7(11) . . . . ?
C15 C16 C17 C18 -165.8(7) . . . . ?
C16 C17 C18 C19 6.6(10) . . . . ?
C17 C18 C19 C20 -4.8(10) . . . . ?
C18 C19 C20 N5 -7.7(10) . . . . ?
C18 C19 C20 N6 169.0(7) . . . . ?
N7 C21 C22 C23 1.3(10) . . . . ?
N6 C21 C22 C23 -179.2(6) . . . . ?
C21 C22 C23 C24 0.4(10) . . . . ?
C22 C23 C24 C25 -0.8(10) . . . . ?
C23 C24 C25 N7 -0.5(10) . . . . ?
N8 C26 C27 N9 -0.2(7) . . . . ?
N9 C29 C30 O1 -2.2(8) . . . . ?
N9 C29 C30 C31 -179.5(5) . . . . ?
O1 C30 C31 C39 23.1(9) . . . . ?
C29 C30 C31 C39 -159.8(5) . . . . ?
O1 C30 C31 C38 145.9(6) . . . . ?
C29 C30 C31 C38 -37.0(8) . . . . ?
O1 C30 C31 C32 -96.2(7) . . . . ?
C29 C30 C31 C32 80.9(7) . . . . ?
C30 C31 C32 C33 177.6(6) . . . . ?
C39 C31 C32 C33 58.0(8) . . . . ?
C38 C31 C32 C33 -60.9(7) . . . . ?
C31 C32 C33 C34 -58.3(7) . . . . ?
C31 C32 C33 C40 61.9(8) . . . . ?
C40 C33 C34 C35 -59.4(8) . . . . ?
C32 C33 C34 C35 60.9(8) . . . . ?
C33 C34 C35 C36 59.1(8) . . . . ?
C33 C34 C35 C39 -61.0(8) . . . . ?
C34 C35 C36 C37 -59.3(8) . . . . ?
C39 C35 C36 C37 59.5(8) . . . . ?
C35 C36 C37 C38 -60.7(7) . . . . ?
C35 C36 C37 C40 61.2(8) . . . . ?
C40 C37 C38 C31 -60.8(7) . . . . ?
C36 C37 C38 C31 60.6(7) . . . . ?
C30 C31 C38 C37 177.2(5) . . . . ?
C39 C31 C38 C37 -59.3(7) . . . . ?
C32 C31 C38 C37 60.2(7) . . . . ?
C30 C31 C39 C35 -176.8(6) . . . . ?
C38 C31 C39 C35 58.2(7) . . . . ?
C32 C31 C39 C35 -59.8(8) . . . . ?
C36 C35 C39 C31 -59.2(8) . . . . ?
C34 C35 C39 C31 60.6(7) . . . . ?
C38 C37 C40 C33 60.0(8) . . . . ?
C36 C37 C40 C33 -61.4(8) . . . . ?
C34 C33 C40 C37 60.2(8) . . . . ?
C32 C33 C40 C37 -60.4(8) . . . . ?
N2 C5 N1 C1 -178.4(6) . . . . ?
C4 C5 N1 C1 -0.9(10) . . . . ?
N2 C5 N1 Ru1 6.4(9) . . . . ?
C4 C5 N1 Ru1 -176.1(5) . . . . ?
C2 C1 N1 C5 1.3(10) . . . . ?
C2 C1 N1 Ru1 176.6(5) . . . . ?
N3 C6 N2 C5 11.8(12) . . . . ?
C7 C6 N2 C5 -169.0(7) . . . . ?
N1 C5 N2 C6 -20.7(12) . . . . ?
C4 C5 N2 C6 161.6(7) . . . . ?
N2 C6 N3 C10 -178.8(6) . . . . ?
C7 C6 N3 C10 2.0(9) . . . . ?
N2 C6 N3 Ru1 9.7(9) . . . . ?
C7 C6 N3 Ru1 -169.5(5) . . . . ?
C9 C10 N3 C6 1.1(9) . . . . ?
C11 C10 N3 C6 -179.0(6) . . . . ?
C9 C10 N3 Ru1 173.6(5) . . . . ?
C11 C10 N3 Ru1 -6.4(7) . . . . ?
C14 C15 N4 C11 -1.5(10) . . . . ?
C16 C15 N4 C11 -176.1(6) . . . . ?
C14 C15 N4 Ru1 -167.6(5) . . . . ?
C16 C15 N4 Ru1 17.8(7) . . . . ?
C12 C11 N4 C15 3.9(10) . . . . ?
C10 C11 N4 C15 -174.5(6) . . . . ?
C12 C11 N4 Ru1 170.2(5) . . . . ?
C10 C11 N4 Ru1 -8.1(7) . . . . ?
C19 C20 N5 C16 17.6(10) . . . . ?
N6 C20 N5 C16 -159.4(6) . . . . ?
C19 C20 N5 Ru1 -178.2(5) . . . . ?
N6 C20 N5 Ru1 4.8(8) . . . . ?
C17 C16 N5 C20 -15.7(10) . . . . ?
C15 C16 N5 C20 155.1(6) . . . . ?
C17 C16 N5 Ru1 178.4(5) . . . . ?
C15 C16 N5 Ru1 -10.9(8) . . . . ?
N5 C20 N6 C21 52.7(8) . . . . ?
C19 C20 N6 C21 -124.2(7) . . . . ?
N7 C21 N6 C20 -50.1(8) . . . . ?
C22 C21 N6 C20 130.5(6) . . . . ?
C24 C25 N7 C21 2.1(10) . . . . ?
C24 C25 N7 Ru1 -169.9(5) . . . . ?
C22 C21 N7 C25 -2.5(9) . . . . ?
N6 C21 N7 C25 178.0(5) . . . . ?
C22 C21 N7 Ru1 169.8(5) . . . . ?
N6 C21 N7 Ru1 -9.7(7) . . . . ?
N9 C28 N8 C26 2.3(7) . . . . ?
N9 C28 N8 Ru1 -178.5(4) . . . . ?
C27 C26 N8 C28 -1.3(7) . . . . ?
C27 C26 N8 Ru1 179.6(4) . . . . ?
N8 C28 N9 C27 -2.5(7) . . . . ?
N8 C28 N9 C29 -170.9(5) . . . . ?
C26 C27 N9 C28 1.6(7) . . . . ?
C26 C27 N9 C29 169.9(5) . . . . ?
C30 C29 N9 C28 76.6(7) . . . . ?
C30 C29 N9 C27 -89.7(7) . . . . ?
 
loop_
 _geom_hbond_atom_site_label_D 
 _geom_hbond_atom_site_label_H 
 _geom_hbond_atom_site_label_A 
 _geom_hbond_distance_DH 
 _geom_hbond_distance_HA 
 _geom_hbond_distance_DA 
 _geom_hbond_angle_DHA 
 _geom_hbond_site_symmetry_A 
 _geom_hbond_publ_flag
N2 H2N F9  0.85(4) 2.27(5) 3.026(7) 149(7) 1_545 yes
N2 H2N F12  0.85(4) 2.35(5) 3.127(8) 153(6) 1_545 yes
N6 H6N F2  0.89(4) 2.47(5) 3.169(6) 137(5) . yes
N6 H6N F5  0.89(4) 2.20(4) 3.070(6) 165(5) . yes
 
_refine_diff_density_max    0.789
_refine_diff_density_min   -0.425
_refine_diff_density_rms    0.073

_shelx_res_file
;
TITL xs2984a_a.res in P1
    xs2984a.res
    created by SHELXL-2018/3 at 17:40:55 on 20-Aug-2022
CELL  0.71073   9.7515  11.2867  11.9061   66.599   82.851   71.056
ZERR    1.000   0.0004   0.0006   0.0006    0.005    0.004    0.004
LATT -1
SFAC C H N O F P RU
UNIT 43 45 9 2 12 2 1

TEMP -163

ACTA
HTAB
BOND
BOND $H
CONF
WPDB

L.S. 6
FMAP 2
PLAN 10
OMIT -2 52

EQIV $2 x, y-1, z

HTAB N2 F9_$2
HTAB N2 F12_$2
HTAB N6 F2
HTAB N6 F5

WGHT    0.016800
FVAR       1.44844
PART 0
rem Ru complex
RU1   7    0.626364    0.315293    0.585773    11.00000    0.01791    0.01340 =
         0.01767   -0.00574   -0.00025   -0.00549
C1    1    0.334910    0.493799    0.465765    11.00000    0.02210    0.00945 =
         0.02711   -0.00406   -0.00041   -0.00561
AFIX  43
H1    2    0.357227    0.556567    0.489425    11.00000   -1.20000
AFIX   0
C2    1    0.209878    0.535655    0.402828    11.00000    0.02345    0.01480 =
         0.03452   -0.00553   -0.00566    0.00244
AFIX  43
H2    2    0.145968    0.624995    0.383946    11.00000   -1.20000
AFIX   0
C3    1    0.177616    0.444904    0.366727    11.00000    0.02806    0.02924 =
         0.03461   -0.00840   -0.00673   -0.00824
AFIX  43
H3    2    0.090759    0.471393    0.322753    11.00000   -1.20000
AFIX   0
C4    1    0.271119    0.317974    0.394724    11.00000    0.02872    0.02899 =
         0.02965   -0.01235   -0.00339   -0.01240
AFIX  43
H4    2    0.250619    0.255190    0.369900    11.00000   -1.20000
AFIX   0
C5    1    0.398135    0.280320    0.460547    11.00000    0.02248    0.02188 =
         0.02189   -0.00840    0.00064   -0.01184
C6    1    0.630343    0.078926    0.525756    11.00000    0.02532    0.01917 =
         0.01601   -0.00658    0.00180   -0.01012
C7    1    0.692370   -0.052589    0.528383    11.00000    0.03707    0.01471 =
         0.01921   -0.00632   -0.00273   -0.00913
AFIX  43
H7    2    0.635689   -0.096589    0.509331    11.00000   -1.20000
AFIX   0
C8    1    0.836127   -0.117232    0.558830    11.00000    0.04006    0.01719 =
         0.02250   -0.00548   -0.00099   -0.00119
AFIX  43
H8    2    0.880354   -0.205644    0.558812    11.00000   -1.20000
AFIX   0
C9    1    0.917293   -0.053069    0.589807    11.00000    0.02717    0.02138 =
         0.02045   -0.00489    0.00075    0.00001
AFIX  43
H9    2    1.017380   -0.096327    0.609488    11.00000   -1.20000
AFIX   0
C10   1    0.850283    0.073512    0.591402    11.00000    0.01933    0.01608 =
         0.01335   -0.00152    0.00216   -0.00377
C11   1    0.921002    0.150238    0.627169    11.00000    0.01820    0.01815 =
         0.01221   -0.00074   -0.00192    0.00038
C12   1    1.067955    0.120334    0.645640    11.00000    0.01984    0.03198 =
         0.02371   -0.00828    0.00037   -0.00572
AFIX  43
H12   2    1.134911    0.039738    0.640956    11.00000   -1.20000
AFIX   0
C13   1    1.115149    0.210190    0.671027    11.00000    0.01849    0.03711 =
         0.02634   -0.00903    0.00450   -0.00982
AFIX  43
H13   2    1.215388    0.189931    0.685407    11.00000   -1.20000
AFIX   0
C14   1    1.018671    0.329390    0.675861    11.00000    0.02778    0.03141 =
         0.02117   -0.00618    0.00158   -0.02059
AFIX  43
H14   2    1.052213    0.393126    0.688880    11.00000   -1.20000
AFIX   0
C15   1    0.871354    0.353261    0.661139    11.00000    0.02377    0.01886 =
         0.00980    0.00060    0.00103   -0.00945
C16   1    0.748915    0.463188    0.678365    11.00000    0.02354    0.02110 =
         0.00975   -0.00206    0.00224   -0.01242
C17   1    0.759245    0.553548    0.724794    11.00000    0.03179    0.02646 =
         0.01801   -0.00650    0.00017   -0.01728
AFIX  43
H17   2    0.850733    0.562960    0.732018    11.00000   -1.20000
AFIX   0
C18   1    0.634120    0.630391    0.760742    11.00000    0.04238    0.02491 =
         0.02324   -0.01084    0.00797   -0.01858
AFIX  43
H18   2    0.637432    0.700041    0.785064    11.00000   -1.20000
AFIX   0
C19   1    0.504687    0.606205    0.761377    11.00000    0.03383    0.01809 =
         0.02281   -0.00961    0.00349   -0.00533
AFIX  43
H19   2    0.419203    0.653738    0.791777    11.00000   -1.20000
AFIX   0
C20   1    0.501611    0.510570    0.716514    11.00000    0.02301    0.01364 =
         0.02151   -0.00509   -0.00066   -0.00353
C21   1    0.404736    0.319647    0.786259    11.00000    0.01716    0.01921 =
         0.02365   -0.00911    0.00012   -0.00714
C22   1    0.312725    0.271313    0.879772    11.00000    0.01827    0.02754 =
         0.02877   -0.00916    0.00688   -0.01135
AFIX  43
H22   2    0.236217    0.332644    0.905211    11.00000   -1.20000
AFIX   0
C23   1    0.332526    0.136705    0.934379    11.00000    0.02487    0.02873 =
         0.03057   -0.00450    0.00850   -0.01629
AFIX  43
H23   2    0.269603    0.103074    0.998078    11.00000   -1.20000
AFIX   0
C24   1    0.445713    0.047083    0.896981    11.00000    0.02663    0.01729 =
         0.03306   -0.00204   -0.00529   -0.01107
AFIX  43
H24   2    0.462227   -0.048004    0.934841    11.00000   -1.20000
AFIX   0
C25   1    0.532548    0.101441    0.803261    11.00000    0.01704    0.02006 =
         0.03145   -0.01361   -0.00121   -0.00148
AFIX  43
H25   2    0.610243    0.040977    0.777851    11.00000   -1.20000
AFIX   0
C26   1    0.801888    0.376510    0.341286    11.00000    0.02341    0.01354 =
         0.02243   -0.00780   -0.00005   -0.00359
AFIX  43
H26   2    0.852759    0.284048    0.356884    11.00000   -1.20000
AFIX   0
C27   1    0.817618    0.482158    0.240282    11.00000    0.02264    0.02265 =
         0.01820   -0.00748    0.00231   -0.00677
AFIX  43
H27   2    0.880250    0.478192    0.173181    11.00000   -1.20000
AFIX   0
C28   1    0.660306    0.556308    0.362936    11.00000    0.02619    0.01243 =
         0.02148   -0.00628    0.00346   -0.00605
AFIX  43
H28   2    0.593447    0.616205    0.396294    11.00000   -1.20000
AFIX   0
C29   1    0.719960    0.734705    0.178366    11.00000    0.02777    0.01749 =
         0.02154   -0.00250    0.00028   -0.01105
AFIX  23
H29A  2    0.619370    0.794606    0.175598    11.00000   -1.20000
H29B  2    0.748826    0.741573    0.093823    11.00000   -1.20000
AFIX   0
C30   1    0.820151    0.781471    0.227874    11.00000    0.02179    0.01849 =
         0.02399   -0.00848   -0.00486    0.00077
C31   1    0.827892    0.923806    0.161527    11.00000    0.02291    0.01990 =
         0.01557   -0.00407   -0.00196   -0.00695
C32   1    0.694828    1.015983    0.203950    11.00000    0.04231    0.01931 =
         0.02817   -0.00414    0.00716   -0.00671
AFIX  23
H32A  2    0.604369    1.009717    0.180345    11.00000   -1.20000
H32B  2    0.696559    0.986047    0.294139    11.00000   -1.20000
AFIX   0
C33   1    0.699025    1.162736    0.143929    11.00000    0.05272    0.01822 =
         0.04023   -0.01566    0.01223   -0.00364
AFIX  13
H33   2    0.614746    1.222074    0.173023    11.00000   -1.20000
AFIX   0
C34   1    0.838918    1.172344    0.177671    11.00000    0.09875    0.02717 =
         0.02901   -0.01023   -0.00226   -0.02933
AFIX  23
H34A  2    0.845296    1.141955    0.267652    11.00000   -1.20000
H34B  2    0.839717    1.267682    0.140568    11.00000   -1.20000
AFIX   0
C35   1    0.969271    1.083972    0.131884    11.00000    0.05030    0.04193 =
         0.04303   -0.00833   -0.01225   -0.02881
AFIX  13
H35   2    1.060997    1.091399    0.153869    11.00000   -1.20000
AFIX   0
C36   1    0.959401    1.130037   -0.005724    11.00000    0.03293    0.02828 =
         0.04008   -0.00591    0.00091   -0.01661
AFIX  23
H36A  2    1.043363    1.072796   -0.035535    11.00000   -1.20000
H36B  2    0.961082    1.225019   -0.045598    11.00000   -1.20000
AFIX   0
C37   1    0.818986    1.118845   -0.037895    11.00000    0.04179    0.02931 =
         0.01831   -0.00454    0.00025   -0.01645
AFIX  13
H37   2    0.813027    1.148955   -0.128758    11.00000   -1.20000
AFIX   0
C38   1    0.817810    0.972374    0.021281    11.00000    0.03747    0.02195 =
         0.02500   -0.00939    0.00076   -0.01292
AFIX  23
H38A  2    0.900891    0.914557   -0.008758    11.00000   -1.20000
H38B  2    0.727366    0.964962   -0.001114    11.00000   -1.20000
AFIX   0
C39   1    0.966782    0.935942    0.194624    11.00000    0.03094    0.02814 =
         0.03261   -0.00146   -0.01107   -0.01184
AFIX  23
H39A  2    1.051473    0.876257    0.167954    11.00000   -1.20000
H39B  2    0.973030    0.906640    0.284496    11.00000   -1.20000
AFIX   0
C40   1    0.689869    1.210061    0.004680    11.00000    0.04182    0.01630 =
         0.03799   -0.00013   -0.00494   -0.00445
AFIX  23
H40A  2    0.598365    1.205139   -0.018397    11.00000   -1.20000
H40B  2    0.691215    1.305164   -0.034754    11.00000   -1.20000
AFIX   0
N1    3    0.430248    0.366498    0.496880    11.00000    0.01847    0.01122 =
         0.01471   -0.00069   -0.00111   -0.00407

rem restraints
DFIX 0.88 0.03 N2 H2N N6 H6N

N2    3    0.486751    0.146837    0.490260    11.00000    0.02364    0.01965 =
         0.03648   -0.01254   -0.00821   -0.00580
H2N   2    0.453632    0.093312    0.476273    11.00000   -1.20000
N3    3    0.706023    0.140256    0.558157    11.00000    0.02674    0.01440 =
         0.01534   -0.00766    0.00225   -0.00673
N4    3    0.826408    0.263685    0.638842    11.00000    0.01862    0.01568 =
         0.01230   -0.00060   -0.00029   -0.00935
N5    3    0.616342    0.453898    0.660861    11.00000    0.02530    0.01754 =
         0.01240   -0.00455    0.00318   -0.01069
N6    3    0.384267    0.460962    0.730550    11.00000    0.01855    0.01325 =
         0.02459   -0.00745    0.00305   -0.00341
H6N   2    0.302375    0.506247    0.755659    11.00000   -1.20000
N7    3    0.513949    0.234561    0.745784    11.00000    0.01680    0.02063 =
         0.02289   -0.00826   -0.00003   -0.00863
N8    3    0.701996    0.422194    0.417775    11.00000    0.01919    0.01433 =
         0.01625   -0.00627   -0.00364   -0.00596
N9    3    0.725280    0.595780    0.254163    11.00000    0.02647    0.01974 =
         0.02092   -0.00791   -0.00049   -0.00986
O1    4    0.886899    0.704353    0.322211    11.00000    0.04278    0.02385 =
         0.04000    0.00256   -0.02031   -0.01336
rem counterions
P1    6    0.046859    0.632438    0.909433    11.00000    0.02203    0.02974 =
         0.02856   -0.01417    0.00335   -0.00768
F1    5    0.005654    0.494933    0.964368    11.00000    0.04897    0.03809 =
         0.05149   -0.02135    0.01178   -0.02261
F2    5    0.214088    0.547923    0.943843    11.00000    0.02686    0.04689 =
         0.03605   -0.01752   -0.00331   -0.00242
F3    5    0.091123    0.768677    0.853163    11.00000    0.04648    0.04383 =
         0.03504   -0.01347    0.00545   -0.02246
F4    5   -0.117547    0.716809    0.872754    11.00000    0.02624    0.05560 =
         0.05005   -0.02870   -0.00153   -0.00027
F5    5    0.075359    0.617356    0.777878    11.00000    0.02952    0.05015 =
         0.03147   -0.02378    0.00393   -0.00799
F6    5    0.021846    0.644543    1.040525    11.00000    0.03985    0.04167 =
         0.03002   -0.02036    0.00922   -0.01372
P2    6    0.319787    0.906760    0.411068    11.00000    0.02736    0.03244 =
         0.05548   -0.03130    0.00447   -0.00981
F7    5    0.252782    0.788956    0.486484    11.00000    0.08001    0.04756 =
         0.13663   -0.04761    0.02738   -0.03850
F8    5    0.479768    0.803660    0.436086    11.00000    0.04364    0.05328 =
         0.10726   -0.05901   -0.00336    0.00732
F9    5    0.387570    1.029200    0.338159    11.00000    0.04795    0.06083 =
         0.06457   -0.03340    0.01741   -0.03031
F10   5    0.162851    1.012448    0.387294    11.00000    0.03110    0.05715 =
         0.06595   -0.02973   -0.00158   -0.00893
F11   5    0.313111    0.886888    0.288197    11.00000    0.05999    0.11702 =
         0.09213   -0.08635   -0.00235   -0.01881
F12   5    0.329722    0.930943    0.533295    11.00000    0.04598    0.05125 =
         0.05320   -0.03257    0.00109   -0.00511

rem lattice solvent molecule
C1S   1    0.487944    0.505825    0.120049    11.00000    0.03818    0.03077 =
         0.05112   -0.01364   -0.01149   -0.00851
AFIX 137
H1S1  2    0.587538    0.466308    0.097864    11.00000   -1.50000
H1S2  2    0.421649    0.474327    0.091452    11.00000   -1.50000
H1S3  2    0.480902    0.477852    0.209182    11.00000   -1.50000
AFIX   0
C2S   1    0.447481    0.658357    0.060954    11.00000    0.03864    0.03026 =
         0.02228   -0.01185   -0.00714   -0.01562
C3S   1    0.304949    0.735848    0.092725    11.00000    0.04217    0.03076 =
         0.05114   -0.01785    0.00906   -0.01222
AFIX 137
H3S1  2    0.312138    0.741634    0.171654    11.00000   -1.50000
H3S2  2    0.233027    0.690034    0.098280    11.00000   -1.50000
H3S3  2    0.275134    0.827279    0.029316    11.00000   -1.50000
AFIX   0
O1S   4    0.531486    0.712928   -0.006915    11.00000    0.04152    0.03436 =
         0.03619   -0.01565    0.00365   -0.01406

HKLF 4


REM  xs2984a_a.res in P1
REM wR2 = 0.0836, GooF = S = 1.017, Restrained GooF = 1.017 for all data
REM R1 = 0.0470 for 8072 Fo > 4sig(Fo) and 0.0543 for all 8793 data
REM 630 parameters refined using 5 restraints

END

WGHT      0.0168      0.0000

REM Instructions for potential hydrogen bonds
HTAB C1 F7
EQIV $1 x-1, y, z
HTAB C2 O1_$1
HTAB C4 F9_$2
HTAB C7 F8_$2
EQIV $3 x+1, y-1, z
HTAB C12 F12_$3
EQIV $4 x+1, y, z
HTAB C17 F5_$4
HTAB C22 F1
HTAB C22 F2
EQIV $5 x, y-1, z+1
HTAB C24 O1S_$5
HTAB C25 N3
EQIV $6 x+1, y, z-1
HTAB C27 F1_$6
HTAB C27 F6_$6
HTAB C28 F8
HTAB C29 F6_$6
HTAB N2 F9_$2
HTAB N2 F12_$2
HTAB N6 F2
HTAB N6 F5
EQIV $7 x, y, z-1
HTAB C1S F2_$7
HTAB C3S F11
HTAB C3S F6_$7

REM Highest difference peak  0.789,  deepest hole -0.425,  1-sigma level  0.073
Q1    1   0.6907  0.2352  0.5741  11.00000  0.05    0.68
Q2    1   0.5620  0.3827  0.6160  11.00000  0.05    0.60
Q3    1   0.6487  0.4019  0.5866  11.00000  0.05    0.40
Q4    1   0.6094  0.2185  0.5934  11.00000  0.05    0.37
Q5    1   0.3447  0.9801  0.4480  11.00000  0.05    0.34
Q6    1   0.6953  0.1227  0.5009  11.00000  0.05    0.32
Q7    1   0.9745  0.9197 -0.1014  11.00000  0.05    0.32
Q8    1   0.3931  0.8386  0.3777  11.00000  0.05    0.31
Q9    1   0.3792  0.8029  0.3026  11.00000  0.05    0.30
Q10   1   0.7273  0.2220  0.7128  11.00000  0.05    0.30
;
_shelx_res_checksum   15482

_shelx_hkl_file
;
 -12  -9  -5 149.568 75.1884   2
 -12  -9  -4 430.322 122.505   2
 -12  -9  -3 240.064 97.5831   2
 -12  -8  -6 164.195 74.8834   2
 -12  -8  -5 96.9100 45.1064   2
 -12  -8  -4 120.335 61.6600   2
 -12  -8  -3 227.286 84.2549   2
 -12  -8  -2 89.4493 66.7725   2
 -12  -7  -6 151.961 74.0537   2
 -12  -7  -5-33.6251 53.0184   2
 -12  -7  -4 386.798 109.956   2
 -12  -7  -3 646.416 140.621   2
 -12  -7  -2 691.301 148.279   2
 -12  -6  -7 21.8438 79.3676   6
 -12  -6  -6 574.810 129.129   2
 -12  -6  -5 179.255 73.9108   2
 -12  -6  -4 170.573 76.1287   2
 -12  -6  -3 288.446 95.2002   2
 -12  -6  -2 462.301 120.167   2
 -12  -6  -1 59.9847 41.5966   2
 -12  -5  -6 22.2807 39.8099   2
 -12  -5  -5 49.6714 58.4023   2
 -12  -5  -4 305.940 95.3952   2
 -12  -5  -3 85.9122 63.7387   2
 -12  -5  -2 445.779 119.285   2
 -12  -5  -1 857.760 160.427   2
 -12  -5   0 1.84227 63.0737   2
 -12  -4  -6 229.999 82.7181   2
 -12  -4  -5 248.485 86.3453   2
 -12  -4  -4 735.051 140.431   2
 -12  -4  -3 255.190 97.7074   2
 -12  -4  -2 927.399 164.169   2
 -12  -4  -1 353.402 109.587   2
 -12  -4   0 236.645 85.5330   2
 -12  -3  -5 335.857 101.002   2
 -12  -3  -4 433.396 107.123   2
 -12  -3  -3 672.965 131.839   2
 -12  -3  -2 381.763 108.173   2
 -12  -3  -1 102.143 65.3970   2
 -12  -3   0 1387.27 201.642   2
 -12  -3   1 304.512 98.6562   2
 -12  -2  -4 317.495 92.3621   2
 -12  -2  -3 367.648 101.393   2
 -12  -2  -2 123.938 70.2743   2
 -12  -2  -1 618.775 130.730   2
 -12  -2   0 96.3709 61.6986   2
 -12  -2   1 370.886 100.665   2
 -12  -2   2 597.318 129.536   2
 -12  -1  -3 128.899 57.8878   2
 -12  -1  -2 687.953 131.408   2
 -12  -1  -1 389.087 101.246   2
 -12  -1   0 152.643 65.9910   2
 -12  -1   1 811.596 147.754   2
 -12  -1   2 45.1635 32.0603   2
 -12   0  -1 103.388 48.6781   2
 -12   0   0 220.917 78.9783   2
 -12   0   1 128.413 63.2607   2
 -11 -11  -6 1664.48 225.699   2
 -11 -11  -5 92.0166 44.6890   2
 -11 -11  -4 40.5718 48.4227   2
 -11 -10  -8 542.335 125.201   2
 -11 -10  -8 793.602 266.066   6
 -11 -10  -7 486.124 120.220   2
 -11 -10  -7 196.366 148.871   6
 -11 -10  -6 406.474 110.442   2
 -11 -10  -5 792.197 157.164   2
 -11 -10  -4 57.2781 69.9367   2
 -11 -10  -3 1201.91 195.410   2
 -11  -9  -8 204.351 80.6792   2
 -11  -9  -8 170.518 105.249   6
 -11  -9  -7 269.695 90.5777   2
 -11  -9  -7 48.9788 116.561   6
 -11  -9  -6 608.604 129.679   2
 -11  -9  -5 681.940 143.681   2
 -11  -9  -4 475.694 120.448   2
 -11  -9  -3 46.5986 32.3633   2
 -11  -8  -9 158.642 80.5785   2
 -11  -8  -9 375.243 194.413   6
 -11  -8  -8 186.360 76.6393   2
 -11  -8  -8 167.681 111.985   6
 -11  -8  -7 693.881 136.162   2
 -11  -8  -7 267.624 162.266   6
 -11  -8  -6 233.193 86.6197   2
 -11  -8  -5 217.939 81.6269   2
 -11  -8  -4 676.383 140.162   2
 -11  -8  -3 706.875 144.515   2
 -11  -7  -9 276.699 87.4188   2
 -11  -7  -9 252.937 151.988   6
 -11  -7  -8 488.672 115.954   2
 -11  -7  -8 205.316 140.162   6
 -11  -7  -7-20.5777 56.9716   2
 -11  -7  -7 3.07834 101.389   6
 -11  -7  -6 954.003 159.320   2
 -11  -7  -5 1193.45 179.446   2
 -11  -7  -4 932.987 159.371   2
 -11  -7  -3 804.181 151.108   2
 -11  -7  -2 144.203 70.4720   2
 -11  -6  -9 300.392 90.2690   2
 -11  -6  -9-33.1510 100.148   6
 -11  -6  -8 503.910 118.616   2
 -11  -6  -8 318.740 144.346   6
 -11  -6  -7 267.326 88.3722   2
 -11  -6  -7 304.191 164.028   6
 -11  -6  -6 875.536 150.850   2
 -11  -6  -5 638.586 134.523   2
 -11  -6  -4 580.897 119.797   2
 -11  -6  -3 194.478 72.4717   2
 -11  -6  -2 1034.73 169.945   2
 -11  -5  -9 157.409 73.0213   2
 -11  -5  -8 317.851 91.5139   2
 -11  -5  -8 338.282 138.586   6
 -11  -5  -7 210.192 78.2414   2
 -11  -5  -7 4.96433 110.169   6
 -11  -5  -6 6.88382 45.3801   2
 -11  -5  -5 334.550 91.5773   2
 -11  -5  -4 195.325 73.0802   2
 -11  -5  -3 1265.19 182.778   2
 -11  -5  -2 1022.81 166.202   2
 -11  -5  -1 348.917 105.858   2
 -11  -4  -8 63.3197 47.1231   2
 -11  -4  -7 154.015 61.1524   2
 -11  -4  -7 50.5911 69.3155   6
 -11  -4  -6 430.961 104.080   2
 -11  -4  -5 265.309 82.9007   2
 -11  -4  -4 346.005 94.6961   2
 -11  -4  -3 731.066 136.224   2
 -11  -4  -2 525.981 121.450   2
 -11  -4  -1 494.798 113.576   2
 -11  -3  -8 453.645 107.963   2
 -11  -3  -7 789.570 144.264   2
 -11  -3  -6 107.256 56.6359   2
 -11  -3  -5 177.728 71.2051   2
 -11  -3  -4 202.317 72.8187   2
 -11  -3  -3 23.6463 34.5631   2
 -11  -3  -2 1372.08 184.655   2
 -11  -3  -1 578.402 123.356   2
 -11  -3   0 384.447 100.398   2
 -11  -2  -7 79.3978 55.6517   2
 -11  -2  -6 224.002 77.1097   2
 -11  -2  -5 207.583 74.7226   2
 -11  -2  -4-1.05189 44.9489   2
 -11  -2  -3 396.014 98.2754   2
 -11  -2  -2 746.815 133.887   2
 -11  -2  -1 620.347 125.138   2
 -11  -2   0 135.212 63.6807   2
 -11  -2   1 876.685 149.876   2
 -11  -1  -6 316.328 91.7099   2
 -11  -1  -5 23.7370 37.8190   2
 -11  -1  -4 435.430 100.386   2
 -11  -1  -3 275.924 79.8544   2
 -11  -1  -2 295.549 82.6974   2
 -11  -1  -1 1268.30 173.451   2
 -11  -1   0 124.734 58.3217   2
 -11  -1   1 347.732 99.1031   2
 -11  -1   2 325.097 93.8302   2
 -11   0  -5 246.239 76.9228   2
 -11   0  -4 465.972 103.437   2
 -11   0  -3 140.554 61.2171   2
 -11   0  -2 234.540 69.8187   2
 -11   0  -1 335.057 88.9747   2
 -11   0   0 480.624 105.633   2
 -11   0   1 143.518 62.5966   2
 -11   0   2 690.121 130.233   2
 -11   0   3 1009.54 158.664   2
 -11   1  -4 61.8193 49.7036   2
 -11   1  -3 16.6368 25.6735   2
 -11   1  -2 443.644 101.020   2
 -11   1  -1 178.935 65.3066   2
 -11   1   0 372.220 93.5460   2
 -11   1   1 723.059 126.555   2
 -11   1   2 71.8753 47.7961   2
 -11   1   3 133.628 58.6913   2
 -11   1   4 581.752 117.057   2
 -11   2  -2-35.7996 41.9344   2
 -11   2  -1 69.0626 46.0912   2
 -11   2   0 244.884 73.7097   2
 -11   2   1 152.481 58.5669   2
 -11   2   2 382.018 88.9221   2
 -11   2   3 510.958 105.648   2
 -11   2   4 439.395 103.590   2
 -10 -12  -7 238.221 85.4019   2
 -10 -12  -7-21.7989 175.703   6
 -10 -12  -6 887.247 149.559   3
 -10 -12  -6 995.498 169.711   2
 -10 -12  -6 1117.02 331.434   6
 -10 -12  -5 257.709 90.6995   2
 -10 -12  -5 462.665 113.739   3
 -10 -12  -4 129.784 77.3818   2
 -10 -12  -4 98.5060 59.5428   3
 -10 -12  -3 71.1409 43.4066   3
 -10 -11  -9 646.475 133.237   2
 -10 -11  -9 971.845 292.952   6
 -10 -11  -8 506.409 121.590   2
 -10 -11  -8 578.310 243.482   6
 -10 -11  -7 301.857 94.8592   2
 -10 -11  -7 418.828 224.344   6
 -10 -11  -6 696.990 137.629   2
 -10 -11  -6 828.724 294.540   6
 -10 -11  -5 4.33086 36.1751   2
 -10 -11  -5 24.3176 43.2242   3
 -10 -11  -4 586.952 131.740   2
 -10 -11  -4 253.522 77.5079   3
 -10 -11  -3 64.2674 47.2361   3
 -10 -11  -2 372.716 111.166   3
 -10 -11  -1 690.410 150.821   3
 -10 -11   0 436.192 132.448   3
 -10 -10 -10 456.900 113.784   2
 -10 -10 -10 520.934 230.494   6
 -10 -10  -9 307.490 96.2206   2
 -10 -10  -9 326.401 169.857   6
 -10 -10  -8 710.550 139.558   2
 -10 -10  -8 567.773 241.168   6
 -10 -10  -7 256.601 80.6365   2
 -10 -10  -7 412.026 213.272   6
 -10 -10  -6 278.063 88.8791   2
 -10 -10  -5 973.258 165.607   2
 -10 -10  -5 1322.22 156.544   3
 -10 -10  -4 119.051 64.5536   2
 -10 -10  -4 117.122 57.4190   3
 -10 -10  -3-17.1185 39.8717   3
 -10 -10  -2 816.830 144.736   3
 -10 -10  -1 352.936 96.5240   3
 -10 -10   0 441.904 118.520   3
 -10 -10   1 1381.24 223.995   3
 -10  -9 -10 285.121 85.6690   2
 -10  -9 -10 283.880 128.956   6
 -10  -9  -9 442.350 108.383   2
 -10  -9  -9 42.5618 113.362   6
 -10  -9  -8 671.101 132.540   2
 -10  -9  -8 607.569 229.363   6
 -10  -9  -7 595.172 125.479   2
 -10  -9  -7 799.830 255.176   6
 -10  -9  -6 332.836 96.0861   2
 -10  -9  -5 838.964 152.480   2
 -10  -9  -4 486.624 89.8889   3
 -10  -9  -4 525.127 123.372   2
 -10  -9  -3 919.112 127.648   3
 -10  -9  -2 194.246 69.7651   3
 -10  -9  -1 442.529 105.057   3
 -10  -9   0 371.947 105.181   3
 -10  -9   1 132.117 61.7663   3
 -10  -9   2 162.044 97.5498   3
 -10  -9   3 111.898 47.0148   3
 -10  -8 -11 236.470 79.4511   2
 -10  -8 -11 387.338 167.927   6
 -10  -8 -10 802.268 146.527   2
 -10  -8 -10 570.723 195.914   6
 -10  -8  -9 246.407 83.0729   2
 -10  -8  -9 246.643 142.955   6
 -10  -8  -8 337.092 94.1619   2
 -10  -8  -8 374.185 200.555   6
 -10  -8  -7 215.397 74.9432   2
 -10  -8  -7 393.591 184.133   6
 -10  -8  -6 405.479 102.295   2
 -10  -8  -5 732.889 135.390   2
 -10  -8  -4 1580.82 204.953   2
 -10  -8  -3 746.388 102.080   3
 -10  -8  -3 781.870 142.017   2
 -10  -8  -2 497.129 91.9452   3
 -10  -8  -1 520.393 100.980   3
 -10  -8   0 52.4943 41.8524   3
 -10  -8   1 309.744 94.9746   3
 -10  -8   2 984.467 183.639   3
 -10  -8   3 144.963 87.5358   3
 -10  -8   4-79.9154 70.2480   3
 -10  -7 -11 76.1164 59.1687   2
 -10  -7 -11 56.9062 84.7438   6
 -10  -7 -10 24.4830 48.7129   2
 -10  -7 -10 391.042 179.472   6
 -10  -7  -9 82.1022 61.8357   2
 -10  -7  -9 175.856 112.277   6
 -10  -7  -8 333.949 93.2543   2
 -10  -7  -8 406.261 189.376   6
 -10  -7  -7 722.820 132.833   2
 -10  -7  -7 788.196 236.569   6
 -10  -7  -6 1049.47 160.035   2
 -10  -7  -5 1030.13 157.981   2
 -10  -7  -4 143.381 61.8402   2
 -10  -7  -3 329.234 56.3290   3
 -10  -7  -3 376.668 98.3010   2
 -10  -7  -2 1347.55 128.005   3
 -10  -7  -1 536.982 90.8877   3
 -10  -7   0 189.796 59.6761   3
 -10  -7   1 105.774 61.7195   3
 -10  -7   2 570.462 126.630   3
 -10  -7   3 470.248 133.565   3
 -10  -7   4 193.447 98.0585   3
 -10  -7   5 88.5831 74.5336   3
 -10  -6 -10 358.774 100.237   2
 -10  -6 -10 101.866 87.5882   6
 -10  -6  -9 860.679 145.080   2
 -10  -6  -9 1018.39 234.641   6
 -10  -6  -8 1033.10 156.136   2
 -10  -6  -8 980.041 251.486   6
 -10  -6  -7 384.879 95.5877   2
 -10  -6  -7 77.5968 97.7516   6
 -10  -6  -6 186.180 69.9139   2
 -10  -6  -5 318.778 91.2668   2
 -10  -6  -4 499.007 112.307   2
 -10  -6  -3 1335.97 182.445   2
 -10  -6  -2 1040.02 87.7993   3
 -10  -6  -2 899.923 150.775   2
 -10  -6  -1 81.1414 31.0714   3
 -10  -6   0 296.448 65.4940   3
 -10  -6   1 283.523 73.2575   3
 -10  -6   2 148.544 63.0773   3
 -10  -6   3 1051.88 180.461   3
 -10  -6   4 597.887 147.794   3
 -10  -6   5 116.175 79.3909   3
 -10  -6   6 203.613 95.2536   3
 -10  -5 -10 626.372 125.690   2
 -10  -5  -9 490.357 112.730   2
 -10  -5  -9 352.022 136.860   6
 -10  -5  -8-42.5956 94.9281   6
 -10  -5  -8 158.173 69.4795   2
 -10  -5  -7 170.607 108.463   6
 -10  -5  -7 252.275 80.4633   2
 -10  -5  -6 706.476 130.750   2
 -10  -5  -5 1336.32 176.533   2
 -10  -5  -4 1014.95 154.952   2
 -10  -5  -3 521.125 110.760   2
 -10  -5  -2 334.040 89.1682   2
 -10  -5   0 1611.13 124.886   3
 -10  -5   1 260.333 65.0165   3
 -10  -5   2 1089.85 146.664   3
 -10  -5   3 720.901 138.596   3
 -10  -5   4 251.657 94.8445   3
 -10  -5   5 976.319 192.726   3
 -10  -5   6 345.744 124.011   3
 -10  -4 -10 160.229 64.4500   2
 -10  -4  -9 97.0185 56.5007   2
 -10  -4  -8 403.929 138.156   6
 -10  -4  -8 450.742 106.203   2
 -10  -4  -7 680.465 180.415   6
 -10  -4  -7 538.908 110.393   2
 -10  -4  -6 678.227 126.225   2
 -10  -4  -5 670.291 124.626   2
 -10  -4  -4 566.235 114.321   2
 -10  -4  -3 586.281 115.656   2
 -10  -4  -2 922.492 147.553   2
 -10  -4  -1 1471.39 187.480   2
 -10  -4   2 55.8959 40.7957   3
 -10  -4   3 340.998 93.6721   3
 -10  -4   4 693.691 137.055   3
 -10  -4   5 244.881 99.2541   3
 -10  -4   6 26.6124 55.8588   3
 -10  -4   7 117.942 88.7022   3
 -10  -3 -10 38.5945 52.7789   2
 -10  -3  -9 138.462 59.9517   2
 -10  -3  -8 297.033 82.7157   2
 -10  -3  -7 522.902 143.262   6
 -10  -3  -7 579.240 114.418   2
 -10  -3  -6 387.858 94.1425   2
 -10  -3  -5 385.707 92.1236   2
 -10  -3  -4 1033.72 149.809   2
 -10  -3  -3 492.194 104.122   2
 -10  -3  -2 706.163 125.897   2
 -10  -3  -1 221.562 73.5842   2
 -10  -3   4 362.616 98.2023   3
 -10  -3   5-8.75233 64.7510   3
 -10  -3   6 162.457 85.9272   3
 -10  -2  -9 173.018 73.6852   2
 -10  -2  -8 149.344 71.2483   2
 -10  -2  -7 965.110 149.177   2
 -10  -2  -6 261.735 78.2440   2
 -10  -2  -6 395.905 130.342   6
 -10  -2  -5 267.674 78.3852   2
 -10  -2  -4 637.604 115.935   2
 -10  -2  -3 404.706 93.7511   2
 -10  -2  -2 708.913 122.412   2
 -10  -2  -1 1247.41 167.854   2
 -10  -2   0 993.313 152.124   2
 -10  -2   4 145.577 42.2590   1
 -10  -2   5 651.124 92.7638   1
 -10  -2   6 580.352 94.4177   1
 -10  -2   7-23.0702 31.9254   1
 -10  -1  -8 390.930 90.7513   2
 -10  -1  -7 232.151 72.8651   2
 -10  -1  -6 219.716 70.1821   2
 -10  -1  -5-9.12286 38.0683   2
 -10  -1  -4 380.594 92.2228   2
 -10  -1  -3 382.571 90.9349   2
 -10  -1  -2 283.922 75.7152   2
 -10  -1  -1 1199.37 160.238   2
 -10  -1   0 442.943 98.4781   2
 -10  -1   1 564.454 109.552   2
 -10  -1   3 496.229 66.0833   1
 -10  -1   4 297.150 57.2359   1
 -10  -1   5 607.620 87.4960   1
 -10  -1   6 398.902 75.9311   1
 -10  -1   7 204.108 61.6054   1
 -10  -1   8 391.703 89.1000   1
 -10   0  -7-22.6167 35.8882   2
 -10   0  -6 757.766 130.682   2
 -10   0  -5 468.881 100.363   2
 -10   0  -4 22.0908 35.6909   2
 -10   0  -3 884.933 135.005   2
 -10   0  -2 1034.88 144.622   2
 -10   0  -1 145.804 58.4222   2
 -10   0   0 1486.81 174.869   2
 -10   0   1 782.319 127.036   2
 -10   0   2 580.604 109.346   2
 -10   0   3 951.924 93.2403   1
 -10   0   4 214.492 48.6452   1
 -10   0   5 359.848 66.3714   1
 -10   0   6 410.194 75.0887   1
 -10   0   7 392.043 78.7754   1
 -10   0   8 21.2077 29.6448   1
 -10   1  -6 89.4998 54.8162   2
 -10   1  -5 1.24071 38.2585   2
 -10   1  -4 265.278 77.4245   2
 -10   1  -3 612.708 112.228   2
 -10   1  -2 270.995 72.8558   2
 -10   1  -1 671.618 113.229   2
 -10   1   0 351.685 84.0763   2
 -10   1   1 676.421 116.883   2
 -10   1   2 442.574 95.8512   2
 -10   1   3 530.392 106.321   2
 -10   1   4 422.304 66.5579   1
 -10   1   5 16.9318 25.6140   1
 -10   1   6 135.127 47.7257   1
 -10   1   7 69.9571 37.6424   1
 -10   2  -5 337.941 82.3126   2
 -10   2  -4 458.120 97.8138   2
 -10   2  -3 71.7172 45.2628   2
 -10   2  -2 362.303 84.5019   2
 -10   2  -1 632.621 108.665   2
 -10   2   0 266.524 70.5126   2
 -10   2   1 536.050 94.3796   2
 -10   2   2 1299.79 158.147   2
 -10   2   3 225.934 68.4547   2
 -10   2   4 171.735 60.3016   2
 -10   2   5 31.4964 22.0402   1
 -10   2   6 17.7307 28.2469   1
 -10   2   7 365.569 75.6814   1
 -10   3  -4 45.8188 38.0859   2
 -10   3  -3 63.7913 38.7384   2
 -10   3  -2 972.816 134.925   2
 -10   3  -1 403.624 85.4548   2
 -10   3   0 686.830 113.474   2
 -10   3   1 457.056 90.6292   2
 -10   3   2 310.239 75.0235   2
 -10   3   3 192.515 60.0639   2
 -10   3   4 1043.55 142.428   2
 -10   3   5 229.448 70.1161   2
 -10   3   6 356.158 86.9884   2
 -10   4  -2-27.8315 45.9040   2
 -10   4  -1 266.234 67.9959   2
 -10   4   0 441.560 87.9119   2
 -10   4   1 149.745 53.7805   2
 -10   4   2 325.386 73.7050   2
 -10   4   3 1075.45 136.258   2
 -10   4   4 201.875 62.9777   2
  -9 -13  -7 376.576 109.849   3
  -9 -13  -7 346.271 93.6625   2
  -9 -13  -7-14.8306 130.293   6
  -9 -13  -6 496.634 124.680   3
  -9 -13  -6 611.570 123.547   2
  -9 -13  -6 497.808 232.344   6
  -9 -13  -5 835.049 167.327   3
  -9 -13  -5 780.028 146.985   2
  -9 -13  -5 1285.23 351.157   6
  -9 -13  -4 511.325 121.767   2
  -9 -13  -4 515.510 128.197   3
  -9 -13  -4 416.278 226.553   6
  -9 -12  -9 16.8102 39.0521   2
  -9 -12  -9 120.285 117.902   6
  -9 -12  -8 66.4112 46.4545   2
  -9 -12  -8 323.974 193.148   6
  -9 -12  -7 573.179 120.496   2
  -9 -12  -7 648.407 237.361   6
  -9 -12  -6 353.035 100.958   3
  -9 -12  -6 418.848 105.372   2
  -9 -12  -6 528.633 224.397   6
  -9 -12  -5 1104.32 172.883   3
  -9 -12  -5 970.012 316.214   6
  -9 -12  -5 771.831 149.149   2
  -9 -12  -4 425.714 118.291   3
  -9 -12  -4 412.260 109.371   2
  -9 -12  -3 142.340 69.5020   3
  -9 -12  -2 193.437 96.9200   3
  -9 -12  -1 760.041 170.576   3
  -9 -11 -11 540.769 231.046   6
  -9 -11 -10 262.783 82.2291   2
  -9 -11 -10 375.210 182.272   6
  -9 -11  -9 684.185 129.215   2
  -9 -11  -9 499.951 223.093   6
  -9 -11  -8 436.440 106.591   2
  -9 -11  -8 664.792 248.110   6
  -9 -11  -7 44.6896 37.4413   2
  -9 -11  -7-86.2977 106.049   6
  -9 -11  -6 722.661 125.212   3
  -9 -11  -6 683.095 132.412   2
  -9 -11  -6 639.225 236.430   6
  -9 -11  -5 890.454 146.465   3
  -9 -11  -5 599.973 126.684   2
  -9 -11  -4 853.485 147.952   3
  -9 -11  -4 664.720 132.357   2
  -9 -11  -3 209.344 83.6280   3
  -9 -11  -2 282.395 94.0289   3
  -9 -11  -1 136.251 78.3743   3
  -9 -11   0 172.418 86.5239   3
  -9 -11   1 1046.06 210.333   3
  -9 -10 -11 288.223 89.7181   2
  -9 -10 -11 318.723 181.317   6
  -9 -10 -10 416.971 102.041   2
  -9 -10 -10 446.753 197.251   6
  -9 -10  -9 1069.93 159.274   2
  -9 -10  -9 868.183 273.543   6
  -9 -10  -8 25.1134 37.4805   2
  -9 -10  -8-109.708 114.853   6
  -9 -10  -7 262.061 80.6119   2
  -9 -10  -7-1.16832 169.226   6
  -9 -10  -6 189.555 70.1383   2
  -9 -10  -6 324.878 166.257   6
  -9 -10  -5 564.029 110.417   3
  -9 -10  -5 544.461 117.937   2
  -9 -10  -4 1265.56 170.248   3
  -9 -10  -4 1194.56 173.195   2
  -9 -10  -3 199.526 70.9495   3
  -9 -10  -2 137.580 72.1798   3
  -9 -10  -1 580.988 134.217   3
  -9 -10   0 768.219 161.123   3
  -9 -10   1 408.614 131.318   3
  -9 -10   2 329.431 135.697   3
  -9 -10   3 261.468 121.925   3
  -9  -9 -12 68.5305 49.6797   2
  -9  -9 -12 572.001 213.606   6
  -9  -9 -11 283.033 85.3775   2
  -9  -9 -11 494.180 201.984   6
  -9  -9 -10 1101.66 162.381   2
  -9  -9 -10 842.500 253.258   6
  -9  -9  -9 179.556 72.6274   2
  -9  -9  -9 249.601 137.767   6
  -9  -9  -8 571.840 115.117   2
  -9  -9  -8 824.469 255.896   6
  -9  -9  -7 568.305 115.393   2
  -9  -9  -7 396.765 194.755   6
  -9  -9  -6 145.071 61.6966   2
  -9  -9  -5 859.874 118.993   3
  -9  -9  -5 785.372 136.254   2
  -9  -9  -4 1218.45 149.439   3
  -9  -9  -4 1283.78 177.243   2
  -9  -9  -3 699.605 120.000   3
  -9  -9  -2-65.4885 54.8023   3
  -9  -9  -1 743.220 138.592   3
  -9  -9   0 255.662 90.6550   3
  -9  -9   1 455.162 131.451   3
  -9  -9   2 972.065 193.101   3
  -9  -9   3 798.249 187.119   3
  -9  -9   4 676.536 184.919   3
  -9  -8 -12 335.894 96.4735   2
  -9  -8 -12 249.290 129.575   6
  -9  -8 -11 339.704 93.8535   2
  -9  -8 -11 374.275 158.790   6
  -9  -8 -10 213.896 80.0959   2
  -9  -8 -10 199.635 150.951   6
  -9  -8  -9 963.803 149.825   2
  -9  -8  -9 892.146 250.994   6
  -9  -8  -8 606.082 119.879   2
  -9  -8  -8 377.203 180.836   6
  -9  -8  -7 489.518 105.616   2
  -9  -8  -7 471.087 173.399   6
  -9  -8  -6 1694.62 197.024   2
  -9  -8  -5 2372.39 239.540   2
  -9  -8  -4 366.756 71.4175   3
  -9  -8  -4 310.950 86.3579   2
  -9  -8  -3 402.663 81.2349   3
  -9  -8  -2 179.667 62.4473   3
  -9  -8  -1 32.1453 37.2471   3
  -9  -8   0 693.722 133.246   3
  -9  -8   1 261.612 95.8386   3
  -9  -8   2 399.668 125.170   3
  -9  -8   3 441.469 139.539   3
  -9  -8   4 110.554 92.9938   3
  -9  -8   5 284.348 124.253   3
  -9  -7 -12 197.441 77.6604   2
  -9  -7 -12 143.612 108.904   6
  -9  -7 -11 205.971 73.4247   2
  -9  -7 -11 258.535 135.715   6
  -9  -7 -10 98.8359 48.5219   2
  -9  -7 -10 76.5567 118.663   6
  -9  -7  -9 1528.13 188.196   2
  -9  -7  -9 1289.68 281.915   6
  -9  -7  -8 854.283 137.377   2
  -9  -7  -8 828.431 228.936   6
  -9  -7  -7 1051.17 152.986   2
  -9  -7  -7 1196.34 267.778   6
  -9  -7  -6 739.332 129.215   2
  -9  -7  -5 823.216 135.537   2
  -9  -7  -4 529.770 107.416   2
  -9  -7  -3 1291.08 126.741   3
  -9  -7  -3 1282.02 172.744   2
  -9  -7  -2-31.6970 31.5506   3
  -9  -7  -1 66.2153 45.7131   3
  -9  -7   0 1238.76 163.029   3
  -9  -7   1 222.220 81.0235   3
  -9  -7   2 164.330 79.5857   3
  -9  -7   3 376.625 123.636   3
  -9  -7   4 433.998 132.022   3
  -9  -7   5 110.928 79.6509   3
  -9  -7   6 522.547 172.857   3
  -9  -6 -12 140.454 70.7411   2
  -9  -6 -11 166.545 63.6776   2
  -9  -6 -11 217.857 128.563   6
  -9  -6 -10 819.777 138.941   2
  -9  -6 -10 983.753 226.285   6
  -9  -6  -9 183.329 61.2249   2
  -9  -6  -9 149.865 106.743   6
  -9  -6  -8 1021.81 149.956   2
  -9  -6  -8 951.189 226.591   6
  -9  -6  -7 438.343 99.6418   2
  -9  -6  -7 168.756 125.193   6
  -9  -6  -6 298.850 79.6421   2
  -9  -6  -5 1241.73 163.085   2
  -9  -6  -5 1292.93 99.7577   5
  -9  -6  -4 3128.22 273.988   2
  -9  -6  -3 278.733 79.0073   2
  -9  -6  -2 264.659 52.0534   3
  -9  -6  -1 671.459 92.4409   3
  -9  -6   0 2516.04 216.811   3
  -9  -6   1 192.632 72.4865   3
  -9  -6   2-5.93415 55.0871   3
  -9  -6   3 133.168 80.5414   3
  -9  -6   4 193.013 87.3960   3
  -9  -6   5 409.777 130.477   3
  -9  -6   6 385.586 152.322   3
  -9  -6   7 420.885 163.685   3
  -9  -5 -12 375.656 103.768   2
  -9  -5 -11 87.2002 51.5450   2
  -9  -5 -10 223.169 72.3577   2
  -9  -5 -10 313.113 136.672   6
  -9  -5  -9 584.355 115.297   2
  -9  -5  -9 632.124 171.602   6
  -9  -5  -8 772.359 132.248   2
  -9  -5  -8 1003.56 215.998   6
  -9  -5  -7 1058.56 149.397   2
  -9  -5  -7 812.022 202.123   6
  -9  -5  -6 524.938 103.219   2
  -9  -5  -5 445.497 97.1622   2
  -9  -5  -5 481.177 56.6549   5
  -9  -5  -4 586.203 111.052   2
  -9  -5  -3 454.294 99.9352   2
  -9  -5  -2 4413.49 333.705   2
  -9  -5  -1 1353.30 111.744   3
  -9  -5   0 622.883 85.5514   3
  -9  -5   1 165.798 59.3042   3
  -9  -5   2 539.504 112.522   3
  -9  -5   3 366.822 110.464   3
  -9  -5   4 624.333 148.176   3
  -9  -5   5 1285.11 226.555   3
  -9  -5   6 42.3502 78.7814   3
  -9  -5   7 893.288 222.924   3
  -9  -4 -11 352.094 95.4144   2
  -9  -4 -10 356.610 97.1241   2
  -9  -4  -9 596.362 115.047   2
  -9  -4  -9 387.649 128.533   6
  -9  -4  -8 502.930 106.809   2
  -9  -4  -8 287.481 126.184   6
  -9  -4  -7 615.536 114.840   2
  -9  -4  -7 452.466 136.916   6
  -9  -4  -6 434.725 98.6297   2
  -9  -4  -5 585.711 110.817   2
  -9  -4  -5 550.295 64.9935   5
  -9  -4  -4 1765.68 194.108   2
  -9  -4  -4 2044.56 110.345   5
  -9  -4  -3 2725.16 248.854   2
  -9  -4  -2 801.128 130.306   2
  -9  -4   0 1094.65 90.3709   3
  -9  -4   1 1544.72 143.746   3
  -9  -4   2 916.934 128.962   3
  -9  -4   3 987.530 159.329   3
  -9  -4   4 550.480 121.793   3
  -9  -4   5 348.881 115.726   3
  -9  -4   6 843.372 191.292   3
  -9  -4   7 684.721 177.184   3
  -9  -4   8 458.943 158.626   3
  -9  -3 -11 341.181 93.7805   2
  -9  -3 -10 299.924 83.7988   2
  -9  -3  -9 312.839 87.3946   2
  -9  -3  -8 80.2010 55.3344   6
  -9  -3  -8 291.878 81.9477   2
  -9  -3  -7 745.812 122.074   2
  -9  -3  -7 650.254 155.668   6
  -9  -3  -6 1523.30 175.335   2
  -9  -3  -5 1685.84 185.419   2
  -9  -3  -5 1518.58 127.052   5
  -9  -3  -4 232.902 37.7413   5
  -9  -3  -4 144.127 59.0228   2
  -9  -3  -3 180.968 60.3426   2
  -9  -3  -2 242.380 76.5084   2
  -9  -3  -1 1498.75 173.701   2
  -9  -3   1 1156.34 94.5626   3
  -9  -3   2 815.982 110.697   3
  -9  -3   3 90.0092 54.2103   3
  -9  -3   4-22.7527 54.7289   3
  -9  -3   5 1433.34 213.100   3
  -9  -3   6 1499.39 234.375   3
  -9  -3   7-86.3995 83.8925   3
  -9  -3   8 573.567 176.766   3
  -9  -2 -10 221.249 79.9069   2
  -9  -2  -9 254.760 75.9262   2
  -9  -2  -8 944.661 142.753   2
  -9  -2  -7 963.382 166.362   6
  -9  -2  -7 868.651 137.230   2
  -9  -2  -6 700.022 154.467   6
  -9  -2  -6 850.272 131.695   2
  -9  -2  -5 510.511 101.360   2
  -9  -2  -4 763.961 81.2321   5
  -9  -2  -4 653.251 112.471   2
  -9  -2  -3 164.443 28.9412   5
  -9  -2  -3 60.5031 39.8229   2
  -9  -2  -2 237.347 70.3826   2
  -9  -2  -1 89.4757 46.2071   2
  -9  -2   0 286.547 77.7659   2
  -9  -2   2 520.432 71.4996   3
  -9  -2   3 745.288 83.7303   1
  -9  -2   3 738.075 116.468   3
  -9  -2   4 1223.63 170.786   3
  -9  -2   4 1337.45 126.593   1
  -9  -2   5 992.410 116.158   1
  -9  -2   5 1210.49 187.828   3
  -9  -2   6 34.8468 34.6963   1
  -9  -2   6 103.328 72.2590   3
  -9  -2   7 443.978 87.5424   1
  -9  -2   7 346.770 134.112   3
  -9  -2   8 433.442 91.8152   1
  -9  -2   8 586.372 157.353   3
  -9  -2   9 138.819 54.1511   1
  -9  -2   9 53.0276 76.2796   3
  -9  -1 -10 210.257 81.2155   2
  -9  -1  -9 641.993 123.693   2
  -9  -1  -8 115.505 49.7769   2
  -9  -1  -7 191.306 68.8373   2
  -9  -1  -6 1265.13 161.240   2
  -9  -1  -6 1378.36 188.024   6
  -9  -1  -5 302.121 79.2413   2
  -9  -1  -4 712.644 115.802   2
  -9  -1  -3 720.426 116.456   2
  -9  -1  -3 826.332 84.7248   5
  -9  -1  -2 106.041 23.7890   5
  -9  -1  -2 65.1703 20.8926   5
  -9  -1  -2 110.258 52.1964   2
  -9  -1  -1 201.643 65.5911   2
  -9  -1   0 547.702 102.213   2
  -9  -1   0 577.608 141.741   7
  -9  -1   1 2585.79 282.599   7
  -9  -1   1 1966.64 118.823   1
  -9  -1   2 925.119 78.0819   1
  -9  -1   2 555.979 43.6929   3
  -9  -1   2 745.950 54.5697   3
  -9  -1   3 401.288 58.5383   1
  -9  -1   3 336.984 72.3996   3
  -9  -1   4 396.039 65.2860   1
  -9  -1   4 427.011 98.3614   3
  -9  -1   5 146.769 45.3320   1
  -9  -1   5 115.893 66.5684   3
  -9  -1   6 1059.32 122.829   1
  -9  -1   6 974.750 179.310   3
  -9  -1   7 694.561 105.848   1
  -9  -1   7 803.076 171.653   3
  -9  -1   8 46.8318 39.8356   1
  -9  -1   8-213.344 98.1932   3
  -9  -1   9 353.909 85.6778   1
  -9  -1   9 193.860 95.6981   3
  -9   0  -9 261.954 83.6097   2
  -9   0  -8 235.832 71.8814   2
  -9   0  -7 604.089 112.575   2
  -9   0  -6 413.100 90.4987   2
  -9   0  -5 804.944 126.869   2
  -9   0  -4 410.888 86.8675   2
  -9   0  -3 229.097 62.6737   2
  -9   0  -3 318.013 84.1977   6
  -9   0  -2 462.987 92.3869   2
  -9   0  -2 703.330 132.578   6
  -9   0  -2 547.254 71.5501   5
  -9   0  -2 725.651 79.7546   5
  -9   0  -1 591.152 101.251   2
  -9   0  -1 528.221 32.9452   1
  -9   0  -1 495.351 60.0826   5
  -9   0  -1 566.333 60.7037   5
  -9   0   0 1453.88 167.942   2
  -9   0   0 1448.32 86.4500   1
  -9   0   0 1351.37 213.263   7
  -9   0   0 1594.78 94.3345   5
  -9   0   0 1560.26 96.4610   5
  -9   0   1 1412.25 95.6610   1
  -9   0   1 1252.00 155.466   2
  -9   0   1 1812.50 234.454   7
  -9   0   2 756.791 73.4677   1
  -9   0   2 992.226 162.824   7
  -9   0   3 193.123 51.2219   3
  -9   0   3 181.105 39.9603   1
  -9   0   4 351.363 80.4230   3
  -9   0   4 469.420 67.2630   1
  -9   0   5 779.453 140.127   3
  -9   0   5 809.528 97.9141   1
  -9   0   6 598.760 131.872   3
  -9   0   6 734.934 98.5000   1
  -9   0   7 198.689 98.3343   3
  -9   0   7 69.4634 37.0784   1
  -9   0   8 188.824 115.618   3
  -9   0   8 73.0077 37.1838   1
  -9   0   9 340.619 134.866   3
  -9   0   9 288.421 73.6669   1
  -9   1  -8 626.384 119.744   2
  -9   1  -7 104.545 53.0688   2
  -9   1  -6 108.840 49.9158   2
  -9   1  -5 579.712 104.606   2
  -9   1  -4 830.435 124.890   2
  -9   1  -3 417.400 86.4618   2
  -9   1  -2 827.859 123.092   2
  -9   1  -2 1131.39 70.1749   1
  -9   1  -2 1065.10 116.117   5
  -9   1  -1 1099.06 140.194   2
  -9   1  -1 1435.14 86.2136   1
  -9   1  -1 1581.17 130.193   5
  -9   1   0 761.921 114.059   2
  -9   1   0 953.493 70.2960   1
  -9   1   0 830.266 84.6230   5
  -9   1   1 972.878 171.613   7
  -9   1   1 893.537 82.3949   5
  -9   1   1 865.939 74.2830   1
  -9   1   1 803.729 120.025   2
  -9   1   2 422.578 51.9948   5
  -9   1   2 454.551 90.5759   2
  -9   1   2 525.040 60.5976   1
  -9   1   3 112.474 32.6774   1
  -9   1   3 42.3289 21.8047   5
  -9   1   3 170.431 45.3380   3
  -9   1   4 589.360 75.8194   1
  -9   1   4 481.626 61.3089   5
  -9   1   5 618.405 83.9736   1
  -9   1   6 163.498 46.7323   1
  -9   1   7 523.570 86.2272   1
  -9   1   8 335.427 77.1632   1
  -9   1   9 195.174 63.6699   1
  -9   2  -7 196.651 72.1360   2
  -9   2  -6 233.062 74.2501   2
  -9   2  -5 289.944 77.6336   2
  -9   2  -4 220.020 63.9125   2
  -9   2  -3 838.026 121.928   2
  -9   2  -2 946.215 131.040   2
  -9   2  -2 1178.38 85.7725   1
  -9   2  -2 1093.02 131.319   5
  -9   2  -1 267.214 67.8680   2
  -9   2  -1 177.110 49.6507   5
  -9   2  -1 207.586 32.9002   1
  -9   2   0 598.504 83.3182   5
  -9   2   0 431.297 50.3034   1
  -9   2   0 320.544 73.5644   2
  -9   2   1 673.502 87.3428   5
  -9   2   1 688.685 68.8360   1
  -9   2   1 664.644 104.817   2
  -9   2   2 571.691 75.0486   5
  -9   2   2 522.555 62.9687   1
  -9   2   2 387.110 81.7812   2
  -9   2   3 353.836 60.0435   5
  -9   2   3 459.622 62.0059   1
  -9   2   3 360.246 79.3542   2
  -9   2   4 82.8812 32.2186   5
  -9   2   4 85.6180 33.2719   1
  -9   2   5 328.318 61.5625   1
  -9   2   6 736.773 98.5772   1
  -9   2   7 329.552 68.2735   1
  -9   2   8 463.291 88.0103   1
  -9   2   9 204.930 66.5099   1
  -9   3  -6 504.935 105.144   2
  -9   3  -5 164.317 58.2255   2
  -9   3  -4 834.960 121.694   2
  -9   3  -3 1633.89 187.513   5
  -9   3  -3 1196.35 149.050   2
  -9   3  -2 123.441 45.3536   2
  -9   3  -2 47.8156 34.2113   5
  -9   3  -1 644.232 102.640   2
  -9   3  -1 711.950 72.2994   1
  -9   3  -1 693.056 106.847   5
  -9   3   0 225.272 59.9866   2
  -9   3   0 369.571 51.1708   1
  -9   3   0 292.563 65.4210   5
  -9   3   1 105.564 42.6463   2
  -9   3   1 220.156 58.1218   5
  -9   3   1 191.639 37.4768   1
  -9   3   2 863.922 118.914   2
  -9   3   2 1011.36 93.9749   1
  -9   3   2 901.016 110.917   5
  -9   3   3 380.724 77.1510   2
  -9   3   3 459.123 76.5109   5
  -9   3   3 419.880 62.4200   1
  -9   3   4 146.960 42.3066   2
  -9   3   4 95.2831 36.7397   1
  -9   3   4 136.999 43.1527   5
  -9   3   5 201.363 50.4469   1
  -9   3   5 295.759 75.2068   2
  -9   3   6 431.655 74.8301   1
  -9   3   7 378.745 74.1667   1
  -9   3   8 322.434 73.7358   1
  -9   3   9 385.042 84.4994   1
  -9   4  -4 236.971 67.9918   2
  -9   4  -3 100.364 45.2939   2
  -9   4  -3 67.9876 45.2381   5
  -9   4  -2 445.304 86.8206   2
  -9   4  -2 554.686 105.862   5
  -9   4  -1 530.499 91.8128   2
  -9   4  -1 555.423 107.494   5
  -9   4   0 544.530 92.0598   2
  -9   4   0 619.172 106.057   5
  -9   4   0 803.941 85.1537   1
  -9   4   1 991.549 126.863   2
  -9   4   1 1299.06 111.167   1
  -9   4   1 1255.78 148.764   5
  -9   4   2 649.434 101.284   2
  -9   4   2 892.126 92.2391   1
  -9   4   2 795.466 114.815   5
  -9   4   3 116.805 40.0167   2
  -9   4   3 107.491 41.0911   5
  -9   4   3 172.392 42.3102   1
  -9   4   4 810.469 113.655   2
  -9   4   4 939.944 104.138   1
  -9   4   4 1049.00 129.056   5
  -9   4   5 659.321 89.8127   1
  -9   4   5 533.010 93.7306   2
  -9   4   6 187.305 51.2902   1
  -9   4   6 160.836 54.2380   2
  -9   4   7 420.322 83.9950   1
  -9   4   8 205.556 62.9636   1
  -9   5  -3 45.2593 32.7439   2
  -9   5  -3 17.1746 38.1302   5
  -9   5  -2 839.489 116.715   2
  -9   5  -2 1068.18 164.502   5
  -9   5  -1 684.812 126.155   5
  -9   5  -1 267.016 63.7776   2
  -9   5   0 1104.63 157.922   5
  -9   5   0 1000.01 123.931   2
  -9   5   1 257.234 75.9477   5
  -9   5   1 214.471 48.5524   1
  -9   5   1 182.377 53.6581   2
  -9   5   2 323.804 80.9754   5
  -9   5   2 315.823 57.5236   1
  -9   5   2 189.059 51.9129   2
  -9   5   3 418.046 92.0148   5
  -9   5   3 465.686 72.1759   1
  -9   5   3 386.063 72.8723   2
  -9   5   4 666.308 116.042   5
  -9   5   4 742.011 94.7211   1
  -9   5   5 166.467 48.0951   1
  -9   5   6 196.129 53.6724   1
  -9   5   7 134.828 51.0885   1
  -9   6   0 665.372 132.803   5
  -9   6   1 576.422 115.349   5
  -9   6   2 738.223 130.577   5
  -9   6   2 611.808 88.4656   1
  -9   6   3 572.213 108.630   5
  -9   6   3 473.794 75.5108   1
  -9   6   4 115.127 44.4356   1
  -9   6   5 335.003 69.2624   1
  -8 -13  -9-103.441 50.7648   2
  -8 -13  -9-75.9437 124.023   6
  -8 -13  -8 376.281 93.8492   2
  -8 -13  -8 167.447 170.552   6
  -8 -13  -7 1006.15 172.247   3
  -8 -13  -7 661.411 121.949   2
  -8 -13  -7 839.502 307.203   6
  -8 -13  -6 323.783 105.235   3
  -8 -13  -6 273.386 79.6541   2
  -8 -13  -6 257.419 162.333   6
  -8 -13  -5 451.251 126.372   3
  -8 -13  -5 751.089 290.756   6
  -8 -13  -5 329.034 92.3775   2
  -8 -13  -4 163.977 153.127   6
  -8 -13  -4 287.548 105.422   3
  -8 -13  -3-61.4285 71.6265   3
  -8 -13  -2 1279.71 229.778   3
  -8 -12 -11 228.034 75.2803   2
  -8 -12 -11 436.579 239.715   6
  -8 -12 -10 189.602 65.1064   2
  -8 -12 -10 86.5934 129.465   6
  -8 -12  -9 462.498 102.103   2
  -8 -12  -9 518.153 229.391   6
  -8 -12  -8 118.746 57.8838   2
  -8 -12  -8 155.951 163.475   6
  -8 -12  -7 547.617 120.048   3
  -8 -12  -7 590.559 112.036   2
  -8 -12  -7 188.854 170.196   6
  -8 -12  -6 272.148 88.2510   3
  -8 -12  -6 341.243 93.7163   2
  -8 -12  -6 519.187 212.458   6
  -8 -12  -5 774.480 152.061   3
  -8 -12  -5 691.796 250.408   6
  -8 -12  -5 659.387 127.425   2
  -8 -12  -4 511.450 127.469   3
  -8 -12  -3 186.501 82.8473   3
  -8 -12  -2 480.049 138.248   3
  -8 -12  -1 139.049 89.7286   3
  -8 -12   0 668.649 168.820   3
  -8 -12   1 422.182 147.489   3
  -8 -11 -12 319.224 87.4002   2
  -8 -11 -12 417.274 195.532   6
  -8 -11 -11 351.751 92.3401   2
  -8 -11 -11 603.680 241.312   6
  -8 -11 -10 642.157 120.020   2
  -8 -11 -10 866.312 286.444   6
  -8 -11  -9 454.144 101.166   2
  -8 -11  -9 671.298 254.727   6
  -8 -11  -8 355.970 87.9370   2
  -8 -11  -8 384.605 190.471   6
  -8 -11  -7 432.012 104.039   3
  -8 -11  -7 401.145 94.9454   2
  -8 -11  -7 441.607 207.296   6
  -8 -11  -6 669.948 123.225   3
  -8 -11  -6 597.588 116.743   2
  -8 -11  -6 704.179 241.741   6
  -8 -11  -5 1051.18 161.891   3
  -8 -11  -5 1199.55 307.282   6
  -8 -11  -5 939.471 147.670   2
  -8 -11  -4 724.317 141.023   3
  -8 -11  -3 285.282 94.7318   3
  -8 -11  -2-8.38827 50.2462   3
  -8 -11  -1 893.392 178.190   3
  -8 -11   0 620.555 163.119   3
  -8 -11   1 251.421 110.647   3
  -8 -11   2 518.811 157.045   3
  -8 -10 -12 321.754 81.1905   2
  -8 -10 -12 79.6364 138.531   6
  -8 -10 -11 706.910 125.939   2
  -8 -10 -11 568.345 210.957   6
  -8 -10 -10 418.886 96.6624   2
  -8 -10 -10 727.213 252.577   6
  -8 -10  -9 302.861 81.5622   2
  -8 -10  -9 254.183 168.939   6
  -8 -10  -8 621.955 113.254   2
  -8 -10  -8 447.574 192.271   6
  -8 -10  -7 300.176 80.9898   2
  -8 -10  -7 409.131 214.374   6
  -8 -10  -6 99.2089 48.3533   3
  -8 -10  -6 14.3393 34.6410   2
  -8 -10  -6-4.40494 106.602   6
  -8 -10  -5 149.062 61.2759   3
  -8 -10  -5 94.9256 51.8503   2
  -8 -10  -4 1119.24 162.773   3
  -8 -10  -3 678.064 135.191   3
  -8 -10  -2 147.872 72.7694   3
  -8 -10  -1 37.2949 49.6979   3
  -8 -10   0 360.831 119.656   3
  -8 -10   1 556.703 153.175   3
  -8 -10   2 860.972 203.426   3
  -8 -10   3 538.017 176.896   3
  -8 -10   4 504.681 169.923   3
  -8  -9 -13 261.494 173.715   6
  -8  -9 -12 430.267 102.050   2
  -8  -9 -12 84.0872 98.6336   6
  -8  -9 -11 765.276 130.878   2
  -8  -9 -11 399.792 188.432   6
  -8  -9 -10 359.037 88.8927   2
  -8  -9 -10 450.348 201.186   6
  -8  -9  -9 880.114 137.389   2
  -8  -9  -9 1267.43 297.473   6
  -8  -9  -8 992.182 143.797   2
  -8  -9  -8 840.257 242.419   6
  -8  -9  -7 136.591 58.1818   2
  -8  -9  -7-40.2129 150.313   6
  -8  -9  -6 1260.58 162.143   2
  -8  -9  -6 1182.14 300.758   6
  -8  -9  -5 482.009 90.8555   3
  -8  -9  -5 595.683 112.005   2
  -8  -9  -4 358.154 84.9077   3
  -8  -9  -4 439.092 97.0988   2
  -8  -9  -3 1783.22 199.226   3
  -8  -9  -2 380.813 92.4273   3
  -8  -9  -1 571.757 129.016   3
  -8  -9   0 699.353 150.323   3
  -8  -9   1 1226.27 210.373   3
  -8  -9   2 1209.86 216.453   3
  -8  -9   3 404.433 127.875   3
  -8  -9   4 548.809 174.783   3
  -8  -9   5 145.482 104.179   3
  -8  -8 -13 240.193 77.9414   2
  -8  -8 -13 335.541 150.518   6
  -8  -8 -12 524.816 112.402   2
  -8  -8 -12 645.639 201.780   6
  -8  -8 -11 183.205 66.6215   2
  -8  -8 -11 388.016 185.026   6
  -8  -8 -10 763.258 128.964   2
  -8  -8 -10 588.119 208.374   6
  -8  -8  -9 1680.96 187.877   2
  -8  -8  -9 1107.41 266.766   6
  -8  -8  -8 664.479 117.154   2
  -8  -8  -8 548.258 177.063   6
  -8  -8  -7 1363.62 166.360   2
  -8  -8  -7 1390.84 303.621   6
  -8  -8  -7 1315.70 134.875   5
  -8  -8  -6 749.990 124.530   2
  -8  -8  -6 763.645 95.3960   5
  -8  -8  -5 166.900 51.4659   3
  -8  -8  -5 94.6334 48.3139   2
  -8  -8  -4 163.648 53.6290   3
  -8  -8  -4 186.736 65.8195   2
  -8  -8  -3 906.648 126.522   3
  -8  -8  -2 228.492 69.2457   3
  -8  -8  -1 689.738 127.244   3
  -8  -8   0 1261.75 189.220   3
  -8  -8   1 1162.22 190.512   3
  -8  -8   2 834.358 174.041   3
  -8  -8   3 1419.13 237.011   3
  -8  -8   4 642.716 162.383   3
  -8  -8   5-69.1796 99.0445   3
  -8  -8   6-4.24391 74.8463   3
  -8  -7 -13 174.066 61.2862   2
  -8  -7 -13 132.387 107.654   6
  -8  -7 -12 183.785 75.4581   2
  -8  -7 -12 329.800 154.689   6
  -8  -7 -11 1081.68 157.855   2
  -8  -7 -11 1033.85 238.545   6
  -8  -7 -10 721.227 204.562   6
  -8  -7 -10 910.400 141.254   2
  -8  -7  -9 493.019 103.321   2
  -8  -7  -9 383.034 159.743   6
  -8  -7  -8 1057.65 145.586   2
  -8  -7  -8 1029.63 244.414   6
  -8  -7  -7 1107.96 148.335   2
  -8  -7  -7 1429.62 280.280   6
  -8  -7  -7 1137.03 123.091   5
  -8  -7  -6 36.2169 20.3044   5
  -8  -7  -6 58.4714 47.8804   2
  -8  -7  -5 857.591 128.428   2
  -8  -7  -5 920.302 93.0684   5
  -8  -7  -4 419.274 70.9499   3
  -8  -7  -4 495.097 97.7016   2
  -8  -7  -3 24.8479 33.9972   3
  -8  -7  -2 1285.10 144.379   3
  -8  -7  -1 592.726 103.945   3
  -8  -7   0 884.102 143.565   3
  -8  -7   1 2081.25 241.766   3
  -8  -7   2 631.700 143.974   3
  -8  -7   3 1589.11 243.417   3
  -8  -7   4 827.787 188.095   3
  -8  -7   5 277.880 118.560   3
  -8  -7   6 26.7702 71.5989   3
  -8  -7   7 328.427 153.825   3
  -8  -6 -13 562.129 119.800   2
  -8  -6 -12 293.584 89.3376   2
  -8  -6 -12 518.811 158.276   6
  -8  -6 -11 190.270 71.0552   2
  -8  -6 -11 128.056 97.6572   6
  -8  -6 -10 454.259 99.7388   2
  -8  -6 -10 510.744 166.942   6
  -8  -6  -9 562.093 105.921   2
  -8  -6  -9 525.104 167.662   6
  -8  -6  -8 2024.69 206.379   2
  -8  -6  -8 1800.58 303.313   6
  -8  -6  -8 2220.60 192.706   5
  -8  -6  -7 1169.92 148.758   2
  -8  -6  -7 998.968 113.708   5
  -8  -6  -7 980.563 226.899   6
  -8  -6  -6 2079.48 201.831   2
  -8  -6  -6 1904.48 152.225   5
  -8  -6  -5 509.956 99.9762   2
  -8  -6  -5 628.285 70.8498   5
  -8  -6  -4 423.520 86.0616   2
  -8  -6  -3 108.225 36.0691   3
  -8  -6  -3 138.278 56.6299   2
  -8  -6  -2 990.070 109.348   3
  -8  -6  -1 557.466 92.7826   3
  -8  -6   0 875.333 127.591   3
  -8  -6   1 1749.87 205.376   3
  -8  -6   2 521.102 123.919   3
  -8  -6   3 142.560 76.5414   3
  -8  -6   4 1295.96 222.751   3
  -8  -6   5 698.190 177.532   3
  -8  -6   6 347.398 135.680   3
  -8  -6   7 302.900 141.616   3
  -8  -6   8-285.783 138.445   3
  -8  -5 -12 331.748 90.5314   2
  -8  -5 -11-18.2340 42.1685   2
  -8  -5 -11 218.990 118.783   6
  -8  -5 -10 854.365 135.656   2
  -8  -5 -10 948.456 200.741   6
  -8  -5  -9 1278.06 233.653   6
  -8  -5  -9 1222.58 159.609   2
  -8  -5  -8 720.075 118.825   2
  -8  -5  -8 462.195 148.347   6
  -8  -5  -7 869.472 130.620   2
  -8  -5  -7 1081.43 120.306   5
  -8  -5  -7 813.013 191.533   6
  -8  -5  -6 120.215 49.3096   2
  -8  -5  -6 113.224 36.5322   5
  -8  -5  -5 476.900 94.5522   2
  -8  -5  -5 322.198 50.0021   5
  -8  -5  -4 274.169 75.6458   2
  -8  -5  -4 262.230 36.5406   5
  -8  -5  -3 1783.95 187.674   2
  -8  -5  -2 573.462 67.2089   3
  -8  -5  -1 492.196 72.3716   3
  -8  -5   0 1262.58 136.919   3
  -8  -5   1 231.602 70.8974   3
  -8  -5   2 275.281 88.8544   3
  -8  -5   3 1104.48 182.618   3
  -8  -5   4 145.366 84.9957   3
  -8  -5   5 980.587 202.843   3
  -8  -5   6 748.417 189.479   3
  -8  -5   7 40.2154 69.9661   3
  -8  -5   8 305.127 145.180   3
  -8  -4 -12 297.424 84.6200   2
  -8  -4 -11 311.143 85.6044   2
  -8  -4 -10 323.820 86.4724   2
  -8  -4 -10 472.226 126.175   6
  -8  -4  -9 518.263 101.246   2
  -8  -4  -9 349.455 118.906   6
  -8  -4  -8 505.407 98.7736   2
  -8  -4  -8 382.746 143.720   6
  -8  -4  -7 1722.76 186.105   2
  -8  -4  -7 1918.07 170.663   5
  -8  -4  -7 1647.13 259.220   6
  -8  -4  -6 2768.20 237.868   2
  -8  -4  -6 2749.93 196.008   5
  -8  -4  -5 954.782 131.928   2
  -8  -4  -5 1114.12 99.6351   5
  -8  -4  -4 1475.79 164.584   2
  -8  -4  -4 1561.73 104.128   5
  -8  -4  -3 708.234 111.390   2
  -8  -4  -2 508.582 96.4720   2
  -8  -4  -1 3292.88 178.030   3
  -8  -4   0 1988.76 151.719   3
  -8  -4   1 1213.15 136.749   3
  -8  -4   2 2485.86 237.303   3
  -8  -4   3 223.653 85.0233   3
  -8  -4   4 418.130 120.825   3
  -8  -4   5 2539.28 307.382   3
  -8  -4   6 284.972 108.314   3
  -8  -4   7 637.505 169.607   3
  -8  -4   8 306.226 111.952   3
  -8  -4   9 117.107 93.3609   3
  -8  -3 -12 312.643 90.1140   2
  -8  -3 -11 523.276 110.804   2
  -8  -3 -10 176.277 63.6372   2
  -8  -3  -9 648.761 138.768   6
  -8  -3  -9 642.975 116.008   2
  -8  -3  -8 1980.12 200.928   2
  -8  -3  -8 1527.03 220.402   6
  -8  -3  -7 1509.01 172.335   2
  -8  -3  -7 1490.05 154.931   5
  -8  -3  -7 1522.87 229.356   6
  -8  -3  -6 1035.79 137.696   2
  -8  -3  -6 1137.90 121.692   5
  -8  -3  -5 993.632 131.495   2
  -8  -3  -5 900.007 95.2223   5
  -8  -3  -4 313.894 74.6437   2
  -8  -3  -4 407.667 54.2073   5
  -8  -3  -3 781.668 119.808   2
  -8  -3  -3 953.844 63.1057   5
  -8  -3  -2 3961.19 385.694   7
  -8  -3  -2 3157.27 256.723   2
  -8  -3   0 1905.22 112.987   3
  -8  -3   1 384.407 63.6887   3
  -8  -3   2 342.327 77.4975   3
  -8  -3   3 840.383 142.092   3
  -8  -3   4 2045.07 244.129   3
  -8  -3   5 1012.76 182.873   3
  -8  -3   6 336.219 121.837   3
  -8  -3   7 554.651 157.118   3
  -8  -3   8 630.789 176.251   3
  -8  -3   9 10.2379 92.7743   3
  -8  -2 -11 380.760 100.929   2
  -8  -2 -10 588.187 118.407   2
  -8  -2  -9 616.158 113.244   2
  -8  -2  -8 180.971 67.1605   2
  -8  -2  -8 73.7213 49.8845   6
  -8  -2  -7 490.676 96.4002   2
  -8  -2  -7 266.025 85.6676   6
  -8  -2  -6 253.869 69.3603   2
  -8  -2  -6 310.511 70.5323   5
  -8  -2  -6 62.1130 45.2250   6
  -8  -2  -5 948.489 125.908   2
  -8  -2  -5 780.060 97.0027   5
  -8  -2  -4 239.999 66.4154   2
  -8  -2  -4 391.252 57.5622   5
  -8  -2  -3 590.197 98.3237   2
  -8  -2  -3 708.530 66.1344   5
  -8  -2  -2 214.657 66.3299   2
  -8  -2  -2 197.887 87.9931   7
  -8  -2  -1 43.5392 36.8728   2
  -8  -2  -1-25.1205 48.0485   7
  -8  -2   0 1480.65 211.600   7
  -8  -2   1 2558.60 147.482   3
  -8  -2   2 2433.30 151.595   1
  -8  -2   2 2203.15 186.415   3
  -8  -2   3 2019.97 144.517   1
  -8  -2   3 1560.75 183.367   3
  -8  -2   4 722.388 87.6946   1
  -8  -2   4 637.406 125.509   3
  -8  -2   5 437.321 73.5423   1
  -8  -2   5 276.721 103.923   3
  -8  -2   6 1919.63 172.666   1
  -8  -2   6 1696.09 244.775   3
  -8  -2   7 326.740 76.3210   1
  -8  -2   7 573.125 155.749   3
  -8  -2   8 369.177 83.5715   1
  -8  -2   8 198.359 97.2579   3
  -8  -2   9 324.794 84.1074   1
  -8  -2   9 321.390 139.072   3
  -8  -2  10 139.922 64.6819   1
  -8  -2  10 39.6615 77.9114   3
  -8  -1 -11 534.764 117.722   2
  -8  -1 -10 530.505 118.486   2
  -8  -1  -9 186.572 69.4149   2
  -8  -1  -8 518.890 104.183   2
  -8  -1  -7 406.601 87.2879   2
  -8  -1  -7 230.587 78.8952   6
  -8  -1  -6 1621.34 168.521   5
  -8  -1  -6 1642.21 88.4859   1
  -8  -1  -6 1346.92 160.989   2
  -8  -1  -5 803.667 120.325   2
  -8  -1  -5 1080.25 122.782   5
  -8  -1  -4 414.570 84.1024   2
  -8  -1  -4 291.511 57.1131   5
  -8  -1  -3 212.076 61.4799   2
  -8  -1  -3 322.055 53.1586   5
  -8  -1  -2 298.596 72.5475   2
  -8  -1  -2 394.005 48.9821   5
  -8  -1  -2 418.851 50.1340   5
  -8  -1  -1 1198.87 143.878   2
  -8  -1  -1 1162.12 68.8712   5
  -8  -1  -1 1157.11 68.0990   5
  -8  -1  -1 1038.94 181.912   7
  -8  -1   0 1652.68 216.781   7
  -8  -1   0 1490.09 159.268   2
  -8  -1   0 1468.65 81.6064   1
  -8  -1   1 2167.99 241.522   7
  -8  -1   1 1880.62 113.932   1
  -8  -1   2 1374.53 102.855   1
  -8  -1   2 1220.12 117.734   3
  -8  -1   2 1493.32 95.0878   3
  -8  -1   3 229.101 43.0272   1
  -8  -1   3 84.1485 44.7982   3
  -8  -1   4 369.604 59.2034   1
  -8  -1   4 386.781 94.0227   3
  -8  -1   5 678.970 88.5538   1
  -8  -1   5 675.483 136.982   3
  -8  -1   6 600.059 87.5971   1
  -8  -1   6 446.754 117.680   3
  -8  -1   7 395.473 77.3585   1
  -8  -1   7 124.284 68.9825   3
  -8  -1   8 318.247 76.7278   1
  -8  -1   8 294.133 120.698   3
  -8  -1   9 379.491 86.0182   1
  -8  -1   9 285.928 125.171   3
  -8  -1  10 160.236 64.0939   1
  -8  -1  10 199.616 119.302   3
  -8   0 -10 151.901 65.3218   2
  -8   0  -9 372.797 88.8724   2
  -8   0  -8 417.008 92.9518   2
  -8   0  -7 222.959 71.4175   2
  -8   0  -6 116.505 49.8774   2
  -8   0  -6 191.261 60.0600   6
  -8   0  -5 494.701 92.2700   5
  -8   0  -5 379.729 40.6222   1
  -8   0  -5 396.482 87.3182   2
  -8   0  -4 676.970 98.5389   5
  -8   0  -4 639.628 47.7165   1
  -8   0  -4 615.610 41.3682   1
  -8   0  -4 623.118 100.242   2
  -8   0  -3-65.8865 31.6339   5
  -8   0  -3 12.4889 7.74962   1
  -8   0  -3 15.8335 6.36687   1
  -8   0  -3 12.1196 26.0496   2
  -8   0  -2 970.298 97.4373   5
  -8   0  -2 862.804 116.391   2
  -8   0  -2 881.372 53.8622   1
  -8   0  -2 914.517 49.5581   1
  -8   0  -1 1474.09 188.632   6
  -8   0  -1 1283.23 69.1439   1
  -8   0  -1 1098.19 92.9068   5
  -8   0  -1 1364.29 208.857   7
  -8   0  -1 1091.02 133.302   2
  -8   0   0 53.8959 47.7220   7
  -8   0   0 209.983 81.5769   6
  -8   0   0 53.1216 38.3897   2
  -8   0   0 133.400 27.4595   5
  -8   0   0 117.596 21.3858   1
  -8   0   1 2351.99 128.043   5
  -8   0   1 2710.08 142.234   1
  -8   0   1 2352.31 208.082   2
  -8   0   1 2898.26 273.675   7
  -8   0   2 2039.72 109.093   5
  -8   0   2 2145.25 130.958   1
  -8   0   2 2697.81 250.037   7
  -8   0   2 1758.12 109.879   3
  -8   0   2 1932.26 134.617   3
  -8   0   3 1099.47 95.7077   1
  -8   0   3 994.568 87.0971   3
  -8   0   3 831.776 110.916   3
  -8   0   3 1096.48 77.7544   5
  -8   0   4 601.892 64.6873   5
  -8   0   4 744.082 83.2185   1
  -8   0   5 38.4007 24.3831   1
  -8   0   6 46.7949 33.7021   1
  -8   0   7 1261.40 135.068   1
  -8   0   8 1307.40 146.737   1
  -8   0   9 188.436 61.8180   1
  -8   0  10 684.521 121.586   1
  -8   1  -9 285.931 81.8002   2
  -8   1  -8 402.611 95.0176   2
  -8   1  -7 206.492 68.5101   2
  -8   1  -6 754.055 116.076   2
  -8   1  -5 400.931 87.8049   2
  -8   1  -5 313.673 60.6341   6
  -8   1  -4 469.648 93.3619   5
  -8   1  -4 455.804 45.5784   1
  -8   1  -4 329.044 66.4950   6
  -8   1  -4 434.837 52.1408   1
  -8   1  -4 534.247 92.6104   2
  -8   1  -3 2102.88 109.124   1
  -8   1  -3 1762.73 178.753   6
  -8   1  -3 1763.14 119.195   1
  -8   1  -3 1685.94 170.505   2
  -8   1  -2 1856.72 102.176   1
  -8   1  -2 1518.14 159.012   2
  -8   1  -2 1498.01 178.077   6
  -8   1  -1 1569.87 130.459   5
  -8   1  -1 1449.70 87.6435   1
  -8   1  -1 1496.38 152.963   2
  -8   1  -1 1180.58 166.407   6
  -8   1   0 1832.02 220.569   6
  -8   1   0 2039.63 143.439   5
  -8   1   0 2088.07 116.895   1
  -8   1   0 1710.15 170.849   2
  -8   1   0 2042.62 249.015   7
  -8   1   1 107.879 25.8756   1
  -8   1   1 113.078 54.7329   7
  -8   1   1 79.2162 25.7336   5
  -8   1   1 85.5598 42.8353   2
  -8   1   2 1413.72 104.108   1
  -8   1   2 1694.81 194.449   7
  -8   1   2 1509.35 110.327   5
  -8   1   2 1237.15 89.6339   3
  -8   1   2 1228.40 141.768   2
  -8   1   3 193.650 38.0664   5
  -8   1   3 236.497 42.0810   3
  -8   1   3 229.002 41.1867   1
  -8   1   3 194.847 61.0130   7
  -8   1   4 61.2204 26.5133   1
  -8   1   4 64.6880 24.2631   3
  -8   1   4 41.4888 19.4535   5
  -8   1   5 439.636 67.1880   1
  -8   1   5 542.732 78.6714   3
  -8   1   5 436.330 64.4043   5
  -8   1   6 802.002 97.3160   1
  -8   1   6 681.927 89.1330   5
  -8   1   7 854.986 109.065   1
  -8   1   7 845.780 106.958   5
  -8   1   8 346.587 76.1187   1
  -8   1   9 418.763 87.9586   1
  -8   1  10 435.004 94.0526   1
  -8   2  -8 153.205 66.0528   2
  -8   2  -7 267.002 72.8219   2
  -8   2  -6 183.261 62.1247   2
  -8   2  -5 613.892 102.730   2
  -8   2  -4 1095.64 135.603   2
  -8   2  -3 1080.19 134.117   2
  -8   2  -3 1422.00 95.3207   1
  -8   2  -2 1221.80 139.782   5
  -8   2  -2 798.730 113.046   2
  -8   2  -2 940.997 136.044   6
  -8   2  -2 1382.35 95.4229   1
  -8   2  -1 2318.16 188.882   5
  -8   2  -1 1819.43 177.518   2
  -8   2  -1 2638.88 143.983   1
  -8   2  -1 2042.60 221.146   6
  -8   2   0 311.435 67.4921   2
  -8   2   0 502.056 75.4095   5
  -8   2   0 413.756 48.2585   1
  -8   2   0 211.126 71.5013   6
  -8   2   1 12.8559 9.96146   1
  -8   2   1 17.2095 43.9322   7
  -8   2   1-5.66994 16.3055   5
  -8   2   1-19.0575 27.0438   2
  -8   2   2 283.429 43.8085   1
  -8   2   2 362.371 95.6520   7
  -8   2   2 212.189 39.3672   3
  -8   2   2 259.502 48.6388   5
  -8   2   2 300.338 66.2507   2
  -8   2   3 494.230 96.8647   7
  -8   2   3 363.197 56.2560   3
  -8   2   3 396.793 61.6288   5
  -8   2   3 325.592 70.9315   2
  -8   2   3 377.387 55.3063   1
  -8   2   4 242.056 50.3717   5
  -8   2   4 173.887 42.0727   3
  -8   2   4 140.929 36.8756   1
  -8   2   5 718.942 91.3892   5
  -8   2   5 821.698 94.6458   1
  -8   2   6 369.953 68.1475   5
  -8   2   6 452.793 73.2169   1
  -8   2   7 24.2221 31.1852   5
  -8   2   7 60.1990 34.3798   1
  -8   2   8 538.537 91.7086   5
  -8   2   8 386.998 79.5323   1
  -8   2   9 613.793 108.386   5
  -8   2   9 667.911 106.616   1
  -8   2  10 597.504 105.491   1
  -8   3  -7 105.021 53.4831   2
  -8   3  -6 304.595 76.5270   2
  -8   3  -5 1074.36 138.494   2
  -8   3  -4 566.146 97.4310   2
  -8   3  -3 494.352 60.4169   1
  -8   3  -3 402.984 80.1608   2
  -8   3  -2 461.075 92.3547   5
  -8   3  -2 571.583 59.7098   1
  -8   3  -2 495.550 86.8907   2
  -8   3  -1 466.816 87.0006   5
  -8   3  -1 723.019 81.1192   1
  -8   3  -1 389.763 75.2809   2
  -8   3   0 677.269 129.270   6
  -8   3   0 503.996 84.6894   2
  -8   3   0 677.478 99.5801   5
  -8   3   0 821.355 77.7180   1
  -8   3   1 686.555 95.8887   5
  -8   3   1 571.727 64.5572   1
  -8   3   1 433.086 77.3949   2
  -8   3   2 181.473 37.2431   1
  -8   3   2 127.532 63.9002   7
  -8   3   2 121.992 41.6040   5
  -8   3   2 95.8663 43.1308   2
  -8   3   3 694.825 94.8540   5
  -8   3   3 606.722 118.754   7
  -8   3   3 695.280 100.610   2
  -8   3   3 799.271 83.4653   1
  -8   3   4 721.459 105.166   2
  -8   3   4 780.956 88.1612   1
  -8   3   4 812.757 102.418   5
  -8   3   5 809.915 95.2452   1
  -8   3   5 818.545 106.298   5
  -8   3   6 356.737 66.3228   1
  -8   3   6 348.072 70.7935   5
  -8   3   7 336.386 68.4839   1
  -8   3   7 336.247 71.5680   5
  -8   3   8 481.072 88.1068   1
  -8   3   8 438.744 84.7432   5
  -8   3   9 177.621 53.2182   1
  -8   3   9 136.318 56.2495   5
  -8   3  10 145.239 54.9176   1
  -8   4  -6 188.744 64.2339   2
  -8   4  -5 668.209 112.607   2
  -8   4  -4 81.8357 35.0720   2
  -8   4  -3 661.757 79.5430   1
  -8   4  -3 513.841 90.5839   2
  -8   4  -2 548.368 90.6142   2
  -8   4  -2 811.443 81.0540   1
  -8   4  -2 919.170 140.048   5
  -8   4  -1 381.043 74.1062   2
  -8   4  -1 651.074 113.153   5
  -8   4  -1 561.536 67.6226   1
  -8   4   0 1055.14 126.656   2
  -8   4   0 1223.61 150.252   5
  -8   4   1 494.467 80.4053   2
  -8   4   1 559.263 70.4834   1
  -8   4   1 465.808 88.4247   5
  -8   4   2 355.638 68.7290   2
  -8   4   2 450.803 63.4903   1
  -8   4   2 457.547 85.6628   5
  -8   4   3 430.601 75.4330   2
  -8   4   3 331.540 74.5270   5
  -8   4   3 357.904 57.9349   1
  -8   4   4 978.198 124.201   5
  -8   4   4 959.051 101.143   1
  -8   4   4 955.618 116.472   2
  -8   4   5 57.0858 24.4313   5
  -8   4   5 83.9783 32.6332   1
  -8   4   5 31.0577 25.6180   2
  -8   4   6 580.683 97.0925   5
  -8   4   6 388.845 71.1803   1
  -8   4   7 327.801 76.1261   5
  -8   4   7 204.465 56.7019   1
  -8   4   8 8.66944 26.8263   5
  -8   4   8 105.634 47.1416   1
  -8   4   9 559.391 106.790   5
  -8   4   9 435.045 87.5583   1
  -8   4  10 152.820 58.3026   1
  -8   5  -5 64.1842 46.3897   2
  -8   5  -4 1361.31 157.364   2
  -8   5  -3 345.620 60.5006   1
  -8   5  -3 250.982 65.5211   2
  -8   5  -2 93.9617 35.5610   2
  -8   5  -2 172.205 41.9959   1
  -8   5  -2 184.682 72.0440   5
  -8   5  -1 305.725 64.3107   2
  -8   5  -1 528.999 68.2853   1
  -8   5  -1 593.244 117.769   5
  -8   5   0 101.372 37.5321   2
  -8   5   0 195.249 49.9911   1
  -8   5   0 190.899 67.7533   5
  -8   5   1 370.358 71.7938   2
  -8   5   1 557.720 107.930   5
  -8   5   1 702.169 91.0204   1
  -8   5   2 757.741 98.2996   2
  -8   5   2 932.943 100.086   1
  -8   5   2 1003.23 139.753   5
  -8   5   3 712.667 95.1336   2
  -8   5   3 951.604 102.686   1
  -8   5   3 983.181 134.763   5
  -8   5   4 286.747 59.2958   2
  -8   5   4 175.967 43.8326   1
  -8   5   4 263.718 71.3916   5
  -8   5   5 302.811 61.6402   2
  -8   5   5 487.428 96.1695   5
  -8   5   5 449.842 72.7037   1
  -8   5   6 443.484 78.7712   2
  -8   5   6 524.640 84.3475   1
  -8   5   6 343.346 80.5929   5
  -8   5   7 206.552 54.9504   1
  -8   5   7 181.541 66.6900   5
  -8   5   8 714.881 108.228   1
  -8   5   8 676.093 118.840   5
  -8   5   9 355.377 84.8440   1
  -8   5   9 547.111 112.161   5
  -8   6  -3 155.137 56.6184   2
  -8   6  -3 141.187 39.4518   1
  -8   6  -3 45.5097 50.5601   5
  -8   6  -2 200.063 56.1997   2
  -8   6  -2 287.604 57.6988   1
  -8   6  -2 296.654 88.3246   5
  -8   6  -1 487.670 83.0698   2
  -8   6  -1 539.449 75.3996   1
  -8   6  -1 579.769 121.906   5
  -8   6   0 494.726 80.1296   2
  -8   6   0 578.406 80.4009   1
  -8   6   0 583.148 119.253   5
  -8   6   1 527.275 81.3022   2
  -8   6   1 789.666 137.750   5
  -8   6   2 225.747 51.1419   2
  -8   6   2 296.312 62.5456   1
  -8   6   2 294.024 82.5510   5
  -8   6   3 70.2899 32.5207   1
  -8   6   3 153.745 72.7802   5
  -8   6   4 188.416 50.8488   1
  -8   6   4 334.153 86.5190   5
  -8   6   5 588.011 88.3288   1
  -8   6   5 595.271 113.934   5
  -8   6   6 198.299 54.5344   1
  -8   6   6 187.711 70.7565   5
  -8   6   7 510.216 89.1793   1
  -8   6   7 659.969 121.973   5
  -8   6   8 84.4649 39.5657   1
  -8   6   8 163.598 69.8666   5
  -8   7  -1 565.585 83.4353   1
  -8   7  -1 604.287 140.367   5
  -8   7   0 379.111 68.1723   1
  -8   7   0 341.698 102.665   5
  -8   7   1 906.838 132.456   1
  -8   7   1 611.223 130.046   5
  -8   7   2 218.488 61.0244   1
  -8   7   2 117.824 58.4188   5
  -8   7   3 809.982 108.348   1
  -8   7   3 734.830 137.058   5
  -8   7   4 398.882 75.5704   1
  -8   7   4 260.357 82.6348   5
  -8   7   5 113.657 50.4998   1
  -8   7   5 245.323 82.5346   5
  -8   7   6 85.3854 40.2144   1
  -8   7   6 65.3896 58.0854   5
  -8   7   7 230.153 67.4959   1
  -8   7   7 272.187 86.8754   5
  -7 -14  -8 808.950 291.196   6
  -7 -14  -8 1146.33 198.368   3
  -7 -14  -7 465.627 223.066   6
  -7 -14  -7 586.500 147.189   3
  -7 -14  -6 514.375 231.482   6
  -7 -14  -6 665.732 160.017   3
  -7 -14  -5 638.246 255.081   6
  -7 -14  -5 1090.00 207.537   3
  -7 -14  -4 155.732 138.775   6
  -7 -14  -4 211.677 103.068   3
  -7 -13 -10 336.246 201.072   6
  -7 -13  -9 550.774 241.933   6
  -7 -13  -8 24.4313 134.156   6
  -7 -13  -8 110.619 73.8504   3
  -7 -13  -8 249.073 69.3591   2
  -7 -13  -7 612.462 138.293   3
  -7 -13  -7 716.342 115.528   2
  -7 -13  -7 621.858 251.798   6
  -7 -13  -6 494.982 125.581   3
  -7 -13  -6 205.754 165.401   6
  -7 -13  -6 476.271 101.476   2
  -7 -13  -5 518.433 227.262   6
  -7 -13  -5 285.827 105.066   3
  -7 -13  -5 314.012 83.3396   2
  -7 -13  -4 71.8229 100.022   6
  -7 -13  -4 246.838 102.117   3
  -7 -13  -3 859.712 284.684   6
  -7 -13  -3 1014.82 204.238   3
  -7 -13  -2-2.60509 155.133   6
  -7 -13  -2 375.445 131.479   3
  -7 -13  -1 214.957 114.960   3
  -7 -13   0 419.386 146.834   3
  -7 -12 -12 559.561 239.795   6
  -7 -12 -11 550.948 101.293   2
  -7 -12 -11 95.7979 150.482   6
  -7 -12 -10 220.738 69.3921   2
  -7 -12 -10 276.732 186.671   6
  -7 -12  -9 333.520 80.5527   2
  -7 -12  -9 72.2515 163.640   6
  -7 -12  -8 50.3031 39.8000   2
  -7 -12  -8 67.5463 146.515   6
  -7 -12  -7 634.946 132.493   3
  -7 -12  -7 554.391 104.389   2
  -7 -12  -7 599.932 226.582   6
  -7 -12  -6 788.184 148.966   3
  -7 -12  -6 658.873 116.755   2
  -7 -12  -6 571.235 241.274   6
  -7 -12  -5 745.538 149.941   3
  -7 -12  -5 621.499 245.287   6
  -7 -12  -5 673.113 118.343   2
  -7 -12  -4 1067.81 293.223   6
  -7 -12  -4 689.221 157.742   3
  -7 -12  -3 133.674 83.3811   3
  -7 -12  -2 710.790 168.759   3
  -7 -12  -1 540.555 147.240   3
  -7 -12   0 1351.57 252.318   3
  -7 -12   1 184.333 106.709   3
  -7 -12   2 198.279 116.720   3
  -7 -11 -12 223.496 71.8369   2
  -7 -11 -12-146.417 166.926   6
  -7 -11 -11 82.2279 41.5622   2
  -7 -11 -11 49.7923 120.169   6
  -7 -11 -10 89.3085 43.1815   2
  -7 -11 -10 97.4133 131.824   6
  -7 -11  -9 772.945 120.566   2
  -7 -11  -9 1073.75 300.302   6
  -7 -11  -8 1475.56 168.332   2
  -7 -11  -8 1293.80 324.864   6
  -7 -11  -7 624.151 123.365   3
  -7 -11  -7 590.039 106.737   2
  -7 -11  -7 377.588 188.784   6
  -7 -11  -6 272.546 88.8688   3
  -7 -11  -6 215.361 66.9046   2
  -7 -11  -6 169.020 127.005   6
  -7 -11  -5 219.116 78.1302   3
  -7 -11  -5 390.775 186.338   6
  -7 -11  -5 118.782 51.6953   2
  -7 -11  -4 729.623 147.830   3
  -7 -11  -3 1157.85 189.553   3
  -7 -11  -2 596.056 141.931   3
  -7 -11  -1 521.842 140.495   3
  -7 -11   0 247.237 108.069   3
  -7 -11   1 450.175 152.884   3
  -7 -11   2 1019.56 231.210   3
  -7 -11   3 484.312 163.781   3
  -7 -10 -13 127.082 56.6870   2
  -7 -10 -13-50.5996 123.392   6
  -7 -10 -12 458.045 98.9814   2
  -7 -10 -12 283.760 152.912   6
  -7 -10 -11 371.607 88.7976   2
  -7 -10 -11 228.073 170.658   6
  -7 -10 -10 443.708 93.9080   2
  -7 -10 -10 558.785 216.660   6
  -7 -10  -9 1324.91 158.894   2
  -7 -10  -9 1077.09 273.456   6
  -7 -10  -8 196.291 64.0967   2
  -7 -10  -8 226.639 165.612   6
  -7 -10  -7 64.5504 44.1926   2
  -7 -10  -7-80.1473 121.818   6
  -7 -10  -6 350.205 88.1652   3
  -7 -10  -6 483.950 94.0049   2
  -7 -10  -6 446.428 207.383   6
  -7 -10  -5 269.968 80.4976   3
  -7 -10  -5 393.686 84.3847   2
  -7 -10  -5 476.212 205.616   6
  -7 -10  -4 1635.05 200.719   3
  -7 -10  -3 367.331 99.4273   3
  -7 -10  -2 850.750 158.616   3
  -7 -10  -1 0.49190 59.1587   3
  -7 -10   0 962.523 187.598   3
  -7 -10   1 1973.35 291.481   3
  -7 -10   2 741.432 176.605   3
  -7 -10   3 580.406 169.339   3
  -7 -10   4 349.502 147.036   3
  -7 -10   5 151.485 121.343   3
  -7  -9 -13 439.123 178.443   6
  -7  -9 -13 687.243 125.366   2
  -7  -9 -12 180.663 117.366   6
  -7  -9 -12 196.498 70.6113   2
  -7  -9 -11 294.473 156.932   6
  -7  -9 -11 214.859 63.6413   2
  -7  -9 -10 450.759 188.960   6
  -7  -9 -10 671.497 115.180   2
  -7  -9  -9 422.208 178.907   6
  -7  -9  -9 218.955 65.3429   2
  -7  -9  -8 534.300 98.2132   2
  -7  -9  -8 436.211 174.885   6
  -7  -9  -7 1675.38 179.781   2
  -7  -9  -7 1860.42 340.016   6
  -7  -9  -6 521.219 97.6098   3
  -7  -9  -6 381.896 75.2183   5
  -7  -9  -6 616.786 105.461   2
  -7  -9  -6 646.882 212.503   6
  -7  -9  -5 156.609 61.8670   3
  -7  -9  -5 273.319 72.1544   2
  -7  -9  -4 53.6564 48.2486   3
  -7  -9  -3 625.248 117.351   3
  -7  -9  -2 1403.99 191.697   3
  -7  -9  -1 1240.81 189.470   3
  -7  -9   0 290.405 104.481   3
  -7  -9   1 660.367 151.955   3
  -7  -9   2 653.185 165.572   3
  -7  -9   3 344.026 129.931   3
  -7  -9   4 563.692 176.355   3
  -7  -9   5 445.980 173.708   3
  -7  -9   6 161.722 126.848   3
  -7  -8 -13 93.8266 107.741   6
  -7  -8 -13 63.4569 49.1869   2
  -7  -8 -12 220.194 130.695   6
  -7  -8 -12 335.855 87.6825   2
  -7  -8 -11 786.656 221.198   6
  -7  -8 -11 672.019 119.416   2
  -7  -8 -10 694.870 211.913   6
  -7  -8 -10 834.316 125.475   2
  -7  -8  -9 296.806 149.444   6
  -7  -8  -9 343.339 82.6675   2
  -7  -8  -8 4151.68 500.387   6
  -7  -8  -8 4161.32 304.075   2
  -7  -8  -7 141.283 47.5857   5
  -7  -8  -7 133.435 52.9494   2
  -7  -8  -7 41.2233 101.553   6
  -7  -8  -6-4.76461 20.5662   5
  -7  -8  -6 48.7993 38.1437   2
  -7  -8  -5 397.914 79.2451   3
  -7  -8  -5 342.323 82.2336   2
  -7  -8  -5 308.990 59.9261   5
  -7  -8  -4 897.027 122.830   3
  -7  -8  -4 751.934 117.357   2
  -7  -8  -3 4138.40 306.682   3
  -7  -8  -2 1621.72 188.637   3
  -7  -8  -1 3269.92 294.913   3
  -7  -8   0 183.007 69.9569   3
  -7  -8   1 717.101 155.100   3
  -7  -8   2 690.362 160.934   3
  -7  -8   3 630.828 162.839   3
  -7  -8   4 700.767 185.495   3
  -7  -8   5 247.469 140.037   3
  -7  -8   6-2.53586 71.7837   3
  -7  -8   7 87.5577 92.8809   3
  -7  -7 -13 216.742 115.815   6
  -7  -7 -13 503.881 110.599   2
  -7  -7 -12 877.817 220.026   6
  -7  -7 -12 540.941 111.360   2
  -7  -7 -11 515.001 177.956   6
  -7  -7 -11 490.822 100.162   2
  -7  -7 -10 395.581 149.353   6
  -7  -7 -10 690.247 116.129   2
  -7  -7  -9 1501.24 284.008   6
  -7  -7  -9 1397.42 163.088   2
  -7  -7  -8 410.338 89.6558   2
  -7  -7  -8 62.8068 75.7012   6
  -7  -7  -7 265.471 59.7399   5
  -7  -7  -7 327.079 74.7988   2
  -7  -7  -7 407.022 160.823   6
  -7  -7  -6 1468.79 163.777   2
  -7  -7  -6 1503.38 278.429   6
  -7  -7  -6 1446.57 134.173   5
  -7  -7  -5 924.019 110.597   3
  -7  -7  -5 1116.47 140.187   2
  -7  -7  -5 1060.17 104.576   5
  -7  -7  -4 1192.42 125.225   3
  -7  -7  -4 1008.77 132.899   2
  -7  -7  -3 1607.28 158.339   3
  -7  -7  -2 4034.55 291.910   3
  -7  -7  -1 836.212 129.819   3
  -7  -7   0 1082.04 161.605   3
  -7  -7   1 1502.25 209.348   3
  -7  -7   2 1220.56 200.806   3
  -7  -7   3 439.896 133.939   3
  -7  -7   4 49.0858 86.5200   3
  -7  -7   5 234.159 106.895   3
  -7  -7   6 65.1335 81.2939   3
  -7  -7   7 128.224 108.834   3
  -7  -7   8 2.81826 63.6301   3
  -7  -6 -13 1279.52 180.043   2
  -7  -6 -13 1793.41 280.571   6
  -7  -6 -12 610.338 163.236   6
  -7  -6 -12 992.700 149.376   2
  -7  -6 -11 543.618 157.213   6
  -7  -6 -11 224.491 68.7089   2
  -7  -6 -10 84.3727 97.0243   6
  -7  -6 -10 166.450 62.6551   2
  -7  -6  -9 569.424 166.209   6
  -7  -6  -9 412.980 86.8725   2
  -7  -6  -8 139.970 106.781   6
  -7  -6  -8 279.487 65.5571   5
  -7  -6  -8 266.377 70.9330   2
  -7  -6  -7 3437.03 239.868   5
  -7  -6  -7 3447.05 405.680   6
  -7  -6  -7 3646.74 268.755   2
  -7  -6  -6 953.498 130.575   2
  -7  -6  -6 1115.60 236.807   6
  -7  -6  -6 1202.88 115.661   5
  -7  -6  -5 45.0822 23.9675   5
  -7  -6  -5 38.8928 33.4205   2
  -7  -6  -4 757.986 86.5583   3
  -7  -6  -4 855.536 120.299   2
  -7  -6  -4 740.815 75.8098   5
  -7  -6  -3 3047.96 207.412   3
  -7  -6  -2 1213.88 128.910   3
  -7  -6  -1 3704.13 272.262   3
  -7  -6   0 2389.93 226.122   3
  -7  -6   1 775.014 141.784   3
  -7  -6   2 1527.55 210.971   3
  -7  -6   3 144.360 80.7890   3
  -7  -6   4 399.304 137.944   3
  -7  -6   5 599.993 169.845   3
  -7  -6   6 357.727 138.398   3
  -7  -6   7 70.2521 72.4411   3
  -7  -6   8 464.964 160.670   3
  -7  -5 -13 699.627 130.011   2
  -7  -5 -12 999.826 194.446   6
  -7  -5 -12 1343.48 176.660   2
  -7  -5 -11 505.613 104.182   2
  -7  -5 -11 715.664 171.492   6
  -7  -5 -10 51.4429 42.1363   2
  -7  -5 -10-12.4612 94.3071   6
  -7  -5  -9 421.105 90.5954   2
  -7  -5  -9 386.485 135.758   6
  -7  -5  -9 541.133 53.1174   1
  -7  -5  -8 808.599 117.565   2
  -7  -5  -8 554.124 168.726   6
  -7  -5  -8 833.172 114.936   5
  -7  -5  -7 1162.60 140.679   2
  -7  -5  -7 834.333 199.251   6
  -7  -5  -7 1260.36 131.365   5
  -7  -5  -6 392.484 64.9610   5
  -7  -5  -6 450.580 84.7853   2
  -7  -5  -6 485.397 164.461   6
  -7  -5  -5 241.153 64.2428   2
  -7  -5  -5 258.552 47.4951   5
  -7  -5  -4 148.203 55.4140   2
  -7  -5  -4 223.177 38.3200   5
  -7  -5  -3 191.193 56.8701   2
  -7  -5  -3 162.569 38.5661   3
  -7  -5  -2 3849.46 228.544   3
  -7  -5  -1 3408.96 230.051   3
  -7  -5   0 454.542 86.9500   3
  -7  -5   1 3140.98 268.818   3
  -7  -5   2 1285.50 181.681   3
  -7  -5   3 518.108 126.353   3
  -7  -5   4 156.735 90.1432   3
  -7  -5   5 326.903 119.222   3
  -7  -5   6 718.683 178.468   3
  -7  -5   7 165.646 97.6002   3
  -7  -5   8 785.598 209.834   3
  -7  -5   9 227.965 114.559   3
  -7  -4 -13 288.555 85.8746   2
  -7  -4 -12 451.648 100.022   2
  -7  -4 -12 496.759 126.904   6
  -7  -4 -11 271.582 83.2210   2
  -7  -4 -11 153.647 79.7458   6
  -7  -4 -10 38.7905 38.6046   2
  -7  -4 -10-49.2212 77.5878   6
  -7  -4  -9 447.932 94.3521   2
  -7  -4  -9 585.557 67.6562   1
  -7  -4  -9 317.556 121.147   6
  -7  -4  -8 1156.54 144.726   2
  -7  -4  -8 933.152 183.960   6
  -7  -4  -8 1207.77 77.8700   1
  -7  -4  -7 1066.93 136.688   2
  -7  -4  -7 1116.68 68.0851   1
  -7  -4  -7 700.573 168.163   6
  -7  -4  -7 1270.06 133.392   5
  -7  -4  -6 1014.44 129.485   2
  -7  -4  -6 1062.88 111.939   5
  -7  -4  -6 865.644 183.119   6
  -7  -4  -5 354.104 57.0857   5
  -7  -4  -5 271.845 66.1735   2
  -7  -4  -4 41.7960 18.1869   5
  -7  -4  -4 50.4122 36.8198   2
  -7  -4  -3 511.111 90.4004   2
  -7  -4  -3 507.554 45.9056   5
  -7  -4  -3 846.461 173.040   7
  -7  -4  -2 4064.49 204.618   3
  -7  -4  -1 703.913 75.7253   3
  -7  -4   0 2498.27 188.708   3
  -7  -4   1 371.553 79.5846   3
  -7  -4   2 575.243 114.858   3
  -7  -4   3 841.884 148.289   3
  -7  -4   4 367.180 114.210   3
  -7  -4   5 177.272 85.5875   3
  -7  -4   6 755.040 176.690   3
  -7  -4   7 1748.13 278.637   3
  -7  -4   8 26.0048 85.4875   3
  -7  -4   9 463.084 165.007   3
  -7  -4  10 194.172 125.736   3
  -7  -3 -13 213.706 75.7993   2
  -7  -3 -12 52.5905 39.5400   2
  -7  -3 -11 821.034 131.901   2
  -7  -3 -11 633.708 128.226   6
  -7  -3 -10 1611.75 210.041   6
  -7  -3 -10 1816.16 196.583   2
  -7  -3  -9 1442.01 203.475   6
  -7  -3  -9 1420.94 165.689   2
  -7  -3  -8 830.606 68.9229   1
  -7  -3  -8 711.734 114.185   2
  -7  -3  -8 915.111 166.334   6
  -7  -3  -7 538.307 139.621   6
  -7  -3  -7 780.693 111.810   5
  -7  -3  -7 649.176 108.075   2
  -7  -3  -6 2331.65 184.675   5
  -7  -3  -6 2488.74 107.076   1
  -7  -3  -6 1893.48 190.004   2
  -7  -3  -6 2019.33 264.717   6
  -7  -3  -5 2021.43 150.881   5
  -7  -3  -5 1779.48 173.219   2
  -7  -3  -4 2024.26 135.688   5
  -7  -3  -4 1867.47 176.720   2
  -7  -3  -3 1466.76 93.3346   5
  -7  -3  -3 1465.45 155.958   2
  -7  -3  -3 1634.35 237.355   7
  -7  -3  -2 859.814 172.385   7
  -7  -3  -2 538.047 92.1432   2
  -7  -3  -1 1535.73 87.5271   3
  -7  -3   0 2883.72 174.102   3
  -7  -3   1 819.732 105.114   3
  -7  -3   2 1952.67 197.032   3
  -7  -3   3 1474.73 189.236   3
  -7  -3   4 503.785 124.201   3
  -7  -3   4 604.718 83.5365   1
  -7  -3   5 632.972 144.998   3
  -7  -3   5 826.423 102.949   1
  -7  -3   6 2553.66 312.467   3
  -7  -3   6 2331.12 197.227   1
  -7  -3   7 926.544 123.306   1
  -7  -3   7 660.950 168.426   3
  -7  -3   8 6.88624 63.6407   3
  -7  -3   9 24.5229 64.4823   3
  -7  -3  10 83.1298 95.5057   3
  -7  -2 -12 312.756 84.8895   2
  -7  -2 -11 692.771 128.615   2
  -7  -2 -10 1087.03 151.038   2
  -7  -2  -9 135.492 56.8839   6
  -7  -2  -9 94.0523 54.7793   2
  -7  -2  -8 515.742 114.418   6
  -7  -2  -8 548.094 99.6502   2
  -7  -2  -8 565.090 58.2765   1
  -7  -2  -7 2393.65 210.953   5
  -7  -2  -7 2247.80 206.692   2
  -7  -2  -7 2526.10 132.270   1
  -7  -2  -7 1954.33 228.470   6
  -7  -2  -6 688.451 138.811   6
  -7  -2  -6 1023.90 121.216   5
  -7  -2  -6 987.488 60.4252   1
  -7  -2  -6 926.115 124.064   2
  -7  -2  -5 1286.69 145.004   2
  -7  -2  -5 1446.84 132.427   5
  -7  -2  -4 779.822 108.756   2
  -7  -2  -4 771.826 84.7463   5
  -7  -2  -3 341.485 70.6042   2
  -7  -2  -3 409.496 50.1095   5
  -7  -2  -3 229.808 101.618   7
  -7  -2  -2 1164.52 134.144   2
  -7  -2  -2 1200.84 72.7316   5
  -7  -2  -2 1406.35 202.206   7
  -7  -2  -1 2476.89 208.327   2
  -7  -2  -1 3392.81 309.871   7
  -7  -2   0 229.334 84.1611   7
  -7  -2   1 1121.27 82.5990   1
  -7  -2   1 1043.98 103.999   3
  -7  -2   2 894.363 81.6043   1
  -7  -2   2 869.991 116.117   3
  -7  -2   3 832.250 85.5327   1
  -7  -2   3 721.308 123.956   3
  -7  -2   4 621.582 79.7561   1
  -7  -2   4 588.582 124.534   3
  -7  -2   5 3358.40 222.980   1
  -7  -2   5 2819.57 301.316   3
  -7  -2   6 379.404 74.4522   1
  -7  -2   6 260.337 98.0726   3
  -7  -2   7 1029.65 127.300   1
  -7  -2   7 660.645 161.865   3
  -7  -2   8 460.001 89.2192   1
  -7  -2   8 549.290 163.695   3
  -7  -2   9 184.369 63.9000   1
  -7  -2   9-58.9832 83.1475   3
  -7  -2  10 217.337 67.1376   1
  -7  -2  10 189.002 136.880   3
  -7  -2  11 276.691 83.5920   1
  -7  -2  11 73.6368 87.6551   3
  -7  -1 -12 463.559 111.643   2
  -7  -1 -11 359.564 96.6696   2
  -7  -1 -10 280.325 85.1561   2
  -7  -1  -9 911.494 134.273   2
  -7  -1  -8 1114.99 132.743   6
  -7  -1  -8 1487.33 165.245   2
  -7  -1  -7 489.995 53.8539   1
  -7  -1  -7 468.360 90.6169   2
  -7  -1  -7 362.395 80.0232   6
  -7  -1  -6 134.297 49.7149   2
  -7  -1  -6 182.280 28.9760   1
  -7  -1  -6 132.300 62.8664   6
  -7  -1  -6 170.707 55.4145   5
  -7  -1  -5 807.072 113.823   2
  -7  -1  -5 959.904 60.4342   1
  -7  -1  -5 924.093 112.389   5
  -7  -1  -4 282.890 66.6284   2
  -7  -1  -4 416.230 25.3811   1
  -7  -1  -4 373.644 22.7791   1
  -7  -1  -4 420.917 68.1991   5
  -7  -1  -3 1478.75 119.104   5
  -7  -1  -3 1203.90 136.658   2
  -7  -1  -3 1755.27 241.783   7
  -7  -1  -2 2726.14 154.902   5
  -7  -1  -2 2562.41 280.443   7
  -7  -1  -2 2341.67 198.658   2
  -7  -1  -1 34.9518 13.8249   5
  -7  -1  -1 67.5424 17.1518   5
  -7  -1  -1 10.7907 25.8364   2
  -7  -1  -1 17.1074 54.0208   7
  -7  -1   0 2484.18 250.680   7
  -7  -1   0 2158.40 251.950   4
  -7  -1   0 2348.90 115.539   1
  -7  -1   1 469.210 47.7564   1
  -7  -1   1 445.947 49.3818   3
  -7  -1   1 537.723 39.9798   3
  -7  -1   1 572.842 113.173   7
  -7  -1   2 4164.89 269.740   3
  -7  -1   2 4559.92 225.411   1
  -7  -1   3 2642.02 231.066   3
  -7  -1   3 3130.35 180.635   1
  -7  -1   4 1291.47 171.832   3
  -7  -1   4 1423.42 119.307   1
  -7  -1   5-17.6313 25.3298   1
  -7  -1   6 191.204 47.8343   1
  -7  -1   7 888.390 112.211   1
  -7  -1   8 356.597 77.2028   1
  -7  -1   9 306.502 77.4621   1
  -7  -1  10 316.073 86.1228   1
  -7  -1  11 57.3784 46.2225   1
  -7  -1  11 170.202 114.512   3
  -7   0 -11 414.656 101.826   2
  -7   0 -10 231.889 78.3430   2
  -7   0  -9 389.439 90.1277   2
  -7   0  -8 55.3069 45.0566   2
  -7   0  -7 330.345 50.4844   1
  -7   0  -7 265.696 43.2528   6
  -7   0  -7 266.562 72.0299   2
  -7   0  -6 748.387 71.2158   1
  -7   0  -6 601.308 100.626   2
  -7   0  -6 638.244 91.9314   6
  -7   0  -5 213.185 60.5522   2
  -7   0  -5 397.466 81.7824   5
  -7   0  -5 237.102 72.5908   6
  -7   0  -5 335.455 42.1588   1
  -7   0  -4 1911.30 177.044   2
  -7   0  -4 2106.55 117.637   1
  -7   0  -4 2141.25 181.077   5
  -7   0  -3 779.758 56.2956   1
  -7   0  -3 661.790 98.4744   2
  -7   0  -3 796.219 96.5674   5
  -7   0  -3 729.813 45.7555   1
  -7   0  -2 280.145 25.1165   1
  -7   0  -2 296.389 91.6126   7
  -7   0  -2 294.416 65.5233   2
  -7   0  -1 1237.58 96.4693   5
  -7   0  -1 1217.84 66.9317   1
  -7   0  -1 950.005 166.855   7
  -7   0  -1 1083.07 124.912   2
  -7   0   0 1602.51 199.845   7
  -7   0   0 1806.23 96.0862   1
  -7   0   0 1650.90 106.325   5
  -7   0   0 2028.56 239.839   4
  -7   0   0 1613.45 154.783   2
  -7   0   1 4449.90 356.152   6
  -7   0   1 3648.15 179.098   5
  -7   0   1 3560.57 294.279   7
  -7   0   1 3770.39 344.745   4
  -7   0   1 3659.79 181.179   1
  -7   0   2 1092.65 76.4554   5
  -7   0   2 1042.08 83.4050   1
  -7   0   2 1416.78 160.858   7
  -7   0   2 1101.16 81.0030   3
  -7   0   3 583.216 64.9222   1
  -7   0   3 569.858 57.5471   5
  -7   0   4 359.998 55.7193   1
  -7   0   4 327.488 47.5254   5
  -7   0   5 678.932 80.8217   5
  -7   0   5 724.560 86.2147   1
  -7   0   6 3096.59 211.634   1
  -7   0   7 644.663 92.6948   1
  -7   0   8 817.033 111.138   1
  -7   0   9 201.970 58.9506   1
  -7   0  10 403.489 87.7199   1
  -7   0  11 181.774 65.0050   1
  -7   1 -10 257.075 80.4099   2
  -7   1  -9 122.325 54.2538   2
  -7   1  -8 353.133 84.7916   2
  -7   1  -7 441.268 89.8389   2
  -7   1  -6 533.009 95.0223   2
  -7   1  -6 559.799 70.4136   1
  -7   1  -5 509.447 64.0531   6
  -7   1  -5 540.682 57.7365   6
  -7   1  -5 660.446 71.8554   1
  -7   1  -5 585.088 95.7447   2
  -7   1  -4 997.405 102.565   6
  -7   1  -4 879.398 112.971   2
  -7   1  -4 955.868 84.9196   1
  -7   1  -3 728.114 99.8949   6
  -7   1  -3 649.326 96.3499   2
  -7   1  -3 879.343 76.3339   1
  -7   1  -2 1079.25 69.3416   1
  -7   1  -2 1021.45 118.405   2
  -7   1  -2 997.791 129.517   6
  -7   1  -1 2823.84 249.224   6
  -7   1  -1 3200.75 152.621   1
  -7   1  -1 3012.64 196.672   5
  -7   1  -1 2781.74 298.048   7
  -7   1  -1 2455.98 202.898   2
  -7   1   0 178.848 51.1913   2
  -7   1   0 219.908 66.2749   6
  -7   1   0 201.948 72.4788   7
  -7   1   0 242.159 30.5154   1
  -7   1   0 120.956 29.3470   5
  -7   1   0 160.597 76.7075   4
  -7   1   1 100.313 39.8417   2
  -7   1   1 132.386 55.9544   7
  -7   1   1 213.675 78.2235   6
  -7   1   1 148.560 27.3629   1
  -7   1   1 140.741 32.2076   5
  -7   1   1 192.108 80.6629   4
  -7   1   2 414.576 53.1229   5
  -7   1   2 429.389 51.4743   3
  -7   1   2 631.433 138.911   4
  -7   1   2 400.678 48.9214   1
  -7   1   2 423.620 86.0060   7
  -7   1   2 513.725 130.134   6
  -7   1   3 1243.17 101.620   5
  -7   1   3 1464.52 151.060   7
  -7   1   3 1303.81 100.167   1
  -7   1   3 1042.53 95.5892   3
  -7   1   4 352.768 53.2450   1
  -7   1   4 343.221 56.5812   3
  -7   1   4 358.210 54.2103   5
  -7   1   5 1842.46 145.262   5
  -7   1   5 1993.42 148.436   1
  -7   1   6 1167.16 119.469   5
  -7   1   6 1288.80 122.008   1
  -7   1   7 182.074 52.1185   5
  -7   1   7 306.200 62.9091   1
  -7   1   8 1008.78 126.512   5
  -7   1   8 908.604 114.955   1
  -7   1   9 1503.16 159.086   1
  -7   1  10 509.031 98.4449   1
  -7   1  11 637.382 115.100   1
  -7   2 -10 129.784 59.6514   2
  -7   2  -9 229.225 74.2278   2
  -7   2  -8 882.698 134.476   2
  -7   2  -7 244.453 70.5133   2
  -7   2  -6 671.474 108.127   2
  -7   2  -5 485.478 70.6197   1
  -7   2  -5 641.448 100.522   2
  -7   2  -4 1843.40 172.840   2
  -7   2  -4 2041.67 151.324   1
  -7   2  -4 1914.22 113.751   6
  -7   2  -4 1838.16 117.136   6
  -7   2  -3 2003.51 177.541   2
  -7   2  -3 2097.51 166.879   6
  -7   2  -2 1161.57 83.8383   1
  -7   2  -2 1106.98 124.476   2
  -7   2  -2 1092.86 131.995   6
  -7   2  -1 589.671 56.5297   1
  -7   2  -1 461.730 75.7956   2
  -7   2  -1 543.294 81.1943   5
  -7   2  -1 324.891 78.8045   6
  -7   2   0 61.9362 33.2630   2
  -7   2   0 51.1745 50.0279   7
  -7   2   0 77.3316 42.5435   6
  -7   2   0 50.2182 19.0306   1
  -7   2   0 54.9993 29.4831   5
  -7   2   0 147.702 69.2941   4
  -7   2   1 72.3922 32.4964   2
  -7   2   1 45.3392 18.4253   1
  -7   2   1 96.8702 55.6682   7
  -7   2   1 65.8355 40.2689   6
  -7   2   1 6.96124 17.2676   3
  -7   2   1 38.8135 22.4820   5
  -7   2   1 97.0853 65.4279   4
  -7   2   2 937.927 77.9932   1
  -7   2   2 932.756 161.878   6
  -7   2   2 834.049 90.6986   5
  -7   2   2 897.218 138.433   7
  -7   2   2 754.735 99.6340   2
  -7   2   2 773.227 83.2392   3
  -7   2   2 937.028 163.887   4
  -7   2   3 1075.20 103.876   5
  -7   2   3 900.784 125.144   7
  -7   2   3 1108.97 91.9516   1
  -7   2   3 1196.74 188.623   4
  -7   2   3 830.637 91.6137   3
  -7   2   4 1702.08 141.723   5
  -7   2   4 2165.89 166.499   7
  -7   2   4 1736.49 130.878   1
  -7   2   4 1571.49 138.292   3
  -7   2   5 529.011 70.3885   1
  -7   2   5 389.485 68.4888   3
  -7   2   5 442.942 70.6646   5
  -7   2   6 1040.61 108.529   1
  -7   2   6 1091.72 123.810   3
  -7   2   6 960.783 113.781   5
  -7   2   7 3909.06 251.131   1
  -7   2   7 3585.35 255.414   5
  -7   2   8 1718.89 160.338   1
  -7   2   8 1593.37 166.408   5
  -7   2   9 798.358 114.838   1
  -7   2   9 1035.68 139.256   5
  -7   2  10 239.838 65.6181   1
  -7   2  10 350.928 86.4139   5
  -7   2  11 297.709 78.4270   1
  -7   3  -9 428.336 100.955   2
  -7   3  -8 301.125 81.5414   2
  -7   3  -7 680.134 115.940   2
  -7   3  -6 636.907 106.203   2
  -7   3  -5 1079.15 133.479   2
  -7   3  -4 1160.13 117.999   1
  -7   3  -4 951.123 121.912   2
  -7   3  -3 1633.76 118.695   6
  -7   3  -3 1823.70 164.034   2
  -7   3  -2 401.660 75.1517   6
  -7   3  -2 481.487 79.6477   2
  -7   3  -2 594.138 65.1032   1
  -7   3  -1 169.036 55.0168   6
  -7   3  -1 267.443 38.4809   1
  -7   3  -1 233.772 61.5399   5
  -7   3  -1 201.194 51.3227   2
  -7   3   0 216.061 81.2408   4
  -7   3   0 79.0554 39.7303   6
  -7   3   0 300.968 48.2541   1
  -7   3   0 166.753 46.0173   3
  -7   3   0 177.988 50.9358   5
  -7   3   0 197.132 48.6645   2
  -7   3   1 63.2472 31.3945   2
  -7   3   1 207.589 78.5325   7
  -7   3   1 72.6971 62.7649   6
  -7   3   1 110.025 27.8706   1
  -7   3   1 13.9494 24.0118   3
  -7   3   1 17.6058 22.1151   5
  -7   3   1 22.9300 37.8769   4
  -7   3   2 91.4556 36.1223   2
  -7   3   2 112.350 29.0463   1
  -7   3   2 82.3187 50.1224   7
  -7   3   2 39.8505 29.9102   6
  -7   3   2 50.0909 25.4578   3
  -7   3   2 44.8620 28.7415   5
  -7   3   2 93.5643 64.2018   4
  -7   3   3 1259.58 128.533   2
  -7   3   3 1421.72 110.548   1
  -7   3   3 1326.75 166.230   7
  -7   3   3 1370.90 132.492   5
  -7   3   3 1540.12 212.334   4
  -7   3   3 1191.81 122.356   3
  -7   3   4 768.935 99.5308   5
  -7   3   4 712.803 103.667   7
  -7   3   4 751.551 82.5052   1
  -7   3   4 843.316 101.798   3
  -7   3   4 694.120 145.703   4
  -7   3   5 950.924 114.336   5
  -7   3   5 1057.67 91.8839   7
  -7   3   5 1042.33 103.434   1
  -7   3   5 808.572 106.999   3
  -7   3   6 2770.06 194.103   1
  -7   3   6 2425.44 207.543   3
  -7   3   6 2858.73 216.360   5
  -7   3   7 1409.31 136.441   1
  -7   3   7 1201.56 140.062   5
  -7   3   8 196.183 53.7613   1
  -7   3   8 287.391 69.9030   5
  -7   3   9 421.428 82.2018   1
  -7   3   9 300.748 76.4343   5
  -7   3  10 307.648 74.1398   1
  -7   3  10 306.908 86.4488   5
  -7   3  11 302.647 79.4184   1
  -7   3  11 338.911 89.2908   5
  -7   4  -8 355.876 90.1947   2
  -7   4  -7 793.034 129.891   2
  -7   4  -6 41.7405 30.2663   2
  -7   4  -5 884.430 122.509   2
  -7   4  -4 344.235 72.0113   2
  -7   4  -3 771.495 105.027   2
  -7   4  -2 618.358 89.8309   2
  -7   4  -1 543.797 98.2631   6
  -7   4  -1 616.865 68.9838   1
  -7   4  -1 643.388 108.393   5
  -7   4  -1 562.090 82.5512   2
  -7   4   0 91.7081 49.4959   4
  -7   4   0 172.511 72.7065   6
  -7   4   0 204.579 39.4238   1
  -7   4   0 144.407 47.2651   3
  -7   4   0 146.219 53.8526   5
  -7   4   0 160.760 46.5921   2
  -7   4   1-19.1086 57.4082   4
  -7   4   1 126.715 71.7020   6
  -7   4   1 39.3661 23.3476   1
  -7   4   1 54.0699 39.9248   3
  -7   4   1 56.9188 37.9289   5
  -7   4   1 49.4910 25.7584   2
  -7   4   2 299.907 58.6495   2
  -7   4   2 231.685 81.9090   7
  -7   4   2 248.669 89.1763   6
  -7   4   2 297.273 51.6041   1
  -7   4   2 346.556 99.5329   4
  -7   4   2 331.383 70.5153   5
  -7   4   2 234.248 61.5776   3
  -7   4   3 164.513 44.8220   2
  -7   4   3 169.185 49.0055   3
  -7   4   3 281.779 84.7886   7
  -7   4   3 221.645 43.4724   1
  -7   4   3 162.668 44.3795   5
  -7   4   3 204.990 80.7236   4
  -7   4   4 469.405 74.8634   2
  -7   4   4 486.429 94.9324   7
  -7   4   4 427.683 79.3773   3
  -7   4   4 542.421 126.164   4
  -7   4   4 621.012 95.3165   5
  -7   4   4 530.165 71.5413   1
  -7   4   5 991.202 103.535   1
  -7   4   5 958.880 124.865   3
  -7   4   5 1212.13 138.108   5
  -7   4   6 183.411 46.9969   1
  -7   4   6 163.756 49.3381   5
  -7   4   7 89.8411 39.4793   1
  -7   4   7 59.6761 34.6791   5
  -7   4   8 267.242 64.8550   1
  -7   4   8 329.785 81.4890   5
  -7   4   9 109.326 46.7119   1
  -7   4   9 239.686 69.0692   5
  -7   4  10 158.917 57.7643   1
  -7   4  10 265.567 83.0733   5
  -7   4  11 235.048 67.0706   1
  -7   4  11 192.900 71.5283   5
  -7   5  -6 306.893 76.1204   2
  -7   5  -5 299.480 75.0631   2
  -7   5  -4 561.793 94.9233   2
  -7   5  -3 794.276 109.362   2
  -7   5  -2 508.831 82.4400   2
  -7   5  -1 1152.30 158.005   5
  -7   5  -1 926.232 96.1032   1
  -7   5  -1 749.311 96.8527   2
  -7   5   0 1049.67 146.909   5
  -7   5   0 899.148 105.833   2
  -7   5   0 1142.85 101.806   1
  -7   5   1 554.334 75.5379   1
  -7   5   1 368.541 64.1603   2
  -7   5   1 471.959 91.9566   5
  -7   5   1 239.464 91.6161   6
  -7   5   2 676.922 133.005   4
  -7   5   2 499.461 98.4921   5
  -7   5   2 523.575 76.3855   2
  -7   5   2 722.129 90.2013   1
  -7   5   3 411.507 66.7042   2
  -7   5   3 586.390 77.5772   1
  -7   5   3 674.854 130.425   7
  -7   5   3 440.422 90.0924   5
  -7   5   3 601.065 124.195   4
  -7   5   4 773.047 93.3960   2
  -7   5   4 1258.88 115.007   1
  -7   5   4 1044.78 135.936   5
  -7   5   5 588.318 81.8761   2
  -7   5   5 476.531 94.0847   5
  -7   5   5 499.072 76.7072   1
  -7   5   6 1.39377 18.8327   2
  -7   5   6 33.8238 23.6171   1
  -7   5   6 53.4514 35.2016   5
  -7   5   7 359.627 71.2002   1
  -7   5   7 461.712 93.4803   5
  -7   5   8 564.090 92.3207   1
  -7   5   8 486.443 102.482   5
  -7   5   9 196.403 59.3238   1
  -7   5   9 156.789 62.4336   5
  -7   5  10 322.984 76.7211   1
  -7   5  10 309.842 83.5282   5
  -7   5  11 663.377 116.564   1
  -7   5  11 566.723 119.390   5
  -7   6  -5 35.9610 34.3784   2
  -7   6  -4 335.177 77.4375   2
  -7   6  -3 672.689 100.852   2
  -7   6  -2 429.617 77.2210   2
  -7   6  -2 604.439 132.629   5
  -7   6  -1 224.932 52.6005   2
  -7   6  -1 206.086 49.2552   1
  -7   6  -1 363.730 97.2588   5
  -7   6   0 347.013 63.9955   2
  -7   6   0 578.074 114.238   5
  -7   6   0 467.440 67.8358   1
  -7   6   1 583.760 115.300   5
  -7   6   1 632.583 82.0612   1
  -7   6   1 570.397 77.4905   2
  -7   6   2 792.138 131.458   5
  -7   6   2 634.920 81.3719   2
  -7   6   3 451.706 65.2514   2
  -7   6   3 592.825 86.3493   1
  -7   6   3 520.795 104.920   5
  -7   6   4 520.622 70.5039   2
  -7   6   4 764.165 94.5159   1
  -7   6   4 797.746 129.820   5
  -7   6   5 195.796 41.0853   2
  -7   6   5 119.581 53.6832   5
  -7   6   5 191.925 48.7623   1
  -7   6   6 355.473 85.2105   5
  -7   6   6 387.897 70.6543   1
  -7   6   7 560.841 89.5060   1
  -7   6   7 715.763 123.787   5
  -7   6   8 421.123 80.7236   1
  -7   6   8 510.397 108.769   5
  -7   6   9 432.855 84.9546   1
  -7   6   9 384.775 96.3185   5
  -7   6  10 495.712 99.4516   1
  -7   6  10 664.166 131.200   5
  -7   7  -3 325.673 73.0183   2
  -7   7  -3 391.310 115.323   5
  -7   7  -2 187.477 54.4869   2
  -7   7  -2 125.562 62.0254   5
  -7   7  -1 144.354 45.7366   2
  -7   7  -1 229.432 55.0518   1
  -7   7  -1 222.149 92.2030   5
  -7   7   0 433.329 69.2001   2
  -7   7   0 439.821 72.3006   1
  -7   7   0 404.894 106.598   5
  -7   7   1 500.044 76.6445   1
  -7   7   1 783.343 140.251   5
  -7   7   2 739.428 109.035   1
  -7   7   2 603.257 124.060   5
  -7   7   3 540.685 93.1338   1
  -7   7   3 591.869 121.847   5
  -7   7   4 126.150 30.2900   1
  -7   7   4 360.260 97.1595   5
  -7   7   5 190.901 52.5466   1
  -7   7   5 79.2893 50.9730   5
  -7   7   6 451.328 80.2271   1
  -7   7   6 520.267 114.372   5
  -7   7   7 718.900 105.242   1
  -7   7   7 754.342 136.305   5
  -7   7   8 622.305 100.615   1
  -7   7   8 619.113 123.587   5
  -7   7   9 418.798 89.2003   1
  -7   7   9 429.552 104.146   5
  -7   8  -1 372.427 76.1035   1
  -7   8  -1 494.404 132.278   5
  -7   8   0 178.851 49.9973   1
  -7   8   0 184.827 75.7529   5
  -7   8   1 562.855 85.4985   1
  -7   8   1 594.377 134.285   5
  -7   8   2 163.444 55.0365   1
  -7   8   2 18.4483 52.6080   5
  -7   8   3 329.864 84.6382   1
  -7   8   3 190.267 82.1533   5
  -7   8   4 380.482 78.6844   1
  -7   8   4 450.718 114.103   5
  -7   8   5 746.518 109.952   1
  -7   8   5 744.058 144.940   5
  -7   8   6 780.181 111.219   1
  -7   8   6 747.067 147.396   5
  -7   8   7 285.066 69.3096   1
  -7   8   7 411.313 112.090   5
  -7   8   8 223.159 65.4418   1
  -7   8   8 291.945 98.9437   5
  -7   9   3 882.251 170.868   5
  -7   9   4 179.367 72.2356   5
  -7   9   4 208.027 68.8798   1
  -6 -14  -9 874.770 290.315   6
  -6 -14  -8 397.254 204.650   6
  -6 -14  -8 542.580 140.217   3
  -6 -14  -7 608.719 227.819   6
  -6 -14  -7 780.112 171.440   3
  -6 -14  -6 447.951 216.159   6
  -6 -14  -6 579.314 150.070   3
  -6 -14  -5 334.153 219.483   6
  -6 -14  -5 218.608 102.602   3
  -6 -14  -4 1006.63 296.363   6
  -6 -14  -4 1215.59 222.876   3
  -6 -14  -3 734.666 257.561   6
  -6 -14  -3 584.960 168.985   3
  -6 -13 -11 1167.81 338.838   6
  -6 -13 -10 1031.81 308.132   6
  -6 -13  -9 462.755 245.517   6
  -6 -13  -8 152.135 78.8444   3
  -6 -13  -8 75.4841 124.982   6
  -6 -13  -7 409.302 118.599   3
  -6 -13  -7 417.536 186.869   6
  -6 -13  -6 708.824 158.188   3
  -6 -13  -6 348.188 202.499   6
  -6 -13  -6 807.174 117.976   2
  -6 -13  -5 468.743 201.631   6
  -6 -13  -5 906.970 180.556   3
  -6 -13  -5 811.539 122.866   2
  -6 -13  -4 739.843 256.801   6
  -6 -13  -4 912.175 184.755   3
  -6 -13  -3 501.000 226.471   6
  -6 -13  -3 614.784 162.917   3
  -6 -13  -2-123.998 140.723   6
  -6 -13  -2 8.56094 62.5498   3
  -6 -13  -1 1985.30 395.353   6
  -6 -13  -1 1728.61 283.380   3
  -6 -13   0 337.516 137.199   3
  -6 -12 -12 848.499 265.765   6
  -6 -12 -11 469.182 209.580   6
  -6 -12 -10-148.156 177.340   6
  -6 -12 -10 186.571 55.0472   2
  -6 -12  -9 268.972 175.119   6
  -6 -12  -9 342.351 73.4138   2
  -6 -12  -8 314.002 201.325   6
  -6 -12  -8 458.142 115.400   3
  -6 -12  -8 542.388 93.3601   2
  -6 -12  -7 263.341 94.3164   3
  -6 -12  -7 216.159 61.5854   2
  -6 -12  -7 84.9237 109.602   6
  -6 -12  -6 842.563 162.396   3
  -6 -12  -6 1164.73 316.429   6
  -6 -12  -6 872.026 120.636   2
  -6 -12  -5 781.221 272.927   6
  -6 -12  -5 904.819 173.802   3
  -6 -12  -5 727.696 115.526   2
  -6 -12  -4 1182.60 310.164   6
  -6 -12  -4 1166.71 199.350   3
  -6 -12  -3 802.224 262.350   6
  -6 -12  -3 573.772 147.818   3
  -6 -12  -2 1162.44 214.517   3
  -6 -12  -1 554.284 154.984   3
  -6 -12   0 330.853 130.997   3
  -6 -12   1-91.5202 107.289   3
  -6 -12   2 89.6402 101.368   3
  -6 -11 -13 19.7945 25.8195   2
  -6 -11 -13 274.237 192.187   6
  -6 -11 -12 234.990 68.0102   2
  -6 -11 -12 280.608 177.774   6
  -6 -11 -11 430.602 86.8655   2
  -6 -11 -11 765.058 251.662   6
  -6 -11 -10 578.704 97.1110   2
  -6 -11 -10 490.500 192.896   6
  -6 -11  -9 966.545 125.936   2
  -6 -11  -9 1221.20 320.408   6
  -6 -11  -8 431.188 83.4697   2
  -6 -11  -8 500.816 210.268   6
  -6 -11  -7 197.192 73.9413   3
  -6 -11  -7 211.240 63.2369   2
  -6 -11  -7 216.304 157.242   6
  -6 -11  -6 243.471 81.4338   3
  -6 -11  -6 231.734 65.9287   2
  -6 -11  -6 147.487 139.618   6
  -6 -11  -5 1872.67 227.473   3
  -6 -11  -5 1795.83 182.806   2
  -6 -11  -5 1418.92 320.179   6
  -6 -11  -4 1885.34 367.386   6
  -6 -11  -4 1724.26 224.947   3
  -6 -11  -3 2006.49 253.292   3
  -6 -11  -2 410.278 124.701   3
  -6 -11  -1 90.2791 78.8702   3
  -6 -11   0 620.107 161.766   3
  -6 -11   1 79.3611 80.7627   3
  -6 -11   2 434.551 150.706   3
  -6 -11   3 539.695 176.722   3
  -6 -11   4 303.970 142.089   3
  -6 -10 -13 220.604 69.5572   2
  -6 -10 -13 458.868 205.496   6
  -6 -10 -12 154.129 58.0405   2
  -6 -10 -12 613.708 227.956   6
  -6 -10 -11 449.166 91.6028   2
  -6 -10 -11 246.206 152.289   6
  -6 -10 -10 610.172 100.758   2
  -6 -10 -10 480.110 208.447   6
  -6 -10  -9 60.6744 29.1801   2
  -6 -10  -9 128.230 133.178   6
  -6 -10  -8 523.263 90.3737   2
  -6 -10  -8 402.831 203.933   6
  -6 -10  -7 2295.58 226.180   3
  -6 -10  -7 2132.75 194.181   2
  -6 -10  -7 1886.99 375.106   6
  -6 -10  -6 1396.38 174.584   3
  -6 -10  -6 1307.49 146.847   2
  -6 -10  -6 1164.73 274.544   6
  -6 -10  -5 1319.61 175.826   3
  -6 -10  -5 1522.72 317.773   6
  -6 -10  -5 1284.81 149.316   2
  -6 -10  -4 411.172 103.975   3
  -6 -10  -3 458.300 112.625   3
  -6 -10  -2 794.310 154.050   3
  -6 -10  -1 428.185 125.763   3
  -6 -10   0 284.786 112.803   3
  -6 -10   1 1516.29 248.073   3
  -6 -10   2 784.520 188.132   3
  -6 -10   3 488.392 162.865   3
  -6 -10   4 390.788 158.738   3
  -6 -10   5 660.187 200.121   3
  -6  -9 -14 517.028 109.213   2
  -6  -9 -14 140.304 125.352   6
  -6  -9 -13 159.286 65.8041   2
  -6  -9 -13 167.201 122.823   6
  -6  -9 -12 152.105 56.2953   2
  -6  -9 -12 78.0204 114.158   6
  -6  -9 -11 249.086 69.2190   2
  -6  -9 -11 252.376 145.126   6
  -6  -9 -10 91.4753 43.3920   2
  -6  -9 -10-3.73946 99.9525   6
  -6  -9  -9 459.294 87.5034   2
  -6  -9  -9 686.965 215.491   6
  -6  -9  -8 1834.77 175.772   2
  -6  -9  -8 1401.66 297.800   6
  -6  -9  -7 1161.06 134.416   2
  -6  -9  -7 994.637 255.690   6
  -6  -9  -6-15.8133 27.5067   3
  -6  -9  -6 47.9366 40.3980   2
  -6  -9  -6 74.4958 126.304   6
  -6  -9  -5 385.539 87.8315   3
  -6  -9  -5 399.689 78.8716   2
  -6  -9  -5 476.743 167.530   6
  -6  -9  -4 1635.78 192.890   3
  -6  -9  -3 467.886 107.398   3
  -6  -9  -2 3892.83 337.484   3
  -6  -9  -1 1278.92 194.733   3
  -6  -9   0 653.678 150.640   3
  -6  -9   1 571.351 151.456   3
  -6  -9   2 1063.99 207.535   3
  -6  -9   3 528.888 150.889   3
  -6  -9   4 593.751 174.289   3
  -6  -9   5 470.964 181.706   3
  -6  -9   6-78.3314 88.6516   3
  -6  -8 -14-77.7814 83.4660   6
  -6  -8 -14 177.980 65.4698   2
  -6  -8 -13 40.6083 87.3438   6
  -6  -8 -13 214.337 70.0416   2
  -6  -8 -12-37.1319 117.983   6
  -6  -8 -12 49.6849 46.0704   2
  -6  -8 -11 558.963 196.465   6
  -6  -8 -11 256.359 71.9101   2
  -6  -8 -10 589.928 185.678   6
  -6  -8 -10 711.096 110.027   2
  -6  -8  -9 1084.60 256.168   6
  -6  -8  -9 1209.97 143.093   2
  -6  -8  -8 968.334 122.783   2
  -6  -8  -8 665.841 201.045   6
  -6  -8  -7 312.721 67.1352   5
  -6  -8  -7 329.911 73.1642   2
  -6  -8  -7 331.808 156.568   6
  -6  -8  -6 2897.05 229.219   3
  -6  -8  -6 2814.46 222.487   2
  -6  -8  -6 2796.93 209.688   5
  -6  -8  -6 2464.86 374.234   6
  -6  -8  -5 1315.02 149.250   3
  -6  -8  -5 1406.55 150.592   2
  -6  -8  -5 1306.07 130.997   5
  -6  -8  -4 1811.92 181.050   3
  -6  -8  -4 1756.55 214.713   4
  -6  -8  -3 2226.23 214.134   3
  -6  -8  -3 2035.81 236.829   4
  -6  -8  -2 1747.98 199.340   3
  -6  -8  -1 2301.30 246.258   3
  -6  -8   0 1405.23 201.237   3
  -6  -8   1 173.370 95.5193   3
  -6  -8   2 622.932 157.988   3
  -6  -8   3 249.014 124.693   3
  -6  -8   4 531.924 161.737   3
  -6  -8   5 247.282 138.841   3
  -6  -8   6 154.552 101.516   3
  -6  -8   7-48.4111 69.5980   3
  -6  -7 -14 800.103 138.539   2
  -6  -7 -14 516.065 170.819   6
  -6  -7 -13 560.354 110.484   2
  -6  -7 -13 565.891 168.709   6
  -6  -7 -12 661.464 115.987   2
  -6  -7 -12 477.400 169.320   6
  -6  -7 -11 845.044 127.242   2
  -6  -7 -11 808.141 211.523   6
  -6  -7 -10 1807.73 182.572   2
  -6  -7 -10 1839.87 306.061   6
  -6  -7  -9 340.359 139.102   6
  -6  -7  -9 276.785 66.9317   2
  -6  -7  -8 516.337 90.9883   2
  -6  -7  -8 367.190 159.324   6
  -6  -7  -7 550.718 86.1889   5
  -6  -7  -7 583.592 92.7443   2
  -6  -7  -7 753.500 198.685   6
  -6  -7  -6 1235.69 136.775   2
  -6  -7  -6 1208.72 253.691   6
  -6  -7  -6 1072.25 116.083   5
  -6  -7  -5 679.822 95.7611   3
  -6  -7  -5 631.880 129.681   4
  -6  -7  -5 662.478 98.4501   2
  -6  -7  -5 639.546 84.3558   5
  -6  -7  -4 1760.94 162.775   3
  -6  -7  -4 1572.57 199.905   4
  -6  -7  -4 1592.28 158.339   2
  -6  -7  -4 1421.33 126.448   5
  -6  -7  -3 2688.99 219.282   3
  -6  -7  -3 2567.35 264.987   4
  -6  -7  -2 1164.58 144.198   3
  -6  -7  -2 719.524 137.002   4
  -6  -7  -1 7127.77 455.939   3
  -6  -7   0 222.521 83.3095   3
  -6  -7   1 44.0244 45.4206   3
  -6  -7   2 487.701 135.189   3
  -6  -7   3 204.670 95.1498   3
  -6  -7   4 1006.95 208.554   3
  -6  -7   5 300.878 131.320   3
  -6  -7   6 590.596 178.961   3
  -6  -7   7-300.929 141.937   3
  -6  -7   8 158.511 115.006   3
  -6  -6 -14 305.643 123.713   6
  -6  -6 -14 243.207 79.3879   2
  -6  -6 -13 276.124 120.888   6
  -6  -6 -13 301.993 82.7849   2
  -6  -6 -12 707.507 178.034   6
  -6  -6 -12 437.714 100.465   2
  -6  -6 -11 674.831 173.468   6
  -6  -6 -11 783.961 124.136   2
  -6  -6 -10 304.452 127.703   6
  -6  -6 -10 291.811 77.4508   2
  -6  -6 -10 320.501 46.1448   1
  -6  -6  -9 1150.41 140.066   2
  -6  -6  -9 989.961 221.481   6
  -6  -6  -9 1131.75 91.0239   1
  -6  -6  -8 1224.41 139.543   5
  -6  -6  -8 1044.68 221.726   6
  -6  -6  -8 1165.07 138.491   2
  -6  -6  -7 426.508 74.7924   5
  -6  -6  -7 366.422 76.5694   2
  -6  -6  -7 360.202 134.285   6
  -6  -6  -6 1102.84 126.732   2
  -6  -6  -6 1029.73 108.562   5
  -6  -6  -6 808.950 192.662   6
  -6  -6  -5 3252.73 294.196   4
  -6  -6  -5 3358.47 240.555   2
  -6  -6  -5 3076.25 200.136   5
  -6  -6  -4 2371.94 176.406   3
  -6  -6  -4 2314.44 243.219   4
  -6  -6  -4 2462.94 200.065   2
  -6  -6  -4 2220.34 154.403   5
  -6  -6  -3 2420.06 249.006   4
  -6  -6  -3 2208.25 176.831   3
  -6  -6  -2 1495.57 195.285   4
  -6  -6  -2 1466.00 147.120   3
  -6  -6  -1 580.653 99.6922   3
  -6  -6  -1 513.067 117.856   4
  -6  -6   0 743.218 126.353   3
  -6  -6   1 919.215 154.397   3
  -6  -6   2 285.590 98.1342   3
  -6  -6   3 386.355 120.721   3
  -6  -6   4 210.529 108.355   3
  -6  -6   5 1554.23 259.212   3
  -6  -6   6 314.588 143.476   3
  -6  -6   7 423.578 155.259   3
  -6  -6   8 459.901 174.826   3
  -6  -6   9-60.6447 95.2474   3
  -6  -5 -14 266.345 85.0247   2
  -6  -5 -13 367.377 117.409   6
  -6  -5 -13 804.710 135.065   2
  -6  -5 -12 464.079 151.940   6
  -6  -5 -12 412.986 97.1677   2
  -6  -5 -11 255.590 114.062   6
  -6  -5 -11 317.508 83.0239   2
  -6  -5 -10 476.011 138.314   6
  -6  -5 -10 405.560 88.1158   2
  -6  -5 -10 356.335 55.0275   1
  -6  -5  -9 1533.58 163.291   2
  -6  -5  -9 1631.03 253.894   6
  -6  -5  -9 1493.50 103.484   1
  -6  -5  -8 1382.78 152.251   5
  -6  -5  -8 1578.65 160.996   2
  -6  -5  -8 1349.00 231.507   6
  -6  -5  -8 1440.36 94.2699   1
  -6  -5  -7 1645.97 152.147   5
  -6  -5  -7 1405.01 236.830   6
  -6  -5  -7 1462.86 153.029   2
  -6  -5  -6 3327.90 217.733   5
  -6  -5  -6 2917.02 350.615   6
  -6  -5  -6 3116.26 233.479   2
  -6  -5  -5 2468.67 251.600   4
  -6  -5  -5 2579.27 202.731   2
  -6  -5  -5 2532.19 170.036   5
  -6  -5  -4 2204.76 235.277   4
  -6  -5  -4 2238.80 188.888   2
  -6  -5  -4 2366.87 148.852   5
  -6  -5  -3 1964.06 143.806   3
  -6  -5  -3 2088.46 226.539   4
  -6  -5  -3 2197.08 181.218   2
  -6  -5  -3 1909.99 122.686   5
  -6  -5  -2 2940.27 273.891   4
  -6  -5  -2 2515.79 180.943   3
  -6  -5  -1 894.040 152.019   4
  -6  -5  -1 1018.24 117.799   3
  -6  -5   0 3819.81 332.351   4
  -6  -5   0 3502.24 268.749   3
  -6  -5   1 751.666 128.365   3
  -6  -5   2-19.6828 45.0661   3
  -6  -5   3 985.774 179.444   3
  -6  -5   4 525.330 137.245   3
  -6  -5   5 456.690 141.376   3
  -6  -5   6 1599.18 262.237   3
  -6  -5   7 627.931 183.527   3
  -6  -5   8 117.154 102.746   3
  -6  -5   9 238.975 136.700   3
  -6  -5  10 64.1439 61.5577   3
  -6  -4 -14 388.783 105.395   2
  -6  -4 -13 89.5657 56.7700   2
  -6  -4 -13 141.376 91.0812   6
  -6  -4 -12 22.0916 38.2962   2
  -6  -4 -12 30.9307 59.0676   6
  -6  -4 -11 145.735 57.5716   2
  -6  -4 -11 145.949 87.7724   6
  -6  -4 -10 697.071 160.509   6
  -6  -4 -10 627.940 108.312   2
  -6  -4 -10 775.010 81.5673   1
  -6  -4  -9 471.955 126.796   6
  -6  -4  -9 549.176 63.6755   1
  -6  -4  -9 486.151 91.5561   2
  -6  -4  -8 3322.61 277.047   2
  -6  -4  -8 3381.60 365.920   6
  -6  -4  -7 1534.68 154.777   2
  -6  -4  -7 1466.46 87.8736   1
  -6  -4  -7 1632.48 154.738   5
  -6  -4  -7 1384.94 214.221   6
  -6  -4  -6 1101.43 113.210   5
  -6  -4  -6 913.068 190.461   6
  -6  -4  -6 995.395 122.142   2
  -6  -4  -5 1900.07 142.375   5
  -6  -4  -5 2458.97 294.592   7
  -6  -4  -5 1767.60 163.609   2
  -6  -4  -4 939.509 84.2346   5
  -6  -4  -4 991.346 154.827   4
  -6  -4  -4 1281.01 210.969   7
  -6  -4  -4 1085.63 123.150   2
  -6  -4  -3 40.3219 38.3598   2
  -6  -4  -3 42.9709 16.7349   5
  -6  -4  -3 68.8526 55.2013   4
  -6  -4  -2 745.345 73.6545   3
  -6  -4  -2 597.817 119.796   4
  -6  -4  -1 1834.31 212.556   4
  -6  -4  -1 1871.41 141.567   3
  -6  -4   0 1736.88 216.276   4
  -6  -4   0 2027.98 171.555   3
  -6  -4   1 302.109 95.5172   4
  -6  -4   1 186.394 66.1626   3
  -6  -4   2 1942.17 216.502   3
  -6  -4   3 2420.26 261.404   3
  -6  -4   4 500.603 135.548   3
  -6  -4   5 750.495 162.221   3
  -6  -4   6 902.358 195.583   3
  -6  -4   7 749.815 190.264   3
  -6  -4   8 289.184 130.001   3
  -6  -4   9 308.303 140.590   3
  -6  -4  10 258.391 146.921   3
  -6  -3 -13 324.454 92.0472   2
  -6  -3 -12 157.816 73.4512   6
  -6  -3 -12 63.7279 50.1320   2
  -6  -3 -11 650.847 128.975   6
  -6  -3 -11 614.916 109.145   2
  -6  -3 -10 730.738 140.413   6
  -6  -3 -10 852.239 125.769   2
  -6  -3  -9 331.971 48.4968   1
  -6  -3  -9 257.143 91.1369   6
  -6  -3  -9 186.518 61.7056   2
  -6  -3  -8 609.754 60.3441   1
  -6  -3  -8 593.970 100.358   2
  -6  -3  -8 613.862 134.890   6
  -6  -3  -7 2414.68 199.234   5
  -6  -3  -7 2394.29 128.607   1
  -6  -3  -7 1741.73 177.226   2
  -6  -3  -7 2028.31 245.451   6
  -6  -3  -6 2341.65 189.182   5
  -6  -3  -6 1618.18 236.397   6
  -6  -3  -6 1963.67 189.109   2
  -6  -3  -5 3194.59 330.480   7
  -6  -3  -5 2510.86 203.498   2
  -6  -3  -5 2909.81 189.455   5
  -6  -3  -4 2880.28 298.239   7
  -6  -3  -4 2119.05 142.632   5
  -6  -3  -4 2165.46 231.308   4
  -6  -3  -4 2187.54 180.094   2
  -6  -3  -3 291.144 38.3001   5
  -6  -3  -3 277.256 63.5493   2
  -6  -3  -3 316.065 88.7947   4
  -6  -3  -3 230.069 93.7158   7
  -6  -3  -2 1906.65 172.754   2
  -6  -3  -2 2305.90 107.461   5
  -6  -3  -1 1170.81 86.1929   3
  -6  -3   0 2678.77 178.563   3
  -6  -3   1 4657.64 374.136   4
  -6  -3   1 4657.62 299.595   3
  -6  -3   2 1696.96 215.826   4
  -6  -3   2 1435.82 170.067   3
  -6  -3   3 369.466 95.9721   3
  -6  -3   4 1384.15 199.434   3
  -6  -3   4 1382.77 127.079   1
  -6  -3   5 1606.50 228.572   3
  -6  -3   5 1731.05 153.117   1
  -6  -3   6 199.493 55.7322   1
  -6  -3   6 102.714 69.1322   3
  -6  -3   7 1073.61 132.259   1
  -6  -3   7 1171.62 220.536   3
  -6  -3   8 622.205 104.760   1
  -6  -3   8 398.932 141.348   3
  -6  -3   9 298.723 124.854   3
  -6  -3  10 4.93980 92.8471   3
  -6  -3  11-75.3587 134.052   3
  -6  -2 -13 678.209 132.820   2
  -6  -2 -12 1146.38 162.233   2
  -6  -2 -11 854.940 134.604   2
  -6  -2 -10 409.316 90.5344   2
  -6  -2 -10 262.931 75.2098   6
  -6  -2  -9 2463.98 220.736   2
  -6  -2  -9 2096.78 216.410   6
  -6  -2  -9 2744.63 169.347   1
  -6  -2  -8 2573.23 221.489   2
  -6  -2  -8 2974.34 168.749   1
  -6  -2  -8 2650.61 251.617   6
  -6  -2  -7 1236.64 144.631   5
  -6  -2  -7 1127.85 133.887   2
  -6  -2  -7 906.271 150.649   6
  -6  -2  -7 1209.11 85.7405   1
  -6  -2  -6 2230.23 185.008   5
  -6  -2  -6 2279.19 119.176   1
  -6  -2  -6 1825.73 218.106   6
  -6  -2  -6 2231.75 190.464   2
  -6  -2  -5 495.062 75.2772   5
  -6  -2  -5 592.626 40.4579   1
  -6  -2  -5 560.375 88.0051   2
  -6  -2  -4 490.239 125.237   7
  -6  -2  -4 575.381 116.266   4
  -6  -2  -4 436.215 75.5377   2
  -6  -2  -4 368.055 54.9528   5
  -6  -2  -3 2458.54 269.184   7
  -6  -2  -3 2756.74 156.215   5
  -6  -2  -3 2700.63 259.018   4
  -6  -2  -3 2504.60 197.152   2
  -6  -2  -2 173.937 25.5260   5
  -6  -2  -2 183.854 74.6151   4
  -6  -2  -2 181.649 50.7453   2
  -6  -2  -2 111.733 49.9106   7
  -6  -2  -1 651.620 125.486   4
  -6  -2  -1 667.644 128.670   7
  -6  -2   0 1286.29 175.231   4
  -6  -2   0 1202.42 85.4715   3
  -6  -2   0 1505.62 180.411   7
  -6  -2   1 1402.69 130.157   3
  -6  -2   1 1394.30 93.5876   1
  -6  -2   1 1719.78 210.391   4
  -6  -2   2 2226.82 194.435   3
  -6  -2   2 2069.26 136.355   1
  -6  -2   2 2899.89 279.689   4
  -6  -2   3 3017.31 266.838   3
  -6  -2   3 3348.89 197.089   1
  -6  -2   3 3651.35 330.755   4
  -6  -2   4 1737.04 211.223   3
  -6  -2   4 2055.19 150.480   1
  -6  -2   5 851.397 98.2238   1
  -6  -2   5 698.941 143.892   3
  -6  -2   6 1010.78 114.601   1
  -6  -2   6 906.190 177.429   3
  -6  -2   7 826.479 109.140   1
  -6  -2   7 565.030 152.389   3
  -6  -2   8 521.500 92.1954   1
  -6  -2   8 376.491 133.830   3
  -6  -2   9 191.981 61.9961   1
  -6  -2   9 184.131 101.756   3
  -6  -2  10 602.978 111.732   1
  -6  -2  10 331.175 128.237   3
  -6  -2  11 390.981 99.5604   1
  -6  -2  11 790.527 228.896   3
  -6  -1 -12 745.601 136.822   2
  -6  -1 -11 514.642 106.652   2
  -6  -1 -10 1675.59 188.184   2
  -6  -1  -9 776.952 85.5028   1
  -6  -1  -9 706.945 114.267   2
  -6  -1  -9 508.756 85.3596   6
  -6  -1  -8 401.415 57.1331   1
  -6  -1  -8 271.260 72.2835   2
  -6  -1  -8 334.146 73.8998   6
  -6  -1  -7 375.301 49.3999   1
  -6  -1  -7 161.199 52.9609   6
  -6  -1  -7 307.835 72.5930   2
  -6  -1  -6 772.887 110.865   5
  -6  -1  -6 711.215 63.2679   1
  -6  -1  -6 526.594 100.333   6
  -6  -1  -6 690.252 100.964   2
  -6  -1  -5 1074.38 120.283   5
  -6  -1  -5 948.659 137.390   6
  -6  -1  -5 1016.38 69.7313   1
  -6  -1  -5 1022.23 120.917   2
  -6  -1  -4 3167.68 327.436   7
  -6  -1  -4 3087.15 207.400   5
  -6  -1  -4 3216.57 143.464   1
  -6  -1  -4 3282.58 292.211   4
  -6  -1  -4 2950.54 218.910   2
  -6  -1  -3 3837.38 346.517   7
  -6  -1  -3 3879.61 321.692   4
  -6  -1  -3 3690.90 247.508   2
  -6  -1  -3 4013.25 223.640   5
  -6  -1  -2 177.987 82.2132   7
  -6  -1  -2 54.8097 20.4109   5
  -6  -1  -2 125.397 59.8532   4
  -6  -1  -2 46.5155 32.5286   2
  -6  -1  -1 774.737 57.2268   5
  -6  -1  -1 817.193 58.8250   5
  -6  -1  -1 1008.87 154.228   4
  -6  -1  -1 792.673 97.7453   2
  -6  -1  -1 866.061 136.488   7
  -6  -1   0 4266.90 343.806   4
  -6  -1   0 4347.21 190.891   1
  -6  -1   0 5150.50 344.913   7
  -6  -1   1 1625.82 97.4518   1
  -6  -1   1 1895.49 218.604   4
  -6  -1   1 1502.61 118.197   3
  -6  -1   1 1913.90 191.665   7
  -6  -1   2 4658.15 363.373   4
  -6  -1   2 3702.66 194.105   1
  -6  -1   2 3725.26 251.094   3
  -6  -1   3 2787.73 166.173   1
  -6  -1   3 2740.31 283.349   4
  -6  -1   4 1169.67 103.327   1
  -6  -1   5 602.472 78.5517   1
  -6  -1   6 585.136 82.7009   1
  -6  -1   7 779.285 103.301   1
  -6  -1   8 1174.27 135.471   1
  -6  -1   9 293.193 69.9304   1
  -6  -1  10 131.168 54.3266   1
  -6  -1  11 295.366 84.4184   1
  -6  -1  12 273.236 83.1611   1
  -6  -1  12 362.920 158.120   3
  -6   0 -12 99.9774 60.9421   2
  -6   0 -11 730.548 129.361   2
  -6   0 -10 725.572 123.001   2
  -6   0  -9 190.781 63.1032   2
  -6   0  -8 414.204 40.8308   6
  -6   0  -8 547.558 73.0045   1
  -6   0  -8 508.923 97.4518   2
  -6   0  -7 890.242 80.9331   6
  -6   0  -7 786.989 113.687   2
  -6   0  -7 984.177 92.8660   1
  -6   0  -6 1110.77 139.399   5
  -6   0  -6 962.142 120.557   2
  -6   0  -6 1077.45 91.6582   1
  -6   0  -6 838.325 98.5513   6
  -6   0  -5 1781.23 171.472   5
  -6   0  -5 1700.89 158.806   2
  -6   0  -5 1552.85 155.646   6
  -6   0  -5 1898.51 119.469   1
  -6   0  -4 1078.08 78.6182   1
  -6   0  -4 1045.29 118.395   2
  -6   0  -4 1192.05 127.732   5
  -6   0  -3 448.548 121.577   7
  -6   0  -3 459.906 106.446   4
  -6   0  -3 318.306 67.0546   2
  -6   0  -3 424.482 42.5569   1
  -6   0  -2 4283.63 360.878   7
  -6   0  -2 4291.36 338.506   4
  -6   0  -2 3727.79 251.123   2
  -6   0  -2 4232.64 176.187   1
  -6   0  -1 5085.65 390.837   7
  -6   0  -1 5914.81 236.221   1
  -6   0  -1 5499.73 400.362   4
  -6   0  -1 4995.17 311.321   2
  -6   0   0 1849.86 196.023   7
  -6   0   0 1914.79 97.5561   1
  -6   0   0 1839.04 111.313   5
  -6   0   0 1914.08 216.040   4
  -6   0   0 1901.32 157.815   2
  -6   0   1 275.221 33.3064   5
  -6   0   1 317.073 34.9416   1
  -6   0   1 253.511 28.4643   3
  -6   0   1 349.312 92.3595   4
  -6   0   1 215.074 60.9017   7
  -6   0   2 753.193 138.809   6
  -6   0   2 678.700 60.2888   1
  -6   0   2 601.024 54.5225   5
  -6   0   2 805.915 109.991   7
  -6   0   2 722.290 137.989   4
  -6   0   3 570.855 58.0694   5
  -6   0   3 614.114 130.750   4
  -6   0   3 727.670 143.556   6
  -6   0   3 574.983 62.1148   1
  -6   0   4 1374.92 197.887   4
  -6   0   4 1219.91 100.597   5
  -6   0   4 1306.08 106.030   1
  -6   0   5 259.465 51.6751   5
  -6   0   5 242.040 47.5900   1
  -6   0   6 113.969 40.6828   5
  -6   0   6 179.538 44.2988   1
  -6   0   7 160.933 45.9839   1
  -6   0   8 711.529 100.298   1
  -6   0   9 248.299 63.4480   1
  -6   0  10 365.541 81.6334   1
  -6   0  11 436.494 94.8741   1
  -6   0  12 184.684 66.5947   1
  -6   1 -11 166.171 67.5436   2
  -6   1 -10 86.8992 50.2335   2
  -6   1  -9 598.652 111.193   2
  -6   1  -8 566.130 104.233   2
  -6   1  -7 503.236 91.3889   2
  -6   1  -7 551.742 75.7746   1
  -6   1  -6 99.0298 41.7515   2
  -6   1  -6 189.810 41.4110   1
  -6   1  -5 948.409 114.694   2
  -6   1  -5 926.984 88.0728   1
  -6   1  -5 785.371 56.1152   6
  -6   1  -5 761.222 60.7163   6
  -6   1  -4 720.561 72.8021   1
  -6   1  -4 632.801 93.1618   2
  -6   1  -4 630.385 71.6632   6
  -6   1  -3 3128.90 286.221   4
  -6   1  -3 2845.94 167.573   1
  -6   1  -3 2981.97 209.913   2
  -6   1  -3 2898.37 198.459   6
  -6   1  -2 2896.11 299.692   7
  -6   1  -2 3003.04 218.942   6
  -6   1  -2 3308.36 288.329   4
  -6   1  -2 2756.67 200.639   2
  -6   1  -1 320.515 93.8831   7
  -6   1  -1 348.246 74.4924   6
  -6   1  -1 372.441 36.8417   1
  -6   1  -1 524.065 113.224   4
  -6   1  -1 261.530 55.6340   2
  -6   1   0 536.506 108.889   7
  -6   1   0 564.478 100.524   6
  -6   1   0 645.256 51.0169   1
  -6   1   0 640.129 70.9045   5
  -6   1   0 619.276 119.666   4
  -6   1   0 586.321 81.7855   2
  -6   1   1 3349.69 226.943   2
  -6   1   1 3398.39 272.072   7
  -6   1   1 4005.55 313.531   6
  -6   1   1 3970.71 180.190   1
  -6   1   1 3733.88 198.890   5
  -6   1   1 3678.31 314.988   4
  -6   1   1 3288.56 179.329   3
  -6   1   2 510.935 117.050   6
  -6   1   2 444.505 48.4357   1
  -6   1   2 421.534 52.6794   5
  -6   1   2 495.564 86.8980   7
  -6   1   2 449.711 108.918   4
  -6   1   2 429.655 49.9285   3
  -6   1   3 3664.55 228.519   7
  -6   1   3 3131.22 307.513   6
  -6   1   3 3084.29 183.307   5
  -6   1   3 3275.84 187.767   3
  -6   1   3 3503.35 314.051   4
  -6   1   3 3104.55 176.604   1
  -6   1   4 4200.42 357.181   4
  -6   1   4 3753.50 211.518   1
  -6   1   4 3809.33 218.439   5
  -6   1   5 301.168 51.5477   1
  -6   1   5 250.790 50.9832   5
  -6   1   6 58.2754 26.4981   1
  -6   1   6 105.499 37.4644   5
  -6   1   7 1203.27 120.805   1
  -6   1   7 953.096 115.342   5
  -6   1   8 1884.97 165.489   1
  -6   1   8 1758.10 173.750   5
  -6   1   9 1101.96 130.471   1
  -6   1  10 381.038 82.6844   1
  -6   1  11 147.822 59.3856   1
  -6   1  12 165.258 63.1275   1
  -6   2 -10 272.011 79.3595   2
  -6   2  -9 528.498 108.381   2
  -6   2  -8 422.196 91.1872   2
  -6   2  -7 721.913 112.276   2
  -6   2  -6 1053.10 131.162   2
  -6   2  -6 1303.40 125.340   1
  -6   2  -5 532.582 87.2885   2
  -6   2  -5 696.663 84.9762   1
  -6   2  -4 924.081 113.207   2
  -6   2  -4 1000.27 101.437   1
  -6   2  -3 499.215 79.5239   2
  -6   2  -3 383.953 55.7475   6
  -6   2  -2 55.7247 64.5757   7
  -6   2  -2 136.833 45.6317   6
  -6   2  -2 152.711 68.5259   4
  -6   2  -2 86.7211 36.1613   2
  -6   2  -1 1129.63 178.972   7
  -6   2  -1 807.152 112.882   6
  -6   2  -1 991.846 72.6479   1
  -6   2  -1 1361.17 179.013   4
  -6   2  -1 1095.27 110.495   2
  -6   2   0 5259.84 318.041   2
  -6   2   0 5264.77 415.224   7
  -6   2   0 5103.50 370.232   6
  -6   2   0 6033.35 325.338   5
  -6   2   0 6179.15 423.907   4
  -6   2   0 5135.17 298.121   3
  -6   2   1 2839.73 198.243   2
  -6   2   1 2753.05 256.672   7
  -6   2   1 2644.53 253.047   6
  -6   2   1 3138.83 161.689   1
  -6   2   1 3087.10 192.843   5
  -6   2   1 3351.06 290.008   4
  -6   2   1 2616.33 175.496   3
  -6   2   2 1194.76 118.021   2
  -6   2   2 1224.69 147.739   7
  -6   2   2 1394.14 186.710   6
  -6   2   2 1377.43 94.6143   1
  -6   2   2 1320.21 112.417   5
  -6   2   2 1401.44 184.490   4
  -6   2   2 1165.82 103.739   3
  -6   2   3 2124.31 186.337   7
  -6   2   3 2838.43 287.836   6
  -6   2   3 2612.01 171.817   5
  -6   2   3 2328.22 163.746   3
  -6   2   3 2695.77 266.505   4
  -6   2   3 2630.38 152.991   1
  -6   2   4 1710.91 123.583   1
  -6   2   4 1761.81 132.072   7
  -6   2   4 1762.64 217.310   4
  -6   2   4 1565.39 132.485   5
  -6   2   4 1629.31 134.780   3
  -6   2   5 1846.21 151.088   5
  -6   2   5 1882.60 156.892   3
  -6   2   5 1830.87 227.508   4
  -6   2   5 1862.22 138.682   1
  -6   2   6 2174.45 157.721   1
  -6   2   6 1861.06 162.301   5
  -6   2   7 180.320 47.3399   1
  -6   2   7 115.512 42.3858   5
  -6   2   8 421.063 74.3412   1
  -6   2   8 473.592 88.8628   5
  -6   2   9 688.885 101.401   1
  -6   2   9 673.890 109.582   5
  -6   2  10 333.400 74.8422   1
  -6   2  10 258.974 71.1674   5
  -6   2  11 402.179 86.3369   1
  -6   2  12 191.545 66.8697   1
  -6   3 -10 405.382 97.9785   2
  -6   3  -9 387.443 92.1743   2
  -6   3  -8 1464.84 174.028   2
  -6   3  -7 467.237 91.4668   2
  -6   3  -6 1877.87 182.389   2
  -6   3  -5 638.502 92.0494   1
  -6   3  -5 665.126 100.322   2
  -6   3  -4 347.692 65.8683   1
  -6   3  -4 320.455 65.5193   2
  -6   3  -3 108.242 43.5788   2
  -6   3  -2 200.480 49.9166   2
  -6   3  -2 214.082 81.2079   4
  -6   3  -2 137.702 47.0524   6
  -6   3  -1 742.373 69.4877   1
  -6   3  -1 673.424 102.688   6
  -6   3  -1 735.158 150.413   7
  -6   3  -1 577.659 93.4566   3
  -6   3  -1 904.988 145.347   4
  -6   3  -1 620.033 83.4496   2
  -6   3   0 45.2187 17.9487   1
  -6   3   0 57.9092 48.8326   7
  -6   3   0-13.6247 33.6009   6
  -6   3   0 30.8672 28.5897   3
  -6   3   0 60.0920 50.4335   4
  -6   3   0 45.9589 28.9134   5
  -6   3   0 46.0864 25.6873   2
  -6   3   1 843.363 96.4915   2
  -6   3   1 949.016 154.343   7
  -6   3   1 827.533 140.617   6
  -6   3   1 1648.48 124.784   1
  -6   3   1 980.409 109.202   5
  -6   3   1 1106.47 160.325   4
  -6   3   1 845.710 103.807   3
  -6   3   2 2691.86 193.382   2
  -6   3   2 3218.84 271.221   7
  -6   3   2 3035.98 293.478   6
  -6   3   2 3663.17 185.340   1
  -6   3   2 2947.12 206.265   5
  -6   3   2 3292.40 288.403   4
  -6   3   2 2436.81 192.719   3
  -6   3   3 1228.21 119.445   2
  -6   3   3 1470.86 108.905   1
  -6   3   3 1489.84 213.219   6
  -6   3   3 1444.62 158.977   7
  -6   3   3 1643.26 139.953   5
  -6   3   3 1706.82 203.965   4
  -6   3   3 1233.79 123.231   3
  -6   3   4 2633.57 201.937   7
  -6   3   4 3048.92 208.206   5
  -6   3   4 3115.22 182.529   1
  -6   3   4 3064.71 285.277   4
  -6   3   4 2499.98 193.816   3
  -6   3   5 4869.53 229.921   7
  -6   3   5 4018.86 273.327   3
  -6   3   5 4662.49 374.729   4
  -6   3   5 4400.11 279.327   5
  -6   3   5 4620.18 255.876   1
  -6   3   6 942.917 115.235   5
  -6   3   6 994.525 102.060   1
  -6   3   6 876.824 155.787   4
  -6   3   6 811.458 109.661   3
  -6   3   7 907.905 102.297   1
  -6   3   7 658.761 91.9842   2
  -6   3   7 695.767 103.861   5
  -6   3   8 1262.60 131.124   1
  -6   3   8 1198.83 142.718   5
  -6   3   9 1611.72 158.355   1
  -6   3   9 1674.90 180.500   5
  -6   3  10 623.740 102.008   1
  -6   3  10 354.586 89.8101   5
  -6   3  11 246.096 70.9428   1
  -6   3  11 338.146 90.8135   5
  -6   3  12 88.7495 46.0004   1
  -6   3  12 150.916 71.2057   5
  -6   4  -9 606.101 117.823   2
  -6   4  -8 482.139 102.581   2
  -6   4  -7 957.663 135.761   2
  -6   4  -6 148.795 50.9016   2
  -6   4  -5 871.786 117.669   2
  -6   4  -4 282.746 62.5767   2
  -6   4  -3 257.306 55.6627   2
  -6   4  -2 31.0414 22.7740   6
  -6   4  -2 12.6646 37.2881   4
  -6   4  -2 42.1815 27.1818   2
  -6   4  -1 54.9548 38.5346   6
  -6   4  -1 65.8732 45.1521   3
  -6   4  -1-17.1191 51.8244   4
  -6   4  -1 46.5584 27.7205   2
  -6   4   0 755.834 88.9598   2
  -6   4   0 553.416 108.500   6
  -6   4   0 845.027 120.199   3
  -6   4   0 877.217 116.827   5
  -6   4   0 879.764 144.079   4
  -6   4   0 729.589 72.8720   1
  -6   4   1 1980.74 153.190   2
  -6   4   1 2123.61 248.371   7
  -6   4   1 1911.49 222.422   6
  -6   4   1 2353.61 146.317   1
  -6   4   1 2544.66 201.661   5
  -6   4   1 2208.88 231.767   4
  -6   4   1 1937.05 187.500   3
  -6   4   2 2183.56 161.849   2
  -6   4   2 2271.49 240.447   7
  -6   4   2 2098.95 249.833   6
  -6   4   2 3106.44 186.864   1
  -6   4   2 2536.21 200.495   5
  -6   4   2 2581.68 252.024   4
  -6   4   2 1833.90 180.480   3
  -6   4   3 1853.69 144.127   2
  -6   4   3 1856.42 204.229   7
  -6   4   3 1583.07 225.867   6
  -6   4   3 1900.49 169.863   5
  -6   4   3 1567.13 158.754   3
  -6   4   3 1970.51 218.491   4
  -6   4   3 2195.65 144.427   1
  -6   4   4 2785.35 190.391   2
  -6   4   4 2772.32 230.882   7
  -6   4   4 3228.85 227.656   5
  -6   4   4 2954.98 182.927   1
  -6   4   4 2996.49 276.577   4
  -6   4   4 2402.94 205.486   3
  -6   4   5 1243.25 136.586   5
  -6   4   5 1176.75 107.495   1
  -6   4   5 972.625 112.273   7
  -6   4   5 946.695 120.824   3
  -6   4   5 1105.88 163.297   4
  -6   4   6 953.166 124.953   3
  -6   4   6 1100.18 132.332   5
  -6   4   6 1201.22 176.499   4
  -6   4   6 1179.79 114.913   1
  -6   4   7 2692.49 194.672   1
  -6   4   7 2553.96 218.855   5
  -6   4   7 2683.72 194.452   2
  -6   4   8 184.873 61.3663   5
  -6   4   8 188.157 51.0101   1
  -6   4   9 195.314 67.0274   5
  -6   4   9 143.127 50.1390   1
  -6   4  10 179.611 66.7986   5
  -6   4  10 123.452 46.7177   1
  -6   4  11 157.688 61.8364   5
  -6   4  11 267.866 76.0008   1
  -6   4  12 124.909 61.1622   5
  -6   4  12 130.251 56.5612   1
  -6   5  -8 431.721 99.0217   2
  -6   5  -7 708.367 123.092   2
  -6   5  -6 471.445 93.4323   2
  -6   5  -5 579.125 98.8264   2
  -6   5  -4 40.5097 36.6814   2
  -6   5  -3 540.695 86.5970   2
  -6   5  -2 381.336 66.5782   2
  -6   5  -1 25.0562 33.4418   3
  -6   5  -1 97.8113 41.0694   6
  -6   5  -1 100.133 58.9481   4
  -6   5  -1 108.452 52.3634   5
  -6   5  -1 105.638 37.4322   2
  -6   5   0 187.485 63.9131   6
  -6   5   0 723.486 78.2291   1
  -6   5   0 277.749 73.5719   3
  -6   5   0 563.989 101.519   5
  -6   5   0 428.638 102.288   4
  -6   5   0 405.862 63.1266   2
  -6   5   1 211.240 74.6314   4
  -6   5   1 124.539 58.4447   6
  -6   5   1 213.745 40.6575   1
  -6   5   1 185.796 65.2062   3
  -6   5   1 208.419 61.0093   5
  -6   5   1 153.552 36.5975   2
  -6   5   2 416.976 61.6394   2
  -6   5   2 386.318 100.685   7
  -6   5   2 439.462 120.918   6
  -6   5   2 624.658 81.2724   1
  -6   5   2 548.993 107.997   4
  -6   5   2 504.188 94.6650   5
  -6   5   2 454.832 93.8009   3
  -6   5   3 175.617 39.1705   2
  -6   5   3 189.103 57.5449   3
  -6   5   3 201.521 77.5910   7
  -6   5   3 191.552 48.7369   1
  -6   5   3 192.690 60.1959   5
  -6   5   3 261.555 79.6296   4
  -6   5   4 286.130 52.3756   2
  -6   5   4 276.648 73.3596   3
  -6   5   4 335.677 83.3444   7
  -6   5   4 434.894 64.4477   1
  -6   5   4 443.593 85.2242   5
  -6   5   4 388.481 91.0074   4
  -6   5   5 186.887 42.2620   2
  -6   5   5 93.8778 40.3837   7
  -6   5   5 145.531 52.0881   3
  -6   5   5 207.594 72.7471   4
  -6   5   5 214.699 61.2155   5
  -6   5   5 223.100 48.5917   1
  -6   5   6 1246.33 149.373   5
  -6   5   6 1238.55 123.202   7
  -6   5   6 1263.99 173.476   4
  -6   5   6 1234.33 120.767   1
  -6   5   7 318.636 79.0058   5
  -6   5   7 324.984 63.6653   1
  -6   5   8 45.6263 45.3719   5
  -6   5   8 107.781 44.3697   1
  -6   5   9 534.507 105.198   5
  -6   5   9 580.876 94.2892   1
  -6   5  10 173.096 72.1327   5
  -6   5  10 109.505 46.0985   1
  -6   5  11 514.734 116.017   5
  -6   5  11 359.400 83.0771   1
  -6   5  12 550.058 125.759   5
  -6   5  12 576.478 113.020   1
  -6   6  -6 262.415 71.2869   2
  -6   6  -5 386.244 81.6600   2
  -6   6  -4 465.523 89.3325   2
  -6   6  -3 405.965 76.9331   2
  -6   6  -2 558.211 84.0572   2
  -6   6  -1 707.061 132.672   5
  -6   6  -1 619.004 82.9266   2
  -6   6   0 469.265 70.0370   1
  -6   6   0 334.103 96.8425   3
  -6   6   0 319.904 82.9774   5
  -6   6   0 233.196 78.3249   4
  -6   6   0 332.440 57.2645   2
  -6   6   1 508.818 116.805   6
  -6   6   1 694.565 82.3736   1
  -6   6   1 561.762 116.014   3
  -6   6   1 695.765 79.8111   2
  -6   6   1 707.164 123.687   5
  -6   6   1 768.811 132.471   4
  -6   6   2 308.442 81.7569   4
  -6   6   2 365.777 102.539   6
  -6   6   2 376.901 60.6228   1
  -6   6   2 348.605 53.8427   2
  -6   6   2 279.530 78.6189   5
  -6   6   2 348.505 90.4316   3
  -6   6   3 424.396 57.3746   2
  -6   6   3 255.067 72.1829   3
  -6   6   3 459.319 119.493   7
  -6   6   3 637.253 96.6426   1
  -6   6   3 357.435 83.9454   5
  -6   6   3 429.397 95.8798   4
  -6   6   4 396.287 55.3530   2
  -6   6   4 439.425 110.586   7
  -6   6   4 396.539 95.9115   3
  -6   6   4 493.032 100.802   4
  -6   6   4 459.015 94.2470   5
  -6   6   4 471.080 75.1632   1
  -6   6   5 1276.02 105.890   2
  -6   6   5 1349.06 130.356   1
  -6   6   5 1498.51 173.359   5
  -6   6   6 741.207 80.7809   2
  -6   6   6 950.939 138.426   5
  -6   6   6 990.023 110.002   1
  -6   6   7 606.535 110.322   5
  -6   6   7 680.189 94.6799   1
  -6   6   7 632.739 77.5082   2
  -6   6   8 1478.87 183.056   5
  -6   6   8 1376.28 145.798   1
  -6   6   9 398.595 97.0891   5
  -6   6   9 391.966 82.8638   1
  -6   6  10 225.918 75.9684   5
  -6   6  10 306.212 74.4237   1
  -6   6  11 499.881 120.929   5
  -6   6  11 565.397 102.835   1
  -6   7  -5 309.151 77.4468   2
  -6   7  -4 141.592 51.8572   2
  -6   7  -3 128.455 43.8805   2
  -6   7  -2 963.002 170.420   5
  -6   7  -2 726.138 100.060   2
  -6   7  -1 517.469 119.908   5
  -6   7  -1 508.351 76.7816   2
  -6   7   0 997.202 159.643   5
  -6   7   0 877.760 107.098   1
  -6   7   0 677.693 86.5267   2
  -6   7   1 994.992 158.840   5
  -6   7   1 1144.84 115.329   1
  -6   7   1 1005.74 97.7597   2
  -6   7   2 380.363 54.3142   2
  -6   7   2 387.408 64.9648   1
  -6   7   2 442.251 103.646   5
  -6   7   3 374.314 50.0555   2
  -6   7   3 753.378 105.823   1
  -6   7   3 419.239 99.7276   5
  -6   7   4 274.190 40.4032   2
  -6   7   4 496.186 83.5086   1
  -6   7   4 238.300 76.5340   5
  -6   7   5 618.707 91.0397   1
  -6   7   5 726.528 131.003   5
  -6   7   6 815.955 105.737   1
  -6   7   6 971.440 152.007   5
  -6   7   7 861.736 110.329   1
  -6   7   7 963.047 151.188   5
  -6   7   8 194.570 53.3610   1
  -6   7   8 303.065 89.0171   5
  -6   7   9 154.769 51.0444   1
  -6   7   9 136.942 64.9436   5
  -6   7  10 208.736 64.5700   1
  -6   7  10 223.736 89.0268   5
  -6   7  11 188.945 65.0333   1
  -6   7  11-3.38084 39.4295   5
  -6   8  -2 444.514 123.752   5
  -6   8  -1 474.479 124.669   5
  -6   8   0 186.426 51.2607   1
  -6   8   0 288.416 95.9854   5
  -6   8   1 437.934 77.6603   1
  -6   8   1 477.202 121.681   5
  -6   8   2 522.601 81.7979   1
  -6   8   2 717.634 139.576   5
  -6   8   3 532.994 91.8795   1
  -6   8   3 410.964 108.719   5
  -6   8   4 521.655 97.6983   1
  -6   8   4 408.556 105.551   5
  -6   8   5 515.392 90.0818   1
  -6   8   5 558.741 124.308   5
  -6   8   6 265.810 64.6484   1
  -6   8   6 466.863 112.611   5
  -6   8   7 461.096 86.3874   1
  -6   8   7 390.684 102.979   5
  -6   8   8 490.383 89.5706   1
  -6   8   8 592.376 126.187   5
  -6   8   9 438.883 88.6939   1
  -6   8   9 527.633 121.394   5
  -6   8  10 215.913 65.3868   1
  -6   8  10 262.613 91.9538   5
  -6   9  -1 281.343 100.362   5
  -6   9   0 373.503 112.618   5
  -6   9   0 476.307 88.8959   1
  -6   9   1 418.378 123.029   5
  -6   9   1 480.308 85.8005   1
  -6   9   2 624.978 142.220   5
  -6   9   2 598.617 93.4897   1
  -6   9   3 658.671 147.828   5
  -6   9   3 738.637 108.769   1
  -6   9   4 304.388 100.316   5
  -6   9   4 343.749 95.7329   1
  -6   9   5 622.855 138.856   5
  -6   9   5 622.565 107.208   1
  -6   9   6 522.207 120.295   5
  -6   9   6 397.638 84.9723   1
  -6   9   7 396.531 112.755   5
  -6   9   7 487.012 90.8612   1
  -6   9   8 596.672 137.715   5
  -6   9   8 689.767 110.563   1
  -6  10   4 708.909 157.147   5
  -6  10   4 1244.91 177.818   1
  -6  10   5 199.397 90.9042   5
  -6  10   5 159.016 65.7525   1
  -5 -14 -10 433.926 242.391   6
  -5 -14  -9-305.264 205.228   6
  -5 -14  -8 245.368 207.837   6
  -5 -14  -8 419.599 125.062   3
  -5 -14  -7 713.837 267.839   6
  -5 -14  -7 626.133 150.785   3
  -5 -14  -6 136.479 145.722   6
  -5 -14  -6 258.855 113.271   3
  -5 -14  -5 426.667 141.457   3
  -5 -14  -5 174.897 163.691   6
  -5 -14  -4 485.422 223.190   6
  -5 -14  -4 494.076 150.012   3
  -5 -14  -3 201.269 166.789   6
  -5 -14  -3 130.695 78.0903   3
  -5 -14  -2 585.987 239.675   6
  -5 -14  -2 252.208 120.358   3
  -5 -13 -11 593.646 247.691   6
  -5 -13 -10 665.148 260.228   6
  -5 -13  -9 62.3055 124.290   6
  -5 -13  -8 391.904 115.776   3
  -5 -13  -8 328.014 189.176   6
  -5 -13  -7 398.005 120.630   3
  -5 -13  -7 115.219 161.578   6
  -5 -13  -6 1152.10 199.017   3
  -5 -13  -6 805.585 268.375   6
  -5 -13  -5 680.372 249.496   6
  -5 -13  -5 607.018 145.141   3
  -5 -13  -4 68.7603 105.690   6
  -5 -13  -4 367.820 128.824   3
  -5 -13  -3 81.7356 132.147   6
  -5 -13  -3 434.453 139.026   3
  -5 -13  -2 650.531 225.273   6
  -5 -13  -2 582.891 169.505   3
  -5 -13  -1 203.963 151.431   6
  -5 -13  -1 464.505 148.958   3
  -5 -13   0 523.111 213.249   6
  -5 -13   0 807.623 207.075   3
  -5 -13   1 311.054 186.692   6
  -5 -13   1 308.463 127.422   3
  -5 -12 -13 502.154 210.224   6
  -5 -12 -12 145.860 141.545   6
  -5 -12 -11 134.427 164.206   6
  -5 -12 -10 896.431 293.874   6
  -5 -12  -9 961.290 283.891   6
  -5 -12  -9 1005.38 114.153   2
  -5 -12  -8 431.485 216.722   6
  -5 -12  -8 236.255 55.3245   2
  -5 -12  -8 158.240 70.1241   3
  -5 -12  -7 541.127 223.202   6
  -5 -12  -7 365.613 107.289   3
  -5 -12  -7 462.959 76.3322   2
  -5 -12  -6 912.235 171.059   3
  -5 -12  -6 871.420 270.851   6
  -5 -12  -6 1050.42 120.534   2
  -5 -12  -5 377.411 176.327   6
  -5 -12  -5 380.386 115.048   3
  -5 -12  -5 357.786 74.5667   2
  -5 -12  -4 903.203 260.722   6
  -5 -12  -4 1420.77 219.432   3
  -5 -12  -3 606.142 212.645   6
  -5 -12  -3 1088.08 202.359   3
  -5 -12  -2 281.908 172.843   6
  -5 -12  -2 354.015 126.444   3
  -5 -12  -1 438.823 193.850   6
  -5 -12  -1 457.743 139.869   3
  -5 -12   0 727.787 187.074   3
  -5 -12   1 305.972 141.162   3
  -5 -12   2 23.6717 88.5494   3
  -5 -12   3 977.157 247.079   3
  -5 -11 -13 440.540 219.862   6
  -5 -11 -12 202.897 57.7554   2
  -5 -11 -12 514.596 229.148   6
  -5 -11 -11 1303.13 322.136   6
  -5 -11 -11 1181.70 134.608   2
  -5 -11 -10 603.599 247.940   6
  -5 -11 -10 547.335 86.8309   2
  -5 -11  -9 347.754 199.577   6
  -5 -11  -9 281.745 61.8902   2
  -5 -11  -8 168.722 132.496   6
  -5 -11  -8 466.442 76.9351   2
  -5 -11  -7 1270.47 308.118   6
  -5 -11  -7 1495.21 194.355   3
  -5 -11  -7 1442.26 142.993   2
  -5 -11  -6 1579.60 205.944   3
  -5 -11  -6 1392.22 180.048   4
  -5 -11  -6 1608.96 153.401   2
  -5 -11  -6 1552.70 337.985   6
  -5 -11  -5 1472.33 203.333   3
  -5 -11  -5 1267.08 294.403   6
  -5 -11  -5 1336.71 173.617   4
  -5 -11  -5 1498.27 151.746   2
  -5 -11  -4 1035.40 274.893   6
  -5 -11  -4 1079.49 177.041   3
  -5 -11  -4 697.659 125.800   4
  -5 -11  -3 484.952 193.465   6
  -5 -11  -3 649.170 126.786   4
  -5 -11  -3 803.200 162.678   3
  -5 -11  -2 380.880 123.728   3
  -5 -11  -1 19.0002 62.5488   3
  -5 -11   0 121.419 97.5115   3
  -5 -11   1 221.823 98.5854   3
  -5 -11   2 343.750 128.701   3
  -5 -11   3 248.422 127.910   3
  -5 -11   4 532.230 185.273   3
  -5 -10 -14 353.212 199.509   6
  -5 -10 -14 497.624 100.428   2
  -5 -10 -13 517.645 209.483   6
  -5 -10 -13 452.164 91.8635   2
  -5 -10 -12 397.431 185.284   6
  -5 -10 -12 367.763 78.9137   2
  -5 -10 -11 444.193 185.632   6
  -5 -10 -11 713.794 106.279   2
  -5 -10 -10 244.677 140.474   6
  -5 -10 -10 313.763 69.7102   2
  -5 -10  -9 1123.37 279.794   6
  -5 -10  -9 1034.88 121.253   2
  -5 -10  -8 2614.89 414.176   6
  -5 -10  -8 2205.48 237.401   4
  -5 -10  -8 2670.97 203.327   2
  -5 -10  -7 1088.50 155.807   3
  -5 -10  -7 759.560 133.969   4
  -5 -10  -7 1153.18 124.910   2
  -5 -10  -7 775.585 229.271   6
  -5 -10  -6 938.352 146.137   3
  -5 -10  -6 562.685 115.480   4
  -5 -10  -6 935.636 112.007   2
  -5 -10  -6 710.091 223.250   6
  -5 -10  -5 466.440 99.7280   4
  -5 -10  -5 649.715 122.887   3
  -5 -10  -5 842.453 109.112   2
  -5 -10  -5 662.726 210.677   6
  -5 -10  -4 274.326 152.723   6
  -5 -10  -4 385.973 96.3386   4
  -5 -10  -4 310.307 97.3118   3
  -5 -10  -3 401.383 98.3353   4
  -5 -10  -3 747.784 143.573   3
  -5 -10  -2 195.914 75.3654   4
  -5 -10  -2 248.224 88.3278   3
  -5 -10  -1 276.348 115.592   3
  -5 -10   0 247.588 118.657   3
  -5 -10   1 871.323 191.759   3
  -5 -10   2 1284.02 247.464   3
  -5 -10   3 1212.53 242.326   3
  -5 -10   4 1131.87 244.999   3
  -5 -10   5 670.620 205.024   3
  -5  -9 -14 178.171 60.8181   2
  -5  -9 -14 155.536 116.279   6
  -5  -9 -13 106.499 54.3488   2
  -5  -9 -13 131.739 117.347   6
  -5  -9 -12 324.565 76.5532   2
  -5  -9 -12 341.616 161.898   6
  -5  -9 -11 553.056 95.7099   2
  -5  -9 -11 542.883 197.786   6
  -5  -9 -10 1309.47 141.467   2
  -5  -9 -10 1081.38 253.281   6
  -5  -9  -9 950.250 115.781   2
  -5  -9  -9 1313.01 286.393   6
  -5  -9  -8 140.323 113.806   6
  -5  -9  -8 329.194 66.7343   2
  -5  -9  -7 542.370 177.963   6
  -5  -9  -7 615.337 117.746   4
  -5  -9  -7 852.141 105.197   2
  -5  -9  -6 4231.12 313.399   3
  -5  -9  -6 4746.04 518.014   6
  -5  -9  -6 3302.81 298.147   4
  -5  -9  -6 4410.32 274.036   2
  -5  -9  -5 1541.99 179.916   3
  -5  -9  -5 1532.49 186.989   4
  -5  -9  -5 1280.18 274.401   6
  -5  -9  -5 1711.38 157.135   2
  -5  -9  -4 785.201 135.349   4
  -5  -9  -4 1126.91 157.685   3
  -5  -9  -4 1013.08 242.344   6
  -5  -9  -3 611.891 118.945   4
  -5  -9  -3 831.284 142.880   3
  -5  -9  -2 522.532 115.217   4
  -5  -9  -2 480.013 115.349   3
  -5  -9  -1 1100.96 180.152   3
  -5  -9  -1 1099.65 166.363   4
  -5  -9   0 2819.04 311.044   3
  -5  -9   1 905.735 187.806   3
  -5  -9   2 954.525 197.224   3
  -5  -9   3 976.350 214.651   3
  -5  -9   4 853.457 217.027   3
  -5  -9   5 589.354 190.332   3
  -5  -9   6 848.617 227.249   3
  -5  -9   7-47.5320 91.3584   3
  -5  -8 -14 379.120 91.1494   2
  -5  -8 -14 590.884 189.086   6
  -5  -8 -13 571.501 107.138   2
  -5  -8 -13 787.131 212.247   6
  -5  -8 -12 253.297 69.1227   2
  -5  -8 -12 273.651 134.693   6
  -5  -8 -11 115.080 52.2438   2
  -5  -8 -11 96.6085 129.222   6
  -5  -8 -10 507.813 89.6857   2
  -5  -8 -10 448.138 181.487   6
  -5  -8  -9 584.535 91.5909   2
  -5  -8  -9 547.845 174.449   6
  -5  -8  -8 704.104 97.7416   2
  -5  -8  -8 923.776 226.311   6
  -5  -8  -7 4110.24 471.890   6
  -5  -8  -7 3857.70 318.947   4
  -5  -8  -7 4270.15 271.300   2
  -5  -8  -6 1249.75 144.589   3
  -5  -8  -6 1287.68 168.372   4
  -5  -8  -6 1312.71 132.437   2
  -5  -8  -6 1279.93 134.206   5
  -5  -8  -6 1415.73 275.460   6
  -5  -8  -5 528.121 107.257   4
  -5  -8  -5 529.281 95.1582   3
  -5  -8  -5 557.956 176.589   6
  -5  -8  -5 513.404 82.2478   5
  -5  -8  -5 481.630 82.0901   2
  -5  -8  -4 453.791 101.614   4
  -5  -8  -4 406.686 87.0616   3
  -5  -8  -3 570.198 117.570   4
  -5  -8  -3 526.307 106.351   3
  -5  -8  -2 4363.44 334.890   3
  -5  -8  -2 3793.77 320.345   4
  -5  -8  -1 3284.74 305.180   3
  -5  -8  -1 3056.83 284.547   4
  -5  -8   0 1381.84 202.213   3
  -5  -8   0 1308.32 185.149   4
  -5  -8   1 169.844 82.6110   3
  -5  -8   2-45.8017 83.1874   3
  -5  -8   3 819.208 186.164   3
  -5  -8   4 585.467 167.540   3
  -5  -8   5 611.961 181.603   3
  -5  -8   6 260.841 140.228   3
  -5  -8   7-41.6520 119.375   3
  -5  -8   8 266.836 144.917   3
  -5  -7 -14 691.046 127.053   2
  -5  -7 -14 613.186 177.581   6
  -5  -7 -13 608.280 112.085   2
  -5  -7 -13 479.204 161.187   6
  -5  -7 -12 535.304 103.191   2
  -5  -7 -12 635.929 192.484   6
  -5  -7 -11 294.971 73.0785   2
  -5  -7 -11 283.344 134.175   6
  -5  -7 -10 191.192 55.9631   2
  -5  -7 -10 63.5160 110.508   6
  -5  -7  -9 987.615 121.058   2
  -5  -7  -9 1176.19 241.343   6
  -5  -7  -8 1957.80 316.488   6
  -5  -7  -8 1929.99 171.362   2
  -5  -7  -7 200.476 73.4395   4
  -5  -7  -7 317.879 67.0117   5
  -5  -7  -7 252.792 60.7869   2
  -5  -7  -7 389.855 159.222   6
  -5  -7  -6 523.379 80.7588   5
  -5  -7  -6 444.167 99.2232   4
  -5  -7  -6 409.213 70.1110   2
  -5  -7  -6 386.924 154.298   6
  -5  -7  -5 1774.03 166.194   3
  -5  -7  -5 1831.35 200.477   4
  -5  -7  -5 1837.14 160.908   2
  -5  -7  -5 2228.28 320.428   6
  -5  -7  -5 1856.22 153.147   5
  -5  -7  -4 2875.39 222.698   3
  -5  -7  -4 2960.51 258.543   4
  -5  -7  -4 2909.59 209.862   2
  -5  -7  -4 2631.26 189.604   5
  -5  -7  -3 5331.08 340.805   3
  -5  -7  -3 4884.81 361.983   4
  -5  -7  -2 2222.12 209.139   3
  -5  -7  -2 1818.30 206.650   4
  -5  -7  -1 1270.99 170.954   3
  -5  -7  -1 1730.33 198.761   4
  -5  -7   0 499.950 113.184   4
  -5  -7   0 650.565 129.613   3
  -5  -7   1 3440.09 332.702   3
  -5  -7   2 643.047 144.417   3
  -5  -7   3 870.523 184.522   3
  -5  -7   4 800.114 190.723   3
  -5  -7   5 420.956 141.838   3
  -5  -7   6 256.836 123.493   3
  -5  -7   7 788.705 211.884   3
  -5  -7   8 418.726 176.933   3
  -5  -7   9 428.775 179.754   3
  -5  -6 -14 312.153 89.3023   2
  -5  -6 -14 209.243 108.307   6
  -5  -6 -13 636.909 117.706   2
  -5  -6 -13 706.051 180.170   6
  -5  -6 -12 1206.69 152.660   2
  -5  -6 -12 1173.49 224.980   6
  -5  -6 -11 570.103 156.866   6
  -5  -6 -11 726.022 113.644   2
  -5  -6 -10 556.146 155.180   6
  -5  -6 -10 466.514 85.3644   2
  -5  -6  -9 32.2974 88.3058   6
  -5  -6  -9 81.2093 22.3922   1
  -5  -6  -9 43.4724 34.3147   2
  -5  -6  -8 256.279 111.036   6
  -5  -6  -8 380.921 73.5037   2
  -5  -6  -8 264.184 63.5812   5
  -5  -6  -8 385.573 48.5214   1
  -5  -6  -7 1375.45 242.466   6
  -5  -6  -7 1418.42 140.760   5
  -5  -6  -7 1326.73 174.329   4
  -5  -6  -7 1368.52 136.691   2
  -5  -6  -6 4001.91 249.517   5
  -5  -6  -6 4091.25 420.070   6
  -5  -6  -6 4095.13 314.708   4
  -5  -6  -6 3609.59 247.852   2
  -5  -6  -5 4018.13 240.511   3
  -5  -6  -5 3301.49 218.241   5
  -5  -6  -5 4007.50 411.237   6
  -5  -6  -5 3121.52 275.207   4
  -5  -6  -5 3881.75 246.541   2
  -5  -6  -4 879.220 102.810   3
  -5  -6  -4 879.804 135.485   4
  -5  -6  -4 816.752 85.2000   5
  -5  -6  -4 905.471 106.893   2
  -5  -6  -3 1750.77 155.569   3
  -5  -6  -3 1565.97 125.453   5
  -5  -6  -2 491.447 86.7867   3
  -5  -6  -1 1689.56 180.130   3
  -5  -6  -1 1457.36 183.384   4
  -5  -6   0 4679.54 350.519   3
  -5  -6   0 4616.33 360.233   4
  -5  -6   1 135.919 57.8326   4
  -5  -6   1 184.379 77.4677   3
  -5  -6   2 161.157 85.9354   3
  -5  -6   3 85.4399 70.8000   3
  -5  -6   4 680.540 159.607   3
  -5  -6   5 515.286 153.491   3
  -5  -6   6 953.236 214.758   3
  -5  -6   7 296.454 149.959   3
  -5  -6   8-142.678 102.958   3
  -5  -6   9 156.404 128.465   3
  -5  -5 -14 273.561 88.8625   2
  -5  -5 -14 555.141 152.769   6
  -5  -5 -13 1018.43 150.303   2
  -5  -5 -13 994.530 196.555   6
  -5  -5 -12 335.657 82.0541   2
  -5  -5 -12 461.827 139.746   6
  -5  -5 -11 1568.54 171.424   2
  -5  -5 -11 1379.67 230.811   6
  -5  -5 -10 782.217 178.126   6
  -5  -5 -10 507.251 93.7475   2
  -5  -5 -10 1044.40 114.691   1
  -5  -5  -9 137.742 88.3190   6
  -5  -5  -9 197.240 58.7600   2
  -5  -5  -9 227.560 45.2594   1
  -5  -5  -8 458.792 138.404   6
  -5  -5  -8 602.928 57.8237   1
  -5  -5  -8 653.653 101.183   5
  -5  -5  -8 581.704 91.3477   2
  -5  -5  -7 1062.01 201.606   6
  -5  -5  -7 1623.41 151.068   5
  -5  -5  -7 1396.47 91.6900   1
  -5  -5  -7 1485.87 143.737   2
  -5  -5  -6 4354.95 416.073   6
  -5  -5  -6 5749.81 473.415   7
  -5  -5  -6 4249.15 265.748   5
  -5  -5  -6 4582.78 339.361   4
  -5  -5  -6 4422.28 277.779   2
  -5  -5  -5 3979.11 234.639   5
  -5  -5  -5 4360.19 319.023   4
  -5  -5  -5 3966.73 255.854   2
  -5  -5  -5 3738.56 382.031   6
  -5  -5  -4 352.336 57.5824   3
  -5  -5  -4 317.184 79.0011   4
  -5  -5  -4 349.392 51.6036   5
  -5  -5  -4 325.917 62.3321   2
  -5  -5  -3 797.133 72.8810   5
  -5  -5  -3 724.206 85.5946   3
  -5  -5  -2 836.893 99.6705   3
  -5  -5  -1 4021.08 271.128   3
  -5  -5   0 564.924 113.707   4
  -5  -5   0 527.615 100.678   3
  -5  -5   1 268.495 83.1150   4
  -5  -5   1 169.614 75.2396   3
  -5  -5   2 2221.64 242.423   4
  -5  -5   2 1961.31 228.964   3
  -5  -5   3 2905.11 305.747   3
  -5  -5   4 1095.17 195.579   3
  -5  -5   5 864.369 182.293   3
  -5  -5   6 1241.90 231.509   3
  -5  -5   7 240.128 114.989   3
  -5  -5   8 836.825 212.971   3
  -5  -5   9 413.869 154.801   3
  -5  -5  10 143.801 114.979   3
  -5  -4 -14 79.3205 52.2357   2
  -5  -4 -13 358.888 87.9634   2
  -5  -4 -13 261.170 104.882   6
  -5  -4 -12 538.029 107.175   2
  -5  -4 -12 339.805 104.020   6
  -5  -4 -11 1618.37 233.817   6
  -5  -4 -11 1388.74 164.617   2
  -5  -4 -10 2139.69 147.704   1
  -5  -4 -10 1494.10 231.631   6
  -5  -4 -10 1897.70 186.984   2
  -5  -4  -9 79.2140 71.3845   6
  -5  -4  -9 212.135 60.6826   2
  -5  -4  -9 171.200 36.3948   1
  -5  -4  -8 1392.33 155.008   5
  -5  -4  -8 1498.54 151.978   2
  -5  -4  -8 1237.95 207.398   6
  -5  -4  -8 1797.28 118.949   1
  -5  -4  -7 515.303 84.9120   5
  -5  -4  -7 777.567 71.1877   1
  -5  -4  -7 355.274 115.244   6
  -5  -4  -7 477.384 81.2915   2
  -5  -4  -6 3611.60 351.391   7
  -5  -4  -6 2889.08 307.911   6
  -5  -4  -6 2852.45 141.538   1
  -5  -4  -6 2999.41 207.326   5
  -5  -4  -6 3596.91 287.837   4
  -5  -4  -6 3021.12 214.044   2
  -5  -4  -5 1947.77 248.800   6
  -5  -4  -5 2289.97 161.393   5
  -5  -4  -5 2992.53 312.055   7
  -5  -4  -5 2478.19 229.791   4
  -5  -4  -5 2113.57 172.301   2
  -5  -4  -4 1247.97 101.463   5
  -5  -4  -4 1759.93 229.175   7
  -5  -4  -4 1301.56 162.721   4
  -5  -4  -4 1282.54 125.546   2
  -5  -4  -3 3951.67 200.795   5
  -5  -4  -3 4213.88 254.148   2
  -5  -4  -3 3910.90 212.010   3
  -5  -4  -2 1667.93 99.5154   5
  -5  -4  -2 1666.55 123.293   3
  -5  -4  -1 300.053 55.7846   3
  -5  -4   0 3687.89 256.451   3
  -5  -4   1 5318.62 388.599   4
  -5  -4   1 5455.41 363.784   3
  -5  -4   2 2909.92 273.496   4
  -5  -4   2 2494.00 249.370   3
  -5  -4   3 951.551 162.538   3
  -5  -4   3 1242.00 178.392   4
  -5  -4   4 1498.41 220.062   3
  -5  -4   5 423.173 132.143   3
  -5  -4   6 3.41331 60.9570   3
  -5  -4   7 2185.44 307.485   3
  -5  -4   8 1071.20 222.426   3
  -5  -4   9 245.703 137.041   3
  -5  -4  10 67.6199 99.9856   3
  -5  -4  11 184.798 131.884   3
  -5  -3 -14 35.4307 51.1658   2
  -5  -3 -13 532.952 113.620   2
  -5  -3 -13 213.418 84.4856   6
  -5  -3 -12 688.812 119.790   2
  -5  -3 -12 480.279 113.920   6
  -5  -3 -11 76.5517 47.1327   2
  -5  -3 -11 25.2543 52.8227   6
  -5  -3 -10 277.271 69.8351   2
  -5  -3 -10 390.466 104.180   6
  -5  -3  -9 3606.56 205.715   1
  -5  -3  -9 3486.29 321.233   6
  -5  -3  -9 3501.92 260.987   2
  -5  -3  -8 314.255 98.0653   6
  -5  -3  -8 392.028 79.1817   2
  -5  -3  -8 568.603 59.6842   1
  -5  -3  -7 1301.37 138.970   5
  -5  -3  -7 1156.70 127.296   2
  -5  -3  -7 1095.00 81.2446   1
  -5  -3  -7 1110.25 169.404   6
  -5  -3  -6 3185.03 333.001   7
  -5  -3  -6 2563.16 279.473   6
  -5  -3  -6 3680.55 168.033   1
  -5  -3  -6 3284.26 226.326   5
  -5  -3  -6 3632.02 298.338   4
  -5  -3  -6 2947.26 222.210   2
  -5  -3  -5 4507.74 386.036   7
  -5  -3  -5 3740.96 345.098   6
  -5  -3  -5 3964.31 246.662   5
  -5  -3  -5 4813.57 196.365   1
  -5  -3  -5 4304.98 325.586   4
  -5  -3  -5 3782.59 258.187   2
  -5  -3  -4 7145.55 344.852   5
  -5  -3  -4 7988.12 518.860   7
  -5  -3  -4 7216.31 380.481   2
  -5  -3  -3 1808.21 110.533   5
  -5  -3  -3 1471.44 138.688   2
  -5  -3  -3 1899.42 220.185   7
  -5  -3  -2 755.963 52.7668   5
  -5  -3  -2 709.780 60.0415   3
  -5  -3  -2 864.949 146.930   7
  -5  -3  -1 1968.15 128.322   3
  -5  -3   0 4549.00 266.041   3
  -5  -3   1 3179.34 239.509   3
  -5  -3   2 2286.37 217.105   3
  -5  -3   3 388.175 97.1341   4
  -5  -3   3 363.355 99.0155   3
  -5  -3   4 942.529 102.081   1
  -5  -3   4 888.255 158.553   3
  -5  -3   5 311.390 63.4921   1
  -5  -3   5 281.028 95.1319   3
  -5  -3   6 353.604 67.8891   1
  -5  -3   6 271.987 100.013   3
  -5  -3   7 1111.20 131.837   1
  -5  -3   7 948.515 195.977   3
  -5  -3   8 109.207 92.3457   3
  -5  -3   9 1168.08 236.701   3
  -5  -3  10 378.195 157.278   3
  -5  -3  11 688.352 219.145   3
  -5  -2 -13 703.370 131.619   2
  -5  -2 -12 460.521 97.5632   2
  -5  -2 -11 478.710 96.2917   2
  -5  -2 -11 363.747 92.2735   6
  -5  -2 -10 1671.48 188.156   6
  -5  -2 -10 1802.13 184.687   2
  -5  -2  -9 1431.46 118.613   1
  -5  -2  -9 1278.99 164.450   6
  -5  -2  -9 1481.79 158.260   2
  -5  -2  -8 495.011 107.411   6
  -5  -2  -8 642.011 97.8759   2
  -5  -2  -8 699.709 71.5171   1
  -5  -2  -7 2751.11 217.294   5
  -5  -2  -7 2251.36 189.574   2
  -5  -2  -7 2019.46 218.743   6
  -5  -2  -7 2458.87 143.135   1
  -5  -2  -6 1044.86 118.516   5
  -5  -2  -6 934.355 69.2683   1
  -5  -2  -6 833.784 135.380   6
  -5  -2  -6 844.643 104.275   2
  -5  -2  -5 1062.05 176.730   7
  -5  -2  -5 913.730 100.137   5
  -5  -2  -5 898.117 142.100   6
  -5  -2  -5 765.796 55.0151   1
  -5  -2  -5 1007.40 142.822   4
  -5  -2  -5 967.112 106.314   2
  -5  -2  -4 1009.11 53.2078   1
  -5  -2  -4 927.626 91.2245   5
  -5  -2  -4 916.800 103.928   2
  -5  -2  -4 1197.94 181.769   7
  -5  -2  -3 91.8082 25.8932   5
  -5  -2  -3 94.3596 38.3580   2
  -5  -2  -3 172.834 70.7935   7
  -5  -2  -2 2541.71 182.054   2
  -5  -2  -2 2481.70 127.592   5
  -5  -2  -2 2787.26 251.806   7
  -5  -2  -1 5017.72 214.781   3
  -5  -2  -1 6257.27 385.830   7
  -5  -2   0 7694.96 354.337   3
  -5  -2   1 6648.25 295.959   1
  -5  -2   1 6630.92 358.850   3
  -5  -2   2 2391.71 144.063   1
  -5  -2   2 2383.74 203.252   3
  -5  -2   3 1832.69 195.226   3
  -5  -2   3 2043.66 139.506   1
  -5  -2   3 2198.07 233.606   4
  -5  -2   4 1275.89 175.019   3
  -5  -2   4 1384.00 190.245   4
  -5  -2   4 1445.54 120.481   1
  -5  -2   5 421.793 66.1686   1
  -5  -2   5 305.350 100.441   3
  -5  -2   6 1201.64 123.882   1
  -5  -2   7 88.2320 40.8928   1
  -5  -2   8 1739.29 171.352   1
  -5  -2   9 983.987 131.931   1
  -5  -2   9 521.163 166.397   3
  -5  -2  10 89.9607 51.4253   1
  -5  -2  10 4.46579 97.7116   3
  -5  -2  11 149.011 64.2512   1
  -5  -2  11 326.667 150.710   3
  -5  -2  12 230.520 127.945   3
  -5  -1 -13 538.721 116.890   2
  -5  -1 -12 1002.93 153.006   2
  -5  -1 -11 917.884 142.242   2
  -5  -1 -10 344.313 72.9100   6
  -5  -1 -10 338.940 84.4763   2
  -5  -1  -9 131.955 48.6256   6
  -5  -1  -9 327.325 79.0130   2
  -5  -1  -9 236.587 47.2977   1
  -5  -1  -8 1693.65 169.886   2
  -5  -1  -8 1473.18 155.319   6
  -5  -1  -8 2108.07 144.075   1
  -5  -1  -7 2505.47 219.356   5
  -5  -1  -7 2390.72 195.637   2
  -5  -1  -7 2044.06 188.237   6
  -5  -1  -7 2445.90 152.991   1
  -5  -1  -6 911.980 119.720   5
  -5  -1  -6 989.564 116.188   2
  -5  -1  -6 1055.38 81.7124   1
  -5  -1  -6 745.784 110.870   6
  -5  -1  -5 2051.28 257.036   7
  -5  -1  -5 1434.55 166.689   6
  -5  -1  -5 2314.22 179.200   5
  -5  -1  -5 1743.68 156.687   2
  -5  -1  -5 2556.46 241.031   4
  -5  -1  -5 2090.08 116.967   1
  -5  -1  -4 97.6515 17.7293   1
  -5  -1  -4 69.3772 52.9682   7
  -5  -1  -4 174.285 42.4087   5
  -5  -1  -4 137.627 66.5319   4
  -5  -1  -4 84.9038 35.7602   2
  -5  -1  -3 1583.01 75.5134   1
  -5  -1  -3 1664.00 121.921   5
  -5  -1  -3 1417.01 190.361   7
  -5  -1  -3 1811.66 185.655   4
  -5  -1  -3 1349.99 128.005   2
  -5  -1  -2 5252.21 251.054   5
  -5  -1  -2 5342.74 377.490   7
  -5  -1  -2 5496.81 359.674   4
  -5  -1  -2 4937.78 287.491   2
  -5  -1  -1 5815.04 248.781   5
  -5  -1  -1 6040.84 383.960   4
  -5  -1  -1 5484.61 307.899   2
  -5  -1  -1 5408.86 369.596   7
  -5  -1   0 3314.14 268.508   4
  -5  -1   0 3191.88 142.250   1
  -5  -1   0 3262.78 248.004   7
  -5  -1   1 5434.35 246.105   1
  -5  -1   1 5447.33 381.002   4
  -5  -1   1 5539.81 289.903   3
  -5  -1   1 7010.64 370.231   7
  -5  -1   2 3418.37 284.644   4
  -5  -1   2 2919.91 157.887   1
  -5  -1   3 5399.90 392.582   4
  -5  -1   3 5172.82 257.881   1
  -5  -1   4 1038.23 165.172   4
  -5  -1   4 860.442 85.1976   1
  -5  -1   4 1169.17 177.908   6
  -5  -1   5 1241.71 113.606   1
  -5  -1   5 1339.24 188.874   4
  -5  -1   6 220.251 52.7394   1
  -5  -1   7 271.211 58.9510   1
  -5  -1   8 670.891 99.2288   1
  -5  -1   9 206.293 58.7236   1
  -5  -1  10 706.615 114.381   1
  -5  -1  11 132.621 59.0258   1
  -5  -1  12 128.069 63.0930   1
  -5   0 -12 382.693 100.188   2
  -5   0 -11 612.900 121.024   2
  -5   0 -10 217.009 65.8333   2
  -5   0  -9 1819.23 186.263   2
  -5   0  -8 1009.08 129.490   2
  -5   0  -8 883.476 84.1132   6
  -5   0  -8 1139.30 109.647   1
  -5   0  -7 1006.59 124.092   2
  -5   0  -7 1128.63 101.718   1
  -5   0  -7 811.118 83.2824   6
  -5   0  -6 955.023 127.319   5
  -5   0  -6 741.343 101.190   2
  -5   0  -6 773.953 78.1487   1
  -5   0  -6 685.672 81.1283   6
  -5   0  -5 971.633 122.005   5
  -5   0  -5 957.678 109.845   2
  -5   0  -5 758.241 96.5725   6
  -5   0  -5 947.747 80.7723   1
  -5   0  -4 894.447 162.655   7
  -5   0  -4 821.768 132.929   4
  -5   0  -4 790.285 66.3631   1
  -5   0  -4 704.226 90.5332   2
  -5   0  -4 693.084 94.4646   5
  -5   0  -3 7305.21 449.515   4
  -5   0  -3 7530.09 318.035   1
  -5   0  -3 6786.92 370.959   2
  -5   0  -3 7498.25 502.589   7
  -5   0  -2 4220.11 299.772   4
  -5   0  -2 3448.40 223.037   2
  -5   0  -2 3881.56 316.285   7
  -5   0  -1 1660.21 81.3889   1
  -5   0  -1 1148.84 156.384   7
  -5   0  -1 1433.42 167.835   4
  -5   0  -1 1325.84 122.594   2
  -5   0   0 4418.00 201.487   5
  -5   0   0 4164.81 182.625   1
  -5   0   0 4492.04 317.532   4
  -5   0   0 4116.72 292.925   7
  -5   0   1 1111.30 124.504   7
  -5   0   1 1041.57 68.9290   1
  -5   0   1 1223.43 74.1369   5
  -5   0   1 1132.79 151.194   4
  -5   0   1 1125.87 68.8016   3
  -5   0   2 2206.77 220.528   6
  -5   0   2 1759.69 107.090   1
  -5   0   2 1775.97 105.770   5
  -5   0   2 1941.34 209.121   4
  -5   0   2 1986.22 158.643   7
  -5   0   3 561.939 56.9300   5
  -5   0   3 589.061 115.551   4
  -5   0   3 596.091 59.6617   1
  -5   0   3 545.464 119.464   6
  -5   0   4 1336.56 107.704   5
  -5   0   4 1445.95 109.471   1
  -5   0   4 1529.17 197.282   4
  -5   0   4 1691.50 212.216   6
  -5   0   5 906.102 155.159   4
  -5   0   5 1137.20 100.671   1
  -5   0   5 937.317 97.1605   5
  -5   0   6 318.800 62.7670   2
  -5   0   6 293.902 55.2421   1
  -5   0   6 229.158 52.4218   5
  -5   0   7 674.452 88.8066   1
  -5   0   8 393.582 72.4795   1
  -5   0   9 938.662 120.241   1
  -5   0  10 359.311 81.3171   1
  -5   0  11 465.074 95.4409   1
  -5   0  12 379.829 90.2582   1
  -5   0  13 402.415 100.470   1
  -5   1 -12 245.084 79.7827   2
  -5   1 -11 398.084 98.7838   2
  -5   1 -10 680.338 119.972   2
  -5   1  -9 155.815 57.2346   2
  -5   1  -8 184.229 62.2193   2
  -5   1  -7 754.654 107.133   2
  -5   1  -7 778.074 91.7624   1
  -5   1  -6 590.356 73.5522   1
  -5   1  -6 499.138 84.9828   2
  -5   1  -5 768.574 99.8809   2
  -5   1  -5 959.689 91.8865   1
  -5   1  -4 2596.44 140.974   6
  -5   1  -4 2150.36 148.682   6
  -5   1  -4 2791.00 307.801   7
  -5   1  -4 2438.08 182.917   2
  -5   1  -4 2813.64 256.494   4
  -5   1  -4 2652.61 161.283   1
  -5   1  -3 405.823 110.900   7
  -5   1  -3 430.414 94.6845   4
  -5   1  -3 399.840 65.7100   2
  -5   1  -3 468.518 61.5385   6
  -5   1  -2 928.277 149.264   7
  -5   1  -2 997.918 103.385   6
  -5   1  -2 1121.84 146.437   4
  -5   1  -2 826.530 92.3608   2
  -5   1  -1 2460.86 243.417   7
  -5   1  -1 2869.36 204.831   6
  -5   1  -1 2510.98 124.068   1
  -5   1  -1 2547.14 228.231   4
  -5   1  -1 2413.29 170.332   2
  -5   1   0 7783.04 414.869   2
  -5   1   0 8593.66 474.576   6
  -5   1   0 8240.37 494.492   7
  -5   1   0 8720.88 399.670   5
  -5   1   0 8369.12 497.564   4
  -5   1   0 7311.06 371.907   3
  -5   1   1 400.743 84.8728   6
  -5   1   1 394.404 76.8108   7
  -5   1   1 405.220 48.8167   5
  -5   1   1 329.691 39.8225   3
  -5   1   1 361.353 84.1181   4
  -5   1   1 341.015 35.6680   1
  -5   1   2 2025.63 114.047   1
  -5   1   2 2144.15 214.834   6
  -5   1   2 2044.84 162.045   7
  -5   1   2 1982.92 125.212   5
  -5   1   2 1872.71 201.818   4
  -5   1   2 1765.07 117.412   3
  -5   1   3 765.266 137.027   6
  -5   1   3 800.856 81.8364   7
  -5   1   3 595.722 64.7759   5
  -5   1   3 733.936 125.700   4
  -5   1   3 748.123 66.0869   1
  -5   1   4 2689.81 275.306   6
  -5   1   4 2424.73 156.331   5
  -5   1   4 2201.70 143.942   1
  -5   1   4 2515.03 246.605   4
  -5   1   5 1690.42 135.376   5
  -5   1   5 1777.94 214.986   4
  -5   1   5 1758.04 129.560   1
  -5   1   6 1316.27 127.256   5
  -5   1   6 1591.76 139.460   2
  -5   1   6 1500.78 201.407   4
  -5   1   6 1330.73 118.758   1
  -5   1   7 214.714 55.1978   5
  -5   1   7 189.534 49.6707   1
  -5   1   8 758.323 110.540   5
  -5   1   8 921.605 106.974   1
  -5   1   9 255.168 71.4142   5
  -5   1   9 159.277 47.8208   1
  -5   1  10 772.843 111.628   1
  -5   1  11 499.537 95.0817   1
  -5   1  12 511.154 102.381   1
  -5   1  13 75.9615 54.9580   1
  -5   2 -11 268.596 83.9510   2
  -5   2 -10 150.136 65.0907   2
  -5   2  -9 362.776 88.3979   2
  -5   2  -8 956.493 132.774   2
  -5   2  -7 1166.87 137.607   2
  -5   2  -6 1847.52 152.851   1
  -5   2  -6 1607.51 158.285   2
  -5   2  -5 409.448 74.7079   2
  -5   2  -5 470.495 69.1112   1
  -5   2  -4 385.487 63.0691   1
  -5   2  -4 477.700 109.817   4
  -5   2  -4 394.553 67.8951   2
  -5   2  -3 1288.65 120.444   2
  -5   2  -3 1227.31 164.507   4
  -5   2  -3 1534.61 216.837   7
  -5   2  -3 1165.17 86.2150   6
  -5   2  -2 8361.08 531.997   7
  -5   2  -2 7993.02 463.576   4
  -5   2  -2 6908.67 365.600   2
  -5   2  -2 6987.54 360.873   6
  -5   2  -1 6632.51 343.547   2
  -5   2  -1 7578.99 483.625   7
  -5   2  -1 6285.08 365.368   6
  -5   2  -1 7713.62 441.316   4
  -5   2  -1 6669.54 356.235   3
  -5   2   0 318.188 35.3775   1
  -5   2   0 151.598 63.5451   7
  -5   2   0 336.259 71.3712   6
  -5   2   0 313.672 54.2461   3
  -5   2   0 273.396 75.9986   4
  -5   2   0 199.919 46.2039   5
  -5   2   0 364.508 56.5458   2
  -5   2   1 1830.46 142.383   2
  -5   2   1 1964.95 193.549   7
  -5   2   1 2004.82 196.988   6
  -5   2   1 2706.29 139.181   1
  -5   2   1 1981.03 143.872   5
  -5   2   1 1898.93 194.685   4
  -5   2   1 1797.35 134.402   3
  -5   2   2 2276.72 193.419   7
  -5   2   2 2520.11 239.894   6
  -5   2   2 2384.70 134.404   1
  -5   2   2 2536.63 161.046   5
  -5   2   2 2626.22 234.142   4
  -5   2   2 2092.65 146.663   3
  -5   2   3 897.613 100.842   7
  -5   2   3 1028.29 160.783   6
  -5   2   3 1010.41 80.1686   1
  -5   2   3 1149.06 100.763   5
  -5   2   3 1166.10 155.140   4
  -5   2   3 909.708 90.6301   3
  -5   2   4 1790.14 117.081   7
  -5   2   4 1720.05 224.972   6
  -5   2   4 1798.97 138.745   5
  -5   2   4 1664.39 136.307   3
  -5   2   4 1851.08 205.196   4
  -5   2   4 1861.91 124.191   1
  -5   2   5 2954.88 275.646   4
  -5   2   5 2974.26 182.029   1
  -5   2   5 3051.73 201.234   5
  -5   2   6 108.190 65.0379   4
  -5   2   6 63.4298 41.0885   5
  -5   2   6 89.7854 32.1206   1
  -5   2   6 41.3560 22.7302   2
  -5   2   7 321.237 65.7519   5
  -5   2   7 298.364 57.3558   1
  -5   2   7 378.862 68.7630   2
  -5   2   8 348.891 73.4284   5
  -5   2   8 440.251 73.1838   1
  -5   2   9 1656.10 179.604   5
  -5   2   9 2072.16 174.663   1
  -5   2  10 920.680 137.258   5
  -5   2  10 917.338 120.990   1
  -5   2  11 411.353 96.1546   5
  -5   2  11 287.918 74.0568   1
  -5   2  12 41.1088 41.5745   1
  -5   2  13 222.429 72.8877   1
  -5   3 -10 354.340 89.5388   2
  -5   3  -9 459.297 100.803   2
  -5   3  -8 1054.61 142.929   2
  -5   3  -7 673.884 105.670   2
  -5   3  -6 404.986 78.3302   2
  -5   3  -5 480.553 77.5499   1
  -5   3  -5 511.585 84.4018   2
  -5   3  -4 283.931 59.6958   1
  -5   3  -4 403.516 70.3409   2
  -5   3  -3 441.377 101.618   4
  -5   3  -3 382.928 65.6088   2
  -5   3  -2 1852.49 143.535   2
  -5   3  -2 1453.93 123.895   6
  -5   3  -2 2174.47 212.253   4
  -5   3  -2 2158.90 258.014   7
  -5   3  -1 52.8956 51.5924   7
  -5   3  -1 128.859 45.5170   6
  -5   3  -1 47.0118 26.1750   3
  -5   3  -1 109.675 52.2463   4
  -5   3  -1 121.218 33.9995   2
  -5   3   0 2311.74 160.612   2
  -5   3   0 2440.05 250.179   7
  -5   3   0 2282.96 205.532   6
  -5   3   0 2702.59 147.504   1
  -5   3   0 2701.08 196.835   5
  -5   3   0 2428.88 222.549   4
  -5   3   0 2157.97 186.863   3
  -5   3   1 7831.12 394.982   2
  -5   3   1 8317.65 504.937   7
  -5   3   1 7824.44 487.544   6
  -5   3   1 9173.19 374.145   1
  -5   3   1 9100.62 434.225   5
  -5   3   1 9231.78 500.373   4
  -5   3   1 7313.92 416.501   3
  -5   3   2 1722.11 133.040   2
  -5   3   2 2283.16 137.835   1
  -5   3   2 1581.35 197.865   6
  -5   3   2 1639.97 176.535   7
  -5   3   2 1948.54 152.091   5
  -5   3   2 1945.61 196.260   4
  -5   3   2 1601.95 140.471   3
  -5   3   3 2455.13 144.996   1
  -5   3   3 2274.93 253.371   6
  -5   3   3 2267.44 190.155   7
  -5   3   3 2312.34 170.465   5
  -5   3   3 2370.23 224.028   4
  -5   3   3 1927.28 157.884   3
  -5   3   4 2599.75 157.939   1
  -5   3   4 2275.82 271.665   6
  -5   3   4 2571.47 180.292   7
  -5   3   4 2598.28 187.357   5
  -5   3   4 2690.80 243.714   4
  -5   3   4 2368.41 179.755   3
  -5   3   5 63.2205 24.4450   1
  -5   3   5 18.1064 16.0222   7
  -5   3   5 7.19471 32.7215   4
  -5   3   5 45.1440 27.0947   3
  -5   3   5 74.5036 35.1349   5
  -5   3   6 781.547 102.573   5
  -5   3   6 812.840 88.2442   1
  -5   3   6 805.359 104.451   3
  -5   3   6 892.456 143.751   4
  -5   3   7 3056.96 205.453   1
  -5   3   7 3044.68 227.690   5
  -5   3   7 3095.84 209.714   2
  -5   3   8 382.809 70.0924   2
  -5   3   8 488.059 78.4136   1
  -5   3   8 336.613 74.9841   5
  -5   3   9 746.062 101.326   1
  -5   3   9 776.914 120.177   5
  -5   3  10 238.780 61.0526   1
  -5   3  10 213.022 67.8742   5
  -5   3  11 83.7669 40.7251   1
  -5   3  11 83.9799 36.5166   5
  -5   3  12 199.682 63.5310   1
  -5   3  12 133.493 59.7003   5
  -5   3  13 331.672 87.5031   1
  -5   4  -9 196.555 68.7313   2
  -5   4  -8 150.743 60.3393   2
  -5   4  -7 658.966 111.959   2
  -5   4  -6 772.312 112.284   2
  -5   4  -5 243.225 59.9791   2
  -5   4  -4 93.1144 39.0353   2
  -5   4  -3 395.159 97.0858   4
  -5   4  -3 402.907 67.6979   2
  -5   4  -2 964.644 85.4067   6
  -5   4  -2 1753.69 190.630   4
  -5   4  -2 1129.04 160.162   3
  -5   4  -2 1260.60 116.277   2
  -5   4  -1 4843.25 313.309   6
  -5   4  -1 5526.57 291.579   2
  -5   4  -1 5983.52 382.727   4
  -5   4  -1 5225.16 363.431   3
  -5   4   0 5040.36 274.660   2
  -5   4   0 5532.54 421.048   7
  -5   4   0 4777.42 337.604   6
  -5   4   0 6123.70 349.885   5
  -5   4   0 5508.13 364.487   4
  -5   4   0 4742.99 336.036   3
  -5   4   1 2718.50 166.842   2
  -5   4   1 2751.07 266.061   7
  -5   4   1 2395.98 236.758   6
  -5   4   1 2481.07 149.614   1
  -5   4   1 2747.85 208.261   5
  -5   4   1 2454.04 224.153   4
  -5   4   1 2141.32 198.679   3
  -5   4   2 1474.44 118.026   2
  -5   4   2 1694.81 192.063   7
  -5   4   2 1617.11 201.735   6
  -5   4   2 2198.68 138.534   1
  -5   4   2 1627.21 152.930   5
  -5   4   2 1807.21 185.552   4
  -5   4   2 1291.21 141.821   3
  -5   4   3 1539.33 123.765   2
  -5   4   3 2242.48 143.726   1
  -5   4   3 1710.79 223.471   6
  -5   4   3 1730.21 182.151   7
  -5   4   3 1910.52 163.365   5
  -5   4   3 2138.97 202.991   4
  -5   4   3 1635.27 155.883   3
  -5   4   4 952.053 180.957   6
  -5   4   4 726.653 97.7966   5
  -5   4   4 789.214 80.9421   1
  -5   4   4 628.735 96.4290   7
  -5   4   4 641.611 114.275   4
  -5   4   4 666.961 94.2347   3
  -5   4   5 4453.89 266.578   7
  -5   4   5 4984.42 257.625   1
  -5   4   5 5045.72 302.328   5
  -5   4   5 4678.86 340.528   4
  -5   4   5 3773.87 277.012   3
  -5   4   6 2256.81 128.019   7
  -5   4   6 2396.37 165.576   2
  -5   4   6 2868.02 215.324   5
  -5   4   6 2452.49 207.701   3
  -5   4   6 2564.19 247.793   4
  -5   4   6 2745.81 177.323   1
  -5   4   7 150.603 54.4125   5
  -5   4   7 134.405 38.5037   1
  -5   4   7 91.1217 35.2366   2
  -5   4   8 224.973 67.2710   5
  -5   4   8 267.616 57.8940   1
  -5   4   8 249.438 56.5446   2
  -5   4   9 453.237 94.0178   5
  -5   4   9 439.316 78.1949   1
  -5   4  10 706.167 120.436   5
  -5   4  10 659.582 100.338   1
  -5   4  11 441.416 102.021   5
  -5   4  11 509.109 94.1810   1
  -5   4  12 528.964 115.684   5
  -5   4  12 580.724 104.356   1
  -5   4  13 100.263 63.0356   5
  -5   4  13 175.854 58.1525   1
  -5   5  -8 241.443 81.3532   2
  -5   5  -7 263.664 70.2398   2
  -5   5  -6 302.592 77.0846   2
  -5   5  -5 613.348 99.9275   2
  -5   5  -4 504.647 84.0096   2
  -5   5  -3 213.749 51.8402   2
  -5   5  -2 1482.83 182.068   4
  -5   5  -2 883.695 155.341   3
  -5   5  -2 1266.43 121.073   2
  -5   5  -1 1421.79 145.275   6
  -5   5  -1 1965.19 203.885   4
  -5   5  -1 1756.82 205.722   3
  -5   5  -1 1697.10 135.681   2
  -5   5   0 564.446 68.5568   2
  -5   5   0 372.457 96.2944   3
  -5   5   0 599.537 109.184   4
  -5   5   0 642.034 108.572   5
  -5   5   0 435.501 89.5145   6
  -5   5   1 1446.96 111.055   1
  -5   5   1 1364.18 195.586   7
  -5   5   1 909.934 147.195   6
  -5   5   1 1180.83 101.311   2
  -5   5   1 1330.87 151.003   5
  -5   5   1 1466.88 165.604   4
  -5   5   1 975.479 143.850   3
  -5   5   2 1469.14 110.464   2
  -5   5   2 1631.80 116.848   1
  -5   5   2 1451.97 194.239   7
  -5   5   2 1348.66 192.533   6
  -5   5   2 1526.03 159.722   5
  -5   5   2 1652.18 174.996   4
  -5   5   2 1039.31 142.548   3
  -5   5   3 654.563 122.003   7
  -5   5   3 781.344 156.885   6
  -5   5   3 641.402 104.344   3
  -5   5   3 1117.63 129.391   5
  -5   5   3 947.415 129.559   4
  -5   5   3 752.557 75.0424   2
  -5   5   4 1573.39 119.892   2
  -5   5   4 1660.12 181.176   7
  -5   5   4 2295.84 155.596   1
  -5   5   4 1929.40 179.905   5
  -5   5   4 1996.69 190.748   4
  -5   5   4 1638.47 169.316   3
  -5   5   5 540.703 66.4899   2
  -5   5   5 777.526 85.4262   1
  -5   5   5 656.100 101.726   7
  -5   5   5 496.739 92.3681   3
  -5   5   5 732.452 108.206   5
  -5   5   5 431.258 93.6418   4
  -5   5   6 204.436 40.5086   2
  -5   5   6 194.400 44.9110   1
  -5   5   6 187.343 51.1670   7
  -5   5   6 216.778 65.2819   3
  -5   5   6 146.174 51.4945   5
  -5   5   6 353.691 89.8328   4
  -5   5   7 146.614 28.7166   7
  -5   5   7 143.171 29.2106   7
  -5   5   7 109.387 47.0175   5
  -5   5   7 149.446 37.1732   2
  -5   5   7 197.628 51.2561   1
  -5   5   8 1475.97 140.758   1
  -5   5   8 1488.54 172.259   5
  -5   5   8 1532.91 130.100   2
  -5   5   9 719.318 120.309   5
  -5   5   9 775.084 103.970   1
  -5   5  10 283.309 84.6975   5
  -5   5  10 360.984 75.9628   1
  -5   5  11 761.592 137.370   5
  -5   5  11 692.991 111.549   1
  -5   5  12 61.8026 49.2256   5
  -5   5  12 146.932 52.9017   1
  -5   5  13 120.058 75.9526   5
  -5   5  13 178.836 59.3929   1
  -5   6  -7 229.928 78.2175   2
  -5   6  -6 215.810 66.3023   2
  -5   6  -5 366.262 79.1358   2
  -5   6  -4 99.3851 43.2233   2
  -5   6  -3 282.550 63.9457   2
  -5   6  -2 620.917 85.7578   2
  -5   6  -2 661.873 125.105   4
  -5   6  -1-30.6031 41.3493   3
  -5   6  -1 20.5337 34.3352   4
  -5   6  -1-3.83705 16.3312   2
  -5   6   0 1812.48 197.723   5
  -5   6   0 970.296 141.742   6
  -5   6   0 1452.67 172.940   4
  -5   6   0 1085.01 172.806   3
  -5   6   0 1342.47 113.699   2
  -5   6   1 93.1560 47.0762   4
  -5   6   1 71.2474 46.7855   6
  -5   6   1 81.3491 27.9862   1
  -5   6   1 82.8568 58.5725   3
  -5   6   1 108.086 58.1843   5
  -5   6   1 87.8673 26.8976   2
  -5   6   2 700.494 149.102   6
  -5   6   2 927.588 91.5444   1
  -5   6   2 887.062 79.7617   2
  -5   6   2 743.673 131.456   3
  -5   6   2 917.881 133.939   5
  -5   6   2 848.217 119.594   4
  -5   6   3 283.984 41.6838   2
  -5   6   3 435.328 108.010   7
  -5   6   3 240.313 87.2772   6
  -5   6   3 432.864 65.9896   1
  -5   6   3 492.308 89.7295   4
  -5   6   3 318.918 80.5953   5
  -5   6   3 234.932 73.0051   3
  -5   6   4 410.684 49.9233   2
  -5   6   4 609.931 119.108   7
  -5   6   4 389.370 88.7074   3
  -5   6   4 635.492 97.6756   4
  -5   6   4 626.796 106.441   5
  -5   6   4 651.336 88.0690   1
  -5   6   5 804.873 125.795   7
  -5   6   5 1066.29 109.817   1
  -5   6   5 1006.14 134.592   5
  -5   6   5 914.078 119.227   4
  -5   6   5 838.626 74.4703   2
  -5   6   6 1335.04 100.477   2
  -5   6   6 1562.85 134.713   1
  -5   6   6 1180.80 154.485   5
  -5   6   6 1212.34 143.214   7
  -5   6   6 1284.80 100.179   2
  -5   6   7 1693.67 191.133   5
  -5   6   7 2069.68 167.511   1
  -5   6   7 1874.61 161.763   7
  -5   6   7 2018.82 134.458   2
  -5   6   8 175.576 68.3035   5
  -5   6   8 190.107 53.9957   1
  -5   6   9 192.077 70.4946   5
  -5   6   9 326.864 68.3333   1
  -5   6  10 836.869 143.906   5
  -5   6  10 1151.91 134.059   1
  -5   6  11 59.3182 54.1404   5
  -5   6  11 80.7702 44.1895   1
  -5   6  12 33.4265 38.6103   5
  -5   6  12 95.7316 50.5185   1
  -5   7  -6 184.531 60.7670   2
  -5   7  -5 193.980 64.0787   2
  -5   7  -4 274.380 69.4349   2
  -5   7  -3 483.112 82.4663   2
  -5   7  -2 558.264 83.8634   2
  -5   7  -1 1559.36 137.055   2
  -5   7  -1 1545.26 207.574   5
  -5   7   0 876.876 150.133   5
  -5   7   0 571.053 73.2118   2
  -5   7   1 1472.65 185.744   5
  -5   7   1 821.850 144.560   6
  -5   7   1 1167.25 120.283   1
  -5   7   1 1279.51 149.082   4
  -5   7   1 1126.94 98.9068   2
  -5   7   2 430.797 53.0582   2
  -5   7   2 471.725 70.6012   1
  -5   7   2 468.839 122.554   6
  -5   7   2 684.767 121.558   5
  -5   7   2 469.246 85.6208   4
  -5   7   3 352.221 61.6198   1
  -5   7   3 384.138 45.3750   2
  -5   7   3 523.123 108.636   5
  -5   7   3 507.040 84.6432   4
  -5   7   4 604.331 52.1392   2
  -5   7   4 689.341 136.182   7
  -5   7   4 623.207 115.863   5
  -5   7   4 644.918 88.0557   4
  -5   7   4 1058.54 139.016   1
  -5   7   5 1109.84 153.018   5
  -5   7   5 860.582 143.707   7
  -5   7   5 1069.41 118.881   1
  -5   7   5 818.775 59.5819   2
  -5   7   6 1154.76 74.3588   2
  -5   7   6 1338.24 131.267   1
  -5   7   6 1178.65 161.512   5
  -5   7   7 146.415 26.0769   2
  -5   7   7 208.811 74.1739   5
  -5   7   7 255.593 58.8857   1
  -5   7   8 174.565 50.1852   1
  -5   7   8 244.760 75.9729   5
  -5   7   9 1112.76 132.363   1
  -5   7   9 1057.77 166.259   5
  -5   7  10 348.201 75.9027   1
  -5   7  10 387.507 105.583   5
  -5   7  11 81.4600 43.7916   1
  -5   7  11 90.9239 54.0550   5
  -5   7  12 710.063 121.206   1
  -5   7  12 796.567 152.766   5
  -5   8  -4 512.399 94.8828   2
  -5   8  -3 27.4357 24.8040   2
  -5   8  -2 553.989 134.549   5
  -5   8  -2 457.831 78.0956   2
  -5   8  -1 1025.27 177.644   5
  -5   8  -1 718.520 91.6597   2
  -5   8   0 278.470 51.2541   2
  -5   8   0 153.168 66.0844   5
  -5   8   1 223.945 41.8693   2
  -5   8   1 218.728 56.2043   1
  -5   8   1 416.452 106.009   5
  -5   8   2 224.774 38.1688   2
  -5   8   2 238.248 53.4682   1
  -5   8   2 503.023 118.671   5
  -5   8   3 434.162 70.6321   1
  -5   8   3 355.249 92.4248   5
  -5   8   4 442.551 86.1820   1
  -5   8   4 474.085 111.552   5
  -5   8   5 875.131 118.296   1
  -5   8   5 708.878 133.556   5
  -5   8   6 611.644 96.0540   1
  -5   8   6 638.334 128.179   5
  -5   8   7 644.891 98.6539   1
  -5   8   7 892.727 152.015   5
  -5   8   8 596.354 94.6155   1
  -5   8   8 549.348 121.101   5
  -5   8   9 211.055 57.6577   1
  -5   8   9 222.596 77.8885   5
  -5   8  10 380.718 85.9807   1
  -5   8  10 242.395 88.4503   5
  -5   8  11 448.335 91.0601   1
  -5   8  11 535.864 126.773   5
  -5   9  -2 1408.70 226.448   5
  -5   9  -1 468.268 126.455   5
  -5   9   0 892.841 170.175   5
  -5   9   1 740.838 106.640   1
  -5   9   1 755.679 153.714   5
  -5   9   2 259.359 61.8989   1
  -5   9   2 240.253 90.7341   5
  -5   9   3 1069.06 122.714   1
  -5   9   3 1052.48 176.602   5
  -5   9   4 555.250 94.6180   1
  -5   9   4 426.262 112.046   5
  -5   9   5 940.529 140.930   1
  -5   9   5 817.625 153.266   5
  -5   9   6 375.972 80.5152   1
  -5   9   6 356.596 104.108   5
  -5   9   7 482.472 90.9053   1
  -5   9   7 438.416 111.396   5
  -5   9   8 78.5085 42.9533   1
  -5   9   8 263.776 99.7208   5
  -5   9   9 330.788 79.9589   1
  -5   9   9 299.629 94.4760   5
  -5   9  10 584.694 105.264   1
  -5   9  10 539.235 139.273   5
  -5  10   0 138.325 82.1075   5
  -5  10   1 174.421 90.0814   5
  -5  10   1 44.1700 41.6382   1
  -5  10   2 593.529 147.783   5
  -5  10   2 580.138 98.6931   1
  -5  10   3 886.689 174.724   5
  -5  10   3 750.584 108.479   1
  -5  10   4 329.272 104.547   5
  -5  10   4 433.545 88.7360   1
  -5  10   5 72.9737 48.3147   5
  -5  10   5 159.177 70.9372   1
  -5  10   6 201.549 82.5717   5
  -5  10   6 388.258 91.2629   1
  -5  10   7 220.085 89.0253   5
  -5  10   7 175.414 59.0367   1
  -5  10   8 165.925 76.6205   5
  -5  10   8 540.756 99.0193   1
  -5  10   9 620.984 139.427   5
  -5  10   9 701.368 116.322   1
  -4 -14 -10 85.8817 146.859   6
  -4 -14  -9 371.081 230.378   6
  -4 -14  -8-11.6855 113.902   6
  -4 -14  -8 13.7971 64.3591   3
  -4 -14  -7 29.1090 144.860   6
  -4 -14  -7 43.9100 55.5340   3
  -4 -14  -6 275.076 165.350   6
  -4 -14  -6 283.580 110.567   3
  -4 -14  -5 364.232 127.708   3
  -4 -14  -5 481.302 216.090   6
  -4 -14  -4 115.064 69.9991   3
  -4 -14  -4 241.080 148.539   6
  -4 -14  -3 983.242 208.165   3
  -4 -14  -3 1301.43 336.634   6
  -4 -14  -2 731.420 260.861   6
  -4 -14  -2 566.065 169.771   3
  -4 -13 -12 353.800 206.143   6
  -4 -13 -11-152.819 173.317   6
  -4 -13 -10 459.586 200.508   6
  -4 -13  -9 508.161 221.190   6
  -4 -13  -8 148.888 135.135   6
  -4 -13  -8 213.699 86.5219   3
  -4 -13  -7 349.766 191.697   6
  -4 -13  -7 337.740 113.158   3
  -4 -13  -6 91.9935 128.052   6
  -4 -13  -6 188.155 87.9336   3
  -4 -13  -5 412.153 131.174   3
  -4 -13  -5 291.993 160.277   6
  -4 -13  -4 618.310 236.893   6
  -4 -13  -4 590.269 158.022   3
  -4 -13  -3 778.808 253.290   6
  -4 -13  -3 976.492 195.271   3
  -4 -13  -2 267.362 179.524   6
  -4 -13  -2 552.269 158.212   3
  -4 -13  -1 363.196 168.990   6
  -4 -13  -1 714.952 189.430   3
  -4 -13   0 466.644 188.980   6
  -4 -13   0 477.597 163.771   3
  -4 -13   1-1.02046 82.8911   6
  -4 -13   1 0.82987 66.2085   3
  -4 -12 -13 102.379 113.141   6
  -4 -12 -12 404.537 196.812   6
  -4 -12 -11 108.447 127.958   6
  -4 -12 -10 1114.01 307.387   6
  -4 -12  -9 104.243 108.185   6
  -4 -12  -8 811.935 262.464   6
  -4 -12  -8 607.575 133.702   3
  -4 -12  -7 231.747 141.486   6
  -4 -12  -7 248.170 47.1876   2
  -4 -12  -7 278.536 99.7035   3
  -4 -12  -6 593.831 225.845   6
  -4 -12  -6 620.897 135.096   3
  -4 -12  -6 507.946 71.3867   2
  -4 -12  -5 510.826 211.119   6
  -4 -12  -5 972.574 177.395   3
  -4 -12  -5 898.566 105.319   2
  -4 -12  -4 999.723 265.934   6
  -4 -12  -4 800.250 168.417   3
  -4 -12  -3 677.371 213.448   6
  -4 -12  -3 693.257 158.798   3
  -4 -12  -2 624.183 221.522   6
  -4 -12  -2 680.542 168.005   3
  -4 -12  -1 429.277 171.708   6
  -4 -12  -1 266.786 119.685   3
  -4 -12   0 465.384 181.941   6
  -4 -12   0 455.902 150.658   3
  -4 -12   1 745.855 227.061   6
  -4 -12   1 1489.19 275.776   3
  -4 -12   2 406.374 189.471   6
  -4 -12   2 243.595 123.705   3
  -4 -12   3 361.986 144.862   3
  -4 -11 -14 674.908 258.593   6
  -4 -11 -13 341.563 180.438   6
  -4 -11 -12 515.882 212.570   6
  -4 -11 -11 341.550 64.2523   2
  -4 -11 -11 136.611 96.0081   6
  -4 -11 -10 261.850 53.8486   2
  -4 -11 -10 463.675 193.331   6
  -4 -11  -9 1663.80 347.872   6
  -4 -11  -9 1685.63 140.267   2
  -4 -11  -8 3628.19 503.233   6
  -4 -11  -8 3538.80 221.045   2
  -4 -11  -7 974.568 255.613   6
  -4 -11  -7 925.985 98.9200   2
  -4 -11  -7 1009.08 157.624   3
  -4 -11  -6 1179.61 279.659   6
  -4 -11  -6 1104.61 171.165   3
  -4 -11  -6 1121.74 111.830   2
  -4 -11  -5 643.239 89.0562   2
  -4 -11  -5 877.407 157.657   3
  -4 -11  -5 746.794 240.162   6
  -4 -11  -4 550.957 132.035   3
  -4 -11  -4 768.428 219.009   6
  -4 -11  -3 681.127 82.6286   2
  -4 -11  -3 927.250 179.161   3
  -4 -11  -3 883.760 241.820   6
  -4 -11  -2 870.980 248.513   6
  -4 -11  -2 633.379 153.569   3
  -4 -11  -2 632.306 112.995   4
  -4 -11  -1 17.4203 56.7041   3
  -4 -11  -1 37.9182 81.9895   6
  -4 -11   0 302.895 125.359   3
  -4 -11   1 429.242 144.085   3
  -4 -11   2 377.098 148.754   3
  -4 -11   3 734.556 199.790   3
  -4 -11   4 520.330 183.984   3
  -4 -10 -14 567.605 203.550   6
  -4 -10 -13 257.948 164.657   6
  -4 -10 -13 468.372 88.0886   2
  -4 -10 -12 122.988 130.569   6
  -4 -10 -12 0.87487 23.0143   2
  -4 -10 -11 944.115 254.485   6
  -4 -10 -11 537.090 86.4552   2
  -4 -10 -10 780.426 99.4802   2
  -4 -10 -10 919.037 249.714   6
  -4 -10  -9 1688.54 192.381   4
  -4 -10  -9 2193.78 167.186   2
  -4 -10  -9 2316.54 381.321   6
  -4 -10  -8 41.2392 31.5693   4
  -4 -10  -8 96.6165 37.7602   2
  -4 -10  -7 948.147 252.742   6
  -4 -10  -7 824.052 132.803   3
  -4 -10  -7 657.559 84.7670   2
  -4 -10  -6 237.581 79.3306   3
  -4 -10  -6 293.562 56.0962   2
  -4 -10  -6 387.780 173.943   6
  -4 -10  -5 92.8845 35.8122   2
  -4 -10  -5 113.471 56.6383   3
  -4 -10  -5 45.8338 117.545   6
  -4 -10  -4 1529.51 200.873   3
  -4 -10  -4 1152.54 258.431   6
  -4 -10  -3 411.171 107.378   3
  -4 -10  -3 533.801 185.314   6
  -4 -10  -2 77.2929 79.7033   3
  -4 -10  -2 43.5329 41.5080   4
  -4 -10  -2 74.3778 28.0465   2
  -4 -10  -2 215.568 130.131   6
  -4 -10  -1 139.231 88.2113   3
  -4 -10  -1 157.484 43.3242   2
  -4 -10  -1 92.4710 52.5588   4
  -4 -10   0 102.479 77.6517   3
  -4 -10   1 375.611 137.116   3
  -4 -10   2 1104.56 226.724   3
  -4 -10   3 551.051 159.478   3
  -4 -10   4 344.787 146.524   3
  -4 -10   5 611.703 199.869   3
  -4 -10   6 530.374 208.969   3
  -4  -9 -14 392.801 170.965   6
  -4  -9 -14 557.937 104.271   2
  -4  -9 -13 1083.46 139.918   2
  -4  -9 -13 1097.81 259.617   6
  -4  -9 -12 985.130 125.694   2
  -4  -9 -12 811.937 247.299   6
  -4  -9 -11 645.968 210.257   6
  -4  -9 -11 612.641 93.8590   2
  -4  -9 -10 1007.91 116.814   2
  -4  -9 -10 940.433 246.725   6
  -4  -9  -9 127.956 102.873   6
  -4  -9  -9 157.940 64.9138   4
  -4  -9  -9 49.7076 27.6560   2
  -4  -9  -8 590.368 107.857   4
  -4  -9  -8 714.846 222.480   6
  -4  -9  -8 684.272 87.6402   2
  -4  -9  -7 3672.83 465.167   6
  -4  -9  -7 4350.21 254.502   2
  -4  -9  -7 3847.24 305.235   3
  -4  -9  -6 1251.98 272.237   6
  -4  -9  -6 998.693 105.676   2
  -4  -9  -6 1144.50 148.859   3
  -4  -9  -5 1909.80 327.833   6
  -4  -9  -5 2153.77 219.997   3
  -4  -9  -5 2434.50 178.814   2
  -4  -9  -4 96.3945 45.3320   3
  -4  -9  -4 185.245 121.087   6
  -4  -9  -3 966.296 157.623   3
  -4  -9  -3 1082.32 250.003   6
  -4  -9  -2 1303.90 189.605   3
  -4  -9  -1 2707.66 289.407   3
  -4  -9  -1 1998.12 213.462   4
  -4  -9   0 310.900 85.8994   4
  -4  -9   0 570.320 139.882   3
  -4  -9   1 814.497 186.023   3
  -4  -9   2 1370.91 237.578   3
  -4  -9   3 1469.38 257.472   3
  -4  -9   4 945.516 214.449   3
  -4  -9   5 703.307 214.795   3
  -4  -9   6 517.912 176.264   3
  -4  -9   7 141.594 110.858   3
  -4  -8 -15 372.335 154.245   6
  -4  -8 -15 379.865 98.1659   2
  -4  -8 -14 857.783 226.261   6
  -4  -8 -14 870.858 136.715   2
  -4  -8 -13 1186.13 253.292   6
  -4  -8 -13 913.015 131.993   2
  -4  -8 -12 482.734 175.426   6
  -4  -8 -12 383.921 82.4146   2
  -4  -8 -11 321.885 162.514   6
  -4  -8 -11 254.461 63.3260   2
  -4  -8 -10 503.440 179.868   6
  -4  -8 -10 565.096 86.2027   2
  -4  -8  -9 1713.04 196.974   4
  -4  -8  -9 2091.01 328.609   6
  -4  -8  -9 1740.06 154.472   2
  -4  -8  -8 2200.38 215.973   4
  -4  -8  -8 2340.51 349.711   6
  -4  -8  -8 2375.30 178.514   2
  -4  -8  -7 189.428 134.142   6
  -4  -8  -7 204.285 69.1819   4
  -4  -8  -7 254.838 54.4703   2
  -4  -8  -6 1121.82 137.213   3
  -4  -8  -6 1158.58 113.606   2
  -4  -8  -6 1124.60 239.146   6
  -4  -8  -6 979.790 118.078   5
  -4  -8  -5 3219.10 398.462   6
  -4  -8  -5 3163.05 231.858   5
  -4  -8  -5 3632.16 272.248   3
  -4  -8  -5 3392.71 220.431   2
  -4  -8  -4 930.234 132.814   3
  -4  -8  -4 1240.61 249.373   6
  -4  -8  -3 1461.28 176.782   3
  -4  -8  -2 4643.12 358.811   3
  -4  -8  -1 597.623 132.352   3
  -4  -8   0 2847.66 296.913   3
  -4  -8   0 2309.06 234.211   4
  -4  -8   1 1788.30 244.043   3
  -4  -8   1 1309.85 178.778   4
  -4  -8   2 492.148 145.249   3
  -4  -8   3 993.101 202.148   3
  -4  -8   4 1525.67 261.473   3
  -4  -8   5 502.662 162.832   3
  -4  -8   6 455.735 170.280   3
  -4  -8   7 870.539 242.733   3
  -4  -8   8 455.934 181.374   3
  -4  -7 -15 238.007 134.736   6
  -4  -7 -15 207.359 71.7286   2
  -4  -7 -14 203.699 129.877   6
  -4  -7 -14 221.218 71.0361   2
  -4  -7 -13 278.464 135.798   6
  -4  -7 -13 392.302 89.1963   2
  -4  -7 -12 609.455 186.755   6
  -4  -7 -12 551.656 97.7227   2
  -4  -7 -11 537.219 169.975   6
  -4  -7 -11 551.725 93.5693   2
  -4  -7 -10-25.0008 98.4996   6
  -4  -7 -10 415.822 77.7779   2
  -4  -7  -9 997.559 229.362   6
  -4  -7  -9 1104.02 121.902   2
  -4  -7  -8 297.456 129.251   6
  -4  -7  -8 238.851 75.4868   4
  -4  -7  -8 458.391 73.5823   2
  -4  -7  -7 1227.07 135.589   5
  -4  -7  -7 1189.24 243.471   6
  -4  -7  -7 1076.37 145.267   4
  -4  -7  -7 1263.36 120.567   2
  -4  -7  -6 4295.02 254.473   2
  -4  -7  -6 4232.53 443.556   6
  -4  -7  -6 4131.22 268.764   5
  -4  -7  -5 2885.94 356.527   6
  -4  -7  -5 2814.98 202.583   5
  -4  -7  -5 3002.72 198.301   2
  -4  -7  -5 2741.09 217.398   3
  -4  -7  -4 2202.11 172.023   5
  -4  -7  -4 2029.23 300.215   6
  -4  -7  -4 2468.30 205.984   3
  -4  -7  -4 2491.94 176.388   2
  -4  -7  -3 101.900 46.8573   4
  -4  -7  -3 119.646 47.8772   3
  -4  -7  -2 623.703 110.041   3
  -4  -7  -1 1062.02 153.287   3
  -4  -7   0 7380.13 489.107   3
  -4  -7   0 6408.49 428.279   4
  -4  -7   1 2614.69 284.700   3
  -4  -7   1 2324.79 237.458   4
  -4  -7   2 730.018 135.477   4
  -4  -7   2 660.886 152.907   3
  -4  -7   3 210.486 96.0412   3
  -4  -7   4 369.243 133.571   3
  -4  -7   5 1474.80 258.417   3
  -4  -7   6 1239.06 254.020   3
  -4  -7   7 464.923 162.203   3
  -4  -7   8 998.627 248.286   3
  -4  -7   9 155.136 128.071   3
  -4  -6 -15 236.760 79.2607   2
  -4  -6 -15 215.310 103.158   6
  -4  -6 -14 528.181 108.474   2
  -4  -6 -14 541.102 159.077   6
  -4  -6 -13 559.919 108.676   2
  -4  -6 -13 495.493 152.027   6
  -4  -6 -12 955.011 131.893   2
  -4  -6 -12 927.830 203.654   6
  -4  -6 -11 104.106 47.0608   2
  -4  -6 -11 116.532 98.9507   6
  -4  -6 -10 540.373 91.2739   2
  -4  -6 -10 422.377 133.628   6
  -4  -6  -9 1197.18 222.227   6
  -4  -6  -9 1171.67 94.2311   1
  -4  -6  -9 1130.30 124.942   2
  -4  -6  -8 3443.81 377.883   6
  -4  -6  -8 3290.88 222.600   2
  -4  -6  -8 3251.12 274.200   4
  -4  -6  -8 2964.82 173.854   1
  -4  -6  -7 3838.61 256.910   5
  -4  -6  -7 3740.62 393.503   6
  -4  -6  -7 3544.46 232.758   2
  -4  -6  -7 3818.00 291.690   4
  -4  -6  -6 1834.02 147.270   2
  -4  -6  -6 1548.62 251.371   6
  -4  -6  -6 1824.88 155.859   5
  -4  -6  -5 2191.61 166.616   5
  -4  -6  -5 2239.79 292.948   6
  -4  -6  -5 2376.45 182.092   3
  -4  -6  -5 2360.94 167.600   2
  -4  -6  -4 1023.55 116.996   3
  -4  -6  -4 1028.23 101.646   5
  -4  -6  -4 1013.09 131.485   4
  -4  -6  -4 1305.11 117.673   2
  -4  -6  -3 693.915 98.5091   3
  -4  -6  -3 618.191 103.828   4
  -4  -6  -3 568.329 72.4045   5
  -4  -6  -2 2902.83 226.356   3
  -4  -6  -2 2508.91 224.431   4
  -4  -6  -1 5227.33 355.647   3
  -4  -6   0 364.294 93.2775   3
  -4  -6   1 945.204 144.276   4
  -4  -6   1 988.590 163.619   3
  -4  -6   2 2443.15 180.957   2
  -4  -6   2 2534.36 282.562   3
  -4  -6   2 2768.53 259.409   4
  -4  -6   3 241.940 111.447   3
  -4  -6   4 1322.74 227.050   3
  -4  -6   5 1608.70 258.779   3
  -4  -6   6 1355.85 250.042   3
  -4  -6   7 748.740 198.405   3
  -4  -6   8 503.220 184.141   3
  -4  -6   9 25.1495 97.3150   3
  -4  -6  10 152.255 133.757   3
  -4  -5 -15 549.866 120.366   2
  -4  -5 -15 642.127 160.904   6
  -4  -5 -14 456.536 101.810   2
  -4  -5 -14 223.645 101.849   6
  -4  -5 -13 67.9721 42.6718   2
  -4  -5 -13 121.833 92.0606   6
  -4  -5 -12 371.004 86.2781   2
  -4  -5 -12 156.753 90.5777   6
  -4  -5 -11 787.664 114.645   2
  -4  -5 -11 468.827 143.145   6
  -4  -5 -10 33.8483 25.8059   2
  -4  -5 -10 130.964 81.1982   6
  -4  -5  -9 1146.94 132.124   2
  -4  -5  -9 1068.47 208.704   6
  -4  -5  -8 1805.93 174.591   5
  -4  -5  -8 1756.25 156.235   2
  -4  -5  -8 1942.77 125.866   1
  -4  -5  -8 1568.63 240.202   6
  -4  -5  -7 1239.32 214.699   7
  -4  -5  -7 828.535 185.780   6
  -4  -5  -7 573.576 82.9818   2
  -4  -5  -7 793.395 103.022   5
  -4  -5  -7 1054.59 142.199   4
  -4  -5  -7 641.011 59.2657   1
  -4  -5  -6 2724.02 190.717   5
  -4  -5  -6 2586.84 181.680   2
  -4  -5  -6 2377.70 136.139   1
  -4  -5  -6 2756.11 311.469   6
  -4  -5  -5 331.020 56.9696   5
  -4  -5  -5 356.029 60.2361   2
  -4  -5  -5 404.082 133.844   6
  -4  -5  -4 2848.17 194.148   3
  -4  -5  -4 3146.75 240.969   4
  -4  -5  -4 3313.61 206.480   2
  -4  -5  -4 3121.50 188.679   5
  -4  -5  -3 1004.03 129.429   4
  -4  -5  -3 1042.59 107.894   3
  -4  -5  -3 1029.14 89.4880   5
  -4  -5  -2 95.4289 56.9680   4
  -4  -5  -2 48.6485 35.5490   3
  -4  -5  -1 1790.76 168.093   3
  -4  -5  -1 1609.52 172.739   4
  -4  -5   0 1659.87 181.588   3
  -4  -5   1 6383.33 430.680   3
  -4  -5   2 906.303 151.746   3
  -4  -5   2 807.537 134.553   4
  -4  -5   3 996.405 107.746   2
  -4  -5   3 1064.83 183.684   3
  -4  -5   3 898.309 145.516   4
  -4  -5   4 2025.37 264.323   3
  -4  -5   5 283.657 112.143   3
  -4  -5   6 648.706 162.700   3
  -4  -5   7 1824.72 288.340   3
  -4  -5   8 425.997 145.314   3
  -4  -5   9 369.752 162.312   3
  -4  -5  10 70.4043 83.8226   3
  -4  -4 -14 235.053 99.3477   6
  -4  -4 -14 72.1464 57.6486   2
  -4  -4 -13 870.154 170.730   6
  -4  -4 -13 925.600 144.355   2
  -4  -4 -12 439.906 130.074   6
  -4  -4 -12 501.154 97.8545   2
  -4  -4 -11 393.087 122.960   6
  -4  -4 -11 490.594 95.9208   2
  -4  -4 -10 1276.15 206.955   6
  -4  -4 -10 1454.92 154.634   2
  -4  -4  -9 880.586 115.390   2
  -4  -4  -9 1023.27 91.3631   1
  -4  -4  -9 690.634 152.972   6
  -4  -4  -8 2500.77 212.833   5
  -4  -4  -8 2362.52 188.920   2
  -4  -4  -8 2686.02 159.000   1
  -4  -4  -8 2073.03 256.829   6
  -4  -4  -7 1653.22 228.154   6
  -4  -4  -7 2038.54 175.680   5
  -4  -4  -7 1829.83 253.393   7
  -4  -4  -7 2364.87 139.436   1
  -4  -4  -7 1627.77 150.623   2
  -4  -4  -6 1420.15 206.943   7
  -4  -4  -6 797.389 96.9358   2
  -4  -4  -6 821.370 165.693   6
  -4  -4  -6 1132.80 115.173   5
  -4  -4  -6 1019.37 138.399   4
  -4  -4  -6 1053.80 73.8820   1
  -4  -4  -5 10869.9 475.139   5
  -4  -4  -5 10448.6 476.697   2
  -4  -4  -5 9463.50 404.143   1
  -4  -4  -5 10239.6 632.345   6
  -4  -4  -4 4038.76 282.440   4
  -4  -4  -4 3987.77 238.271   2
  -4  -4  -4 4172.00 224.144   5
  -4  -4  -3 2440.43 154.161   3
  -4  -4  -3 2295.44 199.671   4
  -4  -4  -3 2551.61 171.556   2
  -4  -4  -3 2372.10 142.183   5
  -4  -4  -2 877.613 69.9067   5
  -4  -4  -2 834.943 117.354   4
  -4  -4  -2 811.056 86.9606   3
  -4  -4  -1 998.695 106.971   3
  -4  -4  -1 767.096 115.566   4
  -4  -4   0 2106.04 199.482   4
  -4  -4   0 1917.71 178.912   3
  -4  -4   1 859.852 128.358   3
  -4  -4   2 1026.46 160.390   3
  -4  -4   3 1647.87 197.003   4
  -4  -4   3 1892.46 224.840   3
  -4  -4   4 3137.33 290.511   4
  -4  -4   4 2808.39 302.444   3
  -4  -4   5 1573.43 231.763   3
  -4  -4   6 1820.66 263.716   3
  -4  -4   7 395.651 135.164   3
  -4  -4   8 428.358 156.638   3
  -4  -4   9 490.692 171.872   3
  -4  -4  10 544.469 179.487   3
  -4  -4  11 109.882 125.444   3
  -4  -3 -14 583.007 122.443   2
  -4  -3 -13 570.676 115.623   2
  -4  -3 -13 306.384 97.0039   6
  -4  -3 -12 284.105 80.2364   2
  -4  -3 -12 271.999 87.8130   6
  -4  -3 -11 1048.99 141.788   2
  -4  -3 -11 928.529 160.524   6
  -4  -3 -10 1257.94 146.046   2
  -4  -3 -10 1408.62 195.500   6
  -4  -3  -9 734.619 107.021   2
  -4  -3  -9 808.283 148.535   6
  -4  -3  -9 1017.96 91.9432   1
  -4  -3  -8 5712.75 355.772   5
  -4  -3  -8 4948.03 313.218   2
  -4  -3  -8 5642.98 269.862   1
  -4  -3  -8 4671.74 387.837   6
  -4  -3  -7 613.233 93.5524   5
  -4  -3  -7 722.477 63.7153   1
  -4  -3  -7 582.337 84.2385   2
  -4  -3  -7 565.266 141.108   7
  -4  -3  -7 606.586 125.619   6
  -4  -3  -6 1981.80 230.483   6
  -4  -3  -6 2708.71 279.007   7
  -4  -3  -6 2336.11 178.868   5
  -4  -3  -6 2422.19 176.274   2
  -4  -3  -6 2190.92 123.774   1
  -4  -3  -5 4195.48 251.103   5
  -4  -3  -5 4986.92 210.321   1
  -4  -3  -5 4233.03 256.462   2
  -4  -3  -5 3240.73 319.649   6
  -4  -3  -4 3887.51 228.642   2
  -4  -3  -4 3833.66 211.908   5
  -4  -3  -4 3803.37 162.852   1
  -4  -3  -3 3326.40 204.128   2
  -4  -3  -3 3261.12 173.417   5
  -4  -3  -2 3929.20 186.097   5
  -4  -3  -2 3930.60 201.424   3
  -4  -3  -1 1589.60 118.171   3
  -4  -3   0 2074.77 163.960   3
  -4  -3   1 2010.80 184.766   3
  -4  -3   2 5610.05 375.693   3
  -4  -3   3 1321.66 177.771   3
  -4  -3   4 634.678 121.017   4
  -4  -3   4 548.480 76.5456   2
  -4  -3   4 545.832 127.932   3
  -4  -3   5 1342.01 204.583   3
  -4  -3   6 575.633 87.7967   1
  -4  -3   6 478.590 138.626   3
  -4  -3   7 229.398 129.644   3
  -4  -3   8 3039.42 365.570   3
  -4  -3   9 1265.53 247.682   3
  -4  -3  10 119.105 99.4636   3
  -4  -3  11 399.037 161.342   3
  -4  -3  12 26.3881 69.1792   3
  -4  -2 -14 314.710 98.4051   2
  -4  -2 -13-8.24212 50.8400   2
  -4  -2 -12 448.270 98.5817   2
  -4  -2 -12 347.301 87.7022   6
  -4  -2 -11 646.828 124.260   6
  -4  -2 -11 938.850 133.883   2
  -4  -2 -10 175.854 60.6527   2
  -4  -2 -10 196.229 68.9184   6
  -4  -2  -9 1398.93 150.859   2
  -4  -2  -9 1090.52 155.654   6
  -4  -2  -9 1593.77 125.677   1
  -4  -2  -8 1401.90 144.194   2
  -4  -2  -8 1472.44 113.175   1
  -4  -2  -8 1261.95 164.394   6
  -4  -2  -7 1036.78 146.114   6
  -4  -2  -7 1244.91 126.460   2
  -4  -2  -7 1299.76 143.554   5
  -4  -2  -7 1383.30 213.578   7
  -4  -2  -7 1256.03 95.5140   1
  -4  -2  -6 686.197 119.727   6
  -4  -2  -6 525.554 123.900   7
  -4  -2  -6 533.305 77.7312   2
  -4  -2  -6 599.434 55.7949   1
  -4  -2  -6 662.940 92.8983   5
  -4  -2  -5 768.618 91.6990   2
  -4  -2  -5 630.993 50.7321   1
  -4  -2  -5 702.448 85.6115   5
  -4  -2  -5 439.401 97.4646   6
  -4  -2  -4 10006.4 497.444   2
  -4  -2  -4 11209.8 432.112   1
  -4  -2  -4 10768.7 489.620   5
  -4  -2  -3 5767.30 302.978   2
  -4  -2  -3 5703.40 225.704   1
  -4  -2  -3 6366.47 278.666   5
  -4  -2  -2 10778.6 437.056   5
  -4  -2  -2 10440.6 487.951   2
  -4  -2  -2 10877.3 579.028   7
  -4  -2  -1 503.878 44.8967   3
  -4  -2  -1 481.119 94.8518   7
  -4  -2   0 2597.58 161.604   3
  -4  -2   1 1837.65 156.992   3
  -4  -2   1 1921.24 111.739   1
  -4  -2   2 2330.45 201.073   3
  -4  -2   2 2472.77 145.423   1
  -4  -2   3 1064.61 145.279   3
  -4  -2   3 1236.17 99.8186   1
  -4  -2   4 48.7989 26.2177   1
  -4  -2   5 583.386 122.652   4
  -4  -2   5 737.913 143.342   6
  -4  -2   5 543.555 79.1013   2
  -4  -2   5 532.179 75.0838   1
  -4  -2   6 1407.43 133.524   1
  -4  -2   7 4138.25 272.184   1
  -4  -2   8 309.436 70.4956   1
  -4  -2   9 1093.35 139.025   1
  -4  -2  10 261.040 73.6006   1
  -4  -2  10 231.002 128.848   3
  -4  -2  11 419.275 99.1674   1
  -4  -2  11 102.505 97.9907   3
  -4  -2  12 216.448 134.945   3
  -4  -1 -13 291.117 90.5182   2
  -4  -1 -12 649.400 124.074   2
  -4  -1 -11 107.043 45.0283   2
  -4  -1 -11 203.438 65.2116   6
  -4  -1 -10 519.607 100.684   2
  -4  -1 -10 765.355 112.919   6
  -4  -1  -9 2801.27 224.602   6
  -4  -1  -9 2875.86 232.184   2
  -4  -1  -8 111.565 47.3154   6
  -4  -1  -8 240.336 67.0122   2
  -4  -1  -8 300.967 50.9069   1
  -4  -1  -7 3555.46 260.985   5
  -4  -1  -7 3089.73 221.877   2
  -4  -1  -7 3332.86 190.028   1
  -4  -1  -7 2597.77 218.099   6
  -4  -1  -6 496.104 89.0920   6
  -4  -1  -6 700.321 92.9793   2
  -4  -1  -6 757.154 103.637   5
  -4  -1  -6 648.595 144.944   7
  -4  -1  -6 635.398 64.4719   1
  -4  -1  -5 551.798 82.8605   5
  -4  -1  -5 593.111 54.2731   1
  -4  -1  -5 474.152 72.8187   2
  -4  -1  -5 530.102 92.4924   6
  -4  -1  -4 2047.07 151.296   5
  -4  -1  -4 1985.83 106.473   1
  -4  -1  -4 1909.99 147.756   2
  -4  -1  -4 1763.29 172.850   6
  -4  -1  -3 9038.98 442.195   2
  -4  -1  -3 9431.64 431.451   5
  -4  -1  -3 9710.33 378.843   1
  -4  -1  -2 8323.67 406.418   2
  -4  -1  -2 8696.41 376.288   5
  -4  -1  -2 9368.56 504.818   7
  -4  -1  -1 2059.75 147.425   2
  -4  -1  -1 2268.96 109.974   5
  -4  -1  -1 2031.37 185.342   7
  -4  -1   0 2721.96 120.360   1
  -4  -1   0 2645.00 135.430   3
  -4  -1   0 2894.39 208.883   7
  -4  -1   1 1177.10 71.3484   1
  -4  -1   1 1001.69 98.2886   3
  -4  -1   2 4013.26 195.734   1
  -4  -1   3 119.881 59.2581   4
  -4  -1   3 126.173 29.3689   1
  -4  -1   4 287.722 80.1378   4
  -4  -1   4 459.381 58.5105   1
  -4  -1   5 922.456 101.031   2
  -4  -1   5 1128.52 174.284   6
  -4  -1   5 942.958 150.478   4
  -4  -1   5 953.364 95.1299   1
  -4  -1   6 1046.83 106.926   1
  -4  -1   6 1574.90 217.360   6
  -4  -1   6 1080.25 117.157   2
  -4  -1   7 827.944 99.5745   1
  -4  -1   8 985.412 117.690   1
  -4  -1   9 846.616 117.075   1
  -4  -1  10 745.220 116.724   1
  -4  -1  11 45.3542 37.0086   1
  -4  -1  12 89.4361 47.9475   1
  -4  -1  13 761.861 137.103   1
  -4   0 -13 222.034 79.0701   2
  -4   0 -12 198.335 75.1469   2
  -4   0 -11 316.069 84.3999   2
  -4   0 -10 405.891 90.4731   2
  -4   0  -9 129.639 52.9694   2
  -4   0  -8 492.258 71.4520   6
  -4   0  -8 491.790 87.9127   2
  -4   0  -8 531.220 76.0449   1
  -4   0  -7 908.595 111.927   2
  -4   0  -7 883.378 91.7125   1
  -4   0  -7 743.928 84.8541   6
  -4   0  -6 369.981 58.5182   6
  -4   0  -6 469.366 87.4858   5
  -4   0  -6 375.695 70.3376   2
  -4   0  -6 446.145 59.1448   1
  -4   0  -5 2828.76 210.583   5
  -4   0  -5 2175.96 171.447   2
  -4   0  -5 2108.53 159.659   6
  -4   0  -5 2673.47 152.926   1
  -4   0  -4 7611.58 386.450   5
  -4   0  -4 6763.99 355.694   2
  -4   0  -4 7373.10 319.630   1
  -4   0  -4 6303.14 353.375   6
  -4   0  -3 4967.06 370.126   7
  -4   0  -3 4592.46 266.122   2
  -4   0  -3 5162.95 230.646   1
  -4   0  -3 5325.70 333.636   4
  -4   0  -2 2887.89 246.332   7
  -4   0  -2 2735.21 212.959   4
  -4   0  -2 2527.49 169.126   2
  -4   0  -1 15837.2 728.749   7
  -4   0  -1 14416.5 564.110   1
  -4   0  -1 16120.9 712.115   4
  -4   0  -1 15780.1 640.461   2
  -4   0   0 2182.25 99.8443   1
  -4   0   0 1979.57 182.770   4
  -4   0   0 1996.29 172.506   7
  -4   0   0 2258.98 115.518   5
  -4   0   1 2737.95 129.040   1
  -4   0   1 2689.10 130.513   5
  -4   0   1 2882.71 225.677   4
  -4   0   1 2525.64 181.768   7
  -4   0   2 150.468 24.8405   5
  -4   0   2 90.1268 53.4272   4
  -4   0   2 143.604 25.7948   1
  -4   0   2 168.493 41.4682   7
  -4   0   3 2645.20 150.616   5
  -4   0   3 2738.47 149.335   1
  -4   0   3 2612.53 236.861   4
  -4   0   4 6598.21 324.524   5
  -4   0   4 7075.14 441.652   4
  -4   0   4 6766.67 318.461   1
  -4   0   5 631.419 78.0527   5
  -4   0   5 605.880 123.581   6
  -4   0   5 663.034 123.512   4
  -4   0   5 691.066 74.8299   1
  -4   0   6 231.589 80.2112   4
  -4   0   6 318.141 104.613   6
  -4   0   6 162.896 43.4956   5
  -4   0   6 180.492 47.1047   2
  -4   0   6 127.491 35.4393   1
  -4   0   7 757.802 91.2597   1
  -4   0   8 1149.14 123.839   1
  -4   0   9 654.253 98.6842   1
  -4   0  10 626.927 100.883   1
  -4   0  11 506.633 97.3421   1
  -4   0  12 605.010 111.053   1
  -4   0  13 358.964 95.8014   1
  -4   1 -12 475.281 109.895   2
  -4   1 -11 173.321 68.5669   2
  -4   1 -10 212.262 69.7906   2
  -4   1  -9 672.303 112.549   2
  -4   1  -8 1464.22 156.973   2
  -4   1  -7 1390.51 125.939   1
  -4   1  -7 1027.09 126.764   2
  -4   1  -6 2470.93 170.201   1
  -4   1  -6 2379.27 221.888   5
  -4   1  -6 2195.42 181.716   2
  -4   1  -5 2971.94 314.694   7
  -4   1  -5 3024.48 184.270   1
  -4   1  -5 2570.86 193.112   2
  -4   1  -4 623.087 68.2293   1
  -4   1  -4 527.821 75.0564   2
  -4   1  -4 587.687 126.720   7
  -4   1  -3 347.982 46.9513   1
  -4   1  -3 435.126 63.0090   2
  -4   1  -3 332.057 96.7689   7
  -4   1  -2 10060.0 510.061   4
  -4   1  -2 9036.23 432.328   2
  -4   1  -2 9331.23 549.635   7
  -4   1  -1 4472.58 247.343   6
  -4   1  -1 4284.28 308.021   7
  -4   1  -1 3889.96 270.811   4
  -4   1  -1 3802.32 220.468   2
  -4   1   0 4927.94 269.245   2
  -4   1   0 5564.98 227.407   1
  -4   1   0 6086.03 326.470   6
  -4   1   0 5336.11 335.546   7
  -4   1   0 5493.90 331.942   4
  -4   1   0 5020.75 247.145   3
  -4   1   1 1622.26 87.0086   1
  -4   1   1 1629.50 158.470   6
  -4   1   1 1260.50 128.605   7
  -4   1   1 1487.75 99.2335   5
  -4   1   1 1579.93 158.222   4
  -4   1   1 1327.88 89.1628   3
  -4   1   2 829.001 61.3182   1
  -4   1   2 858.265 126.577   6
  -4   1   2 788.886 85.2096   7
  -4   1   2 838.875 70.3661   5
  -4   1   2 901.018 123.110   4
  -4   1   2 783.673 66.2847   3
  -4   1   3 1731.27 192.619   6
  -4   1   3 1443.26 106.325   5
  -4   1   3 1651.85 102.849   7
  -4   1   3 1621.93 174.232   4
  -4   1   3 1515.27 98.9820   1
  -4   1   4 392.777 90.4284   4
  -4   1   4 308.251 44.2304   1
  -4   1   4 275.652 46.0119   5
  -4   1   5 835.737 149.859   6
  -4   1   5 812.921 87.6395   5
  -4   1   5 993.056 145.567   4
  -4   1   5 920.351 85.5282   1
  -4   1   6 652.142 147.865   6
  -4   1   6 503.755 75.6553   5
  -4   1   6 625.989 123.337   4
  -4   1   6 572.751 71.2773   1
  -4   1   6 595.376 79.0086   2
  -4   1   7 43.0777 29.5334   5
  -4   1   7 34.3947 27.8369   2
  -4   1   7-11.7216 25.6592   1
  -4   1   8 230.262 61.0226   5
  -4   1   8 270.536 59.2650   1
  -4   1   9 949.130 113.561   1
  -4   1   9 809.772 120.123   5
  -4   1  10 1004.31 126.749   1
  -4   1  11 534.416 96.9238   1
  -4   1  12 340.609 86.5256   1
  -4   1  13 432.338 96.6604   1
  -4   2 -12 9.74100 39.1700   2
  -4   2 -11 233.870 81.8633   2
  -4   2 -10 249.971 72.7384   2
  -4   2  -9 626.095 111.871   2
  -4   2  -8 1192.96 145.812   2
  -4   2  -7 65.0322 31.8455   2
  -4   2  -6 281.422 63.0732   2
  -4   2  -6 385.718 66.3982   1
  -4   2  -5 358.080 67.4039   2
  -4   2  -5 534.037 73.8045   1
  -4   2  -4 588.013 81.1064   2
  -4   2  -4 794.475 87.3597   1
  -4   2  -4 762.338 159.491   7
  -4   2  -3 3753.25 226.061   2
  -4   2  -3 3945.11 344.213   7
  -4   2  -2 672.125 130.101   7
  -4   2  -2 534.663 94.3474   4
  -4   2  -2 526.342 68.5987   2
  -4   2  -2 479.161 56.2616   6
  -4   2  -1 3273.52 192.788   2
  -4   2  -1 3005.85 201.639   6
  -4   2  -1 3625.54 290.529   7
  -4   2  -1 3822.59 254.076   4
  -4   2  -1 3326.65 217.894   3
  -4   2   0 4431.59 242.421   2
  -4   2   0 4910.51 328.513   7
  -4   2   0 4410.31 282.481   6
  -4   2   0 5141.43 221.335   1
  -4   2   0 4910.57 305.420   4
  -4   2   0 4384.52 255.784   3
  -4   2   1 6639.22 326.271   2
  -4   2   1 7532.09 303.907   1
  -4   2   1 7119.73 403.234   6
  -4   2   1 6231.65 381.466   7
  -4   2   1 7310.17 336.964   5
  -4   2   1 7035.73 394.494   4
  -4   2   1 6004.71 321.165   3
  -4   2   2 1377.39 88.6474   1
  -4   2   2 1199.59 152.997   6
  -4   2   2 1320.33 126.254   7
  -4   2   2 1263.02 101.614   5
  -4   2   2 1321.36 144.047   4
  -4   2   2 1109.28 94.3965   3
  -4   2   3 2646.94 138.159   1
  -4   2   3 2324.65 235.255   6
  -4   2   3 2118.56 150.763   7
  -4   2   3 2518.28 157.478   5
  -4   2   3 2186.64 203.511   4
  -4   2   3 2048.14 145.368   3
  -4   2   4 1369.29 115.416   5
  -4   2   4 1361.60 185.422   6
  -4   2   4 1292.51 155.753   4
  -4   2   4 1357.84 98.4723   1
  -4   2   5 705.360 147.869   6
  -4   2   5 860.789 92.9621   5
  -4   2   5 732.078 74.4046   1
  -4   2   5 772.990 124.717   4
  -4   2   6 4553.08 276.851   5
  -4   2   6 4541.01 253.301   1
  -4   2   6 5171.39 373.030   4
  -4   2   6 4723.23 266.290   2
  -4   2   7 790.605 90.6157   1
  -4   2   7 769.631 100.485   5
  -4   2   7 767.136 92.5931   2
  -4   2   8 257.868 63.6896   5
  -4   2   8 385.555 70.9663   2
  -4   2   8 332.426 62.8393   1
  -4   2   9 488.932 88.5116   5
  -4   2   9 544.946 84.0912   1
  -4   2  10 766.389 105.872   1
  -4   2  10 773.171 124.665   5
  -4   2  11 961.177 125.854   1
  -4   2  11 913.820 142.196   5
  -4   2  12 569.430 106.476   1
  -4   2  13 611.745 112.211   1
  -4   3 -11 176.762 70.7122   2
  -4   3 -10 1243.73 171.197   2
  -4   3  -9 311.253 82.7542   2
  -4   3  -8 378.906 85.0001   2
  -4   3  -7 1305.11 149.604   2
  -4   3  -6 205.885 57.7436   2
  -4   3  -5 143.838 46.7135   2
  -4   3  -5 211.119 49.7789   1
  -4   3  -4 1286.84 125.153   2
  -4   3  -4 1290.59 124.581   1
  -4   3  -3 967.682 100.888   2
  -4   3  -3 1240.46 192.176   7
  -4   3  -2 180.744 31.0179   6
  -4   3  -2 315.539 92.8665   7
  -4   3  -2 274.499 71.5081   3
  -4   3  -2 277.262 73.0603   4
  -4   3  -2 189.044 40.7211   2
  -4   3  -1 7939.57 416.646   6
  -4   3  -1 9628.18 551.152   7
  -4   3  -1 8287.73 394.417   2
  -4   3  -1 9507.33 476.272   4
  -4   3  -1 8030.14 457.638   3
  -4   3   0 6238.04 307.466   2
  -4   3   0 6524.90 426.810   7
  -4   3   0 6422.87 368.456   6
  -4   3   0 6995.73 382.011   4
  -4   3   0 6120.80 357.982   3
  -4   3   1 2247.03 146.069   2
  -4   3   1 2545.17 220.294   7
  -4   3   1 2494.38 215.140   6
  -4   3   1 2593.71 138.458   1
  -4   3   1 2703.11 181.264   5
  -4   3   1 2705.42 206.993   4
  -4   3   1 2330.15 176.110   3
  -4   3   2 1928.26 131.713   2
  -4   3   2 2945.73 152.090   1
  -4   3   2 1937.46 205.829   6
  -4   3   2 1969.03 177.998   7
  -4   3   2 2226.93 159.852   5
  -4   3   2 2062.71 183.746   4
  -4   3   2 1724.60 145.388   3
  -4   3   3 949.036 148.468   6
  -4   3   3 687.285 90.9680   7
  -4   3   3 841.666 91.3490   5
  -4   3   3 761.547 69.9581   1
  -4   3   3 724.609 84.6754   3
  -4   3   3 807.231 110.427   4
  -4   3   4 653.531 135.636   6
  -4   3   4 545.759 69.1557   7
  -4   3   4 589.734 77.4820   5
  -4   3   4 515.546 94.7589   4
  -4   3   4 441.418 69.0440   3
  -4   3   4 540.178 58.7311   1
  -4   3   5 3950.79 212.123   1
  -4   3   5 3480.58 178.083   7
  -4   3   5 4304.22 376.372   6
  -4   3   5 4117.99 245.716   5
  -4   3   5 4056.42 296.677   4
  -4   3   5 3851.26 242.840   3
  -4   3   6 2850.88 207.859   5
  -4   3   6 2758.40 178.582   1
  -4   3   6 2848.45 256.048   4
  -4   3   6 2966.21 184.614   2
  -4   3   7 1186.32 112.169   2
  -4   3   7 1119.38 109.269   1
  -4   3   7 1167.42 129.482   5
  -4   3   8 713.576 90.9113   2
  -4   3   8 780.944 108.409   5
  -4   3   8 660.821 89.0496   1
  -4   3   9 124.652 47.6896   5
  -4   3   9 161.805 47.9388   1
  -4   3  10 516.660 100.135   5
  -4   3  10 608.183 92.8260   1
  -4   3  11 704.156 126.079   5
  -4   3  11 689.219 106.524   1
  -4   3  12 234.187 77.1177   5
  -4   3  12 363.493 84.1947   1
  -4   3  13 279.636 77.6229   1
  -4   3  14 298.689 84.3371   1
  -4   4 -10 538.920 116.055   2
  -4   4  -9 594.019 113.518   2
  -4   4  -8 685.358 116.932   2
  -4   4  -7 234.603 65.0557   2
  -4   4  -6 287.736 68.3408   2
  -4   4  -5 182.177 52.7461   2
  -4   4  -4 1372.93 133.726   2
  -4   4  -3 1339.07 123.712   2
  -4   4  -2 6105.57 325.774   2
  -4   4  -2 7178.32 413.534   4
  -4   4  -2 6063.42 423.973   3
  -4   4  -1 1658.22 148.442   6
  -4   4  -1 1885.00 227.145   7
  -4   4  -1 1974.08 137.588   2
  -4   4  -1 2228.68 190.618   4
  -4   4  -1 1850.08 195.752   3
  -4   4   0 130.000 48.7014   6
  -4   4   0 251.053 81.2319   7
  -4   4   0 208.149 62.5144   3
  -4   4   0 256.446 65.9405   4
  -4   4   0 172.608 35.3466   2
  -4   4   1 387.741 49.6321   1
  -4   4   1 425.447 95.1956   7
  -4   4   1 334.252 78.0043   6
  -4   4   1 287.405 64.8553   3
  -4   4   1 387.621 71.4315   5
  -4   4   1 289.591 66.6394   4
  -4   4   1 232.447 38.2628   2
  -4   4   2 2824.61 163.216   2
  -4   4   2 2832.29 240.817   7
  -4   4   2 2466.69 249.959   6
  -4   4   2 3139.96 166.723   1
  -4   4   2 3344.84 220.091   5
  -4   4   2 3236.91 229.582   4
  -4   4   2 2562.53 205.213   3
  -4   4   3 1119.04 90.9926   2
  -4   4   3 1406.44 147.530   7
  -4   4   3 1235.90 181.619   6
  -4   4   3 1920.93 136.378   1
  -4   4   3 1390.91 133.651   5
  -4   4   3 1363.10 141.619   4
  -4   4   3 1081.58 120.985   3
  -4   4   4 3560.61 245.226   7
  -4   4   4 4144.76 366.477   6
  -4   4   4 4330.19 221.688   1
  -4   4   4 4062.69 256.245   5
  -4   4   4 3901.49 273.456   4
  -4   4   4 3464.98 244.507   3
  -4   4   5 2288.39 163.956   7
  -4   4   5 2167.23 272.563   6
  -4   4   5 2390.88 155.244   1
  -4   4   5 2566.50 194.505   5
  -4   4   5 2363.02 209.682   4
  -4   4   5 2276.79 187.692   3
  -4   4   6 15.8511 17.5895   1
  -4   4   6 13.8502 15.9779   7
  -4   4   6 15.2894 22.5533   7
  -4   4   6 46.5062 35.8348   5
  -4   4   6 47.0562 29.5559   3
  -4   4   6 4.32746 13.8511   2
  -4   4   7 1220.51 107.181   2
  -4   4   7 1064.94 107.071   1
  -4   4   7 991.199 126.970   5
  -4   4   8 2683.70 186.695   2
  -4   4   8 2593.93 188.626   1
  -4   4   8 2747.94 225.737   5
  -4   4   9 606.609 84.5003   2
  -4   4   9 440.168 88.7441   5
  -4   4   9 388.592 69.2961   1
  -4   4  10 295.502 84.1310   5
  -4   4  10 387.563 74.5165   1
  -4   4  11 379.696 95.0025   5
  -4   4  11 402.880 80.4603   1
  -4   4  12 61.4742 40.0262   5
  -4   4  12 220.627 65.5390   1
  -4   4  13 200.263 74.0937   5
  -4   4  13 166.693 62.3998   1
  -4   4  14 603.259 134.979   5
  -4   4  14 346.884 89.6957   1
  -4   5  -9 363.064 89.4538   2
  -4   5  -8 147.510 61.1541   2
  -4   5  -7 253.312 74.0499   2
  -4   5  -6 1039.94 132.087   2
  -4   5  -5 1212.84 136.164   2
  -4   5  -4 1421.79 142.500   2
  -4   5  -3 2802.25 199.393   2
  -4   5  -2 666.584 113.241   4
  -4   5  -2 430.707 65.8432   2
  -4   5  -2 422.217 105.709   3
  -4   5  -1 1561.17 123.027   2
  -4   5  -1 1563.09 165.705   4
  -4   5  -1 1402.83 186.028   3
  -4   5   0 2666.36 280.653   7
  -4   5   0 2583.97 224.949   6
  -4   5   0 2638.43 165.577   2
  -4   5   0 2849.78 236.484   5
  -4   5   0 3121.74 229.246   4
  -4   5   0 2793.28 257.360   3
  -4   5   1 4193.23 335.947   7
  -4   5   1 3395.56 291.095   6
  -4   5   1 3724.10 199.419   2
  -4   5   1 4156.71 281.340   5
  -4   5   1 4084.42 266.584   4
  -4   5   1 3153.53 273.663   3
  -4   5   2 2059.35 127.122   2
  -4   5   2 2223.67 226.049   7
  -4   5   2 2032.29 228.355   6
  -4   5   2 2177.68 141.216   1
  -4   5   2 2287.33 193.410   5
  -4   5   2 2453.14 189.836   4
  -4   5   2 1973.58 192.987   3
  -4   5   3 2039.22 126.858   2
  -4   5   3 2559.80 158.975   1
  -4   5   3 2321.89 217.091   7
  -4   5   3 1972.62 244.179   6
  -4   5   3 2473.54 197.786   5
  -4   5   3 2486.74 189.539   4
  -4   5   3 1965.57 186.680   3
  -4   5   4 160.068 30.1728   2
  -4   5   4 266.529 52.7784   1
  -4   5   4 30.0941 48.0960   6
  -4   5   4 232.470 62.6868   7
  -4   5   4 168.993 51.8462   3
  -4   5   4 278.566 63.8886   5
  -4   5   4 322.500 68.2081   4
  -4   5   5 296.589 64.9214   7
  -4   5   5 287.813 67.1814   3
  -4   5   5 315.529 52.8239   1
  -4   5   5 355.157 73.3789   5
  -4   5   5 328.680 69.4665   4
  -4   5   6 3319.11 184.450   2
  -4   5   6 3538.83 210.359   1
  -4   5   6 3562.23 257.501   5
  -4   5   6 3094.91 214.081   7
  -4   5   6 2959.63 243.004   3
  -4   5   7 4680.65 309.233   5
  -4   5   7 3691.14 221.882   7
  -4   5   7 4838.14 257.152   7
  -4   5   7 4350.97 253.388   1
  -4   5   7 4119.53 228.459   2
  -4   5   8 186.508 63.3905   5
  -4   5   8 187.724 47.2706   1
  -4   5   8 181.160 40.9666   2
  -4   5   9 353.657 87.7463   5
  -4   5   9 389.967 72.4859   1
  -4   5   9 439.011 66.7041   2
  -4   5  10 331.167 88.4583   5
  -4   5  10 225.048 58.2259   1
  -4   5  11 375.071 94.1722   5
  -4   5  11 289.066 70.7289   1
  -4   5  12 246.702 80.2807   5
  -4   5  12 460.233 92.5669   1
  -4   5  13 410.080 108.395   5
  -4   5  13 563.451 108.194   1
  -4   6  -8 108.759 57.3179   2
  -4   6  -7 708.188 119.823   2
  -4   6  -6 610.993 106.474   2
  -4   6  -5 775.263 110.407   2
  -4   6  -4 425.671 79.1908   2
  -4   6  -3 684.812 91.8119   2
  -4   6  -2 892.874 133.551   4
  -4   6  -2 835.086 96.6283   2
  -4   6  -1 1645.14 170.787   4
  -4   6  -1 1249.83 189.241   3
  -4   6  -1 1507.77 124.469   2
  -4   6   0 1679.73 185.220   5
  -4   6   0 1019.46 166.428   3
  -4   6   0 1478.80 113.634   2
  -4   6   0 1524.94 157.994   4
  -4   6   0 1285.80 157.057   6
  -4   6   1 227.480 72.2901   3
  -4   6   1 128.391 59.3506   6
  -4   6   1 276.082 74.1991   5
  -4   6   1 300.235 65.4011   4
  -4   6   1 157.267 31.9304   2
  -4   6   2 635.046 74.5883   1
  -4   6   2 458.476 107.980   7
  -4   6   2 393.331 101.523   6
  -4   6   2 392.423 45.4066   2
  -4   6   2 410.791 92.4436   3
  -4   6   2 550.212 97.5755   5
  -4   6   2 342.459 66.3138   4
  -4   6   3 741.925 128.787   7
  -4   6   3 727.098 148.892   6
  -4   6   3 874.729 65.2037   2
  -4   6   3 603.960 110.971   3
  -4   6   3 919.543 127.317   5
  -4   6   3 725.469 91.6384   4
  -4   6   3 949.002 89.1422   1
  -4   6   4 280.505 33.4594   2
  -4   6   4 605.526 87.2316   1
  -4   6   4 418.083 88.4863   7
  -4   6   4 415.267 126.837   6
  -4   6   4 199.843 59.3956   3
  -4   6   4 398.359 82.8573   5
  -4   6   4 348.870 61.5013   4
  -4   6   5 1528.96 168.213   7
  -4   6   5 1573.65 94.9369   2
  -4   6   5 1899.49 149.071   1
  -4   6   5 1733.49 177.457   5
  -4   6   5 1529.64 94.4234   2
  -4   6   5 1540.80 172.867   3
  -4   6   6 1564.89 98.0035   2
  -4   6   6 2000.42 191.435   5
  -4   6   6 1613.49 136.097   1
  -4   6   6 1334.47 95.8119   2
  -4   6   6 1590.21 158.011   7
  -4   6   7 83.6685 33.9741   1
  -4   6   7 139.005 42.4945   7
  -4   6   7 185.125 58.5320   5
  -4   6   7 101.282 25.2680   2
  -4   6   8 321.656 64.1318   7
  -4   6   8 171.868 62.9967   5
  -4   6   8 185.390 45.5831   7
  -4   6   8 255.238 54.9055   1
  -4   6   8 206.226 39.5603   2
  -4   6   9 1282.39 133.678   1
  -4   6   9 1468.56 175.739   5
  -4   6   9 1187.92 88.7659   7
  -4   6  10 408.949 78.4626   1
  -4   6  10 372.559 96.5088   5
  -4   6  11 385.796 78.9529   1
  -4   6  11 569.202 118.078   5
  -4   6  12 175.857 61.4292   1
  -4   6  12 90.7933 59.7227   5
  -4   6  13 49.5762 43.0157   1
  -4   6  13 70.9792 58.1763   5
  -4   7  -7 62.9580 45.7799   2
  -4   7  -6 167.389 57.7385   2
  -4   7  -5 292.138 72.0495   2
  -4   7  -4 319.066 69.5458   2
  -4   7  -3 64.6929 36.9776   2
  -4   7  -2 188.146 56.8333   4
  -4   7  -2 481.554 75.0014   2
  -4   7  -1 187.466 58.8841   4
  -4   7  -1 206.025 47.0508   2
  -4   7   0 196.970 72.8082   5
  -4   7   0 158.893 55.6879   4
  -4   7   0 195.077 40.5384   2
  -4   7   1 1886.40 163.341   4
  -4   7   1 1772.20 121.242   2
  -4   7   1 1872.80 205.714   5
  -4   7   1 1212.33 181.040   6
  -4   7   2 1496.42 100.501   2
  -4   7   2 1746.53 193.555   5
  -4   7   2 1318.25 200.152   6
  -4   7   2 1542.54 136.488   4
  -4   7   2 1884.52 148.562   1
  -4   7   3 369.184 120.670   6
  -4   7   3 571.875 73.9183   1
  -4   7   3 589.818 109.522   5
  -4   7   3 623.069 68.9761   4
  -4   7   3 588.562 48.0922   2
  -4   7   4 1693.79 187.082   5
  -4   7   4 1538.89 76.3816   2
  -4   7   4 1945.74 151.363   1
  -4   7   4 1804.94 206.206   7
  -4   7   5 405.637 92.3322   7
  -4   7   5 492.724 82.1629   1
  -4   7   5 317.690 80.7578   5
  -4   7   6 461.437 93.6370   7
  -4   7   6 674.443 119.419   5
  -4   7   6 549.342 81.1392   1
  -4   7   7 2366.25 114.461   2
  -4   7   7 2715.19 249.227   5
  -4   7   7 2541.17 215.661   7
  -4   7   7 2591.86 191.088   1
  -4   7   7 2267.75 115.298   2
  -4   7   8 1900.41 165.422   1
  -4   7   8 1821.03 206.732   5
  -4   7   8 2197.70 217.462   7
  -4   7   9 95.7433 43.4003   1
  -4   7   9 31.0526 42.1602   5
  -4   7   9 104.816 51.1843   7
  -4   7  10 287.656 69.7662   1
  -4   7  10 253.314 82.0383   5
  -4   7  11 218.939 62.2555   1
  -4   7  11 243.054 89.6885   5
  -4   7  12 421.819 91.2424   1
  -4   7  12 330.417 97.6060   5
  -4   7  13 758.101 124.364   1
  -4   7  13 455.539 118.575   5
  -4   8  -6 71.2820 42.8029   2
  -4   8  -5 349.232 83.0628   2
  -4   8  -4 378.011 79.9050   2
  -4   8  -3 531.543 86.8182   2
  -4   8  -2 588.319 86.8604   2
  -4   8  -1 267.552 88.1151   5
  -4   8  -1 306.174 58.4114   2
  -4   8   0 979.865 96.8774   2
  -4   8   0 1383.38 190.259   5
  -4   8   1 772.478 139.601   5
  -4   8   1 834.816 78.3313   2
  -4   8   2 646.814 146.134   6
  -4   8   2 1225.23 124.446   1
  -4   8   2 766.658 137.687   5
  -4   8   2 875.250 79.2832   4
  -4   8   2 962.674 73.2509   2
  -4   8   3 1271.24 211.607   6
  -4   8   3 1531.65 193.416   5
  -4   8   3 1404.96 71.3270   2
  -4   8   3 1612.40 137.968   1
  -4   8   4 1075.10 156.340   5
  -4   8   4 1104.50 114.580   1
  -4   8   5 427.193 103.001   5
  -4   8   5 1016.27 142.887   1
  -4   8   6 1668.32 202.910   5
  -4   8   6 1765.63 163.407   1
  -4   8   6 1558.37 195.676   7
  -4   8   7 1260.26 134.339   1
  -4   8   7 1234.09 174.015   5
  -4   8   8 216.110 76.7667   5
  -4   8   8 194.715 54.7825   1
  -4   8   9 72.3131 39.3976   1
  -4   8   9 81.2132 60.4404   5
  -4   8  10 462.972 87.8982   1
  -4   8  10 450.948 113.596   5
  -4   8  11 477.294 92.8347   1
  -4   8  11 529.277 126.322   5
  -4   8  12 818.340 127.162   1
  -4   8  12 662.291 139.279   5
  -4   9  -4 633.019 106.299   2
  -4   9  -3 451.695 83.9062   2
  -4   9  -2 504.615 81.2741   2
  -4   9  -2 604.792 145.654   5
  -4   9  -1 441.995 70.1936   2
  -4   9  -1 855.625 168.857   5
  -4   9   0 270.668 92.4758   5
  -4   9   1 288.034 99.0740   5
  -4   9   2 257.475 63.2534   1
  -4   9   2 191.474 80.4885   5
  -4   9   3 742.860 97.5315   1
  -4   9   3 607.826 130.611   5
  -4   9   4 374.964 69.2494   1
  -4   9   4 510.079 120.096   5
  -4   9   5 1401.77 159.106   1
  -4   9   5 1320.21 187.161   5
  -4   9   6 807.634 117.213   1
  -4   9   6 584.442 126.985   5
  -4   9   7 246.114 64.8904   1
  -4   9   7 311.428 97.6470   5
  -4   9   8 701.934 107.251   1
  -4   9   8 727.463 143.556   5
  -4   9   9 830.347 118.167   1
  -4   9   9 792.934 149.298   5
  -4   9  10 832.879 118.830   1
  -4   9  10 611.655 135.867   5
  -4   9  11 464.873 94.4326   1
  -4   9  11 383.063 110.857   5
  -4   9  12 828.971 131.273   1
  -4   9  12 810.620 162.403   5
  -4  10  -2 308.535 112.175   5
  -4  10  -1 748.246 164.343   5
  -4  10   0 686.220 158.175   5
  -4  10   1 472.973 127.582   5
  -4  10   2 310.594 74.1494   1
  -4  10   2 271.210 93.7144   5
  -4  10   3 389.732 76.7117   1
  -4  10   3 709.115 151.996   5
  -4  10   4 492.160 84.8923   1
  -4  10   4 586.018 135.807   5
  -4  10   5 1370.21 161.382   1
  -4  10   5 1709.73 228.505   5
  -4  10   6-4.70299 40.4496   1
  -4  10   6-37.7072 42.7295   5
  -4  10   7 705.553 112.521   1
  -4  10   7 781.187 153.230   5
  -4  10   8 507.385 94.9472   1
  -4  10   8 574.826 138.478   5
  -4  10   9 154.689 54.0808   1
  -4  10   9 165.259 85.2724   5
  -4  10  10 663.068 114.062   1
  -4  10  10 640.991 148.845   5
  -4  11   1 591.236 153.116   5
  -4  11   2 121.576 72.2777   5
  -4  11   2 33.3194 38.3688   1
  -4  11   3 379.626 118.328   5
  -4  11   3 293.111 69.8988   1
  -4  11   4 909.837 178.771   5
  -4  11   4 817.151 116.313   1
  -4  11   5 262.099 99.9778   5
  -4  11   5 221.176 66.5619   1
  -4  11   6 485.017 129.712   5
  -4  11   6 458.719 121.329   1
  -4  11   7 258.704 93.6144   5
  -4  11   7 402.335 95.3456   1
  -4  11   8 435.123 128.116   5
  -4  11   8 416.106 90.6956   1
  -4  11   9 291.546 102.603   5
  -4  11   9 334.505 85.5871   1
  -3 -14 -10 425.465 236.680   6
  -3 -14  -9 506.600 236.418   6
  -3 -14  -8-113.919 130.422   6
  -3 -14  -8 198.964 95.3282   3
  -3 -14  -7 80.3694 156.129   6
  -3 -14  -7 267.091 103.810   3
  -3 -14  -6 232.976 146.871   6
  -3 -14  -6 260.753 110.684   3
  -3 -14  -5 406.875 211.780   6
  -3 -14  -5 329.921 121.621   3
  -3 -14  -4 213.661 144.738   6
  -3 -14  -4 321.659 127.960   3
  -3 -14  -3 388.049 187.225   6
  -3 -14  -3 536.315 168.576   3
  -3 -14  -2 228.267 125.378   6
  -3 -14  -2 280.694 123.113   3
  -3 -13 -12 174.670 169.438   6
  -3 -13 -11 70.2819 148.222   6
  -3 -13 -10 826.514 270.833   6
  -3 -13  -9 454.672 225.849   6
  -3 -13  -8 255.761 166.299   6
  -3 -13  -8 211.355 100.032   3
  -3 -13  -7-12.4009 107.651   6
  -3 -13  -7 226.507 84.5539   3
  -3 -13  -6 265.678 153.426   6
  -3 -13  -6 462.141 128.539   3
  -3 -13  -5 1514.48 237.651   3
  -3 -13  -5 1309.94 306.728   6
  -3 -13  -4 839.858 185.154   3
  -3 -13  -4 610.002 208.255   6
  -3 -13  -3 1044.40 209.531   3
  -3 -13  -3 305.988 141.853   6
  -3 -13  -2 610.902 171.929   3
  -3 -13  -2 560.826 215.030   6
  -3 -13  -1 50.5636 111.266   6
  -3 -13  -1 121.502 73.9110   3
  -3 -13   0 435.879 175.013   6
  -3 -13   0 616.037 174.874   3
  -3 -13   1 901.006 239.085   6
  -3 -13   1 874.132 220.592   3
  -3 -12 -13 751.691 253.131   6
  -3 -12 -12 947.462 284.256   6
  -3 -12 -11 176.969 131.799   6
  -3 -12 -10 301.061 190.817   6
  -3 -12  -9 935.821 273.193   6
  -3 -12  -8 894.225 164.818   3
  -3 -12  -8 901.441 269.066   6
  -3 -12  -7 509.392 121.050   3
  -3 -12  -7 493.121 202.377   6
  -3 -12  -6 1104.10 186.693   3
  -3 -12  -6 903.555 256.915   6
  -3 -12  -5 923.889 175.655   3
  -3 -12  -5 1026.41 264.180   6
  -3 -12  -5 621.172 72.5253   2
  -3 -12  -4 105.100 72.1013   3
  -3 -12  -4 220.313 153.457   6
  -3 -12  -3 191.543 155.850   6
  -3 -12  -3 124.230 85.1181   3
  -3 -12  -2 529.953 207.347   6
  -3 -12  -2 705.500 172.441   3
  -3 -12  -1 436.595 181.798   6
  -3 -12  -1 743.500 177.535   3
  -3 -12   0 875.521 241.633   6
  -3 -12   0 1017.01 219.386   3
  -3 -12   1 783.089 217.612   6
  -3 -12   1 529.964 166.934   3
  -3 -12   2-134.284 105.846   6
  -3 -12   2 311.206 141.750   3
  -3 -12   3 173.986 127.812   3
  -3 -11 -14 581.573 231.459   6
  -3 -11 -13 416.917 199.134   6
  -3 -11 -12 262.288 168.598   6
  -3 -11 -11 194.458 139.769   6
  -3 -11 -10 1448.51 318.271   6
  -3 -11  -9 375.059 50.5516   2
  -3 -11  -9 176.781 143.140   6
  -3 -11  -8 2600.56 417.575   6
  -3 -11  -8 2173.55 137.041   2
  -3 -11  -7 2141.97 242.870   3
  -3 -11  -7 2158.36 372.157   6
  -3 -11  -7 2201.87 137.815   2
  -3 -11  -6 518.642 203.257   6
  -3 -11  -6 488.019 115.345   3
  -3 -11  -6 398.147 68.0658   4
  -3 -11  -6 369.249 50.7139   2
  -3 -11  -5 799.623 235.349   6
  -3 -11  -5 524.972 57.2738   2
  -3 -11  -5 525.224 122.916   3
  -3 -11  -5 546.129 78.9226   4
  -3 -11  -5 630.120 74.4335   2
  -3 -11  -4 292.108 102.474   3
  -3 -11  -4 162.078 46.4802   4
  -3 -11  -4 186.463 35.1489   2
  -3 -11  -4 170.739 139.623   6
  -3 -11  -3 570.900 132.803   3
  -3 -11  -3 454.119 163.062   6
  -3 -11  -2 1659.42 307.077   6
  -3 -11  -2 1282.44 116.097   2
  -3 -11  -2 1703.26 248.363   3
  -3 -11  -1 1338.36 229.360   3
  -3 -11  -1 753.143 221.801   6
  -3 -11   0 1823.13 275.832   3
  -3 -11   0 1230.04 271.243   6
  -3 -11   1 484.906 161.628   3
  -3 -11   1 649.193 196.364   6
  -3 -11   2 624.308 177.368   3
  -3 -11   2 348.621 138.336   6
  -3 -11   3 1024.21 235.063   3
  -3 -11   4 550.615 183.355   3
  -3 -10 -14 358.889 177.502   6
  -3 -10 -13 820.917 248.199   6
  -3 -10 -12 493.835 197.659   6
  -3 -10 -12 250.873 56.1853   2
  -3 -10 -11 1346.77 128.986   2
  -3 -10 -11 1530.40 325.099   6
  -3 -10 -10 644.845 79.1800   2
  -3 -10 -10 887.292 246.646   6
  -3 -10  -9 1472.53 119.706   2
  -3 -10  -9 1441.38 310.464   6
  -3 -10  -8 1996.65 185.885   4
  -3 -10  -8 2455.25 154.977   2
  -3 -10  -8 2173.78 367.637   6
  -3 -10  -7 1472.52 113.751   2
  -3 -10  -7 1323.79 139.786   4
  -3 -10  -7 1964.53 211.168   3
  -3 -10  -7 1500.61 297.469   6
  -3 -10  -6 1287.08 176.553   3
  -3 -10  -6 1032.97 118.651   4
  -3 -10  -6 1145.13 99.3924   2
  -3 -10  -6 1237.23 279.021   6
  -3 -10  -5 1906.41 222.235   3
  -3 -10  -5 1410.83 282.445   6
  -3 -10  -5 1518.16 145.994   4
  -3 -10  -5 1871.69 135.620   2
  -3 -10  -4 207.435 141.676   6
  -3 -10  -4 211.631 87.8315   3
  -3 -10  -4 142.585 45.6401   4
  -3 -10  -3 718.341 197.219   6
  -3 -10  -3 881.730 161.810   3
  -3 -10  -3 674.023 98.5236   4
  -3 -10  -2 179.987 87.8702   3
  -3 -10  -2-79.6885 121.717   6
  -3 -10  -1 1246.97 206.424   3
  -3 -10  -1 917.983 98.9276   2
  -3 -10  -1 972.108 228.812   6
  -3 -10   0 692.784 164.463   3
  -3 -10   0 401.215 159.169   6
  -3 -10   1 546.663 151.648   3
  -3 -10   2 964.349 214.934   3
  -3 -10   3 356.384 133.422   3
  -3 -10   4 420.702 170.460   3
  -3 -10   5 854.345 231.424   3
  -3 -10   6 179.369 138.584   3
  -3  -9 -15 558.589 107.434   2
  -3  -9 -15 547.727 198.470   6
  -3  -9 -14 796.272 121.546   2
  -3  -9 -14 1097.62 266.041   6
  -3  -9 -13 577.016 96.5668   2
  -3  -9 -13 546.906 195.209   6
  -3  -9 -12 663.692 98.3062   2
  -3  -9 -12 591.738 210.327   6
  -3  -9 -11 401.946 70.6786   2
  -3  -9 -11 245.711 133.372   6
  -3  -9 -10-16.4173 65.1432   6
  -3  -9 -10-6.98410 31.6918   4
  -3  -9 -10 49.3050 27.7744   2
  -3  -9  -9 1423.16 163.406   4
  -3  -9  -9 1749.31 138.540   2
  -3  -9  -9 2079.51 339.893   6
  -3  -9  -8 404.310 59.3401   2
  -3  -9  -8 839.186 218.930   6
  -3  -9  -7 1131.13 149.447   3
  -3  -9  -7 864.229 112.517   4
  -3  -9  -7 1035.78 239.349   6
  -3  -9  -7 972.868 91.5562   2
  -3  -9  -6 537.910 191.071   6
  -3  -9  -6 549.650 65.9555   2
  -3  -9  -6 438.599 79.5321   4
  -3  -9  -6 581.419 112.328   3
  -3  -9  -5 449.606 169.822   6
  -3  -9  -5 499.301 103.944   3
  -3  -9  -5 406.588 74.2486   4
  -3  -9  -5 420.951 60.3011   2
  -3  -9  -4 50.9344 41.3768   3
  -3  -9  -4 66.3283 41.4357   4
  -3  -9  -4 23.2261 119.531   6
  -3  -9  -3 814.197 148.033   3
  -3  -9  -3 662.200 99.8636   4
  -3  -9  -3 819.889 205.952   6
  -3  -9  -2 1045.34 230.847   6
  -3  -9  -2 719.362 106.188   4
  -3  -9  -2 942.393 163.528   3
  -3  -9  -1 801.674 156.410   3
  -3  -9   0 1068.27 107.432   2
  -3  -9   0 962.866 186.964   3
  -3  -9   1 606.714 148.964   3
  -3  -9   2 712.718 170.380   3
  -3  -9   3 1286.82 247.922   3
  -3  -9   4 748.219 198.645   3
  -3  -9   5 487.346 168.980   3
  -3  -9   6 500.660 170.388   3
  -3  -9   7 457.834 178.624   3
  -3  -8 -15 166.780 95.4832   6
  -3  -8 -15 164.509 66.5519   2
  -3  -8 -14 64.2121 82.0198   6
  -3  -8 -14 167.367 61.4861   2
  -3  -8 -13 383.857 150.744   6
  -3  -8 -13 614.222 103.067   2
  -3  -8 -12 837.284 115.501   2
  -3  -8 -12 737.926 206.748   6
  -3  -8 -11 993.741 118.418   2
  -3  -8 -11 1193.33 250.188   6
  -3  -8 -10 165.186 106.625   6
  -3  -8 -10 341.865 64.4850   2
  -3  -8  -9 738.295 117.987   4
  -3  -8  -9 831.001 94.1663   2
  -3  -8  -9 921.617 227.051   6
  -3  -8  -8 355.477 158.217   6
  -3  -8  -8 212.693 44.5011   2
  -3  -8  -7 1756.00 132.676   2
  -3  -8  -7 1576.36 283.067   6
  -3  -8  -6 1713.33 184.188   3
  -3  -8  -6 2103.77 319.531   6
  -3  -8  -6 1801.93 167.478   4
  -3  -8  -6 2414.02 152.749   2
  -3  -8  -5 1664.17 181.159   3
  -3  -8  -5 1882.41 170.000   5
  -3  -8  -5 1771.65 291.453   6
  -3  -8  -5 1609.90 155.440   4
  -3  -8  -5 2091.36 141.684   2
  -3  -8  -4 5040.04 340.060   3
  -3  -8  -4 4215.25 449.599   6
  -3  -8  -4 4060.96 275.857   4
  -3  -8  -4 4452.13 246.083   2
  -3  -8  -3 1611.40 156.732   4
  -3  -8  -3 1790.46 196.523   3
  -3  -8  -3 1554.67 262.456   6
  -3  -8  -2 33.3507 32.3515   4
  -3  -8  -2 17.1050 50.2282   3
  -3  -8  -1 1723.48 213.191   3
  -3  -8  -1 1573.72 165.263   4
  -3  -8   0 3680.71 340.478   3
  -3  -8   0 3247.27 207.944   2
  -3  -8   1 1735.08 242.017   3
  -3  -8   1 1545.81 135.970   2
  -3  -8   2 1690.87 251.919   3
  -3  -8   3 896.702 202.426   3
  -3  -8   4 998.310 208.490   3
  -3  -8   5 454.577 154.963   3
  -3  -8   6 53.0677 89.6833   3
  -3  -8   7 0.88462 85.3952   3
  -3  -8   8 626.704 207.634   3
  -3  -7 -15 9.46087 85.2607   6
  -3  -7 -15-15.3640 36.8370   2
  -3  -7 -14 617.964 184.897   6
  -3  -7 -14 808.995 130.056   2
  -3  -7 -13 1593.34 277.478   6
  -3  -7 -13 1430.39 165.237   2
  -3  -7 -12 652.738 186.066   6
  -3  -7 -12 778.199 113.931   2
  -3  -7 -11 361.427 129.291   6
  -3  -7 -11 804.754 107.415   2
  -3  -7 -10 52.8571 68.7117   6
  -3  -7 -10 47.8585 24.5929   2
  -3  -7  -9 178.214 125.179   6
  -3  -7  -9 139.376 42.2653   2
  -3  -7  -8 3559.09 217.178   2
  -3  -7  -8 3124.06 255.956   4
  -3  -7  -8 3489.75 401.373   6
  -3  -7  -7 2761.43 213.109   5
  -3  -7  -7 2557.95 172.716   2
  -3  -7  -7 2473.92 338.338   6
  -3  -7  -6 1817.37 166.894   3
  -3  -7  -6 1366.53 140.686   5
  -3  -7  -6 1624.47 266.486   6
  -3  -7  -6 1401.23 145.060   4
  -3  -7  -6 1756.71 128.487   2
  -3  -7  -5 2698.49 215.130   3
  -3  -7  -5 2410.21 190.075   5
  -3  -7  -5 2416.80 318.997   6
  -3  -7  -5 2284.57 189.866   4
  -3  -7  -5 2754.75 169.203   2
  -3  -7  -4 1489.11 156.508   3
  -3  -7  -4 1307.53 129.931   5
  -3  -7  -4 1414.35 243.313   6
  -3  -7  -4 1299.20 133.776   4
  -3  -7  -4 1452.53 116.117   2
  -3  -7  -3 153.499 61.9598   3
  -3  -7  -3 189.330 59.3719   4
  -3  -7  -3 203.672 103.738   6
  -3  -7  -2 4015.14 302.645   3
  -3  -7  -2 3584.75 258.585   4
  -3  -7  -1 4541.38 342.360   3
  -3  -7  -1 3819.07 276.204   4
  -3  -7   0 1504.64 202.744   3
  -3  -7   1 3145.26 310.768   3
  -3  -7   1 2699.80 186.136   2
  -3  -7   2 2949.64 317.627   3
  -3  -7   2 2525.83 186.592   2
  -3  -7   3 659.877 161.394   3
  -3  -7   4 724.543 177.927   3
  -3  -7   5 440.747 137.477   3
  -3  -7   6 1053.51 242.145   3
  -3  -7   7 350.946 149.470   3
  -3  -7   8 447.985 166.340   3
  -3  -7   9 99.2863 84.4285   3
  -3  -6 -15 1172.68 167.069   2
  -3  -6 -15 1070.92 222.184   6
  -3  -6 -14 84.0481 48.2796   2
  -3  -6 -14 115.091 82.0432   6
  -3  -6 -13 16.1300 31.3763   2
  -3  -6 -13 223.118 116.140   6
  -3  -6 -12 1272.47 234.183   6
  -3  -6 -12 870.056 125.857   2
  -3  -6 -11 532.122 90.8091   2
  -3  -6 -11 550.430 164.201   6
  -3  -6 -10 1995.27 171.775   2
  -3  -6 -10 1684.41 270.192   6
  -3  -6  -9 1194.82 122.553   2
  -3  -6  -9 1217.93 225.543   6
  -3  -6  -8 1288.89 117.961   2
  -3  -6  -8 1027.16 200.912   6
  -3  -6  -8 1038.18 87.7409   1
  -3  -6  -7 696.074 98.2303   5
  -3  -6  -7 773.012 84.2023   2
  -3  -6  -7 697.975 174.510   6
  -3  -6  -7 592.600 64.2038   1
  -3  -6  -6 428.651 144.565   6
  -3  -6  -6 226.764 58.6337   4
  -3  -6  -6 249.940 55.7513   5
  -3  -6  -6 210.154 44.1434   2
  -3  -6  -5 996.722 116.831   3
  -3  -6  -5 1246.62 216.632   6
  -3  -6  -5 1179.72 114.868   5
  -3  -6  -5 1029.59 117.606   4
  -3  -6  -5 1065.21 96.6060   2
  -3  -6  -4 1791.27 162.168   3
  -3  -6  -4 1764.19 143.120   5
  -3  -6  -4 1991.99 270.654   6
  -3  -6  -4 1763.81 156.732   4
  -3  -6  -4 1906.59 135.628   2
  -3  -6  -3 2756.41 207.915   4
  -3  -6  -3 3285.34 231.551   3
  -3  -6  -3 2839.25 191.559   5
  -3  -6  -2 1470.69 156.430   3
  -3  -6  -2 1448.35 148.020   4
  -3  -6  -1 456.097 84.8745   4
  -3  -6  -1 577.239 105.657   3
  -3  -6   0 3499.65 292.577   3
  -3  -6   0 2999.49 242.384   4
  -3  -6   1 12590.7 720.993   3
  -3  -6   2 1145.98 189.883   3
  -3  -6   2 1074.82 107.582   2
  -3  -6   2 1079.68 151.946   4
  -3  -6   3 3261.17 343.494   3
  -3  -6   3 3160.20 215.600   2
  -3  -6   4 510.470 150.037   3
  -3  -6   5 315.152 127.914   3
  -3  -6   6 1599.60 270.966   3
  -3  -6   7 1394.49 265.175   3
  -3  -6   8 188.745 109.271   3
  -3  -6   9 128.427 112.344   3
  -3  -6  10 96.2090 146.511   3
  -3  -5 -15 194.023 76.5975   2
  -3  -5 -15 191.627 102.752   6
  -3  -5 -14 100.652 52.9475   2
  -3  -5 -14 158.852 97.5416   6
  -3  -5 -13 127.633 54.2106   2
  -3  -5 -13 127.610 86.7185   6
  -3  -5 -12 623.314 105.807   2
  -3  -5 -12 284.952 108.371   6
  -3  -5 -11 2125.57 192.171   2
  -3  -5 -11 1903.51 271.611   6
  -3  -5 -10 2453.75 198.920   2
  -3  -5 -10 2304.83 293.021   6
  -3  -5  -9 135.328 90.7361   6
  -3  -5  -9 188.286 53.0571   2
  -3  -5  -9 330.707 59.6156   1
  -3  -5  -8 451.714 124.485   6
  -3  -5  -8 1076.32 195.119   7
  -3  -5  -8 592.732 84.5931   2
  -3  -5  -8 624.255 98.7928   5
  -3  -5  -8 823.642 83.9726   1
  -3  -5  -7 1895.03 165.661   5
  -3  -5  -7 1781.81 140.698   2
  -3  -5  -7 1733.60 248.258   6
  -3  -5  -7 1794.86 113.800   1
  -3  -5  -6 4400.44 265.461   5
  -3  -5  -6 4282.27 239.993   2
  -3  -5  -6 4120.64 205.390   1
  -3  -5  -6 4582.68 400.303   6
  -3  -5  -5 3134.91 199.941   5
  -3  -5  -5 2948.62 310.512   6
  -3  -5  -5 2976.22 216.597   4
  -3  -5  -5 2944.28 183.165   2
  -3  -5  -4 851.902 97.4453   3
  -3  -5  -4 907.718 106.161   4
  -3  -5  -4 882.838 85.4140   2
  -3  -5  -4 938.909 92.3398   5
  -3  -5  -4 903.619 171.813   6
  -3  -5  -3 1258.24 126.519   4
  -3  -5  -3 1386.10 126.612   3
  -3  -5  -3 1230.96 103.180   5
  -3  -5  -2 7.51477 30.8493   4
  -3  -5  -2-0.36260 35.6619   3
  -3  -5  -1 4823.23 303.138   3
  -3  -5  -1 4008.26 278.128   4
  -3  -5   0 11497.5 596.359   3
  -3  -5   0 10281.2 552.302   4
  -3  -5   1 2270.17 233.294   3
  -3  -5   1 2327.44 210.899   4
  -3  -5   2 4925.68 386.954   3
  -3  -5   3 1483.83 182.855   4
  -3  -5   3 1239.18 118.663   2
  -3  -5   3 992.312 171.940   3
  -3  -5   4 898.671 181.713   3
  -3  -5   5 339.941 120.099   3
  -3  -5   6 1583.19 255.383   3
  -3  -5   7 569.704 167.906   3
  -3  -5   8 143.560 107.267   3
  -3  -5   9 230.363 127.471   3
  -3  -5  10 70.9537 78.2536   3
  -3  -5  11 450.696 182.968   3
  -3  -4 -15 406.239 128.190   6
  -3  -4 -15 319.693 92.9540   2
  -3  -4 -14 718.877 164.152   6
  -3  -4 -14 805.213 138.965   2
  -3  -4 -13 176.335 88.6035   6
  -3  -4 -13 339.175 87.0605   2
  -3  -4 -12 287.658 103.493   6
  -3  -4 -12 397.855 89.6370   2
  -3  -4 -11 655.793 150.761   6
  -3  -4 -11 677.848 106.819   2
  -3  -4 -10 1733.49 238.822   6
  -3  -4 -10 1948.95 176.732   2
  -3  -4  -9 2098.19 176.447   2
  -3  -4  -9 2233.92 152.264   1
  -3  -4  -9 1856.91 245.952   6
  -3  -4  -8 1542.77 220.523   6
  -3  -4  -8 1613.03 149.216   2
  -3  -4  -8 2089.71 187.361   5
  -3  -4  -8 2091.91 262.103   7
  -3  -4  -8 2241.01 141.054   1
  -3  -4  -7 1757.13 230.956   6
  -3  -4  -7 1901.07 150.913   2
  -3  -4  -7 2024.15 173.845   5
  -3  -4  -7 1980.14 129.493   1
  -3  -4  -7 2555.01 275.937   7
  -3  -4  -6 158.881 88.1058   6
  -3  -4  -6 165.738 44.7519   2
  -3  -4  -6 192.393 51.4802   5
  -3  -4  -6 288.696 40.7898   1
  -3  -4  -5 849.714 153.767   6
  -3  -4  -5 781.333 86.2477   5
  -3  -4  -5 870.080 86.3485   2
  -3  -4  -5 886.449 114.284   4
  -3  -4  -5 785.725 56.8768   1
  -3  -4  -4 1055.89 118.559   4
  -3  -4  -4 1288.67 103.213   2
  -3  -4  -4 1177.35 99.7920   5
  -3  -4  -4 1131.20 182.162   6
  -3  -4  -3 11.6476 22.3950   3
  -3  -4  -3 16.5562 17.2757   5
  -3  -4  -3 9.40524 32.5462   4
  -3  -4  -3-10.3779 24.2555   2
  -3  -4  -2 501.314 79.9255   4
  -3  -4  -2 552.855 72.8285   3
  -3  -4  -2 532.065 55.3454   5
  -3  -4  -1 1977.91 161.885   3
  -3  -4  -1 1887.76 168.377   4
  -3  -4   0 308.646 77.1142   3
  -3  -4   0 492.168 85.7511   4
  -3  -4   1 688.974 117.435   3
  -3  -4   1 539.250 93.8449   4
  -3  -4   2 9666.77 571.870   3
  -3  -4   3 2701.52 183.493   2
  -3  -4   3 2892.55 282.418   3
  -3  -4   4 1956.68 155.737   2
  -3  -4   4 1744.00 230.592   3
  -3  -4   5 1785.52 249.170   3
  -3  -4   6 183.790 108.643   3
  -3  -4   6 312.068 95.6567   6
  -3  -4   7 682.611 174.827   3
  -3  -4   8 2852.35 367.773   3
  -3  -4   9 192.681 113.536   3
  -3  -4  10 798.294 208.390   3
  -3  -4  11 279.267 146.523   3
  -3  -3 -14 294.594 110.000   6
  -3  -3 -14 395.654 101.753   2
  -3  -3 -13 464.127 119.042   6
  -3  -3 -13 288.003 85.5607   2
  -3  -3 -12 307.381 100.109   6
  -3  -3 -12 248.639 72.4348   2
  -3  -3 -11 292.892 95.7391   6
  -3  -3 -11 451.406 89.5468   2
  -3  -3 -10 870.859 154.338   6
  -3  -3 -10 839.835 116.668   2
  -3  -3  -9 2023.81 179.727   2
  -3  -3  -9 2222.02 153.077   1
  -3  -3  -9 2207.60 243.827   6
  -3  -3  -8 1595.53 207.278   6
  -3  -3  -8 1990.53 168.067   2
  -3  -3  -8 2334.05 201.561   5
  -3  -3  -8 2202.83 142.464   1
  -3  -3  -8 2255.94 271.038   7
  -3  -3  -7 1966.93 230.860   6
  -3  -3  -7 2048.15 162.972   2
  -3  -3  -7 2565.62 197.237   5
  -3  -3  -7 2179.04 135.229   1
  -3  -3  -7 2394.01 263.933   7
  -3  -3  -6 1871.59 154.513   5
  -3  -3  -6 1626.08 134.384   2
  -3  -3  -6 1686.26 105.087   1
  -3  -3  -6 1539.53 195.240   6
  -3  -3  -5 1033.86 157.112   6
  -3  -3  -5 1469.50 85.9824   1
  -3  -3  -5 1256.69 115.458   5
  -3  -3  -5 1241.59 172.082   7
  -3  -3  -5 1204.27 108.058   2
  -3  -3  -4 7675.90 483.103   6
  -3  -3  -4 7710.73 367.818   5
  -3  -3  -4 7878.59 371.668   2
  -3  -3  -4 8061.16 417.951   4
  -3  -3  -4 7865.26 320.471   1
  -3  -3  -3 11994.3 567.414   4
  -3  -3  -3 12209.4 528.309   2
  -3  -3  -3 12025.6 509.705   5
  -3  -3  -2 1044.97 113.138   4
  -3  -3  -2 1070.21 86.2043   3
  -3  -3  -2 1074.96 74.5057   5
  -3  -3  -1 2051.60 141.363   3
  -3  -3  -1 1860.20 160.531   4
  -3  -3   0 4894.44 283.338   3
  -3  -3   0 4464.54 291.352   4
  -3  -3   1 5965.55 365.115   3
  -3  -3   1 6026.45 362.534   4
  -3  -3   2 3482.38 274.036   3
  -3  -3   2 3161.61 251.938   4
  -3  -3   3 671.511 125.899   3
  -3  -3   4 353.453 105.272   3
  -3  -3   4 486.952 106.378   4
  -3  -3   5 1361.05 130.219   2
  -3  -3   5 1420.82 204.720   3
  -3  -3   6 1975.58 265.956   3
  -3  -3   6 2475.09 264.472   6
  -3  -3   7 1793.97 264.753   3
  -3  -3   8 412.946 141.684   3
  -3  -3   9 614.073 171.920   3
  -3  -3  10 1287.48 257.483   3
  -3  -3  11 636.561 202.323   3
  -3  -3  12 101.276 94.5454   3
  -3  -2 -14 188.246 73.3947   2
  -3  -2 -13 317.437 90.9594   2
  -3  -2 -13 348.848 106.159   6
  -3  -2 -12 289.225 77.8112   2
  -3  -2 -12 264.341 85.3842   6
  -3  -2 -11 396.080 89.1976   2
  -3  -2 -11 366.390 97.7858   6
  -3  -2 -10 1779.31 206.861   6
  -3  -2 -10 1895.88 180.635   2
  -3  -2  -9 2082.52 150.989   1
  -3  -2  -9 1835.66 204.575   6
  -3  -2  -9 1783.36 171.216   2
  -3  -2  -8 920.252 140.729   6
  -3  -2  -8 1236.81 128.821   2
  -3  -2  -8 1535.38 224.855   7
  -3  -2  -8 1320.05 108.637   1
  -3  -2  -7 2631.88 249.864   6
  -3  -2  -7 3091.35 215.213   2
  -3  -2  -7 3675.75 254.120   5
  -3  -2  -7 3729.05 338.789   7
  -3  -2  -7 3378.72 185.992   1
  -3  -2  -6 3024.16 213.851   5
  -3  -2  -6 2718.76 188.641   2
  -3  -2  -6 2957.78 158.437   1
  -3  -2  -6 2614.53 237.282   6
  -3  -2  -5 247.883 51.9403   5
  -3  -2  -5 261.053 32.0449   1
  -3  -2  -5 215.531 44.8941   2
  -3  -2  -5 160.359 65.0732   6
  -3  -2  -4 3760.59 212.333   5
  -3  -2  -4 3847.15 169.163   1
  -3  -2  -4 3653.12 211.665   2
  -3  -2  -4 3552.38 276.063   6
  -3  -2  -3 5748.54 310.666   2
  -3  -2  -3 5908.55 298.188   5
  -3  -2  -3 7102.08 267.151   1
  -3  -2  -2 3965.78 210.105   2
  -3  -2  -2 3832.37 180.003   5
  -3  -2  -1 3448.41 147.989   5
  -3  -2  -1 4248.89 268.567   7
  -3  -2  -1 3298.01 168.974   3
  -3  -2   0 1879.35 134.667   3
  -3  -2   1 504.862 82.8352   3
  -3  -2   2 2568.44 209.871   3
  -3  -2   2 2593.94 149.718   1
  -3  -2   3 775.579 77.5113   1
  -3  -2   3 788.918 123.943   3
  -3  -2   4 4920.47 267.334   1
  -3  -2   5 2858.78 192.809   1
  -3  -2   6 5357.91 319.051   1
  -3  -2   6 5784.03 331.647   2
  -3  -2   7 367.369 69.2241   1
  -3  -2   7 342.277 105.040   6
  -3  -2   8 210.817 56.7554   1
  -3  -2   9 3895.56 283.413   1
  -3  -2  10 881.557 129.836   1
  -3  -2  10 1094.16 229.142   3
  -3  -2  11 579.183 113.463   1
  -3  -2  11 489.859 169.481   3
  -3  -2  12 449.904 174.981   3
  -3  -2  13-52.4278 87.6759   3
  -3  -1 -14 306.052 92.4664   2
  -3  -1 -13 68.8694 53.4635   2
  -3  -1 -12 249.312 76.3587   2
  -3  -1 -11 1020.20 143.328   6
  -3  -1 -11 981.875 141.016   2
  -3  -1 -10 751.794 115.958   2
  -3  -1 -10 802.813 125.117   6
  -3  -1  -9 620.361 104.625   6
  -3  -1  -9 803.434 112.257   2
  -3  -1  -8 1560.74 151.495   2
  -3  -1  -8 1624.82 129.451   1
  -3  -1  -8 1302.28 149.801   6
  -3  -1  -7 1055.88 130.393   6
  -3  -1  -7 1157.93 122.556   2
  -3  -1  -7 1531.10 158.348   5
  -3  -1  -7 1474.36 214.000   7
  -3  -1  -7 1385.74 109.599   1
  -3  -1  -6 758.531 106.762   6
  -3  -1  -6 958.114 103.243   2
  -3  -1  -6 1312.27 133.484   5
  -3  -1  -6 872.989 158.185   7
  -3  -1  -6 1096.65 87.5890   1
  -3  -1  -5 1925.67 156.395   5
  -3  -1  -5 1710.97 138.192   2
  -3  -1  -5 1608.37 158.255   6
  -3  -1  -5 2005.38 116.888   1
  -3  -1  -4 2150.56 151.311   5
  -3  -1  -4 1811.64 165.787   6
  -3  -1  -4 1886.94 138.532   2
  -3  -1  -4 2088.35 111.263   1
  -3  -1  -3 2806.98 173.674   2
  -3  -1  -3 2950.99 134.703   1
  -3  -1  -3 3165.13 175.898   5
  -3  -1  -2 9773.61 408.025   5
  -3  -1  -2 9458.66 427.539   2
  -3  -1  -1 359.075 29.9345   5
  -3  -1  -1 292.943 64.8837   7
  -3  -1   0 326.039 25.0934   1
  -3  -1   0 341.183 38.9947   3
  -3  -1   0 355.842 64.8793   7
  -3  -1   1 1013.26 96.0918   3
  -3  -1   1 953.855 61.4476   1
  -3  -1   2 902.069 68.3497   1
  -3  -1   3 7129.27 325.455   1
  -3  -1   4 5000.41 255.270   1
  -3  -1   4 4898.19 265.467   2
  -3  -1   5 2590.22 172.422   1
  -3  -1   5 2791.79 186.323   2
  -3  -1   6 1695.45 210.620   6
  -3  -1   6 1296.52 119.996   1
  -3  -1   6 1356.11 128.459   2
  -3  -1   7 2262.01 176.999   1
  -3  -1   7 2660.14 288.440   6
  -3  -1   8 1214.28 131.565   1
  -3  -1   9 368.667 74.2904   1
  -3  -1  10 453.065 87.2572   1
  -3  -1  11 437.085 92.1160   1
  -3  -1  12 44.4489 41.9999   1
  -3  -1  13 70.8978 56.6397   1
  -3   0 -13 321.066 88.2224   2
  -3   0 -12 293.942 88.9144   2
  -3   0 -11 614.159 116.786   2
  -3   0 -10 609.536 106.649   2
  -3   0  -9 477.369 89.4701   2
  -3   0  -8 1932.86 178.421   2
  -3   0  -8 2375.91 168.972   1
  -3   0  -8 1868.48 162.778   6
  -3   0  -7 1072.35 110.972   6
  -3   0  -7 1166.04 125.851   2
  -3   0  -7 1301.75 155.140   5
  -3   0  -7 1223.24 110.379   1
  -3   0  -7 1458.20 221.975   7
  -3   0  -6 2393.08 172.809   6
  -3   0  -6 2322.47 182.657   2
  -3   0  -6 2961.20 226.804   5
  -3   0  -6 2935.18 174.319   1
  -3   0  -6 2741.78 291.256   7
  -3   0  -5 3787.33 248.636   5
  -3   0  -5 3385.47 214.133   2
  -3   0  -5 3108.31 199.791   6
  -3   0  -5 3685.71 195.100   1
  -3   0  -4 4334.19 255.629   5
  -3   0  -4 3791.70 225.469   2
  -3   0  -4 4477.40 207.773   1
  -3   0  -4 3474.25 218.532   6
  -3   0  -3 7146.60 297.020   1
  -3   0  -3 6366.14 323.075   2
  -3   0  -3 6353.80 330.855   6
  -3   0  -2 6650.19 352.340   4
  -3   0  -2 6514.20 272.554   1
  -3   0  -2 6142.57 304.270   2
  -3   0  -1 2180.83 162.848   4
  -3   0  -1 2038.22 130.992   2
  -3   0  -1 2021.92 172.607   7
  -3   0   0 2644.10 189.334   7
  -3   0   0 2815.55 200.423   4
  -3   0   0 3157.63 129.828   1
  -3   0   1 1943.46 132.432   7
  -3   0   1 2048.42 99.1016   5
  -3   0   1 1961.26 96.9209   1
  -3   0   1 1997.62 165.277   4
  -3   0   2 4540.62 207.454   5
  -3   0   2 4556.17 206.075   1
  -3   0   2 4466.00 288.453   4
  -3   0   3 1913.80 118.311   5
  -3   0   3 1821.56 111.458   1
  -3   0   3 1666.91 168.811   4
  -3   0   4 995.241 92.3154   5
  -3   0   4 1397.87 160.666   4
  -3   0   4 1208.81 92.3494   1
  -3   0   5 1641.17 131.268   2
  -3   0   5 1682.00 134.444   5
  -3   0   5 1885.02 201.503   4
  -3   0   5 1662.70 122.844   1
  -3   0   6 790.682 98.1338   5
  -3   0   6 1035.12 165.429   6
  -3   0   6 802.936 87.9072   1
  -3   0   6 719.184 88.4501   2
  -3   0   7 1772.46 236.462   6
  -3   0   7 1291.85 120.742   1
  -3   0   7 1207.57 125.115   2
  -3   0   8-19.3509 35.1762   1
  -3   0   9 38.1861 30.8976   1
  -3   0  10 970.769 124.939   1
  -3   0  11 398.345 83.6126   1
  -3   0  12 446.578 99.9489   1
  -3   0  13 329.645 87.7102   1
  -3   1 -13 275.394 90.3311   2
  -3   1 -12 412.818 101.637   2
  -3   1 -11 101.686 57.1129   2
  -3   1 -10 453.700 95.2471   2
  -3   1  -9 3088.50 251.077   2
  -3   1  -8 386.063 81.1860   2
  -3   1  -7 4900.09 273.511   1
  -3   1  -7 3943.54 274.504   2
  -3   1  -6 2477.33 193.141   2
  -3   1  -6 2881.97 307.372   7
  -3   1  -6 2909.28 189.539   1
  -3   1  -6 2917.76 239.759   5
  -3   1  -5 3257.60 218.547   2
  -3   1  -5 3807.32 214.405   1
  -3   1  -4 3317.65 210.770   2
  -3   1  -4 3889.37 207.475   1
  -3   1  -3 2513.71 164.072   2
  -3   1  -3 2760.07 156.264   1
  -3   1  -2 1518.15 171.098   7
  -3   1  -2 1592.90 114.376   2
  -3   1  -1 4499.12 232.931   2
  -3   1  -1 5087.16 244.745   6
  -3   1  -1 4672.96 302.003   7
  -3   1  -1 4571.90 271.114   4
  -3   1  -1 4705.17 243.579   3
  -3   1   0 1681.94 115.574   2
  -3   1   0 1917.90 92.7070   1
  -3   1   0 1894.21 141.788   6
  -3   1   0 1901.77 156.055   7
  -3   1   0 1879.75 147.411   4
  -3   1   0 1818.08 109.663   3
  -3   1   1 4290.85 181.084   1
  -3   1   1 4060.50 254.638   6
  -3   1   1 3811.31 224.783   7
  -3   1   1 4045.71 192.788   5
  -3   1   1 3908.94 243.492   4
  -3   1   1 3623.37 182.477   3
  -3   1   2 1611.72 157.464   6
  -3   1   2 1394.98 93.9828   5
  -3   1   2 1323.09 98.1070   7
  -3   1   2 1341.83 137.660   4
  -3   1   2 1539.97 85.7300   1
  -3   1   3 305.437 44.9471   5
  -3   1   3 341.852 39.9959   1
  -3   1   3 276.150 64.0833   4
  -3   1   4 607.211 68.7473   5
  -3   1   4 613.624 101.370   4
  -3   1   4 623.961 60.8230   1
  -3   1   5 3231.95 192.923   2
  -3   1   5 2945.56 193.158   5
  -3   1   5 3445.13 271.871   4
  -3   1   5 3045.07 179.031   1
  -3   1   6 3109.08 211.841   5
  -3   1   6 3354.80 208.193   2
  -3   1   6 3139.78 193.908   1
  -3   1   6 3825.81 338.194   6
  -3   1   7 490.962 79.3778   5
  -3   1   7 564.662 80.6069   2
  -3   1   7 581.471 76.7536   1
  -3   1   7 673.111 151.593   6
  -3   1   8 896.875 102.150   1
  -3   1   8 848.553 114.403   5
  -3   1   9 1130.27 124.135   1
  -3   1   9 1104.72 142.174   5
  -3   1  10 1495.87 153.074   1
  -3   1  11 749.626 112.222   1
  -3   1  12 273.805 73.8516   1
  -3   1  13 594.058 111.763   1
  -3   1  14 77.2236 51.2259   1
  -3   2 -12 175.784 63.8256   2
  -3   2 -11 422.681 97.7834   2
  -3   2 -10 586.904 113.344   2
  -3   2  -9 367.045 87.9125   2
  -3   2  -8 533.185 94.6235   2
  -3   2  -7 1958.55 178.882   2
  -3   2  -6 939.738 114.833   2
  -3   2  -6 1274.84 122.486   1
  -3   2  -5 1048.95 112.454   2
  -3   2  -5 1064.16 108.209   1
  -3   2  -5 1055.06 182.061   7
  -3   2  -4 597.354 77.6350   2
  -3   2  -4 737.728 83.4149   1
  -3   2  -3 626.822 74.4845   2
  -3   2  -2 281.652 79.9387   7
  -3   2  -2 346.210 50.0890   2
  -3   2  -1 4396.96 227.162   2
  -3   2  -1 4637.95 317.665   7
  -3   2  -1 4863.80 275.138   4
  -3   2  -1 4297.00 266.371   3
  -3   2  -1 4536.81 235.281   6
  -3   2   0 5446.59 262.035   2
  -3   2   0 5871.15 341.858   7
  -3   2   0 5733.00 305.625   6
  -3   2   0 6020.33 311.662   4
  -3   2   0 5332.95 289.996   3
  -3   2   1 6729.02 305.818   2
  -3   2   1 6419.08 283.373   1
  -3   2   1 7301.59 365.468   7
  -3   2   1 6656.07 372.058   6
  -3   2   1 7403.58 325.821   5
  -3   2   1 6983.45 356.128   4
  -3   2   1 6527.12 315.398   3
  -3   2   2 43.7307 18.4176   1
  -3   2   2 26.1399 24.3670   7
  -3   2   2 93.1572 46.2005   6
  -3   2   2 40.3614 20.2925   3
  -3   2   2 49.6001 24.0024   5
  -3   2   2 14.7584 26.2750   4
  -3   2   3 1729.96 107.305   1
  -3   2   3 1831.27 197.656   6
  -3   2   3 1985.96 130.407   5
  -3   2   3 1808.33 116.474   7
  -3   2   3 2008.17 168.059   4
  -3   2   3 1772.73 126.085   3
  -3   2   4 1332.98 110.536   5
  -3   2   4 1339.25 144.509   4
  -3   2   4 1338.70 94.8170   1
  -3   2   5 534.452 62.9911   2
  -3   2   5 582.103 76.6217   5
  -3   2   5 509.135 98.7420   4
  -3   2   5 544.124 60.5211   1
  -3   2   6 1586.65 139.523   5
  -3   2   6 1711.64 129.247   2
  -3   2   6 1749.22 229.164   6
  -3   2   6 1505.84 118.879   1
  -3   2   7 1063.95 119.951   5
  -3   2   7 1088.50 104.100   1
  -3   2   7 1218.21 114.457   2
  -3   2   8 1926.69 178.731   5
  -3   2   8 1892.57 154.285   1
  -3   2   8 2136.37 169.139   2
  -3   2   9 105.760 39.7523   1
  -3   2   9 122.726 53.5662   5
  -3   2  10 1970.03 202.346   5
  -3   2  10 2036.89 178.029   1
  -3   2  11 1084.84 154.099   5
  -3   2  11 1025.56 128.387   1
  -3   2  12 660.030 108.919   1
  -3   2  13 436.975 96.3157   1
  -3   2  14 305.685 91.3176   1
  -3   3 -11 274.120 82.7937   2
  -3   3 -10 143.733 66.0293   2
  -3   3  -9 553.355 105.330   2
  -3   3  -8 1208.33 147.611   2
  -3   3  -7 461.867 88.2335   2
  -3   3  -6 2424.16 196.246   2
  -3   3  -5 758.463 97.2422   1
  -3   3  -5 651.662 90.9331   2
  -3   3  -4 780.298 95.8660   1
  -3   3  -4 790.247 91.5177   2
  -3   3  -4 737.371 152.863   7
  -3   3  -3 2064.31 150.582   2
  -3   3  -3 2288.74 249.816   7
  -3   3  -2 6370.22 318.890   2
  -3   3  -2 7294.98 459.044   7
  -3   3  -2 6440.91 406.493   3
  -3   3  -1 4741.43 268.361   6
  -3   3  -1 5440.06 368.719   7
  -3   3  -1 5098.28 255.448   2
  -3   3  -1 5931.04 313.749   4
  -3   3  -1 5061.16 325.185   3
  -3   3   0 2761.47 155.359   2
  -3   3   0 3109.97 243.402   7
  -3   3   0 2853.33 203.110   6
  -3   3   0 2991.45 196.628   4
  -3   3   0 2654.29 202.886   3
  -3   3   1 475.111 47.5757   1
  -3   3   1 378.620 75.1758   7
  -3   3   1 260.177 65.7668   6
  -3   3   1 305.066 56.1443   3
  -3   3   1 378.217 59.4734   5
  -3   3   1 372.196 61.8165   4
  -3   3   1 319.459 41.0176   2
  -3   3   2 6236.48 297.328   2
  -3   3   2 7376.35 301.182   1
  -3   3   2 6670.07 412.508   6
  -3   3   2 6866.84 361.668   7
  -3   3   2 6772.22 338.662   5
  -3   3   2 7086.08 358.842   4
  -3   3   2 6199.74 334.010   3
  -3   3   3 1835.11 113.320   1
  -3   3   3 1318.22 173.406   6
  -3   3   3 1507.33 124.654   7
  -3   3   3 1580.11 126.285   5
  -3   3   3 1649.38 143.478   4
  -3   3   3 1315.91 118.021   3
  -3   3   4 674.996 64.5577   1
  -3   3   4 571.707 64.3108   7
  -3   3   4 819.444 142.846   6
  -3   3   4 722.427 83.6371   5
  -3   3   4 727.110 98.3810   4
  -3   3   4 607.746 77.4113   3
  -3   3   5 2928.01 169.228   1
  -3   3   5 2713.03 147.229   7
  -3   3   5 3596.96 175.537   7
  -3   3   5 2883.75 294.711   6
  -3   3   5 2729.12 164.101   2
  -3   3   5 2666.06 193.034   5
  -3   3   5 3231.70 241.179   4
  -3   3   5 2986.62 201.994   3
  -3   3   6 1927.33 161.914   5
  -3   3   6 1884.68 134.406   2
  -3   3   6 2095.96 260.969   6
  -3   3   6 2047.51 139.951   1
  -3   3   7 3493.52 242.207   5
  -3   3   7 3355.61 209.430   1
  -3   3   7 3581.51 213.776   2
  -3   3   8 1520.21 155.423   5
  -3   3   8 1548.24 133.670   1
  -3   3   8 1484.87 132.632   2
  -3   3   9 147.389 58.5886   5
  -3   3   9 354.625 66.6708   1
  -3   3   9 344.085 66.5909   2
  -3   3  10 1039.09 117.923   1
  -3   3  10 970.097 139.191   5
  -3   3  11 1993.60 184.065   1
  -3   3  11 2165.00 223.347   5
  -3   3  12 828.525 144.087   5
  -3   3  12 926.306 126.704   1
  -3   3  13 567.394 107.746   1
  -3   3  14 439.327 97.2753   1
  -3   4 -11 269.685 92.9116   2
  -3   4 -10 771.872 137.113   2
  -3   4  -9 1043.11 150.136   2
  -3   4  -8-1.11823 29.9190   2
  -3   4  -7-6.22090 31.3780   2
  -3   4  -6 1520.97 156.465   2
  -3   4  -5 1386.30 139.271   2
  -3   4  -4 2338.12 178.358   2
  -3   4  -3 1796.65 142.694   2
  -3   4  -2 947.619 91.8924   2
  -3   4  -2 1187.84 175.979   7
  -3   4  -2 1161.14 162.436   3
  -3   4  -1 359.760 88.9614   3
  -3   4  -1 322.259 58.9782   6
  -3   4  -1 440.960 102.856   7
  -3   4  -1 257.087 42.2751   2
  -3   4   0 3109.81 261.494   7
  -3   4   0 2613.75 209.905   6
  -3   4   0 2950.87 161.163   2
  -3   4   0 3130.93 203.732   4
  -3   4   0 2534.83 225.014   3
  -3   4   1 889.209 125.597   7
  -3   4   1 881.758 123.693   6
  -3   4   1 925.538 70.9573   2
  -3   4   1 991.311 110.018   5
  -3   4   1 1105.11 106.862   4
  -3   4   1 845.533 112.607   3
  -3   4   2 2044.83 113.292   2
  -3   4   2 1991.34 122.306   1
  -3   4   2 1994.99 177.712   7
  -3   4   2 1741.18 197.600   6
  -3   4   2 2228.58 166.310   5
  -3   4   2 2106.80 154.701   4
  -3   4   2 1792.92 158.886   3
  -3   4   3 424.394 43.5154   2
  -3   4   3 520.358 60.7653   1
  -3   4   3 472.657 76.5531   7
  -3   4   3 271.123 86.2983   6
  -3   4   3 426.913 72.4792   3
  -3   4   3 401.538 68.3345   5
  -3   4   3 515.855 72.5638   4
  -3   4   4 595.551 76.8764   7
  -3   4   4 492.268 122.606   6
  -3   4   4 439.838 73.9879   3
  -3   4   4 603.597 83.7995   5
  -3   4   4 464.055 58.3043   1
  -3   4   4 521.533 78.2892   4
  -3   4   5 68.8471 21.1861   2
  -3   4   5 30.1847 21.1819   1
  -3   4   5 40.1424 24.9878   7
  -3   4   5 43.4778 60.0424   6
  -3   4   5 51.1885 30.3948   5
  -3   4   5 55.0817 29.8638   3
  -3   4   6 4153.96 225.572   7
  -3   4   6 3518.39 359.883   6
  -3   4   6 3406.74 239.916   5
  -3   4   6 3223.00 237.728   3
  -3   4   6 3275.89 198.810   1
  -3   4   6 3295.10 188.066   2
  -3   4   7 3013.97 186.114   2
  -3   4   7 2994.93 171.773   7
  -3   4   7 3068.64 232.512   5
  -3   4   7 3125.12 197.140   1
  -3   4   7 3601.59 247.848   3
  -3   4   8 583.075 97.4680   5
  -3   4   8 604.942 54.6735   7
  -3   4   8 647.975 84.0424   1
  -3   4   8 790.978 86.8293   2
  -3   4   9 884.635 129.823   5
  -3   4   9 936.086 107.583   1
  -3   4   9 1086.53 111.207   2
  -3   4  10 259.833 59.1644   1
  -3   4  10 299.207 79.3678   5
  -3   4  11 1093.71 130.747   1
  -3   4  11 1063.78 155.569   5
  -3   4  12 748.174 114.695   1
  -3   4  12 571.552 119.617   5
  -3   4  13 114.186 54.8651   1
  -3   4  13 201.870 81.3274   5
  -3   4  14 104.862 52.4725   1
  -3   4  14 168.253 72.6891   5
  -3   5 -10 636.173 126.503   2
  -3   5  -9 203.400 71.9361   2
  -3   5  -8 199.892 68.2831   2
  -3   5  -7 541.434 99.9471   2
  -3   5  -6 888.421 119.703   2
  -3   5  -5 1507.00 152.212   2
  -3   5  -4 2889.74 209.526   2
  -3   5  -3 2155.85 166.779   2
  -3   5  -2 574.406 72.7792   2
  -3   5  -2 489.762 118.681   3
  -3   5  -1 3806.09 214.763   2
  -3   5  -1 4342.24 355.276   7
  -3   5  -1 3619.75 316.219   3
  -3   5   0 3220.57 286.166   7
  -3   5   0 2702.96 228.543   6
  -3   5   0 3155.46 174.143   2
  -3   5   0 3289.73 215.274   4
  -3   5   0 2984.29 267.312   3
  -3   5   1 3141.07 269.188   7
  -3   5   1 2725.16 246.112   6
  -3   5   1 2863.38 159.046   2
  -3   5   1 3474.27 243.393   5
  -3   5   1 3479.17 207.624   4
  -3   5   1 3045.88 252.325   3
  -3   5   2 495.589 97.6139   7
  -3   5   2 404.875 94.9197   6
  -3   5   2 547.436 63.4344   1
  -3   5   2 432.083 84.8607   3
  -3   5   2 452.874 42.6839   2
  -3   5   2 381.810 75.7247   5
  -3   5   2 557.644 69.9675   4
  -3   5   3 648.650 65.2742   1
  -3   5   3 559.751 93.8446   7
  -3   5   3 626.539 128.919   6
  -3   5   3 535.359 88.5537   3
  -3   5   3 574.590 88.6924   5
  -3   5   3 653.554 74.5607   4
  -3   5   3 569.743 45.3577   2
  -3   5   4 2327.32 123.918   2
  -3   5   4 2400.95 193.998   7
  -3   5   4 2490.69 281.361   6
  -3   5   4 2663.49 203.102   5
  -3   5   4 2401.36 166.679   4
  -3   5   4 2167.26 191.459   3
  -3   5   5 2707.76 195.801   7
  -3   5   5 2804.61 313.441   6
  -3   5   5 2852.95 215.055   5
  -3   5   5 2969.94 180.115   1
  -3   5   5 2612.04 211.139   3
  -3   5   5 2581.39 137.725   2
  -3   5   6 1880.63 173.153   5
  -3   5   6 1929.53 138.865   1
  -3   5   6 1789.33 171.635   3
  -3   5   6 1699.81 110.498   2
  -3   5   7 615.445 100.333   5
  -3   5   7 743.014 95.3285   7
  -3   5   7 593.726 76.0088   1
  -3   5   7 657.021 66.8845   2
  -3   5   8 295.529 55.2394   7
  -3   5   8 366.868 81.7048   5
  -3   5   8 374.304 64.5205   1
  -3   5   8 316.420 51.5649   2
  -3   5   9 672.823 111.694   5
  -3   5   9 656.507 70.8154   7
  -3   5   9 642.034 87.9355   1
  -3   5   9 659.451 80.8583   2
  -3   5  10 151.366 30.8093   7
  -3   5  10 297.868 79.0963   5
  -3   5  10 185.373 55.2393   1
  -3   5  10 194.598 48.0531   2
  -3   5  11 298.758 87.2479   5
  -3   5  11 223.696 57.0951   1
  -3   5  12 756.483 138.029   5
  -3   5  12 799.652 118.841   1
  -3   5  13 65.8653 60.1751   5
  -3   5  13 80.9125 41.9642   1
  -3   5  14 514.580 125.904   5
  -3   5  14 328.316 84.6203   1
  -3   6  -9 658.826 123.024   2
  -3   6  -8 1082.07 151.720   2
  -3   6  -7 454.008 92.2035   2
  -3   6  -6 549.137 100.843   2
  -3   6  -5 2609.74 214.851   2
  -3   6  -4 756.590 100.819   2
  -3   6  -3 1388.03 132.195   2
  -3   6  -2 2633.00 183.555   2
  -3   6  -1 204.730 43.3370   2
  -3   6  -1 310.032 94.3856   3
  -3   6   0 726.500 93.7898   4
  -3   6   0 642.512 67.8653   2
  -3   6   0 566.918 117.752   3
  -3   6   1 3670.33 312.142   7
  -3   6   1 2567.21 258.519   6
  -3   6   1 4180.35 289.749   5
  -3   6   1 3275.00 291.816   3
  -3   6   1 3950.31 226.296   4
  -3   6   1 3327.73 178.631   2
  -3   6   2 1405.35 115.823   1
  -3   6   2 1344.89 169.745   7
  -3   6   2 1179.46 78.0651   2
  -3   6   2 1055.06 163.690   6
  -3   6   2 1500.29 157.417   5
  -3   6   2 1293.68 106.384   4
  -3   6   2 994.815 143.934   3
  -3   6   3 1932.22 132.753   1
  -3   6   3 1981.11 198.087   7
  -3   6   3 1728.57 225.037   6
  -3   6   3 1731.06 88.9630   2
  -3   6   3 2187.61 192.461   5
  -3   6   3 1772.44 114.106   4
  -3   6   3 1452.91 172.013   3
  -3   6   4 1156.80 141.520   7
  -3   6   4 709.364 154.646   6
  -3   6   4 1123.12 136.464   5
  -3   6   4 1496.90 118.904   1
  -3   6   4 1092.42 140.321   3
  -3   6   5 211.456 53.3032   1
  -3   6   5 116.844 80.0941   6
  -3   6   5 180.208 54.8725   7
  -3   6   5 97.3128 42.0364   3
  -3   6   5 145.125 16.2039   2
  -3   6   5 154.923 51.3039   5
  -3   6   5 144.238 16.2746   2
  -3   6   6 308.224 56.5442   1
  -3   6   6 333.678 80.0598   5
  -3   6   6 278.496 30.4456   2
  -3   6   7 1998.98 115.890   2
  -3   6   7 1866.60 150.063   1
  -3   6   7 1824.77 184.876   5
  -3   6   8 1635.17 182.916   5
  -3   6   8 1654.40 144.887   1
  -3   6   8 1917.29 123.350   2
  -3   6   8 1965.67 178.879   7
  -3   6   9 544.859 106.721   5
  -3   6   9 769.314 97.2919   1
  -3   6   9 688.755 74.7669   2
  -3   6   9 560.150 83.8870   7
  -3   6  10 984.717 146.362   5
  -3   6  10 798.302 107.003   1
  -3   6  10 902.358 95.6874   2
  -3   6  10 660.325 83.0663   7
  -3   6  11 359.652 73.3364   1
  -3   6  11 420.979 105.122   5
  -3   6  12 105.061 44.7547   1
  -3   6  12 256.581 90.1502   5
  -3   6  13 858.261 127.570   1
  -3   6  13 793.856 150.496   5
  -3   6  14 401.112 94.1819   1
  -3   6  14 409.149 112.348   5
  -3   7  -8 279.721 122.621   4
  -3   7  -8 152.305 66.9598   2
  -3   7  -7 246.805 77.1288   2
  -3   7  -6 249.356 72.8417   2
  -3   7  -5 260.946 71.5020   2
  -3   7  -4 224.028 58.7982   2
  -3   7  -3 642.161 91.8443   2
  -3   7  -2 1177.21 117.529   2
  -3   7  -1 163.100 58.9569   4
  -3   7  -1 69.6136 29.6474   2
  -3   7   0 2859.39 260.555   5
  -3   7   0 2453.09 161.436   2
  -3   7   0 2812.92 202.473   4
  -3   7   1 1810.91 194.962   5
  -3   7   1 1865.13 140.926   4
  -3   7   1 1480.99 106.771   2
  -3   7   2 1774.14 228.046   6
  -3   7   2 2152.83 211.194   5
  -3   7   2 1913.46 224.504   3
  -3   7   2 2139.19 129.091   4
  -3   7   2 2085.12 114.401   2
  -3   7   3 900.099 142.821   3
  -3   7   3 1052.34 140.494   5
  -3   7   3 855.397 163.446   6
  -3   7   3 977.399 148.798   7
  -3   7   3 883.046 93.6606   1
  -3   7   4 1384.60 163.288   5
  -3   7   4 1259.98 166.519   7
  -3   7   4 1538.64 124.375   1
  -3   7   4 1163.44 205.285   6
  -3   7   5 463.239 93.0413   7
  -3   7   5 516.902 100.719   5
  -3   7   5 519.777 85.2813   1
  -3   7   6 1282.91 151.492   7
  -3   7   6 1540.11 138.775   1
  -3   7   6 1351.27 164.497   5
  -3   7   7 803.302 129.980   5
  -3   7   7 893.251 102.906   1
  -3   7   8 316.508 82.5188   5
  -3   7   8 273.219 31.9363   2
  -3   7   8 297.044 61.9115   1
  -3   7   8 250.420 83.0853   7
  -3   7   9 19.0535 39.3001   5
  -3   7   9 95.2326 42.5601   1
  -3   7   9 17.2933 14.7835   2
  -3   7   9-14.5160 45.2595   7
  -3   7  10 769.685 133.317   5
  -3   7  10 512.094 85.8650   1
  -3   7  10 534.989 95.3581   7
  -3   7  11 942.293 123.670   1
  -3   7  11 893.511 151.237   5
  -3   7  12 433.471 89.4396   1
  -3   7  12 434.915 110.023   5
  -3   7  13 306.793 81.3043   1
  -3   7  13 453.166 118.048   5
  -3   7  14 95.4973 53.0131   1
  -3   7  14 40.1317 46.8543   5
  -3   8  -6 182.080 118.304   4
  -3   8  -6 50.6185 41.3410   2
  -3   8  -5 282.373 108.274   4
  -3   8  -5 272.996 72.8690   2
  -3   8  -4 579.952 138.963   4
  -3   8  -4 691.223 105.207   2
  -3   8  -3 557.360 89.7277   2
  -3   8  -2 508.460 78.2448   2
  -3   8  -1 1272.26 119.650   2
  -3   8  -1 1485.33 157.336   4
  -3   8   0 851.206 86.4416   2
  -3   8   0 618.609 130.442   5
  -3   8   0 879.742 106.358   4
  -3   8   0 688.001 98.9770   4
  -3   8   1 1522.52 195.604   5
  -3   8   1 1623.96 113.373   2
  -3   8   1 1688.38 131.757   4
  -3   8   1 1693.10 132.217   4
  -3   8   2 2994.61 276.424   5
  -3   8   3 2352.66 172.702   1
  -3   8   3 1618.33 240.982   6
  -3   8   3 1974.67 216.863   5
  -3   8   4 76.4569 33.0193   1
  -3   8   4 40.0500 44.5960   5
  -3   8   5 970.371 150.624   7
  -3   8   5 1322.89 134.586   1
  -3   8   5 1045.47 152.653   5
  -3   8   6 52.3821 43.1040   7
  -3   8   6 47.3222 29.8366   1
  -3   8   6 60.8899 44.7910   5
  -3   8   7 466.949 94.2296   7
  -3   8   7 312.362 64.8441   1
  -3   8   7 287.828 79.2263   5
  -3   8   8 1692.97 202.612   5
  -3   8   8 1501.99 147.651   1
  -3   8   9 1228.51 176.419   5
  -3   8   9 1391.03 189.226   7
  -3   8   9 1046.48 124.288   1
  -3   8  10 641.421 132.427   5
  -3   8  10 393.697 91.2055   7
  -3   8  10 584.308 93.6091   1
  -3   8  11 584.994 97.3555   1
  -3   8  11 676.255 137.173   5
  -3   8  12 493.677 93.7774   1
  -3   8  12 503.841 119.865   5
  -3   8  13 7.08045 32.5652   1
  -3   8  13 71.7083 59.6395   5
  -3   9  -5 181.929 62.7608   2
  -3   9  -4 258.246 65.4416   2
  -3   9  -4 362.347 112.087   4
  -3   9  -3 180.974 52.3955   2
  -3   9  -3 147.615 78.7883   4
  -3   9  -2 279.331 62.6340   2
  -3   9  -2 275.507 85.6888   4
  -3   9  -1 346.781 80.3625   4
  -3   9  -1 373.477 63.9529   2
  -3   9  -1 652.230 140.557   5
  -3   9   0 391.782 77.4682   4
  -3   9   0 532.335 124.740   5
  -3   9   0 412.440 60.5294   2
  -3   9   1 1548.64 210.484   5
  -3   9   2 944.649 159.217   5
  -3   9   3 424.740 72.8228   1
  -3   9   3 362.164 98.4166   5
  -3   9   4 697.726 91.3001   1
  -3   9   4 736.135 137.779   5
  -3   9   5 1128.44 124.378   1
  -3   9   5 900.497 152.474   5
  -3   9   6 436.835 102.367   1
  -3   9   6 204.664 76.0053   5
  -3   9   7 2141.34 190.840   1
  -3   9   7 2121.72 235.963   5
  -3   9   8 1180.42 134.049   1
  -3   9   8 1114.57 175.012   5
  -3   9   9 373.099 117.791   7
  -3   9   9 309.787 71.8474   1
  -3   9   9 512.178 117.129   5
  -3   9  10 355.664 79.0264   1
  -3   9  10 221.854 81.4321   5
  -3   9  11 724.985 112.041   1
  -3   9  11 669.028 143.951   5
  -3   9  12 535.308 101.495   1
  -3   9  12 735.757 152.683   5
  -3   9  13 925.650 138.638   1
  -3   9  13 988.729 176.072   5
  -3  10  -2 795.856 175.481   5
  -3  10  -1 410.307 118.241   5
  -3  10   0 1170.44 196.499   5
  -3  10   1 394.447 112.397   5
  -3  10   2 320.261 101.917   5
  -3  10   3 851.108 115.148   1
  -3  10   3 883.609 159.699   5
  -3  10   4 903.282 112.758   1
  -3  10   4 908.313 162.741   5
  -3  10   5 714.407 100.990   1
  -3  10   5 655.920 136.961   5
  -3  10   6 2009.65 209.312   1
  -3  10   6 1393.25 202.753   5
  -3  10   7 997.813 139.346   1
  -3  10   7 1053.21 175.090   5
  -3  10   8 58.9147 45.0999   1
  -3  10   8-28.7084 62.2436   5
  -3  10   9 661.148 106.468   1
  -3  10   9 506.318 128.194   5
  -3  10  10 715.291 110.575   1
  -3  10  10 634.783 142.436   5
  -3  10  11 240.458 69.1206   1
  -3  10  11 246.054 93.2937   5
  -3  10  12 470.586 97.7521   1
  -3  10  12 409.834 122.889   5
  -3  11  -1 189.240 87.5316   5
  -3  11   0 95.9779 78.1131   5
  -3  11   1 445.406 127.026   5
  -3  11   2 351.142 117.634   5
  -3  11   3 737.355 111.634   1
  -3  11   3 572.165 140.570   5
  -3  11   4 217.473 57.5681   1
  -3  11   4 336.789 109.171   5
  -3  11   5 1158.54 136.338   1
  -3  11   5 1096.99 191.722   5
  -3  11   6 1176.76 158.714   1
  -3  11   6 769.613 156.850   5
  -3  11   7 29.1586 46.8055   1
  -3  11   7 81.7618 57.0620   5
  -3  11   8 500.203 99.4825   1
  -3  11   8 472.971 126.279   5
  -3  11   9 604.053 106.518   1
  -3  11   9 470.354 127.539   5
  -3  11  10 132.533 52.2898   1
  -3  11  10 212.576 99.4226   5
  -3  12   2 511.855 140.082   5
  -3  12   2 484.510 99.3591   1
  -3  12   3 446.971 138.900   5
  -3  12   3 357.612 83.4916   1
  -3  12   4 799.176 169.469   5
  -3  12   4 582.282 100.613   1
  -3  12   5 681.056 155.388   5
  -3  12   5 496.705 93.4884   1
  -3  12   6 596.176 153.430   5
  -3  12   6 699.064 124.307   1
  -3  12   7 425.811 127.767   5
  -3  12   7 679.693 132.639   1
  -3  12   8 266.707 103.530   5
  -3  12   8 156.999 62.6396   1
  -2 -14  -9 370.605 209.833   6
  -2 -14  -8 314.138 175.839   6
  -2 -14  -8 120.619 72.4166   3
  -2 -14  -7 24.5134 123.177   6
  -2 -14  -7 161.176 90.9408   3
  -2 -14  -6-13.5847 113.594   6
  -2 -14  -6 89.9485 73.5475   3
  -2 -14  -5 362.883 190.900   6
  -2 -14  -5 315.719 123.660   3
  -2 -14  -4 284.132 183.286   6
  -2 -14  -4 128.075 95.1762   3
  -2 -14  -3 788.289 230.502   6
  -2 -14  -3 1015.16 214.460   3
  -2 -14  -2 312.530 161.278   6
  -2 -14  -2 282.104 119.738   3
  -2 -13 -11 332.901 200.346   6
  -2 -13 -10 303.202 193.875   6
  -2 -13  -9 69.2937 120.140   6
  -2 -13  -8 98.0031 128.725   6
  -2 -13  -8 268.022 104.960   3
  -2 -13  -7 823.334 246.579   6
  -2 -13  -7 325.696 112.816   3
  -2 -13  -6 1115.74 295.437   6
  -2 -13  -6 1269.11 211.897   3
  -2 -13  -5 434.688 174.027   6
  -2 -13  -5 982.694 198.552   3
  -2 -13  -4 219.597 139.085   6
  -2 -13  -4 559.657 152.467   3
  -2 -13  -3 420.428 184.716   6
  -2 -13  -3 299.943 125.398   3
  -2 -13  -2 624.102 208.926   6
  -2 -13  -2 870.844 205.147   3
  -2 -13  -1 490.656 184.223   6
  -2 -13  -1 840.910 204.129   3
  -2 -13   0 915.500 242.036   6
  -2 -13   0 389.758 141.063   3
  -2 -13   1 60.4190 109.514   3
  -2 -12 -13 945.692 290.205   6
  -2 -12 -12-40.6407 156.956   6
  -2 -12 -11 414.937 172.616   6
  -2 -12 -10 221.007 137.908   6
  -2 -12  -9 255.992 160.151   6
  -2 -12  -8 1629.89 338.905   6
  -2 -12  -8 2504.71 281.574   3
  -2 -12  -7 919.605 254.984   6
  -2 -12  -7 745.461 156.852   3
  -2 -12  -6 47.6958 124.952   6
  -2 -12  -6 101.764 86.1227   3
  -2 -12  -5 1026.43 262.574   6
  -2 -12  -5 1042.53 189.257   3
  -2 -12  -4 908.860 180.596   3
  -2 -12  -4 487.580 189.429   6
  -2 -12  -3 1292.37 221.610   3
  -2 -12  -3 607.038 197.750   6
  -2 -12  -2 759.146 175.813   3
  -2 -12  -2 713.067 213.928   6
  -2 -12  -1 683.176 180.533   3
  -2 -12  -1 777.643 221.934   6
  -2 -12   0 125.926 98.8720   6
  -2 -12   0 489.197 152.528   3
  -2 -12   1 318.325 149.151   6
  -2 -12   1 194.549 112.727   3
  -2 -12   2 595.574 180.579   3
  -2 -12   3 130.443 111.911   3
  -2 -11 -14-44.0769 104.423   6
  -2 -11 -13 281.462 162.665   6
  -2 -11 -12 1192.26 301.263   6
  -2 -11 -11 321.771 176.265   6
  -2 -11 -10 489.024 193.662   6
  -2 -11  -9 174.836 120.590   6
  -2 -11  -8 594.472 199.621   6
  -2 -11  -7 1290.41 189.957   3
  -2 -11  -7 1096.86 273.317   6
  -2 -11  -6 401.229 103.514   3
  -2 -11  -6 533.182 196.718   6
  -2 -11  -5 984.243 241.419   6
  -2 -11  -5 967.276 170.768   3
  -2 -11  -5 785.126 56.1012   2
  -2 -11  -5 721.858 51.4570   2
  -2 -11  -4 1152.04 266.641   6
  -2 -11  -4 1576.67 222.460   3
  -2 -11  -4 1633.15 110.825   2
  -2 -11  -4 1289.72 91.3986   2
  -2 -11  -3 814.736 75.6246   2
  -2 -11  -3 1129.04 188.985   3
  -2 -11  -3 443.684 157.609   6
  -2 -11  -2 1219.28 209.611   3
  -2 -11  -2 901.122 214.589   6
  -2 -11  -1 1294.57 264.819   6
  -2 -11  -1 1210.06 217.751   3
  -2 -11   0 658.441 189.558   6
  -2 -11   0 903.609 193.885   3
  -2 -11   1 647.997 194.571   6
  -2 -11   1 635.406 168.229   3
  -2 -11   2 20.2148 70.3010   6
  -2 -11   2 241.093 111.336   3
  -2 -11   3-98.7738 116.874   6
  -2 -11   3 81.4201 96.3735   3
  -2 -11   4 66.7577 83.6953   3
  -2 -10 -14-34.3208 113.261   6
  -2 -10 -13 1180.46 281.900   6
  -2 -10 -12 1661.44 325.805   6
  -2 -10 -11 584.223 70.1307   2
  -2 -10 -11 361.895 165.882   6
  -2 -10 -10 1041.37 90.5216   2
  -2 -10 -10 975.766 265.057   6
  -2 -10  -9 929.464 109.317   4
  -2 -10  -9 934.924 76.8085   2
  -2 -10  -9 952.922 255.887   6
  -2 -10  -8 396.791 66.3284   4
  -2 -10  -8 484.866 46.8603   2
  -2 -10  -8 762.313 212.637   6
  -2 -10  -7 2265.28 116.594   2
  -2 -10  -7 1962.16 336.908   6
  -2 -10  -7 2077.68 149.502   4
  -2 -10  -7 2900.62 262.951   3
  -2 -10  -6 2019.63 104.975   2
  -2 -10  -6 1947.43 332.783   6
  -2 -10  -6 1707.00 119.038   4
  -2 -10  -6 1924.03 220.663   3
  -2 -10  -5 621.730 126.695   3
  -2 -10  -5 671.984 200.512   6
  -2 -10  -5 558.474 57.1863   4
  -2 -10  -5 521.445 47.1687   2
  -2 -10  -5 748.566 59.5208   2
  -2 -10  -4 107.949 53.6144   3
  -2 -10  -4 169.779 28.4996   2
  -2 -10  -4 195.933 37.3466   2
  -2 -10  -4 98.6500 88.1559   6
  -2 -10  -3 1978.47 320.292   6
  -2 -10  -3 2026.22 129.771   2
  -2 -10  -3 2081.44 252.011   3
  -2 -10  -2 2376.52 156.018   2
  -2 -10  -2 2931.65 308.743   3
  -2 -10  -2 2497.62 352.138   6
  -2 -10  -1 3513.73 354.565   3
  -2 -10  -1 2520.90 357.145   6
  -2 -10   0 1226.39 246.371   6
  -2 -10   0 1467.11 132.395   2
  -2 -10   0 1894.46 265.250   3
  -2 -10   1 187.656 108.259   3
  -2 -10   1-26.5578 84.3027   6
  -2 -10   2 234.572 116.368   3
  -2 -10   2 268.793 130.976   6
  -2 -10   3 539.854 167.891   3
  -2 -10   3 820.777 198.361   6
  -2 -10   4 252.167 138.897   3
  -2 -10   5 533.950 181.477   3
  -2 -10   6 737.293 214.558   3
  -2  -9 -15 380.871 154.138   6
  -2  -9 -14 602.183 199.405   6
  -2  -9 -14 680.823 105.452   2
  -2  -9 -13 330.699 168.999   6
  -2  -9 -13 497.373 83.0735   2
  -2  -9 -12 679.301 92.7145   2
  -2  -9 -12 680.140 203.381   6
  -2  -9 -11 848.965 96.2100   2
  -2  -9 -11 646.563 199.835   6
  -2  -9 -10 217.681 117.581   6
  -2  -9 -10 214.365 44.9186   2
  -2  -9 -10 299.285 73.5413   4
  -2  -9  -9 67.0387 116.270   6
  -2  -9  -9 62.4601 23.1767   2
  -2  -9  -8 513.911 80.8179   4
  -2  -9  -8 592.471 61.0786   2
  -2  -9  -8 495.930 187.369   6
  -2  -9  -7 1252.82 87.2664   2
  -2  -9  -7 1133.31 245.246   6
  -2  -9  -7 1010.18 107.904   4
  -2  -9  -7 1405.93 175.973   3
  -2  -9  -6 307.314 85.5654   3
  -2  -9  -6 216.372 48.4501   4
  -2  -9  -6 345.181 40.0300   2
  -2  -9  -6 221.821 132.243   6
  -2  -9  -5 281.311 144.968   6
  -2  -9  -5 351.541 57.4888   4
  -2  -9  -5 379.244 93.5968   3
  -2  -9  -5 414.228 46.7243   2
  -2  -9  -4 877.240 214.177   6
  -2  -9  -4 748.266 63.3608   2
  -2  -9  -4 1074.01 154.738   3
  -2  -9  -4 792.722 82.7715   4
  -2  -9  -4 876.503 78.2958   2
  -2  -9  -3 443.446 50.5517   2
  -2  -9  -3 336.539 97.0495   3
  -2  -9  -3 356.940 138.755   6
  -2  -9  -2 1191.13 230.217   6
  -2  -9  -2 1200.39 97.5341   2
  -2  -9  -2 1584.55 210.423   3
  -2  -9  -1 1369.17 247.374   6
  -2  -9  -1 1951.11 242.671   3
  -2  -9   0 1523.56 262.807   6
  -2  -9   0 2127.84 268.723   3
  -2  -9   0 1843.19 145.290   2
  -2  -9   1 635.895 86.2025   2
  -2  -9   1 775.523 173.376   3
  -2  -9   2 185.635 105.180   3
  -2  -9   3 958.563 214.496   3
  -2  -9   4 1280.93 253.488   3
  -2  -9   5 522.995 171.471   3
  -2  -9   6-81.0567 71.1651   3
  -2  -9   7 630.524 193.620   3
  -2  -8 -15 127.599 108.962   6
  -2  -8 -15 110.789 59.4164   2
  -2  -8 -14 944.164 130.112   2
  -2  -8 -14 805.557 224.510   6
  -2  -8 -13 169.258 123.551   6
  -2  -8 -13 355.169 74.3718   2
  -2  -8 -12 663.417 195.051   6
  -2  -8 -12 485.930 83.3342   2
  -2  -8 -11 706.294 91.5804   2
  -2  -8 -11 557.620 178.763   6
  -2  -8 -10 66.9990 85.7286   6
  -2  -8 -10 180.105 44.9921   2
  -2  -8  -9 100.243 99.4367   6
  -2  -8  -9-6.31418 17.7178   2
  -2  -8  -8 870.978 110.856   4
  -2  -8  -8 1070.65 91.4779   2
  -2  -8  -8 847.556 218.275   6
  -2  -8  -7 1295.28 130.214   4
  -2  -8  -7 1740.72 113.656   2
  -2  -8  -7 1680.51 283.548   6
  -2  -8  -6 705.768 64.0042   2
  -2  -8  -6 562.317 79.7760   4
  -2  -8  -6 734.783 116.332   3
  -2  -8  -6 471.762 171.599   6
  -2  -8  -5 2648.66 232.141   3
  -2  -8  -5 2534.67 340.265   6
  -2  -8  -5 2174.10 164.691   4
  -2  -8  -5 2698.63 147.252   2
  -2  -8  -4 451.953 97.3830   3
  -2  -8  -4 352.006 58.2673   4
  -2  -8  -4 419.541 51.9696   2
  -2  -8  -4 364.761 147.386   6
  -2  -8  -3 294.160 131.640   6
  -2  -8  -3 331.845 58.6338   4
  -2  -8  -3 296.739 83.3203   3
  -2  -8  -2 2466.57 310.073   6
  -2  -8  -2 1901.69 124.497   2
  -2  -8  -2 1746.77 151.371   4
  -2  -8  -2 2775.71 259.235   3
  -2  -8  -1 1773.34 216.707   3
  -2  -8  -1 1534.68 116.525   2
  -2  -8  -1 1614.90 251.996   6
  -2  -8   0 2916.65 304.014   3
  -2  -8   1 2579.96 183.780   2
  -2  -8   1 3244.25 334.033   3
  -2  -8   2 502.187 76.9015   2
  -2  -8   2 583.950 150.818   3
  -2  -8   3 681.608 175.063   3
  -2  -8   4 741.207 181.367   3
  -2  -8   5 573.581 171.455   3
  -2  -8   6 356.543 139.301   3
  -2  -8   7 79.7276 100.244   3
  -2  -8   8 856.735 228.839   3
  -2  -7 -15 517.056 172.460   6
  -2  -7 -15 553.674 112.088   2
  -2  -7 -14 109.846 88.9589   6
  -2  -7 -14 160.555 51.9388   2
  -2  -7 -13 979.123 229.071   6
  -2  -7 -13 1204.53 146.479   2
  -2  -7 -12 201.828 124.742   6
  -2  -7 -12 159.631 51.6050   2
  -2  -7 -11 1191.15 237.607   6
  -2  -7 -11 1389.78 139.380   2
  -2  -7 -10 594.358 173.288   6
  -2  -7 -10 707.990 90.5769   2
  -2  -7  -9 1418.99 263.201   6
  -2  -7  -9 1774.72 139.594   2
  -2  -7  -8 1141.71 226.436   6
  -2  -7  -8 1356.66 111.688   2
  -2  -7  -7 1604.96 115.217   2
  -2  -7  -7 1445.92 139.789   4
  -2  -7  -7 1524.97 254.696   6
  -2  -7  -6 2151.66 297.753   6
  -2  -7  -6 2268.74 134.515   2
  -2  -7  -6 1944.62 172.202   5
  -2  -7  -6 1845.25 153.351   4
  -2  -7  -6 2306.95 194.076   3
  -2  -7  -5 1830.07 175.185   3
  -2  -7  -5 1679.28 153.885   5
  -2  -7  -5 1917.74 271.119   6
  -2  -7  -5 1553.23 132.989   4
  -2  -7  -5 1929.43 118.749   2
  -2  -7  -4 2179.65 196.793   3
  -2  -7  -4 1821.04 163.063   5
  -2  -7  -4 2099.50 288.861   6
  -2  -7  -4 1898.20 148.010   4
  -2  -7  -4 2464.57 138.308   2
  -2  -7  -3 2212.35 284.105   6
  -2  -7  -3 1879.28 147.959   4
  -2  -7  -3 2151.76 205.370   3
  -2  -7  -2 672.550 85.5270   4
  -2  -7  -2 690.696 119.605   3
  -2  -7  -2 709.622 169.196   6
  -2  -7  -1 157.092 83.4897   3
  -2  -7  -1 148.221 31.6725   2
  -2  -7  -1 114.064 45.5216   4
  -2  -7   0 4814.90 377.705   3
  -2  -7   0 4265.22 235.408   2
  -2  -7   1 2957.99 305.781   3
  -2  -7   2 2135.78 266.676   3
  -2  -7   2 1622.80 139.805   2
  -2  -7   3 1168.63 214.269   3
  -2  -7   4 1109.41 222.672   3
  -2  -7   5 449.016 144.218   3
  -2  -7   6 684.251 190.095   3
  -2  -7   7 464.073 163.520   3
  -2  -7   8 377.291 165.210   3
  -2  -7   9 159.143 105.091   3
  -2  -6 -15 226.171 73.0075   2
  -2  -6 -15 55.4026 71.1489   6
  -2  -6 -14 110.980 52.3696   2
  -2  -6 -14 15.4531 68.2342   6
  -2  -6 -13 329.468 80.6693   2
  -2  -6 -13 307.131 124.427   6
  -2  -6 -12 1641.17 268.636   6
  -2  -6 -12 1335.24 152.521   2
  -2  -6 -11 1915.11 290.451   6
  -2  -6 -11 1862.39 171.578   2
  -2  -6 -10 1000.26 206.493   6
  -2  -6 -10 876.948 105.647   2
  -2  -6  -9 363.916 136.748   6
  -2  -6  -9 379.318 63.3030   2
  -2  -6  -8 156.915 99.2543   6
  -2  -6  -8 116.322 36.3475   2
  -2  -6  -8 147.042 30.5729   1
  -2  -6  -7 3782.51 258.721   5
  -2  -6  -7 3884.99 214.762   2
  -2  -6  -7 3811.06 391.507   6
  -2  -6  -7 3709.96 204.484   1
  -2  -6  -6 2072.78 171.732   5
  -2  -6  -6 2156.77 167.467   4
  -2  -6  -6 2083.08 134.553   2
  -2  -6  -6 2190.49 283.808   6
  -2  -6  -5 326.737 65.4100   3
  -2  -6  -5 283.277 100.600   6
  -2  -6  -5 195.533 47.9992   4
  -2  -6  -5 304.736 58.7353   5
  -2  -6  -5 293.816 42.1570   2
  -2  -6  -4 4268.98 272.038   3
  -2  -6  -4 3929.54 245.824   5
  -2  -6  -4 3988.90 381.009   6
  -2  -6  -4 3618.44 227.775   4
  -2  -6  -4 4510.85 213.610   2
  -2  -6  -3 5382.60 440.675   6
  -2  -6  -3 4873.11 274.672   4
  -2  -6  -3 5826.49 333.460   3
  -2  -6  -3 4857.31 286.267   5
  -2  -6  -2 1646.62 140.584   4
  -2  -6  -2 2183.08 194.109   3
  -2  -6  -2 1994.37 245.732   6
  -2  -6  -1 4709.69 322.757   3
  -2  -6  -1 3681.73 244.442   4
  -2  -6   0 3862.51 209.813   2
  -2  -6   0 4202.33 327.060   3
  -2  -6   0 3665.12 256.477   4
  -2  -6   1 2451.83 261.954   3
  -2  -6   2 3172.73 320.908   3
  -2  -6   3 1062.80 189.198   3
  -2  -6   3 1203.34 118.628   2
  -2  -6   4 1615.61 253.271   3
  -2  -6   5 710.429 182.455   3
  -2  -6   6 572.188 166.044   3
  -2  -6   7 379.324 146.588   3
  -2  -6   8 284.318 135.239   3
  -2  -6   9 242.719 127.409   3
  -2  -6  10 49.4650 103.428   3
  -2  -5 -15 173.547 96.0492   6
  -2  -5 -15 253.828 85.4419   2
  -2  -5 -14 596.572 163.837   6
  -2  -5 -14 590.172 115.960   2
  -2  -5 -13 623.339 159.236   6
  -2  -5 -13 576.020 108.355   2
  -2  -5 -12 845.930 184.413   6
  -2  -5 -12 972.461 130.273   2
  -2  -5 -11 825.676 182.116   6
  -2  -5 -11 648.144 99.7529   2
  -2  -5 -10 2053.30 274.917   6
  -2  -5 -10 2031.30 174.256   2
  -2  -5  -9 341.329 64.6857   2
  -2  -5  -9 358.369 122.118   7
  -2  -5  -9 329.429 118.451   6
  -2  -5  -8 6249.99 386.566   5
  -2  -5  -8 5922.60 335.858   2
  -2  -5  -8 5837.55 494.013   6
  -2  -5  -7 1763.46 160.995   5
  -2  -5  -7 1820.54 132.974   2
  -2  -5  -7 1472.17 223.361   6
  -2  -5  -7 1717.57 114.516   1
  -2  -5  -6 5198.41 292.394   5
  -2  -5  -6 5089.94 252.050   2
  -2  -5  -6 4452.25 226.527   1
  -2  -5  -6 4871.99 412.994   6
  -2  -5  -5 2150.33 162.539   5
  -2  -5  -5 2200.41 260.861   6
  -2  -5  -5 2214.04 165.118   4
  -2  -5  -5 2316.74 139.609   2
  -2  -5  -4 2132.46 161.358   3
  -2  -5  -4 1902.05 145.910   5
  -2  -5  -4 2106.03 254.677   6
  -2  -5  -4 1957.61 145.411   4
  -2  -5  -4 2221.04 130.310   2
  -2  -5  -3 6560.64 351.063   3
  -2  -5  -3 6183.45 317.403   5
  -2  -5  -3 6172.33 319.758   4
  -2  -5  -3 6332.83 292.903   2
  -2  -5  -3 6717.03 472.554   6
  -2  -5  -2 7418.26 379.196   3
  -2  -5  -2 5975.17 329.363   4
  -2  -5  -1 6618.92 378.214   3
  -2  -5  -1 5736.66 323.832   4
  -2  -5   0 4822.78 336.457   3
  -2  -5   0 4618.91 285.014   4
  -2  -5   1 5363.35 274.002   2
  -2  -5   1 6204.96 407.578   3
  -2  -5   1 5075.83 329.218   4
  -2  -5   2 3083.67 296.636   3
  -2  -5   3 1131.11 187.831   3
  -2  -5   3 1001.83 101.901   2
  -2  -5   4 3384.32 225.145   2
  -2  -5   4 3123.11 337.166   3
  -2  -5   5 230.163 100.457   3
  -2  -5   6 513.429 163.369   3
  -2  -5   7 618.759 171.502   3
  -2  -5   7 763.905 143.010   6
  -2  -5   8 461.923 168.961   3
  -2  -5   9 799.878 203.810   3
  -2  -5  10 376.287 163.622   3
  -2  -5  11 164.005 110.428   3
  -2  -4 -15 274.793 109.345   6
  -2  -4 -15 539.850 122.218   2
  -2  -4 -14 274.926 111.635   6
  -2  -4 -14 101.665 48.3018   2
  -2  -4 -13 221.620 105.248   6
  -2  -4 -13 175.284 63.0849   2
  -2  -4 -12 872.110 176.188   6
  -2  -4 -12 1060.70 139.565   2
  -2  -4 -11 911.410 174.506   6
  -2  -4 -11 790.479 114.258   2
  -2  -4 -10 812.730 163.943   6
  -2  -4 -10 1072.77 124.733   2
  -2  -4  -9 2442.96 285.238   6
  -2  -4  -9 2884.26 209.180   2
  -2  -4  -9 3043.61 193.645   1
  -2  -4  -9 3501.12 345.943   7
  -2  -4  -8 392.811 117.796   6
  -2  -4  -8 485.410 127.560   7
  -2  -4  -8 397.330 81.2448   5
  -2  -4  -8 479.245 60.5423   1
  -2  -4  -8 434.262 67.0171   2
  -2  -4  -7 2948.08 220.174   5
  -2  -4  -7 2737.83 186.575   2
  -2  -4  -7 3618.42 188.299   1
  -2  -4  -7 2308.68 273.238   6
  -2  -4  -6 1216.45 188.689   6
  -2  -4  -6 1304.93 111.721   2
  -2  -4  -6 1569.95 141.080   5
  -2  -4  -6 1800.77 215.167   7
  -2  -4  -6 2055.97 129.520   1
  -2  -4  -5 1577.93 131.088   5
  -2  -4  -5 1731.81 117.326   2
  -2  -4  -5 1567.26 93.9408   1
  -2  -4  -5 1565.55 207.090   6
  -2  -4  -4 6157.75 431.840   6
  -2  -4  -4 6247.51 283.985   2
  -2  -4  -4 6109.68 305.156   5
  -2  -4  -4 5849.27 311.251   4
  -2  -4  -4 5808.82 263.131   1
  -2  -4  -3 1456.81 119.384   3
  -2  -4  -3 1400.85 106.431   5
  -2  -4  -3 1504.74 191.012   6
  -2  -4  -3 1491.54 118.097   4
  -2  -4  -3 1452.49 98.8874   2
  -2  -4  -2 2504.03 149.624   5
  -2  -4  -2 2457.21 162.430   4
  -2  -4  -2 2424.50 171.969   3
  -2  -4  -1 122.894 39.0584   4
  -2  -4  -1 126.385 45.9921   3
  -2  -4   0 7951.69 416.216   4
  -2  -4   0 8525.25 456.275   3
  -2  -4   1 3075.49 222.678   4
  -2  -4   1 2871.82 251.113   3
  -2  -4   2 2472.81 209.733   4
  -2  -4   2 2545.34 251.177   3
  -2  -4   2 2377.46 156.010   2
  -2  -4   3 2980.40 288.432   3
  -2  -4   4 364.162 62.0157   2
  -2  -4   4 278.091 106.781   3
  -2  -4   5 950.646 176.708   3
  -2  -4   6 1622.88 242.203   3
  -2  -4   6 2006.60 224.443   6
  -2  -4   7 2723.62 277.145   6
  -2  -4   7 2150.31 300.583   3
  -2  -4   8 695.914 180.076   3
  -2  -4   9 368.475 135.868   3
  -2  -4  10 604.478 177.923   3
  -2  -4  11 200.361 127.215   3
  -2  -4  12-51.1433 68.9544   3
  -2  -3 -15 194.966 75.6411   2
  -2  -3 -14 251.110 77.7635   2
  -2  -3 -14 475.752 131.966   6
  -2  -3 -13 771.600 130.733   2
  -2  -3 -13 622.309 140.668   6
  -2  -3 -12 844.490 126.377   2
  -2  -3 -12 706.130 144.023   6
  -2  -3 -11 696.179 108.988   2
  -2  -3 -11 460.608 122.374   6
  -2  -3 -10 290.566 69.4252   2
  -2  -3 -10 219.983 87.3646   6
  -2  -3  -9 400.191 109.800   6
  -2  -3  -9 568.338 140.437   7
  -2  -3  -9 591.489 72.1863   1
  -2  -3  -9 509.173 81.8531   2
  -2  -3  -8 26.7180 47.5402   6
  -2  -3  -8 37.1207 49.6536   7
  -2  -3  -8 65.6819 37.4835   5
  -2  -3  -8 78.2018 27.6476   1
  -2  -3  -8 20.7167 25.7463   2
  -2  -3  -7 9236.68 462.421   5
  -2  -3  -7 8521.69 417.265   2
  -2  -3  -7 8449.74 384.203   1
  -2  -3  -7 7814.36 520.299   6
  -2  -3  -6 2918.79 278.973   6
  -2  -3  -6 3144.19 196.348   2
  -2  -3  -6 3332.16 223.272   5
  -2  -3  -6 3493.94 176.916   1
  -2  -3  -6 3681.78 299.408   7
  -2  -3  -5 927.215 146.183   6
  -2  -3  -5 821.869 77.6860   2
  -2  -3  -5 945.977 94.1422   5
  -2  -3  -5 982.301 139.936   7
  -2  -3  -5 748.244 63.0184   1
  -2  -3  -4 1032.78 152.219   6
  -2  -3  -4 1163.05 72.9602   1
  -2  -3  -4 1049.68 92.9802   5
  -2  -3  -4 1358.52 160.064   7
  -2  -3  -4 1065.18 87.8004   2
  -2  -3  -3 7506.16 357.123   1
  -2  -3  -3 10435.4 405.162   3
  -2  -3  -3 9628.05 397.904   5
  -2  -3  -3 9688.07 519.584   6
  -2  -3  -3 9744.52 424.876   4
  -2  -3  -3 10159.9 395.203   2
  -2  -3  -2 1791.76 131.136   4
  -2  -3  -2 1870.91 123.921   3
  -2  -3  -2 1779.84 108.646   5
  -2  -3  -1 7230.38 346.346   3
  -2  -3  -1 6792.25 343.873   4
  -2  -3   0 6068.31 332.484   3
  -2  -3   0 5714.31 315.201   4
  -2  -3   1 403.304 75.1931   4
  -2  -3   1 501.495 99.6812   3
  -2  -3   2 1903.86 129.157   2
  -2  -3   2 2095.68 203.785   3
  -2  -3   2 2033.38 179.714   4
  -2  -3   3 1425.58 182.729   3
  -2  -3   4 568.043 124.145   3
  -2  -3   5 4620.29 270.432   2
  -2  -3   5 3920.40 365.125   3
  -2  -3   6 2891.71 311.773   3
  -2  -3   7 236.632 112.492   3
  -2  -3   7 278.477 93.7466   6
  -2  -3   8 685.334 172.752   3
  -2  -3   8 852.482 159.398   6
  -2  -3   9 2318.31 327.524   3
  -2  -3  10 487.248 170.119   3
  -2  -3  11 276.969 134.355   3
  -2  -3  12 213.203 130.912   3
  -2  -2 -14 470.440 111.710   2
  -2  -2 -13 630.976 123.137   2
  -2  -2 -12 855.385 133.769   2
  -2  -2 -12 702.700 141.191   6
  -2  -2 -11 206.633 64.1474   2
  -2  -2 -11 247.894 87.2036   6
  -2  -2 -10 509.131 90.9474   2
  -2  -2 -10 319.662 97.7867   6
  -2  -2  -9 1412.75 142.610   2
  -2  -2  -9 1269.14 204.862   7
  -2  -2  -9 908.939 141.166   6
  -2  -2  -8 5759.39 420.108   6
  -2  -2  -8 6452.65 370.633   2
  -2  -2  -8 7774.58 428.420   5
  -2  -2  -8 7251.21 506.336   7
  -2  -2  -8 7366.02 347.251   1
  -2  -2  -7 2182.00 186.385   5
  -2  -2  -7 2138.11 161.701   2
  -2  -2  -7 1856.56 199.275   6
  -2  -2  -7 2213.83 141.090   1
  -2  -2  -6 113.366 54.9875   7
  -2  -2  -6 98.9690 57.0317   6
  -2  -2  -6 149.585 45.7928   5
  -2  -2  -6 34.0614 27.5997   2
  -2  -2  -6 115.214 26.6844   1
  -2  -2  -5 2371.38 213.448   6
  -2  -2  -5 2469.73 158.633   2
  -2  -2  -5 2623.31 178.967   5
  -2  -2  -5 2251.16 218.860   7
  -2  -2  -5 2610.79 136.620   1
  -2  -2  -4 2913.56 242.369   6
  -2  -2  -4 3125.61 179.425   2
  -2  -2  -4 3368.24 192.446   5
  -2  -2  -4 3207.46 249.237   7
  -2  -2  -4 3362.33 154.226   1
  -2  -2  -3 9545.24 408.083   5
  -2  -2  -3 9275.47 496.222   6
  -2  -2  -3 9659.23 407.511   2
  -2  -2  -3 9205.29 373.779   1
  -2  -2  -2 18379.9 739.818   2
  -2  -2  -2 18794.3 728.591   3
  -2  -2  -2 18120.7 726.045   5
  -2  -2  -1 423.668 49.0134   3
  -2  -2  -1 434.233 35.1237   5
  -2  -2   0 6135.55 306.731   3
  -2  -2   1 3900.19 249.041   3
  -2  -2   2 7099.65 404.690   3
  -2  -2   3 7754.86 470.889   3
  -2  -2   3 8505.53 385.025   1
  -2  -2   4 5972.66 307.063   1
  -2  -2   5 1216.26 114.527   1
  -2  -2   6 1285.36 126.307   1
  -2  -2   6 1419.72 133.069   2
  -2  -2   7 4516.15 288.546   1
  -2  -2   7 5054.68 392.415   6
  -2  -2   8 4453.10 297.739   1
  -2  -2   8 5102.74 420.317   6
  -2  -2   9 1145.08 140.010   1
  -2  -2  10 840.145 123.421   1
  -2  -2  10 827.884 195.497   3
  -2  -2  11 217.734 114.767   3
  -2  -2  12 516.075 184.978   3
  -2  -2  13 500.994 181.766   3
  -2  -1 -14 418.845 103.629   2
  -2  -1 -13 431.471 100.459   2
  -2  -1 -12 209.874 75.2665   2
  -2  -1 -11 987.946 139.019   2
  -2  -1 -10 917.336 138.612   6
  -2  -1 -10 966.102 129.634   2
  -2  -1  -9 659.871 110.443   6
  -2  -1  -9 791.027 111.427   2
  -2  -1  -8 2034.24 200.948   6
  -2  -1  -8 2209.09 186.348   2
  -2  -1  -8 2658.77 290.337   7
  -2  -1  -8 3009.64 184.556   1
  -2  -1  -7 1422.85 158.383   6
  -2  -1  -7 1601.42 144.094   2
  -2  -1  -7 1920.27 177.451   5
  -2  -1  -7 1512.31 204.899   7
  -2  -1  -7 1922.60 133.795   1
  -2  -1  -6 2568.62 196.639   5
  -2  -1  -6 2348.44 170.178   2
  -2  -1  -6 2633.30 154.705   1
  -2  -1  -6 2107.84 190.567   6
  -2  -1  -5 2526.38 204.146   6
  -2  -1  -5 2755.12 178.189   2
  -2  -1  -5 3062.17 203.239   5
  -2  -1  -5 2871.82 252.787   7
  -2  -1  -5 3069.21 160.373   1
  -2  -1  -4 538.885 68.1705   5
  -2  -1  -4 615.561 65.8520   2
  -2  -1  -4 578.731 50.2840   1
  -2  -1  -4 409.993 73.5283   6
  -2  -1  -3 3516.13 188.410   5
  -2  -1  -3 3402.84 154.223   1
  -2  -1  -3 3467.13 183.099   2
  -2  -1  -3 3283.78 217.862   6
  -2  -1  -2 28925.9 1131.25   2
  -2  -1  -2 28898.8 1122.05   5
  -2  -1  -2 29346.9 1091.43   1
  -2  -1  -1 1982.74 117.873   2
  -2  -1  -1 2106.00 93.8229   3
  -2  -1  -1 2098.89 96.7310   5
  -2  -1   0 11192.6 444.053   1
  -2  -1   0 11362.6 472.529   3
  -2  -1   1 2845.12 182.681   3
  -2  -1   1 3162.95 144.738   1
  -2  -1   2 1427.50 90.5824   1
  -2  -1   3 11103.2 473.965   1
  -2  -1   4 14666.5 643.011   1
  -2  -1   4 17252.3 767.230   6
  -2  -1   5 6338.36 324.971   1
  -2  -1   5 7064.35 431.701   6
  -2  -1   6 3999.68 239.238   1
  -2  -1   6 4015.18 247.150   2
  -2  -1   7 4482.67 278.366   1
  -2  -1   7 5215.28 401.907   6
  -2  -1   7 4900.06 294.172   2
  -2  -1   8 303.002 64.4079   1
  -2  -1   8 364.142 107.816   6
  -2  -1   9 451.013 81.5678   1
  -2  -1  10 302.297 75.5273   1
  -2  -1  11 663.192 113.415   1
  -2  -1  12 559.380 109.588   1
  -2  -1  13 438.148 100.096   1
  -2   0 -14 23.1467 51.7744   2
  -2   0 -13 874.080 147.706   2
  -2   0 -12 465.184 103.333   2
  -2   0 -11 566.901 106.938   2
  -2   0 -10 1315.41 156.844   2
  -2   0  -9 439.501 84.1107   2
  -2   0  -8 403.759 81.2616   6
  -2   0  -8 382.692 77.0806   2
  -2   0  -8 350.259 61.5596   1
  -2   0  -7 2212.80 182.872   6
  -2   0  -7 2636.60 194.228   2
  -2   0  -7 2727.68 228.534   5
  -2   0  -7 2577.91 284.271   7
  -2   0  -7 2639.57 177.382   1
  -2   0  -6 3959.47 266.665   5
  -2   0  -6 3553.76 225.531   2
  -2   0  -6 3124.70 218.791   6
  -2   0  -6 3901.49 214.399   1
  -2   0  -5 4562.13 277.666   5
  -2   0  -5 4307.23 244.536   2
  -2   0  -5 3965.10 238.945   6
  -2   0  -5 4515.91 229.134   1
  -2   0  -4 394.597 64.0981   5
  -2   0  -4 330.877 43.3740   1
  -2   0  -4 396.336 54.7620   2
  -2   0  -4 331.156 54.6924   6
  -2   0  -3 1455.10 89.5411   1
  -2   0  -3 1346.54 101.312   2
  -2   0  -3 1465.90 105.660   6
  -2   0  -2 2067.50 124.630   2
  -2   0  -2 2121.54 106.762   1
  -2   0  -1 30083.8 1167.63   2
  -2   0   0 639.051 34.1351   1
  -2   0   0 542.495 64.5268   7
  -2   0   1 4821.33 199.478   5
  -2   0   1 4724.36 197.390   1
  -2   0   1 4736.65 218.001   7
  -2   0   2 1450.08 89.7160   5
  -2   0   2 1657.06 89.0095   1
  -2   0   3 608.387 60.7389   5
  -2   0   3 655.467 57.3185   1
  -2   0   4 3269.59 190.113   5
  -2   0   4 3112.82 183.222   2
  -2   0   4 3677.35 267.279   6
  -2   0   4 3215.82 175.295   1
  -2   0   5 3586.24 224.266   5
  -2   0   5 3739.51 217.212   2
  -2   0   5 3697.79 206.578   1
  -2   0   5 4229.31 315.715   6
  -2   0   6 435.562 74.2116   5
  -2   0   6 328.197 58.5290   2
  -2   0   6 316.388 54.0248   1
  -2   0   7 610.118 79.9080   1
  -2   0   7 703.803 89.5304   2
  -2   0   7 511.654 123.964   6
  -2   0   8 17.3782 23.0921   1
  -2   0   8 75.9693 65.6494   6
  -2   0   9 1271.30 134.951   1
  -2   0  10 525.320 88.3111   1
  -2   0  11 501.039 96.6996   1
  -2   0  12 746.767 122.071   1
  -2   0  13 581.168 111.871   1
  -2   0  14 332.354 90.5201   1
  -2   1 -13 303.453 93.6462   2
  -2   1 -12 1322.92 180.256   2
  -2   1 -11 588.341 113.269   2
  -2   1 -10 608.093 112.000   2
  -2   1  -9 1334.62 154.113   2
  -2   1  -8 1276.07 144.151   2
  -2   1  -7 1217.07 131.436   2
  -2   1  -7 1381.22 206.227   7
  -2   1  -7 1469.10 131.233   1
  -2   1  -6 3779.52 272.841   5
  -2   1  -6 3480.96 214.731   1
  -2   1  -6 3520.10 325.960   7
  -2   1  -6 3053.77 217.300   2
  -2   1  -5 228.814 44.4494   1
  -2   1  -5 235.804 50.3091   2
  -2   1  -4 2487.42 156.708   1
  -2   1  -4 2528.62 165.028   2
  -2   1  -3 2484.48 145.015   1
  -2   1  -3 2265.53 145.964   2
  -2   1  -2 1562.10 104.769   2
  -2   1  -1 10614.2 484.989   3
  -2   1  -1 11092.4 460.149   2
  -2   1  -1 11274.1 450.571   6
  -2   1   0 4665.58 215.714   2
  -2   1   0 4832.02 238.809   6
  -2   1   0 4784.90 258.766   7
  -2   1   0 4870.07 242.388   4
  -2   1   0 4708.48 219.417   3
  -2   1   1 10196.2 479.844   6
  -2   1   1 9852.04 426.237   5
  -2   1   1 9186.99 441.331   7
  -2   1   1 9730.92 460.791   4
  -2   1   1 9209.97 419.397   3
  -2   1   2 3186.80 162.740   5
  -2   1   2 3305.48 149.930   1
  -2   1   2 3131.58 199.881   4
  -2   1   3 3432.47 185.701   5
  -2   1   3 3593.78 230.953   4
  -2   1   3 3670.84 173.087   1
  -2   1   4 3908.78 217.731   5
  -2   1   4 3884.91 207.943   2
  -2   1   4 4399.42 279.933   4
  -2   1   4 4219.83 203.049   1
  -2   1   5 3629.73 203.838   2
  -2   1   5 3630.12 173.027   7
  -2   1   5 3630.46 195.880   1
  -2   1   5 3286.18 209.464   5
  -2   1   6 492.152 67.0293   2
  -2   1   6 466.513 71.6590   5
  -2   1   6 465.569 55.1414   7
  -2   1   6 470.544 61.1150   1
  -2   1   7 2023.59 244.302   6
  -2   1   7 1732.18 141.935   2
  -2   1   7 1326.79 137.404   5
  -2   1   7 1730.47 128.231   7
  -2   1   7 1435.14 124.386   1
  -2   1   8 2783.40 308.411   6
  -2   1   8 1989.03 184.679   5
  -2   1   8 2250.85 176.321   2
  -2   1   8 1972.67 156.394   7
  -2   1   8 2009.80 159.029   1
  -2   1   9 456.168 76.3187   7
  -2   1   9 392.558 71.2252   1
  -2   1  10 530.964 87.6294   1
  -2   1  11 708.281 108.453   1
  -2   1  12 495.611 96.3961   1
  -2   1  13 480.379 98.6136   1
  -2   1  14 280.300 81.3527   1
  -2   2 -12 1088.80 166.168   2
  -2   2 -11 536.898 112.483   2
  -2   2 -10 116.383 52.0874   2
  -2   2  -9 1679.73 179.143   2
  -2   2  -8 1246.69 144.708   2
  -2   2  -7 1534.79 153.359   2
  -2   2  -6 1247.74 121.803   1
  -2   2  -6 1094.16 182.186   7
  -2   2  -6 1129.30 121.463   2
  -2   2  -5 1992.36 154.939   1
  -2   2  -5 2294.32 252.211   7
  -2   2  -5 1941.09 155.733   2
  -2   2  -4 3206.03 202.720   2
  -2   2  -4 3563.22 211.730   1
  -2   2  -3 2242.70 147.368   2
  -2   2  -2 1070.10 85.7844   2
  -2   2  -2 1042.42 124.978   3
  -2   2  -1 502.075 78.9897   3
  -2   2  -1 494.472 50.5805   2
  -2   2  -1 441.533 48.7282   6
  -2   2   0 5747.64 258.212   2
  -2   2   0 6128.07 326.767   7
  -2   2   0 5807.02 295.906   6
  -2   2   0 6266.10 289.154   4
  -2   2   0 5616.38 297.193   3
  -2   2   1 4524.05 208.407   2
  -2   2   1 5043.93 209.089   1
  -2   2   1 4941.08 276.583   6
  -2   2   1 4670.30 253.056   7
  -2   2   1 4875.55 235.548   5
  -2   2   1 4678.54 238.367   4
  -2   2   1 4170.89 227.837   3
  -2   2   2 4188.39 284.821   6
  -2   2   2 4436.53 229.690   7
  -2   2   2 4421.46 246.661   4
  -2   2   2 4248.31 227.168   3
  -2   2   2 4416.26 229.915   5
  -2   2   3 2221.87 141.357   5
  -2   2   3 2222.63 161.658   4
  -2   2   3 2317.58 123.197   1
  -2   2   4 952.117 75.1989   2
  -2   2   4 1031.75 93.0478   5
  -2   2   4 1067.14 70.6878   7
  -2   2   4 1191.60 125.045   4
  -2   2   4 943.670 74.7100   1
  -2   2   5 301.386 36.1173   7
  -2   2   5 239.309 46.9289   5
  -2   2   5 244.911 39.9432   2
  -2   2   5 326.004 45.9939   1
  -2   2   6 1399.12 112.994   2
  -2   2   6 1535.73 132.022   5
  -2   2   6 1362.71 95.7667   7
  -2   2   6 1301.90 105.399   1
  -2   2   7 5705.56 450.207   6
  -2   2   7 5052.43 307.107   5
  -2   2   7 5143.55 265.927   7
  -2   2   7 5493.14 291.947   2
  -2   2   7 5160.50 278.449   1
  -2   2   8 1460.17 153.790   5
  -2   2   8 1685.93 132.175   7
  -2   2   8 1767.41 148.600   2
  -2   2   8 1566.58 135.343   1
  -2   2   9 406.150 84.6663   5
  -2   2   9 402.946 67.2365   7
  -2   2   9 325.741 62.9480   1
  -2   2  10 790.220 103.113   1
  -2   2  10 727.141 119.769   5
  -2   2  10 828.226 103.734   7
  -2   2  11 798.934 111.546   1
  -2   2  11 782.865 131.989   5
  -2   2  11 798.980 104.954   7
  -2   2  12 393.005 84.8306   1
  -2   2  13 535.579 104.033   1
  -2   2  14 240.772 75.4875   1
  -2   3 -12 246.908 90.3959   2
  -2   3 -12 226.449 148.572   4
  -2   3 -11 209.064 77.9851   2
  -2   3 -10 336.386 85.9642   2
  -2   3  -9 507.260 103.737   2
  -2   3  -8 300.211 73.5660   2
  -2   3  -7 1000.35 124.464   2
  -2   3  -6 2473.66 196.826   2
  -2   3  -5 3486.41 235.877   2
  -2   3  -5 4131.42 363.965   7
  -2   3  -5 3880.91 248.639   1
  -2   3  -4 147.853 41.3312   1
  -2   3  -4 173.722 44.2489   2
  -2   3  -4 155.752 73.4123   7
  -2   3  -3 257.433 46.9282   2
  -2   3  -2 1282.83 99.9698   2
  -2   3  -2 1210.73 151.113   3
  -2   3  -1 571.444 103.587   7
  -2   3  -1 611.120 59.9862   2
  -2   3  -1 629.693 98.1205   3
  -2   3   0 416.761 67.4967   6
  -2   3   0 493.123 46.0523   2
  -2   3   0 415.125 72.9198   3
  -2   3   0 523.551 61.5874   4
  -2   3   0 486.220 82.1359   7
  -2   3   1 1161.43 70.9694   2
  -2   3   1 1062.20 113.654   7
  -2   3   1 1192.71 127.497   6
  -2   3   1 1151.16 102.976   5
  -2   3   1 1237.41 92.9181   4
  -2   3   1 1007.86 102.593   3
  -2   3   2 4672.01 211.281   2
  -2   3   2 5191.08 223.609   1
  -2   3   2 5025.72 326.716   6
  -2   3   2 5214.18 272.044   7
  -2   3   2 5130.79 262.026   5
  -2   3   2 4912.32 248.103   4
  -2   3   2 4476.59 257.740   3
  -2   3   3 2819.07 191.254   3
  -2   3   3 3065.57 265.479   6
  -2   3   3 3147.51 196.158   5
  -2   3   3 3179.06 194.795   4
  -2   3   4 687.613 80.5700   5
  -2   3   4 697.250 57.0188   2
  -2   3   4 743.553 65.2428   1
  -2   3   4 736.717 84.5172   3
  -2   3   5 2026.48 123.692   2
  -2   3   5 1995.42 137.723   7
  -2   3   5 2035.61 128.783   1
  -2   3   5 2102.82 157.637   5
  -2   3   6 9769.24 434.456   2
  -2   3   6 9701.13 477.311   5
  -2   3   6 9178.37 430.528   7
  -2   3   6 10002.9 437.419   1
  -2   3   7 2626.25 300.818   6
  -2   3   7 2249.23 186.516   5
  -2   3   7 2297.60 154.751   7
  -2   3   7 2613.76 167.232   2
  -2   3   7 2464.98 162.709   1
  -2   3   8 6051.05 370.533   5
  -2   3   8 6342.73 325.587   7
  -2   3   8 6712.58 343.843   2
  -2   3   8 6411.54 335.732   1
  -2   3   9 949.043 126.869   5
  -2   3   9 831.979 94.9646   7
  -2   3   9 849.511 102.856   2
  -2   3   9 854.852 99.3894   1
  -2   3  10 1016.93 140.415   5
  -2   3  10 1172.75 118.347   7
  -2   3  10 1141.60 124.214   1
  -2   3  11 756.203 127.834   5
  -2   3  11 722.083 99.2698   7
  -2   3  11 790.905 108.458   1
  -2   3  12 726.893 133.389   5
  -2   3  12 646.581 103.541   1
  -2   3  12 689.524 100.931   7
  -2   3  13 186.152 63.8098   1
  -2   3  14 47.2068 40.7274   1
  -2   4 -11 376.854 101.654   2
  -2   4 -11 741.918 207.522   4
  -2   4 -10 122.443 67.4069   2
  -2   4  -9 72.1103 46.0421   2
  -2   4  -8 1183.92 148.797   2
  -2   4  -7 2979.09 238.110   2
  -2   4  -6 1673.62 162.112   2
  -2   4  -5 1732.69 155.726   2
  -2   4  -4 2057.72 171.198   1
  -2   4  -4 1887.16 154.898   2
  -2   4  -3 509.960 69.4844   2
  -2   4  -3 617.540 132.808   7
  -2   4  -2 1167.36 98.4903   2
  -2   4  -2 870.750 140.600   3
  -2   4  -1 2540.47 233.439   7
  -2   4  -1 2374.17 225.894   3
  -2   4  -1 2450.42 146.156   2
  -2   4   0 785.099 104.777   6
  -2   4   0 959.683 72.0958   2
  -2   4   0 1043.14 133.071   7
  -2   4   0 1022.71 129.393   3
  -2   4   1 735.364 105.080   7
  -2   4   1 594.308 99.2177   6
  -2   4   1 660.513 51.3147   2
  -2   4   1 724.956 90.1215   5
  -2   4   1 742.834 69.3686   4
  -2   4   1 744.830 100.363   3
  -2   4   2 43.7487 11.7044   2
  -2   4   2 50.0031 20.4052   1
  -2   4   2 10.8777 27.3993   7
  -2   4   2 127.858 64.6970   6
  -2   4   2 38.6735 28.9135   3
  -2   4   2 82.6311 40.8482   5
  -2   4   2 66.5558 23.2289   4
  -2   4   3 9841.91 387.407   1
  -2   4   3 7664.05 425.829   3
  -2   4   3 8424.23 525.615   6
  -2   4   3 9630.33 439.468   5
  -2   4   3 8882.21 390.997   4
  -2   4   3 8469.10 350.339   2
  -2   4   4 2503.12 262.006   6
  -2   4   4 2441.19 120.422   2
  -2   4   4 2550.31 179.589   5
  -2   4   4 2743.86 160.031   1
  -2   4   4 2077.31 171.045   3
  -2   4   5 6057.71 459.670   6
  -2   4   5 6130.86 273.395   2
  -2   4   5 6289.73 340.646   5
  -2   4   5 6501.12 299.215   1
  -2   4   5 5595.30 331.818   3
  -2   4   6 2360.63 174.077   7
  -2   4   6 2032.30 259.699   6
  -2   4   6 2135.89 130.542   2
  -2   4   6 2121.48 173.869   5
  -2   4   6 2039.39 140.059   1
  -2   4   6 2221.75 177.895   3
  -2   4   7 3349.76 359.392   6
  -2   4   7 3378.24 242.325   5
  -2   4   7 3556.45 207.831   1
  -2   4   7 3559.75 198.973   2
  -2   4   7 3295.64 214.190   7
  -2   4   8 3494.73 254.861   5
  -2   4   8 3649.27 218.135   1
  -2   4   8 3644.03 213.969   2
  -2   4   8 2897.90 207.611   7
  -2   4   9 2163.42 206.545   5
  -2   4   9 2553.39 184.235   1
  -2   4   9 2615.81 184.909   2
  -2   4   9 2461.39 180.379   7
  -2   4  10 248.364 72.8209   5
  -2   4  10 281.175 62.8783   1
  -2   4  10 341.089 66.0892   2
  -2   4  10 362.062 67.2579   7
  -2   4  11 14.0407 35.1926   5
  -2   4  11 213.621 60.3417   1
  -2   4  11 137.973 46.0553   7
  -2   4  12 231.129 80.2715   5
  -2   4  12 261.934 70.7080   1
  -2   4  12 180.786 55.9139   7
  -2   4  13 243.395 66.2521   1
  -2   4  13 246.768 86.5432   5
  -2   4  14 186.532 61.6410   1
  -2   4  14 152.976 70.4931   5
  -2   5 -10 98.7381 57.8655   2
  -2   5 -10 90.0904 107.179   4
  -2   5  -9 360.821 90.9956   2
  -2   5  -8 1571.14 181.994   2
  -2   5  -7 125.162 56.0108   2
  -2   5  -6 892.750 119.635   2
  -2   5  -5 1620.19 155.542   2
  -2   5  -4 1154.45 120.332   2
  -2   5  -3 1687.97 140.201   2
  -2   5  -3 1540.36 216.953   3
  -2   5  -2 3561.42 210.682   2
  -2   5  -2 3094.37 306.069   3
  -2   5  -2 3807.64 327.703   7
  -2   5  -1 170.294 67.0610   3
  -2   5  -1 154.625 33.8652   2
  -2   5  -1 137.051 59.7124   7
  -2   5   0 28.2256 39.3552   3
  -2   5   0 71.8543 43.6565   7
  -2   5   0 11.9661 13.2740   2
  -2   5   1 45.9040 45.0435   7
  -2   5   1 68.8475 41.3800   3
  -2   5   1 148.761 65.8508   6
  -2   5   1 121.467 47.8214   5
  -2   5   1 34.3265 23.4285   4
  -2   5   1 87.8139 18.7266   2
  -2   5   2 1810.07 176.258   7
  -2   5   2 1699.41 200.307   6
  -2   5   2 1911.34 94.0807   2
  -2   5   2 1990.73 168.067   5
  -2   5   2 1984.83 112.150   4
  -2   5   2 1759.38 173.879   3
  -2   5   3 1347.96 183.604   6
  -2   5   3 995.352 84.1366   1
  -2   5   3 1257.85 134.688   3
  -2   5   3 1232.27 125.031   5
  -2   5   4 1936.12 240.046   6
  -2   5   4 2152.04 174.336   5
  -2   5   4 2364.57 147.676   1
  -2   5   4 1711.53 164.582   3
  -2   5   5 1142.44 198.723   6
  -2   5   5 1455.11 79.1930   2
  -2   5   5 1372.78 138.839   5
  -2   5   5 1695.40 123.448   1
  -2   5   5 1331.76 142.880   3
  -2   5   6 1090.02 197.648   6
  -2   5   6 1136.51 127.321   5
  -2   5   6 1129.42 129.918   3
  -2   5   6 1102.33 99.1601   1
  -2   5   6 1120.63 76.5832   2
  -2   5   7 2550.13 149.446   2
  -2   5   7 2802.59 212.026   7
  -2   5   7 2480.13 207.898   5
  -2   5   7 2549.01 170.773   1
  -2   5   7 2585.03 214.256   3
  -2   5   8 1118.22 136.916   5
  -2   5   8 997.691 117.326   7
  -2   5   8 1136.06 97.6731   2
  -2   5   8 1167.49 109.711   1
  -2   5   9 1794.62 186.708   5
  -2   5   9 1670.61 158.719   7
  -2   5   9 1998.83 159.217   1
  -2   5   9 2126.88 152.262   2
  -2   5  10 61.3949 49.1709   5
  -2   5  10 10.9542 26.3511   7
  -2   5  10 44.0211 28.5196   2
  -2   5  10 17.6531 25.3046   1
  -2   5  11 7.78107 32.9465   5
  -2   5  11 23.3277 37.5887   7
  -2   5  11 3.96480 24.4157   1
  -2   5  12 578.969 119.537   5
  -2   5  12 539.183 88.1642   7
  -2   5  12 656.672 105.253   1
  -2   5  13 929.768 128.366   1
  -2   5  13 721.994 139.226   5
  -2   5  14 708.275 117.488   1
  -2   5  14 640.317 136.681   5
  -2   6  -9 659.935 124.568   2
  -2   6  -9 313.432 125.217   4
  -2   6  -8 510.958 104.471   2
  -2   6  -8 344.246 134.285   4
  -2   6  -7 751.199 121.221   2
  -2   6  -6 1029.66 133.672   2
  -2   6  -5 1716.38 167.987   2
  -2   6  -4 3165.14 228.126   2
  -2   6  -3 1357.37 128.772   2
  -2   6  -2 139.568 39.9248   2
  -2   6  -2 136.293 68.8684   3
  -2   6  -1 893.746 87.0986   2
  -2   6  -1 935.503 164.363   3
  -2   6   0 2056.49 128.989   2
  -2   6   0 2090.45 225.057   7
  -2   6   0 1468.00 198.642   3
  -2   6   1 1494.48 179.869   7
  -2   6   1 1487.16 182.589   6
  -2   6   1 1493.26 95.6306   2
  -2   6   1 1791.24 173.827   5
  -2   6   1 1499.32 109.988   4
  -2   6   1 1480.14 185.412   3
  -2   6   2 1519.93 197.496   6
  -2   6   2 2068.15 182.484   5
  -2   6   2 1786.84 187.350   7
  -2   6   2 1790.95 91.5205   2
  -2   6   2 1441.00 174.894   3
  -2   6   3 446.184 89.7487   3
  -2   6   3 455.347 118.504   6
  -2   6   3 567.086 92.2767   5
  -2   6   3 622.825 69.3264   1
  -2   6   4 1701.48 232.997   6
  -2   6   4 1902.99 130.403   1
  -2   6   4 1693.99 174.857   3
  -2   6   4 1840.24 172.967   5
  -2   6   5 618.307 156.256   6
  -2   6   5 870.844 118.488   5
  -2   6   5 740.675 115.007   3
  -2   6   6 3296.17 248.084   5
  -2   6   6 2999.89 137.563   2
  -2   6   6 3927.77 214.376   1
  -2   6   6 3014.40 244.421   3
  -2   6   7 3093.03 159.642   2
  -2   6   7 3341.15 257.850   5
  -2   6   7 4044.41 303.920   7
  -2   6   7 3199.84 203.749   1
  -2   6   8 868.621 125.012   5
  -2   6   8 892.107 77.1385   2
  -2   6   8 893.729 96.8505   1
  -2   6   8 939.626 130.056   7
  -2   6   9 108.689 48.2684   5
  -2   6   9 82.0807 34.3285   1
  -2   6   9 43.7303 20.0272   2
  -2   6   9 8.58142 34.7216   7
  -2   6  10 276.305 75.7898   5
  -2   6  10 304.679 65.6016   1
  -2   6  10 318.137 55.8926   2
  -2   6  10 336.577 78.3538   7
  -2   6  11 640.764 121.913   5
  -2   6  11 587.983 92.6948   1
  -2   6  11 629.253 97.3661   7
  -2   6  12 781.588 111.971   1
  -2   6  12 662.120 130.805   5
  -2   6  13 620.279 105.009   1
  -2   6  13 561.105 129.113   5
  -2   6  14 2.37107 36.2098   1
  -2   6  14 196.249 85.4761   5
  -2   7  -8 617.650 182.711   4
  -2   7  -8 724.179 128.669   2
  -2   7  -7 697.420 168.965   4
  -2   7  -7 637.193 116.199   2
  -2   7  -6 278.848 122.898   4
  -2   7  -6 249.727 70.2042   2
  -2   7  -5 734.585 158.782   4
  -2   7  -5 912.194 124.158   2
  -2   7  -4 513.050 86.9162   2
  -2   7  -3 1458.29 140.508   2
  -2   7  -2 789.969 92.9759   2
  -2   7  -1 5649.72 298.320   2
  -2   7   0 247.497 52.6622   4
  -2   7   0 263.182 44.0985   2
  -2   7   1 333.815 42.1319   2
  -2   7   1 197.665 69.0210   3
  -2   7   1 388.055 53.3779   4
  -2   7   1 506.424 104.076   5
  -2   7   1 315.607 52.6515   4
  -2   7   2 3102.96 307.987   6
  -2   7   2 4181.85 295.923   5
  -2   7   2 3736.28 307.916   7
  -2   7   2 3435.66 308.798   3
  -2   7   3 1177.98 108.799   1
  -2   7   3 839.337 137.963   3
  -2   7   3 846.394 161.770   6
  -2   7   3 1216.53 146.816   5
  -2   7   4 1465.33 224.816   6
  -2   7   4 1809.41 182.214   5
  -2   7   4 1849.44 133.176   1
  -2   7   4 1529.83 182.515   3
  -2   7   5 2478.77 222.496   5
  -2   7   5 2488.56 314.151   6
  -2   7   5 2791.41 191.911   1
  -2   7   6 75.4154 50.2196   5
  -2   7   6 107.140 39.6700   1
  -2   7   7-15.1903 37.4072   5
  -2   7   7 12.8200 27.6207   1
  -2   7   8 416.388 92.2029   5
  -2   7   8 531.786 121.493   7
  -2   7   8 417.964 39.8434   2
  -2   7   8 317.751 60.6275   1
  -2   7   9 1543.31 141.693   1
  -2   7   9 1964.58 204.587   5
  -2   7   9 1435.94 104.294   2
  -2   7   9 1690.33 189.681   7
  -2   7  10 1315.34 172.184   5
  -2   7  10 1191.89 128.429   1
  -2   7  10 1095.44 98.5983   2
  -2   7  10 1017.31 142.348   7
  -2   7  11 653.463 123.786   5
  -2   7  11 822.178 111.462   1
  -2   7  11 469.789 99.8450   7
  -2   7  12 288.952 67.1832   1
  -2   7  12 267.813 87.9063   5
  -2   7  13-7.27198 43.6688   1
  -2   7  13 42.4379 63.2157   5
  -2   7  14 414.887 92.4166   1
  -2   7  14 248.746 89.1662   5
  -2   8  -7 177.485 114.848   4
  -2   8  -7 54.0873 43.8407   2
  -2   8  -6 199.865 100.336   4
  -2   8  -6 51.9163 42.9776   2
  -2   8  -5 221.174 91.8572   4
  -2   8  -5 134.208 53.4701   2
  -2   8  -4 337.574 107.561   4
  -2   8  -4 452.075 85.9957   2
  -2   8  -3 800.139 145.070   4
  -2   8  -3 721.086 101.048   2
  -2   8  -2 2189.37 223.213   4
  -2   8  -2 1942.85 163.318   2
  -2   8  -1 205.245 47.4639   2
  -2   8  -1 115.110 48.2104   4
  -2   8   0 179.727 52.3750   4
  -2   8   0 211.834 41.7769   2
  -2   8   0 309.168 88.9142   5
  -2   8   1 1578.11 192.970   5
  -2   8   1 1543.95 121.047   4
  -2   8   1 1855.10 122.517   4
  -2   8   2 1074.78 152.944   5
  -2   8   3 2047.06 163.224   1
  -2   8   3 1488.73 228.948   6
  -2   8   3 2362.96 226.090   5
  -2   8   4 610.971 151.629   6
  -2   8   4 599.721 77.6655   1
  -2   8   4 576.463 111.675   5
  -2   8   5 845.864 94.9803   1
  -2   8   5 959.514 140.870   5
  -2   8   6-40.6058 47.5789   1
  -2   8   6 4.61756 46.4763   5
  -2   8   7 466.219 77.8076   1
  -2   8   7 438.494 97.0616   5
  -2   8   8 2725.07 260.245   5
  -2   8   8 2706.31 200.967   1
  -2   8   9 2452.88 240.180   5
  -2   8   9 2898.52 285.059   7
  -2   8   9 2478.00 184.795   1
  -2   8  10 432.213 79.6424   1
  -2   8  10 436.372 104.225   5
  -2   8  10 472.566 113.860   7
  -2   8  11 106.334 49.4326   1
  -2   8  11 12.9047 29.8344   5
  -2   8  11 39.0382 43.3993   7
  -2   8  12 214.131 59.9288   1
  -2   8  12 283.440 89.2634   5
  -2   8  13 412.083 87.1870   1
  -2   8  13 612.219 140.148   5
  -2   8  14 271.531 78.1641   1
  -2   8  14 399.456 114.433   5
  -2   9  -6 465.655 148.000   4
  -2   9  -5 347.525 114.957   4
  -2   9  -4 403.879 120.663   4
  -2   9  -3 446.132 107.776   4
  -2   9  -2 721.343 134.357   4
  -2   9  -1 722.130 120.892   4
  -2   9   0 4155.15 355.610   5
  -2   9   0 3732.83 259.064   4
  -2   9   1 977.025 160.215   5
  -2   9   1 975.811 77.1462   4
  -2   9   1 887.492 78.2966   4
  -2   9   2 93.3134 54.1270   5
  -2   9   3 1880.57 165.465   1
  -2   9   3 1785.73 213.125   5
  -2   9   4 1813.40 155.208   1
  -2   9   4 2067.82 224.906   5
  -2   9   5 545.898 79.6292   1
  -2   9   5 662.959 122.988   5
  -2   9   6 2441.17 206.621   1
  -2   9   6 1976.49 225.013   5
  -2   9   7 120.438 49.1809   5
  -2   9   7 215.821 63.7704   1
  -2   9   8 450.762 108.888   5
  -2   9   8 499.299 81.7934   1
  -2   9   9 1264.71 216.729   7
  -2   9   9 1121.46 130.529   1
  -2   9   9 1452.81 192.695   5
  -2   9  10 1000.95 175.759   7
  -2   9  10 1265.49 140.194   1
  -2   9  10 957.836 164.187   5
  -2   9  11 553.597 129.824   7
  -2   9  11 589.078 98.4258   1
  -2   9  11 668.620 142.271   5
  -2   9  12 433.381 92.8092   1
  -2   9  12 441.239 114.971   5
  -2   9  13 166.257 63.5896   1
  -2   9  13 427.637 119.053   5
  -2  10  -1 952.742 175.246   5
  -2  10   0 1020.78 182.377   5
  -2  10   1 644.995 135.965   5
  -2  10   2 814.946 153.936   5
  -2  10   3 287.277 69.2622   1
  -2  10   3 161.591 70.8714   5
  -2  10   4 354.917 70.3421   1
  -2  10   4 417.818 107.604   5
  -2  10   5 1719.19 152.911   1
  -2  10   5 1556.50 210.132   5
  -2  10   6 578.089 126.856   5
  -2  10   6 660.945 98.6466   1
  -2  10   7 88.7432 57.1922   5
  -2  10   7 206.890 72.0426   1
  -2  10   8 971.738 164.421   5
  -2  10   8 985.248 129.455   1
  -2  10   9 1327.28 196.342   5
  -2  10   9 1371.69 152.216   1
  -2  10  10 557.347 135.349   5
  -2  10  10 728.732 173.618   7
  -2  10  10 589.176 99.8815   1
  -2  10  11 460.009 87.0402   1
  -2  10  11 346.772 112.074   5
  -2  10  12 122.482 50.6496   1
  -2  10  12 13.7647 48.3944   5
  -2  10  13 54.7594 40.2790   1
  -2  10  13 94.3597 64.1421   5
  -2  11  -2 974.762 200.517   5
  -2  11  -1 746.931 167.349   5
  -2  11   0 186.795 94.0991   5
  -2  11   1 788.259 166.196   5
  -2  11   2 663.624 150.864   5
  -2  11   3 788.438 120.403   1
  -2  11   3 1072.30 184.507   5
  -2  11   4 577.667 95.8927   1
  -2  11   4 344.797 103.699   5
  -2  11   5 1129.37 131.640   1
  -2  11   5 956.975 174.714   5
  -2  11   6 409.377 81.6648   1
  -2  11   6 427.838 122.552   5
  -2  11   7 2303.88 247.052   1
  -2  11   7 1423.45 215.476   5
  -2  11   8 149.359 55.3661   1
  -2  11   8 358.034 109.138   5
  -2  11   9-7.37081 31.4192   1
  -2  11   9 27.5603 53.6896   5
  -2  11  10 846.259 213.117   7
  -2  11  10 404.364 85.2598   1
  -2  11  10 513.073 133.288   5
  -2  11  11 127.980 57.3908   1
  -2  11  11 112.995 72.9086   5
  -2  11  12 189.388 93.8874   5
  -2  12   0 228.576 104.142   5
  -2  12   1 483.847 139.777   5
  -2  12   2 908.306 184.721   5
  -2  12   3 909.693 180.830   5
  -2  12   3 770.133 126.215   1
  -2  12   4 502.355 137.221   5
  -2  12   4 703.059 110.217   1
  -2  12   5 598.302 147.470   5
  -2  12   5 362.142 76.7444   1
  -2  12   6 734.006 159.747   5
  -2  12   6 588.640 102.075   1
  -2  12   7 678.117 160.842   5
  -2  12   7 1287.16 181.784   1
  -2  12   8 222.375 97.1262   5
  -2  12   8 59.6470 46.8472   1
  -2  12   9 271.864 100.061   5
  -2  12   9 358.406 86.5384   1
  -2  12  10 81.7777 60.3857   5
  -2  12  10 306.604 81.8390   1
  -2  13   5 214.877 103.925   5
  -2  13   5 101.018 46.4104   1
  -2  13   6-67.6622 90.5188   5
  -2  13   6 215.774 67.2010   1
  -1 -14  -8 110.578 144.322   6
  -1 -14  -8 163.673 91.6580   3
  -1 -14  -7 127.789 129.668   6
  -1 -14  -7 524.915 141.320   3
  -1 -14  -6 396.706 192.381   6
  -1 -14  -6 391.253 129.584   3
  -1 -14  -5 458.205 187.397   6
  -1 -14  -5 291.072 111.306   3
  -1 -14  -4 373.562 172.519   6
  -1 -14  -4 420.716 138.894   3
  -1 -13 -11 1.18813 92.1891   6
  -1 -13 -10 60.1058 111.485   6
  -1 -13  -9 773.865 252.477   6
  -1 -13  -8 849.538 252.688   6
  -1 -13  -8 1001.81 184.588   3
  -1 -13  -7 457.490 189.651   6
  -1 -13  -7 582.674 147.439   3
  -1 -13  -6 187.689 147.985   6
  -1 -13  -6 216.101 96.1318   3
  -1 -13  -5 181.354 129.816   6
  -1 -13  -5 460.448 136.642   3
  -1 -13  -4 118.184 120.736   6
  -1 -13  -4 260.580 102.669   3
  -1 -13  -3 813.249 230.817   6
  -1 -13  -3 1006.52 202.777   3
  -1 -13  -2 339.069 155.546   6
  -1 -13  -2 412.292 136.466   3
  -1 -13  -1 883.674 219.063   6
  -1 -13  -1 834.159 201.078   3
  -1 -13   0 20.7969 90.5946   3
  -1 -12 -12-71.5254 153.459   6
  -1 -12 -11 156.342 142.625   6
  -1 -12 -10 162.492 131.640   6
  -1 -12  -9 769.540 239.997   6
  -1 -12  -8 565.028 225.031   6
  -1 -12  -7 71.7224 88.9016   6
  -1 -12  -7 123.632 78.6685   3
  -1 -12  -6 1028.46 262.890   6
  -1 -12  -6 798.970 161.510   3
  -1 -12  -5 1374.05 292.182   6
  -1 -12  -5 1393.76 216.223   3
  -1 -12  -4 1039.64 247.196   6
  -1 -12  -4 1636.59 238.174   3
  -1 -12  -3 654.652 193.360   6
  -1 -12  -3 767.322 170.196   3
  -1 -12  -2 256.844 145.119   6
  -1 -12  -2 145.128 91.4357   3
  -1 -12  -1 481.766 173.966   6
  -1 -12  -1 565.732 154.951   3
  -1 -12   0 327.280 135.945   6
  -1 -12   0 305.020 116.326   3
  -1 -12   1 840.517 210.332   3
  -1 -12   2 274.394 142.371   3
  -1 -11 -13 665.659 213.011   6
  -1 -11 -12 632.179 221.937   6
  -1 -11 -11 216.712 136.920   6
  -1 -11 -10 360.668 159.667   6
  -1 -11  -9 578.969 206.755   6
  -1 -11  -8 200.145 148.731   6
  -1 -11  -7 2724.67 405.704   6
  -1 -11  -7 3375.40 318.837   3
  -1 -11  -6 2260.43 359.763   6
  -1 -11  -6 2372.24 265.889   3
  -1 -11  -5 226.819 151.986   6
  -1 -11  -5 185.153 87.6324   3
  -1 -11  -4 299.342 138.082   6
  -1 -11  -4 555.549 130.658   3
  -1 -11  -3 241.581 123.334   6
  -1 -11  -3 600.909 145.325   3
  -1 -11  -2 413.979 152.222   6
  -1 -11  -2 698.490 162.985   3
  -1 -11  -1 559.045 182.367   6
  -1 -11  -1 236.954 95.5678   3
  -1 -11   0 609.001 178.978   6
  -1 -11   0 505.975 151.993   3
  -1 -11   1 51.0831 73.0444   6
  -1 -11   1 87.6756 108.778   3
  -1 -11   2-0.62588 91.9854   6
  -1 -11   2 102.376 95.9812   3
  -1 -11   3 378.533 144.390   3
  -1 -11   4 25.7538 88.4547   3
  -1 -10 -14 406.367 178.650   6
  -1 -10 -13 173.515 132.938   6
  -1 -10 -12 892.364 246.949   6
  -1 -10 -11 858.608 255.941   6
  -1 -10 -11 653.431 117.245   4
  -1 -10 -10 908.809 239.466   6
  -1 -10 -10 558.956 92.5626   4
  -1 -10  -9 183.628 121.331   6
  -1 -10  -9 223.261 50.4062   4
  -1 -10  -8 2034.74 345.383   6
  -1 -10  -7 648.311 197.186   6
  -1 -10  -7 403.775 98.9664   3
  -1 -10  -6 710.655 204.100   6
  -1 -10  -6 995.246 156.113   3
  -1 -10  -5 2571.42 372.041   6
  -1 -10  -5 3134.70 296.174   3
  -1 -10  -4 2337.51 345.611   6
  -1 -10  -4 2410.16 261.754   3
  -1 -10  -3 2167.17 121.807   2
  -1 -10  -3 1643.85 286.033   6
  -1 -10  -3 2433.74 267.821   3
  -1 -10  -2 680.758 151.071   3
  -1 -10  -2 455.871 55.2346   2
  -1 -10  -2 536.850 168.789   6
  -1 -10  -1 7.77339 44.2976   3
  -1 -10  -1-26.0011 77.8292   6
  -1 -10   0 337.613 130.920   6
  -1 -10   0 523.039 72.7284   2
  -1 -10   0 428.188 134.901   3
  -1 -10   1 185.036 91.1384   6
  -1 -10   1 14.1974 72.9209   3
  -1 -10   2 49.9066 75.6453   6
  -1 -10   2 18.2538 74.4283   3
  -1 -10   3 100.480 65.7863   6
  -1 -10   3 417.530 148.515   3
  -1 -10   4 370.690 140.207   3
  -1 -10   5 196.961 122.652   3
  -1 -10   6 542.209 193.882   3
  -1  -9 -14 638.793 163.143   4
  -1  -9 -14 372.094 164.448   6
  -1  -9 -13 412.594 117.989   4
  -1  -9 -13 277.783 131.920   6
  -1  -9 -12 723.978 150.246   4
  -1  -9 -12 784.924 92.2924   2
  -1  -9 -12 907.645 243.567   6
  -1  -9 -11 1068.06 162.043   4
  -1  -9 -11 1019.66 96.9344   2
  -1  -9 -11 890.880 225.671   6
  -1  -9 -10 461.920 183.603   6
  -1  -9 -10 359.990 50.1051   2
  -1  -9  -9 1603.86 143.825   4
  -1  -9  -9 1795.24 107.906   2
  -1  -9  -9 1538.33 288.328   6
  -1  -9  -8 535.957 70.9009   4
  -1  -9  -8 656.115 46.4931   2
  -1  -9  -8 556.099 176.526   6
  -1  -9  -7 706.020 194.483   6
  -1  -9  -7 593.818 58.7087   4
  -1  -9  -6 2840.41 257.050   3
  -1  -9  -6 2463.95 350.159   6
  -1  -9  -5 3738.77 310.219   3
  -1  -9  -5 3248.38 394.153   6
  -1  -9  -4 1635.43 272.523   6
  -1  -9  -4 1572.38 200.220   3
  -1  -9  -4 1892.31 88.4780   2
  -1  -9  -4 1817.28 91.0067   2
  -1  -9  -3 588.415 50.7797   2
  -1  -9  -3 496.886 123.896   3
  -1  -9  -3 555.803 160.564   6
  -1  -9  -2 1548.05 105.626   2
  -1  -9  -2 1391.83 199.813   3
  -1  -9  -2 1508.97 256.643   6
  -1  -9  -1 472.614 59.1117   2
  -1  -9  -1 417.440 112.909   3
  -1  -9  -1 442.923 143.074   6
  -1  -9   0 885.326 170.195   3
  -1  -9   0 485.616 137.664   6
  -1  -9   1 1197.08 213.181   6
  -1  -9   1 1379.08 129.119   2
  -1  -9   1 1800.61 252.952   3
  -1  -9   2 69.7731 86.6232   6
  -1  -9   2 103.893 73.6989   3
  -1  -9   3 56.8120 73.1389   6
  -1  -9   3 153.602 79.4532   3
  -1  -9   4 426.264 124.630   6
  -1  -9   4 510.116 163.272   3
  -1  -9   5 1023.05 232.809   3
  -1  -9   6 477.853 174.994   3
  -1  -9   7 591.516 210.268   3
  -1  -8 -15 115.656 98.0984   4
  -1  -8 -15 217.087 112.391   6
  -1  -8 -14 131.575 83.4913   4
  -1  -8 -14 134.520 52.4485   2
  -1  -8 -14 85.8232 96.9907   6
  -1  -8 -13 719.589 167.175   4
  -1  -8 -13 477.191 86.1103   2
  -1  -8 -13 555.974 183.724   6
  -1  -8 -12 102.666 37.7057   2
  -1  -8 -12 65.8872 89.6115   6
  -1  -8 -11 57.5138 28.9043   2
  -1  -8 -11 191.983 123.936   6
  -1  -8 -10 344.339 53.5377   2
  -1  -8 -10 373.576 144.272   6
  -1  -8  -9 35.6727 18.1616   2
  -1  -8  -9 152.100 109.768   6
  -1  -8  -8-48.1325 101.069   6
  -1  -8  -8 60.4558 31.2022   4
  -1  -8  -8 45.0345 18.5010   2
  -1  -8  -7 1343.89 113.285   4
  -1  -8  -7 1511.49 87.5014   2
  -1  -8  -7 1652.81 275.802   6
  -1  -8  -6 1095.97 59.4054   2
  -1  -8  -6 1288.01 238.663   6
  -1  -8  -6 1100.06 140.917   3
  -1  -8  -6 896.500 79.7749   4
  -1  -8  -5 1417.85 244.182   6
  -1  -8  -5 1199.19 75.0369   4
  -1  -8  -5 1659.77 180.755   3
  -1  -8  -4 1503.79 249.927   6
  -1  -8  -4 1686.25 190.573   3
  -1  -8  -4 1974.57 93.9809   2
  -1  -8  -4 1652.41 86.0310   2
  -1  -8  -3 1421.61 86.1539   2
  -1  -8  -3 1644.30 188.882   3
  -1  -8  -3 1990.77 273.378   6
  -1  -8  -2 1020.88 197.217   6
  -1  -8  -2 1141.95 83.7092   2
  -1  -8  -2 1322.68 177.915   3
  -1  -8  -1 1239.71 213.949   6
  -1  -8  -1 1302.76 100.832   2
  -1  -8  -1 1471.56 196.437   3
  -1  -8   0 612.523 154.948   6
  -1  -8   0 630.214 140.431   3
  -1  -8   1 856.969 179.709   6
  -1  -8   1 713.583 154.595   3
  -1  -8   1 683.409 83.9374   2
  -1  -8   2 1005.56 192.843   3
  -1  -8   2 924.711 104.996   2
  -1  -8   3 427.376 140.127   3
  -1  -8   4 215.958 97.7227   3
  -1  -8   5 663.497 177.227   3
  -1  -8   6 550.532 170.788   3
  -1  -8   7 397.942 149.610   3
  -1  -8   8 38.4987 92.3679   3
  -1  -7 -15 21.0155 39.4322   2
  -1  -7 -15 130.643 104.003   4
  -1  -7 -14 9.52063 72.1539   6
  -1  -7 -14 69.3776 44.7874   2
  -1  -7 -14-18.3244 73.2596   4
  -1  -7 -13 701.245 108.815   2
  -1  -7 -13 751.254 197.660   6
  -1  -7 -12 380.059 74.9223   2
  -1  -7 -12 175.599 121.773   6
  -1  -7 -11 358.282 67.0720   2
  -1  -7 -11 274.367 133.974   6
  -1  -7 -10 972.580 101.595   2
  -1  -7 -10 841.985 198.697   6
  -1  -7  -9 22.0380 22.6574   2
  -1  -7  -9-7.79988 81.6569   6
  -1  -7  -8 245.661 40.9977   2
  -1  -7  -8 416.784 152.371   6
  -1  -7  -7 2283.35 132.085   2
  -1  -7  -7 2060.58 292.830   6
  -1  -7  -6 901.682 113.049   5
  -1  -7  -6 928.044 64.4753   2
  -1  -7  -6 838.786 82.4712   4
  -1  -7  -6 980.332 207.468   6
  -1  -7  -5 731.222 164.533   6
  -1  -7  -5 615.944 44.4400   2
  -1  -7  -5 623.010 89.6566   5
  -1  -7  -5 554.721 60.0231   4
  -1  -7  -5 584.558 103.216   3
  -1  -7  -4 1373.01 154.377   3
  -1  -7  -4 1174.72 209.473   6
  -1  -7  -4 1208.14 128.516   5
  -1  -7  -4 1048.66 79.5315   4
  -1  -7  -4 1312.81 72.5822   2
  -1  -7  -3 3224.08 338.754   6
  -1  -7  -3 2768.84 134.841   2
  -1  -7  -3 2768.41 150.120   4
  -1  -7  -3 3024.58 249.079   3
  -1  -7  -2 1095.74 191.502   6
  -1  -7  -2 1421.25 170.800   3
  -1  -7  -2 1213.52 81.6226   2
  -1  -7  -1 2312.95 237.452   3
  -1  -7  -1 2061.90 259.591   6
  -1  -7  -1 2399.23 140.919   2
  -1  -7   0 2714.05 269.550   3
  -1  -7   0 2002.15 250.877   6
  -1  -7   0 2317.53 149.359   2
  -1  -7   1 1864.41 237.480   3
  -1  -7   2 2994.67 322.434   3
  -1  -7   2 2722.97 190.794   2
  -1  -7   3 189.822 47.7102   2
  -1  -7   3 192.546 98.2106   3
  -1  -7   4 169.714 91.6398   3
  -1  -7   5 611.270 178.867   3
  -1  -7   6 484.419 161.630   3
  -1  -7   7 720.013 202.043   3
  -1  -7   8 329.426 138.681   3
  -1  -7   9 321.972 159.687   3
  -1  -6 -15 432.601 152.980   6
  -1  -6 -15 257.266 139.172   4
  -1  -6 -15 660.601 123.250   2
  -1  -6 -14 883.391 204.559   6
  -1  -6 -14 1016.60 144.051   2
  -1  -6 -13 193.187 134.313   6
  -1  -6 -13 41.8903 33.7145   2
  -1  -6 -12 588.074 169.823   6
  -1  -6 -12 594.309 96.7180   2
  -1  -6 -11 2212.07 311.686   6
  -1  -6 -11 2141.77 180.376   2
  -1  -6 -10 79.9555 76.8437   6
  -1  -6 -10 126.720 42.5257   2
  -1  -6  -9 1222.51 222.000   6
  -1  -6  -9 1679.25 134.878   2
  -1  -6  -8 1206.21 220.534   6
  -1  -6  -8 1236.57 104.768   2
  -1  -6  -7 749.309 103.339   5
  -1  -6  -7 776.487 72.2598   2
  -1  -6  -7 793.763 174.696   6
  -1  -6  -7 768.689 75.7921   1
  -1  -6  -6 3388.06 233.668   5
  -1  -6  -6 3427.78 173.726   2
  -1  -6  -6 3042.86 339.602   6
  -1  -6  -5 1455.47 84.9232   2
  -1  -6  -5 1315.88 102.161   4
  -1  -6  -5 1054.08 193.698   6
  -1  -6  -5 1376.00 140.158   3
  -1  -6  -4 2374.37 279.651   6
  -1  -6  -4 2258.39 140.854   4
  -1  -6  -4 2712.62 127.222   2
  -1  -6  -4 2598.22 201.326   3
  -1  -6  -3 2474.07 199.896   3
  -1  -6  -3 2071.52 125.975   4
  -1  -6  -3 2357.36 274.503   6
  -1  -6  -2 5347.51 244.848   2
  -1  -6  -2 5954.13 363.395   3
  -1  -6  -2 5842.45 273.844   4
  -1  -6  -2 6131.39 448.842   6
  -1  -6  -1 2952.88 246.987   3
  -1  -6  -1 2614.08 144.566   2
  -1  -6  -1 2737.04 281.121   6
  -1  -6   0 1352.86 177.974   3
  -1  -6   0 1330.61 99.4804   2
  -1  -6   1 3161.22 290.609   3
  -1  -6   1 2448.55 161.683   2
  -1  -6   2 1669.33 223.987   3
  -1  -6   3 2280.11 281.817   3
  -1  -6   3 2148.01 166.583   2
  -1  -6   4 1249.34 216.647   3
  -1  -6   5 905.848 203.110   3
  -1  -6   6 400.460 143.195   3
  -1  -6   7 615.886 180.193   3
  -1  -6   8 572.996 173.573   3
  -1  -6   9 186.348 108.229   3
  -1  -6  10 308.862 164.498   3
  -1  -5 -15 1853.92 313.441   4
  -1  -5 -15 1647.93 278.314   6
  -1  -5 -15 1702.04 207.122   2
  -1  -5 -14 88.6521 54.6773   2
  -1  -5 -14 268.315 116.343   6
  -1  -5 -13 364.387 84.4364   2
  -1  -5 -13 524.638 152.537   6
  -1  -5 -12 485.090 89.9543   2
  -1  -5 -12 414.576 129.881   6
  -1  -5 -11 521.477 88.4827   2
  -1  -5 -11 426.185 134.941   6
  -1  -5 -10 3110.03 347.267   6
  -1  -5 -10 3213.60 224.750   2
  -1  -5  -9 4400.17 415.858   6
  -1  -5  -9 4847.69 278.761   2
  -1  -5  -8 212.488 108.650   6
  -1  -5  -8 162.885 40.2434   2
  -1  -5  -8 218.774 44.2699   1
  -1  -5  -7 1846.65 164.404   5
  -1  -5  -7 1693.39 123.663   2
  -1  -5  -7 1861.67 121.328   1
  -1  -5  -7 1818.46 242.255   6
  -1  -5  -6 1505.67 101.708   2
  -1  -5  -6 1318.98 95.2612   1
  -1  -5  -6 1585.64 222.253   6
  -1  -5  -5 4625.23 216.183   2
  -1  -5  -5 4232.82 377.899   6
  -1  -5  -4 3384.31 317.692   6
  -1  -5  -4 3047.93 173.892   4
  -1  -5  -4 3353.66 157.341   2
  -1  -5  -4 3372.89 219.360   3
  -1  -5  -3 2275.62 249.729   6
  -1  -5  -3 1993.20 125.467   4
  -1  -5  -3 2350.75 115.605   2
  -1  -5  -3 2196.27 173.191   3
  -1  -5  -2 5691.28 326.177   3
  -1  -5  -2 5110.54 254.254   4
  -1  -5  -2 5525.76 401.314   6
  -1  -5  -1 6075.82 280.946   2
  -1  -5  -1 8022.89 410.419   3
  -1  -5  -1 6856.30 450.458   6
  -1  -5  -1 6624.06 318.341   4
  -1  -5   0 346.342 93.9691   3
  -1  -5   0 289.664 39.7757   2
  -1  -5   1 2163.21 140.096   2
  -1  -5   1 2358.06 236.738   3
  -1  -5   2 5054.93 271.031   2
  -1  -5   2 5414.83 408.267   3
  -1  -5   3 4479.89 388.611   3
  -1  -5   4 2246.04 173.826   2
  -1  -5   4 2422.30 289.986   3
  -1  -5   5 539.895 140.372   3
  -1  -5   6 776.224 181.117   3
  -1  -5   7 418.115 140.714   3
  -1  -5   7 538.807 112.691   6
  -1  -5   8 741.686 197.878   3
  -1  -5   9 1192.01 257.764   3
  -1  -5  10 467.169 186.080   3
  -1  -5  11 453.950 181.241   3
  -1  -4 -15 356.987 135.496   6
  -1  -4 -15 245.813 107.607   4
  -1  -4 -15 216.653 76.6148   2
  -1  -4 -14 638.745 120.308   2
  -1  -4 -14 736.310 177.108   6
  -1  -4 -13 530.070 104.474   2
  -1  -4 -13 540.706 149.248   6
  -1  -4 -12 520.456 97.9324   2
  -1  -4 -12 593.453 148.215   6
  -1  -4 -11 1300.54 220.829   7
  -1  -4 -11 1071.36 191.166   6
  -1  -4 -11 1245.73 142.170   2
  -1  -4 -10 2758.93 311.237   7
  -1  -4 -10 2412.14 194.594   2
  -1  -4 -10 2134.00 272.089   6
  -1  -4  -9 150.485 89.8769   6
  -1  -4  -9 92.7160 40.7835   2
  -1  -4  -8 452.935 124.025   6
  -1  -4  -8 578.287 69.0431   1
  -1  -4  -8 550.421 92.7400   5
  -1  -4  -8 461.427 68.6853   2
  -1  -4  -7 5894.87 313.421   2
  -1  -4  -7 7030.33 324.032   1
  -1  -4  -7 5122.47 432.061   6
  -1  -4  -7 7117.15 460.116   7
  -1  -4  -6 3613.21 207.086   2
  -1  -4  -6 4701.71 234.103   1
  -1  -4  -6 3516.77 326.971   6
  -1  -4  -5 3906.94 186.276   2
  -1  -4  -5 3303.56 172.104   1
  -1  -4  -5 3373.41 307.901   6
  -1  -4  -4 6870.59 287.395   2
  -1  -4  -4 6253.49 287.296   1
  -1  -4  -4 6841.92 452.204   6
  -1  -4  -3 6879.30 336.131   3
  -1  -4  -3 6820.17 437.276   6
  -1  -4  -3 5905.27 291.931   4
  -1  -4  -3 6828.88 278.275   2
  -1  -4  -2 1126.13 155.839   6
  -1  -4  -2 1025.55 79.2903   4
  -1  -4  -2 1075.89 108.929   3
  -1  -4  -1 4173.06 220.280   4
  -1  -4  -1 4546.92 272.300   3
  -1  -4   0 2176.90 150.597   4
  -1  -4   0 2319.08 196.190   3
  -1  -4   0 2008.48 117.382   2
  -1  -4   1 5141.89 340.868   3
  -1  -4   1 4424.22 226.678   2
  -1  -4   2 40.1058 63.3689   3
  -1  -4   2 132.414 31.5950   2
  -1  -4   3 2119.02 239.983   3
  -1  -4   4 1369.04 123.900   2
  -1  -4   4 1260.37 194.041   3
  -1  -4   5 1029.63 112.877   2
  -1  -4   5 790.197 162.886   3
  -1  -4   6 1403.27 223.610   3
  -1  -4   7 416.033 142.575   3
  -1  -4   8 1524.84 267.789   3
  -1  -4   8 1660.74 212.085   6
  -1  -4   9 1144.83 239.701   3
  -1  -4  10 2.38572 78.9120   3
  -1  -4  11 232.762 114.678   3
  -1  -4  12 169.663 132.170   3
  -1  -3 -15 129.819 121.009   4
  -1  -3 -15-0.40116 35.8717   2
  -1  -3 -14 404.716 105.816   2
  -1  -3 -14 594.903 148.687   6
  -1  -3 -13 443.875 99.0839   2
  -1  -3 -13 549.438 144.724   6
  -1  -3 -12 537.629 102.386   2
  -1  -3 -12 483.285 126.147   6
  -1  -3 -11 101.226 47.5862   2
  -1  -3 -11 40.7412 57.7397   6
  -1  -3 -10 84.9446 41.5348   2
  -1  -3 -10 8.91114 65.6310   7
  -1  -3 -10 136.440 73.8653   6
  -1  -3  -9 1725.82 153.706   2
  -1  -3  -9 1791.91 227.155   7
  -1  -3  -9 1568.93 210.813   6
  -1  -3  -8 10742.1 552.472   5
  -1  -3  -8 11480.8 480.040   1
  -1  -3  -8 9842.52 497.023   2
  -1  -3  -7 578.175 128.341   6
  -1  -3  -7 648.778 121.839   7
  -1  -3  -7 598.425 64.3234   1
  -1  -3  -7 547.044 71.2069   2
  -1  -3  -6 683.286 131.531   6
  -1  -3  -6 814.501 125.461   7
  -1  -3  -6 733.720 66.8135   1
  -1  -3  -6 813.538 79.1907   2
  -1  -3  -5 3527.21 190.319   2
  -1  -3  -5 3616.81 183.382   1
  -1  -3  -5 3329.84 288.136   6
  -1  -3  -5 4696.66 307.273   7
  -1  -3  -4 7673.55 362.445   2
  -1  -3  -4 7323.92 478.337   6
  -1  -3  -3 5068.11 218.370   1
  -1  -3  -3 4796.03 335.873   6
  -1  -3  -3 4984.76 223.166   2
  -1  -3  -3 5155.97 255.349   3
  -1  -3  -2 12862.8 631.869   6
  -1  -3  -2 12704.3 537.970   3
  -1  -3  -2 12583.0 495.956   2
  -1  -3  -2 11935.5 509.445   4
  -1  -3  -1 1675.50 132.709   3
  -1  -3  -1 1781.62 116.648   4
  -1  -3   0 549.455 67.3714   4
  -1  -3   0 643.041 91.5748   3
  -1  -3   1 851.649 68.7376   2
  -1  -3   1 925.882 125.298   3
  -1  -3   1 924.507 100.021   4
  -1  -3   2 2238.29 140.858   2
  -1  -3   2 2526.64 225.048   3
  -1  -3   3 3346.13 197.078   2
  -1  -3   3 3322.71 289.182   3
  -1  -3   4 2065.86 230.397   3
  -1  -3   5 2605.77 187.979   2
  -1  -3   5 2874.30 232.506   6
  -1  -3   5 2260.64 268.495   3
  -1  -3   6 471.800 128.395   3
  -1  -3   7 1194.65 208.440   3
  -1  -3   8 370.538 119.632   3
  -1  -3   8 568.747 123.034   6
  -1  -3   9 266.955 123.357   3
  -1  -3   9 400.463 115.368   6
  -1  -3  10 1263.98 250.543   3
  -1  -3  11 358.240 149.741   3
  -1  -3  12 599.561 189.942   3
  -1  -2 -14 126.299 62.6608   2
  -1  -2 -14 149.428 122.117   4
  -1  -2 -13 235.769 76.2041   2
  -1  -2 -12 169.218 71.2076   6
  -1  -2 -12 183.001 62.8728   2
  -1  -2 -11 583.246 130.971   6
  -1  -2 -11 602.862 105.308   2
  -1  -2 -10 183.788 79.8217   6
  -1  -2 -10 164.704 59.3888   2
  -1  -2 -10 346.266 117.253   7
  -1  -2  -9 1879.98 166.170   2
  -1  -2  -9 1546.30 216.221   7
  -1  -2  -9 1455.05 190.594   6
  -1  -2  -8 794.494 117.072   5
  -1  -2  -8 963.468 148.060   6
  -1  -2  -8 970.835 92.8538   1
  -1  -2  -8 966.183 108.621   2
  -1  -2  -7 651.834 81.7325   2
  -1  -2  -7 692.238 71.5220   1
  -1  -2  -7 539.730 113.114   6
  -1  -2  -7 533.605 109.672   7
  -1  -2  -6 6359.14 318.263   2
  -1  -2  -6 6294.06 295.506   1
  -1  -2  -6 6002.39 393.529   6
  -1  -2  -6 6419.06 400.691   7
  -1  -2  -5 8656.24 375.133   2
  -1  -2  -5 7653.30 350.036   1
  -1  -2  -5 7993.88 459.783   6
  -1  -2  -5 8781.73 462.780   7
  -1  -2  -4 5314.92 247.720   2
  -1  -2  -4 5230.90 232.053   1
  -1  -2  -4 4657.59 321.861   6
  -1  -2  -4 5560.89 320.650   7
  -1  -2  -3 4446.37 207.507   2
  -1  -2  -3 4486.86 197.129   1
  -1  -2  -3 4458.89 292.650   6
  -1  -2  -3 5191.06 285.277   7
  -1  -2  -2 3430.16 230.792   6
  -1  -2  -2 3128.93 141.019   1
  -1  -2  -2 3391.49 166.945   3
  -1  -2  -2 3627.38 156.031   2
  -1  -2  -1 71.0981 24.1574   3
  -1  -2  -1 57.4798 23.3692   4
  -1  -2   0 8370.82 383.467   4
  -1  -2   0 9181.38 409.688   3
  -1  -2   1 7058.94 350.817   4
  -1  -2   1 7486.67 384.044   3
  -1  -2   2 5542.60 339.076   3
  -1  -2   3 5006.67 340.674   3
  -1  -2   4 7819.17 408.898   6
  -1  -2   4 6092.86 429.055   3
  -1  -2   5 5015.02 323.193   6
  -1  -2   5 4328.95 259.001   1
  -1  -2   6 2328.37 175.604   2
  -1  -2   6 2142.04 213.009   6
  -1  -2   6 1964.94 163.238   1
  -1  -2   7 3051.34 219.238   1
  -1  -2   8 15.3264 33.6392   1
  -1  -2   8-28.0576 40.7921   6
  -1  -2   9 85.9883 70.8331   6
  -1  -2  10 507.147 160.731   3
  -1  -2  11-144.463 100.463   3
  -1  -2  12 193.514 101.283   3
  -1  -2  13-55.9364 98.3769   3
  -1  -1 -14 868.200 152.819   2
  -1  -1 -14 826.725 228.315   4
  -1  -1 -13 397.124 102.142   2
  -1  -1 -12 482.039 102.144   2
  -1  -1 -11 721.628 119.782   2
  -1  -1 -10 1057.04 159.268   6
  -1  -1 -10 1274.08 148.625   2
  -1  -1  -9 737.315 124.964   6
  -1  -1  -9 983.649 172.332   7
  -1  -1  -9 912.880 118.670   2
  -1  -1  -8 1257.10 130.337   2
  -1  -1  -8 1333.79 192.418   7
  -1  -1  -8 1386.56 120.616   1
  -1  -1  -8 1169.31 153.149   6
  -1  -1  -7 10668.9 513.818   2
  -1  -1  -7 9551.71 553.640   6
  -1  -1  -7 11523.1 495.024   1
  -1  -1  -6 501.144 88.9987   6
  -1  -1  -6 415.150 63.3746   2
  -1  -1  -6 566.486 63.1343   1
  -1  -1  -6 385.305 89.5527   7
  -1  -1  -5 397.270 77.4994   6
  -1  -1  -5 514.648 63.1048   2
  -1  -1  -5 542.866 55.8481   1
  -1  -1  -5 356.143 79.9310   7
  -1  -1  -4 306.348 69.1345   6
  -1  -1  -4 305.511 68.0350   7
  -1  -1  -4 328.527 47.0988   2
  -1  -1  -4 322.132 38.0267   1
  -1  -1  -3 13935.5 580.316   2
  -1  -1  -3 14302.1 641.715   7
  -1  -1  -3 14021.0 636.881   6
  -1  -1  -3 14606.6 563.508   1
  -1  -1  -2 10209.6 413.215   2
  -1  -1  -2 9697.83 460.527   6
  -1  -1  -2 10205.0 395.040   1
  -1  -1  -1 21013.7 803.575   3
  -1  -1  -1 21018.6 809.057   2
  -1  -1   0 11834.7 484.233   3
  -1  -1   1 551.581 69.5910   3
  -1  -1   1 546.424 43.8739   1
  -1  -1   2 41940.3 1607.70   1
  -1  -1   3 16365.8 695.128   1
  -1  -1   3 18747.7 766.201   6
  -1  -1   4 9582.11 435.342   1
  -1  -1   4 10074.1 506.074   6
  -1  -1   5 9154.87 444.377   1
  -1  -1   5 10282.7 482.123   7
  -1  -1   5 10068.7 531.216   6
  -1  -1   6 3430.28 215.683   1
  -1  -1   6 3545.43 245.811   7
  -1  -1   6 3421.56 283.795   6
  -1  -1   7 233.384 65.9005   7
  -1  -1   7 409.061 72.1496   2
  -1  -1   7 386.058 68.0022   1
  -1  -1   8 1901.86 168.748   1
  -1  -1   8 2136.12 251.887   6
  -1  -1   9 1127.66 131.329   1
  -1  -1   9 1531.46 223.017   6
  -1  -1  10 200.924 64.7655   1
  -1  -1  11 699.619 115.532   1
  -1  -1  12 272.225 76.5682   1
  -1   0 -14 376.588 112.344   2
  -1   0 -14 329.042 157.385   4
  -1   0 -13 585.439 124.658   2
  -1   0 -13 454.295 161.268   4
  -1   0 -12 636.664 120.722   2
  -1   0 -11 49.4145 35.8538   2
  -1   0 -10 835.826 122.651   2
  -1   0  -9 1345.30 149.117   2
  -1   0  -8 1766.97 230.732   7
  -1   0  -8 1674.65 158.244   2
  -1   0  -7 2489.35 212.323   5
  -1   0  -7 2415.11 168.793   1
  -1   0  -7 2243.47 177.893   2
  -1   0  -7 2213.23 192.286   6
  -1   0  -6 2794.41 172.561   1
  -1   0  -6 2588.31 182.822   2
  -1   0  -6 2452.97 191.095   6
  -1   0  -5 1710.13 130.766   2
  -1   0  -5 1566.80 136.913   6
  -1   0  -5 1772.74 185.063   7
  -1   0  -5 1760.65 120.476   1
  -1   0  -4 1465.74 110.369   2
  -1   0  -4 1406.20 117.354   6
  -1   0  -4 1639.00 164.516   7
  -1   0  -4 1525.04 102.034   1
  -1   0  -3 5512.01 278.938   6
  -1   0  -3 6182.71 263.519   1
  -1   0  -3 6140.69 334.412   7
  -1   0  -3 5793.48 273.024   2
  -1   0  -2 16755.4 666.230   2
  -1   0  -2 17496.2 655.721   1
  -1   0  -2 15707.6 670.744   6
  -1   0  -1 8458.31 343.085   2
  -1   0   1 12800.3 499.949   1
  -1   0   1 13215.9 503.563   5
  -1   0   2 36629.9 1395.06   1
  -1   0   2 36652.1 1405.11   5
  -1   0   3 24680.5 1003.96   5
  -1   0   3 26253.0 1068.27   6
  -1   0   3 25881.2 992.857   7
  -1   0   3 24804.0 986.260   1
  -1   0   4 8517.43 458.859   6
  -1   0   4 8360.07 394.236   5
  -1   0   4 8348.47 371.127   1
  -1   0   4 8502.75 386.679   7
  -1   0   5 8371.90 474.675   6
  -1   0   5 8249.26 383.825   2
  -1   0   5 7782.52 395.709   5
  -1   0   5 7874.89 368.711   1
  -1   0   5 7811.50 390.350   7
  -1   0   6 933.162 144.700   6
  -1   0   6 929.566 90.8747   1
  -1   0   6 864.827 101.480   7
  -1   0   6 925.448 96.2305   2
  -1   0   7 2236.88 165.598   1
  -1   0   7 2266.01 190.879   7
  -1   0   7 2597.90 185.600   2
  -1   0   8 1201.20 194.545   6
  -1   0   8 1017.03 112.160   1
  -1   0   8 1108.97 135.708   7
  -1   0   9 177.130 50.7542   1
  -1   0   9 337.537 108.734   6
  -1   0   9 183.966 63.9180   7
  -1   0  10 20.5488 32.8101   7
  -1   0  10 118.537 47.7044   1
  -1   0  11 268.352 70.9717   1
  -1   0  12 696.740 117.848   1
  -1   0  13 338.203 87.6205   1
  -1   0  14 410.479 98.9006   1
  -1   1 -13 192.405 75.4471   2
  -1   1 -13 457.288 162.490   4
  -1   1 -12 858.002 146.229   2
  -1   1 -11 476.021 99.9996   2
  -1   1 -10 73.4087 48.0042   2
  -1   1  -9 1177.15 143.419   2
  -1   1  -8 1769.42 171.512   2
  -1   1  -8 1854.50 244.768   7
  -1   1  -7 1247.35 132.743   2
  -1   1  -7 1461.92 132.107   1
  -1   1  -7 1448.35 200.586   7
  -1   1  -6 1406.06 119.917   1
  -1   1  -6 1188.90 119.334   2
  -1   1  -5 136.760 35.7748   1
  -1   1  -5 118.124 39.8069   2
  -1   1  -5 21.1747 36.2174   7
  -1   1  -4 4822.23 245.484   1
  -1   1  -4 4760.65 323.787   7
  -1   1  -4 4574.05 248.067   2
  -1   1  -3 1966.44 129.358   2
  -1   1  -3 2205.75 131.573   1
  -1   1  -2 578.404 56.2531   2
  -1   1  -2 713.172 59.7044   1
  -1   1  -1 5491.53 237.589   2
  -1   1  -1 5511.22 277.797   3
  -1   1   0 7671.10 347.325   3
  -1   1   0 8133.67 328.618   2
  -1   1   0 8767.37 343.034   4
  -1   1   0 8523.33 349.616   6
  -1   1   1 5991.53 251.884   7
  -1   1   1 5714.40 251.402   5
  -1   1   1 6209.95 240.672   1
  -1   1   1 5685.81 261.244   4
  -1   1   2 19747.9 776.729   5
  -1   1   2 20084.4 802.308   4
  -1   1   2 19548.4 759.117   1
  -1   1   3 5350.62 233.425   2
  -1   1   3 5033.69 226.729   7
  -1   1   3 5143.03 226.866   1
  -1   1   3 4909.40 244.394   5
  -1   1   4 3794.70 195.330   2
  -1   1   4 3707.26 208.917   5
  -1   1   4 3708.88 196.442   7
  -1   1   4 3975.45 190.711   1
  -1   1   5 165.069 42.6445   7
  -1   1   5 135.247 58.5404   6
  -1   1   5 198.765 45.8744   5
  -1   1   5 195.583 39.2853   2
  -1   1   5 194.944 38.4608   1
  -1   1   6 4824.48 284.060   5
  -1   1   6 5081.77 270.103   2
  -1   1   6 4885.92 276.301   7
  -1   1   6 4778.83 253.288   1
  -1   1   7 1209.50 116.151   2
  -1   1   7 1166.88 126.971   5
  -1   1   7 1087.03 102.801   1
  -1   1   7 1278.83 126.547   7
  -1   1   8 220.377 94.5097   6
  -1   1   8 143.203 54.7243   5
  -1   1   8 106.899 36.5259   2
  -1   1   8 140.452 42.6850   1
  -1   1   8 141.609 50.4377   7
  -1   1   9 995.733 112.420   1
  -1   1   9 887.220 121.555   7
  -1   1  10 752.451 103.162   1
  -1   1  10 645.309 112.717   7
  -1   1  11 1104.09 134.187   1
  -1   1  11 1162.37 154.594   7
  -1   1  12 994.449 133.285   1
  -1   1  12 931.108 146.050   7
  -1   1  13 594.665 109.142   1
  -1   1  14 98.7677 50.1781   1
  -1   2 -13 319.053 99.5202   2
  -1   2 -13 251.022 138.681   4
  -1   2 -12 922.802 151.174   2
  -1   2 -12 928.234 231.763   4
  -1   2 -11 902.075 142.783   2
  -1   2 -10 1357.25 167.741   2
  -1   2  -9 934.962 131.348   2
  -1   2  -8 740.008 109.525   2
  -1   2  -7 536.172 88.4293   2
  -1   2  -7 601.144 132.288   7
  -1   2  -6 2303.75 173.104   1
  -1   2  -6 2031.84 170.138   2
  -1   2  -6 2147.23 248.466   7
  -1   2  -5 8727.71 415.239   1
  -1   2  -5 7818.74 407.204   2
  -1   2  -4 496.666 67.3985   1
  -1   2  -4 303.829 53.0847   2
  -1   2  -3 1435.65 112.356   1
  -1   2  -3 1252.37 102.069   2
  -1   2  -2 7274.87 406.165   3
  -1   2  -2 7078.86 321.729   2
  -1   2  -1 1229.61 120.975   3
  -1   2  -1 1312.59 82.6852   2
  -1   2   0 815.028 51.5576   2
  -1   2   0 778.938 80.8715   3
  -1   2   0 764.598 76.2808   6
  -1   2   1 1402.61 123.554   6
  -1   2   1 1325.28 96.5762   3
  -1   2   1 1493.38 97.1550   5
  -1   2   1 1404.85 78.7581   4
  -1   2   1 1417.81 66.8180   2
  -1   2   2 11543.4 500.109   5
  -1   2   2 11249.7 491.753   4
  -1   2   2 10494.0 497.415   3
  -1   2   3 4036.15 209.591   5
  -1   2   3 4207.82 181.189   2
  -1   2   3 3769.98 183.281   1
  -1   2   4 158.287 37.5356   7
  -1   2   4 168.961 40.3091   5
  -1   2   4 216.156 31.7691   2
  -1   2   4 125.555 26.9917   1
  -1   2   5 3539.53 181.432   2
  -1   2   5 3147.07 188.007   7
  -1   2   5 3089.57 170.641   1
  -1   2   5 3003.03 194.788   5
  -1   2   6 4635.35 241.406   2
  -1   2   6 4230.16 259.245   5
  -1   2   6 4156.74 248.192   7
  -1   2   6 4482.28 232.216   1
  -1   2   7 926.075 170.079   6
  -1   2   7 904.707 93.0256   2
  -1   2   7 767.358 101.491   5
  -1   2   7 724.317 92.9078   7
  -1   2   7 673.721 77.1424   1
  -1   2   8 3187.85 334.226   6
  -1   2   8 3036.77 233.603   5
  -1   2   8 3036.84 223.590   7
  -1   2   8 3089.38 201.536   1
  -1   2   8 3408.65 218.804   2
  -1   2   9 2095.94 164.754   1
  -1   2   9 1992.71 191.679   5
  -1   2   9 2071.22 184.756   7
  -1   2  10 306.151 84.0731   5
  -1   2  10 321.040 66.8665   1
  -1   2  10 216.910 67.0041   7
  -1   2  11 455.357 82.8602   1
  -1   2  11 431.596 90.7706   7
  -1   2  12 562.336 97.8104   1
  -1   2  12 716.082 124.920   7
  -1   2  13 356.886 84.0946   1
  -1   2  13 369.916 92.0303   7
  -1   2  14 410.957 93.4809   1
  -1   3 -12 265.910 81.4667   2
  -1   3 -12 477.925 169.414   4
  -1   3 -11 2029.84 326.473   4
  -1   3 -11 1997.29 224.949   2
  -1   3 -10 711.832 128.160   2
  -1   3  -9 144.216 55.5588   2
  -1   3  -8 580.664 101.265   2
  -1   3  -7 531.647 92.7251   2
  -1   3  -6 1108.43 124.087   2
  -1   3  -5 2816.89 198.112   1
  -1   3  -5 2597.70 272.758   7
  -1   3  -5 2434.07 186.083   2
  -1   3  -4 2051.65 158.850   1
  -1   3  -4 2142.26 225.032   7
  -1   3  -4 1812.19 145.104   2
  -1   3  -3 1893.56 136.892   2
  -1   3  -2 131.990 31.7796   2
  -1   3  -2 113.172 55.9297   3
  -1   3  -1 2108.93 187.189   3
  -1   3  -1 1980.62 117.819   2
  -1   3   0 1955.01 102.679   2
  -1   3   0 1914.22 150.414   6
  -1   3   0 1719.00 155.598   3
  -1   3   1 3612.10 242.743   6
  -1   3   1 3698.66 155.331   2
  -1   3   1 3936.82 211.195   5
  -1   3   1 3730.30 164.329   4
  -1   3   1 3296.67 213.255   3
  -1   3   2 966.230 128.656   6
  -1   3   2 1117.68 94.6007   5
  -1   3   2 1167.11 73.2084   1
  -1   3   2 976.110 93.5777   3
  -1   3   3 7318.33 356.838   5
  -1   3   3 7143.69 301.078   2
  -1   3   4 1978.58 140.185   5
  -1   3   4 1868.05 101.667   2
  -1   3   4 1886.92 112.696   1
  -1   3   4 1791.80 140.119   3
  -1   3   5 3692.06 184.863   2
  -1   3   5 3682.87 220.807   7
  -1   3   5 3511.28 187.433   1
  -1   3   5 3610.65 221.512   5
  -1   3   6 1328.97 100.226   2
  -1   3   6 1206.79 121.293   5
  -1   3   6 1190.19 116.863   7
  -1   3   6 1349.69 101.219   1
  -1   3   7 6076.53 469.090   6
  -1   3   7 5697.44 289.754   2
  -1   3   7 5242.90 319.705   5
  -1   3   7 5327.35 311.428   7
  -1   3   7 5485.42 282.940   1
  -1   3   8 4906.04 439.646   6
  -1   3   8 4497.57 299.073   5
  -1   3   8 4421.96 287.725   7
  -1   3   8 4681.85 262.254   1
  -1   3   8 4994.21 275.042   2
  -1   3   9 105.710 51.0931   5
  -1   3   9 103.006 44.1786   7
  -1   3   9 176.954 47.7083   2
  -1   3   9 70.7177 33.2775   1
  -1   3  10 357.290 86.4114   5
  -1   3  10 326.042 74.5418   7
  -1   3  10 280.987 61.0358   1
  -1   3  11 436.910 99.9320   5
  -1   3  11 583.849 102.908   7
  -1   3  11 503.370 84.2091   1
  -1   3  12 636.584 101.979   1
  -1   3  12 689.654 130.219   5
  -1   3  12 779.833 125.089   7
  -1   3  13 449.683 91.2653   1
  -1   3  13 397.842 98.0037   7
  -1   3  14 209.189 70.0068   1
  -1   3  15 60.3718 35.5425   1
  -1   4 -11 161.884 72.0878   2
  -1   4 -11 24.8320 81.8711   4
  -1   4 -10 459.953 108.015   2
  -1   4 -10 227.737 134.226   4
  -1   4  -9 1251.17 234.811   4
  -1   4  -9 1226.80 163.990   2
  -1   4  -8 846.334 128.780   2
  -1   4  -7 967.062 128.677   2
  -1   4  -6 2321.05 192.622   2
  -1   4  -5 1247.80 128.703   2
  -1   4  -4 2741.24 201.106   1
  -1   4  -4 2633.25 274.629   7
  -1   4  -4 2556.58 185.887   2
  -1   4  -3 44.8390 27.1354   2
  -1   4  -2 1253.61 102.801   2
  -1   4  -2 1255.67 171.122   3
  -1   4  -1 917.951 136.050   3
  -1   4  -1 1028.31 81.9340   2
  -1   4   0 3504.50 168.849   2
  -1   4   0 3468.09 247.712   7
  -1   4   0 2918.25 243.343   3
  -1   4   1 7278.93 358.864   5
  -1   4   1 6915.37 281.397   2
  -1   4   1 6637.81 395.944   6
  -1   4   1 6054.89 368.719   3
  -1   4   2 8412.79 504.780   6
  -1   4   2 8523.17 448.446   3
  -1   4   3 5565.28 381.697   6
  -1   4   3 5852.73 294.514   5
  -1   4   3 5091.54 241.748   1
  -1   4   3 5131.89 293.872   3
  -1   4   4 3445.25 308.606   6
  -1   4   4 3591.62 223.437   5
  -1   4   4 3516.77 156.544   2
  -1   4   4 4509.79 212.926   1
  -1   4   4 3496.45 225.550   3
  -1   4   5 1639.39 142.209   5
  -1   4   5 1709.96 98.4787   2
  -1   4   5 1789.77 117.659   1
  -1   4   5 1829.90 148.794   3
  -1   4   6 2857.22 208.010   7
  -1   4   6 2632.28 150.020   2
  -1   4   6 2532.91 193.341   5
  -1   4   6 2750.71 162.561   1
  -1   4   6 2754.48 200.159   3
  -1   4   7 3272.40 340.412   6
  -1   4   7 2680.38 205.578   5
  -1   4   7 2398.36 196.362   7
  -1   4   7 2811.80 168.019   2
  -1   4   7 2805.95 172.622   1
  -1   4   8 2330.54 201.450   5
  -1   4   8 2367.54 197.864   7
  -1   4   8 2689.62 174.426   2
  -1   4   8 2542.31 171.446   1
  -1   4   9 1687.79 175.298   5
  -1   4   9 1698.58 169.880   7
  -1   4   9 1976.98 155.992   2
  -1   4   9 1999.07 154.226   1
  -1   4  10 1425.89 167.815   5
  -1   4  10 1387.07 156.990   7
  -1   4  10 1462.42 141.890   2
  -1   4  10 1511.16 139.901   1
  -1   4  11 307.071 85.1968   5
  -1   4  11 322.887 79.8113   7
  -1   4  11 337.501 68.3399   1
  -1   4  12-14.8112 37.8270   7
  -1   4  12 40.6413 39.5979   1
  -1   4  13 1608.87 168.002   1
  -1   4  13 1347.82 193.797   5
  -1   4  13 1412.88 171.241   7
  -1   4  14 45.5260 41.1543   1
  -1   4  14 111.358 72.8243   5
  -1   4  15 547.163 110.689   1
  -1   5 -11 10.1428 39.6566   2
  -1   5 -11 212.200 136.051   4
  -1   5 -10 949.010 152.872   2
  -1   5 -10 848.497 220.620   4
  -1   5  -9 804.690 193.927   4
  -1   5  -9 1134.72 160.376   2
  -1   5  -8 613.267 110.305   2
  -1   5  -8 690.957 173.789   4
  -1   5  -7 1044.53 201.417   4
  -1   5  -7 1342.61 155.704   2
  -1   5  -6 1021.48 129.533   2
  -1   5  -5 818.150 107.718   2
  -1   5  -4 1170.55 120.905   2
  -1   5  -3 411.463 64.3997   2
  -1   5  -3 448.371 105.513   7
  -1   5  -3 420.238 115.842   3
  -1   5  -2 362.676 55.7572   2
  -1   5  -2 391.061 105.069   3
  -1   5  -2 359.402 90.7505   7
  -1   5  -1 974.405 84.1324   2
  -1   5  -1 931.786 149.798   3
  -1   5   0 3024.57 158.820   2
  -1   5   0 2785.92 237.736   7
  -1   5   0 2746.52 254.151   3
  -1   5   1 4026.99 303.726   6
  -1   5   1 4313.21 192.967   2
  -1   5   1 4377.52 272.219   5
  -1   5   1 4315.68 208.617   4
  -1   5   1 3717.39 289.918   3
  -1   5   2 3451.11 221.917   5
  -1   5   2 3066.97 270.132   6
  -1   5   2 2868.34 231.403   3
  -1   5   3 2491.84 182.700   5
  -1   5   3 2202.84 240.980   6
  -1   5   3 2388.64 140.791   1
  -1   5   3 2110.85 182.836   3
  -1   5   4 6876.17 359.336   5
  -1   5   4 5783.33 447.394   6
  -1   5   4 6613.93 303.837   1
  -1   5   4 5871.67 354.932   3
  -1   5   5 1194.25 131.831   3
  -1   5   5 1156.10 194.945   6
  -1   5   5 1286.82 128.789   5
  -1   5   5 1273.55 69.1782   2
  -1   5   5 1509.97 112.793   1
  -1   5   6 684.602 99.9714   3
  -1   5   6 894.698 129.484   7
  -1   5   6 642.682 149.007   6
  -1   5   6 722.294 57.1968   2
  -1   5   6 594.365 94.6354   5
  -1   5   6 713.360 74.0716   1
  -1   5   7 2932.66 240.939   7
  -1   5   7 3378.12 362.359   6
  -1   5   7 3158.06 236.841   5
  -1   5   7 3267.53 193.156   1
  -1   5   7 3221.78 239.759   3
  -1   5   7 3137.73 173.602   2
  -1   5   8 1958.50 181.539   5
  -1   5   8 1959.05 145.592   1
  -1   5   8 1891.58 133.922   2
  -1   5   8 1774.61 176.253   7
  -1   5   9 1983.24 193.175   5
  -1   5   9 1946.38 154.787   1
  -1   5   9 1975.46 148.656   2
  -1   5   9 1783.80 181.791   7
  -1   5  10 129.836 60.5033   5
  -1   5  10 127.973 43.1754   1
  -1   5  10 91.6066 32.3460   2
  -1   5  10 42.4344 40.1234   7
  -1   5  11 94.6827 62.5478   5
  -1   5  11 14.8059 26.0999   1
  -1   5  11 69.1287 45.3997   7
  -1   5  12 184.337 75.7678   5
  -1   5  12 257.718 62.2935   1
  -1   5  12 399.884 92.1372   7
  -1   5  13 341.779 98.2428   5
  -1   5  13 355.125 77.3896   1
  -1   5  13 495.429 98.6160   7
  -1   5  14 980.263 136.595   1
  -1   5  14 965.965 169.076   5
  -1   5  15 656.723 117.392   1
  -1   5  15 653.563 150.011   5
  -1   6 -10 456.925 164.527   4
  -1   6 -10 255.698 83.0910   2
  -1   6  -9 418.775 144.495   4
  -1   6  -9 335.886 92.9082   2
  -1   6  -8 1676.94 278.722   4
  -1   6  -8 1642.70 189.880   2
  -1   6  -7 1703.85 261.813   4
  -1   6  -7 1882.77 197.005   2
  -1   6  -6 313.664 102.964   4
  -1   6  -6 397.510 84.0018   2
  -1   6  -5 119.264 70.9826   4
  -1   6  -5 76.7827 43.7939   2
  -1   6  -4 1292.99 183.530   4
  -1   6  -4 1187.77 128.300   2
  -1   6  -3 71.4412 55.1066   4
  -1   6  -3 45.8066 34.8337   2
  -1   6  -2 1659.17 175.785   4
  -1   6  -2 1320.24 118.230   2
  -1   6  -2 1273.24 197.776   3
  -1   6  -1 2745.75 263.440   7
  -1   6  -1 2920.22 220.273   4
  -1   6  -1 2692.40 170.008   2
  -1   6  -1 2567.67 276.020   3
  -1   6   0 149.642 59.2748   3
  -1   6   0 210.572 67.8914   7
  -1   6   0 176.635 48.6486   4
  -1   6   0 154.759 33.5762   2
  -1   6   1 2859.40 222.421   5
  -1   6   1 2454.17 238.870   3
  -1   6   1 2504.97 151.850   4
  -1   6   2 1130.98 147.703   3
  -1   6   2 1042.96 123.630   5
  -1   6   2 889.997 146.460   6
  -1   6   3 4013.63 262.223   5
  -1   6   3 3643.02 206.165   1
  -1   6   3 3150.94 258.604   3
  -1   6   3 3629.80 330.173   6
  -1   6   4 1690.33 156.291   5
  -1   6   4 1334.74 200.764   6
  -1   6   4 1451.80 159.480   3
  -1   6   4 1577.09 111.978   1
  -1   6   5 1149.88 132.073   5
  -1   6   5 1627.48 126.873   1
  -1   6   5 982.067 130.040   3
  -1   6   5 892.009 179.349   6
  -1   6   6 1181.34 214.907   6
  -1   6   6 1778.43 131.315   1
  -1   6   6 1360.72 149.659   5
  -1   6   6 1451.57 155.904   3
  -1   6   6 1433.44 75.7376   2
  -1   6   7 38.7844 44.7630   7
  -1   6   7 74.7051 19.5597   2
  -1   6   7 79.8931 46.9222   5
  -1   6   7 91.5732 31.2325   1
  -1   6   8 511.177 94.8224   5
  -1   6   8 446.245 95.5085   7
  -1   6   8 407.684 52.0534   2
  -1   6   8 528.183 71.6567   1
  -1   6   9 343.073 60.8817   1
  -1   6   9 397.448 85.8063   5
  -1   6   9 294.372 49.0897   2
  -1   6   9 174.881 67.7976   7
  -1   6  10 423.167 94.2194   5
  -1   6  10 413.680 71.1133   1
  -1   6  10 514.073 104.086   7
  -1   6  10 509.861 71.6250   2
  -1   6  11 1240.12 171.709   5
  -1   6  11 1285.80 136.041   1
  -1   6  11 1082.39 151.671   7
  -1   6  11 1407.53 134.763   2
  -1   6  12 271.903 79.4114   7
  -1   6  12 150.440 68.7444   5
  -1   6  12 195.548 57.6550   1
  -1   6  13 262.861 75.6899   7
  -1   6  13 372.423 79.1885   1
  -1   6  13 380.130 102.846   5
  -1   6  14 1832.76 188.298   1
  -1   6  14 1477.93 214.029   5
  -1   6  15 651.883 117.066   1
  -1   6  15 689.697 147.622   5
  -1   7  -9 375.173 139.779   4
  -1   7  -8 790.833 196.032   4
  -1   7  -8 719.302 130.873   2
  -1   7  -7 589.956 168.004   4
  -1   7  -7 323.107 82.3945   2
  -1   7  -6 673.754 162.644   4
  -1   7  -6 574.186 102.266   2
  -1   7  -5 442.004 126.536   4
  -1   7  -5 349.528 78.4555   2
  -1   7  -4 45.3981 66.6217   4
  -1   7  -4 3.38347 30.4017   2
  -1   7  -3 4406.39 351.571   4
  -1   7  -3 4357.12 275.251   2
  -1   7  -2 2382.97 227.289   4
  -1   7  -2 2277.43 170.880   2
  -1   7  -1 98.9454 60.1055   4
  -1   7  -1 81.9205 29.9336   2
  -1   7   0 601.278 87.9236   4
  -1   7   1 404.991 107.025   3
  -1   7   1 299.863 77.5672   5
  -1   7   1 266.929 47.2762   4
  -1   7   2 2377.44 207.112   5
  -1   7   2 1782.31 212.040   3
  -1   7   3 2133.38 191.762   5
  -1   7   3 1689.48 193.821   3
  -1   7   3 1704.30 231.742   6
  -1   7   4 876.509 172.569   6
  -1   7   4 1019.55 131.565   5
  -1   7   4 1082.84 95.8013   1
  -1   7   4 742.425 123.981   3
  -1   7   5 2167.11 199.771   5
  -1   7   5 2115.43 282.599   6
  -1   7   5 2037.07 206.130   3
  -1   7   5 2323.00 153.559   1
  -1   7   6 589.549 102.204   5
  -1   7   6 729.405 91.6899   1
  -1   7   7 425.184 89.3707   5
  -1   7   7 498.844 72.2242   1
  -1   7   8 403.383 90.8530   5
  -1   7   8 455.941 68.9823   1
  -1   7   8 399.407 42.8972   2
  -1   7   8 466.695 120.447   7
  -1   7   9 2032.47 209.872   5
  -1   7   9 2258.68 233.893   7
  -1   7   9 1958.62 130.916   2
  -1   7   9 2035.07 161.649   1
  -1   7  10 797.206 133.812   5
  -1   7  10 889.627 141.626   7
  -1   7  10 938.293 92.6371   2
  -1   7  10 943.290 110.692   1
  -1   7  11 1068.83 157.657   5
  -1   7  11 789.629 138.674   7
  -1   7  11 958.486 105.246   2
  -1   7  11 1074.73 123.321   1
  -1   7  12 729.619 129.164   7
  -1   7  12 685.310 104.382   1
  -1   7  12 832.519 145.104   5
  -1   7  13 578.820 101.445   1
  -1   7  13 821.666 151.454   5
  -1   7  14 632.001 109.635   1
  -1   7  14 513.919 126.496   5
  -1   7  15 319.779 82.6954   1
  -1   7  15 139.236 76.7276   5
  -1   8  -7 137.895 101.052   4
  -1   8  -6 327.202 120.190   4
  -1   8  -5 224.406 97.1659   4
  -1   8  -4 391.087 116.194   4
  -1   8  -3 1424.47 199.087   4
  -1   8  -2 519.779 110.409   4
  -1   8  -1 1806.54 187.243   4
  -1   8   0 3466.56 245.235   4
  -1   8   0 3454.85 298.864   5
  -1   8   1 264.348 81.1689   5
  -1   8   1 239.988 49.2427   4
  -1   8   2 3478.55 283.615   5
  -1   8   3 1343.72 165.942   5
  -1   8   4 1820.78 189.200   5
  -1   8   4 1423.13 231.737   6
  -1   8   4 1605.58 133.279   1
  -1   8   5 1074.80 144.940   5
  -1   8   5 1073.09 102.301   1
  -1   8   6 1598.75 184.958   5
  -1   8   6 2085.26 170.695   1
  -1   8   7 1777.55 201.960   5
  -1   8   7 2385.34 179.300   1
  -1   8   8 1101.68 156.316   5
  -1   8   8 1022.57 111.484   1
  -1   8   8 1350.53 209.853   7
  -1   8   9 1065.34 154.756   5
  -1   8   9 968.873 110.988   1
  -1   8   9 924.315 66.8352   2
  -1   8   9 991.765 170.264   7
  -1   8  10 917.607 110.364   1
  -1   8  10 775.767 133.436   5
  -1   8  10 727.684 142.622   7
  -1   8  11 713.678 101.719   1
  -1   8  11 701.192 135.600   5
  -1   8  11 823.929 150.482   7
  -1   8  12 748.066 109.815   1
  -1   8  12 851.568 152.752   5
  -1   8  12 695.829 133.800   7
  -1   8  13 377.626 82.6873   1
  -1   8  13 624.486 132.565   5
  -1   8  14 128.630 55.1451   1
  -1   8  14 116.387 76.4152   5
  -1   9  -6 244.784 120.616   4
  -1   9  -5 462.543 136.536   4
  -1   9  -4 660.584 153.013   4
  -1   9  -3 934.460 164.695   4
  -1   9  -2 1844.80 217.292   4
  -1   9  -1 985.018 141.830   4
  -1   9   0-9.35622 28.4497   4
  -1   9   0 93.5214 58.0765   5
  -1   9   1 344.481 53.9064   4
  -1   9   1 388.659 99.1073   5
  -1   9   2 201.394 72.6071   5
  -1   9   3 844.759 141.642   5
  -1   9   4 629.562 87.7291   1
  -1   9   4 703.878 130.721   5
  -1   9   5 652.412 82.6314   1
  -1   9   5 602.279 121.081   5
  -1   9   6 83.0681 34.7396   1
  -1   9   6 51.7444 46.3363   5
  -1   9   7 535.856 92.0252   1
  -1   9   7 451.077 104.336   5
  -1   9   8 2279.74 242.310   5
  -1   9   8 2571.97 199.172   1
  -1   9   9 752.133 101.972   1
  -1   9   9 601.596 125.004   5
  -1   9   9 904.125 187.676   7
  -1   9  10 1035.82 164.861   5
  -1   9  10 1129.61 129.074   1
  -1   9  10 1392.00 216.712   7
  -1   9  11 32.9674 29.7561   1
  -1   9  11 90.5125 61.3903   5
  -1   9  11 108.267 74.2229   7
  -1   9  12 206.024 64.1553   1
  -1   9  12 90.6157 64.2482   5
  -1   9  12 162.584 94.1098   7
  -1   9  13 227.554 67.0245   1
  -1   9  13 137.600 76.1343   5
  -1   9  14 774.060 125.786   1
  -1   9  14 692.404 149.521   5
  -1  10  -4 228.163 97.8120   4
  -1  10  -3 391.965 120.284   4
  -1  10  -2 1017.94 167.205   4
  -1  10  -1 359.839 110.131   5
  -1  10  -1 278.029 80.7199   4
  -1  10   0 300.814 100.163   5
  -1  10   0 309.496 71.0997   4
  -1  10   1 1914.03 231.843   5
  -1  10   1 1381.74 96.9239   4
  -1  10   2 382.617 103.684   5
  -1  10   3 846.149 151.185   5
  -1  10   4 180.768 57.3936   1
  -1  10   4 149.485 71.1029   5
  -1  10   5 1791.18 155.824   1
  -1  10   5 1760.19 215.961   5
  -1  10   6 695.631 94.5177   1
  -1  10   6 779.126 141.965   5
  -1  10   7 6128.35 400.563   1
  -1  10   7 4484.97 382.061   5
  -1  10   8 964.860 122.765   1
  -1  10   8 767.147 142.545   5
  -1  10   9 246.013 84.3540   5
  -1  10   9 356.335 74.0748   1
  -1  10  10 888.487 158.007   5
  -1  10  10 841.818 180.029   7
  -1  10  10 833.515 114.784   1
  -1  10  11 394.863 112.660   5
  -1  10  11 454.553 143.405   7
  -1  10  11 417.801 82.6584   1
  -1  10  12 263.188 67.5158   1
  -1  10  12 306.779 104.473   5
  -1  10  13 665.667 113.826   1
  -1  10  13 742.453 157.673   5
  -1  11  -2 849.529 184.635   5
  -1  11  -1 1033.19 193.697   5
  -1  11   0 595.060 146.311   5
  -1  11   1 198.683 81.9191   5
  -1  11   2 302.024 99.4864   5
  -1  11   3 818.931 158.360   5
  -1  11   4 792.304 111.710   1
  -1  11   4 794.648 155.900   5
  -1  11   5 915.235 114.872   1
  -1  11   5 978.192 168.189   5
  -1  11   6 1676.11 157.511   1
  -1  11   6 1622.05 219.429   5
  -1  11   7 112.902 51.5962   1
  -1  11   7 138.882 81.3729   5
  -1  11   8 480.197 98.6118   1
  -1  11   8 368.733 109.734   5
  -1  11   9 1070.98 137.573   1
  -1  11   9 1020.76 180.453   5
  -1  11  10 413.074 156.316   7
  -1  11  10 403.736 114.576   5
  -1  11  10 441.219 85.6247   1
  -1  11  11 428.763 116.608   5
  -1  11  11 537.516 163.886   7
  -1  11  11 532.099 95.9162   1
  -1  11  12 239.273 72.7788   1
  -1  11  12 177.277 81.2688   5
  -1  12  -1 131.362 83.1452   5
  -1  12   0 335.089 113.905   5
  -1  12   1 745.239 159.413   5
  -1  12   2 346.208 112.167   5
  -1  12   3 743.470 162.562   5
  -1  12   4 13.9471 28.5243   1
  -1  12   4 83.8377 67.7957   5
  -1  12   5 421.441 81.7227   1
  -1  12   5 310.254 101.765   5
  -1  12   6 470.392 85.0169   1
  -1  12   6 372.162 113.355   5
  -1  12   7 735.796 121.397   1
  -1  12   7 678.565 148.837   5
  -1  12   8 1526.83 187.686   1
  -1  12   8 1264.71 208.805   5
  -1  12   9 107.232 49.1623   1
  -1  12   9 227.872 89.0510   5
  -1  12  10 256.274 135.178   7
  -1  12  10 174.674 86.9471   5
  -1  12  10 254.091 67.8775   1
  -1  12  11 227.291 100.317   5
  -1  12  11 72.7869 82.3108   7
  -1  12  11 194.631 68.2565   1
  -1  13   2 685.864 167.672   5
  -1  13   3 171.052 91.4550   5
  -1  13   3 255.414 77.8128   1
  -1  13   4 220.473 93.0092   5
  -1  13   4 309.287 80.3233   1
  -1  13   5 583.018 145.890   5
  -1  13   5 546.785 99.3568   1
  -1  13   6 572.150 150.985   5
  -1  13   6 396.191 84.8983   1
  -1  13   7 773.946 173.431   5
  -1  13   7 1003.05 147.322   1
  -1  13   8 16.3417 64.2883   5
  -1  13   8 174.477 74.6736   1
  -1  13   9 7.47256 46.6239   5
  -1  13   9 7.42456 39.8956   1
   0 -13 -10 62.9578 100.292   6
   0 -13  -9 534.590 210.082   6
   0 -13  -8 429.491 194.724   6
   0 -13  -7-11.2828 64.8693   3
   0 -13  -7-52.7997 122.146   6
   0 -13  -6 156.365 88.4827   3
   0 -13  -6 703.306 219.786   6
   0 -13  -5 966.799 187.766   3
   0 -13  -5 765.583 213.430   6
   0 -13  -4 349.901 121.744   3
   0 -13  -4 376.631 167.325   6
   0 -13  -3 772.260 180.857   3
   0 -13  -3 835.173 221.688   6
   0 -13  -2 315.146 129.798   3
   0 -13  -2 292.822 127.048   6
   0 -13  -1 263.629 119.747   3
   0 -12 -12 552.096 213.080   6
   0 -12 -11-124.261 149.793   6
   0 -12 -10 264.113 144.911   6
   0 -12  -9-97.1066 123.634   6
   0 -12  -8 279.803 144.896   6
   0 -12  -7 1958.47 248.501   3
   0 -12  -7 1510.90 304.955   6
   0 -12  -6 1019.04 186.997   3
   0 -12  -6 1002.45 247.737   6
   0 -12  -5 241.196 93.9266   3
   0 -12  -5 397.845 170.595   6
   0 -12  -4 265.181 111.359   3
   0 -12  -4-13.0140 82.7545   6
   0 -12  -3 996.441 192.793   3
   0 -12  -3 473.670 163.516   6
   0 -12  -2 381.562 133.484   3
   0 -12  -2 27.0386 98.3246   6
   0 -12  -1 906.962 196.614   3
   0 -12  -1 808.710 199.788   6
   0 -12   0 541.048 160.866   3
   0 -12   1-46.4386 101.882   3
   0 -12   2 1017.63 234.206   3
   0 -11 -13 223.157 172.372   6
   0 -11 -12 126.040 137.056   6
   0 -11 -11 664.491 217.995   6
   0 -11 -10 140.102 113.271   6
   0 -11  -9 841.569 238.745   6
   0 -11  -8 1058.00 257.847   6
   0 -11  -7 687.055 137.811   3
   0 -11  -7 501.255 178.259   6
   0 -11  -6 316.571 105.514   3
   0 -11  -6 149.540 123.325   6
   0 -11  -5 628.143 139.188   3
   0 -11  -5 502.477 164.317   6
   0 -11  -4 1042.01 184.652   3
   0 -11  -4 941.159 220.706   6
   0 -11  -3 1370.33 217.687   3
   0 -11  -3 1287.22 253.661   6
   0 -11  -2 962.635 185.589   3
   0 -11  -2 753.373 189.888   6
   0 -11  -1 414.339 129.900   3
   0 -11  -1 480.352 152.665   6
   0 -11   0 246.878 112.925   3
   0 -11   0 45.7527 65.0962   6
   0 -11   1 350.438 133.552   3
   0 -11   1 352.881 122.111   6
   0 -11   2 711.719 187.580   3
   0 -11   3 648.253 193.170   3
   0 -11   4 197.884 119.219   3
   0 -10 -14 266.240 153.443   6
   0 -10 -13-76.3984 117.934   6
   0 -10 -12 455.909 178.548   6
   0 -10 -11 1079.54 259.984   6
   0 -10 -10 1276.94 278.262   6
   0 -10  -9 114.128 132.789   6
   0 -10  -8 989.704 243.925   6
   0 -10  -7 551.317 119.807   3
   0 -10  -7 354.970 157.521   6
   0 -10  -6 3273.36 299.652   3
   0 -10  -6 3230.13 409.773   6
   0 -10  -5 4591.90 371.455   3
   0 -10  -5 4154.06 466.292   6
   0 -10  -4 117.846 71.1229   3
   0 -10  -4 46.3974 100.992   6
   0 -10  -3 23.2958 52.3363   3
   0 -10  -3-69.6062 103.332   6
   0 -10  -2 43.9928 17.1189   2
   0 -10  -2 38.5204 49.8629   3
   0 -10  -2 37.9586 78.9496   6
   0 -10  -1 7.04275 18.6287   2
   0 -10  -1 19.6423 47.0351   3
   0 -10  -1-58.4798 92.9963   6
   0 -10   0 1020.90 194.884   3
   0 -10   0 860.320 188.294   6
   0 -10   1 935.005 196.568   3
   0 -10   1 697.008 161.070   6
   0 -10   2 148.133 99.5655   3
   0 -10   2 218.246 102.930   6
   0 -10   3 261.087 124.357   3
   0 -10   4 572.049 179.495   3
   0 -10   5 273.523 129.943   3
   0  -9 -14 944.871 242.608   6
   0  -9 -13 1044.71 184.202   4
   0  -9 -13 1271.12 276.050   6
   0  -9 -12 709.652 140.433   4
   0  -9 -12 470.960 187.055   6
   0  -9 -11 1094.76 154.858   4
   0  -9 -11 1175.57 258.789   6
   0  -9 -10 751.436 112.065   4
   0  -9 -10 1052.83 246.521   6
   0  -9  -9 752.394 196.369   6
   0  -9  -9 762.593 94.4828   4
   0  -9  -9 597.225 74.5283   4
   0  -9  -8 773.635 200.495   6
   0  -9  -8 615.640 54.4929   4
   0  -9  -8 712.621 62.2159   4
   0  -9  -7 1860.85 308.903   6
   0  -9  -6 2562.13 241.619   3
   0  -9  -6 1874.02 302.216   6
   0  -9  -5 251.557 79.4886   3
   0  -9  -5 309.834 134.723   6
   0  -9  -4 1459.61 188.925   3
   0  -9  -4 977.027 208.183   6
   0  -9  -3 44.6690 52.7211   3
   0  -9  -3 135.566 109.553   6
   0  -9  -2 733.662 63.9545   2
   0  -9  -2 793.590 149.500   3
   0  -9  -2 760.399 177.178   6
   0  -9  -1 2080.10 255.084   3
   0  -9  -1 2001.95 134.183   2
   0  -9  -1 1488.95 239.918   6
   0  -9   0 361.233 114.981   3
   0  -9   0 232.231 104.616   6
   0  -9   1 65.7357 27.8123   2
   0  -9   1 193.739 105.262   3
   0  -9   1 88.8234 63.9169   6
   0  -9   2 707.273 176.823   3
   0  -9   2 301.719 96.0145   6
   0  -9   3 1091.96 220.423   3
   0  -9   3 741.984 153.304   6
   0  -9   4 821.122 204.591   3
   0  -9   5 1275.71 259.198   3
   0  -9   6 262.804 130.116   3
   0  -9   7-436.244 166.944   3
   0  -8 -15 435.691 142.122   4
   0  -8 -15 741.701 224.082   6
   0  -8 -14 1143.31 215.553   4
   0  -8 -14 969.045 242.797   6
   0  -8 -13 483.603 132.382   4
   0  -8 -13 313.292 138.272   6
   0  -8 -12 554.572 133.670   4
   0  -8 -12 890.251 229.429   6
   0  -8 -11 703.740 136.755   4
   0  -8 -11 828.731 213.119   6
   0  -8 -10 1436.90 274.865   6
   0  -8 -10 1299.35 165.802   4
   0  -8  -9 2015.17 312.515   6
   0  -8  -9 1890.96 180.008   4
   0  -8  -8 333.374 65.9500   4
   0  -8  -8 540.979 169.993   6
   0  -8  -7 1797.13 282.573   6
   0  -8  -7 1860.77 113.936   4
   0  -8  -7 1879.52 123.713   4
   0  -8  -6 792.176 122.154   3
   0  -8  -6 662.301 191.098   6
   0  -8  -5 2308.86 219.128   3
   0  -8  -5 1994.94 288.604   6
   0  -8  -4 4021.52 310.448   3
   0  -8  -4 3836.13 397.596   6
   0  -8  -3 106.278 80.5796   6
   0  -8  -3 142.593 64.6933   3
   0  -8  -2 113.326 84.2114   6
   0  -8  -2 215.333 76.1129   3
   0  -8  -2 258.451 33.5220   2
   0  -8  -1 579.960 144.678   6
   0  -8  -1 654.409 65.7151   2
   0  -8  -1 590.596 131.680   3
   0  -8   0 271.050 46.4581   2
   0  -8   0 200.614 89.8219   6
   0  -8   0 423.164 122.407   3
   0  -8   1 3331.03 325.043   6
   0  -8   1 3612.05 355.942   3
   0  -8   2 2577.70 188.369   2
   0  -8   2 2352.89 303.228   3
   0  -8   2 2071.96 251.266   6
   0  -8   3 731.865 145.611   6
   0  -8   3 1189.35 219.409   3
   0  -8   4 104.018 71.3748   6
   0  -8   4 124.039 96.3100   3
   0  -8   5 323.248 89.8210   6
   0  -8   5 544.991 168.272   3
   0  -8   6 360.183 146.580   3
   0  -8   7 280.031 145.999   3
   0  -8   8 325.586 149.000   3
   0  -7 -15 391.701 153.823   4
   0  -7 -15 112.552 106.665   6
   0  -7 -14 219.887 114.062   4
   0  -7 -14-13.0703 82.9721   6
   0  -7 -13 55.2827 76.1867   4
   0  -7 -13 171.240 121.912   6
   0  -7 -12 1161.31 195.922   4
   0  -7 -12 1220.04 128.316   2
   0  -7 -12 1094.25 235.648   6
   0  -7 -11 400.851 153.994   6
   0  -7 -11 359.795 110.166   4
   0  -7 -11 322.104 60.0702   2
   0  -7 -10 1455.85 188.308   4
   0  -7 -10 1602.08 268.589   6
   0  -7 -10 1492.39 124.061   2
   0  -7  -9 764.965 185.534   6
   0  -7  -9 644.619 114.217   4
   0  -7  -9 581.588 66.6298   2
   0  -7  -8 1038.50 78.9964   2
[truncated: 353,001 more chars]
