# Supplementary material for: A Sterically Open Ruthenium-Based Photocage Activated by Red and Far-Red Light for a Wide Range of Drugs
Source: J Am Chem Soc. 2025 Nov 18;147(48):44356–71. doi: 10.1021/jacs.5c14772 (PMC12679631; doi:10.1021/jacs.5c14772)
Supplement: Supplementary file 2 [file ja5c14772_si_002.zip › XRD/4_PF6_2.cif]

 
data_4_PF6_2
 
_audit_creation_method            'SHELXL-2018/3'
_shelx_SHELXL_version_number      '2018/3'
_chemical_name_systematic         ?
_chemical_name_common             ?
_chemical_melting_point           ?
_chemical_formula_moiety          
 'C25 H19 Cl N7 Ru, 1.672(F6 P)'
_chemical_formula_sum
 'C25 H19 Cl F10.03 N7 P1.67 Ru' 
_chemical_formula_weight          796.43

loop_
 _atom_type_symbol
 _atom_type_description
 _atom_type_scat_dispersion_real
 _atom_type_scat_dispersion_imag
 _atom_type_scat_source
 'C'  'C'   0.0033   0.0016
 'International Tables Vol C Tables 4.2.6.8 and 6.1.1.4'
 'H'  'H'   0.0000   0.0000
 'International Tables Vol C Tables 4.2.6.8 and 6.1.1.4'
 'N'  'N'   0.0061   0.0033
 'International Tables Vol C Tables 4.2.6.8 and 6.1.1.4'
 'F'  'F'   0.0171   0.0103
 'International Tables Vol C Tables 4.2.6.8 and 6.1.1.4'
 'P'  'P'   0.1023   0.0942
 'International Tables Vol C Tables 4.2.6.8 and 6.1.1.4'
 'Cl'  'Cl'   0.1484   0.1585
 'International Tables Vol C Tables 4.2.6.8 and 6.1.1.4'
 'Ru'  'Ru'  -1.2594   0.8363
 'International Tables Vol C Tables 4.2.6.8 and 6.1.1.4'
 
_space_group_crystal_system       monoclinic
_space_group_IT_number            15
_space_group_name_H-M_alt         'I 2/a'
_space_group_name_Hall            '-I 2ya'
 
_shelx_space_group_comment
;
The symmetry employed for this shelxl refinement is uniquely defined
by the following loop, which should always be used as a source of
symmetry information in preference to the above space-group names.
They are only intended as comments.
;
 
loop_
 _space_group_symop_operation_xyz
 'x, y, z'
 '-x+1/2, y, -z'
 'x+1/2, y+1/2, z+1/2'
 '-x+1, y+1/2, -z+1/2'
 '-x, -y, -z'
 'x-1/2, -y, z'
 '-x+1/2, -y+1/2, -z+1/2'
 'x, -y+1/2, z+1/2'
 
_cell_length_a                    22.2300(10)
_cell_length_b                    12.1936(4)
_cell_length_c                    22.8833(12)
_cell_angle_alpha                 90
_cell_angle_beta                  109.167(5)
_cell_angle_gamma                 90
_cell_volume                      5859.0(5)
_cell_formula_units_Z             8
_cell_measurement_temperature     253(2)
_cell_measurement_reflns_used     10840
_cell_measurement_theta_min       2.46
_cell_measurement_theta_max       27.57
 
_exptl_crystal_description        rod
_exptl_crystal_colour             green
_exptl_crystal_density_meas       ?
_exptl_crystal_density_method     ?
_exptl_crystal_density_diffrn     1.806          
_exptl_crystal_F_000              3155
_exptl_transmission_factor_min    ?
_exptl_transmission_factor_max    ?
_exptl_crystal_size_max           0.309
_exptl_crystal_size_mid           0.104
_exptl_crystal_size_min           0.046
_exptl_absorpt_coefficient_mu     0.813
_shelx_estimated_absorpt_T_min    ?
_shelx_estimated_absorpt_T_max    ?
_exptl_absorpt_correction_type    gaussian
_exptl_absorpt_correction_T_min   0.740
_exptl_absorpt_correction_T_max   1.000
_exptl_absorpt_process_details    
;
CrysAlisPro 1.171.42.49 (Rigaku Oxford Diffraction, 2022)
Numerical absorption correction based on gaussian integration over
a multifaceted crystal model
Empirical absorption correction using spherical harmonics,
implemented in SCALE3 ABSPACK scaling algorithm.
;
_oxdiff_exptl_absorpt_empirical_full_min           0.352
_oxdiff_exptl_absorpt_empirical_full_max           2.456
_oxdiff_exptl_absorpt_empirical_details
;
Empirical correction (ABSPACK) includes:
- Absorption correction using spherical harmonics
- Frame scaling
;
_exptl_absorpt_special_details    ?
_diffrn_ambient_temperature       253(2)
_diffrn_radiation_wavelength      0.71073
_diffrn_radiation_type            MoK\a
_diffrn_radiation_source          'SuperNova (Mo) X-ray Source' 
_diffrn_radiation_monochromator   'mirror' 
_diffrn_measurement_device_type   'SuperNova, Dual, Cu at zero, Atlas' 
_diffrn_measurement_method        '\w scans'
_diffrn_standards_number          '.'
_diffrn_standards_interval_time   '.'
_diffrn_reflns_number             31230
_diffrn_reflns_av_unetI/netI      0.0479
_diffrn_reflns_av_R_equivalents   0.0652
_diffrn_reflns_limit_h_min        -27
_diffrn_reflns_limit_h_max        27
_diffrn_reflns_limit_k_min        -15
_diffrn_reflns_limit_k_max        15
_diffrn_reflns_limit_l_min        -28
_diffrn_reflns_limit_l_max        28
_diffrn_reflns_theta_min          1.931
_diffrn_reflns_theta_max          25.999
_diffrn_reflns_theta_full         25.242
_diffrn_measured_fraction_theta_max   1.000
_diffrn_measured_fraction_theta_full  1.000
_diffrn_reflns_Laue_measured_fraction_max    1.000
_diffrn_reflns_Laue_measured_fraction_full   1.000
_diffrn_reflns_point_group_measured_fraction_max   1.000
_diffrn_reflns_point_group_measured_fraction_full  1.000
_reflns_number_total              5746
_reflns_number_gt                 4650
_reflns_threshold_expression      'I > 2\s(I)'
_reflns_Friedel_coverage          0.000
_reflns_Friedel_fraction_max      .
_reflns_Friedel_fraction_full     .
 
_reflns_special_details
;
 Reflections were merged by SHELXL according to the crystal
 class for the calculation of statistics and refinement.
 
 Structure factors included contributions from the .fab file.
 
 _reflns_Friedel_fraction is defined as the number of unique
 Friedel pairs measured divided by the number that would be
 possible theoretically, ignoring centric projections and
 systematic absences.
;
 
_computing_data_collection        'CrysAlisPro 1.171.42.49 (Rigaku OD, 2022)'
_computing_cell_refinement        'CrysAlisPro 1.171.42.49 (Rigaku OD, 2022)'
_computing_data_reduction         'CrysAlisPro 1.171.42.49 (Rigaku OD, 2022)'
_computing_structure_solution     'SHELXS-2018/3 (Sheldrick, 2018)'
_computing_structure_refinement   'SHELXL-2018/3 (Sheldrick, 2018)'
_computing_molecular_graphics     'SHELXTL v6.10 (Sheldrick, 2008)'
_computing_publication_material   'SHELXTL v6.10 (Sheldrick, 2008)'
_refine_special_details           ?
_refine_ls_structure_factor_coef  Fsqd
_refine_ls_matrix_type            full
_refine_ls_weighting_scheme       calc
_refine_ls_weighting_details
'w=1/[\s^2^(Fo^2^)+(0.0446P)^2^+12.0267P] where P=(Fo^2^+2Fc^2^)/3'
_atom_sites_solution_primary      direct
_atom_sites_solution_secondary    difmap
_atom_sites_solution_hydrogens    mixed
_refine_ls_hydrogen_treatment     mixed
_refine_ls_extinction_method      none
_refine_ls_extinction_coef        .
_refine_ls_number_reflns          5746
_refine_ls_number_parameters      563
_refine_ls_number_restraints      524
_refine_ls_R_factor_all           0.0527
_refine_ls_R_factor_gt            0.0396
_refine_ls_wR_factor_ref          0.1050
_refine_ls_wR_factor_gt           0.0954
_refine_ls_goodness_of_fit_ref    1.071
_refine_ls_restrained_S_all       1.130
_refine_ls_shift/su_max           0.001
_refine_ls_shift/su_mean          0.000
 
loop_
 _atom_site_label
 _atom_site_type_symbol
 _atom_site_fract_x
 _atom_site_fract_y
 _atom_site_fract_z
 _atom_site_U_iso_or_equiv
 _atom_site_adp_type
 _atom_site_occupancy
 _atom_site_site_symmetry_order  
 _atom_site_calc_flag
 _atom_site_refinement_flags_posn
 _atom_site_refinement_flags_adp
 _atom_site_refinement_flags_occupancy
 _atom_site_disorder_assembly
 _atom_site_disorder_group
Ru1 Ru 0.04504(2) 0.20329(2) 0.22703(2) 0.02283(10) Uani 1 1 d . . . . .
Cl1 Cl 0.01224(4) 0.36215(7) 0.26316(5) 0.0371(2) Uani 1 1 d . . . . .
C1 C 0.16641(18) 0.2821(3) 0.31732(18) 0.0346(9) Uani 1 1 d . . . . .
H1 H 0.148163 0.251620 0.344778 0.041 Uiso 1 1 calc R U . . .
C2 C 0.22296(18) 0.3354(3) 0.34091(19) 0.0380(9) Uani 1 1 d . . . . .
H2 H 0.243769 0.338945 0.383374 0.046 Uiso 1 1 calc R U . . .
C3 C 0.24854(18) 0.3841(3) 0.30001(19) 0.0383(9) Uani 1 1 d . . . . .
H3 H 0.287140 0.421242 0.314835 0.046 Uiso 1 1 calc R U . . .
C4 C 0.21740(17) 0.3780(3) 0.23789(19) 0.0358(9) Uani 1 1 d . . . . .
H4 H 0.234294 0.411611 0.210251 0.043 Uiso 1 1 calc R U . . .
C5 C 0.15977(16) 0.3207(3) 0.21610(17) 0.0272(8) Uani 1 1 d . . . . .
C6 C 0.06909(17) 0.2938(3) 0.11506(17) 0.0296(8) Uani 1 1 d . . . . .
C7 C 0.0523(2) 0.3097(3) 0.05111(18) 0.0388(9) Uani 1 1 d . . . . .
H7 H 0.082314 0.334148 0.033853 0.047 Uiso 1 1 calc R U . . .
C8 C -0.0083(2) 0.2890(3) 0.01466(19) 0.0422(10) Uani 1 1 d . . . . .
H8 H -0.019485 0.297555 -0.027970 0.051 Uiso 1 1 calc R U . . .
C9 C -0.05419(19) 0.2550(3) 0.04050(18) 0.0397(9) Uani 1 1 d . . . . .
H9 H -0.096129 0.243677 0.015534 0.048 Uiso 1 1 calc R U . . .
C10 C -0.03651(17) 0.2388(3) 0.10282(17) 0.0320(8) Uani 1 1 d . . . . .
C11 C -0.07831(17) 0.2002(3) 0.13662(18) 0.0329(9) Uani 1 1 d . . . . .
C12 C -0.14429(18) 0.1983(3) 0.1165(2) 0.0428(10) Uani 1 1 d . . . . .
H12 H -0.167656 0.219670 0.076461 0.051 Uiso 1 1 calc R U . . .
C13 C -0.17451(18) 0.1641(3) 0.1571(2) 0.0444(11) Uani 1 1 d . . . . .
H13 H -0.218778 0.162174 0.143803 0.053 Uiso 1 1 calc R U . . .
C14 C -0.14074(17) 0.1323(3) 0.2172(2) 0.0390(10) Uani 1 1 d . . . . .
H14 H -0.161712 0.108994 0.244118 0.047 Uiso 1 1 calc R U . . .
C15 C -0.07484(16) 0.1363(3) 0.23592(18) 0.0311(8) Uani 1 1 d . . . . .
C16 C -0.02806(16) 0.1050(3) 0.29600(18) 0.0282(8) Uani 1 1 d . . . . .
C17 C -0.03908(18) 0.0690(3) 0.34806(19) 0.0346(9) Uani 1 1 d . . . . .
H17 H -0.079812 0.070411 0.351019 0.042 Uiso 1 1 calc R U . . .
C18 C 0.01283(19) 0.0297(3) 0.39688(19) 0.0377(9) Uani 1 1 d . . . . .
H18 H 0.007450 0.013491 0.434564 0.045 Uiso 1 1 calc R U . . .
C19 C 0.07128(18) 0.0148(3) 0.39031(18) 0.0337(8) Uani 1 1 d . . . . .
H19 H 0.104603 -0.017206 0.421560 0.040 Uiso 1 1 calc R U . . .
C20 C 0.07922(16) 0.0494(3) 0.33498(17) 0.0277(8) Uani 1 1 d . . . . .
C21 C 0.12438(15) -0.0016(3) 0.25587(16) 0.0249(7) Uani 1 1 d . . . . .
C22 C 0.15870(16) -0.0912(3) 0.24552(18) 0.0325(8) Uani 1 1 d . . . . .
H22 H 0.188837 -0.125557 0.278606 0.039 Uiso 1 1 calc R U . . .
C23 C 0.14783(18) -0.1280(3) 0.18666(19) 0.0379(9) Uani 1 1 d . . . . .
H23 H 0.170016 -0.188136 0.179203 0.046 Uiso 1 1 calc R U . . .
C24 C 0.1033(2) -0.0746(3) 0.1383(2) 0.0435(10) Uani 1 1 d . . . . .
H24 H 0.094187 -0.099513 0.097897 0.052 Uiso 1 1 calc R U . . .
C25 C 0.07279(18) 0.0158(3) 0.15072(18) 0.0364(9) Uani 1 1 d . . . . .
H25 H 0.043075 0.051503 0.117866 0.044 Uiso 1 1 calc R U . . .
N1 N 0.13524(13) 0.2711(2) 0.25575(13) 0.0255(6) Uani 1 1 d . . . . .
N2 N 0.13014(14) 0.3167(3) 0.15232(15) 0.0319(7) Uani 1 1 d D . . . .
H2N H 0.1501(17) 0.350(3) 0.1322(17) 0.038 Uiso 1 1 d D U . . .
N3 N 0.02653(13) 0.2547(2) 0.13993(13) 0.0284(7) Uani 1 1 d . . . . .
N4 N -0.04643(13) 0.1679(2) 0.19477(14) 0.0274(6) Uani 1 1 d . . . . .
N5 N 0.03297(13) 0.1075(2) 0.29428(13) 0.0245(6) Uani 1 1 d . . . . .
N6 N 0.13135(13) 0.0271(3) 0.31718(14) 0.0287(7) Uani 1 1 d D . . . .
H6N H 0.1610(15) -0.009(3) 0.3422(16) 0.036(11) Uiso 1 1 d D . . . .
N7 N 0.08390(13) 0.0553(2) 0.20851(13) 0.0247(6) Uani 1 1 d . . . . .
P1 P 0.30973(14) -0.0852(3) 0.41330(15) 0.0314(6) Uani 0.709(7) 1 d D U P A 1
F1 F 0.2974(6) 0.0521(6) 0.4026(6) 0.049(2) Uani 0.709(7) 1 d D U P A 1
F2 F 0.30903(18) -0.0732(4) 0.48863(16) 0.0497(13) Uani 0.709(7) 1 d D U P A 1
F3 F 0.31989(17) -0.2185(3) 0.4242(2) 0.0496(12) Uani 0.709(7) 1 d D U P A 1
F4 F 0.3087(3) -0.0963(5) 0.3403(2) 0.0445(12) Uani 0.709(7) 1 d D U P A 1
F5 F 0.2299(3) -0.1017(9) 0.3905(5) 0.0345(18) Uani 0.709(7) 1 d D U P A 1
F6 F 0.3871(2) -0.0608(5) 0.4394(3) 0.0487(14) Uani 0.709(7) 1 d D U P A 1
P1' P 0.3041(4) -0.0638(7) 0.4253(4) 0.0314(6) Uani 0.291(7) 1 d D U P A 2
F1' F 0.2913(13) 0.0632(12) 0.3961(11) 0.034(4) Uani 0.291(7) 1 d D U P A 2
F2' F 0.2880(4) -0.0053(9) 0.4924(4) 0.045(3) Uani 0.291(7) 1 d D U P A 2
F3' F 0.3113(4) -0.1817(7) 0.4603(5) 0.047(3) Uani 0.291(7) 1 d D U P A 2
F4' F 0.3163(7) -0.1165(12) 0.3641(6) 0.051(3) Uani 0.291(7) 1 d D U P A 2
F5' F 0.2257(6) -0.084(2) 0.3958(12) 0.035(4) Uani 0.291(7) 1 d D U P A 2
F6' F 0.3797(5) -0.0340(12) 0.4587(6) 0.044(3) Uani 0.291(7) 1 d D U P A 2
P2 P 0.1336(6) 0.0848(10) -0.0157(6) 0.099(3) Uani 0.321(8) 1 d D U P B 1
F7 F 0.1376(9) 0.1253(15) 0.0519(6) 0.064(4) Uani 0.321(8) 1 d D U P B 1
F8 F 0.1846(8) -0.0194(10) 0.0189(7) 0.112(5) Uani 0.321(8) 1 d D U P B 1
F9 F 0.1274(10) 0.0474(13) -0.0843(6) 0.132(5) Uani 0.321(8) 1 d D U P B 1
F10 F 0.0994(10) 0.1975(13) -0.0498(10) 0.118(5) Uani 0.321(8) 1 d D U P B 1
F11 F 0.0657(7) 0.0267(13) -0.0258(8) 0.119(4) Uani 0.321(8) 1 d D U P B 1
F12 F 0.2013(7) 0.1464(14) -0.0072(8) 0.143(5) Uani 0.321(8) 1 d D U P B 1
P2' P 0.1122(5) 0.0865(7) -0.0279(4) 0.083(2) Uani 0.351(8) 1 d D U P C 2
F7' F 0.1482(7) 0.1438(13) 0.0387(6) 0.068(4) Uani 0.351(8) 1 d D U P C 2
F8' F 0.1484(7) -0.0328(8) 0.0032(6) 0.094(4) Uani 0.351(8) 1 d D U P C 2
F9' F 0.0793(8) 0.0261(11) -0.0911(5) 0.124(4) Uani 0.351(8) 1 d D U P C 2
F10' F 0.0786(9) 0.1975(12) -0.0614(9) 0.124(5) Uani 0.351(8) 1 d D U P C 2
F11' F 0.0495(6) 0.0616(11) -0.0086(7) 0.107(4) Uani 0.351(8) 1 d D U P C 2
F12' F 0.1751(7) 0.1125(13) -0.0456(8) 0.134(4) Uani 0.351(8) 1 d D U P C 2
 
loop_
 _atom_site_aniso_label
 _atom_site_aniso_U_11
 _atom_site_aniso_U_22
 _atom_site_aniso_U_33
 _atom_site_aniso_U_23
 _atom_site_aniso_U_13
 _atom_site_aniso_U_12
Ru1 0.01745(16) 0.02041(16) 0.03041(17) 0.00046(11) 0.00757(12) -0.00020(10)
Cl1 0.0348(5) 0.0236(4) 0.0576(6) -0.0025(4) 0.0216(5) 0.0022(4)
C1 0.031(2) 0.038(2) 0.036(2) -0.0008(17) 0.0129(17) -0.0101(16)
C2 0.033(2) 0.040(2) 0.038(2) -0.0038(18) 0.0069(18) -0.0083(17)
C3 0.0258(19) 0.034(2) 0.052(3) 0.0010(18) 0.0086(18) -0.0079(16)
C4 0.0297(19) 0.033(2) 0.046(2) 0.0062(18) 0.0142(18) -0.0028(16)
C5 0.0209(17) 0.0256(18) 0.036(2) 0.0044(15) 0.0106(16) 0.0054(14)
C6 0.029(2) 0.0237(18) 0.036(2) 0.0020(15) 0.0104(17) 0.0067(14)
C7 0.045(2) 0.037(2) 0.037(2) 0.0058(17) 0.017(2) 0.0068(18)
C8 0.049(3) 0.040(2) 0.032(2) 0.0029(17) 0.006(2) 0.0056(19)
C9 0.036(2) 0.037(2) 0.036(2) -0.0016(18) -0.0015(18) 0.0065(18)
C10 0.0275(19) 0.0264(18) 0.038(2) 0.0017(16) 0.0055(17) 0.0070(15)
C11 0.0261(19) 0.0269(19) 0.042(2) -0.0050(16) 0.0058(17) 0.0021(15)
C12 0.022(2) 0.046(2) 0.052(3) -0.009(2) 0.0007(19) 0.0045(17)
C13 0.0163(18) 0.045(2) 0.066(3) -0.012(2) 0.006(2) 0.0003(17)
C14 0.0237(19) 0.030(2) 0.067(3) -0.0065(19) 0.020(2) -0.0038(15)
C15 0.0248(18) 0.0196(17) 0.050(2) -0.0071(16) 0.0145(17) -0.0034(14)
C16 0.0238(17) 0.0163(16) 0.047(2) -0.0003(15) 0.0154(16) -0.0017(13)
C17 0.032(2) 0.0253(19) 0.055(3) -0.0046(17) 0.0260(19) -0.0031(15)
C18 0.047(2) 0.028(2) 0.047(2) -0.0039(17) 0.028(2) -0.0064(17)
C19 0.036(2) 0.0290(19) 0.036(2) 0.0014(16) 0.0120(17) 0.0009(16)
C20 0.0260(18) 0.0206(17) 0.035(2) -0.0015(15) 0.0080(16) -0.0032(14)
C21 0.0162(16) 0.0248(17) 0.0338(19) 0.0012(15) 0.0084(15) -0.0030(13)
C22 0.0224(18) 0.0288(19) 0.046(2) 0.0038(17) 0.0107(17) 0.0020(15)
C23 0.036(2) 0.027(2) 0.055(3) -0.0021(18) 0.021(2) 0.0011(16)
C24 0.046(2) 0.039(2) 0.045(2) -0.0129(19) 0.013(2) 0.0008(19)
C25 0.035(2) 0.032(2) 0.036(2) -0.0061(17) 0.0030(17) 0.0034(16)
N1 0.0223(15) 0.0251(15) 0.0293(16) -0.0004(12) 0.0090(13) -0.0024(12)
N2 0.0249(16) 0.0395(19) 0.0329(17) 0.0080(14) 0.0118(14) -0.0010(13)
N3 0.0238(15) 0.0259(15) 0.0333(16) 0.0015(13) 0.0066(13) 0.0029(12)
N4 0.0193(14) 0.0227(15) 0.0404(18) -0.0013(13) 0.0100(13) 0.0008(12)
N5 0.0214(14) 0.0186(14) 0.0352(16) -0.0006(12) 0.0118(13) -0.0010(11)
N6 0.0197(15) 0.0373(18) 0.0286(16) 0.0043(14) 0.0072(13) 0.0044(13)
N7 0.0211(14) 0.0236(14) 0.0278(15) -0.0007(12) 0.0061(12) -0.0004(11)
P1 0.0243(8) 0.0369(13) 0.0352(13) 0.0010(9) 0.0126(7) 0.0034(8)
F1 0.053(4) 0.032(3) 0.070(4) 0.011(3) 0.031(3) 0.006(3)
F2 0.043(2) 0.065(3) 0.0385(19) 0.0083(19) 0.0086(16) -0.008(2)
F3 0.044(2) 0.033(2) 0.061(3) 0.0085(18) 0.0023(19) 0.0085(15)
F4 0.044(2) 0.063(3) 0.032(3) 0.003(2) 0.020(2) 0.0137(19)
F5 0.024(3) 0.041(4) 0.037(3) 0.002(2) 0.008(2) 0.002(2)
F6 0.0228(19) 0.065(3) 0.060(3) 0.001(2) 0.0157(19) 0.0001(19)
P1' 0.0243(8) 0.0369(13) 0.0352(13) 0.0010(9) 0.0126(7) 0.0034(8)
F1' 0.038(7) 0.024(6) 0.051(7) 0.008(5) 0.028(6) 0.003(5)
F2' 0.041(5) 0.049(6) 0.046(5) -0.002(4) 0.017(4) -0.006(4)
F3' 0.036(4) 0.037(5) 0.060(6) 0.016(4) 0.007(4) 0.007(3)
F4' 0.052(6) 0.069(7) 0.041(6) -0.015(6) 0.027(6) 0.001(5)
F5' 0.016(5) 0.045(8) 0.038(7) 0.001(6) 0.003(5) 0.007(5)
F6' 0.017(4) 0.060(6) 0.055(6) -0.008(5) 0.012(4) -0.002(4)
P2 0.117(5) 0.080(4) 0.116(5) -0.025(4) 0.060(4) -0.015(4)
F7 0.069(7) 0.076(7) 0.053(6) -0.008(5) 0.028(5) 0.003(5)
F8 0.132(11) 0.088(8) 0.115(9) -0.030(7) 0.038(9) -0.045(8)
F9 0.156(10) 0.121(8) 0.120(8) -0.026(7) 0.045(8) -0.012(8)
F10 0.155(10) 0.100(8) 0.096(8) 0.024(7) 0.038(8) 0.030(7)
F11 0.122(8) 0.101(8) 0.124(8) -0.041(7) 0.026(7) -0.012(7)
F12 0.148(9) 0.152(10) 0.126(10) -0.026(8) 0.041(8) -0.036(8)
P2' 0.112(5) 0.066(3) 0.088(4) -0.007(3) 0.056(4) 0.013(3)
F7' 0.058(6) 0.092(7) 0.050(6) -0.022(6) 0.014(5) 0.012(5)
F8' 0.122(8) 0.065(6) 0.102(7) -0.003(5) 0.045(7) 0.012(6)
F9' 0.132(9) 0.117(7) 0.123(8) -0.018(6) 0.040(7) -0.001(7)
F10' 0.155(11) 0.113(8) 0.102(9) 0.002(7) 0.040(8) 0.024(7)
F11' 0.108(8) 0.088(8) 0.126(8) -0.031(6) 0.040(6) -0.004(6)
F12' 0.144(8) 0.151(8) 0.128(8) -0.001(7) 0.073(7) -0.018(7)
 
_geom_special_details
;
 All esds (except the esd in the dihedral angle between two l.s. planes)
 are estimated using the full covariance matrix.  The cell esds are taken
 into account individually in the estimation of esds in distances, angles
 and torsion angles; correlations between esds in cell parameters are only
 used when they are defined by crystal symmetry.  An approximate (isotropic)
 treatment of cell esds is used for estimating esds involving l.s. planes.
;
 
loop_
 _geom_bond_atom_site_label_1
 _geom_bond_atom_site_label_2
 _geom_bond_distance
 _geom_bond_site_symmetry_2
 _geom_bond_publ_flag
Ru1 N4 1.970(3) . ?
Ru1 N3 1.999(3) . ?
Ru1 N5 2.019(3) . ?
Ru1 N1 2.067(3) . ?
Ru1 N7 2.103(3) . ?
Ru1 Cl1 2.3158(9) . ?
C1 N1 1.357(5) . ?
C1 C2 1.360(5) . ?
C1 H1 0.9300 . ?
C2 C3 1.379(6) . ?
C2 H2 0.9300 . ?
C3 C4 1.364(5) . ?
C3 H3 0.9300 . ?
C4 C5 1.400(5) . ?
C4 H4 0.9300 . ?
C5 N1 1.346(4) . ?
C5 N2 1.391(5) . ?
C6 N3 1.341(5) . ?
C6 N2 1.373(5) . ?
C6 C7 1.400(5) . ?
C7 C8 1.354(6) . ?
C7 H7 0.9300 . ?
C8 C9 1.400(6) . ?
C8 H8 0.9300 . ?
C9 C10 1.364(5) . ?
C9 H9 0.9300 . ?
C10 N3 1.393(5) . ?
C10 C11 1.468(5) . ?
C11 N4 1.345(5) . ?
C11 C12 1.386(5) . ?
C12 C13 1.377(6) . ?
C12 H12 0.9300 . ?
C13 C14 1.390(6) . ?
C13 H13 0.9300 . ?
C14 C15 1.386(5) . ?
C14 H14 0.9300 . ?
C15 N4 1.351(5) . ?
C15 C16 1.476(5) . ?
C16 C17 1.365(5) . ?
C16 N5 1.371(4) . ?
C17 C18 1.401(6) . ?
C17 H17 0.9300 . ?
C18 C19 1.368(5) . ?
C18 H18 0.9300 . ?
C19 C20 1.400(5) . ?
C19 H19 0.9300 . ?
C20 N5 1.340(4) . ?
C20 N6 1.376(4) . ?
C21 N7 1.351(4) . ?
C21 C22 1.396(5) . ?
C21 N6 1.404(4) . ?
C22 C23 1.364(5) . ?
C22 H22 0.9300 . ?
C23 C24 1.382(6) . ?
C23 H23 0.9300 . ?
C24 C25 1.372(5) . ?
C24 H24 0.9300 . ?
C25 N7 1.352(5) . ?
C25 H25 0.9300 . ?
N2 H2N 0.84(3) . ?
N6 H6N 0.84(2) . ?
P1 F3 1.649(4) . ?
P1 F6 1.651(5) . ?
P1 F4 1.669(5) . ?
P1 F5 1.689(6) . ?
P1 F1 1.701(7) . ?
P1 F2 1.735(4) . ?
P1' F3' 1.627(10) . ?
P1' F6' 1.642(10) . ?
P1' F4' 1.643(10) . ?
P1' F5' 1.668(12) . ?
P1' F1' 1.674(12) . ?
P1' F2' 1.830(9) . ?
P2 F9 1.597(12) . ?
P2 F7 1.599(11) . ?
P2 F11 1.615(12) . ?
P2 F12 1.636(12) . ?
P2 F10 1.639(11) . ?
P2 F8 1.714(12) . ?
P2' F9' 1.573(11) . ?
P2' F12' 1.611(11) . ?
P2' F10' 1.613(11) . ?
P2' F11' 1.621(11) . ?
P2' F7' 1.628(10) . ?
P2' F8' 1.701(10) . ?
 
loop_
 _geom_angle_atom_site_label_1
 _geom_angle_atom_site_label_2
 _geom_angle_atom_site_label_3
 _geom_angle
 _geom_angle_site_symmetry_1
 _geom_angle_site_symmetry_3
 _geom_angle_publ_flag
N4 Ru1 N3 81.13(12) . . ?
N4 Ru1 N5 77.29(12) . . ?
N3 Ru1 N5 154.98(11) . . ?
N4 Ru1 N1 168.86(11) . . ?
N3 Ru1 N1 92.98(11) . . ?
N5 Ru1 N1 110.31(11) . . ?
N4 Ru1 N7 100.28(11) . . ?
N3 Ru1 N7 91.83(11) . . ?
N5 Ru1 N7 79.83(11) . . ?
N1 Ru1 N7 89.29(11) . . ?
N4 Ru1 Cl1 84.81(9) . . ?
N3 Ru1 Cl1 96.17(9) . . ?
N5 Ru1 Cl1 94.34(8) . . ?
N1 Ru1 Cl1 86.44(8) . . ?
N7 Ru1 Cl1 171.11(8) . . ?
N1 C1 C2 123.3(4) . . ?
N1 C1 H1 118.3 . . ?
C2 C1 H1 118.3 . . ?
C1 C2 C3 118.0(4) . . ?
C1 C2 H2 121.0 . . ?
C3 C2 H2 121.0 . . ?
C4 C3 C2 120.2(3) . . ?
C4 C3 H3 119.9 . . ?
C2 C3 H3 119.9 . . ?
C3 C4 C5 119.4(4) . . ?
C3 C4 H4 120.3 . . ?
C5 C4 H4 120.3 . . ?
N1 C5 N2 122.3(3) . . ?
N1 C5 C4 120.7(3) . . ?
N2 C5 C4 117.0(3) . . ?
N3 C6 N2 120.0(3) . . ?
N3 C6 C7 120.6(3) . . ?
N2 C6 C7 119.4(4) . . ?
C8 C7 C6 119.3(4) . . ?
C8 C7 H7 120.4 . . ?
C6 C7 H7 120.4 . . ?
C7 C8 C9 120.7(4) . . ?
C7 C8 H8 119.7 . . ?
C9 C8 H8 119.7 . . ?
C10 C9 C8 119.0(4) . . ?
C10 C9 H9 120.5 . . ?
C8 C9 H9 120.5 . . ?
C9 C10 N3 120.3(4) . . ?
C9 C10 C11 125.6(3) . . ?
N3 C10 C11 114.1(3) . . ?
N4 C11 C12 118.7(4) . . ?
N4 C11 C10 113.3(3) . . ?
C12 C11 C10 127.9(4) . . ?
C13 C12 C11 118.6(4) . . ?
C13 C12 H12 120.7 . . ?
C11 C12 H12 120.7 . . ?
C12 C13 C14 121.9(3) . . ?
C12 C13 H13 119.1 . . ?
C14 C13 H13 119.1 . . ?
C15 C14 C13 117.9(4) . . ?
C15 C14 H14 121.0 . . ?
C13 C14 H14 121.0 . . ?
N4 C15 C14 118.9(4) . . ?
N4 C15 C16 112.1(3) . . ?
C14 C15 C16 128.9(4) . . ?
C17 C16 N5 119.7(3) . . ?
C17 C16 C15 128.5(3) . . ?
N5 C16 C15 111.7(3) . . ?
C16 C17 C18 118.0(3) . . ?
C16 C17 H17 121.0 . . ?
C18 C17 H17 121.0 . . ?
C19 C18 C17 121.4(4) . . ?
C19 C18 H18 119.3 . . ?
C17 C18 H18 119.3 . . ?
C18 C19 C20 117.8(3) . . ?
C18 C19 H19 121.1 . . ?
C20 C19 H19 121.1 . . ?
N5 C20 N6 115.3(3) . . ?
N5 C20 C19 119.5(3) . . ?
N6 C20 C19 125.2(3) . . ?
N7 C21 C22 121.5(3) . . ?
N7 C21 N6 119.9(3) . . ?
C22 C21 N6 118.5(3) . . ?
C23 C22 C21 119.7(3) . . ?
C23 C22 H22 120.1 . . ?
C21 C22 H22 120.1 . . ?
C22 C23 C24 118.9(4) . . ?
C22 C23 H23 120.5 . . ?
C24 C23 H23 120.5 . . ?
C25 C24 C23 119.1(4) . . ?
C25 C24 H24 120.5 . . ?
C23 C24 H24 120.5 . . ?
N7 C25 C24 123.0(4) . . ?
N7 C25 H25 118.5 . . ?
C24 C25 H25 118.5 . . ?
C5 N1 C1 118.3(3) . . ?
C5 N1 Ru1 122.1(2) . . ?
C1 N1 Ru1 118.7(2) . . ?
C6 N2 C5 133.6(3) . . ?
C6 N2 H2N 111(3) . . ?
C5 N2 H2N 114(3) . . ?
C6 N3 C10 120.0(3) . . ?
C6 N3 Ru1 126.3(2) . . ?
C10 N3 Ru1 113.6(2) . . ?
C11 N4 C15 123.9(3) . . ?
C11 N4 Ru1 116.8(2) . . ?
C15 N4 Ru1 117.5(2) . . ?
C20 N5 C16 120.6(3) . . ?
C20 N5 Ru1 124.9(2) . . ?
C16 N5 Ru1 114.5(2) . . ?
C20 N6 C21 121.2(3) . . ?
C20 N6 H6N 117(3) . . ?
C21 N6 H6N 111(3) . . ?
C21 N7 C25 117.5(3) . . ?
C21 N7 Ru1 119.2(2) . . ?
C25 N7 Ru1 123.2(2) . . ?
F3 P1 F6 92.7(3) . . ?
F3 P1 F4 91.5(3) . . ?
F6 P1 F4 92.7(3) . . ?
F3 P1 F5 90.4(4) . . ?
F6 P1 F5 175.3(4) . . ?
F4 P1 F5 90.7(4) . . ?
F3 P1 F1 178.4(5) . . ?
F6 P1 F1 88.6(5) . . ?
F4 P1 F1 89.3(4) . . ?
F5 P1 F1 88.2(5) . . ?
F3 P1 F2 88.7(3) . . ?
F6 P1 F2 88.5(2) . . ?
F4 P1 F2 178.8(3) . . ?
F5 P1 F2 88.1(4) . . ?
F1 P1 F2 90.4(4) . . ?
F3' P1' F6' 92.7(7) . . ?
F3' P1' F4' 93.3(7) . . ?
F6' P1' F4' 93.1(7) . . ?
F3' P1' F5' 89.3(10) . . ?
F6' P1' F5' 174.2(10) . . ?
F4' P1' F5' 92.2(10) . . ?
F3' P1' F1' 171.9(10) . . ?
F6' P1' F1' 89.7(10) . . ?
F4' P1' F1' 94.3(10) . . ?
F5' P1' F1' 87.6(11) . . ?
F3' P1' F2' 86.9(6) . . ?
F6' P1' F2' 88.6(6) . . ?
F4' P1' F2' 178.3(8) . . ?
F5' P1' F2' 86.1(10) . . ?
F1' P1' F2' 85.4(9) . . ?
F9 P2 F7 177.8(11) . . ?
F9 P2 F11 87.7(9) . . ?
F7 P2 F11 91.5(10) . . ?
F9 P2 F12 91.6(9) . . ?
F7 P2 F12 89.2(9) . . ?
F11 P2 F12 178.2(11) . . ?
F9 P2 F10 84.0(9) . . ?
F7 P2 F10 94.1(10) . . ?
F11 P2 F10 91.9(9) . . ?
F12 P2 F10 86.4(9) . . ?
F9 P2 F8 94.2(9) . . ?
F7 P2 F8 87.9(9) . . ?
F11 P2 F8 100.7(9) . . ?
F12 P2 F8 80.9(8) . . ?
F10 P2 F8 167.2(10) . . ?
F9' P2' F12' 92.3(8) . . ?
F9' P2' F10' 87.3(8) . . ?
F12' P2' F10' 91.1(9) . . ?
F9' P2' F11' 89.0(8) . . ?
F12' P2' F11' 178.7(10) . . ?
F10' P2' F11' 89.0(9) . . ?
F9' P2' F7' 177.3(9) . . ?
F12' P2' F7' 87.1(8) . . ?
F10' P2' F7' 95.3(8) . . ?
F11' P2' F7' 91.6(8) . . ?
F9' P2' F8' 89.9(7) . . ?
F12' P2' F8' 86.7(7) . . ?
F10' P2' F8' 176.4(9) . . ?
F11' P2' F8' 93.3(7) . . ?
F7' P2' F8' 87.4(7) . . ?
 
loop_
 _geom_torsion_atom_site_label_1
 _geom_torsion_atom_site_label_2
 _geom_torsion_atom_site_label_3
 _geom_torsion_atom_site_label_4
 _geom_torsion
 _geom_torsion_site_symmetry_1
 _geom_torsion_site_symmetry_2
 _geom_torsion_site_symmetry_3
 _geom_torsion_site_symmetry_4
 _geom_torsion_publ_flag
N1 C1 C2 C3 2.5(6) . . . . ?
C1 C2 C3 C4 -0.1(6) . . . . ?
C2 C3 C4 C5 -0.8(6) . . . . ?
C3 C4 C5 N1 -0.5(5) . . . . ?
C3 C4 C5 N2 -179.8(3) . . . . ?
N3 C6 C7 C8 2.4(5) . . . . ?
N2 C6 C7 C8 -178.7(3) . . . . ?
C6 C7 C8 C9 1.7(6) . . . . ?
C7 C8 C9 C10 -2.5(6) . . . . ?
C8 C9 C10 N3 -0.7(6) . . . . ?
C8 C9 C10 C11 -178.1(4) . . . . ?
C9 C10 C11 N4 165.9(3) . . . . ?
N3 C10 C11 N4 -11.5(4) . . . . ?
C9 C10 C11 C12 -17.1(6) . . . . ?
N3 C10 C11 C12 165.4(4) . . . . ?
N4 C11 C12 C13 0.4(5) . . . . ?
C10 C11 C12 C13 -176.5(4) . . . . ?
C11 C12 C13 C14 0.4(6) . . . . ?
C12 C13 C14 C15 0.3(6) . . . . ?
C13 C14 C15 N4 -1.7(5) . . . . ?
C13 C14 C15 C16 -178.4(4) . . . . ?
N4 C15 C16 C17 -179.8(3) . . . . ?
C14 C15 C16 C17 -3.0(6) . . . . ?
N4 C15 C16 N5 -4.6(4) . . . . ?
C14 C15 C16 N5 172.2(3) . . . . ?
N5 C16 C17 C18 -3.5(5) . . . . ?
C15 C16 C17 C18 171.3(3) . . . . ?
C16 C17 C18 C19 -8.0(5) . . . . ?
C17 C18 C19 C20 5.7(5) . . . . ?
C18 C19 C20 N5 8.3(5) . . . . ?
C18 C19 C20 N6 -170.4(3) . . . . ?
N7 C21 C22 C23 -5.2(5) . . . . ?
N6 C21 C22 C23 173.1(3) . . . . ?
C21 C22 C23 C24 0.8(6) . . . . ?
C22 C23 C24 C25 1.9(6) . . . . ?
C23 C24 C25 N7 -0.4(6) . . . . ?
N2 C5 N1 C1 -178.1(3) . . . . ?
C4 C5 N1 C1 2.7(5) . . . . ?
N2 C5 N1 Ru1 -9.0(4) . . . . ?
C4 C5 N1 Ru1 171.8(3) . . . . ?
C2 C1 N1 C5 -3.8(5) . . . . ?
C2 C1 N1 Ru1 -173.2(3) . . . . ?
N3 C6 N2 C5 -8.9(6) . . . . ?
C7 C6 N2 C5 172.3(4) . . . . ?
N1 C5 N2 C6 19.3(6) . . . . ?
C4 C5 N2 C6 -161.4(4) . . . . ?
N2 C6 N3 C10 175.5(3) . . . . ?
C7 C6 N3 C10 -5.7(5) . . . . ?
N2 C6 N3 Ru1 -9.8(5) . . . . ?
C7 C6 N3 Ru1 169.1(3) . . . . ?
C9 C10 N3 C6 4.8(5) . . . . ?
C11 C10 N3 C6 -177.6(3) . . . . ?
C9 C10 N3 Ru1 -170.6(3) . . . . ?
C11 C10 N3 Ru1 7.1(4) . . . . ?
C12 C11 N4 C15 -1.9(5) . . . . ?
C10 C11 N4 C15 175.4(3) . . . . ?
C12 C11 N4 Ru1 -166.5(3) . . . . ?
C10 C11 N4 Ru1 10.7(4) . . . . ?
C14 C15 N4 C11 2.6(5) . . . . ?
C16 C15 N4 C11 179.8(3) . . . . ?
C14 C15 N4 Ru1 167.1(3) . . . . ?
C16 C15 N4 Ru1 -15.7(4) . . . . ?
N6 C20 N5 C16 158.6(3) . . . . ?
C19 C20 N5 C16 -20.2(5) . . . . ?
N6 C20 N5 Ru1 -21.3(4) . . . . ?
C19 C20 N5 Ru1 159.8(3) . . . . ?
C17 C16 N5 C20 17.8(5) . . . . ?
C15 C16 N5 C20 -157.9(3) . . . . ?
C17 C16 N5 Ru1 -162.2(3) . . . . ?
C15 C16 N5 Ru1 22.1(3) . . . . ?
N5 C20 N6 C21 -40.1(5) . . . . ?
C19 C20 N6 C21 138.7(4) . . . . ?
N7 C21 N6 C20 44.7(5) . . . . ?
C22 C21 N6 C20 -133.6(3) . . . . ?
C22 C21 N7 C25 6.6(5) . . . . ?
N6 C21 N7 C25 -171.6(3) . . . . ?
C22 C21 N7 Ru1 -170.4(2) . . . . ?
N6 C21 N7 Ru1 11.3(4) . . . . ?
C24 C25 N7 C21 -3.9(5) . . . . ?
C24 C25 N7 Ru1 173.0(3) . . . . ?
 
loop_
 _geom_hbond_atom_site_label_D 
 _geom_hbond_atom_site_label_H 
 _geom_hbond_atom_site_label_A 
 _geom_hbond_distance_DH 
 _geom_hbond_distance_HA 
 _geom_hbond_distance_DA 
 _geom_hbond_angle_DHA 
 _geom_hbond_site_symmetry_A 
 _geom_hbond_publ_flag
N2 H2N F1  0.84(3) 2.01(3) 2.841(12) 170(4) 7 yes
N2 H2N F1'  0.84(3) 1.95(4) 2.78(2) 167(4) 7 yes
N6 H6N F5  0.84(2) 1.94(3) 2.769(10) 172(4) . yes
N6 H6N F5'  0.84(2) 1.81(3) 2.65(2) 179(4) . yes
 
_refine_diff_density_max    0.784
_refine_diff_density_min   -0.727
_refine_diff_density_rms    0.089

_shelx_res_file
;
TITL xs2929a_a.res in I2/a
    xs2929a.res
    created by SHELXL-2018/3 at 16:39:53 on 04-Jun-2022
CELL  0.71073  22.2300  12.1936  22.8833   90.000  109.167   90.000
ZERR    8.000   0.0010   0.0004   0.0012    0.000    0.005    0.000
LATT  2
SYMM 1/2-X, Y, -Z
SFAC C H N F P CL RU
UNIT 200 152 56 80.27 13.38 8 8

TEMP -20

ACTA
HTAB
BOND
BOND $H
CONF
WPDB

L.S. 6
FMAP 2
PLAN 10
OMIT -2 52

EQIV $1 -x+1/2, -y+1/2, -z+1/2

HTAB N2 F1_$1
HTAB N2 F1'_$1
HTAB N6 F5
HTAB N6 F5'

ABIN

WGHT    0.044600   12.026700
FVAR       0.72356   0.70879   0.32089   0.35137
PART 0
rem Ru complex
RU1   7    0.045041    0.203286    0.227035    11.00000    0.01745    0.02041 =
         0.03041    0.00046    0.00757   -0.00020
CL1   6    0.012244    0.362148    0.263158    11.00000    0.03481    0.02359 =
         0.05756   -0.00249    0.02164    0.00222
C1    1    0.166412    0.282116    0.317323    11.00000    0.03114    0.03786 =
         0.03607   -0.00076    0.01291   -0.01015
AFIX  43
H1    2    0.148163    0.251620    0.344778    11.00000   -1.20000
AFIX   0
C2    1    0.222959    0.335427    0.340910    11.00000    0.03321    0.03955 =
         0.03779   -0.00377    0.00694   -0.00826
AFIX  43
H2    2    0.243769    0.338945    0.383374    11.00000   -1.20000
AFIX   0
C3    1    0.248544    0.384128    0.300012    11.00000    0.02583    0.03365 =
         0.05238    0.00102    0.00857   -0.00790
AFIX  43
H3    2    0.287140    0.421242    0.314835    11.00000   -1.20000
AFIX   0
C4    1    0.217399    0.378007    0.237888    11.00000    0.02972    0.03298 =
         0.04594    0.00616    0.01416   -0.00282
AFIX  43
H4    2    0.234294    0.411611    0.210251    11.00000   -1.20000
AFIX   0
C5    1    0.159768    0.320681    0.216103    11.00000    0.02089    0.02565 =
         0.03592    0.00439    0.01059    0.00543
C6    1    0.069095    0.293783    0.115062    11.00000    0.02944    0.02373 =
         0.03552    0.00205    0.01043    0.00667
C7    1    0.052251    0.309681    0.051111    11.00000    0.04467    0.03737 =
         0.03693    0.00575    0.01684    0.00678
AFIX  43
H7    2    0.082314    0.334148    0.033853    11.00000   -1.20000
AFIX   0
C8    1   -0.008289    0.289045    0.014660    11.00000    0.04919    0.04016 =
         0.03196    0.00293    0.00600    0.00558
AFIX  43
H8    2   -0.019485    0.297555   -0.027970    11.00000   -1.20000
AFIX   0
C9    1   -0.054193    0.255033    0.040498    11.00000    0.03597    0.03749 =
         0.03576   -0.00163   -0.00153    0.00652
AFIX  43
H9    2   -0.096129    0.243677    0.015534    11.00000   -1.20000
AFIX   0
C10   1   -0.036507    0.238795    0.102820    11.00000    0.02748    0.02643 =
         0.03828    0.00174    0.00550    0.00696
C11   1   -0.078309    0.200172    0.136619    11.00000    0.02611    0.02686 =
         0.04169   -0.00504    0.00577    0.00207
C12   1   -0.144285    0.198282    0.116502    11.00000    0.02183    0.04585 =
         0.05232   -0.00871    0.00067    0.00447
AFIX  43
H12   2   -0.167656    0.219670    0.076461    11.00000   -1.20000
AFIX   0
C13   1   -0.174511    0.164062    0.157058    11.00000    0.01634    0.04538 =
         0.06627   -0.01196    0.00648    0.00029
AFIX  43
H13   2   -0.218778    0.162174    0.143803    11.00000   -1.20000
AFIX   0
C14   1   -0.140739    0.132270    0.217230    11.00000    0.02371    0.03017 =
         0.06667   -0.00649    0.01954   -0.00383
AFIX  43
H14   2   -0.161712    0.108994    0.244118    11.00000   -1.20000
AFIX   0
C15   1   -0.074843    0.136331    0.235917    11.00000    0.02482    0.01964 =
         0.05036   -0.00706    0.01448   -0.00340
C16   1   -0.028064    0.105029    0.296001    11.00000    0.02381    0.01627 =
         0.04716   -0.00033    0.01538   -0.00167
C17   1   -0.039083    0.068971    0.348062    11.00000    0.03208    0.02531 =
         0.05504   -0.00459    0.02602   -0.00308
AFIX  43
H17   2   -0.079812    0.070411    0.351019    11.00000   -1.20000
AFIX   0
C18   1    0.012826    0.029746    0.396879    11.00000    0.04736    0.02798 =
         0.04665   -0.00391    0.02760   -0.00641
AFIX  43
H18   2    0.007450    0.013491    0.434564    11.00000   -1.20000
AFIX   0
C19   1    0.071278    0.014831    0.390311    11.00000    0.03646    0.02897 =
         0.03588    0.00140    0.01200    0.00093
AFIX  43
H19   2    0.104603   -0.017206    0.421560    11.00000   -1.20000
AFIX   0
C20   1    0.079223    0.049416    0.334977    11.00000    0.02604    0.02058 =
         0.03496   -0.00148    0.00797   -0.00318
C21   1    0.124383   -0.001598    0.255868    11.00000    0.01620    0.02477 =
         0.03383    0.00117    0.00837   -0.00295
C22   1    0.158700   -0.091171    0.245515    11.00000    0.02238    0.02881 =
         0.04594    0.00381    0.01075    0.00199
AFIX  43
H22   2    0.188837   -0.125557    0.278606    11.00000   -1.20000
AFIX   0
C23   1    0.147831   -0.128022    0.186660    11.00000    0.03596    0.02737 =
         0.05492   -0.00212    0.02092    0.00109
AFIX  43
H23   2    0.170016   -0.188136    0.179203    11.00000   -1.20000
AFIX   0
C24   1    0.103318   -0.074579    0.138292    11.00000    0.04592    0.03858 =
         0.04466   -0.01293    0.01304    0.00075
AFIX  43
H24   2    0.094187   -0.099513    0.097897    11.00000   -1.20000
AFIX   0
C25   1    0.072786    0.015794    0.150717    11.00000    0.03531    0.03195 =
         0.03560   -0.00612    0.00305    0.00342
AFIX  43
H25   2    0.043075    0.051503    0.117866    11.00000   -1.20000
AFIX   0
N1    3    0.135236    0.271132    0.255749    11.00000    0.02230    0.02513 =
         0.02932   -0.00039    0.00899   -0.00238

DFIX 0.88 0.03 N2 H2N

N2    3    0.130135    0.316673    0.152324    11.00000    0.02493    0.03951 =
         0.03289    0.00805    0.01180   -0.00095
H2N   2    0.150130    0.350211    0.132228    11.00000   -1.20000
N3    3    0.026531    0.254748    0.139930    11.00000    0.02384    0.02593 =
         0.03330    0.00150    0.00660    0.00291
N4    3   -0.046435    0.167937    0.194767    11.00000    0.01927    0.02267 =
         0.04035   -0.00134    0.00999    0.00084
N5    3    0.032973    0.107483    0.294282    11.00000    0.02145    0.01855 =
         0.03524   -0.00060    0.01175   -0.00097
rem restraints
DFIX 0.88 0.03 N6 H6N

N6    3    0.131350    0.027107    0.317182    11.00000    0.01968    0.03725 =
         0.02859    0.00427    0.00724    0.00438
H6N   2    0.160953   -0.008638    0.342200    11.00000    0.03626
N7    3    0.083898    0.055330    0.208509    11.00000    0.02111    0.02362 =
         0.02782   -0.00072    0.00606   -0.00038
rem constraints
EADP P1 P1'

rem restraints
SIMU 0.01 P1 > F6'

PART 1
P1    5    0.309734   -0.085151    0.413297    21.00000    0.02430    0.03686 =
         0.03525    0.00104    0.01264    0.00336
F1    4    0.297374    0.052107    0.402636    21.00000    0.05309    0.03207 =
         0.06959    0.01135    0.03070    0.00576
F2    4    0.309027   -0.073226    0.488625    21.00000    0.04260    0.06458 =
         0.03852    0.00831    0.00858   -0.00770
F3    4    0.319887   -0.218491    0.424170    21.00000    0.04356    0.03309 =
         0.06122    0.00846    0.00230    0.00851
F4    4    0.308716   -0.096314    0.340290    21.00000    0.04437    0.06265 =
         0.03178    0.00299    0.01963    0.01368
F5    4    0.229938   -0.101699    0.390458    21.00000    0.02380    0.04135 =
         0.03702    0.00211    0.00804    0.00165
F6    4    0.387084   -0.060831    0.439383    21.00000    0.02278    0.06453 =
         0.06030    0.00071    0.01571    0.00006

PART 2
SAME P1 > F6
P1'   5    0.304104   -0.063846    0.425330   -21.00000    0.02430    0.03686 =
         0.03525    0.00104    0.01264    0.00336
F1'   4    0.291255    0.063154    0.396118   -21.00000    0.03839    0.02405 =
         0.05065    0.00787    0.02820    0.00331
F2'   4    0.288046   -0.005294    0.492366   -21.00000    0.04089    0.04904 =
         0.04590   -0.00199    0.01737   -0.00629
F3'   4    0.311252   -0.181652    0.460320   -21.00000    0.03578    0.03683 =
         0.06045    0.01552    0.00653    0.00688
F4'   4    0.316299   -0.116465    0.364081   -21.00000    0.05203    0.06891 =
         0.04142   -0.01529    0.02668    0.00129
F5'   4    0.225725   -0.084337    0.395804   -21.00000    0.01576    0.04549 =
         0.03799    0.00096    0.00255    0.00657
F6'   4    0.379675   -0.033975    0.458708   -21.00000    0.01730    0.06019 =
         0.05522   -0.00827    0.01171   -0.00190

rem restraints
SIMU 0.01 P2 > F12'

PART 1
SAME P1 > F6
P2    5    0.133621    0.084801   -0.015697    31.00000    0.11743    0.08036 =
         0.11578   -0.02524    0.06006   -0.01477
F7    4    0.137631    0.125275    0.051936    31.00000    0.06892    0.07564 =
         0.05286   -0.00768    0.02792    0.00328
F8    4    0.184567   -0.019449    0.018886    31.00000    0.13225    0.08768 =
         0.11453   -0.03021    0.03799   -0.04453
F9    4    0.127381    0.047393   -0.084334    31.00000    0.15607    0.12121 =
         0.11992   -0.02594    0.04545   -0.01211
F10   4    0.099372    0.197533   -0.049768    31.00000    0.15496    0.10036 =
         0.09570    0.02354    0.03772    0.03020
F11   4    0.065682    0.026662   -0.025765    31.00000    0.12190    0.10133 =
         0.12413   -0.04061    0.02616   -0.01206
F12   4    0.201348    0.146353   -0.007214    31.00000    0.14802    0.15160 =
         0.12599   -0.02643    0.04116   -0.03630

PART 2
SAME P2 > F12
P2'   5    0.112152    0.086475   -0.027903    41.00000    0.11156    0.06611 =
         0.08783   -0.00720    0.05586    0.01263
F7'   4    0.148206    0.143755    0.038704    41.00000    0.05783    0.09193 =
         0.04993   -0.02204    0.01364    0.01216
F8'   4    0.148400   -0.032794    0.003183    41.00000    0.12164    0.06548 =
         0.10150   -0.00312    0.04479    0.01193
F9'   4    0.079283    0.026116   -0.091129    41.00000    0.13153    0.11729 =
         0.12271   -0.01762    0.03985   -0.00059
F10'  4    0.078624    0.197540   -0.061356    41.00000    0.15539    0.11334 =
         0.10238    0.00170    0.04025    0.02398
F11'  4    0.049549    0.061625   -0.008609    41.00000    0.10781    0.08809 =
         0.12637   -0.03134    0.04033   -0.00403
F12'  4    0.175075    0.112473   -0.045639    41.00000    0.14411    0.15061 =
         0.12810   -0.00108    0.07322   -0.01833

HKLF 4


REM  xs2929a_a.res in I2/a
REM wR2 = 0.1050, GooF = S = 1.071, Restrained GooF = 1.130 for all data
REM R1 = 0.0396 for 4650 Fo > 4sig(Fo) and 0.0527 for all 5746 data
REM 563 parameters refined using 524 restraints

END

WGHT      0.0445     12.0564

REM Instructions for potential hydrogen bonds
HTAB C2 F7_$1
HTAB C2 F7'_$1
EQIV $2 x, -y+1/2, z+1/2
HTAB C2 F12'_$2
HTAB C4 F1_$1
HTAB C4 F4_$1
HTAB C4 F1'_$1
HTAB C7 F6'_$1
EQIV $3 x-1/2, y+1/2, z-1/2
HTAB C9 F3_$3
HTAB C9 F3'_$3
EQIV $4 x-1/2, -y, z
HTAB C14 F4_$4
HTAB C17 F4_$4
HTAB C17 F6_$4
HTAB C17 F4'_$4
EQIV $5 -x+1/2, y, -z+1
HTAB C19 F2_$5
HTAB C19 F2'_$5
HTAB C22 F4
HTAB C22 F5
HTAB C22 F5'
HTAB C25 N3
HTAB N2 F1_$1
HTAB N2 F1'_$1
HTAB N6 F5
HTAB N6 F5'

REM Highest difference peak  0.784,  deepest hole -0.727,  1-sigma level  0.089
Q1    1   0.1505  0.0528  0.0238  11.00000  0.05    0.78
Q2    1   0.1369 -0.2965  0.1836  11.00000  0.05    0.71
Q3    1   0.0479  0.3895  0.2301  11.00000  0.05    0.65
Q4    1   0.0874  0.1039 -0.0726  11.00000  0.05    0.54
Q5    1   0.0602  0.2528  0.2614  11.00000  0.05    0.47
Q6    1   0.1515  0.1662  0.0111  11.00000  0.05    0.45
Q7    1   0.0090  0.0372  0.2601  11.00000  0.05    0.40
Q8    1   0.0182  0.3032  0.2399  11.00000  0.05    0.38
Q9    1   0.2409  0.0141  0.0369  11.00000  0.05    0.36
Q10   1  -0.0541  0.1215  0.2641  11.00000  0.05    0.36
;
_shelx_res_checksum   39126

_shelx_hkl_file
;
   0   0  -4 58723.6 1066.54   3
   0   0  -6 24180.9 850.764   3
   0   0  -8 32535.7 1149.12   3
   0   0 -10 1767.30 298.724   3
   0   0 -12 1538.85 333.598   3
   0   0  14 751.857 207.460   3
   0   0 -14 905.790 277.375   3
   0   0 -16 7272.50 840.167   3
   0   0  18 3419.33 310.385   1
   0   0 -18 3149.55 587.365   3
   0   0  20 324.959 106.117   1
   0   0 -20 442.736 218.849   3
   0   0  22 2340.97 291.479   1
   0   0 -22 2089.17 540.452   3
   0   0  24 2464.73 335.089   4
   0   0 -24 3233.13 726.427   3
   0   0  24 3353.58 364.976   1
   0   0 -26 2043.02 620.774   3
   0   0  26 2095.63 299.609   1
   0   0  26 1818.21 465.541   5
   0   0 -28 180.857 167.696   3
   0   0  28 551.976 245.820   5
   0   1   3 3091.58 263.520   2
   0  -1   3 3178.34 218.953   5
   0   1  -3 2751.22 232.170   3
   0  -1  -3 3100.71 144.192   1
   0  -1  -5 59033.1 1126.24   3
   0   1  -5 60751.7 1330.79   3
   0   1   5 58563.2 734.460   1
   0  -1   5 60741.9 692.715   4
   0   1   7 222.857 51.0521   1
   0   1  -7 57.0923 41.3570   3
   0  -1  -7 213.956 91.8972   3
   0   1   9 2298.04 185.871   1
   0  -1  -9 2698.06 341.039   3
   0   1  -9 2360.55 357.537   3
   0   1  11 21104.6 621.943   1
   0  -1 -11 20831.9 1062.91   3
   0   1 -11 20995.3 1146.10   3
   0   1  13 1289.88 164.642   1
   0  -1 -13 992.491 252.683   3
   0   1 -13 1380.88 316.198   3
   0  -1 -13 1554.29 468.762   2
   0   1 -15 52.6842 51.2530   3
   0  -1 -15 15.9402 130.845   2
   0  -1 -15 31.4396 107.472   3
   0  -1  15-1.71666 29.3582   3
   0  -1 -17 340.314 192.552   3
   0   1 -17 187.380 178.716   3
   0   1  17 233.398 69.2617   1
   0  -1  17 137.217 66.3039   4
   0  -1 -19 1684.49 436.348   3
   0   1 -19 2229.97 512.268   3
   0   1  19 2029.11 252.037   1
   0  -1  19 2171.62 252.555   1
   0  -1  19 1512.75 225.317   4
   0  -1 -21 83.9558 126.697   3
   0  -1  21 79.7274 47.0323   4
   0   1 -21 115.736 122.845   3
   0   1  21 107.088 65.5141   1
   0  -1  21 21.5652 40.4246   1
   0  -1 -23-249.691 258.565   3
   0  -1  23-73.8199 169.641   5
   0   1 -23-138.555 241.208   3
   0  -1  23-1.75083 40.4421   1
   0   1  23-15.1215 37.5952   1
   0  -1  23-34.8945 64.0776   4
   0  -1  25 47.4061 34.0728   1
   0   1  25-3.25953 53.9716   1
   0  -1  25-8.45061 149.769   5
   0   1  27 23.9828 64.8007   1
   0   1 -27-365.202 402.898   3
   0  -1 -27-26.1526 121.662   3
   0  -1  27-60.8749 97.5361   5
   0  -2   0 8686.75 502.535   2
   0   2   0 9052.32 524.361   2
   0  -2   0 7156.60 249.210   1
   0  -2   0 8841.70 394.078   5
   0  -2  -2 58825.0 1012.70   5
   0  -2   2 57024.4 1065.45   5
   0  -2   2 57660.6 678.284   1
   0   2  -2 56342.0 1160.25   3
   0   2   2 57250.0 1384.73   2
   0  -2  -2 55809.8 1422.91   2
   0  -2  -2 56217.3 731.051   1
   0  -2  -4 19321.1 467.013   1
   0   2   4 19734.1 637.794   5
   0   2  -4 18794.5 306.641   4
   0  -2   4 20381.6 716.392   5
   0  -2   4 17949.5 381.333   1
   0   2  -4 19128.3 774.754   3
   0  -2  -4 19699.2 933.352   2
   0   2   4 19695.2 809.331   2
   0   2   6 11710.2 399.944   1
   0  -2  -6 11904.1 394.952   1
   0  -2   6 11909.5 609.286   5
   0  -2   6 11678.2 242.834   4
   0   2   6 11523.6 528.298   5
   0   2  -6 11307.1 333.313   4
   0   2  -6 11121.8 679.016   3
   0  -2  -6 12498.2 855.977   2
   0  -2  -8 3529.39 354.987   3
   0  -2  -8 3592.64 523.663   2
   0  -2   8 3475.23 164.612   4
   0  -2   8 3556.84 371.318   5
   0   2  -8 3630.22 436.142   3
   0   2   8 3489.29 239.010   1
   0  -2 -10 14755.7 827.676   3
   0  -2 -10 17114.3 1305.51   2
   0  -2  10 14676.1 418.621   4
   0  -2  10 15460.7 846.807   5
   0   2 -10 15008.9 960.841   3
   0   2  10 14041.8 522.465   1
   0  -2  12 8812.34 370.672   4
   0  -2  12 9245.01 722.081   5
   0   2 -12 8935.37 815.851   3
   0  -2 -12 7680.60 669.694   3
   0   2  12 8815.30 445.824   1
   0  -2  14 1277.53 156.445   4
   0  -2  14 973.243 250.963   5
   0   2 -14 1253.42 329.550   3
   0  -2 -14 977.692 258.780   3
   0  -2  14 969.992 244.615   3
   0  -2 -14 1684.96 518.873   2
   0  -2 -16 1340.02 354.886   3
   0  -2  16 1414.61 173.962   4
   0  -2  16 1751.66 366.039   5
   0   2 -16 1369.28 391.603   3
   0   2  16 1317.44 194.319   1
   0  -2 -18 3082.66 542.127   3
   0  -2  18 3398.19 274.864   4
   0  -2  18 3492.90 550.537   5
   0   2 -18 3009.52 611.434   3
   0   2  18 3916.44 359.578   1
   0  -2 -20 4579.94 734.671   3
   0  -2  20 4824.25 334.883   4
   0  -2  20 5394.03 715.032   5
   0   2 -20 4941.90 835.568   3
   0   2  20 5271.93 441.680   1
   0  -2 -22 3913.08 734.741   3
   0  -2  22 4448.17 321.897   4
   0   2 -22 5371.89 893.832   3
   0   2  22 4272.03 422.004   1
   0  -2  22 4322.18 380.470   1
   0  -2  22 4336.07 675.924   5
   0  -2 -24 3007.06 661.441   3
   0  -2  24 2074.61 509.029   5
   0   2  24 2468.84 334.988   1
   0  -2  24 2154.13 280.839   1
   0   2 -24 2696.11 687.699   3
   0  -2  26 1669.66 458.677   5
   0   2  26 1379.52 261.825   1
   0  -2  26 1539.81 249.527   1
   0  -2 -26 1613.20 541.300   3
   0   2 -26 1813.44 611.433   3
   0   2 -28-328.318 324.454   3
   0  -2 -28 12.5104 210.197   3
   0  -2  28 475.536 240.224   5
   0   3   1 7739.57 640.829   2
   0   3  -1 7492.20 588.638   2
   0  -3  -1 7775.74 609.802   2
   0   3  -1 7445.62 485.167   3
   0  -3   1 7754.02 496.147   3
   0  -3   1 8324.65 474.040   5
   0  -3  -1 7806.24 449.625   5
   0  -3  -1 9022.03 367.085   1
   0  -3   1 7948.00 313.513   1
   0  -3  -3 54153.1 878.166   1
   0  -3   3 56043.9 1306.79   5
   0   3   3 54129.5 1214.49   5
   0  -3  -3 55470.8 1208.15   5
   0   3  -3 52804.2 761.383   1
   0  -3   3 53199.0 794.637   1
   0   3  -3 50918.1 1381.52   3
   0  -3   3 52145.3 1358.46   3
   0   3   3 54248.4 1639.63   2
   0  -3  -5 12431.1 445.396   1
   0   3   5 12730.5 463.679   1
   0  -3  -5 13355.5 623.929   5
   0   3   5 12047.1 595.871   5
   0   3  -5 11885.5 297.515   4
   0  -3   5 13192.5 680.145   5
   0  -3   5 12316.1 383.758   1
   0   3  -5 12217.6 730.536   3
   0  -3   5 12489.6 713.267   3
   0  -3  -5 12164.8 878.396   2
   0   3   5 12263.8 752.580   2
   0  -3  -7 32700.1 770.608   1
   0   3   7 32530.2 792.780   1
   0   3   7 32193.0 1029.12   5
   0  -3   7 34115.9 1183.67   5
   0  -3   7 32000.4 639.441   1
   0   3  -7 31937.8 558.244   4
   0   3  -7 31325.3 1286.90   3
   0   3   7 31866.3 1291.31   2
   0  -3  -7 33958.9 1655.38   2
   0   3   9 13184.3 533.449   1
   0  -3  -9 13653.5 529.854   1
   0   3   9 13209.8 712.759   5
   0   3  -9 13073.3 921.190   3
   0  -3   9 14601.5 835.650   5
   0   3  11 7998.29 607.639   5
   0   3 -11 8395.45 795.343   3
   0  -3  11 7994.87 663.824   5
   0  -3  11 8207.72 257.000   4
   0  -3 -11 7466.22 620.065   3
   0  -3  13 5830.46 646.446   3
   0   3 -13 5870.34 707.451   3
   0  -3  13 6285.54 637.060   5
   0  -3  13 6344.87 246.501   4
   0  -3 -13 5577.78 593.892   3
   0   3 -15 13002.1 1160.78   3
   0  -3 -15 14161.9 1048.95   3
   0  -3  15 15512.3 1078.25   5
   0  -3  15 15290.5 413.162   4
   0   3  15 13582.6 646.561   1
   0   3 -17 11793.2 1182.35   3
   0  -3 -17 11726.4 1043.85   3
   0  -3  17 12717.0 402.944   4
   0  -3  17 11231.0 974.015   5
   0   3  17 11974.9 652.422   1
   0  -3  19 3803.07 605.869   5
   0  -3  19 3507.57 215.279   4
   0   3 -19 2514.46 588.765   3
   0   3  19 2989.72 335.891   1
   0  -3 -19 3466.88 609.161   3
   0  -3  21 1389.59 134.099   4
   0  -3  21 1391.73 393.792   5
   0   3 -21 1456.26 462.736   3
   0   3  21 1253.84 229.524   1
   0  -3 -21 1110.47 381.785   3
   0  -3  23 56.9724 81.3877   5
   0   3 -23-25.0639 158.718   3
   0   3  23 52.4152 29.2066   1
   0  -3 -23-35.5773 70.9985   3
   0  -3  25-153.809 108.719   5
   0   3 -25 82.2895 149.898   3
   0   3  25 30.7647 29.0509   1
   0  -3  25 76.1484 59.0742   1
   0  -3  27 963.968 357.561   5
   0  -3 -27 169.519 277.562   3
   0   3 -27 560.169 392.835   3
   0   3  27 390.418 139.239   1
   0  -4   0 845.079 175.050   5
   0   4   0 1097.23 271.266   2
   0  -4   0 1301.45 230.067   3
   0  -4   0 1147.10 144.844   1
   0  -4   0 988.181 249.714   2
   0  -4  -2 18363.3 794.221   5
   0   4   2 16887.4 779.852   5
   0  -4   2 17259.5 809.602   5
   0   4  -2 18630.4 1088.05   2
   0  -4  -2 17438.1 1088.19   2
   0   4  -2 17668.4 889.546   3
   0  -4   2 17703.4 867.071   3
   0   4   2 20308.2 1191.24   2
   0  -4  -2 17730.3 573.697   1
   0   4  -2 17126.3 513.348   1
   0  -4   2 17519.2 541.262   1
   0  -4  -4 7058.20 369.915   1
   0   4  -4 7465.62 329.118   1
   0  -4   4 7159.36 340.817   1
   0  -4  -4 6602.20 488.405   5
   0  -4   4 7662.04 562.023   5
   0   4   4 7531.25 527.302   5
   0   4  -4 8094.40 640.747   3
   0  -4   4 7306.79 592.447   3
   0   4   4 8634.78 736.590   2
   0  -4  -4 6139.26 677.722   2
   0  -4  -6 155.391 57.3538   1
   0   4   6 85.9948 56.1744   1
   0  -4   6 221.307 58.0379   1
   0   4   6-9.20576 61.6800   5
   0  -4  -6 150.882 104.744   5
   0   4  -6 108.773 32.4424   4
   0  -4   6 45.3857 84.2911   5
   0   4  -6 158.431 95.4545   5
   0  -4  -6 341.019 192.988   2
   0   4  -6 211.301 121.533   3
   0  -4   6 104.879 92.0786   3
   0   4   6 221.321 113.223   2
   0  -4  -8 2755.29 252.445   1
   0   4   8 2643.73 257.380   1
   0  -4   8 2594.96 211.310   1
   0   4   8 2375.47 317.548   5
   0   4  -8 2355.27 346.584   5
   0  -4   8 2295.74 340.268   5
   0  -4  -8 2291.92 468.779   2
   0   4  -8 2676.75 172.681   4
   0   4  -8 2349.48 404.524   3
   0  -4   8 2397.37 380.962   3
   0   4   8 2669.06 401.090   2
   0  -4  10 3.95850 13.8907   1
   0   4  10 91.1400 88.9371   5
   0  -4  10-31.1261 36.1173   5
   0   4 -10-14.5073 28.6817   4
   0   4 -10-64.4631 82.6438   3
   0  -4 -10-14.3646 22.9530   1
   0  -4  12 422.479 201.301   5
   0  -4  12 216.100 70.0063   1
   0  -4 -12 54.8620 83.6898   2
   0   4 -12 154.626 151.976   3
   0  -4  12 74.1214 80.9096   3
   0  -4 -12 147.866 121.625   3
   0  -4  14 27.3512 87.2631   5
   0  -4 -14 16.9055 126.118   2
   0  -4 -14-95.2231 113.966   3
   0  -4  14-25.5963 40.3462   1
   0   4 -14-47.8697 78.3145   3
   0   4  14-84.0287 66.7326   1
   0   4  16-38.9030 58.0308   1
   0   4  16 109.876 93.7525   5
   0   4 -16 209.528 167.494   3
   0  -4 -16-66.7124 44.1636   3
   0  -4  16-52.4609 110.219   5
   0   4  18 1024.60 205.444   1
   0   4  18 1375.87 319.125   5
   0   4 -18 1278.14 399.105   3
   0  -4 -18 773.949 275.658   3
   0  -4  18 841.906 279.661   5
   0  -4 -20 1043.80 365.731   3
   0   4 -20 448.187 297.350   3
   0   4  20 410.759 135.019   1
   0  -4  20 548.445 195.668   5
   0  -4 -22 971.786 364.789   3
   0   4 -22 945.654 403.513   3
   0   4  22 1115.12 232.875   1
   0  -4  22 1075.74 340.370   5
   0  -4 -24 931.884 398.904   3
   0   4 -24 1093.79 505.822   3
   0   4  24 806.028 214.504   1
   0  -4  24 572.769 287.262   5
   0  -4 -26-64.9993 157.503   3
   0  -4  26 11.4798 110.032   5
   0   4 -26 104.457 264.105   3
   0   4  26 322.140 161.080   1
   0  -5   1 1223.72 235.172   5
   0  -5  -1 1020.27 221.837   5
   0   5  -1 1268.76 333.815   2
   0   5   1 1443.36 377.768   2
   0   5  -1 1289.52 164.429   1
   0  -5   1 1258.05 165.182   1
   0  -5  -1 1288.44 265.037   3
   0  -5   1 1282.15 262.016   3
   0  -5  -1 1573.34 340.379   2
   0  -5  -1 1248.81 174.808   1
   0  -5  -3 29044.9 813.166   1
   0   5   3 29417.4 1155.04   5
   0  -5  -3 28356.5 1090.62   5
   0  -5   3 29750.5 1205.89   5
   0  -5  -3 29244.4 1611.23   2
   0   5  -3 29065.8 1579.86   2
   0  -5   3 29135.3 785.079   1
   0   5  -3 28836.5 744.188   1
   0   5  -3 29189.0 1305.42   3
   0  -5   3 30478.5 1298.27   3
   0   5   3 29255.4 1572.56   2
   0  -5   5 2668.12 237.945   1
   0   5  -5 2859.81 228.691   1
   0   5   5 3011.54 376.030   5
   0  -5   5 2876.57 387.721   5
   0  -5  -5 2352.41 319.889   5
   0  -5  -5 2342.13 474.409   2
   0   5   5 2367.30 439.207   2
   0   5  -5 2364.21 400.627   3
   0  -5   5 3457.83 451.415   3
   0  -5  -5 2969.36 269.125   1
   0   5   7 11593.3 750.402   5
   0  -5  -7 12302.4 762.514   5
   0  -5   7 11098.4 798.821   5
   0   5  -7 11143.5 380.459   4
   0   5  -7 11964.9 831.229   5
   0  -5   7 11658.0 497.171   1
   0   5  -7 11627.3 929.655   3
   0  -5  -7 9512.34 1021.00   2
   0   5   7 11365.2 886.036   2
   0  -5  -7 11758.8 549.777   1
   0  -5  -9 14597.7 1320.34   2
   0   5   9 14888.8 1034.51   2
   0  -5   9 17734.7 1063.25   5
   0   5  -9 18273.5 1072.72   5
   0  -5   9 16386.3 604.829   1
   0   5  -9 16527.6 473.613   4
   0   5  -9 16837.1 1177.20   3
   0  -5  -9 16561.5 680.738   1
   0  -5  11 6087.11 653.046   5
   0  -5  11 5531.79 356.886   1
   0   5 -11 5220.08 314.415   4
   0  -5  11 6102.78 684.944   3
   0   5 -11 6436.42 776.960   3
   0   5  11 5579.12 430.541   1
   0  -5 -11 6088.71 430.416   1
   0   5  13 16249.1 769.451   1
   0  -5  13 16483.5 1134.95   5
   0   5  13 16473.5 1005.61   5
   0  -5  13 15252.9 614.324   1
   0   5 -13 15665.6 1308.87   3
   0  -5 -13 15562.0 1004.26   3
   0  -5 -13 18137.1 1754.08   2
   0   5  15 4391.11 411.186   1
   0  -5  15 5010.20 661.998   5
   0   5  15 4383.93 546.579   5
   0  -5 -15 5000.63 618.541   3
   0   5 -15 5225.64 790.041   3
   0  -5  15 4457.09 347.563   1
   0  -5  17 402.146 110.647   1
   0  -5 -17 334.120 189.712   3
   0   5 -17 421.997 223.141   3
   0   5  17 558.669 158.425   1
   0  -5  17 454.634 229.656   5
   0  -5  19 176.336 73.8731   1
   0  -5 -19 40.4636 60.9280   3
   0   5 -19 219.310 184.265   3
   0   5  19 338.805 138.714   1
   0  -5  19 331.033 189.960   5
   0  -5 -21-100.614 119.040   3
   0   5 -21-4.19639 128.691   3
   0   5  21 79.1513 31.9676   1
   0  -5  21-48.4380 84.8974   5
   0  -5 -23 24.7480 130.792   3
   0   5 -23 11.7070 198.814   3
   0   5  23 171.969 94.7522   1
   0  -5  23 356.912 173.360   5
   0  -5 -25 504.415 342.842   3
   0  -5  25 190.969 135.511   5
   0   5 -25 672.347 395.227   3
   0   5  25 167.919 115.750   1
   0   6   0 2144.80 491.352   2
   0  -6   0 2738.57 423.221   3
   0  -6   0 2506.53 472.829   2
   0  -6   0 2728.03 285.468   1
   0  -6   0 2729.15 387.517   5
   0   6   2 9635.04 734.069   5
   0  -6  -2 9739.03 715.004   5
   0  -6   2 10432.6 762.978   5
   0   6  -2 9558.42 979.830   2
   0  -6  -2 10088.7 977.916   2
   0  -6   2 10451.8 526.393   1
   0   6  -2 9758.18 481.361   1
   0  -6  -2 10359.3 830.031   3
   0  -6   2 10293.8 813.418   3
   0   6  -2 9355.42 790.911   3
   0   6   2 11081.3 1085.56   2
   0  -6  -2 10080.5 528.191   1
   0  -6  -4 5514.99 392.474   1
   0   6  -4 4691.55 326.860   1
   0  -6   4 5204.08 366.357   1
   0  -6   4 5158.71 552.800   5
   0  -6  -4 4981.03 508.931   5
   0   6  -4 4926.67 734.233   2
   0  -6  -4 4552.45 709.859   2
   0   6  -4 4350.50 568.311   3
   0  -6   4 4971.53 579.130   3
   0   6   4 4854.78 685.238   2
   0  -6  -6 828.029 160.773   1
   0   6  -6 811.498 138.550   1
   0  -6   6 713.742 138.221   1
   0  -6  -6 717.027 218.602   5
   0  -6   6 898.174 244.533   5
   0  -6  -6 693.709 275.826   2
   0   6  -6 1145.80 313.712   3
   0   6   6 589.610 238.373   2
   0  -6  -8 109.550 60.2818   1
   0   6   8 98.2846 71.2749   1
   0  -6   8-3.46425 24.7265   1
   0  -6  -8 18.6160 35.8905   5
   0   6  -8 77.5906 81.1606   5
   0  -6   8-27.5413 92.9687   5
   0  -6  -8 156.832 147.359   2
   0   6  -8 99.4630 44.0933   4
   0   6  -8 144.165 139.173   3
   0  -6   8-8.44655 71.7726   3
   0   6   8 13.4332 85.5678   2
   0  -6  10 2588.65 265.602   1
   0   6  10 2068.14 413.506   2
   0   6 -10 2800.19 456.489   5
   0  -6  10 2735.67 448.854   5
   0   6 -10 2597.46 205.985   4
   0   6 -10 1808.85 417.285   3
   0  -6  10 2854.21 494.732   3
   0  -6 -10 3017.09 315.615   1
   0   6  10 2570.14 315.436   1
   0   6  12 526.039 182.599   5
   0  -6  12 671.741 234.940   5
   0  -6 -12 360.628 254.840   2
   0   6 -12 609.834 115.077   4
   0   6 -12 808.395 333.951   3
   0   6  12 572.850 150.985   1
   0  -6  12 825.511 154.590   1
   0  -6  14-6.63247 77.2044   5
   0   6  14 114.383 92.9338   5
   0  -6 -14-67.9631 94.3567   3
   0   6 -14-212.895 208.610   3
   0  -6  14-9.05810 40.4016   1
   0   6  14 55.2789 48.1689   1
   0  -6 -16 85.8024 81.2893   3
   0   6 -16 15.5557 124.225   3
   0  -6  16-15.9513 29.9839   1
   0   6  16-4.55064 34.7233   1
   0  -6  16-133.945 189.411   5
   0  -6  18 2468.76 292.076   1
   0  -6 -18 1783.56 411.843   3
   0   6 -18 2403.03 619.103   3
   0   6  18 2483.38 353.994   1
   0  -6  18 2774.66 568.251   5
   0  -6 -20 270.427 184.114   3
   0   6 -20 313.460 226.926   3
   0   6  20 74.9558 76.0243   1
   0  -6  20-79.2324 123.840   5
   0  -6 -22 83.8150 96.2557   3
   0   6  22 67.8092 83.1395   1
   0  -6  22 52.6650 103.161   5
   0  -6 -24 665.822 347.424   3
   0   6 -24 245.711 108.786   3
   0   6  24 359.413 147.516   1
   0  -6  24 655.936 283.469   5
   0  -6 -26 609.800 382.230   3
   0  -6  26 707.815 353.568   5
   0   6 -26 503.963 391.433   3
   0   6  26 884.495 255.569   1
   0  -7  -1 5412.07 758.786   2
   0   7   1 5749.18 855.981   2
   0   7  -1 6358.45 934.041   2
   0  -7   1 5641.26 607.166   5
   0  -7  -1 6218.75 618.799   5
   0  -7  -1 6104.67 678.240   3
   0  -7   1 5670.61 655.893   3
   0  -7  -1 6101.88 448.154   1
   0  -7   1 6959.66 490.685   1
   0   7  -1 6343.94 428.727   1
   0   7   3 457.899 255.738   2
   0  -7  -3 1094.16 354.899   2
   0  -7   3 896.244 253.608   5
   0  -7  -3 708.674 196.655   5
   0   7  -3 1025.28 312.086   3
   0  -7  -3 965.110 176.221   1
   0   7  -3 473.782 252.247   2
   0   7  -3 712.200 139.760   1
   0  -7   3 775.172 157.127   1
   0   7  -5 6970.16 424.335   1
   0  -7   5 7381.41 473.938   1
   0  -7  -5 7201.59 663.298   5
   0  -7   5 7503.33 730.328   5
   0   7   5 7038.03 689.556   5
   0   7  -5 6578.83 933.266   2
   0  -7  -5 6034.32 875.117   2
   0   7  -5 7255.41 799.385   3
   0   7   5 6741.17 844.693   2
   0  -7  -5 7291.18 487.505   1
   0   7   7 2671.48 327.953   1
   0  -7  -7 2278.69 282.177   1
   0   7   7 2164.61 387.945   5
   0  -7  -7 2959.84 433.850   5
   0  -7   7 2468.05 436.660   5
   0   7  -7 2401.89 426.839   5
   0   7  -7 2432.21 251.352   1
   0  -7   7 2600.98 280.989   1
   0  -7   7 2608.46 475.145   3
   0   7  -7 3078.50 551.595   3
   0   7   7 1809.69 434.154   2
   0   7   9 15133.6 829.810   1
   0  -7  -9 12818.2 679.563   1
   0  -7  -9 14198.3 977.865   5
   0   7   9 13361.4 972.042   5
   0  -7   9 12831.0 1030.03   5
   0   7  -9 12775.3 485.941   4
   0   7  -9 12810.6 1018.98   5
   0   7  -9 15005.9 1278.10   3
   0   7   9 11962.8 1025.12   2
   0  -7   9 14392.8 1146.30   3
   0  -7   9 13313.4 645.180   1
   0  -7  11 11213.0 1008.38   5
   0   7  11 11873.8 934.899   5
   0   7  11 9920.14 945.779   2
   0  -7 -11 9444.04 1244.45   2
   0   7 -11 10387.9 444.958   4
   0   7 -11 13230.1 1262.09   3
   0   7  11 14070.1 854.848   1
   0  -7  11 11638.5 614.936   1
   0   7 -13 122.198 49.6553   4
   0   7 -13 4.88466 139.347   3
   0  -7  13 198.929 86.8087   1
   0   7  13 207.240 108.579   1
   0  -7  13 146.429 82.7460   5
   0  -7  15 1440.40 227.664   1
   0   7  15 1674.55 295.656   1
   0  -7  15 1305.22 366.770   5
   0   7 -15 1470.77 491.874   3
   0  -7 -15 1318.64 327.413   3
   0  -7 -17 2896.55 514.729   3
   0  -7  17 2670.74 317.256   1
   0  -7  17 2481.81 552.127   5
   0   7 -17 2924.71 703.967   3
   0   7  17 3000.11 412.285   1
   0  -7  19 685.251 266.889   5
   0   7 -19 461.278 319.377   3
   0  -7 -19 396.096 206.948   3
   0   7  19 804.145 232.677   1
   0  -7  21 62.4682 105.501   5
   0  -7 -21-169.189 221.439   3
   0   7  21 18.0640 41.5868   1
   0  -7  23 297.680 199.475   5
   0   7 -23 689.301 469.241   3
   0  -7 -23-154.267 202.465   3
   0   7  23 416.676 173.505   1
   0  -7  25 1435.33 485.811   5
   0  -7 -25 1065.99 437.342   3
   0   7 -25 1359.14 603.672   3
   0   7  25 1479.75 340.845   1
   0  -8   0 8055.06 767.000   5
   0   8   0 9460.61 860.073   5
   0   8   0 10582.9 1261.13   2
   0   8   0 9011.85 562.134   1
   0  -8   0 10303.7 630.294   1
   0  -8   2 515.707 201.539   5
   0  -8  -2 308.516 145.183   5
   0   8   2 652.434 233.977   5
   0   8  -2 315.827 158.418   5
   0   8  -2 359.638 336.509   2
   0   8   2 435.086 274.490   2
   0  -8  -2 258.732 203.357   2
   0  -8   2 424.014 130.691   1
   0   8   2 307.494 116.483   1
   0  -8  -2 321.308 111.295   1
   0   8  -2 375.198 116.122   1
   0  -8   4 372.355 115.385   1
   0   8   4 290.975 125.812   1
   0   8  -4 341.613 100.996   1
   0  -8   4 726.883 275.785   5
   0  -8  -4 212.567 110.306   5
   0   8  -4 332.730 156.401   5
   0   8   4 463.988 180.819   5
   0  -8  -4 482.197 220.833   2
   0   8   4-72.7608 179.487   2
   0   8  -4 499.415 197.408   3
   0  -8   4 620.516 246.028   3
   0   8  -4 456.467 362.966   2
   0  -8  -4 285.853 99.8331   1
   0  -8  -6 95.5550 68.7027   5
   0   8   6-102.889 91.7610   5
   0  -8   6-121.286 159.671   5
   0   8   6 69.5861 55.0169   1
   0  -8   6-3.90704 31.9843   1
   0   8  -6 19.2339 36.1747   1
   0   8   6 177.960 163.183   2
   0  -8   6 31.5325 67.1267   3
   0   8  -6 81.3858 128.526   3
   0   8  -8 278.273 308.353   2
   0   8  -8 207.432 82.4060   1
   0   8   8 317.511 121.332   1
   0  -8   8 294.774 103.837   1
   0  -8  -8 326.611 159.071   5
   0   8   8 403.462 196.962   5
   0  -8   8 247.973 157.365   5
   0   8  -8 212.630 73.3068   4
   0  -8   8 454.650 223.407   3
   0   8  -8 409.293 247.826   3
   0   8   8 177.208 97.9569   2
   0  -8  10 221.742 95.2058   1
   0   8  10 151.371 93.0360   1
   0  -8 -10 75.4089 99.5242   5
   0  -8  10-30.2069 62.7141   5
   0  -8 -10 476.243 313.858   2
   0   8 -10 149.587 58.6948   4
   0   8 -10 249.719 206.744   3
   0   8  10 144.540 149.451   2
   0   8  12 107.206 124.805   2
   0  -8  12 210.264 154.253   5
   0   8 -12 298.236 83.5764   4
   0  -8  12 204.099 88.1954   1
   0   8  12 381.803 152.663   1
   0   8 -12 268.600 163.536   3
   0  -8 -12 434.815 283.334   2
   0  -8  14 5230.54 768.725   5
   0   8  14 5653.16 591.856   1
   0   8 -14 5190.17 373.920   4
   0   8 -14 4567.69 869.292   3
   0  -8  14 4935.35 440.637   1
   0  -8 -16 3682.25 572.088   3
   0   8 -16 3728.00 812.559   3
   0   8  16 4358.16 550.417   1
   0  -8  16 3661.96 655.739   5
   0  -8 -18 2651.60 527.652   3
   0  -8  18 2828.90 615.237   5
   0   8 -18 2727.82 720.635   3
   0   8  18 3789.34 527.974   1
   0  -8  20 2545.58 601.945   5
   0   8 -20 2910.22 778.314   3
   0   8  20 2564.46 451.547   1
   0  -8 -20 1866.72 481.592   3
   0  -8  22 993.011 402.804   5
   0   8 -22 649.277 385.242   3
   0   8  22 1139.27 308.319   1
   0  -8 -22 1059.91 385.352   3
   0  -8  24 300.438 209.877   5
   0   8  24 641.069 264.324   1
   0  -8 -24 315.315 188.943   3
   0   9   1-118.591 189.865   2
   0   9  -1-190.382 239.234   2
   0  -9   1 84.2689 113.129   5
   0  -9  -1 62.7411 82.2377   5
   0  -9   1 273.005 198.722   3
   0  -9  -1-61.1338 144.650   3
   0   9  -1 87.7792 69.2839   1
   0   9   1-35.5846 45.4424   1
   0   9   3 94.1902 209.196   2
   0   9  -3-28.2577 182.684   2
   0  -9   3 73.6447 130.503   5
   0  -9  -3 197.366 115.412   5
   0  -9  -3 16.1995 67.7417   3
   0  -9   3 14.3480 77.9107   3
   0   9   3 222.582 96.0074   1
   0   9  -3 128.494 71.8922   1
   0   9  -5 181.940 62.0283   1
   0   9   5 200.143 86.0111   1
   0  -9   5 279.604 166.677   5
   0  -9  -5 250.320 146.974   5
   0   9   5-102.618 97.9200   2
   0   9  -5 164.544 193.759   3
   0  -9   5 401.302 183.249   3
   0   9  -7 2116.75 662.668   2
   0  -9  -7 2269.27 431.067   5
   0  -9   7 2549.64 487.245   5
   0   9   7 2458.75 345.917   1
   0   9  -7 2278.70 278.852   1
   0  -9  -7 1895.35 573.707   2
   0   9  -7 1897.50 466.037   3
   0   9   7 1872.80 471.164   2
   0   9  -9 46.0528 196.520   2
   0   9   9 204.079 115.090   1
   0  -9   9 156.738 141.584   5
   0   9  -9 110.238 58.1957   4
   0  -9  -9 231.701 102.385   5
   0  -9  -9 15.8134 196.250   2
   0   9  -9 98.9122 153.071   3
   0   9   9 171.612 155.385   2
   0   9  11 1348.46 377.355   2
   0  -9  11 1386.07 401.811   5
   0   9 -11 1910.42 217.047   4
   0  -9 -11 2611.63 723.175   2
   0   9 -11 1998.72 559.648   3
   0   9  11 2146.31 344.142   1
   0  -9  13 1712.75 446.832   5
   0   9 -13 1476.94 458.272   3
   0   9  13 2766.34 407.962   1
   0   9 -13 2449.21 252.324   4
   0  -9  15 2413.50 553.758   5
   0   9 -15 2949.80 756.891   3
   0   9  15 3031.64 444.691   1
   0  -9  17 341.214 194.369   5
   0   9 -17 762.934 329.645   3
   0   9  17 711.777 224.568   1
   0  -9 -17 676.261 274.365   3
   0  -9  19 700.895 347.546   5
   0   9 -19 72.0209 141.109   3
   0   9  19 482.321 196.579   1
   0  -9 -19 127.291 70.6887   3
   0   9 -21 145.431 208.340   3
   0   9  21-32.1847 120.881   1
   0  -9 -21 248.765 192.300   3
   0  -9  23-165.746 150.416   5
   0   9  23 151.295 138.374   1
   0   9 -23 307.477 378.923   3
   0  -9 -23 61.5895 111.479   3
   0 -10   0 13073.9 1116.86   5
   0 -10   0 13074.9 1194.20   3
   0  10   0 13430.5 781.836   1
   0  10   0 14364.1 1655.37   2
   0 -10  -2 6298.79 844.189   3
   0 -10   2 5625.67 776.705   3
   0 -10   2 5922.90 757.435   5
   0 -10  -2 5307.71 698.099   5
   0  10  -2 5508.28 491.742   1
   0  10   2 6106.60 538.188   1
   0  10   2 5730.80 1003.00   2
   0  10  -2 5486.25 1054.01   2
   0  10   4 4033.39 807.686   2
   0  10  -4 5978.69 1128.36   2
   0 -10  -4 4572.73 643.443   5
   0 -10   4 4894.77 708.786   5
   0 -10  -4 4399.65 711.289   3
   0 -10  -4 3733.06 798.509   2
   0  10   4 4302.65 465.791   1
   0  10  -4 5254.44 465.974   1
   0  10   6 3044.58 681.235   2
   0 -10  -6 3139.87 765.692   2
   0 -10   6 3054.24 569.930   5
   0 -10  -6 2627.00 486.240   5
   0  10  -6 2829.66 648.392   3
   0 -10  -6 2775.01 584.821   3
   0  10  -6 3192.73 839.133   2
   0  10   6 3282.31 409.512   1
   0  10  -6 2809.66 333.488   1
   0  10   8 1505.00 289.963   1
   0  10  -8 1851.94 269.214   1
   0 -10  -8 1529.84 381.653   5
   0 -10   8 1181.32 333.681   5
   0 -10  -8 1014.31 418.947   2
   0  10  -8 1795.63 535.613   3
   0  10   8 1256.54 404.124   2
   0  10  -8 1280.89 531.577   2
   0  10 -10 194.466 309.604   2
   0 -10 -10 60.2819 69.4617   5
   0 -10  10 427.842 252.996   5
   0  10  10 99.4587 118.017   2
   0  10 -10 189.682 77.2188   4
   0  10 -10 621.320 331.760   3
   0  10  10 288.244 142.904   1
   0  10  12 770.637 218.859   1
   0 -10  12 537.130 276.211   5
   0  10  12 516.813 186.844   2
   0  10 -12 851.076 157.057   4
   0  10 -12 435.937 273.499   3
   0  10 -12 1283.99 613.443   2
   0  10 -14 954.057 404.031   3
   0 -10  14 1124.79 392.977   5
   0  10  14 1378.38 303.599   1
   0  10 -16 1402.94 575.096   3
   0 -10  16 1400.41 451.025   5
   0  10  16 998.913 273.499   1
   0 -10  18 2299.47 589.956   5
   0  10 -18 1623.02 589.031   3
   0 -10 -18 2540.86 527.058   3
   0  10  18 2236.72 414.931   1
   0 -10  20 2196.55 599.753   5
   0  10  20 1482.85 344.094   1
   0 -10 -20 1388.26 418.506   3
   0  10 -20 1413.52 581.806   3
   0  10  22 737.973 253.234   1
   0 -10 -22 885.161 363.864   3
   0  11   1 51.3069 114.214   2
   0  11  -1 212.593 110.253   1
   0  11   1 77.6093 52.1856   1
   0 -11   1 193.828 168.271   5
   0 -11  -1-52.1486 122.907   5
   0  11  -3 104.946 204.113   2
   0  11   3 907.598 432.681   2
   0 -11  -3 422.529 295.137   2
   0  11   3 666.408 188.935   1
   0  11  -3 780.117 201.803   1
   0 -11  -3 766.071 282.189   5
   0 -11   3 358.786 175.722   5
   0  11   5 255.641 261.486   2
   0  11  -5 1049.76 500.365   2
   0 -11  -5 548.195 241.250   5
   0 -11   5 789.695 316.176   5
   0  11   5 364.755 140.226   1
   0  11  -5 628.213 168.042   1
   0  11  -7 2288.28 317.745   1
   0  11   7 2586.68 394.734   1
   0 -11   7 2152.56 500.452   5
   0 -11  -7 2136.49 472.372   5
   0  11  -7 1865.55 632.544   2
   0  11  -7 1988.47 573.723   3
   0 -11  -7 1891.63 634.624   2
   0  11   7 2121.81 544.811   2
   0 -11   9 1666.21 482.650   5
   0 -11  -9 1401.71 382.090   5
   0  11  -9 1447.44 221.456   4
   0  11   9 1468.18 304.333   1
   0  11  -9 1611.75 552.568   3
   0  11   9 1032.36 348.470   2
   0  11  -9 1681.41 686.171   2
   0  11 -11 471.071 403.410   2
   0 -11  11-35.9131 135.715   5
   0 -11 -11 46.5881 82.2189   5
   0  11  11 178.751 133.417   1
   0  11 -11 218.820 206.436   3
   0  11  11 195.370 120.936   2
   0  11  13 195.587 199.504   2
   0  11  13 56.3694 78.0444   1
   0 -11  13-22.5081 144.627   5
   0  11 -13-137.805 271.132   3
   0  11  15 223.272 114.661   1
   0 -11  15 759.177 367.999   5
   0  11 -15 742.040 548.358   2
   0  11 -17-245.469 422.491   3
   0 -11  17-15.7806 165.630   5
   0  11  17 37.7177 96.9238   1
   0 -11  19 6.32053 93.4261   5
   0  11  19-98.1149 124.561   1
   0  11 -19 135.835 276.374   3
   0 -11 -19-75.2664 192.994   3
   0 -12   0 7859.70 963.839   5
   0  12   0 6321.60 1154.05   2
   0  12   0 7491.18 656.564   1
   0  12  -2 9927.52 1560.69   2
   0 -12  -2 12202.7 1184.14   5
   0 -12   2 11406.6 1165.02   5
   0  12   2 10161.2 1436.22   2
   0  12  -2 9998.99 732.411   1
   0  12   2 10722.4 794.143   1
   0  12  -4 8006.45 1477.87   2
   0 -12  -4 8439.49 1302.46   2
   0 -12  -4 8272.33 977.460   5
   0 -12   4 7829.37 1002.91   5
   0  12   4 7011.18 1103.65   2
   0  12   4 9148.29 746.739   1
   0  12  -4 8269.23 653.641   1
   0 -12   6 3971.19 711.010   5
   0 -12  -6 4016.37 681.253   5
   0  12  -6 5711.47 1241.23   2
   0  12   6 3828.53 764.609   2
   0  12   6 4315.50 530.953   1
   0  12  -6 4033.35 449.591   1
   0  12  -8 583.057 433.129   2
   0 -12   8 1083.57 369.435   5
   0 -12  -8 920.362 332.761   5
   0  12   8 756.983 354.949   2
   0  12   8 810.042 241.064   1
   0  12  -8 901.361 211.695   1
   0  12  10-263.268 136.817   1
   0 -12 -10-114.693 149.942   5
   0 -12  10-121.979 198.696   5
   0  12 -10 308.527 108.541   3
   0  12 -10 7.69306 322.111   2
   0  12  10-117.293 145.376   2
   0  12  12 753.122 241.936   1
   0 -12  12 635.422 325.208   5
   0  12 -12 272.231 231.888   3
   0  12  12 821.211 305.349   2
   0  12 -12 418.991 251.238   2
   0 -12  14 354.221 279.865   5
   0  12  14 36.6185 80.4052   1
   0  12 -14 146.827 303.967   3
   0  12 -14-241.583 200.731   2
   0  12  16 97.0354 72.6410   1
   0 -12  16 29.0025 165.691   5
   0 -12 -18 3144.66 619.966   3
   0 -12  18 3501.55 785.448   5
   0  12  18 3145.76 527.245   1
   0  12 -18 2902.35 898.094   3
   0  12 -18 2204.74 917.795   2
   0  13  -1-11.0683 37.5449   1
   0  13   1-69.3708 84.1685   1
   0  13  -1-5.99658 135.729   2
   0 -13   1-74.0468 88.5185   5
   0 -13  -1-61.1972 127.708   5
   0  13  -3 48.8209 76.7667   1
   0  13   3-31.1351 57.8881   1
   0  13   3 130.108 143.729   2
   0  13  -3-177.869 419.981   2
   0 -13   3 82.9894 163.189   5
   0 -13  -3-255.188 177.986   5
   0  13   5 128.593 78.4839   1
   0  13  -5-32.6166 70.3256   1
   0  13   5-58.5631 218.445   2
   0  13  -5-121.659 202.722   2
   0 -13  -5 116.692 172.040   5
   0 -13   5 78.6246 116.911   5
   0  13  -7 996.416 584.896   2
   0  13   7 1006.66 272.318   1
   0  13  -7 1502.53 290.137   1
   0  13   7 1136.69 397.140   2
   0 -13   7 1274.54 440.277   5
   0 -13  -7 2480.59 570.154   5
   0  13  -9 2465.73 954.449   2
   0 -13  -9 1498.51 432.769   5
   0 -13   9 1054.49 407.314   5
   0  13   9 1081.32 388.990   2
   0  13   9 1435.83 318.503   1
   0  13  11 616.093 216.563   1
   0  13 -11 1212.04 505.536   3
   0 -13 -11 738.456 304.839   5
   0 -13  11 672.404 331.881   5
   0  13  11 533.347 249.296   2
   0 -13  13 1722.51 543.533   5
   0  13 -13 1529.59 733.331   2
   0  13  13 1580.80 363.694   1
   0  13 -13 2103.03 753.644   3
   0 -13  15 388.198 252.280   5
   0  13 -15 245.767 225.050   3
   0  13 -15 965.183 775.269   2
   0  13  15 112.896 124.005   1
   0 -14   0 2865.83 639.107   5
   0  14   0 3150.03 463.908   1
   0  14   0 3643.85 918.413   2
   0 -14  -2 1827.38 530.144   5
   0 -14   2 1632.22 495.174   5
   0  14  -2 1248.73 292.409   1
   0  14   2 2390.04 419.791   1
   0  14   2 1882.11 630.231   2
   0  14  -2 1664.34 702.094   2
   0 -14  -4 2706.72 609.736   5
   0 -14   4 1841.90 527.926   5
   0  14  -4 2867.79 428.558   1
   0  14   4 2858.43 456.359   1
   0  14  -4 4309.33 1125.55   2
   0  14   4 2855.88 736.339   2
   0  14   6 2915.81 465.566   1
   0  14  -6 3188.86 447.422   1
   0 -14   6 2938.98 687.242   5
   0 -14  -6 1773.29 497.931   5
   0  14   6 2477.34 632.548   2
   0  14  -6 3065.29 978.019   2
   0  14   8 1650.41 356.575   1
   0  14  -8 1978.50 348.346   1
   0 -14   8 2778.40 683.964   5
   0 -14  -8 2420.49 585.913   5
   0  14   8 2048.95 524.018   2
   0  14  -8 1077.59 659.917   2
   0  14  10 631.380 222.685   1
   0 -14  10 433.890 274.265   5
   0 -14 -10 225.583 183.308   5
   0  14  10 388.938 222.910   2
   0  14 -10 73.1576 243.155   2
   0  14 -12 19.8116 184.621   2
   0  14  12 260.463 138.455   1
   0 -14  12 585.966 340.994   5
   0  15   1 244.525 168.843   1
   0  15  -1-21.3508 83.4937   1
   0 -15  -1 47.9030 105.420   5
   0 -15   1-151.984 266.897   5
   0  15  -3 1604.89 682.721   2
   0  15  -3 1596.85 332.509   1
   0  15   3 2175.02 408.916   1
   0 -15  -3 1913.46 536.636   5
   0 -15   3 2782.06 700.984   5
   0  15  -5 1942.81 760.837   2
   0  15  -5 2493.40 416.787   1
   0  15   5 2395.44 442.435   1
   0 -15  -5 1717.44 510.107   5
   0 -15   5 2371.15 635.352   5
   0  15  -7 4349.02 1224.22   2
   0  15   7 2999.88 502.186   1
   0  15  -7 3808.60 507.766   1
   0 -15  -7 4014.18 786.740   5
   0 -15   7 3332.80 786.192   5
   0  15   9 4245.71 611.123   1
   0 -15  -9 4007.24 790.334   5
   0 -15   9 4596.81 949.605   5
  -1   0  27 55.4748 71.6027   1
  -1   0  27 79.7546 170.939   5
   1   0 -27 7.13865 99.6904   3
   1   0 -25-201.009 176.122   3
  -1   0  25-40.3344 71.5139   1
  -1   0  23-45.5174 38.7962   1
  -1   0  23-42.7274 66.5045   4
  -1   0  21-26.1450 35.5386   1
   1   0 -21 477.331 329.469   3
  -1   0  19-10.7161 25.2627   1
   1   0 -19 35.7208 101.559   3
   1   0 -17 201.514 159.878   3
  -1   0  15 13.0798 58.4439   3
   1   0 -15-9.99140 84.5989   3
   1   0 -13-59.1943 99.2132   3
  -1   0  13 93.4846 67.3372   3
  -1   0  11 29.2087 31.4214   3
   1   0 -11-10.1972 104.925   3
   1   0  -9-21.5557 37.2677   3
   1   0  -7-28.4273 57.7530   3
   1   0  -5 143.379 93.4958   3
   1   0  -3-20.0883 25.4962   3
  -1   0  -3-33.2112 39.1966   3
  -1   0  -5 14.0464 48.4458   3
  -1   0  -7 18.2314 53.3211   3
  -1   0  -9-57.1345 46.2071   3
  -1   0 -11-65.4402 88.7758   3
  -1   0 -13-63.2117 105.100   3
   1   0  13 2.71259 22.8342   1
  -1   0 -15-4.19255 84.5573   3
  -1   0 -17 217.237 164.534   3
  -1   0 -19-74.7680 59.9222   3
   1   0  19 7.34627 29.6297   1
  -1   0 -21-46.4772 116.506   3
   1   0  21 46.2790 31.4926   1
   1   0  23-2.08866 44.3182   4
   1   0  23 44.9798 66.7847   1
  -1   0 -23-165.870 289.603   3
   1   0  25-79.2343 53.0615   1
   1   0  25-472.818 225.559   5
  -1   0 -25-297.009 310.608   3
   1   0  27-120.060 174.830   5
  -1   0 -27 94.4180 210.660   3
  -1   1  28 2091.11 331.289   1
  -1  -1  28 1953.11 511.465   5
   1  -1 -28 1665.78 567.293   3
   1   1 -28 2510.12 745.380   3
  -1   1  26 1465.08 266.101   1
  -1  -1  26 1323.18 244.166   1
   1  -1 -26 1247.62 482.385   3
   1   1 -26 1736.21 576.601   3
  -1  -1  26 1696.62 467.806   5
  -1  -1  24 1694.29 251.648   4
  -1   1  24 2352.75 319.134   1
  -1  -1  24 2102.35 291.586   1
   1  -1 -24 2593.95 641.965   3
   1   1 -24 2025.14 572.017   3
  -1  -1  24 2156.32 503.599   5
   1  -1 -22 412.392 199.320   3
   1   1 -22 282.469 258.120   3
  -1  -1  22 241.394 97.4335   1
  -1   1  22 182.257 93.2690   1
  -1  -1  22 31.2537 40.9586   4
   1  -1 -20-37.3806 83.9888   3
  -1  -1  20-30.3986 41.2048   4
   1  -1 -18 115.863 90.1374   3
   1   1 -18 325.168 225.622   3
  -1   1  18 250.006 78.8008   1
  -1  -1  18 261.151 96.1901   4
   1   1 -16 2367.33 475.009   3
   1  -1 -16 2032.68 420.005   3
  -1  -1  16 1476.90 221.926   4
   1  -1 -14 4698.95 577.584   3
   1   1 -14 4715.18 614.343   3
  -1  -1  14 5041.91 581.077   3
  -1  -1  14 3409.26 315.998   4
  -1   1  12 7075.49 386.386   1
   1   1 -12 7538.21 712.821   3
   1  -1 -12 6568.68 624.768   3
  -1   1  10 70725.7 1713.32   3
   1  -1 -10 66207.8 1763.51   3
   1   1 -10 67438.8 1933.36   3
  -1   1  10 69461.6 1095.44   1
  -1   1   8 17144.0 740.892   3
   1  -1  -8 16844.0 771.449   3
   1   1  -8 17169.0 869.515   3
  -1   1   8 16333.3 485.138   1
  -1  -1   8 14775.5 510.507   4
  -1   1   6 1225.16 166.138   3
   1  -1  -6 1539.32 201.304   3
   1   1  -6 1455.30 232.397   3
  -1   1   6 1452.62 125.319   1
  -1  -1   6 1185.92 129.274   4
   1   1  -4 62923.9 783.657   4
  -1  -1   4 65088.3 693.725   4
   1   1  -4 61446.0 1214.29   3
   1  -1  -4 62150.6 959.112   3
   1  -1  -2 66719.7 614.721   1
   1   1  -2 66025.9 1067.64   3
  -1  -1   2 68143.1 934.701   5
  -1  -1   2 66718.7 531.216   4
   1  -1   0 6366.51 245.131   5
   1  -1   2 1803.01 146.243   5
  -1  -1  -2 1909.48 128.694   5
   1   1   2 1779.63 122.280   5
   1   1   2 1777.24 224.702   2
  -1   1  -2 1536.68 152.587   3
  -1  -1  -2 1681.19 100.039   1
   1  -1   4 6356.82 335.576   5
   1   1   4 6807.89 491.790   2
   1   1   4 5867.36 219.431   1
  -1  -1  -4 6295.30 217.000   1
  -1   1  -4 6684.78 408.753   3
  -1  -1  -6 4985.22 372.084   3
   1   1   6 4495.42 213.171   1
  -1   1  -6 4847.89 417.696   3
  -1  -1  -8 9905.93 617.393   3
   1   1   8 10214.8 360.544   1
  -1   1  -8 10137.0 697.087   3
   1   1  10 29607.9 689.250   1
  -1   1 -10 31774.3 1352.97   3
  -1  -1 -10 29268.7 1211.25   3
   1   1  12 16828.2 566.258   1
  -1  -1 -12 17550.4 1051.92   3
  -1   1 -12 15973.4 1085.21   3
  -1  -1 -14 2786.38 470.208   3
   1  -1  14 1945.46 373.342   3
  -1   1 -14 2923.59 499.220   3
  -1  -1 -16 6545.17 778.197   3
  -1   1 -16 7585.26 860.438   3
  -1  -1 -18 1927.50 460.231   3
   1  -1  18 1691.29 228.757   4
  -1   1 -18 1783.32 457.790   3
   1   1  18 1837.81 236.989   1
   1  -1  20 190.139 169.406   5
  -1  -1 -20 150.891 236.741   3
   1  -1  20 11.6522 28.7101   4
  -1   1 -20 28.7764 131.309   3
   1   1  20 142.936 66.1434   1
   1  -1  20 121.715 58.6139   1
   1  -1  22 89.7543 84.4159   5
  -1  -1 -22 209.469 163.029   3
   1  -1  22 7.66309 23.2289   4
  -1   1 -22 159.551 143.365   3
   1  -1  22 198.583 84.5849   1
   1   1  22 113.270 63.8229   1
   1  -1  24 73.5492 108.063   5
  -1   1 -24-262.372 246.617   3
   1  -1  24 76.1379 64.4935   1
   1   1  24 178.184 85.8808   1
  -1  -1 -24 212.084 264.746   3
   1   1  26 721.305 182.404   1
   1  -1  26 847.546 301.012   5
  -1   1 -26 287.453 141.615   3
  -1  -1 -26 505.359 244.626   3
  -1   2  27 383.414 157.220   1
  -1  -2  27 373.837 138.400   1
  -1  -2  27 482.857 300.640   5
   1  -2 -27 486.279 323.057   3
   1   2 -27 12.5764 185.692   3
  -1   2  25 222.048 108.804   1
   1   2 -25 73.5344 122.006   3
   1  -2 -25 397.525 223.243   3
  -1  -2  25 95.3953 76.0087   5
  -1  -2  23-13.8584 110.929   5
   1  -2 -23 120.896 181.910   3
  -1  -2  23 76.5198 34.4011   4
   1   2 -23-23.6025 172.932   3
  -1   2  23 110.864 48.3991   1
  -1  -2  21 212.466 184.594   5
   1  -2 -21 327.792 175.682   3
  -1  -2  21 98.9536 53.1970   4
   1   2 -21 86.2938 93.2099   3
  -1   2  21 421.470 122.479   1
  -1  -2  19 604.762 214.510   5
   1  -2 -19 959.263 334.995   3
  -1  -2  19 769.101 141.741   4
   1   2 -19 681.189 289.204   3
  -1   2  19 1285.49 212.844   1
  -1  -2  17 1628.71 364.277   5
   1  -2 -17 1428.68 370.789   3
   1   2 -17 1182.88 362.617   3
  -1   2  17 1253.70 195.484   1
  -1  -2  17 1079.21 162.398   4
   1  -2 -15 5471.77 643.291   3
   1   2 -15 5806.83 742.500   3
  -1  -2  15 6429.20 695.912   3
   1  -2 -15 7758.95 1100.04   2
  -1  -2  15 5895.38 368.978   4
   1  -2 -13 10483.4 800.868   3
   1   2 -13 8876.04 848.631   3
  -1  -2  13 10376.0 455.873   4
   1  -2 -11 262.111 134.030   3
  -1  -2  11 678.147 106.745   4
   1   2 -11 684.329 222.607   3
  -1   2  11 586.039 111.457   1
  -1  -2   9 4688.57 456.338   5
   1  -2  -9 4335.45 406.347   3
   1  -2  -9 5821.67 680.941   2
  -1  -2   9 5048.21 254.181   4
   1   2  -9 4670.14 513.390   3
  -1   2   9 4652.51 290.920   1
  -1  -2   7 3818.56 361.750   5
   1  -2  -7 3951.03 330.813   3
   1  -2  -7 4288.12 505.220   2
  -1  -2   7 3817.03 185.854   4
   1   2  -7 3539.54 233.018   4
   1   2  -7 3760.10 414.057   3
  -1   2   7 3844.04 240.249   1
   1  -2  -5 17.2693 13.3996   1
  -1   2   5-9.56643 31.6020   5
  -1  -2   5-34.7097 47.4336   5
   1   2  -5 41.6048 23.6108   4
  -1  -2   5 37.3384 14.6225   4
   1   2  -5 57.1821 63.7288   3
   1  -2  -5 50.7629 48.3168   2
  -1  -2   3 32074.0 520.959   1
   1  -2  -3 33402.2 826.022   5
   1   2  -3 32598.3 466.991   4
  -1  -2   3 33194.2 868.948   5
   1   2  -3 32897.6 982.406   3
   1  -2  -3 31911.8 573.974   1
   1  -2  -3 31648.7 977.517   2
  -1   2   3 30333.8 831.948   2
   1  -2  -1 331.610 79.4898   5
  -1  -2   1 446.283 93.7478   5
   1   2  -1 434.372 122.276   3
  -1  -2   1 389.640 60.2032   1
  -1   2   1 498.930 113.815   2
   1  -2  -1 445.927 104.223   2
   1  -2  -1 450.983 62.2893   1
   1   2  -1 331.429 113.098   2
  -1  -2  -1 107773. 1040.02   1
   1  -2   1 101566. 870.756   1
   1  -2   1 102791. 1387.64   5
  -1  -2  -1 103910. 1295.83   5
  -1   2  -1 103470. 1378.43   3
   1  -2   1 102184. 1363.17   3
   1   2   1 106722. 2220.08   2
  -1  -2  -3 45.7643 35.7717   5
   1   2   3 36.3905 30.1576   5
   1  -2   3 81.7364 63.1133   5
   1  -2   3 70.4757 21.2639   1
  -1   2  -3 136.815 32.6078   1
  -1  -2  -3 46.1202 82.8520   2
   1   2   3 285.464 157.016   2
   1  -2   3 218.939 88.3095   3
  -1   2  -3 64.8640 77.5897   3
  -1  -2  -3 101.611 36.5152   1
  -1  -2  -5 1302.96 124.698   1
   1   2   5 1057.98 117.362   1
   1   2   5 1095.99 154.979   5
   1  -2   5 963.157 159.994   5
  -1   2  -5 1172.42 178.062   5
   1   2   5 1280.42 236.367   2
  -1  -2  -5 807.366 220.881   2
  -1   2  -5 1188.45 214.080   3
   1  -2   5 1210.62 96.3332   1
   1  -2   7 210.007 98.1485   5
  -1   2  -7 118.192 81.7825   3
   1   2   7 155.735 44.4298   1
  -1  -2  -7 151.791 42.8213   1
   1  -2   9 10531.3 662.466   5
  -1  -2  -9 10950.2 1031.57   2
  -1  -2  -9 10979.0 685.790   3
   1  -2   9 10535.6 265.316   4
  -1   2  -9 10149.4 762.507   3
   1   2   9 10558.1 430.431   1
   1  -2  11 4358.85 464.886   5
  -1  -2 -11 3774.72 450.005   3
   1  -2  11 3649.04 199.193   4
  -1   2 -11 3663.28 508.254   3
   1   2  11 3834.01 278.802   1
   1  -2  13 2661.91 195.632   4
   1  -2  13 2387.76 398.701   3
  -1  -2 -13 3329.09 690.261   2
  -1  -2 -13 2043.80 371.235   3
  -1   2 -13 2847.13 492.698   3
   1  -2  13 2841.99 406.930   5
   1  -2  15 2717.82 212.893   4
  -1  -2 -15 2760.09 473.380   3
  -1   2 -15 2732.38 515.871   3
   1  -2  15 2791.79 431.582   5
   1  -2  17 3994.12 274.375   4
   1   2  17 4340.39 366.386   1
  -1   2 -17 2927.54 574.991   3
  -1  -2 -17 4298.83 641.929   3
   1  -2  17 4225.67 573.027   5
   1  -2  19 538.224 197.512   5
  -1  -2 -19 900.698 315.152   3
   1  -2  19 765.156 124.612   4
  -1   2 -19 865.927 384.166   3
   1   2  19 612.145 158.546   1
   1  -2  21 1106.54 323.829   5
  -1  -2 -21 1665.29 427.036   3
   1  -2  21 1366.12 159.033   4
  -1   2 -21 1762.21 511.509   3
   1   2  21 1098.67 207.726   1
   1  -2  21 1486.54 209.232   1
   1  -2  23 171.616 124.344   5
  -1   2 -23 225.560 93.3739   3
   1   2  23 234.583 100.982   1
   1  -2  23 145.453 58.1992   1
  -1  -2 -23 5.54209 222.907   3
   1  -2  25-12.4991 83.8566   5
  -1   2 -25-154.381 277.786   3
   1   2  25 22.6304 50.3599   1
   1  -2  25 37.4918 38.5957   1
  -1  -2 -25 279.214 225.531   3
  -1  -2 -27 108.485 133.629   3
   1  -2  27 196.420 124.081   5
   1   3 -28 2.76497 176.796   3
   1  -3 -28 513.221 293.557   3
  -1  -3  28 110.315 143.158   5
  -1   3  28 110.489 72.4523   1
  -1  -3  26 514.806 278.417   5
   1   3 -26 583.803 319.268   3
  -1  -3  26 368.284 119.554   1
  -1   3  26 331.565 129.140   1
   1  -3 -26 767.702 403.898   3
  -1  -3  24 251.947 182.854   5
   1  -3 -24 402.200 305.589   3
   1   3 -24-19.6671 129.919   3
  -1   3  24 230.413 111.096   1
  -1  -3  22 26.1160 55.9703   5
   1  -3 -22-96.6625 113.848   3
  -1  -3  22-6.80447 25.1120   4
   1   3 -22-137.245 188.552   3
  -1   3  22-83.1529 84.7243   1
  -1  -3  20 168.615 154.440   5
   1  -3 -20 26.3534 159.977   3
  -1  -3  20 56.9349 36.9208   4
   1   3 -20-196.232 209.050   3
  -1   3  20 1.98455 27.5270   1
  -1  -3  18 490.030 218.625   5
   1  -3 -18 435.645 213.531   3
  -1  -3  18 185.605 58.3962   4
   1   3 -18 217.603 151.294   3
  -1   3  18 149.150 73.6062   1
  -1  -3  16 248.536 109.517   5
   1  -3 -16 673.493 247.048   3
  -1  -3  16 509.564 88.8822   4
   1   3 -16 785.570 293.313   3
  -1   3  16 536.940 133.281   1
   1  -3 -14 3674.82 503.665   3
   1   3 -14 4083.40 612.055   3
  -1  -3  14 4425.63 582.574   3
   1  -3 -14 4802.51 854.547   2
  -1  -3  14 5140.58 606.584   5
  -1  -3  14 4682.38 256.613   4
   1   3 -12 17252.6 1185.06   3
   1  -3 -12 17445.0 976.417   3
  -1  -3  12 18047.4 458.193   4
  -1  -3  12 16800.2 1023.78   5
  -1   3  10 35397.2 899.259   1
  -1  -3  10 37145.8 1412.56   5
  -1  -3  10 35306.8 602.946   4
  -1   3  10 35622.7 1259.65   5
   1   3 -10 35018.3 1560.98   3
   1  -3 -10 35227.7 1231.70   3
   1  -3 -10 38151.2 1934.51   2
   1  -3  -8 8472.50 406.553   1
  -1   3   8 8624.91 418.213   1
  -1   3   8 8456.73 562.251   5
  -1  -3   8 8688.34 282.344   4
  -1  -3   8 8562.56 614.854   5
   1   3  -8 8847.43 369.076   4
   1   3  -8 8940.25 719.338   3
   1  -3  -8 9889.15 879.319   2
   1  -3  -6 14694.3 498.609   1
  -1  -3   6 13828.1 425.692   1
  -1   3   6 13774.2 676.260   5
  -1  -3   6 14147.5 735.560   5
   1   3  -6 13223.3 368.883   4
   1   3  -6 14383.9 848.133   3
  -1   3   6 13755.9 745.131   2
   1  -3  -6 14987.6 967.714   2
   1  -3  -4 1938.78 174.090   1
  -1  -3   4 2144.99 164.637   1
   1   3  -4 2022.58 152.751   1
  -1   3   4 2358.80 262.089   5
   1  -3  -4 2435.28 270.462   5
  -1  -3   4 1888.18 251.098   5
   1   3  -4 2000.09 137.916   4
   1  -3  -4 2015.83 320.698   2
   1   3  -4 1831.58 287.978   3
  -1   3   4 2175.72 274.697   2
   1  -3  -2 148034. 1974.81   5
  -1  -3   2 147276. 2054.68   5
   1   3  -2 144910. 2862.27   2
   1  -3  -2 140344. 2399.15   2
  -1  -3   2 138988. 1343.96   1
   1   3  -2 139514. 2293.76   3
   1  -3  -2 140643. 1361.85   1
  -1   3   2 145274. 2377.95   2
  -1   3   0 14744.5 735.073   2
  -1  -3   0 14391.5 883.106   2
   1   3   0 15678.9 967.601   2
  -1  -3   0 15347.5 452.570   1
   1  -3   0 15097.2 634.383   3
  -1  -3   0 14933.6 723.379   3
  -1   3   0 14821.4 619.710   3
   1  -3   0 15078.0 632.876   5
  -1  -3   0 15028.8 619.413   5
   1  -3   0 17078.8 501.397   1
  -1  -3  -2 43568.1 815.230   1
   1  -3   2 41100.0 1095.49   5
   1   3   2 39959.6 1011.79   5
  -1  -3  -2 43305.7 1027.12   5
  -1  -3  -2 41959.3 1622.12   2
  -1   3  -2 41262.6 1139.29   3
   1  -3   2 41786.6 1116.48   3
   1  -3   2 40919.1 681.587   1
  -1   3  -2 40575.0 659.174   1
   1   3   2 42256.6 1674.85   2
  -1  -3  -4 3518.43 232.329   1
   1   3   4 3922.51 266.558   1
   1  -3   4 3316.26 332.271   5
  -1  -3  -4 3808.02 319.417   5
   1   3   4 3419.10 299.868   5
   1  -3   4 3700.99 203.137   1
  -1   3  -4 3659.47 190.113   1
  -1   3  -4 3556.12 373.898   3
   1  -3   4 3761.68 364.278   3
   1   3   4 4177.41 509.465   2
  -1  -3  -4 3627.47 486.529   2
  -1  -3  -6 2744.38 214.392   1
   1   3   6 2607.98 219.136   1
   1   3   6 2511.73 267.718   5
  -1   3  -6 2472.70 118.154   4
   1  -3   6 2543.74 311.612   5
  -1   3  -6 2921.72 329.775   5
   1  -3   6 2693.61 175.618   1
  -1  -3  -6 2523.77 444.583   2
   1  -3   6 2732.72 341.615   3
  -1   3  -6 2112.10 327.674   3
   1   3   6 2150.00 367.531   2
   1   3   8 584.400 111.564   1
  -1  -3  -8 442.011 92.9316   1
   1   3   8 477.495 135.239   5
   1  -3   8 596.897 168.583   5
   1  -3   8 508.166 81.5360   1
  -1  -3  -8 653.428 270.659   2
  -1   3  -8 311.634 172.989   3
   1  -3   8 341.696 133.142   3
   1   3   8 695.308 204.834   2
  -1  -3 -10 10291.2 473.067   1
   1   3  10 10312.3 496.279   1
   1   3  10 10379.0 636.700   5
  -1   3 -10 10398.7 854.443   3
  -1  -3 -10 11180.6 747.986   3
   1  -3  10 11449.6 766.135   5
   1   3  12 244.527 107.518   5
  -1   3 -12 38.2365 70.4084   3
   1  -3  12 338.562 177.508   3
  -1  -3 -12 99.3968 112.447   3
  -1  -3 -12 227.824 156.064   2
   1  -3  12 285.563 39.0974   4
   1  -3  12 453.317 177.243   5
  -1   3 -14 11590.4 1061.18   3
  -1  -3 -14 14241.7 1579.55   2
  -1  -3 -14 12097.5 932.154   3
   1  -3  14 12171.3 906.895   5
   1  -3  14 11871.8 281.597   4
  -1  -3 -16 399.513 188.897   3
  -1   3 -16 935.820 337.909   3
   1   3  16 817.588 167.040   1
   1  -3  16 970.373 87.2823   4
   1  -3  16 943.617 273.232   5
  -1  -3 -18 961.710 309.128   3
  -1   3 -18 1181.21 411.690   3
   1   3  18 832.166 168.931   1
   1  -3  18 795.522 263.475   5
   1  -3  18 959.877 89.6681   4
  -1  -3 -20 792.515 325.011   3
  -1   3 -20 1073.94 395.798   3
   1   3  20 774.327 173.010   1
   1  -3  20 544.155 230.456   5
   1  -3  20 714.960 71.9952   4
  -1  -3 -22 834.348 351.632   3
  -1   3 -22 415.293 163.840   3
   1   3  22 554.399 160.153   1
   1  -3  22 692.375 283.896   5
  -1  -3 -24-123.692 105.465   3
  -1   3 -24-272.903 361.585   3
   1   3  24 66.4283 44.5945   1
   1  -3  24-15.2693 36.1407   1
   1  -3  24 36.2049 81.8326   5
  -1  -3 -26 29.1644 170.940   3
  -1   3 -26 154.974 195.399   3
   1   3  26 106.322 84.3125   1
   1  -3  26-117.395 147.295   5
   1  -4 -27 415.116 273.788   3
   1   4 -27 292.810 271.367   3
  -1   4  27 311.725 138.320   1
  -1  -4  27 181.677 168.471   5
   1  -4 -25 2140.45 579.248   3
   1   4 -25 1255.19 522.267   3
  -1   4  25 1027.48 245.452   1
  -1  -4  25 1619.67 463.551   5
   1  -4 -23 3105.54 672.987   3
   1   4 -23 2732.84 697.279   3
  -1   4  23 2689.80 374.262   1
  -1  -4  23 2264.11 530.460   5
   1   4 -21 9652.10 1249.02   3
   1  -4 -21 9851.11 1087.78   3
  -1   4  21 9043.12 650.667   1
  -1  -4  21 9687.60 1048.79   5
   1  -4 -19 5174.85 735.505   3
   1   4 -19 5004.89 852.565   3
  -1   4  19 5193.30 469.357   1
  -1  -4  19 4644.65 690.212   5
  -1   4  17 6478.09 697.537   5
   1   4 -17 6417.93 907.159   3
   1  -4 -17 6590.90 761.260   3
  -1   4  17 7207.04 526.898   1
  -1  -4  17 6631.96 776.046   5
  -1  -4  17 7121.62 305.963   4
  -1   4  15 8099.26 528.048   1
  -1   4  15 7984.07 727.429   5
   1   4 -15 7403.26 891.622   3
   1  -4 -15 8291.47 776.098   3
   1  -4 -15 9734.94 1300.71   2
  -1  -4  15 8953.83 854.073   5
   1  -4 -13 295.119 117.809   3
  -1  -4  13 205.857 166.377   3
   1  -4 -13 199.756 187.586   2
   1   4 -13 550.750 238.566   3
  -1   4  13 374.760 103.470   1
  -1  -4  13 310.976 128.807   5
   1  -4 -11 3841.73 427.103   3
  -1  -4  11 3724.76 490.668   5
   1   4 -11 3507.11 538.042   3
  -1  -4  11 4242.17 296.007   1
  -1  -4   9 1290.66 152.268   1
  -1   4   9 1540.95 263.707   5
  -1  -4   9 1576.08 299.172   5
   1  -4  -9 1406.65 389.370   2
   1   4  -9 1471.75 155.054   4
   1   4  -9 1762.85 349.577   3
   1  -4  -9 1422.51 184.827   1
   1  -4  -7 7011.55 392.592   1
  -1   4   7 7606.03 419.542   1
  -1   4   7 7519.51 562.724   5
  -1  -4   7 7347.57 597.661   5
   1   4  -7 6723.06 289.383   4
  -1  -4   7 7251.25 356.668   1
  -1  -4   7 7164.14 642.286   3
   1   4  -7 8374.89 729.561   3
  -1   4   7 6991.74 594.669   2
   1  -4  -7 6681.15 727.159   2
   1  -4  -5 6062.80 349.146   1
  -1  -4   5 6347.22 331.751   1
   1   4  -5 6335.50 311.030   1
  -1   4   5 6233.58 493.773   5
   1  -4  -5 6185.04 490.694   5
  -1  -4   5 5712.53 500.037   5
   1   4  -5 6025.98 269.828   4
   1   4  -5 6272.16 595.323   3
  -1  -4   5 6370.34 579.430   3
  -1   4   5 5703.70 524.610   2
   1  -4  -5 5731.36 621.692   2
   1  -4  -3 22857.2 905.419   5
  -1  -4   3 23026.8 957.893   5
   1   4  -3 21428.8 1280.84   2
   1  -4  -3 21651.8 1161.13   2
   1   4  -3 22338.2 583.640   1
  -1  -4   3 22801.7 622.723   1
   1   4  -3 21831.5 1052.20   3
  -1  -4   3 21797.9 1019.57   3
   1  -4  -3 22561.4 635.928   1
  -1   4   3 22450.0 1080.83   2
   1  -4  -1 21086.0 1027.73   2
  -1   4   1 23806.6 1187.56   2
  -1  -4   1 19765.5 1147.74   2
   1   4  -1 22735.4 1298.43   2
  -1  -4   1 22428.2 621.983   1
   1  -4  -1 20390.0 871.449   3
  -1  -4   1 21845.0 997.705   3
  -1  -4   1 21415.5 877.203   5
   1  -4  -1 22811.8 893.516   5
   1  -4  -1 21625.0 606.134   1
  -1   4  -1 2959.10 403.604   2
   1   4   1 3725.48 553.604   2
  -1  -4  -1 2661.58 439.191   2
  -1   4  -1 3208.04 228.245   1
  -1   4  -1 2976.41 342.928   3
   1  -4   1 3286.50 360.235   3
   1  -4   1 3420.56 350.996   5
  -1  -4  -1 3313.78 334.398   5
   1   4   1 3157.10 331.399   5
  -1  -4  -1 3360.36 254.983   1
   1  -4   1 3199.08 233.714   1
  -1  -4  -3 19255.0 608.404   1
   1  -4   3 19224.0 549.551   1
  -1   4  -3 19703.7 534.144   1
   1   4   3 19396.6 824.076   5
  -1  -4  -3 19535.6 808.516   5
   1  -4   3 20445.6 898.022   5
  -1  -4  -3 19310.7 1256.59   2
  -1   4  -3 20656.2 961.367   3
   1  -4   3 19302.4 897.988   3
   1   4   3 21706.5 1319.78   2
   1   4   5 20359.4 734.675   1
  -1  -4  -5 16846.7 581.839   1
  -1   4  -5 16279.0 837.518   5
   1  -4   5 18441.9 895.743   5
   1   4   5 16058.0 765.506   5
  -1  -4  -5 17256.0 780.123   5
  -1   4  -5 16676.9 476.206   1
   1  -4   5 15750.4 499.042   1
   1  -4   5 16625.3 888.872   3
  -1   4  -5 16504.1 933.823   3
  -1  -4  -5 15909.4 1172.06   2
   1   4   5 16209.3 1112.96   2
  -1  -4  -7 26673.8 772.212   1
   1   4   7 27934.5 826.404   1
   1   4   7 26224.3 998.415   5
  -1   4  -7 26243.1 1138.15   5
  -1   4  -7 25433.4 449.167   4
   1  -4   7 27700.1 1161.75   5
   1  -4   7 25171.8 645.296   1
  -1   4  -7 26612.8 1295.02   3
   1  -4   7 25373.2 1175.84   3
   1   4   7 25838.9 1351.25   2
  -1  -4  -7 23400.3 1527.20   2
  -1  -4  -9 3073.84 275.371   1
   1   4   9 2858.23 347.789   5
   1  -4   9 2912.84 401.277   5
   1  -4   9 2579.45 208.359   1
  -1   4  -9 2871.67 180.905   4
  -1   4  -9 2832.92 449.802   3
   1   4   9 2749.14 453.758   2
  -1  -4 -11 62.3695 47.3713   1
   1   4  11 13.6124 50.0491   5
   1  -4  11 68.0782 104.170   5
   1  -4  11 14.7120 23.4344   1
  -1   4 -11-102.388 167.143   3
   1  -4  11-43.8696 101.363   3
   1  -4  13 434.511 175.798   3
  -1  -4 -13 44.5122 66.6446   3
   1  -4  13 225.174 150.144   5
   1  -4  13 328.123 80.9805   1
  -1  -4 -13 681.995 346.596   2
  -1   4 -13 231.572 169.238   3
   1   4  13 420.879 107.381   1
   1   4  15-85.2320 67.7068   1
   1  -4  15-39.0768 95.6851   5
   1   4  15 35.2496 29.3050   5
   1  -4  15 31.0829 42.7400   1
  -1   4 -15 31.5012 102.584   3
  -1  -4 -15-83.0080 142.775   3
   1   4  17 6.55673 24.5434   1
   1  -4  17-44.7946 126.972   5
   1   4  17 8.34650 48.1164   5
   1  -4  17 69.6262 45.8567   1
  -1  -4 -17-13.7603 84.7513   3
   1  -4  19 1473.37 380.622   5
  -1  -4 -19 724.607 273.145   3
   1  -4  19 971.362 174.293   1
  -1   4 -19 1251.25 448.260   3
   1   4  19 877.051 193.076   1
   1  -4  21 3999.53 661.881   5
  -1   4 -21 4085.36 829.608   3
   1   4  21 4239.67 441.874   1
  -1  -4 -21 4686.13 773.646   3
   1  -4  23 3261.20 623.451   5
  -1   4 -23 2509.29 671.816   3
   1   4  23 3172.44 405.797   1
  -1  -4 -23 3342.55 705.400   3
   1  -4  25 3139.48 625.706   5
  -1   4 -25 2354.48 713.667   3
   1   4  25 2844.03 396.933   1
  -1  -4 -25 2950.86 697.272   3
  -1  -5  26-139.513 239.686   5
   1   5 -26 240.486 284.869   3
  -1   5  26-26.3869 93.2133   1
   1  -5 -26-270.268 314.970   3
  -1  -5  24 3.31180 95.0005   5
   1   5 -24-100.130 280.217   3
  -1   5  24 63.7338 65.7400   1
   1  -5 -24 56.9218 176.807   3
  -1  -5  22-60.8237 152.838   5
   1   5 -22 229.828 266.844   3
  -1   5  22 2.59985 44.6059   1
   1  -5 -22 74.8888 200.310   3
  -1  -5  20 323.065 184.884   5
   1  -5 -20 61.4127 95.0086   3
   1   5 -20 105.719 180.021   3
  -1   5  20 194.053 75.4291   1
  -1  -5  18 87.8189 160.553   5
   1  -5 -18-144.945 139.200   3
  -1  -5  18-14.2180 32.6840   1
   1   5 -18-115.571 145.922   3
  -1   5  18-59.3895 58.9396   1
  -1   5  16 214.432 104.992   1
  -1   5  16 372.397 165.150   5
  -1  -5  16 274.377 149.810   5
  -1  -5  16 378.641 101.761   1
   1   5 -16 263.816 182.272   3
   1  -5 -16 205.576 133.041   3
  -1   5  14 1704.84 249.301   1
  -1  -5  14 1695.75 215.681   1
  -1   5  14 1791.14 350.018   5
  -1  -5  14 1621.46 354.062   5
   1  -5 -14 2241.04 620.046   2
   1   5 -14 1269.92 381.791   3
   1  -5 -14 1725.24 334.928   3
  -1  -5  12 135.891 60.9556   1
   1  -5 -12 25.1101 66.5872   3
  -1  -5  12 275.088 111.618   3
  -1  -5  12 82.2542 60.0927   5
   1  -5 -12 44.2049 194.516   2
   1   5 -12 113.565 54.2474   4
   1   5 -12-47.6285 96.4445   3
   1  -5 -12 178.599 82.5882   1
  -1   5  12 57.8076 39.9594   1
   1  -5 -10 996.535 175.633   1
  -1  -5  10 818.953 237.303   5
   1   5 -10 1236.79 148.640   4
  -1  -5  10 1090.03 296.494   3
   1   5 -10 969.073 279.922   3
  -1  -5  10 1013.77 150.250   1
  -1  -5   8 3742.19 288.590   1
  -1   5   8 3863.88 448.186   5
   1   5  -8 3948.94 484.849   5
   1   5  -8 3461.30 226.523   4
  -1  -5   8 3402.70 457.160   5
   1  -5  -8 3028.01 531.100   2
   1   5  -8 3231.51 513.926   3
  -1   5   8 3440.09 447.089   2
   1  -5  -8 3872.53 319.881   1
   1  -5  -6 421.007 103.453   1
  -1   5   6 223.907 91.6953   5
   1  -5  -6 374.941 139.570   5
   1   5  -6 315.933 70.0196   4
  -1  -5   6 131.886 78.3430   5
  -1  -5   6 270.173 76.8486   1
   1   5  -6 355.543 79.9994   1
   1  -5  -6 133.026 78.5271   2
   1   5  -6 259.251 121.677   3
  -1  -5   6 467.644 181.100   3
  -1   5   6 283.052 148.024   2
  -1  -5   4 103.874 33.7636   1
   1   5  -4 173.360 60.0403   1
  -1   5   4 220.594 104.576   5
   1  -5  -4 168.533 98.8643   5
  -1  -5   4 180.249 112.707   5
  -1   5   4 144.466 112.590   2
   1  -5  -4 138.150 87.2207   2
   1   5  -4 327.533 183.587   3
  -1  -5   4 101.583 78.3322   3
   1   5  -4 210.129 209.623   2
   1  -5  -4 98.7875 42.1032   1
  -1  -5   2 4176.59 298.448   1
   1  -5  -2 4364.73 434.203   5
  -1  -5   2 3264.97 385.630   5
   1  -5  -2 4011.46 530.704   2
   1  -5  -2 4163.30 450.406   3
   1   5  -2 3699.99 473.159   3
  -1  -5   2 4112.46 485.990   3
  -1   5   2 4075.79 559.623   2
   1  -5  -2 3852.75 290.419   1
   1   5  -2 3932.72 596.803   2
  -1  -5   0 443.410 102.450   1
  -1   5   0 335.917 84.4606   1
   1  -5   0 446.397 106.832   1
  -1  -5   0 267.907 97.7591   5
   1  -5   0 221.476 113.440   5
   1   5   0 523.107 155.973   5
  -1   5   0 235.592 95.1350   2
   1   5   0 37.7035 111.955   2
  -1  -5   0 354.202 138.875   3
   1  -5   0 292.003 103.560   3
  -1  -5   0 277.501 169.735   2
  -1  -5  -2 27127.3 821.233   1
   1  -5   2 26923.3 1120.87   5
  -1  -5  -2 26656.9 1057.47   5
   1   5   2 25663.4 1066.30   5
  -1   5  -2 25278.9 1378.86   2
  -1  -5  -2 24391.3 1510.05   2
   1  -5   2 26059.8 734.377   1
  -1   5  -2 25253.8 699.340   1
  -1   5  -2 26434.0 1164.69   3
   1  -5   2 25549.7 1141.05   3
   1   5   2 26731.6 1647.18   2
  -1  -5  -4 2765.97 342.944   5
   1  -5   4 3262.53 404.403   5
   1   5   4 2699.06 349.161   5
  -1   5  -4 2971.16 228.496   1
   1  -5   4 2498.99 228.224   1
   1   5   4 2482.19 479.585   2
  -1  -5  -4 1928.35 450.462   2
  -1   5  -4 2492.53 383.180   3
   1  -5   4 2574.07 376.268   3
  -1  -5  -4 3069.36 271.342   1
  -1  -5  -6 144.029 70.2307   1
  -1  -5  -6-2.68187 55.7854   5
   1   5   6 235.727 121.426   5
   1  -5   6-43.5822 64.3945   5
  -1   5  -6 61.8915 41.7263   5
   1  -5   6 162.168 60.1260   1
  -1   5  -6 105.420 44.9635   1
  -1  -5  -6 255.927 148.926   2
   1  -5   6 123.539 85.8820   3
  -1   5  -6 193.247 155.030   3
   1   5   6 128.440 87.3861   2
  -1  -5  -8 2167.73 244.756   1
   1  -5   8 2420.64 222.894   1
   1   5   8 2495.05 347.280   5
  -1   5  -8 2373.28 160.018   4
   1  -5   8 1935.37 339.056   5
  -1   5  -8 2476.23 390.018   5
  -1  -5  -8 1646.83 430.644   2
  -1   5  -8 1851.22 367.712   3
   1   5   8 2240.90 451.548   2
   1  -5  10 10208.8 470.063   1
   1   5  10 10795.1 944.894   2
   1  -5  10 9671.26 800.705   5
  -1   5 -10 10004.2 361.452   4
  -1   5 -10 11207.0 1007.57   3
   1  -5  10 10061.0 857.874   3
  -1  -5 -10 10765.1 561.601   1
   1  -5  12 1448.84 350.920   3
   1  -5  12 1082.58 275.812   5
   1  -5  12 1231.28 167.517   1
   1   5  12 1068.55 195.582   1
  -1  -5 -12 1162.00 436.117   2
  -1   5 -12 801.480 269.530   3
  -1  -5 -12 1113.47 188.413   1
   1  -5  14 811.580 252.451   5
   1   5  14 973.479 249.970   5
   1  -5  14 860.206 145.786   1
   1   5  14 748.776 169.872   1
  -1   5 -14 334.997 220.612   3
  -1  -5 -14 719.950 233.346   3
   1   5  16 46.3574 32.3818   1
   1  -5  16 329.633 200.128   5
   1   5  16 96.0303 93.7582   5
  -1  -5 -16-104.092 162.219   3
  -1   5 -16 319.022 293.143   3
   1  -5  16 60.4911 39.7450   1
   1  -5  18 30.0465 30.2692   1
  -1  -5 -18 178.491 121.019   3
  -1   5 -18-51.8129 136.911   3
   1   5  18 155.271 101.328   1
   1  -5  18 105.894 190.538   5
  -1  -5 -20 188.744 161.388   3
  -1   5 -20 198.232 191.765   3
   1   5  20 122.109 67.5924   1
   1  -5  20 181.590 129.957   5
  -1  -5 -22 156.211 143.489   3
   1   5  22 104.603 91.5236   1
   1  -5  22-79.9592 81.1252   5
  -1  -5 -24 76.4477 174.931   3
  -1   5 -24-160.012 193.596   3
   1   5  24-23.6450 51.2131   1
   1  -5  24-58.1719 86.4390   5
  -1  -5 -26-13.3999 86.5496   3
  -1   5 -26 218.054 192.746   3
   1   5  26 156.300 102.889   1
   1  -5  26 1.68618 144.354   5
   1  -6 -25 2842.40 682.913   3
   1   6 -25 3463.81 869.140   3
  -1   6  25 2843.23 432.377   1
  -1  -6  25 2326.06 586.416   5
   1  -6 -23 2501.26 586.723   3
   1   6 -23 2814.13 727.540   3
  -1   6  23 2389.16 381.765   1
  -1  -6  23 2195.94 547.011   5
   1  -6 -21 5063.57 782.217   3
   1   6 -21 4709.79 930.197   3
  -1   6  21 5054.04 541.325   1
  -1  -6  21 4369.31 748.240   5
   1  -6 -19 10162.0 1025.44   3
   1   6 -19 9850.19 1274.76   3
  -1   6  19 9685.10 711.919   1
  -1  -6  19 10353.8 1100.10   5
  -1  -6  17 6718.16 481.340   1
   1  -6 -17 7074.86 783.044   3
   1   6 -17 6976.54 1009.52   3
  -1   6  17 6887.34 577.489   1
  -1  -6  17 7106.01 869.112   5
  -1  -6  15 2113.53 259.670   1
   1  -6 -15 2543.33 430.411   3
  -1  -6  15 1700.21 415.646   5
   1   6 -15 2554.54 583.095   3
  -1   6  15 2198.80 307.910   1
  -1  -6  13 5590.04 408.143   1
  -1   6  13 5523.88 624.261   5
  -1  -6  13 5146.04 675.527   5
   1  -6 -13 5159.76 920.922   2
   1   6 -13 4929.39 368.919   4
   1   6 -13 5264.46 784.444   3
  -1   6  13 5663.33 479.532   1
  -1   6  11 81.7793 52.6460   1
  -1  -6  11 76.0273 59.1451   1
  -1   6  11 103.758 51.2801   5
  -1  -6  11 120.719 65.3878   5
   1   6 -11 157.478 59.4827   4
  -1  -6  11 244.412 147.240   3
   1   6 -11 45.2648 68.8761   3
   1  -6 -11 56.7580 60.1916   1
  -1   6   9 692.911 234.361   2
   1   6  -9 1050.59 264.443   5
   1   6  -9 939.324 128.264   4
  -1  -6   9 1018.38 281.289   5
  -1   6   9 1030.67 189.586   1
  -1  -6   9 949.756 163.939   1
   1  -6  -9 413.638 213.630   2
   1   6  -9 865.079 274.345   3
  -1  -6   9 815.885 251.057   3
   1  -6  -9 752.973 157.827   1
   1  -6  -7 190.569 80.4915   1
   1  -6  -7 0.68502 88.1808   5
  -1  -6   7 236.385 128.393   5
   1   6  -7 180.983 55.9295   4
  -1  -6   7 178.704 70.2218   1
   1  -6  -7 324.300 224.133   2
   1   6  -7 198.446 166.886   3
  -1   6   7-11.3706 72.9849   2
   1   6  -5 193.406 63.5266   1
  -1  -6   5 108.094 56.5037   1
   1  -6  -5-11.0016 46.7032   5
  -1  -6   5 44.0681 51.2048   5
  -1   6   5-8.25726 74.8258   2
   1  -6  -5-52.1086 113.910   2
   1   6  -5 102.438 86.6911   3
   1   6  -5 79.3797 109.206   2
   1  -6  -5 169.860 63.3511   1
  -1  -6   3 32307.8 1358.89   5
   1  -6  -3 29788.9 1247.06   5
   1  -6  -3 29175.2 1615.31   2
   1   6  -3 29121.6 1821.72   2
   1   6  -3 30144.3 843.393   1
  -1  -6   3 30486.7 902.751   1
   1   6  -3 29981.1 1494.17   3
  -1  -6   3 30452.3 1453.35   3
   1  -6  -3 30094.4 892.032   1
  -1   6   3 30613.5 1633.54   2
  -1   6   1 51681.2 2242.41   2
   1  -6  -1 44164.5 1868.99   2
   1   6  -1 46680.9 2331.59   2
  -1   6   1 45722.0 1106.00   1
  -1  -6   1 48323.5 1154.79   1
   1  -6  -1 46003.8 1658.47   3
  -1  -6   1 45186.8 1747.54   3
  -1  -6   1 46543.2 1589.53   5
   1  -6  -1 44658.5 1543.18   5
  -1  -6   1 44781.9 2087.58   2
   1  -6  -1 45450.2 1093.97   1
   1   6   1 34921.0 2045.08   2
  -1  -6  -1 31677.1 1799.73   2
  -1   6  -1 33180.9 1771.50   2
  -1   6  -1 31048.0 874.540   1
   1  -6   1 32688.5 1397.48   3
  -1  -6  -1 32747.9 1500.05   3
   1  -6   1 32562.0 1333.44   5
   1   6   1 31170.3 1314.19   5
  -1  -6  -1 31370.4 1285.74   5
   1  -6   1 35865.6 1025.05   1
  -1  -6  -1 38322.8 1130.60   1
  -1  -6  -3 12229.7 590.448   1
   1  -6   3 11900.0 833.175   5
  -1  -6  -3 12372.3 791.613   5
   1   6   3 11867.0 804.986   5
  -1   6  -3 13210.4 1119.63   2
  -1  -6  -3 11358.8 1134.54   2
   1  -6   3 12051.3 553.929   1
  -1   6  -3 11907.6 520.299   1
  -1   6  -3 11972.9 892.245   3
   1  -6   3 11950.2 862.787   3
   1   6   3 11925.6 1172.71   2
  -1  -6  -5 25940.4 868.259   1
  -1   6  -5 25264.2 733.137   1
   1  -6   5 25410.0 798.335   1
   1  -6   5 24499.7 1230.00   5
  -1  -6  -5 25575.5 1145.81   5
  -1  -6  -5 24155.0 1727.56   2
  -1   6  -5 28204.2 1462.73   3
   1  -6   5 25857.7 1315.21   3
   1   6   5 27120.6 1726.53   2
   1  -6   7 40241.4 1629.58   5
  -1  -6  -7 41461.0 1500.32   5
  -1   6  -7 40030.4 1629.72   5
   1   6   7 40870.7 2015.96   2
  -1   6  -7 40729.4 1866.30   3
  -1  -6  -7 39052.2 1093.44   1
  -1   6  -7 38436.8 900.491   1
   1  -6   7 40599.6 1016.94   1
   1  -6   9 2058.21 232.221   1
   1   6   9 1939.65 443.518   2
   1  -6   9 2452.39 428.130   5
  -1   6  -9 2970.12 462.487   5
  -1   6  -9 2107.48 168.888   4
   1  -6   9 2264.68 420.872   3
  -1   6  -9 2243.15 462.355   3
  -1  -6  -9 2281.30 272.406   1
   1   6   9 3101.10 354.708   1
  -1  -6 -11 5152.42 423.647   1
   1   6  11 5107.78 461.179   1
   1  -6  11 4609.31 350.712   1
   1   6  11 4435.90 524.530   5
   1  -6  11 4768.01 618.965   5
  -1  -6 -11 4729.43 882.572   2
  -1   6 -11 4422.35 263.415   4
  -1   6 -11 5500.20 774.073   3
   1  -6  11 5131.07 663.979   3
   1   6  11 4001.88 608.108   2
   1  -6  13 3174.86 522.405   5
   1   6  13 2895.59 439.437   5
   1  -6  13 3145.42 295.680   1
  -1   6 -13 3060.31 594.432   3
   1   6  13 3338.68 379.283   1
   1  -6  15 847.093 286.755   5
   1   6  15 471.546 181.650   5
  -1  -6 -15 788.881 263.941   3
  -1   6 -15 1291.07 454.045   3
   1  -6  15 793.622 152.096   1
   1   6  15 722.555 186.244   1
  -1  -6 -17 1319.62 351.241   3
  -1   6 -17 1766.20 522.303   3
   1  -6  17 1281.53 200.296   1
   1   6  17 1602.00 290.968   1
   1  -6  17 1963.18 447.475   5
  -1  -6 -19 1106.70 345.297   3
  -1   6 -19 1398.48 476.007   3
   1   6  19 1384.59 274.411   1
   1  -6  19 1046.98 358.659   5
  -1  -6 -21 3458.51 664.475   3
  -1   6 -21 3820.33 843.997   3
   1   6  21 3766.48 471.729   1
   1  -6  21 3643.45 677.185   5
  -1  -6 -23 3785.31 753.504   3
  -1   6 -23 2558.60 749.617   3
   1   6  23 2454.35 396.533   1
   1  -6  23 2608.94 598.992   5
  -1  -6 -25 2093.25 600.530   3
  -1   6 -25 2050.32 735.153   3
   1   6  25 2716.85 440.092   1
   1  -6  25 2040.20 535.175   5
   1  -7 -24 33.0867 112.918   3
   1   7 -24 159.777 242.701   3
  -1   7  24-173.653 160.448   1
  -1  -7  24-469.777 271.485   5
   1  -7 -22-4.77995 148.622   3
   1   7 -22 2.54400 153.821   3
  -1   7  22 8.71626 56.2378   1
  -1  -7  22 143.773 165.303   5
   1  -7 -20-74.1522 142.912   3
   1   7 -20-4.60690 135.899   3
  -1   7  20-69.5571 113.252   1
  -1  -7  20 189.742 199.495   5
   1  -7 -18 246.102 153.305   3
   1   7 -18 526.653 339.706   3
  -1   7  18 73.4052 68.0519   1
  -1  -7  18 304.085 164.600   5
  -1  -7  16 2398.38 301.687   1
  -1  -7  16 2487.41 507.668   5
   1  -7 -16 2536.35 455.305   3
   1   7 -16 3206.11 718.876   3
  -1   7  16 2700.90 373.830   1
  -1  -7  14 722.755 276.256   5
   1   7 -14 1031.94 178.492   4
   1   7 -14 383.796 170.306   3
  -1   7  14 1223.64 244.224   1
  -1  -7  14 1193.70 202.861   1
  -1   7  12 7328.15 752.092   5
  -1  -7  12 6281.30 757.392   5
   1  -7 -12 5140.65 924.897   2
   1   7 -12 7363.31 967.947   3
   1   7 -12 6556.65 395.680   4
  -1  -7  12 7034.10 487.083   1
  -1   7  12 6800.28 561.194   1
  -1   7  10 2345.78 327.918   1
  -1   7  10 1997.28 384.489   5
   1   7 -10 1834.23 196.384   4
  -1  -7  10 2610.63 477.382   5
  -1  -7  10 2183.45 267.773   1
  -1  -7  10 1950.73 434.272   3
   1   7 -10 1823.41 468.903   3
  -1   7  10 1384.97 320.591   2
   1  -7  -8 5534.28 439.250   1
  -1   7   8 6729.13 551.272   1
  -1  -7   8 6377.09 452.603   1
   1  -7  -8 5363.64 600.373   5
  -1   7   8 6144.70 659.453   5
  -1  -7   8 6119.26 696.750   5
   1   7  -8 5887.86 680.270   5
   1   7  -8 5596.85 344.070   4
   1   7  -8 5974.60 795.544   3
  -1  -7   8 6166.30 745.757   3
   1  -7  -8 5133.85 839.756   2
  -1   7   8 4977.32 625.231   2
   1  -7  -6 14992.6 701.121   1
   1   7  -6 15230.1 629.665   1
  -1  -7   6 14298.0 674.095   1
  -1  -7   6 13570.2 1001.31   5
   1  -7  -6 13992.2 941.701   5
  -1   7   6 14136.1 994.794   5
   1   7  -6 14067.7 1011.52   5
   1  -7  -6 12332.9 1224.75   2
   1   7  -6 13872.4 1410.16   2
   1   7  -6 14319.1 1174.81   3
  -1  -7   6 15607.1 1148.38   3
  -1   7   6 13220.4 1043.57   2
   1  -7  -4 2169.41 491.044   2
  -1   7   4 2013.31 445.315   2
  -1  -7   4 2392.39 275.417   1
   1   7  -4 2256.73 247.490   1
   1   7  -4 2536.77 473.074   3
   1  -7  -4 2451.70 279.152   1
   1   7  -4 2488.44 603.529   2
  -1  -7   4 2621.46 447.400   5
  -1   7   4 2307.16 395.747   5
   1  -7  -4 2249.58 378.233   5
  -1  -7   2 5438.50 603.609   5
   1  -7  -2 4335.69 512.446   5
   1  -7  -2 4972.46 697.119   2
   1   7  -2 6531.09 930.164   2
   1   7  -2 5231.58 388.168   1
  -1  -7   2 5751.70 434.721   1
  -1   7   2 5253.73 409.176   1
   1  -7  -2 5497.62 627.968   3
   1  -7  -2 5171.04 399.152   1
  -1   7   2 4791.87 735.463   2
  -1  -7   0 6850.65 879.391   2
   1   7   0 9411.36 1162.15   2
  -1   7   0 7811.35 957.498   2
  -1   7   0 8137.77 493.951   1
   1  -7   0 8230.44 761.574   3
  -1  -7   0 7547.00 692.431   5
   1  -7   0 7981.09 710.984   5
   1  -7   0 8926.83 528.945   1
  -1  -7   0 9693.96 596.793   1
   1  -7   2 319.173 166.637   5
  -1  -7  -2 251.354 128.786   5
  -1   7  -2 90.4329 89.1320   2
   1   7   2 389.775 271.049   2
   1  -7   2 161.139 68.2368   1
  -1   7  -2 50.8275 35.7881   1
  -1  -7  -2 179.623 75.6596   1
  -1   7  -2 72.3427 93.5714   3
   1  -7   2 326.227 164.791   3
  -1  -7  -2 7.38854 111.001   2
   1  -7   4 29192.0 937.962   1
  -1   7  -4 28029.2 860.848   1
  -1  -7  -4 30086.2 1331.22   5
   1  -7   4 28985.4 1437.52   5
  -1   7  -4 28281.3 1859.76   2
  -1  -7  -4 29890.8 1993.55   2
  -1   7  -4 29415.9 1562.93   3
  -1  -7  -4 28934.2 978.191   1
   1   7   4 33015.4 2078.02   2
   1  -7   6 2883.09 467.757   5
  -1  -7  -6 3673.38 468.456   5
  -1   7  -6 3627.01 516.885   5
   1   7   6 2656.37 579.044   2
  -1   7  -6 3576.29 570.150   3
  -1   7  -6 3690.60 302.948   1
   1   7   6 3556.02 362.403   1
   1  -7   6 3471.79 323.722   1
  -1  -7  -6 4256.67 379.346   1
  -1  -7  -8 4398.20 396.341   1
   1  -7   8 4855.65 383.090   1
   1   7   8 4825.32 446.748   1
  -1  -7  -8 5071.75 568.035   5
   1   7   8 4363.44 546.400   5
   1  -7   8 4295.22 588.303   5
  -1   7  -8 4745.41 611.036   5
  -1   7  -8 4480.38 284.802   4
  -1   7  -8 4951.03 705.295   3
   1  -7   8 4237.41 601.364   3
   1   7   8 3429.32 623.061   2
   1   7  10 8034.26 604.930   1
   1  -7  10 7504.00 478.657   1
   1   7  10 6834.23 693.297   5
   1  -7  10 6850.47 763.845   5
  -1   7 -10 6801.95 333.584   4
  -1  -7 -10 5690.34 955.087   2
  -1   7 -10 7534.57 934.687   3
   1  -7  10 7799.98 851.701   3
   1   7  10 6955.77 827.573   2
   1   7  12 2354.22 352.262   1
   1  -7  12 1754.50 237.092   1
   1   7  12 1700.64 354.346   5
   1  -7  12 1363.36 363.039   5
  -1  -7 -12 1101.15 448.132   2
  -1   7 -12 1597.44 168.917   4
  -1   7 -12 1528.32 445.242   3
   1   7  12 1194.57 354.483   2
  -1   7 -14 700.912 327.278   3
   1  -7  14 1099.25 351.532   5
   1  -7  14 888.406 169.157   1
   1   7  14 1121.61 256.172   1
   1  -7  16 1020.00 353.520   5
  -1   7 -16 1273.73 463.188   3
  -1  -7 -16 731.439 270.163   3
   1  -7  16 953.873 187.648   1
   1   7  16 1075.07 251.584   1
   1  -7  18 956.555 343.849   5
  -1   7 -18 1508.88 508.247   3
  -1  -7 -18 1469.19 396.326   3
   1   7  18 1287.09 291.001   1
   1  -7  20-138.529 101.987   5
  -1  -7 -20 31.2252 67.4567   3
   1   7  20-7.19835 35.1563   1
   1  -7  22-10.0707 80.8608   5
  -1   7 -22 444.624 417.263   3
  -1  -7 -22 271.278 211.075   3
   1   7  22 209.698 140.435   1
   1  -7  24-449.622 261.913   5
  -1   7 -24-183.878 347.806   3
  -1  -7 -24-145.637 261.155   3
   1   7  24 109.195 129.174   1
  -1  -8  23 428.520 244.634   5
   1   8 -23 653.432 400.791   3
   1  -8 -23 563.447 285.690   3
  -1   8  23 781.386 254.503   1
  -1  -8  21 2789.28 642.410   5
   1   8 -21 1315.90 521.221   3
   1  -8 -21 1885.29 490.209   3
  -1   8  21 2430.20 425.115   1
  -1  -8  19 2192.62 534.037   5
   1   8 -19 2920.47 747.390   3
   1  -8 -19 2209.53 485.642   3
  -1   8  19 2563.41 420.807   1
  -1  -8  17 2171.08 535.346   5
   1  -8 -17 1634.24 388.755   3
   1   8 -17 2130.73 619.733   3
  -1   8  17 2184.65 373.597   1
   1   8 -15 6689.74 472.157   4
   1   8 -15 7486.75 1112.11   3
  -1  -8  15 7738.73 960.496   5
  -1   8  15 7314.02 678.326   1
  -1  -8  13 3414.51 604.725   5
   1  -8 -13 3278.27 819.076   2
   1   8 -13 3225.42 296.317   4
   1   8 -13 3455.22 721.507   3
  -1   8  13 4953.39 550.815   1
  -1   8  11 1080.61 291.643   2
   1   8 -11 1720.36 204.440   4
  -1  -8  11 1496.41 368.925   5
   1  -8 -11 1444.05 483.227   2
   1   8 -11 1804.02 509.568   3
  -1   8  11 1866.50 323.361   1
  -1  -8  11 1898.24 268.423   1
   1  -8  -9 697.587 239.106   5
  -1  -8   9 703.111 241.778   5
  -1   8   9 579.433 170.949   1
  -1  -8   9 753.998 167.107   1
   1   8  -9 780.840 139.060   4
   1   8  -9 871.842 342.668   3
  -1   8   9 600.867 217.643   2
   1   8  -7 692.075 380.447   2
  -1  -8   7 775.410 171.436   1
   1   8  -7 757.664 153.790   1
  -1   8   7 766.086 196.911   1
  -1   8   7 894.852 266.239   5
   1  -8  -7 914.149 253.518   5
  -1  -8   7 813.787 254.453   5
  -1  -8   7 748.330 268.238   3
   1   8  -7 559.663 250.239   3
  -1   8   7 492.598 221.856   2
  -1  -8   5 3699.77 371.311   1
   1   8  -5 3544.42 334.120   1
  -1   8   5 3792.67 392.090   1
  -1   8   5 3829.83 549.182   5
   1  -8  -5 3866.48 519.729   5
  -1  -8   5 3446.48 529.452   5
   1   8  -5 4080.97 573.158   5
  -1   8   5 2918.17 552.497   2
   1  -8  -5 3697.46 696.828   2
   1   8  -5 4392.74 694.692   3
  -1  -8   5 3916.96 610.112   3
   1  -8  -5 3985.82 382.667   1
   1   8  -5 3530.67 763.817   2
  -1  -8   3 4437.21 589.309   5
  -1   8   3 4439.60 600.408   5
   1  -8  -3 3664.50 513.678   5
   1   8  -3 3986.37 549.885   5
   1   8  -3 3904.39 790.532   2
  -1   8   3 3404.65 630.180   2
  -1  -8   3 4159.81 621.718   3
   1  -8  -3 3611.78 660.086   2
   1  -8  -3 3945.23 375.201   1
  -1  -8   3 4239.77 399.968   1
  -1   8   3 3508.45 367.467   1
   1   8  -3 4013.24 363.336   1
   1   8  -1-108.716 238.091   2
  -1   8   1-93.7634 201.521   2
  -1  -8   1-32.4409 98.1946   5
   1  -8  -1 66.3159 49.3987   5
  -1  -8   1 33.8064 28.7849   1
  -1   8   1 83.7819 62.2663   1
   1   8  -1-40.7445 44.6214   1
   1  -8  -1 87.6394 54.4012   1
   1   8  -1 5.44361 79.6406   5
  -1   8   1 15.1213 38.8593   5
   1   8   1 22639.0 907.377   1
  -1   8  -1 22525.7 867.435   1
  -1   8  -1 23765.1 1358.79   5
   1   8   1 23158.2 1319.15   5
   1  -8   1 24359.5 1354.01   5
  -1  -8  -1 23033.4 1283.48   5
  -1  -8  -1 21135.7 1681.20   2
  -1   8  -1 24693.6 1870.95   2
   1  -8   1 25613.8 977.993   1
  -1  -8  -1 25109.3 998.983   1
   1   8   1 23202.7 1941.15   2
  -1   8  -3 18015.5 759.831   1
   1   8   3 18957.9 850.446   1
   1   8   3 19362.0 1208.03   5
  -1  -8  -3 18208.2 1132.47   5
   1  -8   3 18448.0 1205.84   5
  -1   8  -3 20063.3 1255.25   5
  -1   8  -3 18586.0 1629.84   2
  -1   8  -3 18740.9 1332.52   3
   1   8   3 19223.5 1755.50   2
   1  -8   3 21734.6 919.226   1
  -1  -8  -3 18760.2 842.267   1
   1   8   5 10017.6 882.202   5
   1  -8   5 8633.61 842.712   5
  -1  -8  -5 9015.60 797.324   5
  -1   8  -5 10259.1 1231.66   2
  -1   8  -5 9986.16 1018.99   3
   1   8   5 9839.75 1156.47   2
   1  -8   5 8776.02 882.491   3
   1   8   5 9800.35 635.066   1
   1  -8   5 9723.84 589.301   1
  -1   8  -5 9391.53 530.567   1
  -1   8  -7 15246.3 1580.88   2
   1  -8   7 14192.6 706.306   1
  -1   8  -7 14144.2 636.015   1
   1   8   7 14369.2 788.017   1
  -1  -8  -7 13634.0 985.393   5
   1   8   7 14465.9 1059.64   5
   1  -8   7 14102.9 1109.38   5
  -1   8  -7 14526.3 1276.76   3
   1  -8   7 15981.0 1219.79   3
   1   8   7 13922.9 1343.81   2
   1   8   9 589.177 166.720   1
   1  -8   9 383.233 114.581   1
  -1  -8  -9 672.263 232.936   5
   1   8   9 738.247 249.740   5
   1  -8   9 514.019 246.986   5
  -1   8  -9 423.778 93.6475   4
  -1  -8  -9 654.155 286.631   2
  -1   8  -9 398.797 217.037   3
   1   8   9 478.179 225.262   2
   1   8  11 119.865 91.9854   2
   1  -8  11 286.279 180.856   5
  -1  -8 -11 52.0096 101.597   2
  -1   8 -11 55.4365 34.6176   4
  -1   8 -11 156.497 191.331   3
   1  -8  11 103.578 61.0147   1
   1   8  11 108.898 86.9976   1
   1  -8  13 172.059 115.256   5
   1   8  13 181.168 90.8727   1
   1  -8  13 56.5211 45.4485   1
  -1   8 -13 177.931 64.6194   4
  -1   8 -13-7.35890 215.526   3
   1   8  13-41.1733 103.541   2
   1  -8  15 729.317 168.001   1
   1   8  15 631.703 188.034   1
  -1   8 -15 904.349 397.494   3
   1  -8  15 577.235 230.931   5
   1   8  17 1447.40 309.772   1
  -1  -8 -17 1134.84 342.471   3
  -1   8 -17 1602.81 518.386   3
   1  -8  17 1382.52 395.906   5
   1   8  19 560.223 205.842   1
  -1  -8 -19 475.383 248.340   3
  -1   8 -19 755.206 404.400   3
   1  -8  19 646.398 283.481   5
   1   8  21 1845.28 372.388   1
  -1  -8 -21 936.156 337.674   3
  -1   8 -21 1765.46 633.308   3
   1  -8  21 1889.09 539.553   5
   1   8  23 635.280 218.571   1
  -1  -8 -23 613.494 283.897   3
  -1   8 -23 435.594 272.739   3
   1  -8  23 1195.86 461.984   5
  -1   9  22-126.505 152.043   1
   1  -9 -22 138.453 168.036   3
   1   9 -22-336.216 310.812   3
  -1  -9  22-79.9168 226.462   5
  -1   9  20-75.4151 75.8487   1
   1  -9 -20-36.8541 99.3587   3
   1   9 -20-110.545 206.121   3
  -1  -9  20-124.461 236.190   5
  -1   9  18 626.751 211.039   1
   1   9 -18 688.820 393.163   3
   1  -9 -18 702.517 277.707   3
  -1  -9  18 696.952 293.512   5
  -1   9  16 5707.02 638.960   1
  -1  -9  16 4339.92 766.556   5
   1   9 -16 4059.84 895.090   3
   1  -9 -16 4893.72 665.494   3
  -1  -9  14 2044.74 489.462   5
   1   9 -14 2193.76 258.558   4
   1   9 -14 2767.54 724.932   3
  -1   9  14 2792.95 424.609   1
  -1   9  12 701.189 255.649   2
  -1  -9  12 1100.24 331.588   5
   1  -9 -12 850.211 364.069   2
   1   9 -12 768.413 149.250   4
   1   9 -12 885.963 402.244   3
  -1   9  12 703.175 207.270   1
   1  -9 -10 8870.06 875.821   5
  -1  -9  10 8765.29 960.521   5
   1   9 -10 8352.33 479.453   4
   1   9 -10 10603.3 1543.22   2
   1  -9 -10 8081.12 1222.42   2
   1   9 -10 10117.7 1235.94   3
  -1   9  10 9994.76 738.791   1
  -1   9  10 7859.11 822.630   2
  -1  -9   8 13222.2 1155.97   5
   1  -9  -8 12992.2 1041.08   5
   1   9  -8 12098.2 591.546   4
   1   9  -8 12833.1 1634.30   2
   1   9  -8 12656.1 1315.20   3
  -1   9   8 10874.4 1015.16   2
  -1   9   8 12735.1 802.644   1
   1   9  -8 13265.6 675.309   1
   1  -9  -6 2604.00 462.291   5
  -1  -9   6 2590.60 499.774   5
   1   9  -6 2614.31 601.799   3
   1   9  -6 2584.04 300.088   1
  -1   9   6 2367.57 327.368   1
  -1   9   6 1781.40 416.546   2
   1   9  -6 3070.85 762.636   2
   1  -9  -4 18375.6 1215.87   5
  -1  -9   4 18974.6 1313.40   5
   1   9  -4 21574.3 2041.72   2
   1  -9  -4 17006.2 1537.89   2
   1   9  -4 18789.1 822.308   1
  -1   9   4 18376.9 906.742   1
   1  -9  -4 16877.4 1303.94   3
  -1  -9   4 19285.1 1424.84   3
  -1   9   4 17396.2 1453.40   2
  -1  -9   2 3238.27 525.201   5
   1  -9  -2 2680.95 468.172   5
   1   9  -2 3269.17 353.301   1
  -1   9   2 3195.01 369.719   1
   1   9  -2 2962.79 758.403   2
  -1   9   2 3127.52 666.591   2
  -1  -9   2 3126.10 559.911   3
   1  -9  -2 3207.43 649.839   2
   1   9   0 491.205 284.046   2
  -1   9   0 439.213 293.293   2
  -1  -9   0 583.782 266.962   3
   1  -9   0 864.623 269.590   3
  -1   9   0 461.527 133.182   1
   1   9   0 602.076 160.074   1
  -1  -9   0 430.536 180.864   5
   1  -9   0 382.275 183.128   5
  -1   9  -2 48.8788 106.292   2
   1   9   2-17.2475 163.805   2
   1  -9   2-9.40415 47.8647   5
  -1  -9  -2 36.1881 135.394   3
   1  -9   2-49.4292 68.7068   3
  -1   9  -2 70.7830 67.3127   1
   1  -9   2-27.2240 49.7685   1
   1   9   2 6.10838 30.1946   1
  -1   9  -4 43.5679 131.325   2
   1  -9   4 120.383 125.089   5
  -1  -9  -4-0.95666 78.0113   5
  -1   9  -4-117.425 169.350   3
  -1  -9  -4-33.7428 176.912   3
   1  -9   4-47.5679 58.5588   3
   1  -9   4-28.1949 49.9394   1
   1   9   4-25.7674 67.8850   1
  -1   9  -4 130.898 79.3958   1
   1   9   6 6418.93 552.211   1
  -1   9  -6 6515.44 471.846   1
   1  -9   6 7019.73 541.658   1
  -1   9  -6 6955.14 1120.48   2
  -1  -9  -6 5474.26 1009.29   2
  -1  -9  -6 6389.25 715.437   5
   1  -9   6 5494.99 728.063   5
  -1   9  -6 6427.36 878.320   3
   1  -9   6 6508.64 807.020   3
   1   9   6 5978.39 940.306   2
  -1  -9  -8 12397.8 1008.70   5
   1  -9   8 12882.5 1150.07   5
  -1   9  -8 10723.8 1444.95   2
  -1  -9  -8 10772.0 1423.31   2
  -1   9  -8 12012.8 1275.21   3
   1   9   8 12943.3 1305.99   2
   1   9   8 13160.6 811.566   1
   1  -9   8 12303.7 711.100   1
  -1   9  -8 12192.4 635.837   1
  -1   9 -10 8401.63 443.376   4
  -1   9 -10 9096.78 1159.82   3
  -1  -9 -10 8353.87 835.856   5
   1  -9  10 6859.10 875.264   5
   1   9  10 8209.19 661.951   1
   1   9  10 7650.81 958.922   2
  -1   9 -12 9885.45 1274.09   3
  -1   9 -12 9795.77 469.120   4
   1   9  12 10038.7 750.974   1
   1   9  12 8217.29 991.412   2
   1  -9  12 10180.8 1075.87   5
   1  -9  14 5554.69 834.393   5
  -1   9 -14 6042.67 1024.57   3
   1   9  14 6031.02 603.611   1
  -1   9 -16 8182.52 1257.90   3
   1   9  16 8580.42 754.427   1
   1  -9  16 7130.99 959.710   5
   1   9  18 6054.91 659.164   1
   1  -9  18 6309.73 946.516   5
  -1   9 -18 7289.11 1231.03   3
  -1  -9 -18 5526.58 790.129   3
   1   9  20 766.502 238.746   1
   1  -9  20 1056.68 397.027   5
  -1   9 -20 132.697 153.437   3
  -1  -9 -20 851.336 321.991   3
   1   9  22 272.870 120.991   1
   1  -9  22 278.480 193.335   5
  -1   9 -22 353.238 370.428   3
  -1  -9 -22 269.031 204.722   3
  -1  10  21 121.992 83.7250   1
  -1 -10  21 500.499 316.175   5
   1  10 -21 44.1908 275.777   3
   1 -10 -21-122.519 182.195   3
  -1  10  19 34.0387 87.6982   1
  -1 -10  19-52.5671 80.4299   5
   1 -10 -19 21.7866 77.1090   3
  -1  10  17 1435.04 327.466   1
  -1 -10  17 1105.83 406.532   5
   1  10 -17 1131.99 581.552   3
   1 -10 -17 1318.19 357.294   3
  -1  10  15-105.736 120.308   1
  -1 -10  15 163.761 173.941   5
  -1  10  13 461.278 175.250   1
  -1 -10  13 458.557 257.925   5
   1  10 -13 43.2741 141.571   3
   1  10 -13 6.97432 382.140   2
  -1  10  11 1858.46 425.047   2
  -1 -10  11 2355.90 534.792   5
   1  10 -11 2618.51 283.073   4
  -1  10  11 2406.55 381.451   1
   1  10 -11 2729.38 687.048   3
   1  10 -11 3847.19 1037.17   2
   1  10  -9 105.097 112.380   2
  -1  10   9-13.7492 95.8678   1
   1 -10  -9-79.8151 80.0758   5
  -1 -10   9-77.9669 174.755   5
   1  10  -9 54.8349 47.2346   4
   1 -10  -9-191.305 316.685   2
   1  10  -9-52.4288 95.5186   3
  -1  10   9-2.32341 114.116   2
   1 -10  -7 5.62426 109.143   5
  -1 -10   7-13.2235 50.4014   5
   1 -10  -7 235.539 318.172   2
   1  10  -7 60.8554 80.8259   1
  -1  10   7 42.9580 76.1014   1
   1  10  -7 471.916 326.564   3
   1  10  -7-155.574 427.511   2
  -1  10   7 107.434 69.5535   2
   1 -10  -5 293.423 182.398   3
   1 -10  -5 87.3755 152.017   5
  -1 -10   5 56.4860 148.269   5
   1  10  -5 94.2598 73.1044   1
  -1  10   5 25.9513 45.1577   1
   1  10  -5-116.091 226.272   2
  -1  10   5-12.1205 98.2053   2
  -1 -10   3 1535.46 397.558   5
   1 -10  -3 1466.85 359.251   5
   1 -10  -3 942.470 325.764   3
  -1  10   3 1326.10 249.813   1
   1  10  -3 1439.04 248.128   1
  -1  10   3 1243.79 460.610   2
   1  10  -3 1182.60 546.960   2
  -1 -10   1 709.337 264.466   5
   1 -10  -1 1094.90 318.531   5
   1 -10  -1 1089.34 346.106   3
  -1  10   1 1216.17 232.946   1
   1  10  -1 921.478 202.011   1
  -1  10   1 1381.23 520.180   2
   1  10  -1 1229.73 542.382   2
  -1  10  -1 0.53045 38.4895   1
   1  10   1 168.441 71.9671   1
  -1 -10  -1 195.363 135.005   5
   1 -10   1 69.8344 101.480   5
   1 -10   1 235.560 207.899   3
  -1 -10  -1-82.4808 162.857   3
  -1 -10  -1 198.503 215.225   2
   1  10   1 88.5316 219.985   2
  -1  10  -1 203.164 140.894   2
  -1  10  -3 124.341 68.0421   1
   1  10   3 127.002 89.8819   1
   1  10   3 301.383 126.546   2
  -1  10  -3 40.5198 99.3834   2
  -1 -10  -3 98.2686 114.087   5
   1 -10   3 14.5692 80.9535   5
   1 -10   3-209.698 150.093   3
  -1 -10  -3 288.141 213.547   3
  -1 -10  -3-150.831 175.441   2
   1 -10   5 56.9850 84.2282   5
  -1 -10  -5-45.6765 45.1916   5
  -1  10  -5-1.64376 150.177   3
  -1  10  -5 111.521 187.063   2
   1  10   5 114.218 259.821   2
  -1  10  -5-26.4234 34.8066   1
   1  10   5 43.0345 63.0860   1
  -1 -10  -5-100.578 295.036   2
  -1 -10  -7 162.221 107.895   5
   1 -10   7 295.576 190.856   5
   1  10   7 43.0797 129.180   2
  -1 -10  -7 166.359 307.524   2
  -1  10  -7-102.510 195.519   3
  -1  10  -7 60.2224 50.7411   1
   1  10   7 242.315 112.365   1
  -1  10  -7-55.3218 275.929   2
  -1  10  -9 210.712 349.164   2
  -1 -10  -9-45.1291 105.703   5
   1 -10   9 238.621 180.308   5
  -1  10  -9 253.242 86.7583   4
   1  10   9 238.007 184.521   2
  -1  10  -9 389.665 229.592   3
   1  10   9 107.912 91.6395   1
   1  10  11 126.733 104.265   1
   1 -10  11 77.3431 71.8281   5
   1  10  11 25.8865 110.509   2
  -1  10 -11 93.5442 51.4852   4
  -1  10 -11 273.334 275.269   3
   1  10  13 643.401 308.026   2
  -1  10 -13 340.025 174.638   3
   1  10  13 731.610 221.196   1
   1 -10  13 177.476 129.017   5
  -1  10 -15 449.489 306.347   3
   1  10  15 317.492 170.587   1
   1 -10  15 252.723 148.738   5
  -1 -10 -17 914.398 315.163   3
  -1  10 -17 1076.56 478.461   3
   1  10  17 981.968 275.113   1
   1 -10  17 962.110 408.046   5
  -1 -10 -19 307.521 215.709   3
  -1  10 -19 695.552 423.554   3
   1  10  19 46.4463 89.9535   1
   1 -10  19 574.209 291.841   5
  -1 -10 -21 25.3164 142.640   3
  -1  10 -21 463.399 375.516   3
   1  10  21 157.481 136.886   1
   1 -10  21 684.231 415.198   5
   1 -11 -20 626.150 296.086   3
   1  11 -20 767.125 546.646   3
  -1  11  20 26.1080 87.0710   1
  -1 -11  20 95.6103 137.640   5
   1 -11 -18 1585.11 414.808   3
   1  11 -18 1849.85 706.321   3
  -1  11  18 1918.49 389.941   1
  -1 -11  18 2018.09 578.435   5
   1  11 -16 1139.91 709.750   2
   1  11 -16 1784.55 628.052   3
  -1  11  16 1922.01 386.392   1
  -1 -11  16 2388.88 600.378   5
   1  11 -14 5926.46 1390.07   2
  -1 -11  14 4270.75 793.564   5
   1  11 -14 5694.23 1155.13   3
  -1  11  14 4662.68 586.512   1
  -1 -11  12 10937.3 1249.21   5
   1  11 -12 13268.3 2023.10   2
   1  11 -12 12800.0 1620.77   3
  -1  11  12 7875.58 887.882   2
  -1  11  12 10438.1 837.822   1
  -1  11  10 7511.67 705.670   1
   1 -11 -10 7968.85 933.583   5
  -1 -11  10 7847.49 1013.36   5
   1  11 -10 7929.98 530.121   4
   1  11 -10 7603.58 1204.36   3
   1  11 -10 8981.49 1610.90   2
  -1  11  10 5430.06 733.869   2
   1 -11  -8 1187.04 351.568   5
  -1 -11   8 1956.42 509.914   5
   1 -11  -8 1715.96 592.795   2
  -1  11   8 1499.23 292.991   1
   1  11  -8 1779.47 278.828   1
   1  11  -8 1648.47 541.554   3
   1  11  -8 1124.83 564.691   2
  -1  11   8 1570.11 413.177   2
   1  11  -6 3949.86 1006.49   2
  -1  11   6 3248.53 648.829   2
   1 -11  -6 3351.21 763.196   2
  -1 -11   6 3454.24 634.689   5
   1 -11  -6 2979.41 551.002   5
   1  11  -6 3450.93 390.323   1
  -1  11   6 3034.26 420.732   1
  -1  11   4 2638.43 606.278   2
   1  11  -4 3122.27 884.637   2
   1 -11  -4 2585.88 632.878   2
  -1 -11   4 3486.11 619.313   5
   1 -11  -4 3154.17 588.106   5
  -1  11   4 3942.08 470.231   1
   1  11  -4 3084.27 377.432   1
  -1  11   2 2002.19 585.515   2
   1  11  -2 1761.33 648.594   2
   1 -11  -2 1551.27 396.544   5
  -1 -11   2 1858.16 450.022   5
  -1  11   2 1726.75 300.534   1
   1  11  -2 1613.92 277.047   1
   1  11   0 2394.30 693.928   2
  -1  11   0 1944.75 654.831   2
  -1 -11   0 1707.93 426.623   5
   1 -11   0 1876.08 448.949   5
  -1  11   0 1736.51 292.369   1
   1  11   0 1681.99 295.625   1
  -1  11  -2 204.028 248.270   2
   1  11   2-53.8221 304.030   2
  -1 -11  -2 351.840 290.279   2
  -1 -11  -2 269.669 184.731   5
   1 -11   2 243.623 196.402   5
   1  11   2 16.0592 51.5293   1
  -1  11  -2 152.468 81.5899   1
   1  11   4-25.2796 246.974   2
  -1  11  -4-79.9997 252.102   2
  -1 -11  -4 36.0602 163.433   2
  -1 -11  -4 188.622 182.111   5
   1 -11   4 171.812 77.0704   5
  -1  11  -4 24.4513 42.5733   1
   1  11   4 45.4569 60.5127   1
  -1  11  -6 403.787 139.817   1
   1  11   6 301.331 130.703   1
  -1  11  -6 252.431 207.639   2
   1  11   6 143.347 207.249   2
  -1 -11  -6 145.562 147.704   5
   1 -11   6 37.4232 91.5068   5
  -1  11  -8 3307.28 374.688   1
   1  11   8 3035.68 435.845   1
   1 -11   8 3289.18 645.836   5
  -1 -11  -8 3087.28 572.404   5
  -1  11  -8 3053.67 748.062   3
  -1  11  -8 2362.99 776.865   2
   1  11   8 2101.58 561.484   2
   1  11  10 6510.46 650.732   1
   1 -11  10 6052.10 892.553   5
  -1 -11 -10 6721.84 844.461   5
  -1  11 -10 7126.05 1152.75   3
  -1  11 -10 8662.72 1540.84   2
   1  11  10 5071.43 850.664   2
   1  11  12 8328.89 750.298   1
   1 -11  12 7925.21 1043.16   5
  -1  11 -12 9898.49 1413.58   3
   1  11  12 7556.54 989.222   2
  -1  11 -12 9176.31 1658.88   2
   1 -11  14 7455.13 1044.33   5
   1  11  14 7471.42 730.420   1
  -1  11 -14 8197.67 1322.31   3
  -1  11 -14 7490.18 1565.98   2
  -1  11 -16 2235.78 730.132   3
   1  11  16 2390.32 425.059   1
   1 -11  16 2399.97 633.993   5
   1  11  18 2299.87 430.957   1
   1 -11  18 2167.90 585.566   5
  -1  11 -18 2918.29 828.708   3
  -1 -11 -18 1928.55 475.507   3
   1  11  20 536.160 219.633   1
   1 -11  20 97.0283 166.233   5
  -1  11 -20 589.828 486.212   3
  -1 -11 -20 661.538 311.935   3
   1 -12 -17 701.006 289.955   3
  -1 -12  17-8.56162 74.6223   5
   1  12 -17 429.736 372.825   3
   1  12 -17 1102.02 655.755   2
  -1  12  17 12.2526 76.1410   1
  -1 -12  15 251.513 212.546   5
  -1  12  15 428.094 186.630   1
   1  12 -15 584.297 450.942   3
   1  12 -15 1165.27 752.142   2
   1  12 -13-135.744 135.405   3
  -1  12  13 4.58422 75.8285   1
   1  12 -13 272.651 343.546   2
  -1 -12  13-83.1218 92.0257   5
   1 -12 -11 100.938 97.1289   5
  -1 -12  11 76.7550 178.577   5
  -1  12  11 200.074 88.6323   1
   1  12 -11 89.4947 173.914   3
   1  12 -11-285.967 357.198   2
  -1  12  11 245.270 176.427   2
  -1  12   9 19.8488 46.9240   1
   1  12  -9 370.627 344.851   2
   1 -12  -9 109.543 97.2029   5
  -1 -12   9 78.1058 141.019   5
  -1  12   9 104.710 130.576   2
   1  12  -7 1110.68 232.880   1
  -1  12   7 1143.87 272.093   1
   1  12  -7 1002.53 513.022   2
  -1 -12   7 1276.63 431.348   5
   1 -12  -7 1519.40 411.034   5
  -1  12   7 715.608 290.688   2
   1  12  -5 1042.50 237.531   1
  -1  12   5 974.000 248.865   1
   1  12  -5 1792.59 764.099   2
  -1  12   5 403.338 285.557   2
   1 -12  -5 1218.78 526.641   2
   1 -12  -5 1000.73 364.354   5
  -1 -12   5 1397.72 414.040   5
   1 -12  -3 2434.49 531.086   5
  -1 -12   3 1785.54 489.776   5
   1  12  -3 1704.08 709.333   2
  -1  12   3 1690.03 535.589   2
  -1  12   3 2177.18 358.410   1
   1  12  -3 2113.56 331.650   1
   1 -12  -1 4723.56 748.314   5
  -1 -12   1 3782.17 691.554   5
   1  12  -1 3372.44 931.862   2
  -1  12   1 4227.96 920.533   2
  -1  12   1 4429.32 502.645   1
   1  12  -1 4457.44 498.694   1
  -1 -12  -1 2851.53 572.108   5
   1 -12   1 3316.76 632.297   5
  -1  12  -1 2437.26 761.048   2
   1  12   1 3402.50 922.386   2
  -1  12  -1 3484.66 443.388   1
   1  12   1 3141.09 420.398   1
   1 -12   3 3873.62 692.549   5
  -1 -12  -3 3608.28 650.398   5
  -1  12  -3 4077.59 963.114   2
   1  12   3 3187.60 801.014   2
  -1  12  -3 3952.58 452.841   1
   1  12   3 3792.87 473.623   1
   1 -12   5 100.190 147.162   5
  -1 -12  -5-9.56721 145.446   5
  -1  12  -5-197.878 273.416   2
   1  12   5 138.865 201.555   2
  -1  12  -5 288.288 125.130   1
   1  12   5 156.028 96.7953   1
  -1  12  -7 1339.64 669.133   2
   1 -12   7 1497.55 427.340   5
  -1 -12  -7 1023.39 332.929   5
   1  12   7 850.224 407.679   2
   1  12   7 1349.69 296.183   1
  -1  12  -7 1284.28 249.325   1
   1  12   9 483.783 187.175   1
   1 -12   9 381.627 233.689   5
  -1 -12  -9 436.631 235.101   5
  -1  12  -9 387.332 261.175   3
  -1  12  -9 648.184 537.168   2
   1  12   9 173.626 112.493   2
   1  12  11-53.8827 93.3247   1
   1 -12  11 104.231 150.292   5
  -1 -12 -11-87.3173 120.213   5
   1  12  11 96.2781 149.252   2
  -1  12 -11-70.1746 415.865   2
  -1  12 -13-109.994 466.813   2
   1  12  13-359.039 166.094   1
   1 -12  13 339.580 229.388   5
  -1  12 -13-240.188 302.434   3
   1  12  13-14.9815 51.3641   2
   1 -12  15 691.925 361.029   5
  -1  12 -15 370.850 300.911   3
  -1  12 -15 261.667 173.398   2
   1  12  15 214.219 118.237   1
   1 -12  17-123.802 214.238   5
  -1  12 -17 116.119 192.617   3
   1  12  17 152.326 118.950   1
   1  13 -16 781.037 512.074   3
  -1 -13  16 96.2610 110.965   5
   1  13 -16 329.986 453.558   2
  -1  13  16 69.6578 90.2396   1
   1  13 -14 2031.58 727.553   3
  -1 -13  14 1665.45 541.950   5
   1  13 -14 2468.58 900.705   2
  -1  13  14 1447.03 347.662   1
  -1  13  12 318.699 155.206   1
  -1 -13  12 439.194 303.591   5
   1  13 -12 716.901 476.190   3
   1  13 -12 525.826 444.229   2
  -1  13  12 217.259 141.404   2
   1  13 -10 2032.57 850.481   2
  -1  13  10 2620.30 443.883   1
  -1  13  10 2037.97 467.176   2
  -1 -13  10 2611.39 626.764   5
   1 -13 -10 3758.10 705.269   5
   1  13  -8 7158.56 1595.92   2
  -1  13   8 6485.03 692.354   1
   1  13  -8 6558.51 610.019   1
  -1  13   8 5516.98 804.625   2
  -1 -13   8 6477.07 989.283   5
   1 -13  -8 5853.19 867.662   5
   1  13  -6 2507.74 917.277   2
   1  13  -6 3415.20 434.026   1
  -1  13   6 3648.34 505.888   1
  -1  13   6 3443.56 670.270   2
   1 -13  -6 4096.13 721.765   5
  -1 -13   6 4199.14 782.543   5
  -1  13   4 699.642 208.585   1
   1  13  -4 1309.96 274.363   1
   1  13  -4 1346.36 759.846   2
  -1  13   4 595.966 385.276   2
  -1 -13   4 666.529 338.104   5
   1 -13  -4 965.429 353.611   5
   1  13  -2 687.901 193.757   1
  -1  13   2 837.712 249.129   1
  -1  13   2 565.221 306.471   2
   1  13  -2 478.088 532.885   2
  -1 -13   2 333.137 201.867   5
   1 -13  -2 684.069 291.159   5
   1  13   0 626.301 190.605   1
  -1  13   0 777.939 222.982   1
  -1  13   0 392.225 315.003   2
   1  13   0 152.509 251.218   2
   1 -13   0 699.151 328.459   5
  -1 -13   0 497.502 247.196   5
   1  13   2-134.871 90.2016   1
  -1  13  -2-44.0503 30.8544   1
  -1  13  -2-113.195 230.883   2
   1  13   2-106.726 135.718   2
  -1 -13  -2-10.8462 146.241   5
  -1  13  -4 35.1232 41.4958   1
   1  13   4 170.144 145.925   1
  -1  13  -4 325.678 319.209   2
   1  13   4-162.886 314.647   2
  -1 -13  -4 27.5874 98.1197   5
   1 -13   4-81.3557 182.421   5
   1  13   6 118.635 83.9723   1
  -1  13  -6 370.123 143.054   1
  -1  13  -6 342.658 408.944   2
   1  13   6 107.427 184.403   2
  -1 -13  -6-38.1548 144.012   5
   1 -13   6 709.486 305.992   5
  -1  13  -8 2685.49 946.467   2
   1 -13   8 2130.73 566.065   5
  -1 -13  -8 2231.50 533.644   5
   1  13   8 2178.04 405.349   1
  -1  13  -8 2280.39 344.036   1
   1  13   8 2317.24 611.469   2
  -1  13 -10 4424.30 1251.51   2
  -1  13 -10 4521.87 1045.91   3
  -1 -13 -10 3449.80 675.932   5
   1 -13  10 3770.87 770.584   5
   1  13  10 2988.96 667.700   2
   1  13  10 3784.40 541.423   1
   1  13  12 477.774 223.453   1
  -1  13 -12-66.1406 292.804   3
   1 -13  12 133.077 168.376   5
   1  13  12-1.73561 91.1130   2
   1 -13  14 381.016 318.084   5
  -1  13 -14 197.649 266.411   3
  -1  13 -14 236.559 476.543   2
   1  13  14 116.034 79.1479   1
  -1  14  13 445.382 219.780   1
   1  14 -13-169.329 614.056   2
  -1 -14  13 379.260 289.020   5
  -1  14  11 221.751 146.573   1
   1  14 -11-275.473 710.847   2
   1 -14 -11 19.0359 70.3415   5
  -1 -14  11-61.4556 172.146   5
  -1  14   9 267.724 114.841   1
   1  14  -9 69.1429 239.685   2
   1 -14  -9 401.200 239.858   5
   1  14  -7-1093.95 627.000   2
   1  14  -7 87.0191 102.740   1
  -1  14   7-67.2083 146.137   1
  -1  14   7 275.016 170.709   2
  -1 -14   7-682.510 331.438   5
   1 -14  -7 29.1617 76.0793   5
   1  14  -5 301.469 142.346   1
  -1  14   5 500.709 202.518   1
  -1  14   5 432.453 278.871   2
   1  14  -5 318.460 327.289   2
  -1 -14   5 385.699 265.407   5
   1 -14  -5 589.374 319.636   5
   1  14  -3 3905.13 505.155   1
  -1  14   3 3247.02 486.403   1
   1  14  -3 3345.67 987.591   2
  -1  14   3 2593.48 645.318   2
  -1 -14   3 3887.37 762.776   5
   1 -14  -3 4029.15 758.427   5
   1  14  -1 4150.15 534.901   1
  -1  14   1 4120.45 536.419   1
   1  14  -1 2937.52 918.391   2
  -1  14   1 3343.59 806.918   2
  -1 -14   1 5019.00 858.685   5
   1 -14  -1 4055.74 772.797   5
   1  14   1 761.317 245.891   1
  -1  14  -1 560.422 193.045   1
  -1  14  -1 531.387 346.885   2
   1  14   1 511.722 243.275   2
  -1 -14  -1 1087.89 393.241   5
   1 -14   1 564.415 300.086   5
  -1  14  -3 2922.27 435.221   1
   1  14   3 3233.60 491.425   1
  -1  14  -3 2483.85 803.775   2
   1  14   3 4320.21 975.942   2
  -1 -14  -3 3223.51 665.083   5
   1 -14   3 2186.18 565.374   5
   1  14   5 3712.63 535.253   1
  -1  14  -5 3477.04 468.745   1
  -1  14  -5 3921.25 1064.12   2
   1  14   5 2945.60 765.980   2
  -1 -14  -5 3480.68 693.479   5
   1 -14   5 4052.70 793.660   5
  -1  14  -7 1348.01 740.489   2
   1  14   7 948.665 279.405   1
  -1  14  -7 736.549 220.606   1
   1  14   7 840.497 355.991   2
   1 -14   7 956.104 401.446   5
  -1 -14  -7 828.178 352.533   5
  -1  14  -9 1151.86 728.538   2
   1  14   9 1444.03 340.774   1
   1  14   9 832.353 351.905   2
  -1 -14  -9 1333.86 408.702   5
   1 -14   9 1220.90 479.273   5
  -1  14 -11-86.9771 448.934   2
   1 -14  11 409.563 275.950   5
  -1 -14 -11 858.097 341.613   5
   1  14  11 784.491 318.383   2
   1  14  11 478.017 206.816   1
   1  14  13 257.694 175.044   1
   1 -14  13 296.699 255.217   5
  -1  14 -13-149.537 139.731   2
   1  14  13 71.3935 53.1046   2
   1  15  -8 354.585 507.866   2
  -1  15   8 62.7342 59.4053   1
   1 -15  -8 272.233 255.595   5
  -1 -15   8 12.9386 173.691   5
   1  15  -6-93.5062 114.445   1
  -1  15   6-1.00913 69.2555   1
  -1 -15   6-241.491 258.298   5
   1 -15  -6-418.190 243.260   5
   1  15  -4 1278.67 688.741   2
  -1  15   4 371.098 179.231   1
   1  15  -4 434.354 185.690   1
   1 -15  -4 1022.91 438.858   5
  -1 -15   4 558.458 311.215   5
   1  15  -2 488.261 492.763   2
   1  15  -2 260.953 156.551   1
  -1  15   2 232.430 162.531   1
  -1 -15   2 289.195 203.272   5
   1 -15  -2-151.210 301.180   5
   1  15   0 262.750 311.969   2
   1  15   0 159.035 88.1407   1
  -1  15   0 251.166 122.914   1
   1 -15   0 331.272 226.830   5
  -1 -15   0 790.303 375.595   5
   1  15   2 319.323 400.035   2
   1  15   2 84.0705 78.8650   1
  -1  15  -2 105.872 114.088   1
   1 -15   2-189.740 206.913   5
  -1 -15  -2 147.955 129.589   5
  -1  15  -4 42.9748 36.6911   1
   1  15   4 43.7864 39.3873   1
  -1 -15  -4 37.4726 93.8625   5
   1 -15   4 75.0496 135.500   5
  -1  15  -6 322.664 133.059   1
   1  15   6 251.956 160.332   1
  -1 -15  -6 858.033 373.641   5
   1 -15   6 611.680 368.426   5
   1  15   8-36.6991 123.741   1
  -1  15  -8-23.1885 69.8817   1
   1 -15   8-188.468 178.319   5
  -2   0  28 175.963 174.001   5
   2   0 -28 407.250 322.214   3
  -2   0  28 198.822 104.975   1
   2   0 -26 853.157 413.394   3
  -2   0  26 272.635 116.585   1
   2   0 -24 1443.12 500.048   3
  -2   0  24 2146.38 303.856   1
  -2   0  24 1072.40 230.454   4
   2   0 -22 1591.65 467.123   3
  -2   0  22 2368.88 304.927   1
  -2   0  22 1530.01 273.773   4
  -2   0  20 2588.04 298.800   1
   2   0 -20 1986.82 481.331   3
   2   0 -18 2105.51 466.803   3
   2   0 -16 720.889 281.389   3
  -2   0  16 605.840 224.704   3
   2   0 -14 10385.1 879.728   3
  -2   0  14 11233.9 836.642   3
   2   0 -12 81094.9 2237.28   3
  -2   0  12 84064.6 2112.20   3
   2   0 -10 1335.94 255.788   3
  -2   0  10 903.397 196.478   3
   2   0  -8 1190.12 204.011   3
  -2   0   8 1406.67 219.916   3
   2   0  -6 7269.60 446.544   3
   2   0  -4 43041.0 875.466   3
  -2   0   2 47438.0 688.944   4
   2   0  -2 50210.2 725.126   3
   2   0   0 69068.4 1214.84   2
   2   0   2 162184. 2006.54   2
   2   0   4 32462.1 378.052   1
  -2   0  -4 31797.5 846.013   3
   2   0   6 35418.4 502.808   1
  -2   0  -6 34929.2 1056.21   3
   2   0   8 21429.8 463.053   1
  -2   0  -8 23728.5 1019.84   3
   2   0  10 15585.9 453.405   1
  -2   0 -10 16422.6 953.247   3
   2   0  12 943.025 122.877   1
  -2   0 -12 1032.89 262.171   3
   2   0  14 115.222 49.6735   1
  -2   0 -14 43.9115 93.4977   2
  -2   0 -14 7.92992 105.983   3
  -2   0 -16 4696.66 681.451   3
  -2   0 -18 5353.96 787.346   3
  -2   0 -20 1624.69 475.821   3
   2   0  20 1464.13 210.387   1
  -2   0 -22 2721.01 654.985   3
   2   0  22 3769.68 364.283   1
   2   0  22 3375.42 550.584   5
   2   0  24 6515.73 804.803   5
   2   0  24 6139.87 494.386   1
  -2   0 -24 6152.78 1035.56   3
   2   0  26 492.509 237.587   5
  -2   0 -26 1122.14 489.561   3
  -2  -1  27-111.185 161.143   5
  -2  -1  27 32.7842 42.8104   1
  -2   1  27-20.0150 62.9684   1
  -2   1  25 23.7334 41.2902   4
  -2  -1  25-76.3350 158.428   5
   2   1 -25 336.201 353.399   3
   2  -1 -25-146.183 235.162   3
  -2   1  25 57.6224 52.9064   1
  -2  -1  25 48.3835 28.9027   1
   2   1 -23 286.626 264.800   3
   2  -1 -23 229.141 246.286   3
  -2  -1  23 64.5828 49.9586   1
  -2   1  23 107.705 67.9588   1
  -2  -1  23 43.4921 43.8138   4
   2   1 -21 527.615 249.308   3
   2  -1 -21 789.889 319.287   3
  -2   1  21 350.866 118.451   1
  -2  -1  21 222.986 96.2636   4
   2  -1 -19 719.191 278.137   3
   2   1 -19 1124.09 360.697   3
  -2   1  19 1310.13 214.019   1
  -2  -1  19 1005.40 195.421   4
   2  -1 -17 365.710 176.961   3
   2   1 -17 458.068 215.642   3
  -2   1  17 298.197 95.8603   1
  -2  -1  17 174.958 75.1886   4
  -2  -1  15 10300.3 582.552   4
  -2  -1  15 12885.8 950.740   3
   2   1 -15 12242.1 1020.89   3
   2  -1 -15 13199.3 1016.06   3
  -2  -1  13 7295.37 465.930   4
  -2   1  13 9927.03 734.325   3
  -2  -1  13 8743.93 743.100   3
   2   1 -13 9565.57 829.317   3
   2  -1 -13 9508.66 781.788   3
  -2  -1  11 61.8056 43.0650   4
  -2   1  11 162.810 98.6845   3
   2  -1 -11 89.2793 60.3400   3
   2   1 -11 34.9408 68.6121   3
  -2  -1   9 14276.8 568.320   4
  -2   1   9 15403.9 743.484   3
   2  -1  -9 15043.9 778.917   3
   2   1  -9 15144.1 860.818   3
  -2  -1   7 8379.60 378.369   4
  -2   1   7 7799.18 452.283   3
   2  -1  -7 7911.71 477.751   3
   2   1  -7 7616.03 546.185   3
  -2  -1   5 12146.3 385.518   4
   2   1  -5 11816.3 430.123   4
  -2   1   5 12433.2 462.723   3
   2  -1  -5 11429.9 458.300   3
   2   1  -5 11289.3 574.898   3
  -2  -1   3 30353.3 485.130   4
   2   1  -3 31060.2 837.469   3
   2  -1  -3 29524.4 504.966   3
  -2   1   3 31102.7 493.446   3
  -2  -1   1 13197.3 279.371   4
  -2  -1   1 12652.0 366.420   5
   2   1  -1 13312.7 676.669   2
  -2  -1   1 13235.5 266.149   1
   2  -1  -1 13409.8 391.045   5
   2  -1  -1 12406.7 239.010   1
   2  -1   1 3658.23 196.768   5
  -2  -1  -1 3841.74 146.494   1
   2  -1   1 3731.81 192.418   3
  -2   1  -1 3731.64 204.312   3
   2   1   1 4418.59 419.152   2
   2   1   3 39295.4 537.899   1
  -2  -1  -3 35756.5 496.189   1
   2   1   3 37224.7 555.841   5
  -2   1  -3 35306.6 864.083   3
   2   1   3 37033.1 1238.91   2
   2  -1   3 35796.1 719.301   5
  -2   1  -3 36699.9 714.215   5
   2   1   5 2992.99 381.923   2
  -2   1  -5 2792.55 300.197   3
  -2  -1  -5 2790.25 155.298   1
   2   1   5 2863.76 162.290   1
   2  -1   5 3026.94 250.093   5
  -2  -1  -7 1638.59 249.720   3
  -2   1  -7 1344.61 237.160   3
   2   1   7 1471.96 128.349   1
   2  -1   7 1567.43 209.736   5
  -2  -1  -9 13178.9 782.309   3
   2   1   9 13504.4 437.382   1
  -2   1  -9 12747.0 827.263   3
   2   1  11 1755.69 173.919   1
  -2  -1 -11 2045.18 347.892   3
  -2   1 -11 2197.19 373.196   3
   2  -1  13 9353.48 768.622   3
   2   1  13 8684.32 421.434   1
  -2  -1 -13 8668.19 786.723   3
  -2   1 -13 8186.06 800.667   3
   2  -1  15 5.63373 20.3570   1
  -2   1 -15 101.448 118.231   3
  -2  -1 -15 56.2763 75.3207   3
  -2   1 -17 1318.29 373.977   3
  -2  -1 -17 970.333 324.795   3
   2  -1  17 834.099 240.428   5
   2  -1  19 651.677 141.342   4
   2  -1  19 1634.25 359.515   5
  -2   1 -19 1056.30 337.309   3
  -2  -1 -19 1439.92 418.184   3
   2   1  19 1281.91 196.428   1
  -2  -1 -21 507.743 279.224   3
   2  -1  21 466.855 124.612   4
  -2   1 -21 605.339 310.798   3
   2  -1  21 500.810 125.735   1
   2   1  21 612.455 141.063   1
   2  -1  21 422.450 187.464   5
  -2  -1 -23-59.6297 82.9029   3
  -2   1 -23-12.0574 197.699   3
   2  -1  23-10.1486 28.3674   1
   2   1  23 23.6209 31.3063   1
   2  -1  23 28.1955 88.6959   5
   2  -1  25-39.4164 87.8239   5
   2   1  25-85.8728 87.5969   1
  -2   1 -25 75.3934 143.631   3
  -2  -1 -27 357.713 287.664   3
  -2   1 -27-103.688 162.673   3
  -2  -2  28-86.2757 169.136   5
  -2   2  28 1.39023 28.0563   1
  -2  -2  28-1.16783 26.6989   1
   2   2 -28-110.771 168.592   3
   2  -2 -28-95.7243 95.9394   3
  -2  -2  26-73.6405 162.521   5
   2   2 -26-18.6510 204.098   3
   2  -2 -26 33.6549 189.650   3
  -2   2  26 42.4414 72.4892   1
  -2  -2  26 177.763 106.512   1
  -2  -2  24 1161.80 189.889   4
  -2  -2  24 1502.24 413.329   5
   2  -2 -24 1398.25 457.855   3
   2   2 -24 1202.70 473.157   3
  -2   2  24 1358.15 256.115   1
   2  -2 -22 2954.47 628.671   3
  -2  -2  22 2960.18 300.201   4
  -2  -2  22 3251.75 604.469   5
   2   2 -22 2545.06 615.927   3
  -2   2  22 3642.50 394.208   1
   2  -2 -20 2168.82 516.636   3
  -2  -2  20 2288.20 262.466   4
  -2  -2  20 2643.76 520.309   5
   2   2 -20 2880.72 628.271   3
  -2   2  20 2845.02 326.841   1
   2   2 -18 5522.61 809.389   3
   2  -2 -18 4921.87 690.576   3
  -2   2  18 5474.89 436.668   1
  -2  -2  18 5088.67 380.488   4
   2   2 -16 7874.24 897.421   3
   2  -2 -16 8344.77 822.970   3
  -2   2  16 8261.44 503.127   1
  -2  -2  16 7374.33 440.988   4
   2   2 -14 5565.41 686.844   3
  -2  -2  14 6641.07 691.730   3
   2  -2 -14 6653.10 671.833   3
  -2  -2  14 6262.93 388.647   4
   2  -2 -12 2651.10 381.045   3
   2   2 -12 2082.35 393.018   3
  -2  -2  12 2802.45 243.025   4
   2  -2 -10 5035.78 660.513   2
   2  -2 -10 3776.74 402.284   3
   2   2 -10 3789.64 483.530   3
  -2   2  10 3762.96 277.469   1
  -2  -2  10 3736.05 257.056   4
   2  -2  -8 828.183 241.551   2
   2  -2  -8 647.711 146.509   3
  -2  -2   8 562.985 86.9908   4
   2   2  -8 444.525 153.007   3
  -2   2   8 591.068 102.750   1
   2   2  -6 3580.76 224.756   4
  -2  -2   6 3749.25 192.682   4
  -2  -2   6 3568.16 344.019   5
   2   2  -6 3501.43 383.886   3
   2  -2  -6 3623.08 274.912   3
   2  -2  -6 4638.03 455.303   2
   2   2  -4 12337.8 339.693   4
  -2  -2   4 12535.0 325.770   4
  -2  -2   4 13127.6 582.936   5
   2   2  -4 12616.7 668.681   3
   2  -2  -4 12230.5 372.127   1
   2  -2  -4 13496.2 598.170   2
   2  -2  -2 6369.85 355.778   5
  -2  -2   2 5778.37 354.130   5
   2   2  -2 6613.73 444.729   3
   2  -2  -2 5823.51 230.801   1
  -2  -2   2 6197.22 237.128   1
   2   2  -2 6453.65 554.132   2
  -2  -2   0 61420.6 768.471   1
   2  -2   0 60552.9 1075.79   5
   2   2   0 62586.7 1006.09   5
  -2  -2   0 63187.8 1020.37   5
   2   2   0 66541.5 1882.53   2
  -2   2   0 59014.6 907.625   3
   2  -2   0 61767.1 888.940   3
   2  -2   0 60641.7 675.423   1
   2   2   2 296.268 71.8595   5
  -2  -2  -2 195.663 59.3467   5
   2  -2   2 241.055 71.4875   5
  -2  -2  -2 231.472 53.2806   1
  -2   2  -2 300.163 45.7120   1
   2   2   2 256.419 54.5736   1
   2  -2   2 265.238 43.4905   1
   2   2   2 178.175 143.847   2
  -2   2  -2 102.790 45.9754   3
   2  -2   2 241.095 69.9225   3
  -2  -2  -4 46282.8 732.846   1
   2   2   4 52393.3 838.393   1
   2  -2   4 45028.7 1059.32   5
  -2   2  -4 46292.9 1062.99   5
   2   2   4 46213.9 881.002   5
  -2  -2  -4 46264.1 889.921   5
   2  -2   4 45170.4 546.170   1
   2  -2   4 43947.9 1106.58   3
  -2   2  -4 46464.8 1218.29   3
   2   2   4 51355.6 1706.28   2
  -2  -2  -6 25805.4 589.085   1
   2   2   6 26910.2 617.345   1
   2  -2   6 27854.4 910.472   5
   2   2   6 25956.1 732.794   5
   2  -2   6 23144.2 413.027   1
   2  -2   6 24128.5 932.263   3
  -2   2  -6 26599.3 1062.45   3
   2   2   6 25928.1 1228.91   2
  -2  -2  -8 34506.4 727.250   1
   2   2   8 35183.1 760.132   1
  -2   2  -8 33458.2 1341.74   3
   2  -2   8 35449.8 1138.51   5
   2  -2  10 1508.39 89.4562   4
  -2  -2 -10 1496.48 290.637   3
  -2   2 -10 1199.44 293.692   3
   2  -2  10 867.424 201.428   5
   2   2  10 1418.05 163.575   1
   2  -2  12 420.214 61.4517   4
  -2  -2 -12 281.409 147.441   3
  -2  -2 -12 371.403 261.406   2
   2  -2  12 208.899 103.619   3
  -2   2 -12 137.205 96.9795   3
   2   2  12 326.133 86.1942   1
   2  -2  12 272.727 142.646   5
   2  -2  14 607.730 85.2290   4
  -2  -2 -14 776.160 249.062   3
  -2   2 -14 369.709 210.457   3
   2  -2  14 443.502 171.146   5
   2  -2  16 356.337 73.6700   4
  -2  -2 -16 193.106 158.229   3
  -2   2 -16 293.663 171.568   3
   2  -2  16 142.523 72.0975   5
   2  -2  18 380.199 166.926   5
  -2  -2 -18 279.648 205.438   3
   2  -2  18 150.484 46.3664   4
  -2   2 -18 236.307 208.124   3
   2   2  18 135.968 67.0518   1
   2  -2  20 1850.98 399.405   5
  -2  -2 -20 1857.66 476.875   3
   2  -2  20 2372.63 184.264   4
  -2   2 -20 1828.36 501.092   3
   2  -2  20 1678.12 211.078   1
   2   2  20 2000.34 269.415   1
  -2  -2 -22 5815.42 920.054   3
  -2   2 -22 5146.11 918.854   3
   2  -2  22 5172.44 706.317   5
   2   2  22 5284.48 468.307   1
   2  -2  22 5211.23 395.251   1
   2  -2  24 1834.50 438.463   5
  -2   2 -24 2032.86 602.751   3
   2   2  24 1771.21 278.665   1
   2  -2  24 2019.04 259.421   1
  -2  -2 -24 1168.20 484.648   3
  -2   2 -26 753.539 336.182   3
   2  -2  26 1585.42 410.526   5
  -2  -2 -26 2061.17 620.601   3
   2   3 -27 484.750 313.698   3
   2  -3 -27 1057.69 445.428   3
  -2  -3  27 1160.70 415.634   5
  -2  -3  27 1058.28 221.067   1
  -2   3  27 769.675 207.056   1
  -2  -3  25 1255.52 415.906   5
   2  -3 -25 660.390 302.651   3
   2   3 -25 1026.22 448.535   3
  -2   3  25 663.635 189.356   1
  -2  -3  23 401.075 157.175   5
   2  -3 -23 686.195 339.629   3
  -2  -3  23 492.500 103.962   4
   2   3 -23 722.060 352.062   3
  -2   3  23 635.572 177.011   1
  -2  -3  21 508.980 233.739   5
   2  -3 -21 262.522 195.579   3
  -2  -3  21 365.880 97.7565   4
   2   3 -21 586.689 264.831   3
  -2   3  21 274.081 102.146   1
  -2  -3  19 515.509 234.841   5
   2  -3 -19 487.981 255.630   3
  -2  -3  19 448.416 99.9349   4
   2   3 -19 529.876 252.391   3
  -2   3  19 507.190 140.440   1
  -2  -3  17 2844.44 496.449   5
   2  -3 -17 2377.04 456.492   3
  -2  -3  17 2135.32 203.705   4
   2   3 -17 2990.90 585.737   3
  -2   3  17 2185.79 276.291   1
  -2  -3  15 5686.54 321.319   4
  -2  -3  15 4962.06 626.514   5
   2   3 -15 5095.24 715.525   3
   2  -3 -15 5419.18 624.688   3
  -2   3  15 5022.92 397.400   1
   2  -3 -15 6690.05 1017.60   2
  -2  -3  13 8489.08 367.540   4
  -2  -3  13 8648.21 772.874   5
   2  -3 -13 7995.09 683.110   3
   2   3 -13 8211.80 836.011   3
   2  -3 -11 13628.8 1163.45   2
   2  -3 -11 11847.0 742.027   3
   2   3 -11 11304.1 908.876   3
  -2  -3  11 12159.1 412.601   4
  -2  -3  11 12047.4 844.723   5
  -2   3   9 11649.6 503.189   1
  -2  -3   9 12138.0 381.507   4
  -2  -3   9 11588.5 767.571   5
  -2   3   9 12733.9 740.566   5
   2   3  -9 11275.4 497.823   4
   2   3  -9 12342.1 886.330   3
   2  -3  -9 12184.4 658.706   3
   2  -3  -9 13960.8 1046.41   2
   2  -3  -7 33843.0 784.662   1
  -2   3   7 33506.7 1114.10   5
  -2  -3   7 33439.1 604.477   4
  -2  -3   7 34133.3 1208.76   5
   2   3  -7 33495.3 694.457   4
   2   3  -7 31757.2 1324.81   3
   2  -3  -7 34645.0 1470.08   2
  -2  -3   5 27492.4 613.585   1
   2  -3  -5 29605.6 964.629   5
  -2  -3   5 28461.3 1021.36   5
   2   3  -5 28516.1 564.826   4
   2   3  -5 28864.6 1168.38   3
   2  -3  -5 27822.3 663.369   1
   2  -3  -5 28374.5 1135.11   2
  -2   3   5 30612.3 934.681   2
  -2  -3   3 9900.56 364.468   1
   2  -3  -3 9552.83 531.092   5
  -2  -3   3 9746.51 553.266   5
   2   3  -3 9940.91 819.023   2
   2   3  -3 10477.2 672.690   3
   2  -3  -3 9789.09 369.893   1
   2  -3  -3 10296.0 587.178   2
  -2   3   3 8783.37 462.211   2
  -2  -3   1 43011.6 1644.72   2
   2   3  -1 45327.6 1744.49   2
   2  -3  -1 44866.1 1058.48   2
  -2  -3   1 45167.6 789.097   1
   2  -3  -1 45668.5 1003.62   3
   2  -3  -1 46504.7 1131.04   5
  -2  -3   1 46211.7 1112.54   5
   2  -3  -1 46009.0 745.424   1
  -2  -3  -1 38850.6 747.776   1
  -2   3  -1 36204.9 637.521   1
   2  -3   1 36548.1 1016.56   5
   2   3   1 36435.6 937.129   5
  -2  -3  -1 37670.9 959.807   5
  -2  -3  -1 39147.6 1669.33   2
  -2   3  -1 38154.6 998.196   3
   2  -3   1 37128.2 956.333   3
   2   3   1 40681.6 1748.16   2
  -2  -3  -3 1404.93 182.123   5
   2   3   3 1236.45 174.302   5
  -2   3  -3 1023.02 179.191   5
   2  -3   3 1389.96 205.789   5
  -2   3  -3 1122.75 103.786   1
   2   3   3 1193.70 136.909   1
   2  -3   3 1226.60 113.463   1
   2   3   3 874.219 281.745   2
  -2  -3  -3 1089.55 300.684   2
  -2   3  -3 1050.59 190.334   3
   2  -3   3 1115.08 189.058   3
  -2  -3  -3 1435.39 148.692   1
  -2  -3  -5 3714.99 247.849   1
   2   3   5 4141.11 287.148   1
   2   3   5 3578.87 305.298   5
   2  -3   5 4150.08 380.686   5
  -2  -3  -5 4311.49 336.080   5
  -2   3  -5 3871.94 364.790   5
   2  -3   5 3900.89 202.098   1
  -2  -3  -5 2713.20 476.465   2
   2  -3   5 3779.94 376.966   3
  -2   3  -5 3627.10 396.726   3
   2   3   5 3456.45 511.407   2
  -2  -3  -7 19580.7 595.680   1
   2   3   7 20261.8 630.089   1
  -2   3  -7 19323.4 875.987   5
   2  -3   7 19458.4 893.024   5
   2   3   7 18146.6 724.483   5
   2  -3   7 19480.5 461.316   1
  -2   3  -7 20122.8 1053.44   3
   2  -3   7 18639.6 929.834   3
  -2  -3  -7 18244.4 1344.75   2
   2   3   7 18514.6 1149.28   2
   2   3   9 32136.9 838.330   1
  -2  -3  -9 31604.6 801.805   1
   2  -3   9 32216.0 1223.50   5
   2   3   9 30303.2 1016.15   5
   2  -3   9 31864.4 622.701   1
  -2   3  -9 32591.0 1478.67   3
   2   3   9 34888.2 1637.62   2
   2   3  11 21818.6 932.285   5
  -2   3 -11 24105.1 1386.08   3
   2  -3  11 22454.0 1191.49   3
  -2  -3 -11 26164.7 1951.75   2
  -2  -3 -11 24135.0 1176.19   3
   2  -3  11 24130.9 1136.45   5
   2   3  13 10181.0 687.501   5
  -2   3 -13 9742.76 943.754   3
  -2  -3 -13 10827.4 867.263   3
  -2  -3 -13 12930.4 1513.02   2
   2  -3  13 10788.5 875.135   3
   2  -3  13 10330.5 795.543   5
  -2  -3 -15 13344.5 1052.44   3
  -2   3 -15 12474.2 1158.53   3
   2   3  15 13161.3 638.600   1
   2  -3  15 14214.5 1003.74   5
   2   3  17 7478.94 696.113   5
  -2   3 -17 9134.92 1056.11   3
  -2  -3 -17 8732.68 933.948   3
   2   3  17 8438.31 537.895   1
   2  -3  17 7201.27 757.046   5
   2   3  19 5930.53 646.392   5
  -2   3 -19 5687.36 883.684   3
  -2  -3 -19 5708.80 813.104   3
   2   3  19 5870.52 476.297   1
   2  -3  19 5499.22 700.302   5
  -2  -3 -21 3176.51 646.244   3
  -2   3 -21 3776.41 773.092   3
   2   3  21 4012.72 415.634   1
   2  -3  21 4030.16 629.864   5
  -2  -3 -23 776.878 345.148   3
  -2   3 -23 1434.51 470.056   3
   2   3  23 1213.23 243.073   1
   2  -3  23 913.723 162.382   1
   2  -3  23 902.113 305.389   5
  -2  -3 -25-6.49831 77.3162   3
  -2   3 -25 87.9687 86.0582   3
   2   3  25-62.1098 89.6646   1
   2  -3  25-198.303 204.175   5
  -2  -3 -27-783.607 400.105   3
   2  -3  27-90.5960 140.216   5
   2  -4 -26 43.0231 176.041   3
   2   4 -26-43.5573 94.4422   3
  -2   4  26 34.0917 60.4849   1
  -2  -4  26 122.887 169.122   5
  -2   4  24 464.892 164.074   1
  -2  -4  24 605.897 282.202   5
   2  -4 -22 304.810 211.919   3
   2   4 -22-50.6122 168.052   3
  -2   4  22 227.237 109.288   1
  -2  -4  22-38.3873 105.743   5
  -2  -4  22 150.595 53.7252   4
   2  -4 -20 216.566 181.982   3
   2   4 -20 397.717 283.375   3
  -2   4  20 248.438 105.618   1
  -2  -4  20 31.3309 26.8250   4
  -2  -4  20 214.198 170.330   5
   2  -4 -18 1159.71 332.586   3
   2   4 -18 963.828 350.008   3
  -2   4  18 1400.03 240.236   1
  -2  -4  18 1440.30 154.790   4
  -2  -4  18 1567.70 392.802   5
  -2   4  16 1679.65 252.065   1
  -2   4  16 1908.03 375.749   5
   2   4 -16 1798.56 452.915   3
   2  -4 -16 1446.42 338.967   3
  -2  -4  16 1758.59 172.026   4
  -2  -4  16 2147.74 431.653   5
  -2   4  14 446.885 121.005   1
  -2   4  14 229.429 135.543   5
   2  -4 -14 915.872 362.587   2
   2  -4 -14 585.518 208.610   3
  -2  -4  14 411.251 78.7474   4
  -2  -4  14 566.519 193.713   5
   2   4 -14 399.191 194.535   3
   2  -4 -12 5498.06 531.208   3
   2   4 -12 5460.89 698.548   3
  -2  -4  12 5801.62 287.359   4
  -2  -4  12 4913.44 579.323   5
  -2  -4  10 4810.91 317.115   1
   2  -4 -10 5050.54 455.383   3
   2  -4 -10 6181.28 788.831   2
  -2  -4  10 5151.30 561.232   5
   2   4 -10 4603.85 318.373   4
   2   4 -10 4770.40 618.586   3
   2  -4 -10 5241.72 365.815   1
  -2  -4   8 147.520 58.3855   1
  -2   4   8 164.744 89.4098   5
  -2  -4   8 31.0906 37.8706   5
   2  -4  -8 148.791 151.104   2
   2   4  -8 137.292 48.4626   4
   2   4  -8 130.888 101.443   3
   2  -4  -8 180.238 65.5103   1
   2  -4  -6 1971.78 199.911   1
  -2  -4   6 1829.27 181.568   1
  -2   4   6 1707.84 269.410   5
   2  -4  -6 2079.79 289.126   5
   2   4  -6 1823.39 159.331   4
  -2  -4   6 1742.31 286.580   5
   2  -4  -6 2000.72 344.270   2
   2   4  -6 1766.01 327.098   3
  -2   4   6 1476.79 240.440   2
  -2  -4   4 15292.4 525.686   1
   2   4  -4 14809.1 486.793   1
   2  -4  -4 15767.8 779.417   5
  -2  -4   4 15304.0 791.189   5
   2   4  -4 14754.6 1127.63   2
   2   4  -4 14218.3 888.635   3
   2  -4  -4 14785.5 896.717   2
  -2   4   4 13552.0 700.848   2
   2  -4  -4 15037.3 527.602   1
  -2  -4   2 90.6076 39.3105   1
   2  -4  -2 94.2879 69.1375   5
  -2  -4   2 289.989 105.443   5
   2  -4  -2 254.677 115.770   2
  -2   4   2 201.287 106.577   2
   2  -4  -2 191.626 96.5978   3
   2   4  -2 50.5985 57.0666   3
  -2  -4   2 41.0169 51.6552   3
  -2  -4   2-105.926 130.381   2
   2   4  -2-40.0091 174.980   2
   2  -4  -2 129.957 47.4816   1
   2   4   0 45171.8 1994.77   2
  -2   4   0 40115.1 1343.94   2
  -2  -4   0 37925.7 1744.17   2
  -2   4   0 40972.7 820.501   1
  -2  -4   0 41154.0 870.669   1
  -2   4   0 38278.4 1130.71   3
   2  -4   0 42325.9 1188.36   3
   2   4   0 38465.5 1151.36   5
  -2  -4   0 42542.7 1207.00   5
   2  -4   0 38783.0 1191.90   5
   2  -4   0 42030.1 826.159   1
   2  -4   2 10581.0 408.102   1
  -2  -4  -2 12349.9 523.114   1
  -2   4  -2 10476.3 391.305   1
   2   4   2 10066.1 577.750   5
  -2  -4  -2 9784.84 561.197   5
   2  -4   2 9646.84 607.690   5
  -2  -4  -2 10598.6 981.937   2
  -2   4  -2 10749.6 650.156   3
   2  -4   2 10264.7 613.775   3
   2   4   2 11397.2 1035.73   2
  -2  -4  -4 7138.51 379.004   1
   2  -4   4 7263.44 545.811   5
   2   4   4 6365.93 467.892   5
  -2  -4  -4 7587.26 501.717   5
  -2   4  -4 7079.44 543.457   5
  -2   4  -4 6518.28 292.483   1
   2  -4   4 6452.73 309.732   1
   2   4   4 6934.00 383.906   1
  -2   4  -4 6412.29 547.234   3
   2  -4   4 6957.38 540.986   3
   2   4   4 7842.83 856.981   2
  -2  -4  -4 5908.09 753.161   2
  -2  -4  -6 546.210 110.350   1
   2  -4   6 635.383 97.9516   1
   2   4   6 915.206 152.486   1
  -2  -4  -6 595.554 154.426   5
   2   4   6 633.882 150.679   5
   2  -4   6 842.630 191.381   5
  -2   4  -6 654.545 183.840   5
  -2  -4  -6 278.475 149.474   2
  -2   4  -6 599.921 191.410   3
   2   4   6 693.814 239.063   2
   2  -4   6 609.196 168.133   3
  -2  -4  -8 7909.32 429.524   1
   2   4   8 8901.41 487.285   1
   2   4   8 6744.82 509.343   5
  -2   4  -8 7293.45 617.298   5
   2  -4   8 7843.09 632.524   5
   2  -4   8 7930.91 349.866   1
  -2   4  -8 7775.58 221.674   4
  -2   4  -8 8552.02 763.823   3
  -2  -4  -8 6313.85 852.809   2
   2   4   8 7708.74 797.276   2
  -2  -4 -10 4300.38 331.348   1
   2   4  10 3853.85 401.194   5
   2  -4  10 4123.66 487.726   5
   2  -4  10 4570.22 273.493   1
   2  -4  10 3999.25 509.084   3
  -2   4 -10 4279.03 581.856   3
   2   4  10 4052.33 594.428   2
  -2  -4 -12 1303.88 189.149   1
   2   4  12 739.775 186.223   5
   2  -4  12 983.477 257.012   5
   2  -4  12 975.311 134.392   1
  -2  -4 -12 1004.30 420.550   2
  -2   4 -12 803.358 262.916   3
   2  -4  12 1010.70 252.523   3
  -2  -4 -12 409.537 167.268   3
   2  -4  14 474.032 179.620   5
  -2  -4 -14 720.175 226.877   3
   2  -4  14 499.055 102.037   1
  -2   4 -14 444.718 224.891   3
   2   4  14 574.972 140.363   1
   2   4  16 3688.86 370.540   1
   2  -4  16 3882.12 560.751   5
   2   4  16 4127.79 500.308   5
   2  -4  16 3809.21 292.213   1
  -2   4 -16 2931.77 590.972   3
  -2  -4 -16 4174.32 614.207   3
   2   4  18 1048.01 203.558   1
   2  -4  18 736.090 284.630   5
   2   4  18 1234.24 289.484   5
   2  -4  18 1458.19 196.567   1
  -2   4 -18 677.578 303.893   3
  -2  -4 -18 821.677 286.120   3
  -2  -4 -20 1017.39 372.428   3
   2  -4  20 284.645 175.576   5
  -2   4 -20 596.544 328.685   3
   2   4  20 717.336 179.322   1
   2   4  22 532.237 164.303   1
   2  -4  22 406.792 164.167   5
  -2   4 -22 752.610 390.685   3
  -2  -4 -22 693.968 315.743   3
   2   4  24 248.237 113.568   1
   2  -4  24 323.435 155.580   5
  -2   4 -24 443.348 315.486   3
  -2  -4 -24 408.997 252.672   3
   2   4  26 370.882 145.984   1
  -2   4 -26 448.427 397.229   3
  -2  -4 -26 272.205 254.723   3
   2  -4  26 128.216 162.748   5
   2  -5 -27 2173.23 607.241   3
  -2   5  27 1849.17 356.768   1
  -2  -5  27 1393.44 469.806   5
   2  -5 -25 2541.66 651.250   3
   2   5 -25 2814.75 773.608   3
  -2   5  25 1638.51 317.067   1
  -2  -5  25 2522.91 599.157   5
   2  -5 -23 1600.47 479.628   3
   2   5 -23 2099.27 632.210   3
  -2   5  23 1699.00 301.018   1
  -2  -5  23 1378.82 435.373   5
   2  -5 -21 1102.52 347.186   3
   2   5 -21 1666.22 538.084   3
  -2   5  21 1351.52 260.558   1
  -2  -5  21 2085.53 517.648   5
   2  -5 -19 911.295 312.642   3
  -2  -5  19 551.077 235.581   5
   2   5 -19 726.294 305.129   3
  -2   5  19 808.474 198.023   1
   2  -5 -17 236.383 136.479   3
  -2  -5  17 210.390 130.045   5
  -2  -5  17 258.468 96.4898   1
   2   5 -17 291.339 199.933   3
  -2   5  17 301.959 123.232   1
  -2   5  15 3755.64 380.113   1
  -2  -5  15 4363.81 357.258   1
  -2   5  15 4680.60 590.510   5
  -2  -5  15 4116.39 611.958   5
   2  -5 -15 4413.52 884.986   2
   2   5 -15 4067.42 699.421   3
   2  -5 -15 3798.86 512.045   3
  -2   5  13 12919.7 684.073   1
  -2   5  13 12857.5 928.182   5
  -2  -5  13 11545.9 958.758   5
  -2  -5  13 11908.4 564.671   1
   2   5 -13 11294.4 596.884   4
   2   5 -13 10352.3 1052.84   3
   2  -5 -13 12873.1 1388.02   2
   2  -5 -13 11311.9 809.423   3
  -2  -5  11 18337.1 1139.87   5
  -2  -5  11 16627.0 644.086   1
   2   5 -11 17171.3 635.409   4
   2   5 -11 16536.8 1255.90   3
  -2  -5  11 16246.6 1147.68   3
  -2   5  11 16618.1 740.429   1
   2  -5 -11 17225.4 727.402   1
  -2  -5   9 9133.76 769.339   5
   2  -5  -9 7763.46 882.637   2
   2   5  -9 8643.89 848.741   3
   2   5  -9 9332.67 413.701   4
   2  -5  -9 9289.64 508.029   1
  -2  -5   9 9143.89 461.383   1
  -2  -5   7 38347.7 937.602   1
   2  -5  -7 40879.6 1434.07   5
  -2   5   7 37352.6 1388.25   5
   2   5  -7 36868.0 777.864   4
  -2  -5   7 37296.1 1481.20   5
   2   5  -7 37710.0 1702.54   3
  -2   5   7 33383.3 1246.35   2
   2  -5  -7 33232.2 1662.53   2
   2  -5  -7 38830.0 993.104   1
   2  -5  -5 71527.8 1300.25   1
  -2   5   5 74443.6 1921.87   5
  -2  -5   5 73561.8 1985.78   5
   2  -5  -5 75025.6 1888.68   5
   2   5  -5 75726.3 2864.21   2
   2   5  -5 72494.8 1191.59   1
  -2  -5   5 73351.4 1290.08   1
   2   5  -5 71803.8 2253.56   3
  -2  -5   5 73359.4 2171.71   3
   2  -5  -5 68702.0 2232.01   2
  -2  -5   3 42493.8 979.099   1
   2  -5  -3 40479.1 1342.52   5
  -2  -5   3 41708.9 1429.87   5
   2  -5  -3 39459.7 1586.80   2
   2   5  -3 40050.1 2021.51   2
  -2  -5   3 38652.2 1538.03   3
   2   5  -3 41487.1 1644.45   3
  -2   5   3 39510.7 1459.33   2
   2  -5  -3 39295.3 928.482   1
  -2   5   1 558.771 118.827   1
  -2  -5   1 468.470 103.737   1
   2  -5  -1 270.406 95.5473   5
  -2  -5   1 518.669 163.343   5
   2   5  -1 498.458 144.515   5
  -2  -5   1 303.322 154.778   2
   2  -5  -1 494.584 104.974   1
   2  -5  -1 238.627 76.7697   2
  -2  -5   1 441.716 169.359   3
   2  -5  -1 391.485 129.534   3
  -2   5   1 589.007 173.569   2
   2   5  -1 529.033 268.679   2
  -2   5  -1 11643.4 484.576   1
  -2  -5  -1 12230.5 714.955   5
   2  -5   1 11778.5 737.419   5
   2   5   1 11886.3 718.042   5
  -2  -5  -1 10524.9 1034.86   2
  -2   5  -1 12402.8 894.405   2
   2   5   1 12465.5 1183.75   2
  -2   5  -1 11202.9 725.632   3
   2  -5   1 11468.7 725.283   3
  -2  -5  -1 12743.8 564.119   1
   2  -5   1 12650.6 537.144   1
  -2  -5  -3 666.555 166.212   5
   2  -5   3 471.287 157.523   5
   2   5   3 652.315 170.536   5
  -2  -5  -3 682.535 288.867   2
   2   5   3 385.395 170.693   2
   2  -5   3 548.933 158.210   3
  -2   5  -3 645.846 174.255   3
  -2  -5  -3 743.511 133.476   1
   2  -5   3 644.501 114.493   1
  -2   5  -3 726.176 111.153   1
  -2  -5  -5 8805.46 472.187   1
   2  -5   5 9176.68 693.476   5
   2   5   5 9829.72 658.578   5
  -2  -5  -5 8755.56 605.276   5
  -2   5  -5 8740.10 678.466   5
  -2   5  -5 9545.28 396.984   1
   2  -5   5 8774.12 414.670   1
  -2   5  -5 8407.99 726.722   3
   2  -5   5 9128.27 708.672   3
   2   5   5 9076.25 984.523   2
  -2  -5  -5 7792.18 956.890   2
  -2  -5  -7 11691.9 558.991   1
   2  -5   7 11465.9 806.860   5
  -2  -5  -7 12105.1 732.917   5
   2   5   7 11002.0 708.914   5
  -2   5  -7 10640.3 782.487   5
  -2   5  -7 10937.3 327.705   4
   2  -5   7 11144.3 469.396   1
  -2   5  -7 11691.2 930.362   3
  -2  -5  -7 9076.92 1063.36   2
   2   5   7 11593.7 1078.10   2
  -2  -5  -9 3239.69 299.971   1
   2   5   9 2955.34 377.908   5
   2  -5   9 3005.81 430.252   5
  -2   5  -9 3106.83 442.269   5
   2  -5   9 2883.29 243.013   1
  -2   5  -9 2898.15 157.994   4
  -2   5  -9 3168.46 513.319   3
   2   5   9 2790.57 514.960   2
   2  -5  11 12277.0 932.064   5
   2   5  11 12478.2 1114.01   2
  -2  -5 -11 10303.1 1291.47   2
   2  -5  11 11502.4 499.072   1
  -2   5 -11 12184.2 1086.13   3
   2  -5  11 10813.0 912.676   3
   2   5  11 13045.3 688.930   1
  -2  -5 -11 12424.6 623.905   1
   2   5  13 1229.26 208.012   1
   2  -5  13 1255.18 169.806   1
  -2  -5 -13 1482.08 223.190   1
  -2   5 -13 1575.00 426.064   3
   2  -5  13 1372.85 321.665   5
   2   5  15 5399.96 467.747   1
   2  -5  15 5466.52 679.379   5
   2   5  15 4774.36 545.652   5
   2  -5  15 5638.86 371.730   1
  -2   5 -15 5298.85 811.649   3
  -2  -5 -15 5635.60 687.397   3
   2   5  17 1967.53 294.868   1
   2  -5  17 1775.81 416.007   5
   2   5  17 2022.79 372.409   5
  -2  -5 -17 1964.69 447.748   3
  -2   5 -17 2018.32 521.965   3
   2  -5  17 2081.33 233.073   1
   2  -5  19 2836.76 287.153   1
  -2  -5 -19 3170.97 604.331   3
  -2   5 -19 3520.65 750.996   3
   2   5  19 3079.71 391.983   1
   2  -5  19 2627.21 533.409   5
  -2  -5 -21 1992.58 508.450   3
  -2   5 -21 2236.78 629.459   3
   2   5  21 1586.69 290.336   1
   2  -5  21 1727.34 427.714   5
  -2  -5 -23 408.292 273.843   3
  -2   5 -23 500.960 319.545   3
   2   5  23 178.070 92.4797   1
   2  -5  23 244.686 183.694   5
  -2  -5 -25 181.967 203.114   3
  -2   5 -25-163.944 300.861   3
   2   5  25-302.548 140.135   1
   2  -5  25-265.601 215.285   5
   2  -6 -26-50.6296 99.4497   3
   2   6 -26-352.239 377.257   3
  -2   6  26-76.9076 70.3981   1
  -2  -6  26-281.305 272.470   5
   2  -6 -24-117.168 146.477   3
   2   6 -24 188.992 223.803   3
  -2   6  24 128.024 105.225   1
   2  -6 -22 112.540 110.266   3
   2   6 -22-28.0200 77.6742   3
  -2   6  22 214.992 121.392   1
  -2  -6  22 242.666 245.968   5
   2  -6 -20 141.191 163.421   3
   2   6 -20-2.10077 92.6653   3
  -2   6  20-25.6267 49.0941   1
  -2  -6  20-12.0630 104.795   5
   2  -6 -18 174.776 146.480   3
   2   6 -18-47.2645 126.202   3
  -2   6  18 33.9112 51.0230   1
  -2  -6  18-142.409 157.788   5
  -2  -6  16 507.482 131.372   1
   2  -6 -16 192.390 134.923   3
  -2  -6  16 303.307 194.956   5
   2   6 -16 383.488 220.968   3
  -2   6  16 511.590 153.187   1
  -2   6  14 340.514 118.536   1
  -2  -6  14 347.405 102.843   1
  -2   6  14 425.272 171.433   5
  -2  -6  14 603.075 245.442   5
   2  -6 -14 208.294 215.281   2
   2   6 -14 359.399 101.272   4
   2   6 -14 315.467 235.814   3
   2  -6 -14 404.433 175.861   3
  -2   6  12 3398.39 483.998   5
  -2  -6  12 3006.08 496.844   5
  -2  -6  12 3689.46 331.322   1
   2   6 -12 3359.42 296.637   4
   2   6 -12 3554.94 656.752   3
  -2   6  12 3315.81 360.404   1
  -2   6  10 7133.51 508.023   1
   2  -6 -10 7685.72 503.259   1
  -2  -6  10 7191.47 454.825   1
  -2   6  10 6818.96 667.502   5
  -2  -6  10 7157.73 750.909   5
   2   6 -10 6631.84 376.102   4
   2   6 -10 6523.89 816.633   3
  -2  -6  10 6595.72 767.471   3
   2  -6 -10 5999.84 871.712   2
   2  -6  -8 2777.93 290.478   1
  -2  -6   8 2644.76 271.578   1
   2  -6  -8 3102.39 437.374   5
   2   6  -8 2473.03 219.661   4
  -2  -6   8 3047.49 464.170   5
   2  -6  -8 2309.33 510.053   2
   2   6  -8 2195.41 460.350   3
  -2  -6   8 3240.53 513.368   3
  -2   6   8 1787.90 317.397   2
   2   6  -6 5846.16 369.567   1
  -2  -6   6 6136.72 412.549   1
   2  -6  -6 5445.19 547.670   5
  -2  -6   6 5927.36 618.249   5
   2   6  -6 5052.78 321.392   4
   2  -6  -6 4123.44 618.764   2
   2   6  -6 5872.35 709.409   3
   2   6  -6 5115.46 799.017   2
   2  -6  -6 5418.09 392.760   1
  -2   6   6 4047.81 484.368   2
   2  -6  -4 793.385 201.393   5
  -2  -6   4 812.479 222.650   5
   2   6  -4 463.664 191.282   3
   2   6  -4 864.901 139.965   1
  -2  -6   4 845.072 152.335   1
   2  -6  -4 862.552 155.047   1
   2   6  -4 1024.20 380.229   2
  -2   6   4 473.518 164.708   2
   2  -6  -4 604.611 235.841   2
  -2  -6   2 10172.0 531.868   1
  -2   6   2 10605.9 540.985   1
   2  -6  -2 10174.4 854.220   2
   2   6  -2 9825.82 1100.08   2
   2  -6  -2 9723.77 722.607   5
  -2  -6   2 10611.9 767.983   5
  -2  -6   2 10222.5 855.733   3
   2  -6  -2 10196.9 750.482   3
   2  -6  -2 9520.07 493.897   1
  -2   6   2 9868.16 884.421   2
   2   6   0 6273.71 578.552   5
   2  -6   0 5434.96 538.081   5
  -2  -6   0 5156.81 522.243   5
   2   6   0 5655.54 846.594   2
  -2   6   0 5950.53 705.825   2
  -2  -6   0 6200.24 827.889   2
   2  -6   0 5356.65 546.025   3
  -2  -6   0 5748.40 644.614   3
   2  -6   0 5936.65 384.853   1
  -2  -6   0 6197.41 426.735   1
  -2   6   0 5710.40 375.457   1
  -2   6  -2 1459.83 182.068   1
   2   6   2 1578.60 290.496   5
   2  -6   2 1203.90 267.421   5
  -2  -6  -2 1409.60 270.892   5
  -2  -6  -2 771.242 293.147   2
   2   6   2 1792.11 481.569   2
  -2   6  -2 934.743 252.083   3
   2  -6   2 1176.52 260.099   3
  -2  -6  -2 1452.25 219.433   1
   2  -6   2 1546.58 211.821   1
  -2   6  -2 1195.81 338.722   2
   2  -6   4 177.167 100.690   5
   2   6   4 102.121 81.9399   5
  -2  -6  -4 341.391 162.286   5
  -2   6  -4 125.976 85.6545   5
   2   6   4 368.803 266.096   2
  -2  -6  -4 293.936 218.695   2
   2  -6   4 249.196 130.067   3
  -2   6  -4 72.1816 86.9222   3
   2  -6   4 175.002 64.2538   1
  -2   6  -4 176.698 62.5362   1
  -2  -6  -4 156.091 64.0014   1
   2   6   6 24525.2 1158.35   5
   2  -6   6 24646.4 1257.79   5
  -2  -6  -6 24246.0 1114.88   5
  -2   6  -6 24360.6 1247.01   5
  -2   6  -6 24164.8 699.934   1
   2  -6   6 23830.0 756.173   1
  -2   6  -6 26214.5 1439.82   3
   2   6   6 26258.0 1801.55   2
  -2  -6  -6 24947.5 870.229   1
  -2  -6  -8 684.827 146.875   1
   2  -6   8 616.754 126.330   1
   2   6   8 501.828 126.811   1
  -2  -6  -8 685.202 195.989   5
  -2   6  -8 433.928 172.811   5
   2  -6   8 604.539 212.160   5
  -2   6  -8 480.537 78.8210   4
  -2   6  -8 794.333 275.229   3
   2  -6   8 518.784 182.474   3
   2   6   8 557.944 273.706   2
   2   6  10 347.654 110.449   1
   2  -6  10 353.551 91.0894   1
   2   6  10 373.462 224.232   2
   2  -6  10 490.332 218.351   3
  -2   6 -10 531.908 216.568   5
   2  -6  10 508.262 182.860   5
  -2  -6 -10 344.025 247.277   2
  -2   6 -10 338.764 59.8493   4
  -2   6 -10 144.696 77.1716   3
  -2  -6 -10 405.872 115.190   1
   2   6  12 2048.23 318.819   1
   2   6  12 1377.30 294.641   5
   2  -6  12 1308.87 332.431   5
   2  -6  12 1328.15 186.644   1
  -2  -6 -12 2056.25 628.786   2
  -2   6 -12 1774.85 462.964   3
   2   6  12 812.981 309.824   2
   2  -6  14 378.614 106.622   1
   2   6  14 287.519 104.374   1
   2   6  14 287.125 131.211   5
  -2   6 -14 93.3538 164.036   3
   2  -6  14 352.917 197.793   5
   2  -6  16 1042.22 327.279   5
   2   6  16 528.025 176.128   5
  -2  -6 -16 844.966 287.252   3
  -2   6 -16 843.988 348.282   3
   2   6  16 1067.38 233.029   1
   2  -6  16 837.317 155.019   1
  -2  -6 -18-15.8245 100.490   3
  -2   6 -18 146.601 149.071   3
   2   6  18 116.421 91.6865   1
   2  -6  18 99.6961 57.9559   1
   2  -6  18 62.6969 109.505   5
  -2  -6 -20 686.867 269.205   3
  -2   6 -20 491.632 311.677   3
   2   6  20 463.084 180.184   1
   2  -6  20 287.663 211.676   5
  -2  -6 -22 183.830 199.893   3
   2   6  22 184.141 98.3286   1
   2  -6  22 388.170 228.899   5
  -2  -6 -24 101.576 100.419   3
   2   6  24 313.869 156.760   1
   2  -6  24 190.974 142.048   5
   2  -7 -25 1074.43 403.059   3
   2   7 -25 803.757 439.298   3
  -2   7  25 1097.41 282.000   1
  -2  -7  25 1022.96 398.069   5
   2  -7 -23 1675.85 478.491   3
   2   7 -23 1786.96 654.878   3
  -2   7  23 1927.41 364.330   1
  -2  -7  23 1921.28 539.338   5
   2  -7 -21 1796.15 469.089   3
   2   7 -21 2181.12 665.391   3
  -2   7  21 2006.02 349.579   1
  -2  -7  21 2388.23 585.674   5
   2  -7 -19 1344.82 362.464   3
   2   7 -19 1412.15 508.548   3
  -2   7  19 1805.81 331.567   1
  -2  -7  19 1178.08 409.513   5
  -2  -7  17 1960.21 491.940   5
   2  -7 -17 2608.00 483.523   3
   2   7 -17 2534.20 655.230   3
  -2   7  17 2801.71 390.540   1
   2  -7 -15-7.09703 95.6512   3
  -2  -7  15 124.769 93.2538   5
   2   7 -15-245.732 94.6951   4
   2   7 -15-160.419 221.723   3
  -2   7  15 44.9161 39.1428   1
  -2  -7  13 32.8409 60.1475   5
   2   7 -13-23.1981 53.2191   4
   2   7 -13 165.250 178.416   3
  -2  -7  13-3.45307 40.1783   1
  -2   7  13 145.396 94.8858   1
  -2  -7  11 181.407 190.754   5
  -2   7  11-5.30796 58.2044   1
  -2  -7  11 52.3552 36.4116   1
   2   7 -11 74.6346 44.0346   4
   2   7 -11 144.261 207.844   3
  -2   7  11 308.203 147.538   5
   2  -7  -9 11488.8 640.500   1
  -2   7   9 13122.5 745.385   1
  -2  -7   9 11732.5 621.791   1
  -2  -7   9 11111.4 960.425   5
   2  -7  -9 12228.6 927.804   5
  -2   7   9 12163.3 940.960   5
   2   7  -9 12432.6 996.607   5
   2   7  -9 11528.9 510.506   4
   2   7  -9 11578.0 1131.70   3
  -2  -7   9 12701.8 1104.82   3
  -2   7   9 9686.99 783.744   2
   2  -7  -9 9920.72 1121.58   2
  -2   7   7 22906.8 1018.05   1
   2  -7  -7 19318.0 801.977   1
   2   7  -7 18085.3 700.011   1
  -2  -7   7 18083.5 769.044   1
   2  -7  -7 17515.8 1070.01   5
  -2  -7   7 17655.0 1170.02   5
  -2   7   7 17728.5 1133.32   5
   2   7  -7 18807.5 1181.71   5
   2   7  -7 17344.8 637.386   4
   2   7  -7 17096.9 1653.13   2
   2  -7  -7 17276.0 1405.42   2
   2   7  -7 17979.9 1349.98   3
  -2  -7   7 17944.9 1277.86   3
  -2   7   7 13655.1 912.113   2
   2  -7  -5 107.069 88.0041   5
  -2   7   5 52.1866 42.7401   5
  -2  -7   5 122.151 131.490   5
   2  -7  -5 245.872 172.144   2
  -2   7   5 67.3743 120.126   2
   2   7  -5 209.424 158.601   3
   2   7  -5 47.0169 91.0707   2
   2  -7  -5 213.479 89.5074   1
  -2  -7   5 184.600 76.2271   1
   2   7  -5 207.050 77.4789   1
   2   7  -3 42411.2 1092.35   1
  -2   7   3 43354.4 1207.12   1
  -2  -7   3 45898.0 1219.61   1
  -2   7   3 45061.1 1766.36   5
  -2  -7   3 44897.6 1751.95   5
   2  -7  -3 43667.6 1642.33   5
   2   7  -3 39348.8 1614.15   5
   2  -7  -3 40667.5 1926.17   2
   2   7  -3 46237.7 2594.68   2
   2  -7  -3 43991.7 1730.44   3
   2  -7  -3 44235.4 1161.51   1
  -2   7   3 45331.9 1974.68   2
   2   7  -1 6066.55 959.875   2
  -2   7   1 7536.91 884.184   2
  -2  -7   1 5066.33 788.417   2
  -2   7   1 5890.54 423.112   1
  -2  -7   1 5877.41 444.188   1
   2  -7  -1 5809.71 623.135   3
  -2  -7   1 5364.78 585.606   5
   2  -7  -1 5627.10 597.757   5
   2  -7  -1 5780.93 416.179   1
   2  -7   1 1868.04 363.582   5
  -2  -7  -1 1931.65 343.082   5
  -2   7  -1 1892.53 440.155   2
   2   7   1 2531.13 651.296   2
  -2   7  -1 2031.99 241.703   1
   2  -7   1 1617.68 325.386   3
  -2  -7  -1 2736.59 328.862   1
  -2  -7  -1 2660.27 598.636   2
   2  -7   1 2476.00 274.941   1
   2  -7   3 20345.5 812.737   1
  -2  -7  -3 18817.9 801.042   1
  -2   7  -3 18273.9 704.829   1
  -2  -7  -3 19069.9 1062.02   5
   2  -7   3 16446.6 1063.69   5
  -2  -7  -3 16393.8 1515.31   2
  -2   7  -3 16665.0 1353.31   2
  -2   7  -3 15669.2 1112.88   3
   2  -7   3 18003.8 1116.80   3
   2   7   3 20663.1 1762.50   2
   2  -7   5 1001.68 268.346   5
  -2  -7  -5 977.515 235.681   5
  -2   7  -5 1095.19 268.681   5
   2  -7   5 990.426 166.109   1
  -2   7  -5 871.886 147.622   1
   2   7   5 866.507 177.131   1
   2   7   5 1094.74 424.445   2
  -2   7  -5 920.692 291.551   3
  -2  -7  -5 1039.41 189.661   1
  -2  -7  -7 3119.40 333.214   1
  -2   7  -7 3077.93 274.874   1
   2   7   7 3249.36 354.927   1
   2  -7   7 3313.34 311.308   1
  -2   7  -7 2878.02 467.620   5
   2  -7   7 3119.85 488.582   5
  -2  -7  -7 2954.00 418.044   5
   2  -7   7 3406.31 516.840   3
  -2   7  -7 3516.12 579.145   3
   2   7   7 3037.92 631.378   2
   2  -7   9 3016.77 298.922   1
   2   7   9 2780.60 338.750   1
  -2  -7  -9 2249.29 380.566   5
   2   7   9 2930.82 443.979   5
  -2   7  -9 2699.77 468.735   5
  -2   7  -9 2552.95 194.141   4
   2  -7   9 2389.58 447.455   5
  -2  -7  -9 2374.14 637.733   2
  -2   7  -9 2993.60 582.727   3
   2  -7   9 3015.10 507.341   3
   2   7   9 2941.82 604.079   2
   2   7  11 770.158 187.869   1
   2  -7  11 937.846 169.398   1
   2   7  11 1026.82 256.777   5
   2  -7  11 1117.20 315.835   5
  -2  -7 -11 703.328 364.880   2
  -2   7 -11 858.325 107.775   4
  -2   7 -11 1255.10 390.812   3
   2   7  11 663.439 321.022   2
   2   7  13 9705.06 706.442   1
   2  -7  13 8786.94 528.353   1
   2   7  13 8368.71 787.930   5
   2  -7  13 9598.87 974.434   5
  -2   7 -13 8913.65 1121.49   3
   2   7  13 8329.24 1008.86   2
   2  -7  15 4533.65 689.792   5
   2  -7  15 4585.53 389.402   1
  -2   7 -15 5497.95 915.993   3
   2   7  15 5763.93 569.313   1
   2  -7  17 1841.13 252.765   1
   2   7  17 2119.87 369.838   1
   2  -7  17 1511.38 407.402   5
  -2   7 -17 1765.74 521.182   3
  -2  -7 -17 2384.95 500.185   3
   2   7  19 1452.60 324.602   1
   2  -7  19 747.670 305.146   5
  -2   7 -19 1652.98 572.175   3
  -2  -7 -19 1490.83 430.106   3
   2   7  21 243.997 131.962   1
   2  -7  21 482.408 283.110   5
  -2   7 -21 72.9131 109.170   3
  -2  -7 -21 318.495 165.473   3
   2   7  23 10.9217 56.7502   1
   2  -7  23-481.929 260.066   5
  -2   7 -23-565.029 362.567   3
  -2  -7 -23 145.073 183.258   3
  -2   8  24 523.034 185.165   1
  -2  -8  24 500.428 346.662   5
   2   8 -24 665.447 430.949   3
   2  -8 -24 269.443 181.966   3
  -2   8  22 663.572 221.860   1
  -2  -8  22 623.388 344.050   5
   2   8 -22 489.676 381.158   3
   2  -8 -22 963.632 364.079   3
  -2   8  20 1721.28 337.848   1
   2   8 -20 1324.39 507.074   3
   2  -8 -20 1490.53 390.090   3
  -2  -8  20 1531.47 477.071   5
   2  -8 -18 2516.80 486.904   3
  -2  -8  18 2418.03 562.927   5
   2   8 -18 2328.59 687.480   3
  -2   8  18 2618.97 404.207   1
  -2  -8  16 1481.39 418.947   5
   2   8 -16 1469.42 240.328   4
   2  -8 -16 1708.07 384.073   3
   2   8 -16 1098.41 433.268   3
  -2   8  16 1849.90 330.568   1
  -2  -8  14 7212.73 894.980   5
  -2   8  14 6180.38 592.904   1
   2   8 -14 6129.44 447.015   4
   2   8 -14 7271.48 1073.24   3
   2   8 -12 7756.09 463.388   4
   2   8 -12 9146.20 1159.82   3
  -2  -8  12 7867.92 891.004   5
  -2   8  12 9154.68 707.889   1
  -2  -8  10 3335.39 358.393   1
  -2   8  10 2433.61 415.088   2
  -2  -8  10 2339.71 475.090   5
   2   8 -10 2810.31 270.780   4
   2   8 -10 2927.99 618.371   3
  -2   8  10 3520.79 443.491   1
  -2  -8   8 8683.99 573.070   1
  -2  -8   8 8136.92 851.806   5
   2  -8  -8 8419.13 796.564   5
   2   8  -8 8116.11 464.534   4
   2  -8  -8 7371.17 1005.92   2
   2   8  -8 7513.11 1193.25   2
   2   8  -8 8480.98 1010.16   3
  -2   8   8 6507.45 668.839   2
  -2   8   8 8261.02 634.272   1
  -2  -8   6 7965.41 550.143   1
  -2   8   6 7728.02 573.906   1
   2   8  -6 7199.26 472.757   1
  -2  -8   6 7376.59 778.047   5
  -2   8   6 8438.48 830.039   5
   2  -8  -6 7065.39 717.251   5
   2  -8  -6 7279.88 959.838   2
   2   8  -6 7523.52 1169.72   2
   2   8  -6 6529.96 861.468   3
  -2  -8   6 8181.36 907.224   3
  -2   8   6 5774.48 659.557   2
  -2  -8   4 3313.09 354.718   1
   2   8  -4 3426.14 330.832   1
  -2   8   4 3491.21 373.310   1
   2  -8  -4 2884.00 453.732   5
  -2  -8   4 3061.04 487.673   5
  -2   8   4 3269.55 519.887   5
   2   8  -4 3577.80 526.575   5
   2   8  -4 2498.73 649.334   2
  -2   8   4 3306.95 549.105   2
   2  -8  -4 2752.04 471.831   3
  -2  -8   4 3125.26 550.021   3
   2  -8  -4 3450.41 348.239   1
   2  -8  -4 3375.88 614.196   2
   2   8  -2 3.25853 47.2138   1
  -2  -8   2 19.1051 38.1201   1
  -2   8   2-8.46309 39.3465   1
   2   8  -2 6.34718 87.2354   5
  -2   8   2 260.125 173.800   5
   2  -8  -2-6.06721 52.8968   5
  -2  -8   2 55.0895 66.2537   5
  -2   8   2 163.059 149.970   2
   2   8  -2-184.645 289.731   2
   2  -8  -2 38.9329 65.1062   3
  -2  -8   2 44.7827 51.6495   3
   2  -8  -2 91.7907 60.8447   1
   2  -8  -2 44.7066 64.3230   2
  -2  -8   0 981.679 269.217   5
   2  -8   0 930.307 266.816   5
  -2   8   0 987.272 281.005   5
   2   8   0 735.874 220.779   5
   2   8   0 735.019 157.364   1
  -2   8   0 888.609 180.532   1
  -2  -8   0 1230.18 229.356   1
   2  -8   0 1102.67 192.248   1
  -2  -8   0 799.402 276.757   3
  -2   8   0 602.242 324.366   2
   2   8   0 1003.61 460.372   2
   2   8   2 13183.3 699.736   1
  -2   8  -2 13654.9 667.956   1
  -2   8  -2 13349.1 1031.43   5
  -2  -8  -2 13508.9 975.585   5
   2   8   2 12891.2 975.184   5
   2  -8   2 12646.1 983.427   5
  -2   8  -2 13156.1 1300.20   2
  -2  -8  -2 12246.9 1098.42   3
   2  -8   2 14541.4 724.106   1
  -2  -8  -2 14234.2 750.429   1
   2   8   2 12821.2 1472.63   2
   2   8   4 5020.70 608.259   5
   2  -8   4 5174.57 652.002   5
  -2  -8  -4 4639.82 564.841   5
  -2   8  -4 5225.63 648.666   5
  -2   8  -4 5134.26 697.116   3
   2   8   4 5795.67 476.759   1
  -2   8  -4 5538.81 413.136   1
  -2   8  -4 5606.92 877.670   2
   2   8   4 5960.74 1002.45   2
  -2  -8  -4 4898.37 435.195   1
   2  -8   4 5591.01 461.449   1
   2  -8   6 3149.24 511.023   5
   2   8   6 3330.32 502.647   5
  -2  -8  -6 2426.66 403.561   5
  -2  -8  -6 2088.34 582.434   2
   2   8   6 3080.10 692.951   2
  -2   8  -6 2664.07 278.187   1
   2  -8   6 2586.21 299.979   1
   2   8   6 2932.38 351.262   1
   2  -8   6 2929.88 500.106   3
  -2   8  -6 1991.06 443.666   3
  -2   8  -6 2389.49 580.852   2
  -2   8  -8 7848.37 468.505   1
   2  -8   8 6995.22 493.291   1
   2   8   8 8273.48 603.021   1
   2   8   8 7665.94 770.247   5
   2  -8   8 7528.49 832.425   5
  -2  -8  -8 6860.50 698.464   5
  -2  -8  -8 6896.95 1109.79   2
  -2   8  -8 6881.87 905.235   3
   2  -8   8 7052.70 814.337   3
   2   8   8 6445.94 943.238   2
   2  -8  10 4516.93 397.292   1
   2   8  10 4430.25 460.582   1
   2   8  10 4570.08 599.835   5
  -2  -8 -10 4519.84 580.127   5
   2  -8  10 4487.88 651.738   5
  -2   8 -10 4084.22 266.362   4
  -2  -8 -10 3944.90 884.395   2
  -2   8 -10 4478.91 756.478   3
   2   8  10 4667.02 772.158   2
   2   8  12 696.852 315.030   2
  -2   8 -12 465.965 87.0483   4
  -2   8 -12 148.549 126.919   3
   2  -8  12 527.066 141.607   1
   2   8  12 625.298 179.023   1
   2  -8  12 831.859 298.399   5
   2  -8  14 170.372 77.2687   1
   2   8  14 160.082 114.645   1
   2  -8  14 14.8320 84.5341   5
  -2   8 -16 215.979 205.490   3
   2   8  16 185.275 117.949   1
   2  -8  16-79.7214 159.937   5
  -2  -8 -18 1368.59 396.268   3
  -2   8 -18 991.435 455.228   3
   2   8  18 1248.44 287.353   1
   2  -8  18 1315.39 414.202   5
  -2  -8 -20 755.021 316.261   3
  -2   8 -20 690.904 337.792   3
   2   8  20 1261.86 298.886   1
   2  -8  20 968.683 344.540   5
  -2  -8 -22 1039.27 449.797   3
  -2   8 -22 625.988 228.629   3
   2   8  22 444.401 178.331   1
   2  -8  22 600.912 283.331   5
   2  -9 -23 410.706 228.839   3
   2   9 -23 174.175 247.783   3
  -2   9  23 332.757 189.674   1
  -2  -9  23 573.433 328.219   5
   2  -9 -21-100.704 177.902   3
   2   9 -21 322.985 313.093   3
  -2   9  21-51.5588 125.492   1
  -2  -9  21-64.0920 159.641   5
   2  -9 -19-112.699 88.0795   3
   2   9 -19-230.995 375.067   3
  -2   9  19-110.900 110.627   1
  -2  -9  19 122.284 142.829   5
   2  -9 -17 163.916 132.544   3
  -2  -9  17-23.2052 124.488   5
   2   9 -17 219.666 218.434   3
  -2   9  17 241.978 149.285   1
  -2  -9  15 2008.42 511.575   5
   2   9 -15 1775.88 258.018   4
   2   9 -15 1898.01 571.393   3
  -2   9  15 2230.39 405.452   1
  -2  -9  13 3516.72 651.645   5
   2  -9 -13 3453.08 847.647   2
   2   9 -13 4088.91 357.509   4
   2   9 -13 4021.59 841.852   3
  -2   9  13 4289.91 534.023   1
  -2   9  11 2832.34 461.310   2
  -2  -9  11 2901.06 568.245   5
   2   9 -11 3015.45 298.794   4
   2  -9 -11 3041.96 737.162   2
   2   9 -11 3573.81 743.747   3
   2   9 -11 3187.60 870.192   2
  -2   9  11 3323.74 436.562   1
   2   9  -9-78.3496 274.277   2
   2  -9  -9 15.8057 131.540   5
  -2  -9   9 70.0306 58.3176   5
  -2   9   9 73.8464 68.5793   1
   2   9  -9 82.7782 58.9499   4
   2   9  -9 119.299 163.173   3
  -2   9   9 11.6441 98.5945   2
  -2   9   7-15.3478 70.6762   1
   2   9  -7 89.5227 71.3624   1
   2  -9  -7 135.172 104.759   5
  -2  -9   7-21.3468 108.076   5
   2   9  -7 316.585 231.390   3
   2   9  -7 58.8317 104.286   2
  -2   9   7-81.0027 129.818   2
  -2  -9   5 197.578 153.688   5
   2  -9  -5 155.791 117.731   5
   2  -9  -5 246.051 215.563   2
   2   9  -5 215.124 79.9834   1
  -2   9   5 33.6652 32.1169   1
  -2   9   5 174.956 162.175   2
   2   9  -5 203.938 149.250   2
   2   9  -3 715.809 162.794   1
  -2   9   3 682.378 170.161   1
  -2  -9   3 1126.14 318.342   5
   2  -9  -3 584.376 216.877   5
  -2  -9   3 1003.86 340.005   3
   2  -9  -3 798.430 290.318   2
   2   9  -3 560.389 372.416   2
  -2   9   3 420.361 206.375   2
  -2  -9   1 1342.53 337.101   5
   2  -9  -1 858.205 264.343   5
  -2  -9   1 731.631 282.999   3
  -2   9   1 1070.56 214.046   1
   2   9  -1 1197.76 223.394   1
   2   9  -1 1231.25 493.146   2
  -2   9   1 1510.61 499.609   2
   2   9   1 1542.16 250.152   1
  -2   9  -1 1521.88 243.957   1
  -2   9  -1 2022.58 601.057   2
   2   9   1 1899.53 667.482   2
   2  -9   1 1538.89 371.284   5
  -2  -9  -1 1592.96 356.061   5
  -2  -9  -1 1629.39 414.338   3
   2  -9   1 1603.11 250.240   1
  -2   9  -3 96.8968 67.0672   1
   2  -9   3 64.3530 37.7020   1
   2   9   3-45.9942 59.4665   1
  -2   9  -3-69.2888 197.986   2
   2   9   3 348.566 330.852   2
   2  -9   3-83.3577 133.232   5
  -2  -9  -3 70.7794 72.5039   5
  -2  -9  -3 140.964 125.849   3
   2  -9   3 90.8225 94.7534   3
  -2  -9  -3-385.601 258.897   2
   2  -9   5 1407.68 249.953   1
   2   9   5 1014.39 215.821   1
  -2   9  -5 1301.80 212.017   1
   2   9   5 1172.98 431.227   2
  -2  -9  -5 1033.51 406.291   2
  -2  -9  -5 1111.23 304.768   5
   2  -9   5 1499.76 373.907   5
  -2   9  -5 840.069 299.905   3
   2  -9   5 1434.75 369.687   3
  -2   9  -5 1085.92 428.084   2
  -2  -9  -7 279.385 150.740   5
   2  -9   7 13.1295 53.0082   5
   2   9   7 220.029 106.626   1
   2  -9   7 258.554 104.185   1
  -2   9  -7 232.955 93.4628   1
   2   9   7 262.555 274.842   2
  -2  -9  -7 535.708 307.153   2
  -2   9  -7 69.6403 67.7835   3
  -2   9  -7 549.161 322.242   2
  -2  -9  -9-247.983 145.026   5
  -2   9  -9 29.8890 20.9903   4
   2  -9   9 1.26373 96.8634   5
  -2   9  -9 124.316 154.211   3
   2  -9   9 51.3084 64.4388   1
   2   9   9 3.11612 49.9521   1
  -2   9 -11 1785.58 187.882   4
   2  -9  11 1344.48 385.722   5
   2   9  11 1817.88 312.300   1
   2  -9  11 1825.51 272.070   1
  -2   9 -11 1484.73 472.484   3
   2   9  11 1913.29 522.720   2
   2  -9  13 4355.51 724.768   5
   2   9  13 5113.90 542.653   1
  -2   9 -13 5367.26 326.464   4
  -2   9 -13 5984.26 1021.67   3
   2   9  13 4436.90 763.848   2
   2   9  15 4520.27 534.642   1
   2  -9  15 3896.79 705.406   5
   2   9  17 2123.99 374.148   1
  -2  -9 -17 2393.96 515.560   3
  -2   9 -17 3122.34 783.850   3
   2  -9  17 2038.05 516.484   5
   2   9  19 224.847 130.120   1
  -2  -9 -19 254.712 162.269   3
  -2   9 -19 382.719 243.134   3
   2  -9  19 3.53101 87.4283   5
   2   9  21 108.000 99.6710   1
  -2  -9 -21-180.479 205.342   3
  -2   9 -21-103.682 328.524   3
   2  -9  21-3.75576 84.0221   5
  -2  10  22 992.443 306.611   1
   2 -10 -22 875.596 342.462   3
   2  10 -22 410.979 299.410   3
  -2 -10  22 980.217 433.655   5
  -2  10  20 2860.48 496.895   1
   2  10 -20 2819.84 798.449   3
   2 -10 -20 3422.77 626.972   3
  -2 -10  20 2867.09 676.740   5
   2 -10 -18 2334.91 486.094   3
   2  10 -18 2890.90 807.448   3
  -2  10  18 2984.38 490.621   1
  -2 -10  18 3115.52 697.422   5
  -2  10  16 6743.41 709.766   1
  -2 -10  16 6138.66 930.166   5
   2  10 -16 6365.98 1134.47   3
   2 -10 -16 4920.26 663.844   3
   2  10 -14 11686.0 1519.59   3
  -2 -10  14 9960.18 1163.03   5
  -2  10  14 11237.5 876.718   1
   2  10 -14 11461.3 1857.06   2
   2  10 -12 7506.96 498.692   4
   2  10 -12 9429.53 1650.59   2
   2 -10 -12 7664.02 1265.74   2
   2  10 -12 8861.95 1264.81   3
  -2 -10  12 7372.01 957.335   5
  -2  10  12 7880.94 711.119   1
  -2  10  10 1314.38 279.397   1
   2 -10 -10 1426.10 364.130   5
  -2 -10  10 1393.48 422.088   5
   2 -10 -10 1189.32 475.455   2
   2  10 -10 1169.00 192.038   4
   2  10 -10 1030.87 421.778   3
  -2  10  10 918.552 256.670   2
  -2  10   8 1038.24 238.906   1
   2  10  -8 937.042 192.157   1
   2 -10  -8 1010.92 291.741   5
  -2 -10   8 743.765 323.879   5
   2  10  -8 1105.89 195.025   4
   2  10  -8 1467.87 505.020   3
   2  10  -8 484.330 360.660   2
  -2  10   8 574.384 220.550   2
   2  10  -6 109.115 215.874   2
  -2  10   6-21.5560 85.3127   1
   2  10  -6 130.624 69.9627   1
  -2 -10   6 123.305 126.096   5
   2 -10  -6-23.7058 102.385   5
  -2  10   6 84.9730 106.132   2
  -2  10   4 105.043 88.5091   1
   2  10  -4 188.049 80.9598   1
  -2 -10   4 122.954 119.402   5
   2 -10  -4 190.859 121.629   5
   2 -10  -4-7.49312 101.266   3
  -2  10   4 125.762 76.1375   2
   2  10  -4 64.6236 125.287   2
  -2  10   2 1015.12 221.856   1
   2  10  -2 1404.90 249.252   1
  -2 -10   2 1241.05 348.385   5
   2 -10  -2 939.851 291.230   5
   2 -10  -2 1285.21 365.044   3
  -2  10   2 1179.56 442.450   2
   2  10  -2 1113.47 482.280   2
  -2  10   0 1947.62 294.280   1
   2  10   0 1930.55 294.060   1
  -2 -10   0 1432.34 383.371   5
   2 -10   0 2056.38 433.755   5
   2 -10   0 1569.98 397.140   3
  -2  10   0 1230.29 445.061   2
   2  10   0 1546.25 575.073   2
  -2  10  -2 5338.42 987.083   2
   2  10   2 4888.10 992.907   2
  -2 -10  -2 4388.23 630.021   5
   2 -10   2 5589.13 744.378   5
  -2  10  -2 5306.83 474.582   1
   2  10   2 4963.95 486.213   1
   2 -10   2 5196.56 713.987   3
  -2 -10  -2 5169.89 966.384   2
   2 -10   4 11128.3 1061.65   5
  -2 -10  -4 10182.0 958.950   5
  -2 -10  -4 10293.6 1403.54   2
  -2  10  -4 12065.2 1520.86   2
  -2  10  -4 10680.5 653.567   1
   2  10   4 10609.7 730.648   1
   2 -10   4 10685.3 1038.42   3
   2  10   4 11029.7 1481.80   2
  -2 -10  -6 3992.51 905.410   2
   2  10   6 6393.26 1089.42   2
  -2  10  -6 5177.93 840.343   3
   2  10   6 4865.22 506.408   1
  -2  10  -6 4467.81 414.183   1
   2 -10   6 4442.32 687.206   5
  -2 -10  -6 4750.25 652.386   5
  -2  10  -6 5408.15 1048.90   2
  -2  10  -8 1065.16 483.494   2
  -2 -10  -8 1550.42 367.799   5
   2 -10   8 1467.32 403.708   5
  -2  10  -8 1869.14 262.266   1
   2  10   8 2064.20 344.350   1
  -2  10  -8 1508.94 499.922   3
   2  10   8 1990.84 574.870   2
  -2  10 -10 315.352 238.902   2
  -2  10 -10 502.994 114.045   4
   2 -10  10 337.964 234.405   5
  -2 -10 -10 219.968 140.154   5
   2  10  10 448.734 172.111   1
  -2  10 -10 474.965 249.544   3
   2  10  10 425.390 296.827   2
   2  10  12 481.257 182.772   1
   2 -10  12 594.810 280.034   5
  -2  10 -12 912.699 409.603   3
   2  10  12 369.214 252.311   2
   2  10  14 567.804 204.298   1
   2 -10  14 373.645 230.776   5
  -2  10 -14 237.471 344.788   3
   2  10  14 729.891 312.537   2
   2  10  16-10.9705 66.2311   1
   2 -10  16-8.72414 161.270   5
   2  10  18 1249.80 301.873   1
   2 -10  18 1241.52 480.053   5
  -2  10 -18 1273.26 587.367   3
  -2 -10 -18 1670.68 458.731   3
   2  10  20 1423.70 332.152   1
   2 -10  20 1105.48 415.107   5
  -2  10 -20 827.308 368.908   3
  -2 -10 -20 983.020 340.847   3
  -2  11  21 3.27412 47.2689   1
  -2 -11  21-85.9028 224.716   5
   2 -11 -21 245.520 188.805   3
  -2  11  19 85.4409 84.5062   1
  -2 -11  19-105.265 271.335   5
   2  11 -19-283.722 265.566   3
   2 -11 -19-28.1818 158.512   3
   2 -11 -17-131.910 124.969   3
  -2 -11  17-272.655 211.669   5
   2  11 -17-862.518 461.202   3
   2  11 -17-354.960 423.696   2
  -2  11  17-12.6150 107.338   1
  -2 -11  15-5.51403 158.302   5
   2  11 -15 19.1568 219.410   3
   2  11 -15-294.729 423.777   2
  -2  11  15 288.101 164.814   1
  -2 -11  13-88.3075 170.397   5
  -2  11  13-95.3629 118.355   1
   2  11 -13 258.477 279.906   3
   2  11 -13-227.455 402.366   2
  -2  11  11-24.0132 64.3863   1
   2 -11 -11 11.9432 71.5525   5
  -2 -11  11 17.9608 114.198   5
   2  11 -11 56.6703 203.028   3
   2  11 -11-347.550 489.280   2
  -2  11  11 15.5799 43.6680   2
  -2  11   9-34.8386 56.7051   1
   2 -11  -9-63.6328 150.851   5
  -2 -11   9-115.685 182.567   5
   2 -11  -9 120.722 305.907   2
   2  11  -9-37.5569 86.6731   3
   2  11  -9-354.344 408.662   2
  -2  11   9-39.2691 39.6676   2
   2  11  -7 1088.63 566.393   2
   2 -11  -7 1415.76 388.517   5
  -2 -11   7 955.518 344.512   5
   2  11  -7 1139.63 225.735   1
  -2  11   7 1122.04 263.228   1
  -2  11   7 1384.76 369.586   2
   2 -11  -7 1229.36 464.562   2
  -2  11   5 148.542 117.109   2
   2  11  -5 543.252 485.128   2
   2 -11  -5 1103.82 369.567   3
   2  11  -5 874.632 208.654   1
  -2  11   5 706.425 207.698   1
  -2 -11   5 660.192 276.030   5
   2 -11  -5 701.173 249.721   5
   2  11  -3 1719.09 683.265   2
  -2  11   3 701.700 259.990   2
   2 -11  -3 821.599 308.585   3
   2  11  -3 1305.06 250.818   1
  -2  11   3 1118.14 247.990   1
  -2 -11   3 1063.73 343.274   5
   2 -11  -3 1082.43 311.487   5
   2  11  -1 1575.01 673.012   2
  -2  11   1 294.316 254.980   2
   2 -11  -1 958.713 323.043   3
   2 -11  -1 791.955 294.350   5
  -2 -11   1 848.008 313.446   5
   2  11  -1 501.554 157.148   1
  -2  11   1 796.653 194.184   1
  -2  11  -1-136.298 276.949   2
   2  11   1 297.102 318.656   2
  -2 -11  -1 133.365 148.721   5
   2 -11   1 3.92066 62.0956   5
   2  11   1-62.7116 83.3360   1
  -2  11  -1-55.0453 67.5668   1
  -2  11  -3 535.334 321.299   2
   2  11   3 853.790 424.665   2
   2 -11   3 850.077 329.444   5
  -2 -11  -3 1219.80 357.980   5
  -2  11  -3 896.556 203.075   1
   2  11   3 658.091 189.969   1
  -2  11  -5 1435.96 561.918   2
   2  11   5 1445.63 567.640   2
  -2  11  -5 1192.70 225.172   1
   2  11   5 1651.03 303.575   1
  -2 -11  -5 1599.08 395.412   5
   2 -11   5 1299.93 376.333   5
   2 -11   7 5655.02 832.864   5
  -2 -11  -7 7215.86 868.055   5
   2  11   7 6545.51 1103.14   2
  -2  11  -7 7274.46 1120.86   3
   2  11   7 6176.64 609.706   1
  -2  11  -7 6018.02 507.900   1
  -2  11  -7 6669.65 1275.91   2
  -2  11  -9 1826.47 699.646   2
  -2  11  -9 1318.15 207.614   4
   2  11   9 1031.83 247.849   1
   2 -11   9 1208.23 402.269   5
  -2 -11  -9 1049.24 312.577   5
  -2  11  -9 655.278 364.625   3
   2  11   9 1447.44 507.855   2
  -2  11 -11 1944.56 690.148   2
   2  11  11 1441.06 302.395   1
  -2 -11 -11 1825.68 440.225   5
   2 -11  11 1731.10 474.205   5
  -2  11 -11 1515.24 569.969   3
   2  11  11 1430.00 463.991   2
  -2  11 -13 406.226 342.949   2
   2 -11  13 354.747 228.536   5
   2  11  13 522.733 180.496   1
  -2  11 -13 220.528 207.115   3
   2  11  13 303.791 220.464   2
  -2  11 -15 298.838 352.893   3
   2  11  15 822.185 257.909   1
   2 -11  15 959.228 377.051   5
  -2  11 -17 823.424 504.423   3
   2  11  17 447.702 191.517   1
   2 -11  17 21.6971 137.108   5
   2  11  19 92.1346 76.9238   1
   2 -11  19-45.7506 148.853   5
  -2  11 -19-283.072 331.432   3
  -2 -11 -19-56.6353 133.576   3
   2 -12 -18 2800.66 562.992   3
  -2 -12  18 2726.84 705.299   5
   2  12 -18 3494.31 964.512   3
   2  12 -18 1875.55 890.901   2
  -2  12  18 3660.10 561.344   1
  -2 -12  16 3942.79 818.977   5
  -2  12  16 4718.93 622.977   1
   2  12 -16 5025.67 1180.53   3
   2  12 -16 6727.60 1687.19   2
   2  12 -14 680.002 313.127   3
  -2  12  14 1075.72 286.553   1
   2  12 -14 578.173 320.529   2
  -2 -12  14 304.907 239.937   5
   2  12 -12 87.5365 175.495   3
  -2  12  12 70.7627 96.8143   1
   2  12 -12-493.591 428.385   2
  -2 -12  12-548.631 288.380   5
   2 -12 -10 872.747 326.793   5
  -2 -12  10 424.139 243.389   5
  -2  12  10 832.736 235.708   1
   2  12 -10 1412.72 576.388   3
   2  12 -10 789.217 611.548   2
  -2  12  10 694.968 237.320   2
   2  12  -8 97.3159 35.8032   1
   2 -12  -8 97.9552 73.4213   5
  -2 -12   8 88.1543 79.4528   5
  -2  12   8 37.5848 73.8093   2
  -2 -12   6 169.505 143.694   5
   2 -12  -6 431.281 193.346   5
   2  12  -6 262.616 114.564   1
  -2  12   6 105.972 104.457   1
   2  12  -6 770.981 561.289   2
   2 -12  -6 746.083 354.289   2
  -2  12   6-18.5628 155.800   2
  -2 -12   4 2347.78 554.865   5
   2 -12  -4 2652.53 541.777   5
  -2  12   4 2717.26 589.129   2
   2  12  -4 3606.34 1007.31   2
   2  12  -4 2795.08 381.461   1
  -2  12   4 3441.60 457.037   1
  -2 -12   2 4737.39 776.306   5
   2 -12  -2 4529.35 727.799   5
   2  12  -2 4356.87 1065.88   2
  -2  12   2 4649.07 822.368   2
  -2  12   2 4758.03 526.718   1
   2  12  -2 4327.73 485.442   1
   2 -12   0 7636.65 953.423   5
  -2 -12   0 8790.50 1021.38   5
   2  12   0 8252.73 1418.74   2
  -2  12   0 6582.07 1078.80   2
   2  12   0 9010.96 714.635   1
  -2  12   0 7652.14 655.851   1
  -2 -12  -2 5700.32 803.909   5
   2 -12   2 4237.60 719.445   5
  -2  12  -2 6507.40 1172.62   2
   2  12   2 4629.82 1094.67   2
   2  12   2 4953.99 540.823   1
  -2  12  -2 4736.09 505.335   1
  -2  12  -4 5287.83 1117.21   2
   2 -12   4 6207.97 899.653   5
  -2 -12  -4 5178.89 775.613   5
   2  12   4 7992.29 1345.36   2
  -2  12  -4 6177.50 558.821   1
   2  12   4 6213.97 617.889   1
  -2  12  -6 11422.7 1693.52   2
  -2 -12  -6 9595.20 1037.98   5
   2 -12   6 8500.08 1063.66   5
   2  12   6 11685.3 1573.56   2
  -2  12  -6 10109.2 703.582   1
   2  12   6 9491.10 781.650   1
  -2  12  -8 5820.28 528.663   1
   2  12   8 5782.02 621.876   1
  -2 -12  -8 5690.50 797.440   5
   2 -12   8 6123.67 917.466   5
  -2  12  -8 5804.01 1054.91   3
  -2  12  -8 6145.12 1288.33   2
   2  12   8 4582.68 935.275   2
   2  12  10 2675.93 432.554   1
  -2 -12 -10 2477.74 543.221   5
   2 -12  10 1936.22 530.439   5
  -2  12 -10 3214.60 812.628   3
   2  12  10 2313.76 629.365   2
  -2  12 -10 2816.45 925.425   2
  -2  12 -12 451.889 232.449   2
   2 -12  12 1029.80 413.850   5
  -2  12 -12 1647.71 624.773   3
   2  12  12 1541.23 501.911   2
   2  12  12 735.835 232.216   1
  -2  12 -14-346.514 517.904   2
   2 -12  14 492.900 298.279   5
  -2  12 -14-115.041 289.379   3
   2  12  14 222.973 170.105   2
   2  12  14 106.420 108.264   1
   2 -12  16 95.3419 107.986   5
   2  12  16-17.8401 48.6039   1
  -2  12 -16-275.275 308.863   3
  -2  12 -16 108.755 243.220   2
  -2  13  15 105.891 132.527   1
  -2 -13  15 155.140 102.630   5
   2  13 -15 90.9078 287.803   3
  -2  13  13 2274.66 437.263   1
   2  13 -13 1822.68 716.660   3
   2  13 -13 2843.82 1081.64   2
  -2 -13  13 1833.43 552.949   5
   2  13 -11 1659.65 770.175   2
  -2 -13  11 3176.35 724.064   5
   2 -13 -11 3152.49 643.368   5
  -2  13  11 1853.23 409.179   2
  -2  13  11 2727.50 456.376   1
   2  13  -9-83.3624 278.199   2
  -2 -13   9 61.4711 124.023   5
   2 -13  -9-341.635 211.540   5
  -2  13   9 105.488 147.046   2
  -2  13   9 3.62266 93.6327   1
   2  13  -7-171.082 430.553   2
  -2 -13   7 130.031 175.205   5
   2 -13  -7-215.454 250.255   5
  -2  13   7 41.6848 86.9240   2
  -2  13   7 46.8102 57.7345   1
   2  13  -7 0.67686 47.4990   1
   2 -13  -5 1682.34 457.240   5
  -2 -13   5 1776.30 490.970   5
  -2  13   5 1313.96 384.286   2
   2  13  -5 1900.58 766.993   2
   2  13  -5 2100.20 348.814   1
  -2  13   5 1994.34 372.707   1
   2 -13  -3 1478.26 439.820   5
  -2 -13   3 933.724 328.126   5
  -2  13   3 611.388 259.092   2
   2  13  -3 826.145 482.650   2
   2  13  -3 1708.59 322.641   1
  -2  13   3 1638.44 330.797   1
  -2 -13   1 283.775 186.966   5
   2 -13  -1 211.655 188.093   5
  -2  13   1-131.081 209.593   2
   2  13  -1 721.237 450.253   2
  -2  13   1 401.488 156.954   1
   2  13  -1 396.095 161.462   1
   2 -13   1 1855.55 510.900   5
  -2 -13  -1 1252.44 399.659   5
  -2  13  -1 1146.65 500.652   2
   2  13   1 900.842 503.428   2
  -2  13  -1 1443.83 287.996   1
   2  13   1 1270.45 282.581   1
  -2 -13  -3-116.323 187.712   5
   2 -13   3-14.9655 124.487   5
  -2  13  -3 130.050 183.655   2
   2  13   3 438.716 384.039   2
  -2  13  -3 44.9249 55.1949   1
   2  13   3 113.111 110.009   1
  -2 -13  -5 74.2350 106.636   5
   2 -13   5 80.8006 123.835   5
   2  13   5-142.116 258.930   2
  -2  13  -5-340.343 313.075   2
   2  13   5 24.2255 45.9634   1
  -2  13  -5 19.4353 74.3929   1
  -2  13  -7-306.093 391.560   2
   2 -13   7 193.895 188.957   5
  -2 -13  -7-173.404 230.165   5
   2  13   7 360.803 309.148   2
   2  13   7-8.67981 97.0249   1
  -2  13  -7 72.5542 74.4808   1
  -2  13  -9 11.3498 235.917   2
  -2 -13  -9 1523.92 424.088   5
   2 -13   9 1497.58 498.297   5
   2  13   9 1291.76 491.894   2
   2  13   9 1086.75 282.973   1
   2  13  11 1958.77 395.921   1
   2 -13  11 1487.83 478.152   5
  -2 -13 -11 2207.25 538.318   5
  -2  13 -11 1318.92 525.599   3
  -2  13 -11 2544.86 948.969   2
   2  13  11 2090.84 608.130   2
   2  13  13 501.198 202.668   1
   2 -13  13 885.891 432.329   5
  -2  13 -13-86.9837 357.861   3
   2  13  13 560.271 332.092   2
  -2  13 -13 429.192 265.453   2
   2 -13  15 2128.13 639.123   5
   2  13  15 1882.40 409.589   1
  -2  13 -15 3271.09 951.172   3
  -2  13 -15 1864.61 921.138   2
  -2 -14  14 139.624 190.132   5
  -2  14  14 8.81484 116.356   1
  -2 -14  12 75.9617 130.290   5
   2  14 -12-153.039 211.954   2
  -2  14  12 12.6367 49.7914   1
   2 -14 -10 676.756 295.824   5
  -2 -14  10 896.894 376.163   5
   2  14 -10 1593.67 787.191   2
  -2  14  10 814.975 270.279   1
   2 -14  -8 1265.19 419.820   5
  -2 -14   8 1041.11 407.040   5
   2  14  -8 1736.83 847.452   2
  -2  14   8 883.083 259.191   1
   2  14  -8 962.390 238.093   1
   2 -14  -6 510.648 268.904   5
  -2 -14   6 374.777 240.770   5
   2  14  -6 299.957 503.227   2
  -2  14   6 645.127 227.373   1
   2  14  -6 548.807 174.199   1
  -2 -14   4 1223.61 421.115   5
   2 -14  -4 2335.10 563.862   5
   2  14  -4 2795.00 925.563   2
  -2  14   4 1638.25 469.632   2
  -2  14   4 2426.99 416.038   1
   2  14  -4 2452.04 397.057   1
   2 -14  -2 1955.18 529.668   5
  -2 -14   2 1617.18 478.512   5
  -2  14   2 948.823 417.406   2
   2  14  -2 996.151 522.922   2
  -2  14   2 1635.21 341.319   1
   2  14  -2 1405.52 304.237   1
  -2 -14   0 1726.65 497.652   5
   2 -14   0 1664.35 485.902   5
  -2  14   0 1482.81 582.890   2
   2  14   0 1156.01 601.921   2
   2  14   0 1717.08 355.679   1
  -2  14   0 1224.36 288.616   1
  -2 -14  -2 4311.17 775.363   5
   2 -14   2 5172.04 878.693   5
   2  14   2 6323.81 1296.38   2
  -2  14  -2 3523.24 855.252   2
  -2  14  -2 4767.63 563.998   1
   2  14   2 4635.05 580.354   1
   2 -14   4 1538.63 487.121   5
  -2 -14  -4 2460.56 585.023   5
  -2  14  -4 918.651 440.068   2
   2  14   4 2020.63 705.283   2
   2  14   4 1652.50 350.314   1
  -2  14  -4 1836.54 340.551   1
   2 -14   6 1514.49 503.522   5
  -2 -14  -6 612.046 279.508   5
  -2  14  -6 1237.12 630.363   2
   2  14   6 768.661 436.542   2
   2  14   6 1110.73 296.443   1
  -2  14  -6 821.089 221.554   1
  -2  14  -8 3091.13 976.847   2
   2 -14   8 3483.57 748.062   5
  -2 -14  -8 3036.32 629.747   5
   2  14   8 2536.08 698.036   2
   2  14   8 3070.22 494.466   1
  -2  14  -8 3747.91 470.028   1
  -2  14 -10 41.8798 459.506   2
   2  14  10 754.405 226.140   1
   2 -14  10 642.368 343.808   5
  -2 -14 -10 767.425 317.507   5
   2  14  10 840.778 413.621   2
  -2  14 -12-9.19618 237.068   2
   2  14  12 91.1956 106.742   1
   2 -14  12 250.824 231.917   5
   2  15  -9 5101.49 1449.09   2
   2 -15  -9 3424.03 739.542   5
  -2 -15   9 3435.15 784.091   5
  -2  15   9 3202.84 524.125   1
   2  15  -7 3356.65 1158.29   2
  -2 -15   7 3010.37 710.924   5
   2 -15  -7 3551.37 740.762   5
  -2  15   7 3439.63 540.180   1
   2  15  -7 4325.26 544.069   1
   2  15  -5 3012.30 1023.65   2
  -2 -15   5 4623.72 885.170   5
   2 -15  -5 4545.83 837.526   5
  -2  15   5 4602.10 603.940   1
   2  15  -5 3743.60 504.601   1
   2  15  -3 3803.57 1108.69   2
   2 -15  -3 3854.40 778.660   5
  -2 -15   3 3405.37 757.793   5
   2  15  -3 3782.32 525.093   1
  -2  15   3 4148.01 574.880   1
   2  15  -1 2034.00 790.934   2
  -2 -15   1 1883.46 547.857   5
   2 -15  -1 2140.40 590.653   5
  -2  15   1 1724.57 352.893   1
   2  15  -1 1685.23 356.984   1
   2  15   1 546.607 417.836   2
   2 -15   1 508.784 312.755   5
  -2 -15  -1 483.831 287.998   5
   2  15   1 535.269 212.243   1
  -2  15  -1 508.652 202.028   1
   2  15   3 98.3157 163.541   2
   2 -15   3 44.1723 220.873   5
  -2 -15  -3-146.441 159.406   5
  -2  15  -3 72.4381 68.2937   1
   2  15   3 57.5587 53.6535   1
   2  15   5 267.863 331.480   2
   2 -15   5 467.697 276.737   5
  -2 -15  -5 268.583 196.141   5
   2  15   5 551.004 200.667   1
  -2  15  -5 460.147 170.747   1
   2 -15   7 2261.46 650.681   5
  -2 -15  -7 1805.48 517.200   5
   2  15   7 1613.17 368.038   1
  -2  15  -7 1710.74 339.117   1
   2  15   7 2448.96 691.580   2
   3   0 -29 52.0596 126.037   3
  -3   0  29 164.936 106.192   1
   3   0 -27-836.016 399.097   3
  -3   0  27-58.6157 60.7914   1
   3   0 -25-180.433 237.463   3
  -3   0  25 42.5154 61.0833   1
  -3   0  25-165.587 93.0033   4
   3   0 -23 60.2564 70.7214   3
  -3   0  23-20.2083 56.1708   1
  -3   0  23 36.7441 32.2837   4
   3   0 -21-64.9293 194.411   3
  -3   0  21-35.1634 54.5575   1
  -3   0  21-38.9449 70.7026   4
   3   0 -19-59.9648 104.609   3
   3   0 -17-15.9897 75.1748   3
  -3   0  15-43.4564 116.996   3
   3   0 -15-27.0423 138.509   3
  -3   0  13-0.69025 69.1978   3
   3   0 -13-60.2253 104.758   3
  -3   0  11-37.7287 30.2407   3
   3   0 -11 34.0103 84.0716   3
  -3   0   9-50.2896 63.8467   3
   3   0  -9-15.5293 85.3277   3
  -3   0   7 15.1209 37.3589   3
   3   0  -7-25.7626 48.3761   3
   3   0  -5-25.9097 46.1669   3
  -3   0   5-8.93532 34.8363   3
   3   0  -3-28.8031 40.3957   3
  -3   0   3 11.2620 28.5434   4
   3   0  -1 13.0967 44.8344   2
  -3   0   1-9.57884 18.2939   4
   3   0   1-16.7909 48.3200   2
  -3   0  -1 2.33710 9.00080   4
   3   0   1 3.59308 7.82286   4
   3   0   3 40.7488 75.6255   2
  -3   0  -5-8.09010 54.8612   3
   3   0   5 13.2608 14.8085   1
  -3   0  -7-18.6111 46.9571   3
   3   0   7-5.01590 18.2011   1
  -3   0  -9-8.01641 50.9738   3
   3   0   9-7.81493 23.8086   1
  -3   0 -11-135.883 54.1643   3
   3   0  11-11.8001 19.7676   1
  -3   0 -13-105.431 133.526   2
  -3   0 -13 20.5426 72.7335   3
   3   0  13 0.20658 19.6307   1
  -3   0 -15 44.5806 94.0828   3
   3   0  15 31.2558 28.7198   1
  -3   0 -17 24.8549 113.210   3
  -3   0 -19-51.6098 125.384   3
  -3   0 -21-75.4250 86.0089   3
   3   0  21 14.8167 30.3861   1
   3   0  21 25.5349 36.8492   5
  -3   0 -23-108.492 144.811   3
   3   0  23-3.42157 56.2045   1
   3   0  23-86.9795 68.5922   5
   3   0  25-39.2724 67.0962   5
  -3   0 -25 2.29604 134.642   3
  -3   0 -27 10.4147 194.118   3
  -3  -1  28 2206.06 568.239   5
   3  -1 -28 2531.86 721.349   3
   3   1 -28 2330.82 628.366   3
  -3  -1  28 2257.09 340.017   1
  -3   1  28 1958.60 331.690   1
   3  -1 -26 1034.11 426.589   3
  -3  -1  26 1900.39 303.800   1
  -3   1  26 1890.62 307.104   1
  -3   1  26 1658.26 321.229   4
   3  -1 -24 4619.24 830.243   3
   3   1 -24 4172.45 811.894   3
  -3  -1  24 3834.58 411.575   1
  -3   1  24 4430.66 448.725   1
  -3  -1  24 3727.46 396.099   4
   3  -1 -22 1620.03 462.100   3
   3   1 -22 1602.18 502.525   3
  -3   1  22 1740.88 270.321   1
  -3  -1  22 1226.01 227.591   4
   3   1 -20 352.502 198.536   3
   3  -1 -20 556.697 270.206   3
  -3   1  20 513.844 138.985   1
  -3  -1  20 303.257 112.796   4
   3  -1 -18 238.206 189.909   3
   3   1 -18 431.326 193.260   3
  -3   1  18 241.843 93.4487   1
  -3  -1  18 152.172 86.2099   4
  -3  -1  16 2372.71 425.518   3
  -3   1  16 2576.53 422.003   3
   3  -1 -16 2178.23 424.048   3
   3   1 -16 1601.64 400.031   3
  -3   1  16 2196.06 259.661   1
  -3  -1  16 1611.62 242.796   4
  -3  -1  14 660.761 148.814   4
  -3   1  14 1027.81 249.848   3
  -3  -1  14 623.815 206.840   3
   3  -1 -14 782.000 253.263   3
   3   1 -14 1023.96 291.973   3
  -3  -1  12 377.593 106.556   4
  -3   1  12 534.711 171.615   3
  -3  -1  12 562.175 178.969   3
   3  -1 -12 503.009 161.693   3
   3   1 -12 405.278 190.352   3
  -3  -1  10 4868.35 356.746   4
  -3   1  10 5453.76 462.174   3
  -3  -1  10 5193.11 513.299   3
   3  -1 -10 4025.95 434.711   3
   3   1 -10 4926.06 513.998   3
  -3  -1   8 2607.79 236.559   4
  -3   1   8 2845.10 288.522   3
   3   1  -8 3136.01 362.051   3
   3  -1  -8 2957.92 313.325   3
  -3  -1   6 64950.3 1045.51   4
  -3   1   6 65049.8 1164.01   3
   3   1  -6 63806.0 1479.63   3
   3  -1  -6 60058.1 1185.37   3
  -3   1   4 5032.92 242.186   3
   3  -1  -4 4955.20 245.598   3
  -3  -1   4 5224.57 248.541   4
   3   1  -4 4891.05 376.590   3
   3   1  -2 47248.3 1071.40   3
   3   1  -2 46481.5 1423.09   2
  -3  -1   2 45778.0 627.434   4
   3   1   0 35934.3 449.409   1
  -3  -1   0 36167.3 471.611   1
   3  -1   0 35150.9 642.055   5
  -3  -1   0 34978.3 546.115   5
   3   1   0 36603.5 1329.36   2
  -3   1   0 31867.3 722.637   2
  -3   1   0 34841.8 500.705   3
   3  -1   0 35608.7 730.572   2
  -3   1   0 34240.6 363.552   1
  -3  -1  -2 1228.61 93.0996   1
   3   1   2 1180.67 87.0715   1
  -3   1  -2 1447.34 134.943   5
   3  -1   2 1195.26 118.758   5
   3   1   2 1290.01 257.173   2
  -3   1  -2 1294.64 76.8037   4
   3  -1   2 1326.29 99.9728   4
  -3   1  -2 1256.76 149.395   3
  -3   1  -2 1248.73 187.620   2
   3  -1   2 1347.02 144.142   3
   3   1   4 19073.2 438.816   1
  -3  -1  -4 16208.1 352.927   1
   3   1   4 15128.5 369.611   5
  -3   1  -4 15163.6 647.677   3
   3   1   4 16573.2 937.651   2
   3  -1   4 15440.5 614.385   3
   3  -1   4 17018.8 525.354   5
  -3   1  -4 16186.4 514.746   5
   3   1   6 361.327 155.393   2
  -3   1  -6 243.192 101.368   3
  -3   1  -6 548.699 199.169   2
  -3  -1  -6 265.810 51.1551   1
   3   1   6 330.633 57.9150   1
   3  -1   6 356.494 95.8449   5
  -3   1  -8 1034.18 239.173   3
  -3  -1  -8 1393.13 247.556   3
   3   1   8 1393.40 130.128   1
   3  -1   8 1233.11 196.017   5
  -3   1 -10 66.1696 105.664   3
  -3  -1 -10 192.305 98.7562   3
   3   1  10 254.998 61.5838   1
   3  -1  10 99.6546 46.8570   5
  -3  -1 -12 1162.71 294.466   3
   3  -1  12 1292.15 277.752   3
  -3   1 -12 972.673 273.786   3
   3   1  12 1190.48 150.305   1
   3  -1  12 1394.31 137.120   1
   3  -1  12 1334.89 257.137   5
  -3   1 -14 7242.21 789.028   3
  -3  -1 -14 8468.08 829.159   3
   3  -1  14 8466.24 377.549   1
   3   1  14 7892.52 412.821   1
   3  -1  14 8893.82 698.725   5
  -3   1 -16 4135.94 636.223   3
   3  -1  16 4254.15 517.712   5
   3  -1  16 3808.92 276.915   1
  -3  -1 -16 4078.39 627.840   3
  -3  -1 -18 12464.3 1192.92   3
  -3   1 -18 12036.9 1194.08   3
   3  -1  18 13124.5 970.898   5
   3  -1  20 5798.77 391.314   4
  -3   1 -20 6001.17 910.262   3
  -3  -1 -20 6857.86 953.736   3
   3   1  20 7077.46 479.758   1
   3  -1  20 6632.90 732.325   5
  -3  -1 -22 1056.51 418.206   3
  -3   1 -22 1282.70 440.925   3
   3   1  22 1301.65 216.459   1
   3  -1  22 1282.06 197.479   1
   3  -1  22 953.083 286.431   5
  -3  -1 -24 137.757 284.143   3
   3  -1  24-324.793 175.876   5
   3   1  24 38.2538 108.105   5
   3   1  24 150.015 86.9798   1
  -3   1 -24-144.912 162.427   3
  -3   1 -26-90.0321 275.817   3
  -3  -1 -26 205.175 240.958   3
  -3  -2  27 775.635 324.567   5
  -3  -2  27 430.399 150.276   1
  -3   2  27 360.742 146.534   1
   3   2 -27 279.515 110.319   3
  -3  -2  25-130.921 152.804   5
   3  -2 -25 266.373 251.738   3
  -3   2  25 52.1784 66.4912   1
  -3  -2  23 175.935 84.3265   4
  -3  -2  23 362.308 224.555   5
   3   2 -23 363.942 258.174   3
   3  -2 -23 11.7663 168.361   3
  -3   2  23 398.897 141.317   1
   3  -2 -21 81.4129 125.326   3
   3   2 -21 215.773 154.294   3
  -3   2  21-35.1581 64.1217   1
  -3  -2  21 82.5667 63.5124   4
   3  -2 -19 1047.44 307.564   3
   3   2 -19 642.417 258.106   3
  -3   2  19 1100.74 199.117   1
  -3  -2  19 749.507 155.641   4
   3  -2 -17 3665.12 565.079   3
   3   2 -17 3148.38 572.638   3
  -3   2  17 3800.35 359.222   1
  -3  -2  17 3601.51 328.063   4
   3  -2 -15 2902.65 460.795   3
  -3  -2  15 2805.52 466.989   3
  -3  -2  15 2660.99 277.127   4
  -3   2  15 2263.09 272.715   1
   3   2 -15 2561.77 471.603   3
  -3  -2  13 7444.76 428.548   4
  -3  -2  13 7629.26 717.906   3
   3   2 -13 8328.63 811.311   3
   3  -2 -13 8184.58 695.880   3
  -3  -2  11 33948.0 856.838   4
   3   2 -11 34522.5 1517.53   3
   3  -2 -11 31813.4 1230.74   3
  -3  -2   9 8425.22 387.953   4
  -3   2   9 8214.11 402.570   1
   3  -2  -9 6897.19 494.423   3
   3   2  -9 7363.11 643.657   3
   3   2  -7 6027.64 539.732   3
   3  -2  -7 5848.25 381.514   3
   3   2  -7 6093.07 349.438   4
  -3  -2   7 6384.92 300.958   4
   3   2  -5 14985.7 452.079   4
   3   2  -5 15897.9 799.027   3
  -3  -2   5 16004.7 703.079   5
  -3  -2   5 15184.3 413.799   4
   3  -2  -5 15214.1 467.201   3
  -3  -2   3 98643.1 1016.31   1
   3  -2  -3 102488. 1544.27   5
  -3  -2   3 104381. 1038.15   4
  -3  -2   3 104069. 1569.36   5
   3   2  -3 109707. 2570.55   2
   3   2  -3 104889. 1930.80   3
   3  -2  -3 101261. 1019.77   1
   3   2  -1 23689.9 666.239   5
  -3  -2   1 25008.0 680.614   5
   3   2  -1 24026.1 1215.36   2
  -3  -2   1 24174.6 496.200   1
   3  -2  -1 24417.1 710.078   5
  -3   2   1 24936.7 456.740   1
   3  -2  -1 25885.5 460.944   1
   3  -2   1 5648.27 189.247   1
  -3   2  -1 6298.70 214.186   1
  -3  -2  -1 5929.24 291.724   5
  -3   2  -1 5643.68 342.281   5
   3   2   1 5721.22 287.686   5
   3  -2   1 5963.84 340.521   5
  -3  -2  -1 5443.37 241.375   1
   3   2   1 5726.83 239.426   1
   3  -2   1 5199.37 280.040   3
  -3   2  -1 5616.61 313.305   3
   3   2   1 6491.64 666.527   2
  -3   2  -3 77.0914 38.4471   5
   3  -2   3 80.0249 37.7124   5
  -3   2  -3 18.0757 11.6474   1
   3   2   3 60.9753 33.2768   1
   3  -2   3 52.5241 15.4316   1
  -3  -2  -3 52.6144 23.3934   1
   3   2   3 215.176 149.191   2
   3   2   3 35.2766 29.0016   5
  -3  -2  -3 12.4251 21.1490   5
  -3   2  -3 24.4537 62.3882   3
   3  -2   3-17.7978 36.1328   3
  -3   2  -5 1448.78 195.101   5
   3  -2   5 1028.20 164.044   5
   3   2   5 1232.69 143.529   5
   3  -2   5 1243.99 84.7532   1
   3   2   5 1108.11 262.652   2
   3  -2   5 1302.57 207.399   3
  -3   2  -5 1252.51 212.272   3
   3   2   5 1571.90 159.085   1
  -3  -2  -5 1151.50 119.833   1
  -3  -2  -7 13781.5 440.950   1
   3   2   7 13965.5 472.454   1
   3  -2   7 14154.2 677.419   5
   3   2   7 13669.5 537.554   5
   3  -2   7 13413.1 307.355   1
  -3   2  -7 12571.2 787.966   3
   3   2   7 12721.2 977.975   2
   3  -2   7 13253.1 730.059   3
  -3  -2  -9-28.0071 44.4647   3
  -3   2  -9 30.8086 60.8276   3
   3   2   9 62.3376 34.7981   1
  -3  -2  -9 58.3285 34.1119   1
   3  -2   9-23.0876 37.8988   5
  -3   2 -11 146.940 112.374   3
  -3  -2 -11 306.787 139.023   3
   3  -2  11 364.946 142.761   5
   3   2  11 456.874 96.8012   1
   3  -2  13 895.508 78.8150   4
  -3  -2 -13 1051.65 383.167   2
  -3  -2 -13 1042.64 279.748   3
   3  -2  13 883.746 240.261   3
  -3   2 -13 1054.82 315.750   3
   3  -2  13 999.654 243.708   5
   3   2  13 997.228 152.952   1
   3  -2  15 1338.98 110.701   4
  -3  -2 -15 1245.03 336.978   3
  -3   2 -15 1483.68 388.657   3
   3  -2  15 1335.49 285.198   5
   3  -2  17-46.9649 97.7359   5
  -3  -2 -17-75.1826 106.141   3
   3  -2  17 14.8330 13.8854   4
  -3   2 -17-31.1878 172.166   3
   3   2  17 37.0201 22.7788   1
   3  -2  17 26.3850 35.1693   1
   3  -2  19 97.0809 101.671   5
  -3  -2 -19-50.0219 92.9910   3
   3  -2  19 49.1512 17.0963   4
  -3   2 -19 21.2158 145.965   3
   3   2  19 107.511 69.1004   1
   3  -2  21-105.881 113.963   5
  -3   2 -21-20.4776 99.0088   3
   3   2  21 84.6882 57.5842   1
   3  -2  21 73.0915 54.3779   1
  -3  -2 -21-119.586 149.224   3
   3  -2  23 417.636 174.437   5
  -3   2 -23 261.441 212.274   3
   3  -2  23 569.626 135.423   1
   3   2  23 510.187 153.009   1
  -3  -2 -23 491.224 254.791   3
   3  -2  25 2027.17 462.418   5
  -3   2 -25 1949.28 632.641   3
   3   2  25 1277.04 246.740   1
  -3  -2 -25 2152.46 648.647   3
   3   3 -28 363.421 319.045   3
   3  -3 -28 444.485 316.744   3
  -3  -3  28 407.575 284.851   5
  -3   3  28 314.656 138.380   1
  -3  -3  28 126.886 88.7442   1
   3   3 -26 1375.77 513.015   3
   3  -3 -26 1589.16 524.724   3
  -3  -3  26 1587.66 481.360   5
  -3   3  26 1197.96 261.964   1
  -3  -3  24 826.287 318.913   5
   3  -3 -24 1371.28 441.189   3
   3   3 -24 1641.07 549.763   3
  -3   3  24 1225.48 250.147   1
   3  -3 -22 119.723 82.8542   3
  -3  -3  22 259.737 90.7625   4
   3   3 -22-28.4052 137.383   3
  -3   3  22 250.996 117.912   1
  -3  -3  20 98.0887 132.196   5
   3  -3 -20 319.221 227.012   3
  -3  -3  20 134.790 55.1986   4
   3   3 -20 299.453 180.142   3
  -3   3  20 71.8390 39.2393   1
  -3  -3  18 349.511 189.734   5
   3  -3 -18 322.415 159.572   3
  -3  -3  18 539.954 114.176   4
   3   3 -18 382.308 185.349   3
  -3   3  18 590.002 147.584   1
  -3  -3  16 7462.07 803.972   5
  -3  -3  16 6838.64 391.857   4
   3  -3 -16 6643.06 715.141   3
   3   3 -16 6555.28 847.974   3
  -3   3  16 7009.69 492.645   1
  -3  -3  14 363.685 145.769   5
   3  -3 -14 327.318 147.332   3
   3  -3 -14 761.340 284.493   2
  -3  -3  14 739.030 239.190   3
  -3  -3  14 275.217 74.4597   4
  -3   3  14 414.225 110.679   1
   3   3 -14 387.540 204.350   3
   3   3 -12 3148.02 512.761   3
   3  -3 -12 2662.77 367.147   3
  -3  -3  12 2891.26 429.505   5
  -3  -3  12 2843.72 224.226   4
   3   3 -10 44420.3 1112.22   4
  -3  -3  10 49470.5 1659.40   5
  -3  -3  10 48645.9 867.465   4
   3   3 -10 46430.5 1796.30   3
   3  -3 -10 46325.5 1342.37   3
  -3   3   8 31524.8 1147.28   5
   3   3  -8 31769.8 796.085   4
   3  -3  -8 31291.7 934.526   3
   3   3  -8 31373.0 1394.53   3
  -3  -3   8 32672.8 667.615   4
  -3  -3   8 31616.4 1228.84   5
   3  -3  -6 36125.1 1245.18   2
  -3  -3   6 32957.2 655.520   4
  -3  -3   6 34123.1 1170.37   5
   3   3  -6 36979.6 1418.18   3
   3   3  -6 32526.4 694.583   4
   3  -3  -6 32668.6 750.577   1
  -3  -3   6 33521.2 718.706   1
  -3  -3   4 34223.6 697.945   1
   3  -3  -4 35697.2 1073.33   5
   3   3  -4 34625.9 665.651   4
  -3  -3   4 35211.9 1093.53   5
   3   3  -4 33060.1 1618.62   2
   3   3  -4 35054.1 1301.97   3
   3  -3  -4 35077.6 723.872   1
   3  -3  -4 34796.6 1010.72   2
   3  -3  -2 79254.9 1517.58   5
  -3  -3   2 77146.1 1509.16   5
   3   3  -2 77487.2 1481.59   5
   3   3  -2 78088.7 2432.13   2
   3  -3  -2 79641.9 1169.42   3
   3  -3  -2 76939.2 990.642   1
  -3  -3   2 76529.6 1043.80   1
  -3  -3   0 2596.42 196.225   1
  -3  -3   0 2714.67 263.131   5
   3  -3   0 2422.76 265.063   5
   3   3   0 2482.34 249.053   5
   3   3   0 2590.68 466.645   2
  -3   3   0 2306.62 220.049   3
   3  -3   0 2558.97 221.701   3
  -3   3   0 3118.89 204.370   1
   3  -3   0 2492.48 165.827   1
   3  -3   2 10489.2 347.343   1
  -3  -3  -2 9376.41 389.027   1
  -3  -3  -2 9060.74 458.557   5
   3   3   2 9199.51 456.854   5
   3  -3   2 9134.69 517.999   5
  -3   3  -2 9597.45 543.244   5
   3   3   2 8578.23 357.025   1
  -3   3  -2 9144.70 301.458   1
  -3  -3  -2 9194.51 880.575   2
  -3   3  -2 9442.11 526.441   3
   3  -3   2 8724.38 472.853   3
   3   3   2 8885.04 897.197   2
  -3  -3  -4-15.1904 27.3345   5
   3   3   4 54.2151 46.4226   5
  -3   3  -4 7.91438 33.1334   5
   3  -3   4 59.6954 75.1920   5
   3   3   4-6.43199 27.2064   1
   3  -3   4-7.74924 16.3149   1
  -3  -3  -4 4.69145 15.5626   1
  -3   3  -4 7.50149 21.6898   1
  -3  -3  -4 45.6743 56.4096   2
  -3   3  -4-20.4101 67.1231   3
   3  -3   4 9.19939 48.5013   3
  -3  -3  -6 377.558 80.9915   1
   3   3   6 324.666 89.4785   5
   3  -3   6 559.436 144.587   5
  -3   3  -6 371.264 111.103   5
   3   3   6 529.361 109.604   1
   3  -3   6 360.723 59.2103   1
  -3  -3  -6 475.799 248.937   2
  -3   3  -6 397.339 160.734   3
   3  -3   6 478.563 145.254   3
   3   3   6 535.137 225.512   2
   3   3   8 9936.17 470.760   1
  -3  -3  -8 9185.45 421.739   1
   3  -3   8 8897.63 618.213   5
   3   3   8 8404.40 499.650   5
   3  -3   8 8744.67 304.001   1
   3  -3   8 8187.10 641.313   3
  -3   3  -8 7809.49 699.159   3
   3   3   8 9413.78 892.617   2
   3   3  10 1414.65 185.794   1
  -3  -3 -10 1557.84 180.420   1
   3   3  10 1028.00 189.930   5
   3  -3  10 1296.35 254.115   5
   3  -3  10 1233.50 123.444   1
  -3   3 -10 1618.68 355.375   3
   3   3  10 1535.20 379.712   2
   3   3  12 4954.38 444.777   5
   3  -3  12 4490.25 514.275   5
   3  -3  12 4990.94 265.988   1
  -3  -3 -12 4452.40 900.664   2
  -3   3 -12 4544.29 645.014   3
   3  -3  12 5286.85 600.360   3
  -3  -3 -12 5408.14 606.335   3
   3   3  14 3891.01 427.437   5
  -3   3 -14 4123.84 650.128   3
  -3  -3 -14 3774.00 546.819   3
   3  -3  14 3453.04 473.663   5
  -3  -3 -16 3155.35 552.910   3
  -3   3 -16 4192.69 705.504   3
   3   3  16 3423.18 333.705   1
   3  -3  16 2961.53 462.426   5
   3   3  18 1141.56 206.071   1
   3   3  18 1356.13 297.987   5
  -3   3 -18 909.014 369.497   3
   3  -3  18 746.515 245.773   5
  -3  -3 -18 592.037 237.032   3
   3  -3  20 553.825 243.245   5
  -3   3 -20 815.675 368.646   3
   3   3  20 1097.55 211.213   1
  -3  -3 -20 993.687 342.771   3
   3  -3  22 2929.97 536.454   5
  -3  -3 -22 4109.29 785.623   3
  -3   3 -22 3005.74 729.957   3
   3  -3  22 3286.23 301.488   1
   3   3  22 3378.91 390.889   1
   3   3  24 674.815 185.116   1
  -3   3 -24 475.629 332.712   3
  -3  -3 -24 484.447 254.046   3
   3  -3  24 353.621 186.208   5
  -3   3 -26 50.3322 188.475   3
  -3  -3 -26-262.806 261.930   3
   3  -3  26 24.7268 130.036   5
   3  -4 -27 386.400 269.322   3
  -3   4  27 153.348 87.2070   1
  -3  -4  27 97.6192 152.977   5
   3  -4 -25 59.8618 102.829   3
  -3   4  25 185.627 95.4320   1
  -3  -4  25 13.8608 57.1558   5
   3  -4 -23 166.198 163.159   3
   3   4 -23 529.852 340.194   3
  -3   4  23 290.710 127.844   1
  -3  -4  23 220.135 151.848   5
   3  -4 -21 3732.07 654.586   3
   3   4 -21 4203.43 826.310   3
  -3   4  21 4437.07 479.974   1
  -3  -4  21 5519.87 344.464   4
  -3  -4  21 4875.19 770.435   5
   3   4 -19 8608.22 1106.02   3
   3  -4 -19 7199.84 841.425   3
  -3   4  19 7741.46 581.788   1
  -3  -4  19 8288.00 415.583   4
  -3  -4  19 9107.63 989.306   5
   3  -4 -17 8975.97 856.668   3
   3   4 -17 8946.15 1065.84   3
  -3   4  17 8573.10 581.379   1
  -3  -4  17 8557.78 411.913   4
  -3  -4  17 8605.22 904.128   5
  -3   4  15 19797.2 833.522   1
  -3   4  15 19689.8 1190.01   5
   3   4 -15 19687.3 1457.99   3
   3  -4 -15 17816.6 1108.05   3
  -3  -4  15 19827.8 604.594   4
  -3  -4  15 20057.6 1306.73   5
  -3   4  13 15956.4 711.472   1
  -3   4  13 16807.1 1037.45   5
  -3  -4  13 16263.5 528.488   4
  -3  -4  13 15518.1 1074.82   5
  -3  -4  13 15107.2 1101.15   3
   3   4 -13 16747.2 1256.01   3
   3  -4 -13 15493.8 926.978   3
  -3  -4  11 184.104 147.189   5
  -3  -4  11 70.4023 37.9803   4
   3   4 -11-4.45995 35.0430   4
   3   4 -11 52.1922 83.0646   3
   3  -4 -11-35.9310 79.0150   3
   3  -4 -11 131.840 111.450   2
  -3  -4   9 18001.0 614.038   1
  -3  -4   9 18258.9 1024.79   5
  -3   4   9 17552.4 947.783   5
   3   4  -9 16964.5 1133.96   3
   3   4  -9 17328.2 599.627   4
   3  -4  -9 17579.7 654.474   1
   3  -4  -9 18247.6 782.220   3
   3  -4  -9 18857.8 1241.09   2
  -3  -4   7 13029.2 501.456   1
  -3   4   7 13457.1 782.595   5
   3   4  -7 12713.8 462.259   4
  -3  -4   7 13831.9 835.026   5
   3   4  -7 12498.8 920.495   3
   3  -4  -7 13561.9 926.160   2
   3  -4  -7 12963.3 533.731   1
   3  -4  -5 397.406 83.9522   1
   3   4  -5 454.571 270.665   2
  -3  -4   5 392.404 87.3774   1
   3  -4  -5 424.293 131.376   5
   3   4  -5 424.807 84.5387   4
  -3  -4   5 415.920 152.856   5
   3  -4  -5 293.414 115.799   2
   3   4  -5 400.456 186.929   3
  -3   4   5 287.650 92.4141   2
  -3  -4   3 18745.1 596.255   1
   3  -4  -3 17978.7 835.367   5
  -3  -4   3 19043.3 864.269   5
   3  -4  -3 17748.8 821.452   2
   3   4  -3 17781.5 1280.67   2
   3   4  -3 16981.9 997.462   3
   3  -4  -3 17813.3 558.897   1
  -3   4   3 16421.3 636.512   2
  -3  -4   1 27830.7 994.435   5
   3  -4  -1 25881.3 975.760   5
   3   4  -1 25833.5 950.359   5
   3   4  -1 27404.1 1635.72   2
  -3   4   1 30289.0 1044.60   2
  -3  -4   1 25131.4 1493.64   2
   3  -4  -1 26861.7 869.638   3
  -3  -4   1 26261.8 709.989   1
   3  -4  -1 24979.9 628.143   1
  -3   4   1 31678.7 797.498   1
  -3  -4  -1 908.115 175.303   5
   3  -4   1 666.312 159.151   5
   3   4   1 852.378 168.079   5
   3   4   1 313.034 165.182   2
  -3  -4  -1 941.751 318.232   2
   3  -4   1 859.172 115.444   1
  -3   4  -1 983.271 175.653   3
   3  -4   1 850.170 158.114   3
  -3  -4  -1 871.572 131.292   1
  -3   4  -1 819.118 111.532   1
   3  -4   3 31315.1 688.835   1
  -3  -4  -3 35575.5 894.246   1
  -3  -4  -3 30209.9 970.023   5
   3   4   3 30799.3 1000.69   5
   3  -4   3 30968.8 1113.63   5
  -3   4  -3 31441.9 1130.85   5
   3   4   3 29992.0 769.826   1
  -3   4  -3 31469.1 650.350   1
  -3  -4  -3 28206.8 1716.94   2
   3  -4   3 30659.0 1060.22   3
  -3   4  -3 31724.4 1162.48   3
   3   4   3 33984.1 1902.05   2
  -3  -4  -5 12065.9 509.828   1
   3  -4   5 12213.7 733.965   5
   3   4   5 12108.3 636.422   5
  -3  -4  -5 12996.0 652.434   5
  -3   4  -5 12735.5 749.990   5
   3  -4   5 11375.7 398.935   1
  -3   4  -5 11570.9 373.196   1
   3   4   5 12343.5 524.065   1
   3  -4   5 11798.4 713.496   3
  -3   4  -5 12814.5 829.092   3
  -3  -4  -5 10346.8 1067.33   2
   3   4   5 12502.6 1158.50   2
  -3  -4  -7 4747.43 326.741   1
   3   4   7 4953.07 362.288   1
   3   4   7 3995.83 374.876   5
   3  -4   7 4575.76 469.261   5
  -3   4  -7 4074.14 446.735   5
   3  -4   7 4361.28 249.857   1
  -3  -4  -7 3834.15 688.893   2
  -3   4  -7 4244.90 520.688   3
   3  -4   7 4546.19 485.494   3
   3   4   7 4026.79 647.405   2
  -3  -4  -9 3464.78 296.104   1
   3   4   9 3539.49 364.145   5
  -3   4  -9 3365.72 420.244   5
   3  -4   9 3421.27 431.106   5
   3  -4   9 3591.28 233.547   1
  -3   4  -9 4003.91 544.657   3
   3   4   9 3688.99 601.941   2
  -3  -4 -11 6816.19 423.850   1
   3   4  11 6239.25 515.802   5
   3  -4  11 6239.92 608.645   5
   3  -4  11 5508.79 300.884   1
  -3  -4 -11 5053.69 909.699   2
  -3   4 -11 5590.05 709.632   3
   3  -4  11 5812.59 634.153   3
   3   4  11 6605.33 825.333   2
   3  -4  13 4676.43 566.902   5
   3   4  13 4369.62 453.755   5
   3  -4  13 4408.77 281.859   1
  -3   4 -13 5140.77 723.376   3
  -3  -4 -13 4273.03 562.802   3
   3   4  15 77.4745 44.8248   1
   3  -4  15 186.977 62.6767   1
  -3  -4 -15 240.539 178.075   3
  -3   4 -15 380.082 238.854   3
   3  -4  15 13.8991 49.4510   5
   3  -4  17 779.382 260.743   5
   3   4  17 484.585 166.429   5
   3   4  17 677.429 167.519   1
   3  -4  17 775.577 130.962   1
  -3   4 -17 805.194 320.139   3
  -3  -4 -17 692.102 264.889   3
   3  -4  19 160.366 156.261   5
   3   4  19 10.9771 51.6024   5
   3  -4  19 48.6958 34.4849   1
   3   4  19 103.132 64.1794   1
  -3   4 -19-62.1365 184.764   3
  -3  -4 -19-94.8388 172.898   3
   3  -4  21 1960.50 443.480   5
  -3   4 -21 2748.93 677.492   3
   3   4  21 2550.90 352.295   1
  -3  -4 -21 3244.11 669.867   3
   3  -4  23 2113.50 445.066   5
  -3  -4 -23 3450.45 765.724   3
  -3   4 -23 3125.46 771.658   3
   3   4  23 2750.33 383.702   1
   3   4  25 1339.99 284.678   1
  -3   4 -25 351.354 241.145   3
   3  -4  25 1205.47 382.033   5
  -3  -4 -25 629.780 304.960   3
  -3  -5  26-150.950 186.489   5
   3   5 -26-96.3613 107.861   3
  -3   5  26-394.616 159.732   1
   3  -5 -26 192.081 200.882   3
  -3  -5  24 161.170 263.181   5
   3   5 -24 353.765 298.919   3
  -3   5  24 105.375 103.188   1
   3  -5 -24-17.3169 139.823   3
  -3  -5  22 197.947 159.360   5
   3   5 -22 448.843 325.619   3
  -3   5  22 72.7816 111.693   1
   3  -5 -22 124.759 126.223   3
  -3  -5  20-139.680 202.094   5
   3   5 -20 171.700 175.712   3
  -3   5  20-18.2800 41.6462   1
   3  -5 -20 353.053 227.675   3
  -3  -5  18 1178.02 358.650   5
   3  -5 -18 1570.41 382.202   3
   3   5 -18 1901.81 532.763   3
  -3   5  18 1809.70 291.982   1
  -3  -5  16-371.873 191.092   5
   3  -5 -16-91.5584 108.402   3
   3  -5 -16 281.238 267.193   2
  -3  -5  16 48.3095 40.1433   1
   3   5 -16-146.018 244.022   3
  -3   5  16-32.7437 54.8169   1
  -3   5  14 1637.85 248.232   1
  -3   5  14 1160.88 273.541   5
  -3  -5  14 1820.71 397.580   5
  -3  -5  14 1792.12 230.336   1
   3   5 -14 2039.71 484.640   3
   3  -5 -14 2465.14 601.550   2
   3  -5 -14 1173.83 266.500   3
  -3   5  12 10432.5 595.957   1
  -3  -5  12 11354.2 554.903   1
  -3   5  12 12033.5 888.214   5
  -3  -5  12 12993.1 991.131   5
   3   5 -12 10714.4 571.031   4
   3   5 -12 10742.7 1049.36   3
  -3  -5  12 12987.4 1056.49   3
   3  -5 -12 10707.3 728.634   3
   3  -5 -10-6.30451 22.8765   1
  -3  -5  10-22.1693 117.649   5
   3   5 -10-9.60105 11.2692   4
   3   5 -10 40.6196 68.6501   3
  -3  -5  10-31.4058 36.4294   1
   3  -5  -8 903.728 155.260   1
  -3  -5   8 617.870 203.116   5
   3  -5  -8 600.637 212.651   2
   3   5  -8 706.147 117.164   4
   3   5  -8 889.029 294.224   3
  -3  -5   8 683.529 127.745   1
   3  -5  -6 2911.36 264.017   1
   3   5  -6 2917.09 617.291   2
  -3  -5   6 2787.17 258.078   1
   3  -5  -6 2883.78 379.269   5
  -3   5   6 3184.94 405.612   5
   3   5  -6 2990.88 234.221   4
  -3  -5   6 2876.97 399.172   5
   3  -5  -6 2519.98 415.496   2
   3   5  -6 2774.84 462.293   3
  -3  -5   6 2778.90 431.857   3
  -3   5   6 2225.98 278.446   2
  -3  -5   4 3658.33 292.049   1
  -3  -5   4 3469.08 420.565   5
   3  -5  -4 3442.27 398.060   5
   3  -5  -4 2914.33 406.312   2
  -3  -5   4 3100.33 459.548   3
   3   5  -4 3030.07 455.812   3
   3  -5  -4 3612.26 284.472   1
   3   5  -4 4739.45 760.561   2
  -3   5   4 2897.64 321.439   2
  -3  -5   2 36090.4 920.844   1
   3  -5  -2 36133.0 1269.52   5
  -3  -5   2 36715.4 1312.85   5
   3   5  -2 33238.4 1225.59   5
  -3  -5   2 35486.7 1884.11   2
   3  -5  -2 37254.8 1287.97   2
   3   5  -2 36825.4 2018.38   2
   3  -5  -2 35047.6 1160.16   3
  -3  -5   2 34917.1 1509.55   3
  -3   5   2 36405.1 1312.30   2
   3  -5  -2 34865.1 847.885   1
  -3   5   2 39726.6 1004.12   1
  -3  -5   0 11834.2 536.501   1
  -3   5   0 12030.8 501.543   1
  -3  -5   0 12547.2 732.635   5
   3  -5   0 12164.5 740.958   5
   3   5   0 11354.5 694.351   5
  -3  -5   0 11665.6 1122.67   2
  -3   5   0 11871.6 800.610   2
   3   5   0 11783.2 1193.24   2
  -3   5   0 11735.9 699.207   3
   3  -5   0 12011.4 687.141   3
   3  -5   0 11197.9 467.780   1
   3   5   2 134.569 96.2979   5
  -3   5  -2 128.562 69.4270   5
  -3  -5  -2 152.669 68.8722   1
   3  -5   2 108.720 52.3166   1
  -3   5  -2 64.8100 25.1436   1
  -3  -5  -2 183.152 149.675   2
   3   5   2 166.851 196.253   2
  -3   5  -2 117.966 36.2381   3
   3  -5   2 235.992 106.843   3
  -3  -5  -2 43.6725 37.1312   5
   3  -5   2-31.1235 39.3178   5
  -3   5  -4 1106.54 244.313   5
   3  -5   4 687.184 183.157   5
  -3   5  -4 1014.20 131.031   1
   3   5   4 1000.36 161.704   1
  -3  -5  -4 1081.81 164.419   1
   3  -5   4 1065.77 141.680   1
   3   5   4 957.075 379.584   2
  -3  -5  -4 970.627 342.830   2
  -3   5  -4 839.211 223.093   3
   3  -5   4 929.186 213.133   3
  -3  -5  -4 1161.97 214.881   5
   3   5   4 792.056 187.849   5
  -3  -5  -6 9235.02 494.205   1
   3   5   6 8419.41 608.632   5
  -3  -5  -6 9859.10 642.228   5
   3  -5   6 8930.91 701.315   5
  -3   5  -6 9656.63 729.259   5
  -3   5  -6 9684.18 386.586   1
   3  -5   6 9079.52 411.868   1
   3  -5   6 9002.72 709.100   3
  -3   5  -6 9902.33 824.865   3
   3   5   6 7648.32 983.380   2
  -3  -5  -8 258.440 90.7141   1
   3   5   8 165.892 99.3724   5
  -3   5  -8 61.1806 38.2730   5
   3  -5   8 43.5196 35.6570   5
   3  -5   8 205.095 56.6020   1
  -3   5  -8 234.917 37.8270   4
  -3   5  -8 310.543 179.602   3
   3   5   8 69.8094 116.922   2
  -3  -5 -10 7263.55 464.201   1
   3   5  10 6876.44 576.323   5
   3  -5  10 6728.64 675.661   5
  -3   5 -10 6716.19 667.492   5
   3  -5  10 7011.32 370.248   1
  -3   5 -10 7369.03 829.670   3
   3  -5  10 5692.28 640.469   3
   3   5  10 6262.95 831.372   2
  -3  -5 -10 5956.89 997.184   2
   3   5  12 1673.11 435.837   2
   3  -5  12 1687.02 347.876   5
   3  -5  12 1507.60 178.038   1
  -3  -5 -12 677.210 220.275   2
  -3   5 -12 1675.15 429.259   3
   3   5  12 2124.33 301.219   1
  -3  -5 -12 1506.83 218.067   1
   3  -5  14 3328.21 521.702   5
  -3  -5 -14 3444.92 523.963   3
   3  -5  14 3482.73 280.439   1
  -3   5 -14 3195.69 626.727   3
   3   5  14 3707.49 398.544   1
   3  -5  16-2.14818 71.6753   5
   3   5  16 122.700 98.2909   5
   3  -5  16 91.7535 49.3704   1
   3   5  16 25.7390 33.8125   1
  -3   5 -16 177.680 183.785   3
  -3  -5 -16 162.204 127.821   3
   3  -5  18 81.2518 96.6555   5
   3   5  18 514.593 189.588   5
   3   5  18 411.997 145.437   1
   3  -5  18 754.223 142.730   1
  -3   5 -18 793.139 368.424   3
  -3  -5 -18 638.045 256.806   3
   3   5  20 817.356 208.570   1
   3  -5  20 623.316 264.149   5
  -3   5 -20 1102.56 433.604   3
  -3  -5 -20 717.240 325.740   3
   3   5  22-99.3614 100.434   1
   3  -5  22 78.7061 112.954   5
  -3   5 -22 312.852 323.332   3
  -3  -5 -22 84.0352 102.329   3
   3   5  24 101.360 58.3440   1
   3  -5  24 34.0785 134.366   5
   3  -6 -27 18.8411 164.484   3
  -3   6  27-48.7800 94.4051   1
  -3  -6  27 183.349 256.856   5
   3  -6 -25 182.331 193.254   3
   3   6 -25 126.836 101.933   3
  -3   6  25 139.840 75.5141   1
  -3  -6  25-179.332 240.436   5
   3  -6 -23 1824.37 568.665   3
   3   6 -23 2811.45 729.197   3
  -3   6  23 1474.21 298.164   1
  -3  -6  23 1736.21 525.823   5
   3  -6 -21 2282.41 501.228   3
   3   6 -21 2751.77 710.846   3
  -3   6  21 2553.83 376.638   1
  -3  -6  21 2472.74 580.172   5
   3  -6 -19 1031.02 330.588   3
  -3  -6  19 1178.69 374.176   5
  -3   6  19 1319.51 263.113   1
   3   6 -19 1283.75 495.681   3
  -3  -6  17 8097.08 941.187   5
   3  -6 -17 7866.35 797.825   3
   3   6 -17 8981.74 1171.88   3
  -3   6  17 7536.38 605.057   1
  -3  -6  15 7092.19 832.624   5
  -3  -6  15 7901.69 514.633   1
   3   6 -15 7885.35 1023.17   3
  -3   6  15 7126.51 562.184   1
   3  -6 -15 7606.34 724.495   3
   3  -6 -15 8404.79 1224.91   2
  -3   6  13 5329.65 640.387   5
  -3  -6  13 5411.46 692.425   5
  -3  -6  13 5652.30 423.751   1
   3   6 -13 5321.38 800.065   3
   3   6 -13 4938.30 399.636   4
   3  -6 -13 4946.40 530.176   3
   3  -6 -13 5321.46 880.367   2
  -3   6  13 5561.50 477.971   1
  -3  -6  11 2054.10 247.757   1
  -3   6  11 2141.37 385.188   5
  -3  -6  11 2277.39 435.662   5
   3   6 -11 2307.59 242.886   4
   3   6 -11 2188.17 494.367   3
  -3  -6  11 2055.59 430.918   3
  -3   6  11 2208.58 288.567   1
   3  -6 -11 2474.40 288.314   1
  -3  -6   9 2035.42 246.352   1
  -3   6   9 2154.22 374.817   5
   3   6  -9 2535.91 431.273   5
   3   6  -9 1865.79 202.689   4
  -3  -6   9 1549.27 340.157   5
   3  -6  -9 1733.08 438.622   2
   3   6  -9 2482.79 503.548   3
  -3  -6   9 2271.91 452.857   3
   3  -6  -9 1778.77 234.509   1
  -3   6   9 1940.13 259.333   1
   3   6  -7 755.714 371.564   2
   3  -6  -7 456.163 117.113   1
  -3  -6   7 550.275 131.472   1
   3  -6  -7 563.231 190.129   5
  -3  -6   7 376.366 165.600   5
   3  -6  -7 489.922 227.543   2
   3   6  -7 354.267 89.0760   4
   3   6  -7 350.988 188.252   3
  -3   6   7 121.598 60.8265   2
  -3  -6   5 1334.65 195.094   1
   3   6  -5 1111.78 164.676   1
   3  -6  -5 1164.68 264.716   5
  -3  -6   5 1228.07 285.165   5
   3   6  -5 1588.26 372.225   3
  -3   6   5 913.805 194.511   2
   3  -6  -5 1102.44 171.485   1
   3   6  -5 935.748 389.191   2
   3  -6  -5 979.106 284.562   2
  -3  -6   3 9342.85 510.282   1
   3  -6  -3 8230.94 669.723   5
  -3  -6   3 8047.00 680.104   5
   3   6  -3 8440.93 1052.08   2
   3  -6  -3 8227.36 723.246   2
   3  -6  -3 9182.94 682.318   3
  -3   6   3 9483.74 541.484   1
   3  -6  -3 8034.45 452.921   1
  -3   6   3 8750.35 687.894   2
   3  -6  -1 16992.6 963.465   5
  -3  -6   1 16860.7 948.956   5
   3   6  -1 14981.9 886.359   5
   3  -6  -1 16942.1 914.541   3
  -3  -6   1 16883.3 1132.31   3
  -3   6   1 16605.9 663.645   1
  -3  -6   1 17330.3 704.831   1
   3   6  -1 18769.4 1603.40   2
  -3  -6   1 16264.6 1372.28   2
  -3   6   1 18521.1 1162.30   2
   3  -6  -1 16839.9 638.595   1
   3  -6   1 28967.6 835.656   1
  -3  -6  -1 33481.3 1016.35   1
   3   6   1 29426.0 1227.70   5
   3  -6   1 29374.4 1274.68   5
  -3  -6  -1 29021.5 1215.14   5
  -3  -6  -1 26309.9 1827.14   2
  -3   6  -1 31289.7 1538.97   2
  -3   6  -1 30251.8 855.460   1
  -3   6  -1 28293.4 1267.52   3
   3  -6   1 30266.0 1250.21   3
   3   6   1 32762.9 2163.41   2
   3  -6   3 37021.9 1020.80   1
  -3  -6  -3 34228.4 1049.17   1
  -3   6  -3 31193.7 831.835   1
  -3   6  -3 31225.8 1372.23   5
   3  -6   3 32390.9 1381.58   5
   3   6   3 32608.5 1297.23   5
  -3  -6  -3 32587.3 1268.74   5
  -3  -6  -3 30558.4 2051.51   2
  -3   6  -3 32035.2 1427.15   3
   3  -6   3 31503.6 1328.21   3
   3   6   3 35030.9 2250.15   2
  -3  -6  -5 28519.3 924.456   1
   3  -6   5 27363.6 1309.45   5
  -3  -6  -5 29084.4 1202.40   5
   3   6   5 27584.9 1204.43   5
  -3   6  -5 28206.6 1341.64   5
  -3   6  -5 28637.6 763.325   1
   3  -6   5 28424.7 822.436   1
  -3   6  -5 29049.7 1465.30   3
   3  -6   5 29661.8 1354.34   3
   3   6   5 31870.4 2125.60   2
  -3  -6  -7 60272.4 1372.16   1
  -3   6  -7 59120.4 1980.80   5
  -3  -6  -7 60796.6 1766.22   5
   3   6   7 57991.6 1775.15   5
   3  -6   7 60382.6 2013.48   5
  -3   6  -7 58833.4 1057.31   1
   3  -6   7 57127.8 1161.84   1
  -3   6  -7 63557.0 2333.97   3
   3   6   7 65339.3 2986.29   2
  -3  -6  -9 26736.6 942.334   1
  -3   6  -9 26021.5 483.558   4
  -3   6  -9 27423.3 1405.54   5
   3  -6   9 27621.8 1415.32   5
   3   6   9 27101.2 1004.24   1
   3  -6   9 26779.5 795.806   1
  -3   6  -9 28461.6 1665.01   3
   3  -6   9 27124.9 1442.91   3
   3   6   9 25429.4 1772.92   2
  -3  -6  -9 24887.9 2046.62   2
   3   6  11 11400.4 691.143   1
  -3  -6 -11 11777.9 647.865   1
  -3   6 -11 10272.4 898.193   5
   3  -6  11 11359.0 529.191   1
   3  -6  11 11124.1 940.419   5
  -3   6 -11 11652.5 1142.81   3
  -3  -6 -11 8913.69 1288.01   2
   3   6  11 11814.1 1193.93   2
   3   6  13 5633.18 512.462   1
   3  -6  13 4150.95 602.089   5
   3   6  13 4939.93 554.604   5
   3  -6  13 4807.00 354.311   1
  -3   6 -13 4314.40 724.197   3
   3   6  13 5151.45 794.135   2
   3  -6  15 161.178 99.4406   5
   3   6  15 256.251 137.579   5
   3   6  15 422.553 166.254   1
   3  -6  15 298.691 93.6803   1
  -3   6 -15 34.0949 141.753   3
  -3  -6 -15 372.876 206.686   3
   3   6  17 3455.83 450.264   1
   3  -6  17 2209.36 478.319   5
   3   6  17 2959.65 463.845   5
  -3  -6 -17 3352.60 588.048   3
  -3   6 -17 2612.23 660.038   3
   3  -6  17 2792.72 286.855   1
  -3  -6 -19 410.065 256.470   3
  -3   6 -19 372.045 229.312   3
   3   6  19 486.387 178.477   1
   3  -6  19 498.347 234.041   5
  -3  -6 -21 1301.52 435.021   3
  -3   6 -21 1839.31 611.951   3
   3   6  21 1378.27 310.011   1
   3  -6  21 1269.53 371.452   5
  -3  -6 -23 1597.26 492.500   3
  -3   6 -23 1869.81 616.952   3
   3   6  23 1539.07 318.973   1
   3  -6  23 1700.71 460.018   5
   3  -7 -26 148.899 75.0692   3
   3   7 -26-115.284 239.222   3
  -3   7  26 119.890 83.1077   1
   3  -7 -24 441.820 234.012   3
   3   7 -24-74.4427 185.096   3
  -3   7  24 272.332 146.813   1
  -3  -7  24 186.791 200.833   5
   3  -7 -22 588.957 304.387   3
  -3   7  22 551.843 186.075   1
  -3  -7  22 398.916 240.139   5
   3  -7 -20 204.652 141.103   3
   3   7 -20 310.221 192.496   3
  -3   7  20 210.370 111.269   1
  -3  -7  20 171.848 204.744   5
   3  -7 -18 217.039 122.324   3
   3   7 -18 130.952 202.987   3
  -3   7  18 33.6563 34.2066   1
  -3  -7  18 143.169 169.692   5
   3  -7 -16-65.0986 97.6158   3
  -3  -7  16-28.4946 177.947   5
  -3   7  16 17.3644 52.8487   1
   3  -7 -14 588.030 198.251   3
  -3  -7  14 673.515 263.677   5
   3  -7 -14 690.413 342.136   2
   3   7 -14 754.630 164.125   4
   3   7 -14 1007.72 368.029   3
  -3   7  14 1113.98 229.056   1
  -3  -7  12 333.450 168.278   5
   3   7 -12 257.983 86.3728   4
   3   7 -12 158.419 171.894   3
  -3   7  12 234.852 101.395   1
  -3  -7  12 545.657 143.457   1
  -3   7  10 1842.38 375.970   5
   3   7 -10 1542.60 198.438   4
  -3  -7  10 1358.62 342.248   5
  -3  -7  10 1699.38 245.483   1
   3  -7 -10 855.062 324.628   2
   3   7 -10 1236.17 372.686   3
  -3   7  10 1648.24 264.945   1
   3   7  -8 1900.74 574.537   2
   3  -7  -8 2118.14 268.901   1
  -3   7   8 2123.85 292.885   1
  -3  -7   8 2036.88 264.293   1
   3  -7  -8 1557.78 323.653   5
  -3   7   8 2075.97 394.132   5
  -3  -7   8 1865.22 391.709   5
   3   7  -8 1745.54 207.272   4
   3   7  -8 2191.68 416.224   5
   3  -7  -8 1687.47 437.514   2
   3   7  -8 2423.73 521.358   3
  -3  -7   8 1783.99 417.136   3
  -3   7   8 1310.47 254.485   2
   3  -7  -6 16879.4 737.065   1
   3   7  -6 16191.0 674.647   1
  -3  -7   6 16314.6 738.752   1
   3  -7  -6 16436.6 1035.10   5
  -3   7   6 16907.5 1106.78   5
  -3  -7   6 16295.9 1099.32   5
   3   7  -6 16196.1 1093.04   5
   3   7  -6 16512.5 648.806   4
   3  -7  -6 14608.4 1193.63   2
   3   7  -6 15495.5 1576.73   2
   3   7  -6 16732.4 1302.19   3
  -3  -7   6 15868.3 1199.89   3
  -3   7   6 13449.9 821.414   2
   3   7  -4 12585.1 595.042   1
  -3  -7   4 14251.2 687.518   1
   3  -7  -4 13336.4 919.609   5
  -3  -7   4 11844.2 911.847   5
  -3   7   4 14185.3 1010.10   5
   3   7  -4 12855.0 925.642   5
   3   7  -4 12462.0 1389.63   2
   3  -7  -4 14098.6 1080.85   2
   3  -7  -4 13704.2 936.535   3
  -3   7   4 11082.6 817.118   2
  -3   7   4 14108.5 709.337   1
   3  -7  -4 13504.2 639.777   1
   3  -7  -2 281.703 142.247   5
  -3  -7   2 286.503 141.662   5
  -3   7   2 93.7385 103.693   2
   3   7  -2 308.098 258.795   2
  -3  -7   2 343.781 106.332   1
  -3   7   2 180.976 82.6251   1
   3  -7  -2 269.827 147.906   3
   3  -7  -2 274.992 94.9543   1
  -3   7   0 7632.66 864.596   2
   3   7   0 7960.71 1147.57   2
  -3   7   0 7442.52 467.617   1
   3  -7   0 7568.61 676.349   3
   3  -7   0 8169.04 713.770   5
  -3  -7   0 7097.28 657.301   5
   3  -7   0 7305.85 454.750   1
  -3  -7   0 7701.89 521.660   1
  -3  -7  -2 13727.4 735.596   1
   3  -7   2 11903.9 590.474   1
  -3   7  -2 11605.7 563.618   1
   3  -7   2 12287.1 901.363   5
  -3   7  -2 13150.4 960.713   5
  -3  -7  -2 9923.80 771.304   5
  -3   7  -2 11605.8 1061.63   2
  -3   7  -2 12867.7 957.826   3
   3  -7   2 11197.2 839.102   3
   3   7   2 11508.1 1363.97   2
  -3   7  -4 791.643 139.125   1
   3  -7   4 808.742 166.839   1
  -3  -7  -4 594.441 143.935   1
   3   7   4 656.719 160.635   1
   3  -7   4 549.655 185.619   5
  -3  -7  -4 508.385 153.137   5
  -3   7  -4 702.540 233.536   5
   3   7   4 420.667 229.088   2
  -3   7  -4 567.548 223.297   3
  -3   7  -4 407.730 228.602   2
   3   7   6 7106.20 509.740   1
   3  -7   6 7321.88 459.116   1
  -3   7  -6 7231.41 416.943   1
   3  -7   6 6404.45 703.209   5
  -3  -7  -6 7174.37 649.903   5
  -3   7  -6 7654.59 757.486   5
  -3  -7  -6 6162.69 1013.20   2
  -3   7  -6 7522.55 835.505   3
   3   7   6 7140.86 1049.81   2
  -3  -7  -6 7133.56 502.451   1
  -3  -7  -8 2510.73 299.854   1
   3  -7   8 2619.16 274.109   1
   3   7   8 3015.09 346.871   1
  -3  -7  -8 2771.33 408.939   5
   3  -7   8 2493.36 438.960   5
  -3   7  -8 3221.91 508.547   5
  -3  -7  -8 1993.21 598.020   2
   3  -7   8 2798.77 475.621   3
  -3   7  -8 2968.05 558.970   3
   3   7   8 2753.90 640.504   2
   3  -7  10 340.777 98.4044   1
   3   7  10 227.049 99.7540   1
   3   7  10 396.950 171.132   5
   3  -7  10 237.638 151.656   5
  -3  -7 -10 483.313 242.836   2
  -3   7 -10 311.429 59.7064   4
  -3   7 -10 163.362 173.514   3
   3   7  10 59.8972 168.170   2
   3  -7  12 1706.64 389.894   5
   3   7  12 1200.89 289.477   5
   3  -7  12 1501.29 210.665   1
   3   7  12 1515.36 272.368   1
  -3   7 -12 2282.71 545.935   3
   3   7  12 1774.37 491.446   2
   3   7  14 47.8186 56.9602   1
   3  -7  14 13.9229 22.2665   1
   3   7  14-71.5829 120.761   5
  -3   7 -14-148.360 237.110   3
   3  -7  14-55.8883 132.490   5
  -3  -7 -16 1153.85 316.026   3
  -3   7 -16 2328.14 647.594   3
   3  -7  16 1701.44 233.388   1
   3   7  16 2102.77 345.237   1
   3  -7  16 1676.31 423.092   5
  -3  -7 -18 2724.32 560.789   3
  -3   7 -18 2921.18 722.412   3
   3   7  18 3448.20 456.466   1
   3  -7  18 3534.06 647.369   5
  -3  -7 -20-59.7135 164.924   3
  -3   7 -20-21.8827 242.064   3
   3   7  20 86.8773 44.6883   1
   3  -7  20 213.012 172.089   5
  -3  -7 -22 441.702 283.922   3
  -3   7 -22 233.197 295.992   3
   3   7  22 307.102 158.537   1
   3  -7  22 440.064 211.985   5
  -3  -7 -24 400.618 232.656   3
  -3   7 -24 227.755 191.185   3
   3   7  24 166.594 86.2809   1
   3  -7  24 335.002 234.366   5
   3  -8 -25-206.000 202.988   3
   3   8 -25 74.6162 264.978   3
  -3   8  25 117.821 55.5847   1
  -3  -8  25 261.918 288.997   5
   3  -8 -23 806.424 310.875   3
   3   8 -23 462.841 392.168   3
  -3   8  23 379.653 177.248   1
  -3  -8  23 255.362 207.655   5
   3  -8 -21 341.737 242.591   3
   3   8 -21 1088.87 485.538   3
  -3   8  21 624.683 209.809   1
  -3  -8  21 568.353 302.622   5
   3  -8 -19 1795.38 432.734   3
   3   8 -19 1795.67 603.126   3
  -3   8  19 1764.19 343.013   1
  -3  -8  19 1950.32 504.593   5
  -3  -8  17 3004.26 615.238   5
   3  -8 -17 3606.36 545.360   3
   3   8 -17 2896.50 714.498   3
  -3   8  17 3382.37 452.207   1
   3  -8 -15 645.814 227.563   3
  -3  -8  15 362.550 207.748   5
   3   8 -15 514.583 148.206   4
   3   8 -15 552.294 317.460   3
  -3   8  15 610.475 189.709   1
  -3  -8  13 3943.76 666.954   5
   3  -8 -13 3756.68 817.960   2
   3   8 -13 2813.46 621.360   3
  -3   8  13 3530.17 432.535   1
   3   8 -13 3602.93 345.825   4
  -3  -8  11 1916.59 439.383   5
   3   8 -11 2357.60 262.493   4
   3   8 -11 1763.03 495.275   3
  -3   8  11 2604.87 365.819   1
   3   8  -9 792.900 433.589   2
  -3  -8   9 529.191 145.026   1
  -3   8   9 361.907 123.748   1
   3  -8  -9 615.708 205.330   5
  -3  -8   9 734.883 277.779   5
   3  -8  -9 827.963 387.283   2
   3   8  -9 616.131 130.016   4
   3   8  -9 144.288 124.925   3
  -3   8   9 249.964 120.766   2
   3   8  -7 909.744 407.375   2
   3   8  -7 784.156 158.267   1
  -3   8   7 591.970 146.846   1
  -3  -8   7 624.504 154.419   1
   3  -8  -7 856.314 261.238   5
   3   8  -7 688.603 142.307   4
  -3  -8   7 706.547 267.593   5
   3  -8  -7 880.590 322.919   2
   3   8  -7 921.465 354.811   3
  -3  -8   7 488.639 246.845   3
  -3   8   7 433.431 136.837   2
   3   8  -5 878.068 170.464   1
  -3  -8   5 780.361 174.490   1
  -3   8   5 804.085 183.865   1
  -3   8   5 769.839 250.433   5
   3  -8  -5 858.802 255.673   5
  -3  -8   5 1247.55 324.606   5
   3   8  -5 769.200 236.205   5
   3   8  -5 290.807 228.583   2
  -3   8   5 491.943 168.379   2
   3  -8  -5 649.197 218.230   3
  -3  -8   5 611.595 250.599   3
   3  -8  -5 974.327 191.165   1
   3  -8  -5 948.772 321.016   2
   3   8  -3 20727.1 825.712   1
  -3   8   3 22051.5 918.149   1
  -3  -8   3 21024.0 904.249   1
  -3   8   3 21765.9 1331.08   5
  -3  -8   3 21289.8 1308.33   5
   3  -8  -3 21359.7 1238.99   5
   3   8  -3 21687.0 1277.87   5
   3   8  -3 21584.2 1980.01   2
   3  -8  -3 21597.9 1386.16   2
   3  -8  -3 18995.7 1173.86   3
  -3  -8   3 20930.2 1451.46   3
   3  -8  -3 20630.8 834.754   1
  -3   8   3 17646.8 1195.96   2
  -3  -8   1 13486.7 737.637   1
   3   8  -1 13062.6 671.464   1
  -3   8   1 13227.8 687.714   1
  -3  -8   1 13076.2 981.904   5
   3  -8  -1 13557.2 996.022   5
  -3   8   1 13884.9 1062.77   5
   3   8  -1 13783.2 1000.42   5
   3   8  -1 13566.0 1557.93   2
  -3  -8   1 13824.3 1178.70   3
   3  -8  -1 14789.8 1016.03   3
  -3   8   1 13695.8 1201.77   2
   3  -8  -1 13115.4 661.562   1
  -3  -8  -1 7944.36 615.612   1
   3  -8   1 6690.19 473.465   1
  -3   8  -1 6709.09 475.984   1
   3   8   1 6625.05 495.086   1
  -3   8  -1 7014.99 752.174   5
   3  -8   1 7181.01 729.675   5
   3   8   1 6378.91 676.424   5
  -3  -8  -1 6137.14 662.112   5
  -3   8  -1 6562.65 883.150   2
  -3  -8  -1 6644.37 825.506   3
   3  -8   1 5897.13 651.338   3
   3   8   1 7362.89 1160.31   2
   3   8   3 25215.0 987.480   1
  -3   8  -3 24845.4 876.659   1
   3  -8   3 24678.8 1393.63   5
  -3  -8  -3 24999.8 1313.19   5
   3   8   3 25409.3 1360.93   5
  -3   8  -3 25150.1 1426.77   5
  -3   8  -3 27301.1 1842.37   2
  -3   8  -3 24016.6 1473.76   3
   3   8   3 26020.5 2190.80   2
  -3  -8  -3 25513.8 1016.81   1
   3  -8   3 25991.5 958.070   1
   3  -8   5 35499.3 1163.42   1
   3  -8   5 29912.8 1566.52   5
  -3  -8  -5 31324.3 1451.50   5
   3   8   5 28476.1 1451.44   5
  -3  -8  -5 27020.0 2201.19   2
  -3   8  -5 32398.7 2108.92   2
   3   8   5 30054.3 1106.47   1
  -3   8  -5 29591.8 934.501   1
  -3   8  -5 33029.7 1820.48   3
   3  -8   5 31034.6 1586.24   3
   3   8   5 30593.6 2343.86   2
   3   8   7 4029.10 420.539   1
  -3   8  -7 4770.54 362.095   1
  -3  -8  -7 4721.46 571.994   5
   3  -8   7 4427.73 622.255   5
   3   8   7 4461.77 577.563   5
  -3  -8  -7 4303.06 891.316   2
   3   8   7 4258.90 855.477   2
  -3   8  -7 4870.76 734.516   3
   3  -8   7 4589.39 634.010   3
   3  -8   7 4509.73 393.286   1
  -3   8  -9 5850.80 315.503   4
   3  -8   9 6298.62 459.964   1
   3   8   9 6648.28 553.877   1
  -3   8  -9 5814.80 857.636   3
   3  -8   9 6125.62 759.670   5
  -3  -8  -9 6421.10 680.499   5
   3   8   9 6717.08 712.627   5
   3   8   9 7549.01 1092.77   2
   3   8  11 2438.89 443.009   5
   3  -8  11 2959.75 551.100   5
   3  -8  11 2255.07 279.586   1
   3   8  11 2335.72 340.854   1
  -3   8 -11 2293.39 180.448   4
  -3   8 -11 1709.84 506.432   3
   3   8  11 1939.68 559.397   2
   3  -8  13 615.032 261.730   5
  -3   8 -13 640.141 313.822   3
   3   8  13 1531.03 479.410   2
   3   8  13 1388.73 264.592   1
   3  -8  13 943.808 181.844   1
  -3   8 -15 3700.99 802.904   3
   3  -8  15 2973.95 583.661   5
   3  -8  15 3086.74 335.511   1
   3   8  15 3258.08 426.373   1
   3  -8  17 52.7002 118.214   5
  -3   8 -17 211.398 218.829   3
  -3  -8 -17 236.574 136.302   3
   3   8  17 262.340 125.598   1
   3  -8  19 83.5817 73.4316   5
  -3   8 -19-262.435 355.035   3
  -3  -8 -19 67.9357 155.966   3
   3   8  19-35.7076 79.1635   1
   3  -8  21 87.5383 138.937   5
  -3   8 -21 171.696 265.872   3
  -3  -8 -21 592.156 298.417   3
   3   8  21 534.415 203.007   1
   3  -8  23 297.156 187.530   5
  -3   8 -23 224.327 147.229   3
  -3  -8 -23 359.198 256.456   3
   3   8  23 319.014 151.970   1
  -3  -9  24 1284.79 473.947   5
   3   9 -24 315.199 234.984   3
   3  -9 -24 745.407 321.068   3
  -3   9  24 766.516 268.244   1
  -3  -9  22 1106.37 449.927   5
   3   9 -22 1015.49 496.592   3
   3  -9 -22 859.793 351.750   3
  -3   9  22 397.383 184.334   1
  -3  -9  20 261.506 149.495   5
   3   9 -20 315.566 280.549   3
   3  -9 -20 227.911 167.397   3
  -3   9  20 39.5847 84.8088   1
  -3  -9  18 436.610 318.003   5
   3   9 -18-225.029 293.534   3
   3  -9 -18-119.302 177.126   3
  -3   9  18 304.427 193.721   1
  -3  -9  16 32.0098 99.0486   5
   3  -9 -16-124.527 123.678   3
   3   9 -16 18.3886 225.107   3
  -3   9  16 48.6550 102.452   1
   3   9 -14 6500.84 486.928   4
   3   9 -14 7369.97 1140.69   3
  -3  -9  14 6563.16 887.115   5
  -3   9  14 8089.51 737.291   1
  -3  -9  12 3362.87 606.396   5
   3  -9 -12 2357.32 671.311   2
   3   9 -12 3141.91 321.216   4
   3   9 -12 3550.58 773.467   3
   3   9 -12 3635.94 955.026   2
  -3   9  12 3719.08 497.263   1
   3   9 -10 3934.70 965.305   2
  -3   9  10 3944.40 478.926   1
   3  -9 -10 3454.59 551.859   5
  -3  -9  10 3586.95 620.999   5
   3   9 -10 3686.71 341.682   4
   3   9 -10 4578.14 843.821   3
  -3   9  10 2982.06 445.121   2
  -3  -9   8 10355.2 1021.85   5
   3  -9  -8 10571.5 958.687   5
   3   9  -8 10277.5 573.022   4
   3  -9  -8 9887.29 1186.69   2
   3   9  -8 11525.2 1611.10   2
   3   9  -8 10208.1 1194.40   3
  -3   9   8 11301.3 771.255   1
  -3   9   8 8461.67 723.933   2
   3   9  -6 25870.8 2360.88   2
   3  -9  -6 24343.5 1760.32   2
  -3  -9   6 25628.6 1557.97   5
   3  -9  -6 24418.8 1438.82   5
  -3   9   6 20181.8 1176.23   2
  -3   9   6 26578.3 1117.83   1
   3   9  -6 24981.8 951.593   1
   3   9  -4 8905.57 1371.81   2
   3  -9  -4 7984.50 930.014   2
  -3   9   4 10202.4 671.128   1
   3   9  -4 9077.28 580.600   1
   3  -9  -4 9367.69 879.860   5
  -3  -9   4 9410.04 925.719   5
  -3   9   4 8111.44 813.649   2
  -3  -9   2 4989.58 738.129   3
   3   9  -2 4228.79 402.561   1
  -3   9   2 4285.39 426.511   1
   3  -9  -2 3643.16 545.064   5
  -3  -9   2 4399.75 617.639   5
   3   9  -2 4291.37 973.435   2
  -3   9   2 3617.06 638.539   2
   3   9   0 12580.3 1635.93   2
  -3  -9   0 9921.75 1299.20   2
  -3   9   0 12284.3 1269.49   2
  -3   9   0 10654.2 650.001   1
   3   9   0 11200.3 667.212   1
  -3  -9   0 10981.5 1126.75   3
   3  -9   0 10301.8 923.448   5
  -3  -9   0 10848.4 943.442   5
   3  -9   0 10357.9 630.894   1
   3   9   2-83.0546 182.630   2
   3  -9   2 77.4352 58.5320   1
  -3   9  -2 93.8238 45.3532   1
   3   9   2 50.1009 44.4244   1
  -3  -9  -2 60.8944 54.5886   3
  -3  -9  -2 10.6020 104.455   5
   3  -9   2 173.890 84.1890   5
  -3  -9  -2 100.804 160.014   2
   3  -9   4 9564.04 624.448   1
   3  -9   4 9275.43 924.654   5
  -3  -9  -4 9201.11 840.321   5
  -3  -9  -4 8606.30 1279.97   2
  -3   9  -4 10973.5 1300.42   2
   3   9   4 9430.95 649.867   1
  -3   9  -4 8535.93 551.844   1
  -3   9  -4 10219.5 1054.21   3
   3  -9   4 8335.34 862.954   3
   3   9   4 9303.00 1370.43   2
   3  -9   6 129.612 145.255   5
  -3  -9  -6 102.366 100.433   5
  -3  -9  -6 190.027 199.231   2
   3   9   6 431.063 374.527   2
  -3   9  -6 351.576 296.901   2
   3  -9   6 33.8081 51.9997   3
  -3   9  -6 441.860 220.810   3
   3  -9   6 213.854 112.150   1
   3   9   6 381.062 129.950   1
  -3   9  -6 164.172 75.1398   1
   3  -9   8 4626.95 678.571   5
  -3  -9  -8 5145.47 633.863   5
   3   9   8 5213.31 507.054   1
  -3   9  -8 5511.23 420.450   1
  -3   9  -8 6388.93 932.595   3
   3   9   8 6569.78 1119.18   2
   3  -9   8 5860.51 490.634   1
   3  -9  10 5445.43 762.098   5
  -3  -9 -10 5894.88 691.928   5
  -3   9 -10 5101.73 313.288   4
   3   9  10 5456.83 531.334   1
   3  -9  10 4998.33 448.842   1
  -3   9 -10 5342.73 895.597   3
   3   9  10 4412.69 805.350   2
  -3   9 -12 6263.68 323.545   4
  -3   9 -12 7549.46 1116.62   3
   3   9  12 6483.60 610.077   1
   3  -9  12 5528.08 472.592   1
   3  -9  12 6397.35 863.743   5
   3   9  12 6287.01 988.676   2
  -3   9 -14 7976.26 1201.13   3
   3   9  14 7938.06 690.863   1
   3  -9  14 7273.92 949.658   5
   3   9  14 7693.13 1115.72   2
  -3   9 -16 7245.08 1209.98   3
   3  -9  16 5186.88 827.862   5
   3   9  16 7323.88 684.409   1
   3  -9  18 5974.87 908.693   5
  -3  -9 -18 6408.19 886.873   3
  -3   9 -18 4795.16 1047.88   3
   3   9  18 6172.89 647.895   1
  -3  -9 -20 2420.69 575.796   3
  -3   9 -20 1943.90 658.378   3
   3   9  20 2289.65 410.243   1
   3  -9  20 2593.32 640.976   5
  -3  -9 -22 845.989 360.489   3
  -3   9 -22 1326.65 600.134   3
   3   9  22 719.423 226.607   1
   3  -9  22 849.538 400.396   5
   3 -10 -21 332.392 208.695   3
   3  10 -21 506.933 362.192   3
  -3  10  21 219.540 152.611   1
  -3 -10  21 384.225 217.231   5
   3 -10 -19 150.220 112.585   3
   3  10 -19-200.967 335.653   3
  -3  10  19 254.879 155.145   1
  -3 -10  19 484.938 253.657   5
   3 -10 -17 21.6677 81.4572   3
  -3  10  17 184.011 152.797   1
  -3 -10  17-54.4222 147.495   5
   3  10 -15-212.426 240.679   2
  -3 -10  15-97.5650 252.896   5
   3  10 -15 26.9834 203.118   3
  -3  10  15 76.2120 57.8193   1
   3  10 -13 334.041 277.563   2
  -3 -10  13 583.280 272.852   5
   3 -10 -13 791.109 372.310   2
   3  10 -13 212.948 88.6841   4
   3  10 -13 500.017 301.906   3
  -3  10  13 655.743 207.293   1
   3  10 -11 1037.89 511.557   2
  -3 -10  11 763.326 320.494   5
   3 -10 -11 957.182 445.973   2
   3  10 -11 1256.84 208.439   4
   3  10 -11 1296.03 469.688   3
  -3  10  11 1247.54 281.175   1
  -3  10   9 610.551 178.280   1
   3 -10  -9 372.789 190.645   5
  -3 -10   9 476.669 209.964   5
   3  10  -9 542.263 136.707   4
   3  10  -9 685.050 329.659   3
   3  10  -9 235.512 393.305   2
  -3  10   9 257.321 137.450   2
   3 -10  -7 43.7149 122.477   5
   3  10  -7-17.4724 53.1428   4
   3 -10  -7-101.717 129.226   3
  -3  10   7 45.7416 68.6391   1
   3  10  -7 17.2138 34.3809   1
  -3  10   7-45.2564 88.4708   2
   3  10  -7 24.3625 184.207   2
   3  10  -5-38.8513 65.9048   1
  -3  10   5-26.5754 48.6242   1
   3 -10  -5-45.2194 130.956   5
  -3 -10   5-39.3483 64.8346   5
   3 -10  -5 109.937 134.512   3
  -3  10   5 8.15326 56.2021   2
   3  10  -5-2.96050 150.722   2
  -3 -10   3 88.1864 59.3949   5
   3 -10  -3 441.564 183.328   5
   3 -10  -3 289.106 132.297   3
   3  10  -3 411.856 127.959   1
  -3  10   3 557.459 165.705   1
  -3  10   3 306.378 163.209   2
   3  10  -3 433.622 291.225   2
   3 -10  -1-12.5359 104.483   5
  -3 -10   1 321.029 246.310   5
   3 -10  -1 188.735 143.193   3
  -3  10   1 71.1972 40.0708   1
   3  10  -1 84.6635 64.1988   1
   3  10  -1 131.662 229.802   2
   3  10   1 25.8259 35.5069   1
  -3  10  -1-13.7900 67.8076   1
  -3 -10  -1 164.595 170.344   5
   3 -10   1 83.7336 115.546   5
   3 -10   1-21.7715 107.309   3
  -3 -10  -1 110.165 161.478   2
   3  10   1-22.5377 280.080   2
  -3  10  -1 231.519 235.219   2
   3  10   3 319.457 119.260   1
  -3  10  -3 361.767 118.545   1
  -3  10  -3 342.032 294.692   2
   3  10   3 70.6412 210.351   2
  -3 -10  -3 545.307 227.412   5
   3 -10   3 531.957 220.548   5
   3 -10   3 538.152 216.875   3
  -3 -10  -3-297.487 248.723   2
   3  10   5 207.664 261.211   2
  -3 -10  -5 247.206 175.279   5
   3 -10   5 473.484 254.692   5
  -3  10  -5 7.95874 69.6435   3
   3  10   5-1.24114 47.6138   1
  -3  10  -5 103.863 75.4802   1
  -3  10  -5 445.156 344.860   2
   3 -10   7 196.540 161.815   5
  -3 -10  -7 254.795 125.659   5
   3  10   7 159.353 83.0676   1
  -3  10  -7 252.484 98.9409   1
   3  10   7-194.421 235.262   2
  -3  10  -7 102.573 88.5398   3
  -3  10  -7 147.769 237.214   2
  -3  10  -9 1319.58 599.549   2
  -3  10  -9 720.702 134.771   4
   3 -10   9 735.272 280.162   5
  -3 -10  -9 699.678 261.376   5
  -3  10  -9 894.435 375.131   3
   3  10   9 520.012 348.180   2
   3  10   9 706.895 194.521   1
   3 -10  11 489.132 264.801   5
  -3  10 -11 253.879 215.330   3
   3  10  11 288.331 134.289   1
   3  10  13 1597.27 524.782   2
  -3  10 -13 2758.94 680.920   3
   3  10  13 2303.25 386.476   1
   3 -10  13 2077.96 514.495   5
  -3  10 -15 191.972 110.106   3
   3  10  15 0.82088 51.3515   1
   3 -10  15 159.259 130.046   5
  -3  10 -17-292.514 274.772   3
   3  10  17 59.8292 87.9206   1
   3 -10  17-46.8939 124.036   5
  -3 -10 -19 45.8099 152.501   3
  -3  10 -19-48.5169 133.083   3
   3  10  19-34.0465 74.8961   1
   3 -10  19-24.9299 150.681   5
  -3  11  20 192.825 46.8716   1
   3 -11 -20 399.713 246.423   3
   3  11 -20 147.805 235.078   3
  -3 -11  20 311.709 264.234   5
  -3  11  18 635.538 238.877   1
   3 -11 -18 639.699 265.663   3
   3  11 -18 329.332 248.851   3
   3  11 -18 510.677 450.274   2
  -3 -11  18 426.593 293.453   5
  -3  11  16 0.95534 110.748   1
   3 -11 -16 98.6734 139.622   3
   3  11 -16-31.1385 152.012   3
   3  11 -16-111.928 174.731   2
  -3 -11  16-123.724 197.757   5
   3  11 -14 1946.69 903.160   2
  -3 -11  14 1847.16 526.745   5
   3  11 -14 2193.53 707.915   3
  -3  11  14 1947.83 369.673   1
  -3 -11  12 949.489 387.106   5
   3  11 -12 1301.40 504.255   3
   3  11 -12 1754.19 778.785   2
  -3  11  12 970.695 253.913   1
  -3  11  10 3196.05 453.354   1
   3 -11 -10 3373.70 604.090   5
  -3 -11  10 2551.59 577.101   5
   3 -11 -10 2518.52 729.484   2
   3  11 -10 3430.25 808.733   3
   3  11 -10 3605.48 1049.47   2
  -3  11  10 1448.77 330.305   2
   3  11  -8 1223.19 535.010   2
  -3  11   8 2112.35 362.011   1
   3  11  -8 2024.65 298.246   1
   3 -11  -8 1908.07 479.575   3
   3 -11  -8 1659.21 444.838   5
  -3 -11   8 1855.86 494.964   5
  -3  11   8 1406.45 319.192   2
   3  11  -6 10604.4 1690.79   2
   3  11  -6 8482.74 622.990   1
  -3  11   6 8469.75 698.659   1
   3 -11  -6 8391.94 968.550   3
  -3 -11   6 8653.89 1013.70   5
   3 -11  -6 8602.82 954.651   5
  -3  11   6 6467.73 721.013   2
   3  11  -4 5570.14 1219.04   2
  -3  11   4 4341.18 487.595   1
   3  11  -4 4858.23 478.813   1
   3 -11  -4 4984.45 723.400   3
   3 -11  -4 5147.62 724.037   5
  -3 -11   4 3667.61 636.510   5
  -3  11   4 4194.65 632.370   2
   3 -11  -2 4239.05 647.715   3
   3  11  -2 4086.16 446.858   1
  -3  11   2 3689.69 437.455   1
   3  11  -2 4432.34 1116.85   2
  -3  11   2 3715.75 681.723   2
   3 -11  -2 4418.75 688.538   5
  -3 -11   2 3614.60 619.177   5
   3 -11   0 7137.80 873.439   5
  -3 -11   0 8115.34 922.203   5
  -3  11   0 8821.09 668.005   1
   3  11   0 8522.33 653.637   1
   3 -11   0 8198.84 898.572   3
   3  11   0 9944.31 1591.72   2
  -3  11   0 7061.46 1042.69   2
   3  11   2 2925.44 394.435   1
  -3  11  -2 2526.09 350.938   1
   3 -11   2 2924.81 565.300   5
  -3 -11  -2 2599.28 519.674   5
  -3  11  -2 2924.56 731.434   2
   3  11   2 2268.67 761.634   2
  -3  11  -4 214.608 95.2817   1
   3  11   4 234.632 117.212   1
  -3  11  -4 223.368 241.252   2
   3  11   4 264.332 158.831   2
   3 -11   4 42.8940 90.5438   5
  -3 -11  -4 51.8711 107.428   5
   3  11   6 175.863 283.121   2
  -3  11  -6-146.827 84.5091   3
  -3 -11  -6-10.8003 114.797   5
   3 -11   6-38.9248 162.770   5
   3  11   6 37.3517 42.9247   1
  -3  11  -6-26.4321 35.5974   1
  -3  11  -8-14.4494 24.6049   1
   3  11   8 45.7430 50.0702   1
   3 -11   8-101.476 56.7557   5
  -3 -11  -8-66.6204 115.974   5
  -3  11  -8 79.9988 85.7329   3
  -3  11  -8-121.844 226.293   2
  -3  11 -10 614.026 407.051   2
   3  11  10 693.033 216.464   1
   3 -11  10 682.154 275.354   5
  -3 -11 -10 460.218 225.921   5
  -3  11 -10 583.390 332.182   3
   3  11  10 893.309 380.816   2
  -3  11 -12 3156.66 979.386   2
   3 -11  12 3749.25 728.176   5
  -3  11 -12 3904.98 865.920   3
   3  11  12 3357.84 797.048   2
   3  11  12 3960.21 523.387   1
   3 -11  14 2384.33 589.714   5
  -3  11 -14 2597.26 753.895   3
   3  11  14 1990.26 557.841   2
   3  11  14 2445.07 414.293   1
  -3  11 -16 4265.23 1013.99   3
   3 -11  16 5120.99 906.099   5
   3  11  16 5334.28 635.037   1
   3 -11  18 5882.97 1001.65   5
   3  11  18 6180.95 700.264   1
  -3  11 -18 5614.54 1233.26   3
  -3 -11 -18 4480.16 765.701   3
   3 -12 -19 845.082 290.297   3
  -3  12  19 1419.93 374.692   1
  -3 -12  19 534.140 316.898   5
   3  12 -19 1387.82 626.553   3
   3  12 -19 2072.96 1013.79   2
   3 -12 -17 303.820 154.960   3
  -3 -12  17 298.788 243.719   5
   3  12 -17 383.690 313.685   2
   3  12 -17 507.988 398.176   3
  -3  12  17 214.994 149.357   1
   3  12 -15 2168.22 721.435   3
  -3 -12  15 1573.36 506.267   5
   3  12 -15 1982.32 833.133   2
  -3  12  15 1686.51 369.213   1
   3  12 -13 2701.18 818.166   3
  -3 -12  13 2038.28 574.175   5
   3  12 -13 3086.25 1038.75   2
  -3  12  13 2188.36 401.599   1
   3 -12 -11 140.119 154.858   5
  -3 -12  11 472.323 324.034   5
   3  12 -11 375.608 350.966   3
   3  12 -11-111.616 412.324   2
  -3  12  11 621.210 229.279   1
   3  12  -9-48.8774 345.475   2
   3 -12  -9 66.6211 85.6928   5
  -3 -12   9-37.4382 161.852   5
  -3  12   9 133.246 140.588   2
  -3  12   9-74.6771 89.4414   1
   3  12  -7 226.011 349.260   2
   3 -12  -7-125.123 162.154   5
  -3 -12   7 274.538 197.143   5
  -3  12   7 167.255 129.574   2
   3  12  -7 94.1521 67.3642   1
  -3  12   7 288.987 133.190   1
  -3  12   5 876.117 234.921   1
   3  12  -5 1370.68 268.299   1
  -3 -12   5 1047.85 370.370   5
   3 -12  -5 982.550 317.975   5
  -3  12   5 856.403 290.828   2
   3  12  -5 1346.19 657.328   2
  -3  12   3 2386.44 377.301   1
   3  12  -3 2493.22 352.429   1
  -3 -12   3 2218.41 521.442   5
   3 -12  -3 2614.70 554.733   5
  -3  12   3 1948.51 466.481   2
   3  12  -3 743.515 482.028   2
   3  12  -1 4231.82 484.403   1
  -3  12   1 4202.14 489.194   1
   3 -12  -1 4179.19 711.741   5
  -3 -12   1 4621.19 742.845   5
  -3  12   1 3766.70 746.037   2
   3  12  -1 4948.88 1246.93   2
  -3  12  -1 1632.80 297.140   1
   3  12   1 1396.64 289.265   1
   3 -12   1 1351.41 412.497   5
  -3 -12  -1 1416.85 430.049   5
   3  12   1 1908.80 762.440   2
  -3  12  -1 1036.91 453.495   2
  -3  12  -3 1351.21 258.702   1
   3  12   3 1359.56 280.263   1
   3 -12   3 1198.92 403.579   5
  -3 -12  -3 1747.66 447.455   5
   3  12   3 1403.33 595.625   2
  -3  12  -3 1057.12 423.745   2
  -3  12  -5 3933.83 437.956   1
   3  12   5 4471.15 532.803   1
   3  12   5 4310.15 1011.03   2
  -3  12  -5 3308.32 871.981   2
   3 -12   5 3214.59 652.893   5
  -3 -12  -5 3427.89 619.828   5
  -3  12  -7 677.626 355.686   3
   3  12   7 954.890 261.452   1
  -3  12  -7 1172.14 232.936   1
  -3  12  -7 1008.37 478.879   2
   3  12   7 943.078 481.345   2
  -3 -12  -7 1118.21 352.822   5
   3 -12   7 544.715 262.734   5
   3  12   9 395.545 144.710   1
  -3 -12  -9 196.491 188.945   5
   3 -12   9 290.766 150.195   5
  -3  12  -9 980.688 485.535   3
   3  12   9 36.6502 158.008   2
  -3  12  -9 1160.25 704.567   2
   3  12  11 111.711 47.5059   1
  -3 -12 -11-28.8425 115.903   5
   3 -12  11 117.497 173.241   5
  -3  12 -11 124.628 233.902   3
   3  12  11 35.6410 74.9670   2
  -3  12 -13 162.398 260.032   2
   3  12  13 89.6245 93.9142   1
   3 -12  13 100.474 132.234   5
  -3  12 -13 698.546 396.906   3
   3  12  13 131.409 209.575   2
   3  12  15 2.88915 118.699   1
  -3  12 -15 785.463 502.979   3
  -3  12 -15 946.522 897.898   2
   3 -12  17 93.4983 168.877   5
  -3  12 -17 447.033 366.051   3
   3  12  17 80.0057 90.0549   1
  -3 -13  16 94.7048 148.913   5
   3  13 -16-262.948 590.967   2
  -3  13  16 79.8669 83.2452   1
   3  13 -16 38.2757 303.372   3
  -3 -13  14 137.617 155.801   5
   3  13 -14-111.033 156.200   3
  -3  13  14 23.5541 51.2307   1
  -3 -13  12-51.9959 215.180   5
   3  13 -12-250.519 183.646   2
  -3  13  12 120.754 92.5892   1
   3  13 -10 573.324 456.975   2
   3 -13 -10 112.717 130.058   5
  -3 -13  10 364.825 254.766   5
  -3  13  10 170.733 117.610   2
  -3  13  10 754.736 238.303   1
   3  13  -8 1021.90 531.335   2
  -3 -13   8 483.810 245.814   5
   3 -13  -8 1258.88 399.344   5
  -3  13   8 743.552 260.313   2
  -3  13   8 736.023 228.712   1
   3  13  -8 884.689 217.343   1
   3  13  -6 3134.98 1038.13   2
  -3 -13   6 2504.76 598.102   5
   3 -13  -6 2786.46 590.686   5
  -3  13   6 1232.61 331.312   2
  -3  13   6 2936.60 454.461   1
   3  13  -6 2576.20 381.849   1
   3  13  -4 7332.89 1556.22   2
  -3 -13   4 5718.64 891.986   5
   3 -13  -4 5216.32 815.754   5
  -3  13   4 4780.08 714.812   2
  -3  13   4 5656.19 619.330   1
   3  13  -4 5546.54 564.162   1
   3 -13  -2 2483.43 569.055   5
  -3 -13   2 2635.62 604.461   5
   3  13  -2 2191.98 877.938   2
  -3  13   2 2115.17 526.234   2
  -3  13   2 2488.82 394.698   1
   3  13  -2 3252.01 440.022   1
   3 -13   0 996.002 362.964   5
  -3 -13   0 1135.93 395.010   5
   3  13   0 206.887 391.804   2
  -3  13   0 710.506 323.502   2
   3  13   0 899.256 234.031   1
  -3  13   0 623.408 184.156   1
   3 -13   2 1870.88 514.651   5
  -3 -13  -2 2799.75 614.962   5
   3  13   2 1506.71 663.312   2
  -3  13  -2 1626.51 564.558   2
   3  13   2 2265.69 384.787   1
  -3  13  -2 1858.08 333.931   1
   3 -13   4 876.287 348.265   5
  -3 -13  -4 1020.78 347.678   5
   3  13   4 1295.29 541.840   2
  -3  13  -4 1182.12 448.693   2
   3  13   4 1179.27 286.318   1
  -3  13  -4 1020.57 240.587   1
  -3 -13  -6 182.391 155.730   5
   3 -13   6-161.157 195.276   5
   3  13   6 328.875 340.177   2
  -3  13  -6 98.6007 77.5999   1
   3  13   6 74.4334 89.2274   1
  -3  13  -8 534.183 375.128   2
   3 -13   8 654.892 310.196   5
  -3 -13  -8 218.608 122.896   5
   3  13   8 765.824 371.603   2
   3  13   8 609.789 229.136   1
  -3  13  -8 777.490 206.167   1
   3  13  10 186.325 138.586   1
  -3 -13 -10 385.632 244.313   5
   3 -13  10-1.91845 144.229   5
  -3  13 -10-213.444 324.195   3
  -3  13 -10 45.5244 173.218   2
   3  13  10-369.915 273.413   2
   3  13  12 608.941 205.899   1
   3 -13  12 852.253 395.753   5
  -3  13 -12 896.136 498.080   3
   3  13  12 747.718 406.947   2
  -3  13 -12 183.825 491.597   2
   3 -13  14 38.1113 201.540   5
   3  13  14 232.527 146.469   1
  -3  13 -14 173.811 114.621   3
  -3 -14  13 2097.08 611.086   5
   3  14 -13 2721.99 1041.45   2
  -3  14  13 1175.32 312.176   1
   3 -14 -11 227.962 225.142   5
  -3 -14  11 581.265 328.676   5
  -3  14  11 204.986 137.453   1
   3 -14  -9 4903.54 849.486   5
  -3 -14   9 4083.87 836.645   5
   3  14  -9 4453.26 1346.93   2
  -3  14   9 3167.10 506.146   1
  -3 -14   7 1306.26 470.325   5
   3 -14  -7 1865.26 523.051   5
   3  14  -7 1810.21 913.896   2
  -3  14   7 2409.25 435.487   1
   3  14  -7 2017.80 362.921   1
   3 -14  -5 147.541 199.623   5
   3  14  -5-132.412 228.448   2
  -3  14   5 104.416 59.9013   1
   3  14  -5 37.5446 65.5879   1
  -3 -14   3 109.637 137.073   5
   3 -14  -3 34.7459 130.260   5
   3  14  -3-245.753 285.968   2
  -3  14   3 46.4645 65.9404   1
   3  14  -3-35.3589 34.7594   1
   3 -14  -1 38.6208 75.5759   5
  -3 -14   1-86.8238 214.281   5
   3  14  -1 106.166 84.0516   1
  -3  14   1 139.305 70.2946   1
  -3 -14  -1 945.981 366.987   5
   3 -14   1 1202.97 434.102   5
   3  14   1 646.437 378.305   2
  -3  14  -1 1047.06 264.794   1
   3  14   1 1511.52 329.160   1
   3 -14   3 916.347 359.291   5
  -3 -14  -3 1767.15 500.000   5
   3  14   3 2003.41 669.409   2
  -3  14  -3 1358.35 559.984   2
   3  14   3 1115.03 281.513   1
  -3  14  -3 1254.08 285.813   1
  -3 -14  -5 713.665 318.368   5
   3 -14   5 261.515 161.308   5
  -3  14  -5 335.475 150.990   2
   3  14   5 882.331 528.853   2
  -3  14  -5 612.035 179.880   1
   3  14   5 621.578 229.111   1
  -3  14  -7 2678.43 803.109   2
  -3  14  -7 2972.92 418.469   1
   3  14   7 2441.47 440.289   1
   3  14   7 2816.42 807.249   2
  -3 -14  -7 2340.23 546.815   5
   3 -14   7 2596.21 635.013   5
   3  14   9 1165.88 308.157   1
  -3 -14  -9 1313.90 411.438   5
   3 -14   9 1075.51 439.678   5
   3  14   9 557.038 384.907   2
   3  14  11 568.024 216.849   1
  -3  14 -11 1044.03 494.619   3
  -3 -14 -11 646.426 315.539   5
   3 -14  11-77.6190 229.733   5
   3  14  11 82.5874 161.338   2
   3  15 -10 126.867 409.005   2
   3 -15 -10-98.4962 219.641   5
  -3 -15  10 40.5306 104.877   5
  -3  15  10-114.280 121.921   1
   3  15  -8-123.059 530.326   2
  -3 -15   8 608.561 330.028   5
  -3  15   8 809.562 270.177   1
   3  15  -6 1660.05 814.110   2
   3 -15  -6 1737.23 538.980   5
  -3 -15   6 1854.42 553.336   5
  -3  15   6 1025.32 307.253   1
   3  15  -6 1142.79 279.011   1
   3  15  -4-478.930 511.722   2
   3 -15  -4 476.238 256.206   5
  -3 -15   4-200.490 192.757   5
  -3  15   4 451.362 178.391   1
   3  15  -4 208.025 140.597   1
   3  15  -2 968.646 577.258   2
  -3 -15   2 833.989 353.513   5
   3 -15  -2 128.950 67.9433   5
   3  15  -2 199.040 113.537   1
  -3  15   2 255.359 156.964   1
   3  15   0 871.477 662.435   2
   3 -15   0 697.371 310.542   5
  -3 -15   0 648.519 291.930   5
  -3  15   0 494.989 171.821   1
   3  15   0 566.204 205.116   1
  -3 -15  -2-37.6010 197.186   5
   3 -15   2 35.7899 174.302   5
   3  15   2-172.454 131.674   1
  -3  15  -2-0.87050 105.539   1
   3 -15   4 162.698 165.798   5
   3  15   4 39.0547 49.5942   1
  -3  15  -4-56.4781 84.1779   1
   3 -15   6 311.511 249.923   5
  -3 -15  -6-85.5227 230.697   5
   3  15   6 274.288 231.140   2
   3  15   6-136.436 180.008   1
  -3  15  -6 3.21347 45.4092   1
   3 -15   8-128.488 204.994   5
  -3 -15  -8 23.5752 152.386   5
  -3  15  -8 21.8722 53.8815   1
   3  15   8 187.700 149.166   1
   3  15   8-53.8045 262.648   2
   4   0 -28 82.3618 118.121   3
  -4   0  28 72.6462 34.5452   1
   4   0 -26 399.658 249.642   3
  -4   0  26 349.276 128.906   1
  -4   0  26 27.9261 64.2384   4
   4   0 -24 167.080 97.0904   3
  -4   0  24 131.869 69.2122   1
  -4   0  24 26.8362 55.6585   4
   4   0 -22 614.504 288.960   3
  -4   0  22 557.601 154.586   1
  -4   0  22 366.902 146.810   4
   4   0 -20 52.5638 125.035   3
  -4   0  20 48.0379 83.7091   4
   4   0 -18 5738.12 767.225   3
   4   0 -16 21960.7 1385.64   3
  -4   0  16 24785.4 1333.34   3
   4   0 -14 1285.03 305.438   3
  -4   0  14 704.832 206.667   3
  -4   0  12 42397.1 1502.10   3
   4   0 -12 39168.6 1536.58   3
   4   0 -10 76821.6 1932.53   3
  -4   0  10 81183.1 1891.29   3
   4   0  -8 5994.98 478.830   3
  -4   0   8 5965.08 454.093   3
  -4   0   6 5870.69 384.929   4
   4   0  -6 6898.65 439.649   3
  -4   0   6 6811.99 429.760   3
  -4   0   4 45812.9 949.638   4
   4   0  -4 50027.7 1038.93   3
  -4   0   4 46533.3 958.168   3
   4   0  -2 35658.5 1166.29   2
  -4   0   2 34756.2 679.986   4
  -4   0   2 32994.3 748.704   3
   4   0   0 186.446 107.446   2
  -4   0   0 80.6077 22.2806   4
   4   0   0 113.302 38.1353   4
   4   0   2 2188.31 322.951   2
   4   0   2 1886.59 118.026   4
   4   0   4 78031.1 554.859   1
   4   0   4 81011.2 2017.47   2
   4   0   4 79966.1 822.620   5
  -4   0  -6 11923.2 666.798   3
   4   0   6 11994.2 276.670   1
   4   0   6 12671.7 448.293   5
   4   0   8 19463.6 420.150   1
  -4   0  -8 18622.0 941.697   3
   4   0  10 1946.60 155.572   1
  -4   0 -10 1715.36 324.506   3
  -4   0 -12 22653.3 1861.86   2
   4   0  12 19703.4 546.755   1
  -4   0 -12 19780.7 1194.98   3
  -4   0 -14 14.8060 56.4283   3
   4   0  14 62.7833 35.1762   1
  -4   0 -16 930.593 323.361   3
   4   0  16 734.676 127.527   1
   4   0  16 585.857 186.180   5
  -4   0 -18 538.033 304.710   3
   4   0  18 187.567 99.8700   5
  -4   0 -20 661.513 298.499   3
   4   0  20 127.572 103.156   5
  -4   0 -22 883.182 399.583   3
   4   0  22 427.925 117.740   1
   4   0  22 518.504 205.369   5
  -4   0 -24 2279.41 676.538   3
   4   0  24 1710.24 392.237   5
  -4   0 -26 2331.19 669.168   3
  -4  -1  29 78.3585 157.491   5
   4   1 -29 436.157 319.137   3
   4  -1 -29 85.2518 177.644   3
  -4   1  29 261.150 136.473   1
  -4  -1  29 13.4985 40.3303   1
   4   1 -27 515.847 343.159   3
   4  -1 -27 601.994 365.872   3
  -4  -1  27 577.176 169.406   1
  -4   1  27 108.296 70.4240   1
  -4   1  27 213.142 105.167   4
   4   1 -25 226.357 195.302   3
   4  -1 -25-11.6563 145.755   3
  -4   1  25 267.937 131.564   1
  -4  -1  25 116.527 85.8417   1
  -4   1  25-57.6904 95.6273   4
  -4  -1  25 35.1893 66.8224   4
   4   1 -23 200.431 200.779   3
   4  -1 -23-160.017 149.762   3
  -4   1  23 83.5001 87.4093   1
  -4  -1  23-8.58080 52.6185   4
   4  -1 -21 5.89348 140.493   3
   4   1 -21 3.18677 135.858   3
  -4   1  21-32.1459 56.6726   1
  -4  -1  21 64.8152 55.9481   4
   4   1 -19 4.16408 93.6467   3
   4  -1 -19 17.7654 82.3740   3
  -4   1  19 45.0369 32.4586   1
  -4  -1  19 81.7354 73.5611   4
   4  -1 -17 178.760 179.539   3
   4   1 -17 11.9341 129.992   3
  -4   1  17 159.932 109.410   3
  -4  -1  17-25.5180 29.1223   4
   4  -1 -15 6537.50 707.240   3
   4   1 -15 5314.82 677.788   3
  -4  -1  15 6180.25 664.794   3
  -4   1  15 6764.56 653.049   3
  -4  -1  15 5091.58 440.230   4
   4  -1 -13 2716.52 412.328   3
  -4  -1  13 3504.23 474.919   3
   4   1 -13 3022.94 452.010   3
  -4   1  13 3133.11 409.869   3
  -4  -1  13 2915.96 315.168   4
   4  -1 -11 2491.17 358.516   3
   4   1 -11 2295.91 365.104   3
  -4  -1  11 2470.83 369.751   3
  -4   1  11 3031.51 362.564   3
  -4  -1  11 2143.06 259.656   4
   4   1  -9 15799.5 876.250   3
  -4  -1   9 15416.2 841.232   3
   4  -1  -9 16412.5 781.976   3
  -4   1   9 17297.6 772.544   3
  -4  -1   9 15996.4 639.664   4
   4  -1  -7 13585.0 613.191   3
  -4  -1   7 12906.6 696.146   3
  -4   1   7 13938.3 591.494   3
   4   1  -7 13813.1 739.886   3
  -4  -1   7 15138.5 565.011   4
   4  -1  -5 237.157 75.8389   3
   4   1  -5 246.103 103.510   3
  -4   1   5 229.858 60.1769   3
  -4  -1   5 218.151 59.7350   4
   4   1  -3 159.696 144.767   2
  -4  -1   3 29.6021 28.4392   4
   4   1  -3 55.5296 51.1370   3
   4  -1  -1 520.081 126.051   2
  -4   1   1 519.895 121.215   2
   4   1  -1 93.7334 66.4097   2
  -4  -1   1 381.762 63.3813   4
  -4   1   1 296.665 61.2282   4
  -4   1   1 299.599 68.5258   5
  -4  -1   1 381.883 57.1594   1
   4   1   1 93877.9 969.429   4
   4   1   1 97704.7 784.975   1
  -4  -1  -1 96599.5 827.631   1
  -4   1  -1 96709.4 952.080   4
   4  -1   1 89233.3 1075.10   4
   4  -1   1 97828.5 1080.62   5
  -4   1  -1 94399.6 1116.06   5
  -4   1  -1 94355.0 1157.32   3
   4  -1   1 98455.6 1621.12   2
   4   1   1 100127. 2507.12   2
  -4   1  -1 87850.1 1618.70   2
   4  -1   3 7205.40 309.244   5
  -4   1  -3 6927.68 185.831   4
  -4   1  -3 6370.34 296.181   5
   4   1   3 6818.34 680.883   2
  -4   1  -3 6407.64 393.373   3
  -4   1  -3 6855.54 530.012   2
   4  -1   3 6961.03 235.575   4
  -4  -1  -3 7396.31 249.826   1
   4   1   3 6616.96 217.495   1
  -4   1  -5 7958.73 697.709   2
   4   1   5 7152.41 684.997   2
  -4   1  -5 7565.31 506.748   3
   4   1   5 7847.63 281.188   1
  -4  -1  -5 7857.33 257.816   1
   4  -1   5 7727.89 192.493   4
   4  -1   5 7552.94 371.980   5
   4   1   7 221.102 108.860   2
  -4  -1  -7 162.115 98.4049   3
  -4   1  -7 117.086 78.6895   3
  -4   1  -7 156.480 120.143   2
   4   1   7 224.974 53.6007   1
   4  -1   7 216.215 33.3609   1
  -4  -1  -7 259.690 53.5523   1
   4  -1   7 288.659 89.9048   5
   4  -1   7 291.510 38.9820   4
  -4   1  -9 564.730 188.160   3
  -4   1  -9 916.130 321.315   2
  -4  -1  -9 507.606 179.699   3
   4  -1   9 712.061 76.1582   1
   4   1   9 912.614 111.244   1
   4  -1   9 695.187 152.870   5
  -4  -1 -11 480.840 175.725   3
  -4   1 -11 612.227 207.635   3
  -4   1 -11 1097.65 376.035   2
   4  -1  11 446.750 70.0824   1
   4   1  11 494.777 91.6867   1
   4  -1  11 591.757 157.835   5
  -4  -1 -13 450.439 201.025   3
  -4   1 -13 679.670 342.507   2
  -4  -1 -13 684.604 333.653   2
  -4   1 -13 419.781 192.774   3
   4  -1  13 515.186 84.8772   1
   4   1  13 640.384 116.917   1
   4  -1  13 596.172 169.972   5
   4  -1  15 10417.0 764.447   5
   4   1  15 10396.0 493.593   1
   4  -1  15 9493.70 403.023   1
  -4  -1 -15 9863.40 954.490   3
  -4   1 -15 9703.62 987.452   3
   4  -1  17 4985.28 566.150   5
  -4  -1 -17 5465.54 774.072   3
  -4   1 -17 4915.81 753.008   3
   4  -1  17 4819.85 315.831   1
   4  -1  19 1318.72 177.375   4
  -4  -1 -19 1732.82 447.399   3
  -4   1 -19 1817.25 485.914   3
   4   1  19 2251.92 259.464   1
   4  -1  19 1749.58 364.808   5
  -4   1 -21 676.315 317.220   3
  -4  -1 -21 117.636 77.2201   3
   4   1  21 232.765 96.9623   1
   4  -1  21 487.100 209.600   5
  -4   1 -23-2.11504 128.236   3
   4   1  23-66.3108 74.3697   1
   4  -1  23-87.8320 136.597   5
   4   1  23-11.7088 57.9711   5
  -4   1 -25-218.701 151.555   3
  -4  -1 -25 203.156 186.396   3
  -4  -2  28 263.576 242.532   5
  -4  -2  28 266.546 108.770   1
  -4   2  28 160.056 98.7073   1
   4   2 -28 679.915 379.223   3
   4  -2 -28 357.968 282.837   3
  -4  -2  26 201.045 197.366   5
   4   2 -26-59.5478 233.244   3
   4  -2 -26 178.958 183.734   3
  -4   2  26 129.140 91.3820   1
  -4  -2  24 26.2246 32.9599   4
  -4  -2  24 208.749 171.425   5
   4  -2 -24 431.902 298.042   3
   4   2 -24-111.398 192.157   3
  -4   2  24 129.771 101.286   1
   4  -2 -22 746.001 323.735   3
   4   2 -22 969.106 384.991   3
  -4   2  22 1162.73 229.598   1
  -4  -2  22 740.790 169.129   4
   4  -2 -20 1123.46 373.805   3
   4   2 -20 2064.72 512.823   3
  -4   2  20 1772.42 268.510   1
  -4  -2  20 1623.19 238.216   4
   4   2 -18 4920.96 742.083   3
   4  -2 -18 4688.53 657.304   3
  -4   2  18 4957.25 433.353   1
  -4  -2  18 4223.92 375.652   4
   4  -2 -16 8659.84 841.639   3
   4   2 -16 7992.96 886.629   3
  -4   2  16 8884.45 549.772   1
  -4  -2  16 8580.59 517.397   4
   4   2 -14 24062.7 1425.00   3
   4  -2 -14 25431.4 1276.78   3
  -4  -2  14 25116.0 1350.28   3
  -4  -2  14 23729.7 826.559   4
   4   2 -12 1200.97 282.731   3
  -4  -2  12 1694.01 325.712   3
   4  -2 -12 1627.04 288.006   3
  -4  -2  12 1670.77 205.108   4
   4  -2 -10 4194.40 410.452   3
   4   2 -10 3986.15 491.091   3
  -4   2  10 4616.72 321.046   1
  -4  -2  10 4864.77 326.493   4
  -4  -2   8 15079.1 527.178   4
   4   2  -8 14746.6 627.733   4
   4  -2  -8 14195.4 640.742   3
   4   2  -8 15120.4 899.231   3
   4   2  -6 3015.57 364.677   3
   4   2  -6 2744.36 227.942   4
   4  -2  -6 2596.66 217.073   3
  -4  -2   6 3124.82 216.418   4
   4   2  -4 9183.54 611.209   3
   4   2  -4 8742.60 803.254   2
   4  -2  -4 9226.55 270.667   3
  -4  -2   4 8935.92 505.949   5
  -4  -2   4 9266.74 343.240   4
  -4  -2   2 4890.91 323.650   5
  -4  -2   2 4684.23 241.030   4
  -4  -2   2 4544.52 222.751   1
   4   2  -2 4482.09 571.637   2
   4  -2  -2 4772.26 328.138   5
  -4   2   2 4758.81 213.454   1
   4  -2  -2 4590.76 205.349   1
  -4   2   0 21326.9 398.342   1
   4  -2   0 21104.0 380.954   1
   4  -2   0 21233.0 660.614   5
  -4   2   0 21509.9 694.746   5
   4   2   0 21297.4 585.576   5
  -4  -2   0 22303.2 602.643   5
   4   2   0 22591.2 1310.26   2
  -4   2   0 21184.5 526.466   3
   4   2   0 21137.0 460.290   1
  -4  -2   0 21570.6 490.800   1
  -4   2   0 18711.2 531.892   2
   4  -2   0 20252.5 457.378   3
   4  -2   2 17714.7 298.502   1
   4   2   2 17396.0 470.212   5
  -4   2  -2 17361.2 622.457   5
  -4  -2  -2 17739.8 479.756   5
   4  -2   2 16925.8 594.835   5
  -4   2  -2 17453.5 310.651   1
   4   2   2 16998.8 428.405   1
  -4  -2  -2 17814.8 458.528   1
  -4   2  -2 18409.0 659.485   3
  -4   2  -2 19414.6 760.894   2
   4  -2   2 17726.5 584.919   3
   4   2   2 19357.4 1264.13   2
  -4  -2  -4 25055.2 558.932   1
   4  -2   4 25080.3 333.883   1
  -4   2  -4 24409.8 777.509   5
   4  -2   4 25584.2 778.545   5
   4   2   4 24592.5 579.328   5
   4   2   4 24365.6 549.227   1
  -4   2  -4 24717.1 919.711   3
   4  -2   4 23627.3 812.352   3
   4   2   4 28135.3 1531.20   2
   4  -2   6 1646.96 220.865   5
  -4   2  -6 1810.98 232.006   5
   4   2   6 1748.75 175.155   5
   4  -2   6 1825.28 97.1151   1
   4  -2   6 1686.56 250.736   3
   4   2   6 1960.80 388.777   2
  -4   2  -6 1991.37 302.177   3
   4   2   6 2030.53 178.848   1
  -4  -2  -6 1752.06 153.762   1
  -4  -2  -8 15365.1 485.586   1
   4   2   8 15658.4 524.315   1
   4  -2   8 16136.6 746.037   5
   4   2   8 13773.9 552.289   5
   4  -2   8 14077.9 310.945   1
  -4   2  -8 15554.2 940.716   3
   4   2   8 15150.8 1130.45   2
   4  -2   8 14213.9 810.848   3
   4   2  10 16712.4 573.934   1
   4   2  10 15448.2 653.328   5
  -4   2 -10 15711.1 1043.18   3
  -4  -2 -10 16132.8 968.779   3
   4  -2  10 15794.2 824.728   5
  -4   2 -12 1552.06 367.814   3
  -4   2 -12 2275.93 563.641   2
  -4  -2 -12 2024.29 584.474   2
  -4  -2 -12 1973.53 381.111   3
   4  -2  12 1762.94 331.684   3
   4   2  12 2213.77 224.649   1
   4  -2  12 1740.52 298.186   5
  -4   2 -14 7603.89 852.721   3
  -4  -2 -14 7789.67 809.023   3
   4  -2  14 8067.62 677.909   5
  -4  -2 -16 2220.45 468.075   3
  -4   2 -16 3093.34 584.208   3
   4  -2  16 2926.90 226.830   1
   4  -2  16 2402.02 397.044   5
  -4  -2 -18 1538.55 425.901   3
  -4   2 -18 868.604 344.555   3
   4  -2  18 1373.22 171.507   1
   4   2  18 1486.94 217.067   1
   4  -2  18 1408.71 318.312   5
  -4  -2 -20 473.742 274.705   3
   4  -2  20 507.797 178.072   5
  -4   2 -20 999.716 429.701   3
   4   2  20 771.902 169.117   1
   4   2  22 744.816 173.617   1
   4  -2  22 1146.63 325.024   5
  -4   2 -22 568.733 277.940   3
  -4  -2 -22 976.447 391.992   3
   4   2  24 1165.57 223.072   1
  -4   2 -24 935.843 422.477   3
   4  -2  24 968.990 298.894   5
  -4  -2 -24 802.077 414.086   3
  -4   2 -26 404.235 314.311   3
  -4  -2 -26 195.688 161.565   3
  -4   3  27 836.070 220.461   1
  -4  -3  27 696.957 313.893   5
   4  -3 -27 750.632 349.861   3
   4   3 -27 1559.48 555.171   3
  -4   3  25 706.018 195.248   1
   4  -3 -25 575.039 258.158   3
   4   3 -25 551.872 343.138   3
  -4  -3  25 693.730 315.994   5
  -4  -3  23 232.236 165.918   5
   4  -3 -23 226.722 110.243   3
  -4  -3  23 528.837 133.418   4
  -4   3  23 515.923 165.992   1
  -4  -3  21 3207.76 614.429   5
   4  -3 -21 4263.90 691.134   3
  -4  -3  21 3030.73 299.734   4
   4   3 -21 3543.58 729.222   3
  -4   3  21 3255.55 379.791   1
  -4  -3  19 4181.89 346.049   4
  -4   3  19 4610.36 440.782   1
   4   3 -19 3874.36 715.528   3
   4  -3 -19 4227.01 650.032   3
  -4  -3  19 5276.99 739.566   5
  -4  -3  17 2545.57 480.675   5
   4  -3 -17 2895.36 481.813   3
  -4  -3  17 3010.07 279.842   4
   4   3 -17 2726.72 570.312   3
  -4   3  17 2993.55 336.179   1
  -4  -3  15 2542.45 446.457   5
   4  -3 -15 3159.64 653.005   2
   4  -3 -15 1824.77 364.188   3
  -4  -3  15 2005.00 401.424   3
  -4  -3  15 2299.15 237.090   4
   4   3 -15 1957.56 448.504   3
  -4   3  15 2436.22 285.950   1
   4   3 -13 6492.66 762.738   3
  -4  -3  13 7720.79 761.618   3
   4  -3 -13 7629.63 648.906   3
  -4  -3  13 7964.55 419.337   4
  -4  -3  13 8681.56 782.384   5
   4   3 -11 5158.72 421.928   4
  -4  -3  11 5785.93 332.949   4
  -4  -3  11 5878.84 604.028   5
   4  -3 -11 6054.10 505.677   3
   4   3 -11 6253.48 684.102   3
  -4   3   9 21150.4 1004.83   5
   4   3  -9 20715.1 737.561   4
   4   3  -9 20408.8 1180.20   3
   4  -3  -9 21280.3 814.387   3
  -4  -3   9 21345.2 601.802   4
  -4  -3   9 22005.8 1075.34   5
   4   3  -7 1590.31 175.777   4
   4  -3  -7 1685.47 282.665   2
   4  -3  -7 1542.44 178.103   3
   4   3  -7 1889.33 339.292   3
  -4  -3   7 1769.35 289.200   5
  -4  -3   7 1471.04 148.355   4
   4  -3  -5 7879.84 461.948   2
   4   3  -5 7748.01 348.332   4
  -4  -3   5 7509.24 532.079   5
  -4  -3   5 7991.67 343.366   4
   4   3  -5 7334.74 639.663   3
  -4  -3   5 8220.07 357.737   1
   4  -3  -5 7808.85 353.993   1
   4   3  -5 7715.08 824.677   2
   4  -3  -3 55906.5 1342.20   5
   4   3  -3 57043.9 1333.90   5
  -4  -3   3 54330.3 1315.72   5
   4   3  -3 52797.3 2140.94   2
   4   3  -3 53985.5 1684.25   3
   4  -3  -3 55651.4 850.495   3
   4  -3  -3 54658.7 866.498   1
  -4  -3   3 56033.0 919.869   1
  -4  -3   1 2086.99 179.775   1
  -4  -3   1 1888.69 224.151   5
   4  -3  -1 2079.32 238.664   5
   4   3  -1 2026.48 232.418   5
   4   3  -1 2006.71 437.908   2
  -4   3   1 1984.38 171.335   3
   4  -3  -1 2031.87 159.448   3
  -4   3   1 2230.66 167.426   1
   4  -3  -1 1985.07 152.329   1
   4  -3   1 10412.1 320.313   1
  -4   3  -1 11406.5 355.542   1
   4   3   1 10034.0 477.772   5
  -4  -3  -1 10895.1 414.313   1
   4   3   1 11141.4 401.254   1
  -4  -3  -1 10490.5 491.534   5
   4  -3   1 10835.2 562.959   5
  -4   3  -1 11336.3 593.410   5
   4  -3   1 10298.3 455.815   3
  -4   3  -1 11039.4 519.904   3
   4   3   1 11885.2 1082.09   2
   4  -3   3 6988.30 261.946   1
  -4  -3  -3 7573.10 376.523   1
   4  -3   3 5846.68 425.686   5
   4   3   3 5684.91 354.186   5
  -4  -3  -3 5985.79 361.071   5
  -4   3  -3 6582.09 460.046   5
  -4   3  -3 6234.95 232.085   1
   4   3   3 6118.75 308.092   1
   4  -3   3 6224.26 424.356   3
  -4   3  -3 6329.01 475.655   3
   4   3   3 7425.04 870.326   2
  -4  -3  -5 4755.57 284.320   1
  -4   3  -5 4171.03 381.689   5
  -4  -3  -5 4705.71 326.845   5
   4   3   5 4516.62 321.066   5
   4  -3   5 4736.25 400.136   5
   4  -3   5 3815.71 182.977   1
   4   3   5 4586.80 285.307   1
  -4   3  -5 4421.19 459.922   3
   4  -3   5 4550.21 410.725   3
   4   3   5 5098.69 729.655   2
  -4  -3  -7 46.6055 25.0461   1
  -4   3  -7 16.6087 38.4839   5
   4  -3   7 71.6376 79.7805   5
   4   3   7 31.3469 19.9638   5
   4  -3   7 73.9159 28.7524   1
   4   3   7 89.3893 42.5749   1
  -4   3  -7 57.6323 93.9091   3
   4   3   7 132.054 140.554   2
   4  -3   7 182.676 74.6881   3
   4   3   9 2962.98 274.935   1
  -4  -3  -9 2361.96 218.438   1
   4   3   9 2227.51 254.946   5
   4  -3   9 2673.72 343.303   5
   4  -3   9 2379.84 155.796   1
  -4   3  -9 2532.16 424.504   3
   4   3   9 1977.73 436.590   2
  -4  -3 -11 243.991 74.3592   1
   4   3  11 423.201 121.975   5
   4  -3  11 259.589 119.495   5
   4  -3  11 350.640 62.7437   1
   4   3  11 390.856 105.076   1
  -4  -3 -11 561.087 331.924   2
  -4   3 -11 74.5201 111.845   3
  -4  -3 -11 322.055 158.348   3
   4  -3  11 364.873 169.915   3
   4  -3  13 11347.5 822.986   5
   4   3  13 9617.51 627.771   5
   4  -3  13 10560.1 382.035   1
  -4   3 -13 10602.8 1016.45   3
  -4  -3 -13 12306.3 967.234   3
   4  -3  15 10675.0 844.559   5
   4   3  15 9939.46 684.385   5
   4  -3  15 10409.4 414.335   1
  -4   3 -15 10786.1 1097.38   3
  -4  -3 -15 11249.9 1021.10   3
   4  -3  17 2334.17 419.575   5
  -4  -3 -17 1855.57 440.925   3
   4  -3  17 2051.48 201.033   1
  -4   3 -17 2210.51 541.990   3
   4   3  17 2200.87 279.879   1
   4   3  19 2979.98 339.950   1
   4  -3  19 2494.68 452.840   5
   4   3  19 2477.80 398.051   5
   4  -3  19 3132.61 265.752   1
  -4   3 -19 2812.05 655.230   3
  -4  -3 -19 2857.41 585.092   3
   4  -3  21 3113.69 528.206   5
  -4  -3 -21 4170.42 778.384   3
  -4   3 -21 4016.07 813.667   3
   4   3  21 4002.34 416.994   1
   4   3  23 1174.92 236.744   1
  -4   3 -23 821.796 364.729   3
  -4  -3 -23 1313.39 451.151   3
   4  -3  23 913.640 298.312   5
  -4   3 -25 690.031 353.123   3
  -4  -3 -25 519.146 316.167   3
   4  -3  25 442.255 211.717   5
   4   4 -28-154.721 131.969   3
  -4   4  28 47.4875 83.1982   1
  -4  -4  28 218.378 177.493   5
   4  -4 -26-319.050 318.704   3
   4   4 -26 2.51688 161.595   3
  -4   4  26-45.5510 54.7346   1
  -4  -4  26-16.6857 144.144   5
   4  -4 -24 666.439 321.141   3
   4   4 -24 443.630 302.907   3
  -4   4  24 231.310 124.364   1
  -4  -4  24 354.370 231.033   5
   4  -4 -22 572.305 259.427   3
   4   4 -22 1214.99 448.360   3
  -4   4  22 1057.52 235.257   1
  -4  -4  22 1243.82 177.426   4
  -4  -4  22 1320.19 396.312   5
   4  -4 -20 3950.78 647.847   3
   4   4 -20 4947.54 851.541   3
  -4   4  20 4811.32 476.950   1
  -4  -4  20 5077.61 353.656   4
  -4  -4  20 5139.16 770.159   5
   4  -4 -18 2575.08 482.383   3
   4   4 -18 4097.89 716.022   3
  -4   4  18 3628.03 396.489   1
  -4  -4  18 4019.64 652.415   5
  -4  -4  18 3782.93 300.954   4
   4  -4 -16 5477.15 931.745   2
   4  -4 -16 3821.41 539.136   3
   4   4 -16 2949.06 595.220   3
  -4   4  16 3818.15 382.570   1
  -4  -4  16 4520.64 645.344   5
  -4  -4  16 4240.26 306.967   4
  -4   4  14 8341.54 536.722   1
  -4  -4  14 8337.23 415.184   4
  -4  -4  14 7498.45 783.608   5
  -4   4  14 8104.79 749.459   5
  -4  -4  14 8916.20 877.263   3
   4  -4 -14 7067.54 651.211   3
   4   4 -14 7675.36 880.509   3
   4  -4 -14 9144.25 1092.81   2
  -4   4  12 20881.2 801.115   1
  -4   4  12 22605.1 1189.79   5
  -4  -4  12 20085.3 1206.90   5
  -4  -4  12 20902.6 633.982   4
   4   4 -12 20588.8 862.093   4
   4  -4 -12 19793.3 969.099   3
   4   4 -12 18648.3 1297.89   3
  -4  -4  10 2345.18 378.411   5
  -4  -4  10 2818.83 225.768   4
  -4  -4  10 2569.28 246.137   1
   4   4 -10 2809.06 274.174   4
   4   4 -10 1806.62 397.813   3
   4  -4 -10 2630.06 308.089   3
   4  -4 -10 3209.18 517.743   2
  -4  -4   8 4588.70 312.917   1
  -4  -4   8 4885.04 512.758   5
  -4   4   8 4285.91 464.481   5
   4   4  -8 4084.33 291.958   4
   4   4  -8 4391.14 572.394   3
   4  -4  -8 4206.36 313.921   1
   4  -4  -8 4650.28 345.729   3
   4  -4  -8 4335.26 516.781   2
   4  -4  -6 15212.9 852.609   2
  -4  -4   6 16157.4 875.576   5
   4   4  -6 15558.4 528.730   4
   4   4  -6 16964.9 1070.80   3
   4  -4  -6 16372.4 580.855   1
   4   4  -6 17749.8 1403.68   2
  -4  -4   6 16146.9 565.831   1
  -4  -4   4 44650.3 932.153   1
   4  -4  -4 44088.7 1346.78   5
   4   4  -4 41909.7 860.169   4
   4   4  -4 41934.8 1320.60   5
  -4  -4   4 45070.6 1373.22   5
   4   4  -4 42188.7 2124.91   2
   4   4  -4 43071.3 1667.33   3
   4  -4  -4 42410.6 884.211   1
   4  -4  -4 39162.7 1131.45   2
   4  -4  -2 25366.8 994.307   5
  -4  -4   2 25743.0 982.571   5
   4   4  -2 25104.8 958.988   5
   4   4  -2 27186.7 1670.89   2
  -4  -4   2 25131.2 1546.14   2
   4  -4  -2 26644.3 771.417   3
   4  -4  -2 25393.0 648.801   1
  -4   4   2 25365.5 668.646   1
  -4  -4   2 25580.6 711.280   1
  -4  -4   0 8775.56 419.497   1
   4  -4   0 9011.33 577.702   5
  -4  -4   0 8878.82 551.324   5
   4   4   0 8267.53 526.292   5
  -4  -4   0 7864.66 913.532   2
   4   4   0 8760.91 980.784   2
  -4   4   0 9086.96 507.297   3
   4  -4   0 8457.74 463.788   3
  -4   4   0 9481.97 406.280   1
   4  -4   0 8935.23 363.440   1
   4  -4   2 9658.54 363.773   1
  -4  -4  -2 10437.7 566.091   5
  -4   4  -2 10213.5 651.627   5
   4   4   2 9969.02 555.841   5
   4  -4   2 9660.85 608.128   5
  -4  -4  -2 10951.7 484.280   1
   4   4   2 9913.18 436.687   1
  -4   4  -2 10225.4 376.869   1
  -4  -4  -2 9725.93 1053.58   2
   4  -4   2 9212.62 537.618   3
  -4   4  -2 10371.5 622.197   3
   4   4   2 11019.3 1132.52   2
   4  -4   4 9393.50 372.539   1
  -4  -4  -4 9052.06 446.078   1
  -4  -4  -4 9169.71 526.042   5
   4  -4   4 8977.67 609.138   5
   4   4   4 9073.18 531.101   5
  -4   4  -4 8604.92 613.218   5
   4   4   4 9296.68 437.787   1
  -4   4  -4 8964.76 326.288   1
   4  -4   4 8527.54 582.212   3
  -4   4  -4 9445.74 673.322   3
  -4  -4  -4 8598.33 998.185   2
   4   4   4 9496.78 1058.36   2
  -4  -4  -6 586.982 118.782   1
   4   4   6 765.560 152.047   5
  -4  -4  -6 730.689 155.996   5
   4  -4   6 561.297 170.653   5
  -4   4  -6 452.207 153.270   5
   4  -4   6 567.827 83.9800   1
   4   4   6 571.610 115.365   1
  -4  -4  -6 448.820 190.968   2
  -4   4  -6 628.480 187.827   3
   4  -4   6 635.651 174.542   3
   4   4   6 217.208 77.7373   2
   4   4   8 1949.15 229.332   1
  -4  -4  -8 2053.01 221.758   1
   4   4   8 1921.06 258.894   5
  -4   4  -8 1995.68 315.608   5
   4  -4   8 1842.75 305.956   5
   4  -4   8 1970.01 163.032   1
  -4   4  -8 2242.34 400.335   3
   4   4   8 2032.27 488.576   2
  -4  -4 -10 1727.34 209.030   1
   4   4  10 1229.08 217.477   5
   4  -4  10 1767.90 313.577   5
   4  -4  10 1655.30 154.700   1
  -4  -4 -10 1440.62 439.251   2
  -4   4 -10 1027.45 292.494   3
   4   4  10 1705.72 435.636   2
   4  -4  10 1667.46 329.103   3
  -4  -4 -12 2161.87 243.882   1
   4  -4  12 1996.27 361.560   5
   4   4  12 2112.10 301.464   5
   4  -4  12 1760.63 170.332   1
  -4   4 -12 2301.94 473.628   3
   4  -4  12 2118.73 384.274   3
   4  -4  14 17.2615 72.1736   5
   4   4  14 75.6635 58.2863   5
   4  -4  14 120.653 49.9402   1
   4   4  14 47.4558 46.5058   1
  -4   4 -14 39.3494 84.2891   3
  -4  -4 -14 84.6425 105.693   3
   4  -4  16 383.020 86.5924   1
   4   4  16 508.664 139.759   1
  -4  -4 -16 446.577 179.501   3
  -4   4 -16 211.613 177.921   3
   4  -4  16 96.0963 76.8271   5
   4  -4  18 38.0247 58.7496   5
   4   4  18 141.732 88.5742   5
   4   4  18 107.685 108.039   1
   4  -4  18 148.579 64.9064   1
  -4   4 -18-89.3395 211.783   3
  -4  -4 -18 25.2736 97.4204   3
   4   4  20-5.86723 30.3676   1
   4  -4  20-97.8479 148.415   5
  -4   4 -20 5.93428 123.771   3
  -4  -4 -20 212.777 206.404   3
   4   4  22 389.755 148.019   1
   4  -4  22 210.363 156.071   5
  -4   4 -22 31.3327 223.199   3
  -4  -4 -22 77.5526 193.953   3
   4   4  24 449.040 174.069   1
  -4   4 -24 288.847 201.355   3
  -4  -4 -24 372.250 257.478   3
   4  -4  24 508.288 248.192   5
   4   5 -27 345.209 204.263   3
  -4   5  27 1724.02 349.226   1
  -4  -5  27 1144.00 426.496   5
   4  -5 -25 5153.23 878.952   3
   4   5 -25 5862.52 1096.26   3
  -4   5  25 5111.08 579.680   1
  -4  -5  25 5714.29 929.738   5
   4  -5 -23 1691.77 472.087   3
   4   5 -23 1706.38 568.918   3
  -4   5  23 2146.24 354.878   1
  -4  -5  23 2551.05 599.707   5
   4  -5 -21 1974.17 470.504   3
  -4  -5  21 2890.16 614.366   5
  -4   5  21 2885.09 390.060   1
   4   5 -21 2206.15 606.362   3
  -4  -5  19 5071.04 756.691   5
  -4   5  19 5056.10 499.881   1
   4  -5 -19 5437.56 724.345   3
   4   5 -19 5325.41 898.608   3
  -4  -5  17 5560.29 772.235   5
   4   5 -17 5898.63 880.854   3
   4  -5 -17 6043.34 687.628   3
  -4   5  17 6562.22 531.786   1
   4  -5 -15 431.541 281.889   2
   4  -5 -15 667.581 212.121   3
  -4  -5  15 730.393 259.023   5
  -4  -5  15 741.677 158.006   1
   4   5 -15 375.331 216.631   3
  -4   5  15 810.122 182.921   1
  -4   5  13 171.806 84.3844   1
  -4   5  13 432.959 179.098   5
  -4  -5  13 435.596 193.879   5
  -4  -5  13 157.646 66.5275   1
   4   5 -13 69.0217 26.5837   4
   4   5 -13 258.851 211.447   3
   4  -5 -13 205.106 101.952   3
  -4   5  11 4416.27 378.802   1
  -4   5  11 5120.35 577.905   5
  -4  -5  11 4020.94 536.627   5
  -4  -5  11 4342.31 340.631   1
   4   5 -11 4011.30 623.734   3
   4   5 -11 4411.37 355.969   4
  -4  -5  11 4381.37 609.627   3
   4  -5 -11 4641.22 691.057   2
   4  -5 -11 4633.71 440.086   3
  -4  -5   9 13995.7 954.207   5
   4  -5  -9 14146.7 1080.35   2
   4   5  -9 14150.8 1117.59   3
   4   5  -9 13172.8 556.680   4
   4  -5  -9 13368.6 610.714   1
  -4  -5   9 13623.7 586.039   1
  -4  -5   7 27814.6 826.335   1
   4  -5  -7 29365.5 1239.46   5
  -4  -5   7 29040.2 1310.42   5
   4   5  -7 26838.8 751.369   4
   4   5  -7 27742.7 1518.64   3
   4   5  -7 28289.8 1935.64   2
   4  -5  -7 27121.0 833.087   1
   4  -5  -7 25950.4 1291.50   2
  -4  -5   5 34896.4 919.942   1
   4  -5  -5 37166.2 1369.57   5
   4   5  -5 34797.2 840.460   4
  -4  -5   5 36192.2 1387.60   5
   4   5  -5 34389.8 2086.62   2
   4  -5  -5 32584.9 1308.36   2
   4   5  -5 34373.1 1644.34   3
   4  -5  -5 34729.0 894.939   1
  -4   5   5 31558.4 856.459   2
  -4  -5   3 88906.6 1467.13   1
   4  -5  -3 88684.9 2040.65   5
  -4  -5   3 88208.0 2063.48   5
   4   5  -3 87893.8 2034.14   5
   4   5  -3 86646.6 3252.25   2
   4  -5  -3 89143.6 1794.40   2
   4  -5  -3 88579.6 1738.32   3
   4  -5  -3 87027.0 1368.55   1
  -4  -5   3 83570.2 3013.94   2
  -4   5   3 94124.8 1496.68   1
  -4  -5   1 42581.0 1020.34   1
  -4  -5   1 41902.0 1373.62   5
   4  -5  -1 42217.1 1380.33   5
   4   5  -1 43125.0 1363.18   5
  -4   5   1 46772.0 1422.06   2
   4   5  -1 42576.4 2336.22   2
  -4  -5   1 41066.0 2159.32   2
  -4  -5   1 41305.0 1701.42   3
   4  -5  -1 42007.7 1191.16   3
   4  -5  -1 41410.3 900.724   1
  -4   5   1 45843.7 1037.56   1
   4  -5   1 10581.1 439.835   1
   4   5   1 9826.90 635.170   5
   4  -5   1 10493.5 696.632   5
  -4  -5  -1 11350.0 682.829   5
  -4   5  -1 10274.0 729.132   5
  -4  -5  -1 11176.7 1175.85   2
  -4  -5  -1 10923.1 529.684   1
  -4   5  -1 10965.5 462.494   1
  -4   5  -1 10634.6 676.745   3
   4  -5   1 11429.9 649.521   3
   4   5   1 11103.1 1223.33   2
  -4  -5  -3 7464.10 484.430   1
   4  -5   3 6419.26 350.810   1
   4   5   3 5984.44 384.165   1
  -4   5  -3 6144.65 324.251   1
  -4   5  -3 7399.41 613.697   5
   4   5   3 5573.85 474.486   5
  -4  -5  -3 6219.47 491.737   5
   4  -5   3 6504.48 565.484   5
  -4  -5  -3 5963.60 892.293   2
  -4   5  -3 6202.13 581.860   3
   4  -5   3 5695.79 502.594   3
   4   5   3 7415.65 998.899   2
   4  -5   5 1805.94 181.882   1
  -4  -5  -5 1707.80 215.286   1
  -4  -5  -5 2131.41 286.883   5
   4   5   5 1780.80 269.969   5
   4  -5   5 1775.19 306.025   5
  -4   5  -5 1874.91 310.559   5
  -4   5  -5 1808.65 164.876   1
   4   5   5 1624.64 492.800   2
  -4   5  -5 1647.72 334.821   3
   4  -5   5 1884.64 306.104   3
  -4  -5  -7 59.9066 53.2443   1
   4   5   7 59.8924 77.1989   5
  -4  -5  -7-37.5784 48.7147   5
  -4   5  -7 0.68947 69.5595   5
   4  -5   7-35.3153 44.5354   5
   4  -5   7 37.0715 30.0734   1
  -4   5  -7-97.8773 99.3135   3
   4   5   7-39.9486 84.5405   2
  -4  -5  -9 73.8584 46.1683   1
   4   5   9 236.240 117.170   5
  -4   5  -9 84.7374 60.6915   5
   4  -5   9 19.0281 79.8504   5
   4  -5   9 106.409 44.9281   1
  -4  -5  -9 192.387 174.977   2
  -4   5  -9 31.7716 93.1888   3
   4  -5   9-30.6810 52.3497   3
   4   5   9 204.695 203.894   2
  -4  -5 -11 2180.39 262.399   1
   4   5  11 2018.81 276.072   1
   4   5  11 1788.20 283.997   5
   4  -5  11 2052.70 379.066   5
  -4  -5 -11 2120.14 633.887   2
  -4   5 -11 1573.35 387.283   3
   4  -5  11 2027.71 197.352   1
   4   5  11 1773.98 491.731   2
   4  -5  11 2057.44 395.487   3
   4  -5  13 2597.45 231.608   1
   4  -5  13 3285.60 500.642   5
  -4   5 -13 2488.17 546.433   3
  -4  -5 -13 3054.16 320.141   1
   4   5  13 3035.60 357.335   1
   4   5  15 5136.40 494.766   1
   4  -5  15 3710.90 553.861   5
   4  -5  15 4130.40 299.877   1
  -4   5 -15 4450.52 763.466   3
  -4  -5 -15 5109.22 686.306   3
   4   5  17 6296.26 579.296   1
   4  -5  17 4593.25 643.277   5
   4   5  17 4441.87 523.712   5
  -4  -5 -17 4419.78 684.002   3
  -4   5 -17 6090.45 944.112   3
   4  -5  17 4760.19 335.026   1
  -4  -5 -19 4448.78 753.863   3
  -4   5 -19 5147.43 931.524   3
   4   5  19 5468.95 565.872   1
   4  -5  19 4050.79 636.748   5
  -4  -5 -21 1189.20 391.332   3
  -4   5 -21 1912.89 618.936   3
   4   5  21 1633.30 315.473   1
   4  -5  21 1278.37 365.546   5
  -4  -5 -23 1732.35 524.202   3
  -4   5 -23 2261.59 677.998   3
   4   5  23 1995.99 354.760   1
   4  -5  23 1140.83 362.618   5
  -4   5 -25 1763.45 618.913   3
  -4  -5 -25 2154.99 640.292   3
   4  -5  25 1663.13 440.457   5
   4  -6 -26 128.083 119.018   3
   4   6 -26 490.196 347.995   3
  -4   6  26-11.1576 73.1979   1
  -4  -6  26 675.686 371.274   5
   4  -6 -24-51.8985 176.809   3
   4   6 -24 157.872 138.049   3
  -4   6  24-3.17509 51.8020   1
  -4  -6  24-9.31681 128.089   5
   4  -6 -22 146.598 91.0048   3
   4   6 -22 241.142 240.237   3
  -4   6  22 37.3199 54.7335   1
  -4  -6  22 64.7717 89.6534   5
   4  -6 -20 710.957 287.327   3
   4   6 -20 886.909 421.018   3
  -4   6  20 375.366 138.100   1
  -4  -6  20 497.379 173.621   5
   4  -6 -18 46.1493 113.937   3
  -4  -6  18 1.40176 97.3419   5
   4   6 -18 128.924 121.155   3
  -4   6  18-0.61743 87.4865   1
   4  -6 -16 170.134 155.364   3
  -4  -6  16 60.7472 114.888   5
   4  -6 -16-384.612 270.155   2
   4   6 -16-94.2495 220.787   3
  -4   6  16-12.9880 55.0234   1
  -4  -6  14 5241.44 422.916   1
   4  -6 -14 3958.84 477.402   3
  -4  -6  14 5153.01 692.075   5
   4  -6 -14 4636.14 837.969   2
   4   6 -14 4246.81 410.927   4
   4   6 -14 3366.00 647.508   3
  -4   6  14 4198.37 420.442   1
  -4   6  12 32.8690 54.1666   1
  -4   6  12 165.898 122.451   5
  -4  -6  12-17.4691 94.6515   5
  -4  -6  12 18.5032 24.4117   1
   4   6 -12 54.5760 46.9406   4
   4   6 -12 227.143 171.983   3
   4  -6 -12-25.5608 50.9057   3
   4  -6 -10 5298.88 419.388   1
  -4   6  10 4794.64 417.031   1
  -4  -6  10 5373.42 405.607   1
  -4   6  10 4997.61 593.735   5
  -4  -6  10 4834.11 611.627   5
   4   6 -10 4679.57 707.413   3
   4   6 -10 5060.83 366.093   4
  -4  -6  10 4751.33 661.618   3
   4  -6 -10 4009.66 638.688   2
  -4  -6   8 212.530 85.1783   1
   4  -6  -8 174.376 89.6727   5
  -4   6   8 262.716 123.394   5
  -4  -6   8 166.046 119.563   5
   4  -6  -8 5.15549 145.846   2
   4   6  -8 235.041 79.1473   4
  -4  -6   8 359.586 165.578   3
   4   6  -8 74.5103 81.9030   3
   4   6  -8 77.5913 187.602   2
   4  -6  -8 261.562 89.2761   1
   4   6  -6 85.0706 42.7905   1
  -4  -6   6 279.970 97.1096   1
   4  -6  -6 177.430 106.058   5
  -4  -6   6 164.037 88.3656   5
   4   6  -6 304.060 90.9505   4
   4   6  -6-1.10910 95.3825   3
  -4   6   6 111.414 59.0779   2
   4  -6  -6 285.540 94.0361   1
   4   6  -6 96.8191 195.645   2
   4  -6  -6 266.635 144.336   2
  -4  -6   4 17843.3 717.569   1
   4  -6  -4 17826.1 1008.38   5
  -4  -6   4 17127.8 1009.91   5
   4  -6  -4 18722.4 1023.31   2
   4   6  -4 17139.0 1566.60   2
   4  -6  -4 17459.0 902.683   3
  -4   6   4 14147.1 683.276   2
  -4   6   4 19130.6 786.389   1
   4  -6  -4 17031.3 669.658   1
  -4  -6   2 1928.25 237.102   1
   4  -6  -2 1673.80 298.782   5
  -4  -6   2 1904.03 322.063   5
  -4   6   2 1930.94 312.596   2
   4   6  -2 2202.15 583.548   2
   4  -6  -2 1779.75 282.326   3
  -4  -6   2 1692.13 462.776   2
  -4   6   2 1812.73 228.578   1
   4  -6  -2 1949.99 215.652   1
  -4  -6   0 559.664 133.061   1
  -4   6   0 541.493 125.553   1
  -4  -6   0 448.240 152.956   5
   4  -6   0 413.361 148.146   5
   4   6   0 386.890 142.990   5
  -4   6   0 467.522 193.142   2
   4   6   0 94.2947 203.420   2
  -4   6   0 432.135 171.556   3
   4  -6   0 514.140 155.280   3
   4  -6   0 544.517 112.671   1
  -4  -6   0 472.954 189.361   2
   4  -6   2 1159.14 257.770   5
  -4  -6  -2 1337.63 251.419   5
  -4   6  -2 1510.40 307.284   5
   4   6   2 1358.18 260.913   5
  -4   6  -2 1281.03 170.662   1
  -4  -6  -2 1361.78 214.856   1
   4   6   2 1215.71 479.745   2
   4  -6   2 1556.43 278.540   3
  -4   6  -2 972.236 244.552   3
  -4   6  -2 976.140 275.974   2
   4  -6   2 1277.33 168.098   1
  -4   6  -4 747.698 211.203   5
   4   6   4 979.249 229.565   5
  -4  -6  -4 987.446 175.758   1
   4  -6   4 939.521 153.298   1
  -4   6  -4 1070.47 151.019   1
   4   6   4 1307.72 444.092   2
   4  -6   4 950.448 217.985   3
  -4   6  -4 1130.13 286.076   3
  -4  -6  -4 703.413 177.846   5
   4  -6   4 740.787 216.160   5
   4  -6   6 1136.45 280.142   5
  -4  -6  -6 1028.50 215.266   5
   4   6   6 1044.75 230.289   5
  -4   6  -6 979.577 253.794   5
   4  -6   6 878.894 145.535   1
  -4   6  -6 1068.82 142.184   1
   4   6   6 1695.60 537.490   2
  -4   6  -6 1192.02 301.203   3
  -4  -6  -6 1078.20 183.558   1
  -4  -6  -8 220.240 91.6120   1
  -4  -6  -8 201.530 126.493   5
   4   6   8 88.2678 38.7036   5
  -4   6  -8 65.9730 42.9887   5
   4  -6   8 9.29391 85.8750   5
  -4   6  -8 161.355 40.8330   4
   4   6   8 258.024 116.196   1
   4  -6   8 120.960 59.1866   1
  -4  -6  -8 171.782 130.800   2
  -4   6  -8 75.0469 53.2408   3
   4  -6   8 215.359 128.178   3
   4   6   8 324.925 250.851   2
   4  -6  10-77.4374 106.389   3
   4   6  10 29.7008 144.262   2
   4  -6  10 10.0558 75.9493   5
  -4   6 -10 55.6969 86.0780   5
   4   6  10-77.4718 74.7947   1
   4  -6  10-21.8459 47.9634   1
  -4  -6 -10-269.860 110.486   2
  -4   6 -10 70.6297 155.405   3
  -4  -6 -10-39.4380 56.9271   1
   4   6  12 1286.69 226.231   1
   4  -6  12 1284.20 179.423   1
   4   6  12 892.857 281.271   2
   4  -6  12 1124.88 320.007   5
   4   6  14 3857.12 494.805   5
   4  -6  14 3666.87 579.467   5
   4  -6  14 3990.12 316.104   1
  -4   6 -14 4374.87 767.825   3
   4   6  14 4216.49 436.832   1
   4  -6  16 203.992 153.551   5
   4   6  16 64.5153 27.7342   5
  -4  -6 -16-13.8334 63.3413   3
  -4   6 -16 118.855 202.580   3
   4  -6  16 184.105 73.6866   1
   4   6  16-13.5460 72.3131   1
  -4  -6 -18-10.1104 128.415   3
  -4   6 -18-181.559 197.351   3
   4   6  18 115.941 88.0352   1
   4  -6  18 61.0572 104.972   5
  -4  -6 -20 1.66268 166.978   3
  -4   6 -20-177.552 264.635   3
   4   6  20 52.2872 49.9403   1
   4  -6  20 154.387 152.637   5
  -4  -6 -22-30.6175 162.168   3
  -4   6 -22 254.847 288.969   3
   4   6  22 276.354 126.317   1
   4  -6  22 157.542 153.959   5
  -4  -6 -24 269.225 240.629   3
  -4   6 -24-67.4069 318.090   3
   4   6  24-14.4906 45.2202   1
   4  -6  24 167.089 162.328   5
   4  -7 -25 653.909 283.325   3
   4   7 -25 1378.84 571.950   3
  -4   7  25 1315.87 312.900   1
  -4  -7  25 1427.01 480.187   5
   4  -7 -23 3341.24 654.321   3
  -4  -7  23 4037.93 791.605   5
   4   7 -23 4247.27 948.268   3
  -4   7  23 3938.52 520.148   1
   4   7 -21 9283.42 1352.59   3
   4  -7 -21 6070.50 824.029   3
  -4   7  21 7124.56 670.154   1
  -4  -7  21 8667.61 1111.91   5
   4  -7 -19 3186.88 543.874   3
   4   7 -19 5053.37 950.506   3
  -4   7  19 4359.05 502.293   1
  -4  -7  19 3737.59 696.949   5
   4  -7 -17 174.507 114.800   3
  -4  -7  17 515.113 241.159   5
   4   7 -17 529.143 347.017   3
  -4   7  17 391.618 151.354   1
   4  -7 -15 3419.48 474.769   3
  -4  -7  15 3790.60 624.452   5
   4  -7 -15 3056.46 744.627   2
   4   7 -15 3470.94 389.254   4
   4   7 -15 3578.76 728.201   3
  -4   7  15 3641.80 430.075   1
   4  -7 -13 748.674 210.688   3
  -4  -7  13 384.413 177.969   5
   4   7 -13 660.918 151.629   4
   4   7 -13 615.939 304.808   3
  -4   7  13 716.963 181.067   1
  -4  -7  11 1033.39 292.528   5
   4  -7 -11 945.168 362.561   2
   4   7 -11 915.159 166.018   4
   4   7 -11 814.730 331.204   3
  -4   7  11 1022.13 206.804   1
  -4  -7  11 1143.46 204.374   1
  -4  -7   9 2126.31 268.568   1
  -4   7   9 1688.02 358.159   5
  -4  -7   9 2209.80 428.875   5
   4   7  -9 1974.25 231.883   4
   4  -7  -9 2136.70 480.271   2
   4   7  -9 2065.17 477.253   3
  -4  -7   9 2333.72 483.524   3
  -4   7   9 2302.80 302.957   1
   4   7  -9 1912.42 603.268   2
   4  -7  -9 2252.01 283.622   1
   4  -7  -7 11538.7 614.989   1
  -4   7   7 12986.6 714.376   1
  -4  -7   7 11048.5 615.759   1
   4  -7  -7 10799.2 867.337   5
  -4  -7   7 11914.8 954.708   5
  -4   7   7 11125.5 913.756   5
   4   7  -7 11519.4 553.347   4
   4   7  -7 11927.0 938.083   5
   4  -7  -7 9693.62 955.959   2
   4   7  -7 11210.3 1397.38   2
   4   7  -7 11964.7 1142.15   3
  -4  -7   7 11420.4 1040.15   3
  -4   7   7 8180.23 565.540   2
   4   7  -5 26534.4 866.752   1
  -4  -7   5 26917.9 954.813   1
   4  -7  -5 27420.1 1348.73   5
  -4  -7   5 27347.4 1396.55   5
  -4   7   5 26676.6 1396.91   5
   4   7  -5 27773.9 1388.45   5
   4   7  -5 24074.3 2016.29   2
   4  -7  -5 24463.4 1370.62   2
  -4  -7   5 25818.1 1539.70   3
   4  -7  -5 26401.7 1251.62   3
  -4   7   5 32568.4 1171.95   1
   4  -7  -5 26827.8 914.312   1
  -4   7   5 21632.0 925.615   2
  -4  -7   3 9742.21 578.194   1
   4  -7  -3 9568.76 775.309   5
  -4  -7   3 9069.11 789.843   5
   4   7  -3 9309.77 813.384   5
   4   7  -3 10330.5 1330.97   2
   4  -7  -3 9605.08 723.031   3
  -4  -7   3 9365.49 914.010   3
  -4   7   3 10032.8 588.533   1
   4  -7  -3 9407.63 525.917   1
  -4   7   3 8676.01 664.901   2
   4   7  -1 12655.4 1471.32   2
  -4   7   1 14412.5 1046.25   2
  -4   7   1 13768.4 652.195   1
  -4  -7   1 13835.0 696.280   1
   4  -7  -1 11796.2 806.658   3
  -4  -7   1 13074.6 912.189   5
   4  -7  -1 12679.6 900.091   5
   4  -7  -1 12836.3 598.811   1
   4  -7   1 31789.0 936.880   1
  -4  -7  -1 36353.3 1170.21   1
  -4  -7  -1 34283.2 1433.81   5
   4  -7   1 33633.1 1471.48   5
  -4   7  -1 34740.5 1579.68   5
  -4   7  -1 35369.3 1771.08   2
  -4   7  -1 34210.8 992.251   1
  -4   7  -1 32547.3 1461.44   3
   4  -7   1 33685.9 1376.34   3
   4   7   1 34836.1 2459.24   2
   4  -7   3 11434.0 563.826   1
  -4  -7  -3 12715.1 691.596   1
   4   7   3 11318.0 617.592   1
  -4   7  -3 11429.4 549.363   1
  -4   7  -3 12246.7 937.974   5
   4  -7   3 11121.1 867.460   5
  -4  -7  -3 12039.2 829.012   5
  -4   7  -3 11446.2 1055.61   2
  -4   7  -3 11871.5 942.100   3
   4  -7   3 12342.4 872.560   3
   4   7   3 12564.6 1471.71   2
   4   7   5 16468.9 771.461   1
  -4   7  -5 16223.4 623.523   1
  -4  -7  -5 16579.1 967.663   5
   4  -7   5 17223.6 1116.04   5
  -4   7  -5 15305.9 1071.16   5
  -4  -7  -5 15345.3 1630.82   2
  -4   7  -5 17674.2 1232.29   3
   4   7   5 17845.8 1766.03   2
   4  -7   5 20330.2 808.804   1
  -4  -7  -5 16348.7 766.320   1
  -4  -7  -7 0.44286 32.2098   1
   4  -7   7-26.2621 43.8302   1
   4   7   7-31.1037 51.9225   1
  -4   7  -7 2.69999 45.1287   1
  -4   7  -7 61.5580 84.7523   5
   4  -7   7 117.829 117.380   5
  -4  -7  -7 63.0944 47.9164   5
  -4  -7  -7 15.3854 137.484   2
   4   7   7-118.111 161.499   2
  -4   7  -7 222.209 190.927   3
   4  -7   7 70.1013 63.5887   3
   4  -7   9 868.337 155.188   1
   4   7   9 949.595 204.473   1
  -4   7  -9 770.607 92.3890   4
   4  -7   9 967.232 291.322   5
  -4   7  -9 870.287 267.882   5
  -4  -7  -9 963.291 245.726   5
  -4  -7  -9 418.635 282.130   2
  -4   7  -9 956.804 316.106   3
   4   7   9 814.433 339.545   2
   4  -7   9 823.335 250.360   3
   4   7  11 210.660 117.753   5
   4   7  11 199.968 86.3369   1
   4  -7  11 260.979 83.3913   1
   4  -7  11 264.644 201.756   5
  -4   7 -11 41.3865 86.2634   3
   4   7  11 243.396 185.860   2
   4   7  13 125.174 119.722   5
   4  -7  13 93.4546 49.3439   1
   4   7  13 161.549 96.3872   1
   4  -7  13 45.4619 84.4445   5
  -4   7 -13 77.3610 115.714   3
   4   7  13 307.182 244.735   2
   4  -7  15 4004.19 343.392   1
   4   7  15 4816.74 499.089   1
   4  -7  15 3750.90 622.606   5
  -4   7 -15 4291.98 814.970   3
   4   7  15 3998.10 543.939   5
   4  -7  17 384.040 252.105   5
  -4   7 -17 318.833 233.885   3
   4   7  17 721.840 201.120   1
  -4  -7 -17 380.262 191.189   3
   4  -7  19 736.271 294.167   5
  -4   7 -19 1016.18 457.857   3
   4   7  19 413.916 161.468   1
  -4  -7 -19 1268.66 396.993   3
   4  -7  21 2486.08 548.942   5
  -4   7 -21 2535.63 748.490   3
   4   7  21 2926.67 426.647   1
  -4  -7 -21 3342.79 711.145   3
   4  -7  23 304.280 220.872   5
  -4   7 -23 214.275 283.942   3
   4   7  23 52.1831 66.7068   1
  -4  -7 -23 654.959 352.600   3
  -4  -8  24 679.412 355.267   5
   4   8 -24 960.500 544.289   3
  -4   8  24 129.066 118.396   1
   4  -8 -24 71.7584 143.258   3
  -4  -8  22 699.002 343.321   5
   4   8 -22 1026.97 467.602   3
  -4   8  22 828.614 241.103   1
   4  -8 -22 1228.04 399.318   3
  -4  -8  20 869.655 352.654   5
   4   8 -20 434.496 320.450   3
  -4   8  20 1022.27 266.020   1
   4  -8 -20 838.644 294.668   3
  -4  -8  18 2027.23 545.286   5
   4  -8 -18 1687.47 379.863   3
   4   8 -18 2095.87 624.409   3
  -4   8  18 1266.55 277.150   1
  -4  -8  16 7689.54 972.253   5
   4   8 -16 6799.97 563.821   4
   4   8 -16 8088.36 1166.73   3
   4  -8 -16 7526.11 741.559   3
  -4   8  16 7927.09 676.987   1
   4  -8 -14 601.472 202.328   3
  -4  -8  14 370.511 262.696   5
   4  -8 -14 725.183 374.327   2
   4   8 -14 560.058 151.151   4
   4   8 -14 860.160 389.875   3
  -4   8  14 299.238 113.992   1
  -4  -8  12 3561.42 597.980   5
   4   8 -12 2721.08 297.270   4
   4   8 -12 3973.89 764.506   3
  -4   8  12 3353.27 408.510   1
   4   8 -12 3098.99 816.874   2
  -4  -8  10 11559.9 1056.02   5
   4   8 -10 10770.6 569.348   4
   4   8 -10 13127.4 1685.36   2
   4   8 -10 13024.3 1340.91   3
  -4   8  10 11209.2 742.207   1
   4  -8 -10 9828.49 1129.35   2
  -4  -8   8 6668.67 781.398   5
   4  -8  -8 6388.80 709.745   5
   4   8  -8 6298.06 435.279   4
   4  -8  -8 6030.35 839.740   2
   4   8  -8 7716.55 1254.91   2
   4   8  -8 7965.06 1007.80   3
  -4   8   8 4881.59 471.824   2
  -4   8   8 7766.60 623.675   1
  -4   8   6 2894.36 358.369   1
   4   8  -6 2485.59 720.350   2
  -4  -8   6 2261.05 295.430   1
   4   8  -6 2025.80 253.811   1
   4  -8  -6 2544.61 437.536   5
   4   8  -6 2317.66 266.915   4
  -4  -8   6 2730.18 495.506   5
   4  -8  -6 1964.11 451.140   2
   4  -8  -6 2512.16 434.317   3
   4   8  -6 2749.45 591.599   3
  -4  -8   6 1883.28 450.213   3
  -4   8   6 1300.04 232.997   2
   4   8  -4 448.727 117.412   1
  -4   8   4 681.697 166.271   1
  -4  -8   4 736.936 170.551   1
  -4  -8   4 753.810 256.326   5
   4   8  -4 793.449 245.469   5
   4  -8  -4 543.835 197.706   5
  -4   8   4 618.025 220.920   5
  -4   8   4 666.264 201.216   2
   4   8  -4 405.932 257.144   2
  -4  -8   4 461.739 220.597   3
   4  -8  -4 563.688 206.674   3
   4  -8  -4 466.395 197.491   2
   4  -8  -4 843.199 171.057   1
   4   8  -2 7.78690 29.2626   1
  -4   8   2-51.3989 87.9016   1
  -4  -8   2 29.9495 21.5972   1
  -4  -8   2 99.0624 69.8680   5
   4  -8  -2-34.2868 31.9291   5
  -4   8   2-81.9279 106.159   5
   4   8  -2 226.270 155.311   5
   4   8  -2-243.893 155.355   2
  -4   8   2 77.9159 112.361   2
  -4  -8   2-35.0795 101.585   3
   4  -8  -2 7.64947 62.9941   3
  -4  -8   2 3.77887 138.287   2
   4  -8  -2 57.4664 53.3843   1
  -4  -8   0 1106.62 216.207   1
   4   8   0 865.168 171.322   1
  -4   8   0 911.406 184.591   1
   4  -8   0 932.936 264.545   5
  -4  -8   0 1019.87 286.414   5
   4   8   0 1301.19 309.607   5
  -4   8   0 702.931 244.574   5
  -4   8   0 824.578 288.725   2
   4   8   0 789.796 394.954   2
  -4  -8   0 1050.85 324.681   3
   4  -8   0 1488.27 316.045   3
   4  -8   0 956.376 173.633   1
  -4  -8   0 1460.20 468.917   2
   4  -8   2 719.245 223.693   5
  -4  -8  -2 784.246 237.019   5
  -4   8  -2 696.318 246.498   5
   4   8   2 940.719 260.430   5
  -4   8  -2 521.730 217.207   3
  -4  -8  -2 608.064 167.143   1
   4   8   2 702.419 155.710   1
  -4   8  -2 664.204 143.828   1
   4  -8   2 776.108 155.654   1
  -4  -8  -2 451.553 294.836   2
   4   8   2-151.441 224.216   2
  -4   8  -2 365.526 211.413   2
  -4  -8  -4 6344.43 645.859   5
   4  -8   4 7050.48 749.459   5
   4   8   4 7255.18 720.860   5
  -4   8  -4 8166.35 1008.11   2
  -4  -8  -4 5128.39 990.262   2
   4   8   4 7100.66 532.698   1
  -4   8  -4 6847.01 452.271   1
  -4   8  -4 6315.01 756.999   3
   4   8   4 7551.51 1221.94   2
   4  -8   4 7316.88 488.718   1
  -4  -8  -6 6292.39 650.981   5
   4  -8   6 5920.76 710.763   5
   4   8   6 6333.38 685.602   5
   4   8   6 7133.76 1173.14   2
  -4  -8  -6 5093.23 981.613   2
  -4   8  -6 6424.27 821.275   3
   4  -8   6 6494.21 720.527   3
  -4   8  -6 5839.32 398.398   1
   4   8   6 6244.23 512.272   1
   4  -8   6 7369.37 535.687   1
   4  -8   8 3976.20 373.615   1
   4   8   8 3198.67 378.949   1
  -4   8  -8 3749.36 314.565   1
  -4  -8  -8 3374.65 473.659   5
   4  -8   8 2953.81 516.154   5
   4   8   8 3877.15 540.723   5
   4  -8   8 3582.17 566.902   3
  -4   8  -8 3734.05 667.853   3
   4   8   8 3860.30 861.042   2
  -4   8 -10 7496.90 311.063   4
   4  -8  10 7145.64 827.902   5
   4   8  10 7333.07 745.842   5
   4   8  10 7846.89 619.226   1
   4  -8  10 7551.43 503.122   1
   4   8  10 7190.58 1122.40   2
  -4   8 -10 7666.64 1016.05   3
   4  -8  12 5728.55 765.343   5
   4   8  12 5095.96 631.603   5
  -4   8 -12 6567.89 994.124   3
   4   8  12 6318.30 998.903   2
   4   8  12 6124.49 557.165   1
   4  -8  12 5313.80 420.910   1
   4   8  14 1355.09 477.625   2
  -4   8 -14 1617.54 526.888   3
   4   8  14 1286.01 263.077   1
   4  -8  14 1328.51 213.519   1
   4  -8  14 1517.95 432.001   5
  -4   8 -16 3600.66 810.936   3
   4   8  16 3099.57 429.573   1
   4  -8  16 2646.88 548.215   5
  -4  -8 -18 72.8952 68.6580   3
   4   8  18 95.3116 109.132   1
   4  -8  18 32.4737 110.072   5
  -4  -8 -20-55.0325 188.274   3
  -4   8 -20 45.6202 141.298   3
   4   8  20 63.3386 45.5278   1
   4  -8  20 90.1902 169.680   5
  -4  -8 -22-56.7664 141.650   3
  -4   8 -22 161.721 315.329   3
   4   8  22-24.0201 57.7725   1
   4  -8  22 322.074 250.344   5
   4  -9 -23 1162.10 400.810   3
   4   9 -23 1696.90 653.278   3
  -4   9  23 1399.36 348.158   1
  -4  -9  23 1007.95 435.319   5
   4  -9 -21 410.935 230.858   3
   4   9 -21 395.623 321.893   3
  -4   9  21 185.618 50.1310   1
  -4  -9  21 715.237 340.034   5
   4  -9 -19-49.8923 125.707   3
   4   9 -19-135.073 238.301   3
  -4   9  19 21.2948 80.2465   1
  -4  -9  19 196.695 227.968   5
   4  -9 -17-66.6565 117.733   3
  -4  -9  17 154.252 136.742   5
   4   9 -17-93.2092 122.092   3
  -4   9  17 62.7122 69.3119   1
   4  -9 -15-5.97997 57.5800   3
  -4  -9  15 6.17601 125.306   5
   4   9 -15-35.6361 58.8851   4
   4   9 -15 211.566 321.017   3
  -4   9  15 14.9911 57.5326   1
   4   9 -13 260.001 262.656   2
  -4  -9  13 118.569 151.118   5
   4   9 -13-41.9923 58.5472   4
   4   9 -13-59.1419 123.299   3
  -4   9  13-24.3932 54.4184   1
   4   9 -11 542.840 411.262   2
  -4  -9  11 595.433 260.708   5
   4   9 -11 399.588 121.389   4
   4   9 -11 588.810 320.566   3
  -4   9  11 602.627 191.457   1
  -4   9   9 1926.68 332.065   1
   4  -9  -9 1299.46 363.325   5
  -4  -9   9 1431.04 384.810   5
   4  -9  -9 1700.52 504.718   2
   4   9  -9 1291.21 207.780   4
   4   9  -9 1583.77 490.407   3
   4   9  -9 1205.50 514.288   2
  -4   9   9 1294.33 266.513   2
   4   9  -7 294.065 104.496   1
  -4   9   7 215.764 112.156   1
   4  -9  -7 326.710 218.027   5
   4   9  -7 336.505 103.101   4
  -4  -9   7 612.851 258.942   5
   4  -9  -7 223.256 201.724   2
   4   9  -7 477.983 290.247   3
  -4   9   7 99.7954 65.2538   2
   4   9  -7 376.518 346.106   2
   4  -9  -5 929.256 305.056   2
   4   9  -5 871.524 182.601   1
  -4   9   5 281.730 117.163   1
   4  -9  -5 710.757 250.127   5
  -4  -9   5 744.913 254.629   5
   4   9  -5 83.4028 184.047   2
   4  -9  -5 774.485 261.351   3
  -4   9   5 391.607 187.921   2
   4  -9  -3 2734.22 453.738   3
   4   9  -3 3311.30 355.953   1
  -4   9   3 3198.64 374.804   1
   4   9  -3 2561.60 751.353   2
  -4   9   3 2039.34 398.206   2
  -4  -9   3 2716.28 485.422   5
   4  -9  -3 3464.95 541.841   5
   4   9  -1 403.118 376.783   2
  -4   9   1-72.4583 73.0628   2
   4   9  -1 57.7292 48.9250   1
  -4   9   1 79.9128 68.7859   1
   4  -9  -1 201.871 88.4293   1
  -4  -9   1 42.4967 73.9351   2
   4  -9  -1 120.968 70.0543   5
  -4  -9   1 373.476 192.817   5
  -4   9  -1 3226.57 629.851   2
   4   9   1 3398.03 884.684   2
  -4  -9  -1 3766.16 554.732   5
   4  -9   1 4191.21 597.969   5
   4  -9   1 4191.49 394.377   1
  -4  -9  -1 4352.15 884.142   2
  -4   9  -1 4374.71 407.608   1
   4   9   1 4387.60 428.042   1
   4   9   3 3522.51 393.062   1
  -4   9  -3 3287.82 342.904   1
   4   9   3 4448.74 1008.60   2
  -4  -9  -3 4102.14 898.962   2
  -4   9  -3 3890.45 750.320   2
  -4  -9  -3 3698.44 525.712   5
   4  -9   3 4169.22 607.263   5
  -4   9  -3 4091.12 631.353   3
   4  -9   3 3401.69 522.669   3
   4  -9   3 3710.77 371.848   1
  -4  -9  -5 3358.36 501.525   5
   4  -9   5 4546.83 646.377   5
  -4  -9  -5 3078.41 796.688   2
   4   9   5 4840.50 998.618   2
  -4   9  -5 3686.55 352.637   1
   4   9   5 3822.95 421.625   1
   4  -9   5 4307.24 611.431   3
  -4   9  -5 3557.86 631.700   3
  -4   9  -5 3584.56 739.924   2
   4  -9   5 3887.86 383.207   1
   4  -9   7 7.15906 70.0229   5
  -4  -9  -7 99.9280 91.3021   5
   4   9   7 45.2828 139.270   2
   4  -9   7 75.5285 55.1801   3
  -4   9  -7 46.0413 143.320   3
   4  -9   7 146.121 78.5817   1
   4   9   7 262.636 103.775   1
  -4   9  -7 117.923 62.8853   1
  -4  -9  -9 361.258 163.481   5
   4  -9   9 466.509 201.801   5
  -4   9  -9 200.541 63.3829   4
   4  -9   9 287.051 114.238   1
   4   9   9 177.679 108.218   1
  -4   9  -9 39.4868 86.0671   3
   4   9   9 217.070 213.978   2
   4  -9  11 119.579 64.8186   5
   4   9  11-91.6761 93.5699   2
  -4   9 -11 23.1133 10.7964   4
  -4   9 -11-107.142 211.827   3
   4  -9  11 82.0530 60.5234   1
   4   9  11-58.5045 77.7807   1
   4   9  13 205.745 186.571   2
  -4   9 -13 647.478 386.074   3
   4  -9  13 560.527 152.504   1
   4   9  13 556.642 175.031   1
   4  -9  13 446.169 236.366   5
  -4   9 -15 535.972 329.052   3
   4   9  15 224.242 119.757   1
   4  -9  15 246.561 161.856   5
  -4   9 -17 329.830 307.400   3
   4   9  17-139.436 120.262   1
   4  -9  17 211.673 161.215   5
  -4  -9 -19 380.239 226.503   3
  -4   9 -19 642.634 431.036   3
   4   9  19 455.433 177.362   1
   4  -9  19 619.485 283.957   5
  -4  -9 -21 711.299 299.354   3
  -4   9 -21 469.709 430.637   3
   4   9  21 521.781 195.155   1
   4  -9  21 497.993 298.053   5
   4 -10 -22 686.226 326.711   3
   4  10 -22 215.426 191.496   3
  -4  10  22 544.127 241.614   1
  -4 -10  22 965.921 420.111   5
   4 -10 -20 1093.49 335.759   3
   4  10 -20 1770.82 634.547   3
  -4  10  20 957.439 311.575   1
  -4 -10  20 1331.20 488.297   5
   4 -10 -18 5004.12 686.192   3
  -4 -10  18 4312.58 805.488   5
   4  10 -18 5307.31 1106.97   3
  -4  10  18 5505.80 700.865   1
  -4 -10  16 10292.5 1217.99   5
   4  10 -16 11768.1 1585.76   3
   4  10 -16 14119.3 2144.66   2
  -4  10  16 12308.1 1008.16   1
   4 -10 -16 9668.33 873.093   3
   4  10 -14 10021.8 1400.89   3
   4  10 -14 8109.92 1545.92   2
  -4  10  14 10403.1 890.145   1
  -4 -10  14 7878.01 1026.26   5
   4  10 -12 5853.59 475.073   4
   4 -10 -12 4643.96 908.183   2
   4  10 -12 6775.56 1112.09   3
   4  10 -12 6073.23 1350.93   2
  -4  10  12 6388.66 651.649   1
  -4 -10  12 5330.10 820.642   5
   4  10 -10 13758.0 713.708   4
   4  10 -10 14966.7 2037.44   2
   4  10 -10 15301.1 1628.49   3
  -4  10  10 15685.8 969.945   1
  -4 -10  10 14339.6 1322.00   5
   4 -10 -10 14396.8 1201.12   5
   4  10  -8 12214.1 1796.85   2
   4 -10  -8 14790.5 1458.91   2
  -4  10   8 14804.3 914.018   1
   4 -10  -8 14984.2 1237.70   3
   4 -10  -8 14236.6 1184.61   5
  -4 -10   8 13513.8 1233.59   5
  -4  10   8 11329.7 780.957   2
   4  10  -6 5523.09 1192.42   2
  -4 -10   6 4642.08 712.753   5
   4 -10  -6 4880.76 687.596   5
   4  10  -6 4775.14 444.047   1
  -4  10   6 5147.48 520.376   1
   4 -10  -6 3183.29 616.600   2
  -4  10   6 2921.09 416.844   2
   4  10  -4 10.1585 40.5700   1
  -4  10   4-47.5739 67.3871   1
   4  10  -4-101.263 348.470   2
  -4  10   4 137.470 124.102   2
   4 -10  -4 87.3311 66.8285   5
  -4 -10   4 48.4863 64.8785   5
   4  10  -2 27.9326 48.8872   1
  -4  10   2-64.3021 66.3470   1
   4  10  -2-132.537 286.789   2
  -4  10   2 81.1625 72.0439   2
   4 -10  -2 20.4197 73.7192   5
  -4 -10   2 78.4315 122.228   5
   4 -10   0 350.521 187.690   5
  -4 -10   0 207.355 155.119   5
  -4  10   0 220.429 95.3496   1
   4  10   0 296.591 119.393   1
  -4  10   0 57.4043 150.938   2
   4  10   0 176.601 219.979   2
   4 -10   0 209.903 148.361   3
  -4 -10   0 480.665 317.004   2
   4  10   2 2085.26 758.160   2
  -4  10  -2 1879.07 560.003   2
  -4  10  -2 2564.68 329.018   1
   4  10   2 2378.01 338.518   1
   4 -10   2 1668.74 395.199   3
   4 -10   2 2242.06 476.304   5
  -4 -10  -2 1770.58 395.025   5
  -4  10  -4 6895.54 1080.51   2
   4  10   4 6132.97 1211.10   2
   4  10   4 4549.10 477.651   1
  -4  10  -4 5613.67 472.195   1
  -4  10  -4 5249.70 786.506   3
   4 -10   4 4546.45 639.034   3
  -4 -10  -4 4787.96 652.787   5
   4 -10   4 5264.10 740.538   5
   4  10   6 4495.29 988.501   2
  -4  10  -6 5383.66 850.602   3
   4  10   6 4819.27 500.250   1
  -4  10  -6 4489.87 407.535   1
  -4 -10  -6 3482.85 554.764   5
   4 -10   6 3754.19 636.860   5
  -4  10  -6 4928.36 959.335   2
  -4  10  -8 3319.17 825.117   2
   4 -10   8 2732.74 545.582   5
  -4 -10  -8 3226.72 529.848   5
  -4  10  -8 3251.33 338.942   1
   4  10   8 3124.08 413.533   1
  -4  10  -8 2797.13 653.888   3
   4  10   8 2912.45 814.373   2
  -4  10 -10 2229.66 216.614   4
  -4 -10 -10 1702.45 387.581   5
   4 -10  10 1738.91 465.156   5
  -4  10 -10 1849.95 540.409   3
   4  10  10 1125.33 441.875   2
   4  10  10 2043.82 345.117   1
   4 -10  12 439.846 263.275   5
  -4  10 -12 1184.30 469.631   3
   4  10  12 495.684 312.343   2
   4  10  12 711.945 211.458   1
   4 -10  14 717.865 316.369   5
   4  10  14 640.787 325.921   2
  -4  10 -14 425.982 259.241   3
   4  10  14 367.025 157.823   1
  -4  10 -16 3468.43 902.540   3
   4  10  16 1935.28 373.779   1
   4 -10  16 2321.17 585.583   5
  -4 -10 -18 137.695 173.012   3
  -4  10 -18-319.412 348.097   3
   4  10  18-1.78559 42.0232   1
   4 -10  18-149.017 237.916   5
  -4 -10 -20 126.773 133.469   3
   4  10  20 123.343 125.200   1
  -4  11  21 151.590 130.600   1
   4 -11 -21-82.4526 156.722   3
   4  11 -21-325.497 398.393   3
   4  11 -21 162.278 184.972   2
  -4 -11  21 212.589 179.829   5
  -4  11  19 177.538 119.580   1
   4 -11 -19 46.2776 82.2816   3
   4  11 -19 69.2239 146.416   3
   4  11 -19 221.395 216.620   2
  -4 -11  19 42.4523 110.649   5
  -4  11  17 356.046 154.121   1
   4 -11 -17 334.925 183.889   3
   4  11 -17 462.405 357.441   3
   4  11 -17 849.544 585.994   2
  -4 -11  17 508.112 271.222   5
   4  11 -15 105.404 248.311   2
  -4 -11  15 491.031 270.885   5
   4  11 -15 579.039 396.099   3
  -4  11  15 569.390 196.073   1
  -4 -11  13 216.157 188.306   5
   4  11 -13 115.891 240.089   2
  -4  11  13 16.5450 103.948   1
   4  11 -13-76.5160 250.128   3
  -4 -11  11-222.090 176.891   5
   4  11 -11 287.261 258.265   3
   4  11 -11 172.187 333.205   2
  -4  11  11 14.6582 52.5279   1
   4 -11  -9-65.0873 173.491   5
  -4 -11   9 24.8959 189.637   5
   4 -11  -9-382.098 211.418   3
  -4  11   9-56.5450 77.0215   1
   4  11  -9-294.570 194.923   2
  -4  11   9 111.199 82.3011   2
  -4 -11   7 536.031 303.205   5
   4 -11  -7 328.473 180.440   5
  -4  11   7 472.376 164.646   1
   4  11  -7 276.031 107.230   1
   4  11  -7 246.503 197.469   2
   4 -11  -7 447.347 241.456   3
  -4  11   7 380.765 170.392   2
   4 -11  -5 74.1403 50.9720   5
  -4 -11   5 137.393 106.825   5
  -4  11   5 174.138 93.9111   1
   4  11  -5 193.393 106.294   1
   4 -11  -5-10.5432 105.260   3
  -4  11   5-31.6327 50.8963   2
  -4  11   3 203.780 129.636   2
   4  11  -3 417.985 344.654   2
   4 -11  -3 246.182 163.744   3
  -4 -11   3 493.956 229.520   5
   4 -11  -3 327.221 128.257   5
   4  11  -3 334.900 136.991   1
  -4  11   3 222.107 122.752   1
  -4  11   1-87.6988 112.404   2
   4  11  -1 277.019 489.167   2
   4 -11  -1 34.7745 49.6181   3
  -4 -11   1 124.577 66.0944   5
   4 -11  -1-26.8407 102.891   5
  -4  11   1 29.8371 65.9005   1
   4  11  -1 96.6930 84.0316   1
  -4  11  -1 196.671 203.363   2
   4  11   1 487.369 395.400   2
   4 -11   1 662.208 264.994   3
   4  11   1 436.890 150.520   1
  -4  11  -1 162.963 72.9753   1
   4 -11   1 494.210 247.415   5
  -4 -11  -1 307.233 192.589   5
   4  11   3-25.0965 76.9172   1
  -4  11  -3-65.5261 83.3725   1
   4 -11   3 89.0687 145.478   5
  -4 -11  -3-61.9509 116.135   5
  -4  11  -3-67.4938 158.608   2
   4  11   3-88.6611 274.594   2
  -4  11  -5 135.583 125.066   3
   4  11   5 59.4262 70.3918   1
  -4  11  -5 13.2490 48.5978   1
  -4 -11  -5-36.9090 158.686   5
   4 -11   5-561.807 256.870   5
   4  11   5-163.198 367.999   2
  -4  11  -5-327.521 264.654   2
   4  11   7 797.787 487.594   2
  -4  11  -7 486.008 311.987   3
  -4  11  -7 300.668 110.325   1
   4  11   7 246.558 130.178   1
  -4 -11  -7 192.419 86.6244   5
   4 -11   7 310.802 158.546   5
  -4  11  -7 590.673 447.363   2
  -4  11  -9 121.329 138.825   2
   4  11   9 81.6385 88.6404   1
   4 -11   9 475.684 264.535   5
  -4 -11  -9 74.7123 125.175   5
  -4  11  -9 871.601 444.425   3
   4  11   9 610.573 373.610   2
  -4  11 -11 16.4913 128.098   2
   4 -11  11-44.5504 99.0051   5
  -4  11 -11-18.8145 280.539   3
   4  11  11 38.5130 185.861   2
   4  11  11-414.696 166.985   1
   4 -11  13 337.523 239.232   5
  -4  11 -13-134.117 203.617   3
   4  11  13-141.850 164.741   2
   4  11  13 75.3862 75.3771   1
   4 -11  15 106.947 165.238   5
  -4  11 -15-42.4697 278.517   3
   4  11  15-74.9059 135.185   2
   4  11  15-34.8034 106.421   1
   4  11  17-177.226 144.613   1
  -4  11 -17 526.428 430.592   3
   4 -11  17 345.997 255.085   5
  -4  12  18 832.095 275.390   1
  -4 -12  18 616.200 321.555   5
   4 -12 -18 758.637 282.130   3
   4  12 -18 315.675 366.751   3
   4  12 -18 656.589 607.591   2
   4 -12 -16 1463.99 354.815   3
  -4 -12  16 2293.42 632.655   5
   4  12 -16 2243.67 1002.17   2
  -4  12  16 1965.98 402.651   1
   4  12 -16 2274.91 761.969   3
  -4 -12  14 1586.25 511.361   5
   4  12 -14 1139.99 575.699   2
  -4  12  14 1887.64 384.980   1
   4  12 -14 2021.97 689.029   3
  -4 -12  12 600.166 332.890   5
   4  12 -12-99.5202 249.367   3
   4  12 -12 936.924 589.434   2
  -4  12  12 316.612 145.085   1
   4  12 -10 2013.46 863.369   2
   4 -12 -10 1652.43 450.875   5
  -4  12  10 2067.75 388.386   1
  -4 -12  10 1466.40 447.974   5
  -4  12   8 1987.68 363.636   1
   4  12  -8 1692.79 827.292   2
   4 -12  -8 1546.58 438.044   5
  -4 -12   8 2276.06 560.689   5
  -4  12   8 938.084 245.322   2
   4  12  -6 679.516 181.218   1
  -4  12   6 436.090 168.566   1
  -4 -12   6 343.550 214.997   5
   4 -12  -6 453.405 214.127   5
  -4  12   6 419.719 165.749   2
   4  12  -4 1884.13 314.599   1
  -4  12   4 2727.01 412.826   1
   4  12  -4 2137.13 838.996   2
  -4  12   4 1252.54 322.434   2
   4 -12  -4 2409.40 529.163   5
  -4 -12   4 2245.00 520.763   5
  -4  12   2 107.738 71.3689   1
   4  12  -2 662.100 192.073   1
  -4  12   2 213.701 169.181   2
   4  12  -2 129.867 276.490   2
   4 -12  -2 291.831 208.336   3
   4 -12  -2 243.481 202.551   5
  -4 -12   2 487.142 260.567   5
   4 -12   0 1942.44 486.087   5
  -4 -12   0 2561.78 546.308   5
   4  12   0 1149.38 529.501   2
  -4  12   0 752.807 318.605   2
  -4  12   0 1775.80 313.037   1
   4  12   0 1917.51 328.364   1
  -4 -12  -2 4141.40 699.021   5
   4 -12   2 4285.29 717.342   5
  -4  12  -2 4532.98 899.091   2
   4  12   2 3760.87 1047.31   2
  -4  12  -2 3835.16 451.659   1
   4  12   2 3795.36 473.606   1
  -4 -12  -4 6133.80 824.934   5
   4 -12   4 5951.24 870.102   5
   4  12   4 6435.49 1304.47   2
  -4  12  -4 7208.09 1232.62   2
  -4  12  -4 7748.17 627.943   1
   4  12   4 7162.81 667.402   1
  -4  12  -6 10633.2 1569.92   2
   4  12   6 11575.1 866.327   1
  -4  12  -6 11000.8 726.610   1
  -4 -12  -6 11733.1 1129.55   5
   4 -12   6 11168.5 1212.22   5
   4  12   6 12173.1 1778.18   2
  -4  12  -8 16574.1 2022.21   2
  -4  12  -8 14683.4 1641.70   3
   4  12   8 13575.4 960.862   1
  -4  12  -8 13802.1 795.888   1
  -4 -12  -8 13638.4 1229.14   5
   4 -12   8 14776.1 1438.28   5
   4  12   8 14780.2 1913.01   2
  -4  12 -10 5086.69 1174.63   2
   4  12  10 5340.31 618.630   1
  -4 -12 -10 4737.38 730.023   5
   4 -12  10 4673.16 825.330   5
  -4  12 -10 5941.98 1108.45   3
   4  12  10 4830.30 1030.96   2
  -4  12 -12 843.710 629.684   2
   4  12  12 1177.34 301.449   1
   4 -12  12 1636.65 504.624   5
  -4  12 -12 1446.84 541.677   3
   4  12  12 1676.20 543.945   2
  -4  12 -14 1285.77 709.346   2
   4 -12  14 783.051 344.007   5
  -4  12 -14 1606.00 626.545   3
   4  12  14 786.715 374.049   2
   4  12  14 758.886 233.250   1
  -4  12 -16-80.2883 233.827   3
   4  12  16 166.175 86.3156   1
  -4 -13  17 1335.57 507.721   5
   4  13 -17 1534.51 900.172   2
  -4  13  17 1030.23 301.802   1
   4  13 -17 470.265 440.366   3
  -4 -13  15 576.841 368.380   5
   4  13 -15 54.0141 269.196   3
   4  13 -15 419.291 597.010   2
  -4  13  15 164.104 132.300   1
  -4  13  13-99.4006 127.494   1
   4  13 -13-259.101 191.385   2
  -4 -13  13 245.136 194.533   5
   4 -13 -11-104.627 196.643   5
  -4 -13  11 29.3326 139.553   5
   4  13 -11-73.6722 473.850   2
  -4  13  11 162.844 129.523   1
  -4 -13   9 369.883 285.268   5
   4 -13  -9 162.817 123.836   5
   4  13  -9 713.316 474.759   2
  -4  13   9 273.982 126.121   1
   4  13  -7 170.641 265.339   2
   4 -13  -7 703.822 301.717   5
  -4 -13   7 532.521 281.722   5
  -4  13   7 572.360 203.962   2
   4  13  -7 410.842 160.286   1
  -4  13   7 654.499 225.555   1
   4  13  -5 790.806 423.213   2
  -4 -13   5 1540.73 472.168   5
   4 -13  -5 2061.04 522.490   5
  -4  13   5 1046.86 264.694   2
  -4  13   5 2048.91 376.447   1
   4  13  -5 1866.74 328.063   1
   4  13  -3 6135.37 1490.41   2
   4 -13  -3 4244.85 741.135   5
  -4 -13   3 5529.83 872.912   5
  -4  13   3 3780.86 595.280   2
   4  13  -3 5316.15 565.247   1
  -4  13   3 5154.05 582.775   1
  -4  13   1 2071.58 355.177   1
   4  13  -1 2274.40 371.267   1
   4  13  -1 2059.71 895.843   2
  -4  13   1 744.029 293.654   2
  -4 -13   1 1230.81 393.124   5
   4 -13  -1 1098.24 378.979   5
   4  13   1 1184.64 268.452   1
  -4  13  -1 1699.92 316.253   1
  -4  13  -1 956.050 389.324   2
   4 -13   1 2065.67 528.971   5
  -4 -13  -1 1891.38 495.488   5
  -4  13  -3 3020.64 417.745   1
   4  13   3 2902.24 437.227   1
   4  13   3 3180.63 951.702   2
  -4  13  -3 2600.75 729.042   2
   4 -13   3 2558.11 576.848   5
  -4 -13  -3 2702.38 586.197   5
  -4  13  -5 52.9974 32.8922   1
   4  13   5-48.6304 56.5685   1
  -4  13  -5 288.837 202.728   2
   4  13   5 84.7638 290.921   2
  -4 -13  -5-167.860 231.488   5
   4 -13   5-98.6182 240.544   5
   4  13   7 498.885 182.379   1
  -4  13  -7 573.410 167.589   1
  -4 -13  -7 482.043 221.428   5
   4 -13   7 498.444 243.249   5
  -4  13  -7 326.791 155.479   2
   4  13   7 963.323 582.637   2
  -4  13  -9 462.335 434.443   2
  -4  13  -9 435.826 360.725   3
  -4 -13  -9-386.568 219.147   5
   4 -13   9-117.361 138.619   5
   4  13   9 157.558 148.893   2
   4  13   9 251.514 151.792   1
   4  13  11 603.689 201.053   1
  -4 -13 -11 322.059 230.463   5
   4 -13  11 804.354 374.578   5
  -4  13 -11 791.686 472.717   3
   4  13  11 574.119 452.109   2
  -4  13 -11 1413.59 728.656   2
  -4  13 -13 873.840 596.168   2
   4 -13  13 948.342 410.798   5
   4  13  13 694.890 239.430   1
  -4  13 -13 619.504 350.495   3
   4  13  13 768.308 411.149   2
   4  14 -14-59.0583 517.183   2
  -4 -14  14 345.411 225.639   5
  -4  14  14 256.432 143.076   1
   4  14 -12 111.439 194.825   2
  -4 -14  12-69.6102 102.502   5
  -4  14  12 9.54585 57.9417   1
   4  14 -10-391.688 697.112   2
   4 -14 -10 279.981 235.315   5
  -4 -14  10-54.1850 182.206   5
  -4  14  10 162.527 120.219   1
   4 -14  -8-63.3908 174.656   5
  -4 -14   8 168.735 125.585   5
  -4  14   8 61.7958 83.6106   1
   4  14  -6-137.340 303.476   2
  -4 -14   6 311.354 205.309   5
   4 -14  -6-38.4603 129.034   5
  -4  14   6 38.2150 108.143   1
   4  14  -6 92.9327 85.7209   1
   4 -14  -4 120.544 127.077   5
  -4 -14   4 237.415 268.936   5
  -4  14   4-22.4138 63.1655   1
   4  14  -4 82.4727 86.0545   1
   4  14  -2-167.098 437.510   2
  -4 -14   2 220.032 198.647   5
   4 -14  -2-154.557 100.208   5
   4  14  -2-34.4677 144.969   1
  -4  14   2 147.378 125.251   1
   4 -14   0 122.371 157.922   5
  -4 -14   0-38.5237 52.6034   5
   4  14   0 27.3206 46.3298   1
  -4  14   0 67.0867 93.4521   1
   4  14   2 1115.92 586.064   2
   4 -14   2 856.974 344.815   5
  -4 -14  -2 822.099 342.336   5
  -4  14  -2 952.737 246.832   1
   4  14   2 974.180 265.695   1
   4  14   4 3030.73 888.534   2
   4 -14   4 4268.63 815.628   5
  -4 -14  -4 3293.90 661.096   5
   4  14   4 4358.57 562.036   1
  -4  14  -4 3692.74 483.532   1
   4  14   6 1131.73 501.958   2
  -4  14  -6 824.580 223.467   1
   4  14   6 1251.76 326.156   1
   4 -14   6 1331.22 481.650   5
  -4 -14  -6 1710.38 481.210   5
   4  14   8 1110.62 300.727   1
  -4  14  -8 890.457 223.601   1
   4  14   8 563.464 424.170   2
  -4 -14  -8 1007.52 373.587   5
   4 -14   8 1447.58 480.023   5
   4  14  10 2025.28 411.443   1
  -4 -14 -10 1775.74 466.084   5
   4 -14  10 2524.20 660.391   5
   4  14  10 1553.03 551.530   2
   4  15  -9 1843.60 929.199   2
  -4 -15   9 1278.65 463.137   5
   4 -15  -9 1154.33 430.900   5
  -4  15   9 913.119 279.292   1
   4  15  -7 2750.11 1020.97   2
   4 -15  -7 3082.51 698.726   5
  -4 -15   7 3353.74 779.502   5
  -4  15   7 3541.93 546.691   1
   4  15  -7 2920.68 456.296   1
   4 -15  -5 3354.09 725.615   5
  -4 -15   5 2337.41 636.789   5
  -4  15   5 2438.18 445.403   1
   4  15  -5 2471.59 421.318   1
   4  15  -3 2424.14 976.255   2
  -4 -15   3 2355.71 630.194   5
   4 -15  -3 2030.61 550.620   5
  -4  15   3 2559.80 457.881   1
   4  15  -3 2402.41 415.834   1
   4  15  -1 1768.55 809.043   2
  -4 -15   1 1749.80 518.866   5
   4 -15  -1 1592.15 516.383   5
   4  15  -1 1686.78 365.973   1
  -4  15   1 1944.88 384.336   1
   4  15   1 1992.16 844.909   2
  -4 -15  -1 1259.71 463.028   5
   4 -15   1 1319.63 462.973   5
  -4  15  -1 1601.23 340.235   1
   4  15   1 1633.45 350.270   1
   4  15   3 415.985 333.218   2
  -4 -15  -3 1389.71 465.978   5
   4 -15   3 1755.90 556.464   5
   4  15   3 1662.62 364.704   1
  -4  15  -3 955.479 267.402   1
   4  15   5 300.330 242.940   2
   4 -15   5 144.821 167.797   5
  -4 -15  -5 495.865 283.380   5
  -4  15  -5 834.760 235.347   1
   4  15   5 532.981 213.120   1
  -4 -15  -7-84.8473 189.901   5
   4 -15   7-27.9368 111.510   5
  -4  15  -7-401.259 160.145   1
   4  15   7 10.3375 33.4748   1
   5   0 -29-241.255 272.284   3
  -5   0  29-90.7814 93.4398   1
   5   0 -27-216.341 322.922   3
  -5   0  27-76.3894 93.9789   1
  -5   0  27 0.67410 56.2948   4
   5   0 -25 184.881 222.198   3
  -5   0  25-54.3228 69.8853   1
  -5   0  25 12.7323 55.9386   4
   5   0 -23 31.3890 147.355   3
  -5   0  23 16.3649 42.1234   1
  -5   0  23-13.9715 79.3147   4
   5   0 -21 110.705 143.620   3
  -5   0  21 4.49903 52.4996   4
   5   0 -19-82.6374 185.740   3
  -5   0  19-19.6543 50.7251   4
   5   0 -17-126.151 129.222   3
  -5   0  17 34.2685 105.882   3
  -5   0  17-30.6140 52.5624   4
   5   0 -15 191.696 184.715   3
  -5   0  15 53.4353 87.8859   3
   5   0 -13 29.3435 57.3537   3
  -5   0  13-60.7505 78.3986   3
   5   0 -11 63.0332 97.8228   3
  -5   0  11 72.6236 55.5019   3
   5   0  -9-12.4664 64.0925   3
  -5   0   9-34.1873 74.8349   3
  -5   0   9-171.373 77.1572   4
  -5   0   7 23.5267 36.8753   4
  -5   0   7 4.16678 26.7368   3
   5   0  -7 34.5244 52.5101   3
  -5   0   5 34.0541 50.5192   4
  -5   0   5 107.309 63.8625   3
   5   0  -5 56.8480 57.5136   3
  -5   0   3-24.8475 36.9488   4
  -5   0   3-22.4595 31.7786   3
  -5   0   3 101.877 102.836   2
   5   0  -3 143.485 93.3230   2
  -5   0   1-6.65567 52.5808   2
   5   0  -1-9.35834 76.9497   2
  -5   0   1 11.0310 16.2345   4
  -5   0  -1 14.0340 9.14414   1
  -5   0  -1 0.23149 15.2399   4
   5   0   1 10.1919 16.3288   4
   5   0   1-66.6016 95.3735   2
  -5   0  -1 12.3679 37.9375   2
   5   0   3 40.5156 21.1269   4
   5   0   3-0.67390 54.6341   2
   5   0   5 119.816 26.9777   1
  -5   0  -5 9.07923 55.8699   2
   5   0   5 68.4055 81.9107   2
  -5   0  -5 176.767 100.731   3
   5   0   5 140.352 42.0232   4
   5   0   5 107.386 36.8995   5
   5   0   7 0.84375 11.8131   1
  -5   0  -7-35.0946 77.7807   3
   5   0   7 18.1769 28.7137   5
  -5   0  -9-77.2921 114.076   3
   5   0   9 12.1974 10.1341   1
   5   0   9-14.5775 48.2819   5
  -5   0 -11 14.3561 88.0570   2
  -5   0 -11-57.5383 102.410   3
   5   0  11-8.69334 20.6935   1
   5   0  11 8.13623 30.3476   5
  -5   0 -13 23.1275 71.6211   3
   5   0  13 20.4802 22.9253   1
   5   0  13-10.5592 32.5071   5
  -5   0 -15-119.452 73.2760   3
   5   0  15 1.42670 33.9066   1
   5   0  15-5.96243 64.9225   5
  -5   0 -17 107.922 122.502   3
   5   0  17-11.4248 26.7511   1
   5   0  17-48.2164 70.2579   5
  -5   0 -19 285.751 222.923   3
   5   0  19-17.8445 81.9535   5
  -5   0 -21 99.0294 168.741   3
   5   0  21 68.5747 75.8372   5
  -5   0 -23 166.829 283.055   3
   5   0  23-64.3011 102.619   5
  -5   0 -25-761.875 389.715   3
   5   1 -28 1301.27 500.388   3
   5  -1 -28 1004.06 451.430   3
  -5   1  28 1231.01 267.914   1
  -5  -1  28 856.699 211.266   1
   5  -1 -26 5573.64 960.452   3
   5   1 -26 4113.56 861.416   3
  -5  -1  26 4362.69 474.285   1
  -5   1  26 4481.84 490.977   1
  -5   1  26 3129.00 452.032   4
  -5  -1  26 3707.85 416.895   4
   5  -1 -24 3993.00 770.851   3
   5   1 -24 4590.70 842.785   3
  -5   1  24 3837.60 456.579   1
  -5  -1  24 3699.36 417.662   4
  -5   1  24 3014.20 439.764   4
   5   1 -22 2878.25 635.590   3
   5  -1 -22 2128.93 511.932   3
  -5   1  22 3162.87 382.226   1
  -5  -1  22 2138.58 314.909   4
   5   1 -20 11213.9 1158.86   3
   5  -1 -20 9876.95 1046.41   3
  -5   1  20 10718.4 670.700   1
  -5  -1  20 8453.43 610.050   4
   5   1 -18 8070.96 921.729   3
   5  -1 -18 7727.95 857.004   3
  -5  -1  18 6934.56 544.172   4
   5  -1 -16 1441.17 342.175   3
   5   1 -16 1127.59 324.751   3
  -5  -1  16 1423.79 334.806   3
  -5   1  16 1480.47 316.074   3
  -5  -1  16 1161.00 218.864   4
   5  -1 -14 10312.1 833.324   3
   5   1 -14 10790.3 909.611   3
  -5  -1  14 11138.9 872.250   3
  -5   1  14 11423.0 814.679   3
  -5  -1  14 10267.7 614.560   4
   5   1 -12 727.073 198.275   3
   5  -1 -12 743.992 194.727   3
  -5   1  12 944.445 217.879   3
  -5  -1  12 790.365 205.508   3
  -5  -1  12 825.736 169.493   4
  -5  -1  10 1761.54 234.766   4
   5  -1 -10 1464.78 250.198   3
  -5  -1  10 2285.40 341.743   3
   5   1 -10 1842.96 323.769   3
  -5   1  10 2054.55 280.901   3
  -5  -1   8 6914.23 416.405   4
  -5  -1   8 5683.77 494.037   3
   5  -1  -8 6278.29 445.346   3
  -5   1   8 6410.36 438.659   3
   5   1  -8 6120.21 534.357   3
  -5  -1   6 17473.2 597.261   4
   5   1  -6 16867.5 826.676   3
   5   1  -6 15944.4 653.488   4
  -5  -1   6 15151.2 738.203   3
  -5   1   6 17443.6 602.712   3
   5  -1  -6 17045.7 615.922   3
   5   1  -4 11460.3 640.100   3
   5  -1  -4 11208.8 421.539   3
  -5  -1   4 11037.4 423.191   4
  -5  -1   4 9629.34 552.765   3
  -5   1   4 10830.0 370.952   3
   5   1  -4 12165.4 895.704   2
  -5   1   2 23406.1 710.706   4
   5   1  -2 26376.1 1308.46   2
  -5   1   2 25909.9 906.985   2
   5  -1  -2 27166.5 956.671   2
  -5  -1   2 25289.9 571.009   4
  -5  -1   0 58974.3 826.891   4
  -5  -1   0 59054.9 685.560   1
  -5   1   0 60242.3 930.288   4
   5  -1   0 57963.9 907.315   5
  -5   1   0 62108.1 984.022   5
   5  -1   0 62306.8 1495.09   2
   5   1   0 60158.5 2049.92   2
   5   1   2 61148.5 851.162   4
   5   1   2 61651.8 660.325   1
  -5  -1  -2 59331.1 693.368   1
  -5   1  -2 61435.5 714.447   4
   5  -1   2 63333.3 929.338   4
  -5   1  -2 60993.2 918.084   5
   5  -1   2 62514.2 885.511   5
  -5   1  -2 54289.2 1534.85   2
   5   1   2 66461.3 2224.22   2
  -5   1  -2 58859.6 1116.14   3
   5  -1   2 65085.8 1583.83   2
   5  -1   4 20500.9 549.410   5
  -5   1  -4 20484.8 563.455   5
   5   1   4 22187.5 1293.05   2
  -5   1  -4 18652.9 765.272   3
  -5   1  -4 19682.7 1061.71   2
   5  -1   4 20628.6 428.444   4
  -5  -1  -4 20389.0 418.758   1
   5   1   4 18905.9 392.225   1
   5   1   6 25346.3 508.627   1
  -5   1  -6 24611.5 1391.07   2
   5   1   6 25332.9 1415.68   2
  -5   1  -6 24348.2 1002.90   3
  -5  -1  -6 25012.8 482.310   1
   5  -1   6 24311.0 406.002   4
   5  -1   6 24574.3 707.520   5
  -5  -1  -8 2964.95 384.949   3
  -5   1  -8 4103.76 639.568   2
   5   1   8 3613.45 543.494   2
  -5   1  -8 3506.04 436.531   3
   5  -1   8 3367.19 139.953   1
   5   1   8 3690.48 238.940   1
   5  -1   8 3453.40 154.452   4
   5  -1   8 3422.67 306.541   5
  -5   1 -10-101.987 112.639   2
  -5   1 -10-96.5996 87.1754   3
  -5  -1 -10 11.7921 87.8193   3
   5   1  10 11.3601 23.9349   1
   5  -1  10 42.9273 26.6842   1
   5  -1  10 27.6018 36.1738   5
   5  -1  10 20.3940 14.5828   4
  -5   1 -12-21.2078 61.2223   3
  -5  -1 -12 73.4902 133.910   2
  -5  -1 -12-41.9452 107.711   3
  -5   1 -12-19.2081 77.3310   2
   5  -1  12 12.6687 9.95461   1
   5   1  12 1.11266 23.0066   1
   5  -1  12-6.05216 47.7668   5
  -5  -1 -14 3562.13 558.898   3
  -5   1 -14 4033.62 617.102   3
   5   1  14 4126.03 298.617   1
   5  -1  14 3865.32 243.472   1
   5  -1  14 4029.29 445.179   5
  -5   1 -16 3811.84 656.205   3
   5  -1  16 3554.57 450.067   5
   5  -1  16 3637.10 259.287   1
  -5  -1 -16 3645.59 619.770   3
   5  -1  18 5090.54 572.437   5
  -5   1 -18 5356.62 817.899   3
  -5  -1 -18 5778.20 847.329   3
   5  -1  18 5757.71 354.177   1
   5  -1  20 2869.87 231.934   4
  -5  -1 -20 3052.57 666.035   3
  -5   1 -20 3617.40 723.703   3
   5   1  20 3413.89 330.824   1
   5  -1  20 2396.96 409.033   5
   5   1  20 3228.12 455.584   5
  -5  -1 -22 4011.11 794.408   3
  -5   1 -22 4053.41 814.916   3
   5   1  22 3233.38 337.744   1
   5   1  22 2667.45 435.522   5
   5  -1  22 2642.39 443.812   5
  -5   1 -24 408.759 272.751   3
  -5  -1 -24 607.851 316.083   3
  -5   1 -26 397.215 284.840   3
  -5  -1 -26 753.471 396.876   3
  -5  -2  29 721.087 376.103   5
   5   2 -29 616.800 382.297   3
   5  -2 -29 557.468 355.497   3
  -5  -2  29 468.774 164.649   1
  -5   2  29 511.492 192.845   1
  -5   2  27 333.338 177.761   4
  -5  -2  27 231.031 187.941   5
   5   2 -27 419.799 286.739   3
   5  -2 -27 196.560 124.107   3
  -5   2  27 56.1699 36.7709   1
  -5  -2  25 340.513 111.520   4
  -5  -2  25 527.043 298.496   5
   5  -2 -25 489.508 249.119   3
   5   2 -25 667.802 341.556   3
  -5   2  25 400.157 146.419   1
   5  -2 -23-99.5969 147.996   3
   5   2 -23-106.158 218.557   3
  -5   2  23 86.5376 74.8706   1
  -5  -2  23-194.652 87.1968   4
   5   2 -21 51.6435 125.505   3
   5  -2 -21 92.0057 120.339   3
  -5   2  21 86.2759 72.3242   1
  -5  -2  21 51.0584 56.5332   4
   5   2 -19 201.426 89.8048   3
   5  -2 -19 210.480 131.465   3
  -5   2  19 96.0797 71.8348   1
  -5  -2  19 240.163 105.093   4
   5  -2 -17 367.736 169.287   3
   5   2 -17 406.377 169.423   3
  -5   2  17 385.326 117.905   1
  -5  -2  17 425.187 118.981   4
   5   2 -15 19151.0 1327.84   3
   5  -2 -15 18387.0 1139.68   3
  -5  -2  15 20204.4 1258.08   3
  -5   2  15 20530.3 823.849   1
  -5  -2  15 19735.1 794.484   4
  -5  -2  13 13709.5 630.198   4
  -5   2  13 14084.0 828.961   3
  -5  -2  13 14057.6 987.094   3
   5   2 -13 11717.4 969.800   3
   5  -2 -13 12367.0 843.378   3
  -5  -2  11 8275.10 463.575   4
  -5   2  11 8674.68 574.053   3
   5  -2 -11 8459.79 614.264   3
   5   2 -11 8051.82 743.519   3
  -5  -2  11 8039.63 698.129   3
  -5  -2   9 32483.6 852.992   4
   5   2  -9 29599.6 999.739   4
  -5   2   9 32855.7 968.768   3
   5  -2  -9 32622.4 1033.56   3
  -5  -2   9 31059.8 1296.87   3
   5   2  -9 31045.1 1351.41   3
   5   2  -7 29887.1 868.113   4
   5   2  -7 28431.3 1227.20   3
  -5  -2   7 29063.5 744.594   4
   5  -2  -7 29079.0 802.137   3
  -5   2   7 29536.5 758.729   3
   5   2  -5 35333.8 820.904   4
   5   2  -5 36240.8 1331.79   3
   5   2  -5 40217.5 1828.00   2
   5  -2  -5 37272.6 657.708   3
  -5  -2   5 36593.8 766.602   4
   5   2  -3 129901. 3259.14   2
  -5  -2   3 133497. 1292.15   1
  -5  -2   3 127181. 1360.15   4
  -5  -2   3 129857. 1849.30   5
  -5   2   3 130706. 1225.40   1
  -5   2   1 1304.11 105.926   1
   5  -2  -1 1350.49 176.291   5
  -5   2   1 1271.65 173.961   5
  -5  -2   1 1338.54 163.102   5
  -5  -2   1 1488.64 133.817   1
   5   2  -1 1366.27 121.985   1
   5   2  -1 1214.78 332.059   2
  -5   2   1 1605.19 122.997   3
   5  -2  -1 1518.14 151.137   2
  -5   2   1 1681.92 194.713   2
   5  -2   1 3693.49 143.182   1
  -5   2  -1 4130.03 161.945   1
   5   2   1 3960.91 205.944   1
  -5  -2  -1 3852.80 218.277   1
  -5   2  -1 3712.73 293.018   5
   5  -2   1 3595.53 275.802   5
  -5  -2  -1 4086.88 240.176   5
   5   2   1 3993.80 235.946   5
   5   2   1 4096.52 620.205   2
  -5   2  -1 4143.52 285.702   3
  -5   2  -1 3228.26 304.877   2
   5  -2   1 3904.72 247.125   3
   5  -2   3 2411.28 89.9968   1
  -5  -2  -3 2582.67 184.695   1
   5   2   3 2093.88 156.461   1
  -5   2  -3 2139.91 90.9848   1
  -5   2  -3 2210.55 228.671   5
  -5  -2  -3 2410.93 161.923   5
   5   2   3 2161.81 154.194   5
   5  -2   3 1979.11 222.423   5
   5   2   3 2243.06 470.747   2
  -5   2  -3 2335.03 140.256   4
  -5   2  -3 2115.46 259.179   3
  -5   2  -3 2005.34 295.821   2
   5  -2   3 2096.28 225.609   3
  -5   2  -5 974.939 162.739   5
   5  -2   5 823.266 145.138   5
   5   2   5 882.782 107.277   5
   5   2   5 877.455 108.334   1
  -5  -2  -5 928.477 109.258   1
   5   2   5 958.170 303.346   2
   5  -2   5 939.288 180.297   3
  -5   2  -5 996.858 259.560   2
  -5   2  -5 786.645 180.997   3
   5  -2   7 694.857 154.491   5
   5   2   7 674.188 103.774   5
   5  -2   7 629.058 52.7232   1
   5   2   7 559.587 96.6477   1
   5   2   7 543.219 215.856   2
  -5   2  -7 779.194 270.269   2
  -5   2  -7 843.014 202.204   3
   5  -2   7 839.228 194.158   3
  -5  -2  -7 725.159 99.9885   1
  -5  -2  -9 6232.15 323.749   1
   5   2   9 7900.32 417.194   1
   5   2   9 6307.23 370.967   5
   5  -2   9 6271.55 477.836   5
   5  -2   9 6483.65 200.598   1
  -5   2  -9 6261.94 631.939   3
   5   2   9 7350.00 840.135   2
  -5   2  -9 8312.40 966.046   2
   5  -2  11 3605.00 176.462   1
   5   2  11 4514.61 318.650   1
   5  -2  11 4794.32 461.633   5
   5   2  11 3864.56 329.814   5
  -5  -2 -11 5273.12 934.614   2
  -5   2 -11 3891.85 552.047   3
  -5   2 -11 5548.66 884.369   2
   5  -2  11 4728.41 529.673   3
  -5  -2 -11 4327.92 541.164   3
   5  -2  13 3516.70 199.738   1
   5   2  13 3875.67 308.892   1
   5   2  13 3150.97 334.295   5
  -5   2 -13 3662.31 584.257   3
  -5  -2 -13 4091.83 574.890   3
   5  -2  13 3897.33 451.125   5
  -5   2 -15 64.8120 121.694   3
  -5  -2 -15 44.8284 69.6015   3
   5  -2  15-11.7345 20.3018   1
   5  -2  15 25.6652 56.4292   5
  -5   2 -17 1380.83 415.696   3
  -5  -2 -17 1540.22 413.355   3
   5  -2  17 1622.91 169.339   1
   5  -2  17 1170.90 288.364   5
   5  -2  19 138.110 62.3092   1
   5  -2  19 3.57373 50.0255   5
   5   2  19 119.624 63.0825   5
   5   2  19 102.530 53.3909   1
  -5   2 -19 70.4636 117.084   3
  -5  -2 -19-20.5730 162.899   3
   5   2  21 333.680 122.276   1
   5  -2  21 158.238 84.0162   5
  -5   2 -21 282.873 215.157   3
   5   2  23 100.979 80.1241   1
  -5   2 -23-120.547 230.043   3
  -5  -2 -23 4.21683 110.278   3
   5  -2  23-32.7654 88.9305   5
  -5   2 -25-177.617 329.414   3
  -5  -2 -25 115.415 177.657   3
  -5  -3  28 47.7056 109.519   5
  -5   3  28 532.644 179.222   1
   5  -3 -28 1058.53 444.305   3
   5   3 -28 798.759 401.080   3
  -5   3  26 198.806 125.329   1
   5  -3 -26 37.2958 64.2237   3
   5   3 -26-159.599 278.685   3
  -5  -3  24 4256.08 773.568   5
  -5  -3  24 2745.24 306.599   4
   5   3 -24 2666.10 667.188   3
   5  -3 -24 2561.60 604.059   3
  -5   3  24 2614.67 373.444   1
  -5  -3  22 1125.27 189.253   4
  -5  -3  22 1352.74 388.839   5
   5   3 -22 1891.82 586.641   3
   5  -3 -22 871.682 328.707   3
  -5   3  22 1560.61 277.696   1
   5  -3 -20 3204.16 560.194   3
  -5  -3  20 3079.40 315.461   4
  -5  -3  20 3085.76 578.634   5
   5   3 -20 3924.53 728.653   3
  -5   3  20 3549.00 407.454   1
   5  -3 -18 5471.38 695.322   3
   5   3 -18 3739.21 678.959   3
  -5   3  18 5462.60 473.311   1
  -5  -3  18 3949.51 348.802   4
   5   3 -16 7609.22 912.350   3
   5  -3 -16 7454.92 744.426   3
  -5   3  16 7794.34 534.105   1
  -5  -3  16 6935.27 444.978   4
   5  -3 -14 203.552 108.993   3
  -5  -3  14 198.960 133.000   3
   5   3 -14-15.8735 71.6427   3
  -5   3  14 215.060 85.3189   1
  -5  -3  14 201.573 82.5266   4
  -5  -3  12 18.8874 37.6798   4
  -5  -3  12 104.179 61.7667   3
   5   3 -12-78.7623 132.579   3
   5  -3 -12 78.1687 76.5143   3
   5   3 -10 3257.47 330.696   4
  -5  -3  10 3475.14 267.687   4
   5  -3 -10 3121.29 338.159   3
   5   3 -10 2777.59 450.451   3
   5   3  -8 7763.90 713.504   3
   5   3  -8 8008.85 445.701   4
   5  -3  -8 8010.90 448.020   3
  -5  -3   8 7652.86 624.576   5
  -5  -3   8 8121.39 389.689   4
   5   3  -6 19290.8 623.161   4
   5   3  -6 19348.4 1093.99   3
   5   3  -6 20794.5 1456.22   2
   5  -3  -6 19615.3 529.903   3
  -5  -3   6 20306.3 922.939   5
  -5  -3   6 19674.8 580.310   4
   5  -3  -4 2601.42 303.950   5
   5   3  -4 2646.57 215.229   4
  -5  -3   4 2504.44 296.816   5
   5   3  -4 2297.37 368.306   3
  -5   3   4 2596.05 204.254   1
   5  -3  -4 2719.88 201.081   1
   5   3  -4 1886.31 457.373   2
  -5  -3   4 2719.08 208.270   1
  -5  -3   2 83.1934 65.2521   5
   5   3  -2 19.9959 25.6054   5
  -5  -3   2 178.964 52.7454   1
   5  -3  -2 61.7963 65.4571   5
   5  -3  -2 76.3243 35.3842   1
  -5   3   2 98.9946 35.6803   1
   5  -3   0 361.406 60.6585   1
  -5   3   0 485.939 74.8319   1
  -5   3   0 387.416 112.186   5
   5  -3   0 359.946 99.4270   5
   5   3   0 374.701 97.8023   5
  -5  -3   0 451.359 102.208   5
  -5  -3   0 425.245 91.7247   1
   5   3   0 307.534 62.3590   1
   5   3   0 420.272 122.747   2
  -5   3   0 388.301 90.8194   3
   5  -3   0 280.085 66.4963   3
  -5   3   0 334.637 72.1077   2
   5  -3   2 251.293 48.0063   1
   5   3   2 271.321 69.5295   1
  -5  -3  -2 232.809 61.9424   1
  -5   3  -2 233.567 53.5798   1
  -5  -3  -2 266.781 80.3755   5
   5  -3   2 241.958 83.3505   5
  -5   3  -2 349.706 109.375   5
   5   3   2 311.231 88.1562   5
   5   3   2 60.8746 110.284   2
  -5   3  -2 275.245 90.5539   3
   5  -3   2 314.085 83.8839   3
  -5   3  -2 318.027 112.197   2
  -5  -3  -4 5924.98 332.191   1
   5  -3   4 5250.89 202.129   1
   5  -3   4 5432.07 421.329   5
  -5  -3  -4 5787.88 343.920   5
   5   3   4 5095.23 324.844   5
  -5   3  -4 5694.12 441.240   5
  -5   3  -4 5310.16 192.453   1
   5   3   4 5098.00 288.481   1
  -5   3  -4 5551.47 253.293   4
  -5   3  -4 5467.07 476.722   3
   5  -3   4 5868.37 435.868   3
   5   3   4 6400.58 847.275   2
   5   3   6 221.502 78.9754   5
   5  -3   6 248.694 42.4455   1
   5   3   6 245.501 68.6896   1
  -5   3  -6 283.120 102.785   5
   5  -3   6 179.582 67.0385   5
  -5  -3  -6 214.806 62.2472   1
  -5   3  -6 86.9860 52.4938   3
   5   3   6 295.595 150.416   2
   5  -3   6 407.273 127.641   3
   5   3   8-36.9766 45.5003   5
  -5   3  -8-31.8666 49.9032   5
   5  -3   8-2.53089 38.6667   5
   5  -3   8 9.67214 14.9426   1
   5   3   8-105.753 49.0802   1
  -5  -3  -8-7.33900 17.2415   1
   5   3   8-91.9821 173.735   2
  -5   3  -8-49.6979 73.7079   3
   5   3  10 146.015 87.2893   5
   5  -3  10-12.7892 57.4449   5
   5   3  10 75.1482 48.2452   1
   5  -3  10 123.508 34.4960   1
  -5  -3 -10-3.82092 185.683   2
  -5   3 -10 95.3142 138.305   2
   5  -3  10 184.150 99.6160   3
  -5   3 -10 61.1920 107.881   3
   5   3  10 32.3962 113.498   2
  -5  -3 -10 109.812 43.2017   1
   5  -3  12 5250.98 530.980   5
   5   3  12 5432.24 434.805   5
   5  -3  12 5652.60 251.759   1
  -5   3 -12 5283.77 698.508   3
   5  -3  12 4896.59 579.334   3
  -5  -3 -12 5233.74 632.401   3
   5  -3  14 7202.41 666.336   5
   5   3  14 6996.43 531.529   5
   5  -3  14 7526.14 316.141   1
  -5   3 -14 7003.20 867.939   3
  -5  -3 -14 6871.95 779.559   3
  -5  -3 -16 122.299 135.874   3
   5   3  16 112.462 71.1607   1
   5  -3  16 21.7388 25.9401   1
   5  -3  16 128.702 130.069   5
  -5   3 -16-13.2843 72.6509   3
   5  -3  16 8.10899 23.1481   1
  -5  -3 -18 2753.85 565.453   3
   5  -3  18 3143.43 235.284   1
  -5   3 -18 2915.44 632.622   3
   5  -3  18 2946.12 229.225   1
   5   3  18 2871.77 335.581   1
   5  -3  18 3243.81 502.622   5
  -5  -3 -20 3310.33 705.249   3
   5  -3  20 2834.29 492.039   5
  -5   3 -20 3263.75 718.563   3
   5  -3  20 3416.63 266.864   1
   5   3  20 3723.91 404.900   1
   5   3  22 1693.41 287.348   1
  -5   3 -22 1209.55 462.661   3
   5  -3  22 1147.45 312.304   5
  -5  -3 -22 1750.19 533.884   3
  -5   3 -24 1208.40 478.541   3
   5  -3  24 1150.41 339.642   5
  -5  -3 -24 1908.52 585.318   3
  -5   4  27 843.433 236.348   1
  -5  -4  27 1227.20 446.629   5
   5   4 -27 1020.23 453.239   3
   5  -4 -27 1049.81 434.218   3
  -5   4  25 148.617 127.829   1
   5   4 -25 277.909 245.768   3
   5  -4 -25 244.252 131.352   3
  -5  -4  25-65.3220 73.5956   5
  -5  -4  23 109.222 61.6988   5
   5  -4 -23 234.452 182.100   3
  -5  -4  23 202.212 81.5454   4
   5   4 -23 429.402 299.642   3
  -5   4  23 125.627 84.4387   1
  -5  -4  21 1259.99 406.151   5
   5  -4 -21 859.152 313.683   3
  -5  -4  21 955.372 169.166   4
   5   4 -21 875.122 384.688   3
  -5   4  21 958.941 224.516   1
  -5  -4  19 717.118 274.392   5
   5  -4 -19 715.660 286.987   3
  -5  -4  19 643.025 131.351   4
   5   4 -19 879.318 370.174   3
  -5   4  19 896.015 193.757   1
   5   4 -17 8282.73 1006.91   3
   5  -4 -17 8792.86 843.177   3
  -5   4  17 10346.0 653.609   1
  -5  -4  17 10084.7 508.173   4
  -5  -4  17 9303.84 965.074   5
  -5   4  15 2860.10 325.793   1
  -5  -4  15 2096.24 434.607   5
  -5  -4  15 2589.98 247.665   4
  -5   4  15 2857.07 480.708   5
   5   4 -15 2198.85 497.780   3
   5  -4 -15 2356.91 388.592   3
   5  -4 -15 3180.39 637.647   2
  -5  -4  13 36353.3 907.922   4
  -5  -4  13 37902.3 1730.03   5
  -5   4  13 38157.1 1621.19   5
   5   4 -13 35049.0 1227.36   4
   5   4 -13 36632.9 1893.36   3
  -5  -4  13 35509.6 1711.87   3
   5  -4 -13 38503.4 1420.04   3
  -5   4  13 37762.7 1123.70   1
  -5  -4  11 17423.9 603.484   4
  -5  -4  11 18220.1 1119.29   5
   5   4 -11 17374.6 769.422   4
   5   4 -11 17538.1 1246.62   3
   5  -4 -11 17437.2 833.160   3
   5  -4 -11 20716.1 1312.69   2
   5   4  -9 23832.0 791.135   4
   5   4  -9 23728.3 1381.83   3
   5  -4  -9 23173.5 815.376   3
   5  -4  -9 27010.6 1317.66   2
  -5  -4   9 24629.8 759.898   1
  -5  -4   9 23778.4 688.459   4
  -5  -4   9 23883.3 1185.25   5
  -5  -4   7 13615.3 846.285   5
   5  -4  -7 13863.7 808.535   2
   5  -4  -7 12245.2 487.014   3
   5   4  -7 12453.8 964.080   3
   5   4  -7 12671.2 527.716   4
   5  -4  -7 12672.1 529.697   1
   5   4  -7 13229.0 1281.95   2
  -5  -4   7 13642.0 541.713   1
  -5  -4   5 1908.69 199.688   1
   5  -4  -5 2436.88 329.579   5
  -5  -4   5 2090.13 315.756   5
   5   4  -5 2318.38 213.448   4
   5   4  -5 2363.93 414.376   3
   5  -4  -5 1816.86 188.514   1
   5   4  -5 2568.78 560.857   2
   5  -4  -5 2309.50 255.905   2
   5  -4  -3 3750.17 389.969   5
   5   4  -3 4264.35 287.204   4
   5   4  -3 3992.15 398.076   5
  -5  -4   3 4056.59 403.995   5
   5   4  -3 3863.14 654.677   2
   5  -4  -3 3760.14 248.731   3
  -5  -4   3 4136.98 290.613   1
   5  -4  -3 3766.13 254.377   1
  -5   4   3 3831.60 268.845   1
  -5   4   1 361.280 133.357   5
   5  -4  -1 360.892 118.462   5
  -5  -4   1 178.905 78.8668   5
   5   4  -1 175.497 86.3595   5
  -5   4   1 212.990 65.0971   1
  -5  -4   1 249.325 72.1288   1
   5   4  -1 124.264 103.509   2
  -5   4   1 207.078 72.9433   3
   5  -4  -1 166.364 60.5791   3
   5  -4  -1 204.930 56.7405   1
  -5  -4  -1 1472.23 216.577   5
   5  -4   1 1102.30 210.083   5
   5   4   1 1320.14 203.678   5
  -5   4  -1 1382.37 247.148   5
  -5  -4  -1 1355.52 414.544   2
   5   4   1 1187.68 457.102   2
  -5  -4  -1 1276.07 165.587   1
   5   4   1 1278.99 153.880   1
  -5   4  -1 1247.71 136.483   1
   5  -4   1 1402.66 189.088   3
  -5   4  -1 1129.53 191.937   3
   5  -4   1 1170.17 127.060   1
   5  -4   3 2914.68 340.387   5
  -5   4  -3 3125.11 367.333   5
  -5  -4  -3 2861.85 288.705   5
   5   4   3 2650.14 278.741   5
  -5   4  -3 2951.82 191.377   1
   5   4   3 2920.00 241.832   1
  -5  -4  -3 2378.39 545.392   2
   5   4   3 3208.34 660.344   2
   5  -4   3 2638.23 304.520   3
  -5   4  -3 2681.94 350.563   3
   5  -4   3 2584.48 177.636   1
  -5  -4  -3 2854.59 262.467   1
   5  -4   5 12921.9 417.807   1
  -5  -4  -5 11041.9 498.000   1
  -5   4  -5 11005.0 701.319   5
  -5  -4  -5 11761.8 594.989   5
   5  -4   5 10184.0 663.992   5
   5   4   5 10492.4 565.101   5
   5   4   5 10262.3 483.025   1
  -5   4  -5 10891.5 337.131   1
   5  -4   5 10158.8 656.722   3
  -5   4  -5 11476.1 795.758   3
   5   4   5 11661.9 1254.50   2
  -5  -4  -7 10243.2 491.987   1
  -5   4  -7 10168.4 701.961   5
   5  -4   7 10611.9 712.401   5
   5   4   7 9940.45 568.145   5
   5   4   7 9862.10 490.637   1
   5  -4   7 10675.1 356.608   1
  -5   4  -7 10931.3 863.722   3
   5   4   7 11345.2 1196.02   2
  -5  -4  -9 9281.45 479.431   1
  -5   4  -9 9182.20 696.595   5
   5  -4   9 9159.26 339.791   1
   5   4   9 8679.89 548.562   5
   5  -4   9 8985.38 685.805   5
  -5   4  -9 9375.12 872.829   3
   5   4   9 11407.6 1194.29   2
  -5  -4  -9 7423.86 1073.52   2
   5  -4   9 8918.48 729.909   3
  -5  -4 -11 13231.9 598.042   1
   5  -4  11 12893.7 421.212   1
   5   4  11 12985.2 704.016   5
   5  -4  11 13264.9 893.128   5
  -5   4 -11 12339.8 1072.51   3
   5   4  11 14532.3 1337.59   2
  -5  -4 -11 12101.0 1474.91   2
   5  -4  11 12752.4 929.221   3
  -5  -4 -13 10077.7 545.942   1
   5   4  13 10178.8 657.158   5
   5  -4  13 10872.8 844.263   5
   5  -4  13 10696.0 403.441   1
  -5   4 -13 11574.8 1134.78   3
  -5  -4 -13 11743.2 991.483   3
  -5  -4 -15 16083.3 1243.94   3
   5  -4  15 15799.9 518.657   1
   5  -4  15 15523.8 1067.54   5
  -5   4 -15 16602.3 1423.89   3
   5  -4  17 87.0392 42.0628   1
   5   4  17 153.379 77.3739   1
   5  -4  17-13.7968 81.9346   5
  -5   4 -17 38.8377 130.202   3
  -5  -4 -17-5.44205 82.7602   3
  -5  -4 -19 47.4376 149.118   3
   5   4  19-6.10933 72.4365   1
   5  -4  19 48.3968 71.1939   5
  -5   4 -19 160.411 145.960   3
   5  -4  19 0.22216 21.6320   1
   5   4  21 121.700 77.5636   1
   5  -4  21 445.063 236.559   5
  -5   4 -21 331.331 256.687   3
  -5  -4 -21 87.9048 98.3735   3
   5   4  23 393.283 160.711   1
  -5   4 -23 208.361 234.785   3
  -5  -4 -23-12.6530 128.167   3
   5  -4  23-60.6091 137.994   5
  -5   4 -25 979.876 455.500   3
  -5  -4 -25 1171.34 479.026   3
   5  -5 -28 2.14789 185.390   3
   5   5 -28 100.168 197.613   3
  -5   5  28-63.6805 108.663   1
  -5  -5  28 78.7425 198.857   5
   5  -5 -26 258.713 242.400   3
   5   5 -26-34.4298 124.562   3
  -5   5  26-0.81472 68.4781   1
  -5  -5  26-135.978 245.122   5
   5  -5 -24 39.6575 100.876   3
   5   5 -24 111.928 179.860   3
  -5   5  24 70.0397 97.0714   1
  -5  -5  24-74.0167 186.703   5
   5  -5 -22-34.3574 147.744   3
   5   5 -22 497.698 330.743   3
  -5   5  22 497.973 175.999   1
  -5  -5  22 532.099 119.103   4
  -5  -5  22 620.251 295.327   5
   5  -5 -20-46.6176 110.858   3
   5   5 -20 159.153 184.932   3
  -5   5  20 202.541 96.7977   1
  -5  -5  20 223.020 87.4106   4
  -5  -5  20 183.400 110.686   5
   5  -5 -18 112.962 149.523   3
   5   5 -18 58.2896 122.644   3
  -5   5  18-0.57345 29.3643   1
  -5  -5  18-46.9884 88.2326   5
  -5  -5  18 29.0909 28.6379   4
   5  -5 -16 2124.78 388.978   3
   5  -5 -16 2395.72 606.051   2
  -5  -5  16 1794.15 425.226   5
  -5  -5  16 1851.50 218.066   4
   5   5 -16 1039.25 390.336   3
  -5   5  16 1812.79 276.156   1
  -5   5  14 425.962 129.879   1
  -5   5  14 519.579 213.648   5
  -5  -5  14 356.413 154.819   5
  -5  -5  14 288.346 86.2410   4
  -5  -5  14 445.435 123.171   1
   5   5 -14 350.422 129.407   4
   5   5 -14 34.7352 121.738   3
   5  -5 -14 472.687 157.523   3
  -5   5  12 14.4757 33.4019   1
  -5  -5  12 77.9303 46.2387   1
  -5   5  12-8.54621 101.104   5
  -5  -5  12-54.2083 96.7610   5
   5   5 -12 151.154 73.4269   4
  -5  -5  12 52.2497 109.912   3
   5   5 -12 122.256 186.433   3
   5  -5 -12-45.0022 72.7406   3
   5  -5 -12 3.87907 80.2736   2
  -5  -5  10 1336.37 186.118   1
  -5   5  10 1512.09 321.439   5
  -5  -5  10 1147.82 306.299   5
   5  -5 -10 1461.30 351.129   2
   5   5 -10 1482.51 204.355   4
   5   5 -10 1469.49 391.940   3
   5  -5 -10 997.313 187.932   3
   5   5  -8 89.6038 145.792   2
   5  -5  -8 30.5526 41.6751   1
  -5  -5   8-90.5282 85.4592   5
   5  -5  -8-52.8494 95.6558   2
   5   5  -8-25.1547 37.6465   4
   5   5  -8-20.3856 62.2258   3
  -5  -5   8 56.1328 39.7647   1
   5  -5  -6 13.3232 55.3500   5
  -5  -5   6 31.9030 36.7634   5
   5  -5  -6 105.026 110.428   2
   5   5  -6 161.393 68.2872   4
   5   5  -6 108.952 97.8526   3
   5   5  -6-49.9050 85.8708   2
   5  -5  -6 87.2722 56.9047   1
  -5  -5   6 33.2377 36.4015   1
  -5  -5   4 12.6934 16.5525   1
   5   5  -4 7.25490 15.6491   4
   5   5  -4 3.58564 92.9136   5
  -5  -5   4 108.218 90.3030   5
   5  -5  -4 23.2217 51.8981   5
   5   5  -4-54.7866 172.537   2
   5  -5  -4-48.3636 75.9335   2
   5  -5  -4 34.4977 30.6634   3
  -5   5   4 17.2603 34.7688   1
   5  -5  -4 34.3611 30.1901   1
  -5   5   2 852.904 142.599   1
  -5  -5   2 777.883 146.982   1
  -5  -5   2 887.234 200.564   5
   5   5  -2 999.054 216.868   5
   5  -5  -2 895.452 208.563   5
   5   5  -2 653.861 340.361   2
   5  -5  -2 980.861 165.295   3
  -5  -5   2 413.597 219.950   2
   5  -5  -2 840.948 132.428   1
  -5   5   0 116.558 63.4506   1
  -5  -5   0 174.967 69.6798   1
   5   5   0 202.565 72.8563   1
   5  -5   0 173.941 113.469   5
  -5   5   0 57.1445 33.8572   5
  -5  -5   0 47.0519 45.4395   5
   5   5   0 92.5520 63.3153   5
  -5  -5   0-58.3172 127.408   2
   5   5   0-72.8218 198.305   2
   5  -5   0 169.563 79.1714   3
  -5   5   0 204.114 88.7512   3
  -5   5   0 245.601 110.844   2
   5  -5   0 131.806 55.9021   1
   5  -5   2 8375.00 380.771   1
  -5   5  -2 8780.07 396.402   1
   5   5   2 8763.17 456.568   1
  -5  -5  -2 8573.41 481.037   1
  -5   5  -2 8708.63 676.640   5
   5   5   2 9104.19 596.098   5
   5  -5   2 8892.72 648.036   5
  -5  -5  -2 9191.33 605.812   5
  -5  -5  -2 9114.06 1149.49   2
  -5   5  -2 8625.05 636.954   3
   5  -5   2 8547.60 563.925   3
   5   5   2 10156.9 1236.87   2
   5  -5   4 187.623 95.4170   5
  -5  -5  -4 240.772 95.8695   5
   5   5   4 228.701 98.1114   5
  -5   5  -4 290.659 134.735   5
  -5  -5  -4 173.488 71.7303   1
  -5   5  -4 263.164 65.2473   1
   5  -5   4 245.483 66.3653   1
   5   5   4-94.1411 203.556   2
  -5   5  -4 163.751 129.474   3
   5  -5   4 210.074 88.3830   3
  -5  -5  -6 90.2244 52.9155   1
   5   5   6-5.32649 41.7149   5
  -5  -5  -6 34.4356 21.7482   5
   5  -5   6 31.1314 49.4486   5
  -5   5  -6 122.273 99.4401   5
   5  -5   6 93.4945 50.3040   1
  -5   5  -6 92.5261 36.6506   1
   5   5   6 51.3689 114.802   2
  -5   5  -6 63.6519 111.132   3
   5  -5   6-41.3040 90.9104   3
  -5  -5  -8 486.315 121.857   1
   5   5   8 472.103 149.282   5
  -5   5  -8 548.888 172.502   5
   5  -5   8 456.153 177.025   5
   5  -5   8 580.174 96.8139   1
  -5  -5  -8 727.470 374.981   2
  -5   5  -8 288.787 168.067   3
   5   5   8 488.158 285.051   2
  -5  -5 -10 2599.65 284.231   1
   5  -5  10 2656.41 417.269   5
   5   5  10 2498.73 333.794   5
  -5   5 -10 2864.81 429.084   5
   5  -5  10 2683.53 211.141   1
  -5  -5 -10 2055.31 606.132   2
   5  -5  10 2535.83 419.990   3
  -5   5 -10 3015.63 534.012   3
   5   5  10 2394.10 562.897   2
  -5  -5 -12 1225.79 198.275   1
   5  -5  12 1029.73 263.043   5
   5   5  12 1236.25 244.791   5
   5   5  12 1724.85 501.244   2
  -5   5 -12 2044.80 476.268   3
   5  -5  12 1321.17 155.985   1
   5   5  12 1205.42 211.306   1
   5  -5  14 2331.23 210.876   1
  -5  -5 -14 2584.77 479.529   3
  -5   5 -14 2541.36 572.177   3
   5   5  14 2202.36 296.366   1
  -5  -5 -14 2358.51 284.594   1
   5  -5  14 1976.82 400.049   5
   5  -5  16 2750.85 238.712   1
  -5  -5 -16 2501.94 521.555   3
  -5   5 -16 2380.87 582.116   3
   5   5  16 3121.41 379.076   1
   5  -5  16 2475.50 458.694   5
  -5  -5 -18 430.760 242.383   3
  -5   5 -18 507.485 351.457   3
   5   5  18 223.828 96.0646   1
   5  -5  18 343.176 207.256   5
  -5  -5 -20 411.748 249.363   3
  -5   5 -20 508.672 317.612   3
   5   5  20 384.427 150.534   1
   5  -5  20 282.420 207.151   5
  -5  -5 -22 199.561 183.330   3
  -5   5 -22 500.526 331.681   3
   5   5  22 206.060 106.969   1
   5  -5  22 180.198 185.084   5
  -5   5 -24 156.692 272.623   3
  -5  -5 -24-219.656 210.466   3
   5  -5  24-46.9335 121.919   5
   5  -6 -27 900.874 406.577   3
   5   6 -27-171.303 281.384   3
  -5   6  27 596.061 210.403   1
  -5  -6  27-38.6034 144.872   5
   5  -6 -25-162.559 161.620   3
   5   6 -25 163.026 195.323   3
  -5   6  25 43.0207 81.6312   1
  -5  -6  25-39.5512 99.3607   5
   5  -6 -23-6.08926 136.634   3
   5   6 -23 190.642 174.411   3
  -5   6  23 24.7482 54.7081   1
   5  -6 -21-175.613 165.148   3
   5   6 -21 109.058 129.012   3
  -5   6  21 109.557 88.7110   1
  -5  -6  21 170.005 159.099   5
   5  -6 -19 714.056 243.219   3
   5   6 -19 1079.93 410.385   3
  -5   6  19 998.314 236.720   1
  -5  -6  19 1033.71 335.253   5
   5  -6 -17 702.904 216.440   3
  -5  -6  17 626.384 281.666   5
   5   6 -17 583.767 255.282   3
  -5   6  17 1079.51 234.296   1
  -5  -6  15 2585.44 503.115   5
   5  -6 -15 4225.64 811.375   2
   5   6 -15 2752.36 361.883   4
   5  -6 -15 3239.67 447.992   3
   5   6 -15 3251.58 645.887   3
  -5   6  15 3176.65 383.135   1
  -5  -6  13 10964.4 991.250   5
  -5  -6  13 11478.3 624.970   1
   5   6 -13 9780.09 606.155   4
   5   6 -13 11981.3 1207.00   3
   5  -6 -13 10514.9 724.006   3
  -5   6  13 10499.7 658.900   1
  -5   6  11 6409.22 494.477   1
  -5   6  11 7750.36 761.789   5
  -5  -6  11 7530.80 786.966   5
  -5  -6  11 7359.90 485.794   1
   5   6 -11 6913.42 463.404   4
   5   6 -11 7240.66 896.234   3
  -5  -6  11 6661.16 793.985   3
   5  -6 -11 6787.33 516.833   3
   5  -6 -11 6780.23 839.681   2
   5  -6  -9 4150.76 364.332   1
   5   6  -9 3892.24 829.701   2
  -5  -6   9 3941.74 351.871   1
  -5   6   9 4339.94 551.220   5
  -5  -6   9 3154.95 480.617   5
   5   6  -9 3864.34 327.175   4
   5   6  -9 4037.78 656.274   3
  -5  -6   9 3027.62 514.516   3
   5  -6  -9 4085.56 592.805   2
  -5  -6   7 1608.23 222.777   1
   5  -6  -7 1063.97 248.058   5
   5   6  -7 1001.38 253.579   5
  -5  -6   7 1228.61 292.788   5
   5   6  -7 1175.14 173.253   4
   5  -6  -7 692.747 216.314   2
   5   6  -7 1056.05 325.698   3
  -5  -6   7 539.872 226.115   3
   5  -6  -7 1126.33 180.500   1
   5   6  -7 1241.38 458.426   2
  -5  -6   5 112.942 49.8876   1
  -5   6   5 99.2850 63.6165   1
   5  -6  -5-101.871 86.2293   5
   5   6  -5 142.650 64.0697   4
  -5  -6   5 170.279 116.793   5
   5  -6  -5 89.9158 50.2184   2
   5  -6  -5 151.761 88.2715   3
  -5   6   5 30.4705 16.3062   2
   5  -6  -5 130.217 63.7267   1
  -5  -6   3 1186.94 188.443   1
  -5  -6   3 1592.65 302.625   5
   5  -6  -3 1453.42 291.122   5
   5   6  -3 1102.06 429.938   2
  -5   6   3 1061.88 148.762   2
   5  -6  -3 1114.14 198.657   3
   5  -6  -3 1232.20 174.984   1
  -5   6   3 1546.79 223.240   1
  -5  -6   1 1359.00 200.976   1
  -5   6   1 1520.32 200.594   1
   5   6  -1 1382.93 265.755   5
  -5  -6   1 1117.45 228.663   5
   5  -6  -1 1410.35 270.492   5
  -5   6   1 1748.40 292.156   2
   5   6  -1 1779.23 582.805   2
   5  -6  -1 1627.97 250.156   3
   5  -6  -1 1558.49 189.602   1
  -5   6  -1 2149.90 227.378   1
  -5  -6  -1 2314.77 272.249   1
   5  -6   1 2300.46 358.586   5
  -5   6  -1 2602.67 407.725   5
  -5  -6  -1 1980.42 322.575   5
   5   6   1 2482.95 342.654   5
  -5   6  -1 2324.10 367.732   2
   5  -6   1 1996.19 209.037   1
   5  -6   1 2211.12 307.548   3
  -5   6  -1 1414.70 271.233   3
   5   6   1 1821.23 578.500   2
  -5   6  -3 5409.49 339.703   1
   5   6   3 5076.13 493.004   5
  -5  -6  -3 5622.23 519.584   5
  -5   6  -3 5342.97 576.550   5
   5  -6   3 5481.71 557.475   5
   5   6   3 4732.49 861.609   2
  -5   6  -3 4836.90 554.278   3
   5  -6   3 5140.52 503.531   3
  -5  -6  -3 6465.79 495.322   1
   5  -6   3 5312.25 338.092   1
   5  -6   5 47038.3 1035.26   1
  -5  -6  -5 48311.1 1251.60   1
  -5  -6  -5 46531.3 1481.38   5
   5  -6   5 44534.3 1663.36   5
   5   6   5 45570.5 1496.82   5
  -5   6  -5 47610.5 1754.39   5
  -5   6  -5 46536.0 942.077   1
  -5  -6  -5 45394.9 2746.62   2
   5  -6   5 45187.3 1612.28   3
  -5   6  -5 50170.1 1935.85   3
   5   6   5 48931.0 2900.28   2
   5  -6   7 28672.0 820.062   1
  -5  -6  -7 25211.5 909.599   1
  -5   6  -7 26542.0 1338.38   5
   5  -6   7 25060.9 1295.83   5
   5   6   7 26026.9 1148.41   5
  -5  -6  -7 27415.6 1152.36   5
   5   6   7 26082.5 933.061   1
  -5   6  -7 25338.5 666.943   1
  -5   6  -7 27254.6 1553.40   3
   5   6   7 29309.2 2231.55   2
  -5  -6  -9 18860.5 802.526   1
  -5   6  -9 18811.8 1166.69   5
   5   6   9 17784.7 966.541   5
   5  -6   9 18805.3 1169.91   5
   5  -6   9 18249.6 631.464   1
   5   6   9 19150.5 833.054   1
  -5   6  -9 20785.1 1453.50   3
   5  -6   9 19783.1 1204.77   3
  -5  -6  -9 17737.9 1823.75   2
   5   6   9 21012.5 1825.75   2
  -5  -6 -11 24932.2 947.446   1
  -5   6 -11 23191.0 1339.00   5
   5  -6  11 24090.6 1373.66   5
  -5   6 -11 23145.0 1645.32   3
   5   6  11 25187.3 1967.94   2
   5  -6  11 23914.1 717.017   1
   5   6  11 23472.8 963.223   1
   5  -6  13 11396.2 992.241   5
  -5   6 -13 11416.9 1217.75   3
   5   6  13 13137.7 1436.93   2
   5  -6  13 11837.4 517.346   1
   5   6  13 12528.5 732.100   1
   5   6  15 4460.63 523.596   5
   5  -6  15 4584.82 657.352   5
  -5  -6 -15 5648.74 762.111   3
  -5   6 -15 5073.91 863.452   3
   5  -6  15 4665.53 329.678   1
   5   6  15 4891.99 477.214   1
  -5  -6 -17 354.813 223.203   3
   5   6  17 495.495 159.711   1
   5  -6  17 535.619 221.006   5
  -5  -6 -19 309.351 223.749   3
  -5   6 -19-256.854 277.930   3
   5   6  19-94.0524 103.526   1
   5  -6  19-212.026 154.887   5
  -5  -6 -21 5.56779 140.475   3
   5   6  21 48.2556 53.8704   1
  -5   6 -23 230.644 220.956   3
   5   6  23 294.486 140.022   1
   5  -6  23 33.7365 54.9657   5
   5  -7 -26 371.062 268.713   3
   5   7 -26-203.800 394.659   3
  -5   7  26 21.6877 60.1797   1
  -5  -7  26-171.451 249.988   5
   5  -7 -24 1059.14 387.128   3
   5   7 -24 915.025 426.983   3
  -5   7  24 865.427 230.624   1
  -5  -7  24 61.9853 121.340   5
   5  -7 -22 761.244 303.817   3
   5   7 -22 684.133 414.026   3
  -5   7  22 829.337 249.645   1
  -5  -7  22 614.263 305.849   5
   5  -7 -20 572.321 248.686   3
  -5  -7  20 223.999 190.075   5
  -5   7  20 414.159 154.685   1
   5   7 -20 555.935 338.596   3
  -5  -7  18 4682.59 766.453   5
   5  -7 -18 3660.49 555.539   3
   5   7 -18 4984.25 928.884   3
  -5   7  18 4244.13 481.466   1
   5  -7 -16 606.806 201.283   3
  -5  -7  16 794.893 327.956   5
   5  -7 -16 627.815 360.326   2
   5   7 -16 978.475 222.881   4
   5   7 -16 526.358 268.437   3
  -5   7  16 936.445 220.032   1
   5  -7 -14 1374.82 282.468   3
  -5  -7  14 1473.94 385.139   5
   5  -7 -14 738.820 302.549   2
   5   7 -14 1310.70 230.823   4
   5   7 -14 1400.93 469.144   3
  -5   7  14 1451.43 268.222   1
   5  -7 -12 27.0999 46.8877   3
  -5  -7  12 21.7137 72.5111   5
   5   7 -12 142.959 72.2312   4
   5   7 -12-20.6737 87.1242   3
  -5   7  12 152.754 91.8953   1
   5   7 -10 50.1836 170.259   2
  -5   7  10 164.535 94.7907   1
  -5  -7  10 114.169 119.900   5
   5  -7 -10 10.2008 67.4820   2
   5   7 -10 82.9717 53.2698   4
   5   7 -10 186.641 197.025   3
  -5  -7  10 29.6480 33.0246   1
  -5  -7   8 6455.57 478.534   1
   5  -7  -8 6807.80 704.771   5
  -5   7   8 6322.88 702.097   5
   5   7  -8 7328.32 750.924   5
   5   7  -8 6307.82 424.924   4
  -5  -7   8 6571.89 722.926   5
   5   7  -8 6520.03 1104.36   2
   5  -7  -8 6147.14 746.447   2
   5   7  -8 6715.12 872.987   3
  -5  -7   8 5624.53 745.405   3
   5  -7  -8 6755.62 480.822   1
  -5   7   8 7070.76 524.760   1
  -5  -7   6 13571.5 689.383   1
   5   7  -6 12629.0 610.091   1
  -5  -7   6 13250.5 991.877   5
  -5   7   6 13398.6 1006.62   5
   5  -7  -6 13058.8 951.265   5
   5   7  -6 12960.3 608.720   4
   5   7  -6 13860.2 1001.94   5
   5   7  -6 13508.7 1543.59   2
   5  -7  -6 13360.1 972.837   2
  -5  -7   6 12007.3 1076.72   3
   5  -7  -6 13168.8 858.123   3
   5   7  -6 12790.5 1195.61   3
  -5   7   6 10643.5 547.615   2
  -5   7   6 12890.4 695.707   1
   5  -7  -6 13172.1 646.830   1
   5  -7  -4 1416.22 202.411   1
   5  -7  -4 1685.67 341.270   5
  -5  -7   4 1044.79 272.033   5
   5   7  -4 1595.61 333.657   5
  -5   7   4 1507.77 242.975   1
  -5  -7   4 1560.45 235.741   1
   5   7  -4 1864.11 598.672   2
   5  -7  -4 1258.36 249.199   3
  -5  -7   4 1146.10 328.223   3
  -5   7   4 1043.99 174.210   2
  -5   7   2 497.145 124.508   1
  -5  -7   2 539.178 142.490   1
   5  -7  -2 230.923 132.876   5
  -5  -7   2 692.611 223.489   5
   5  -7  -2 499.199 120.556   1
  -5  -7   2 342.525 199.711   3
   5  -7  -2 559.972 164.290   3
   5   7  -2 286.207 302.687   2
  -5   7   2 363.880 133.429   2
  -5   7   0 6178.62 427.851   1
   5   7   0 6668.39 454.878   1
  -5  -7   0 6699.52 492.773   1
  -5   7   0 7104.06 720.975   2
   5   7   0 6839.81 1094.07   2
   5  -7   0 6084.78 629.579   5
  -5  -7   0 6565.76 639.776   5
  -5   7   0 6603.39 697.787   5
  -5  -7   0 6083.21 765.106   3
   5  -7   0 7247.15 606.200   3
   5  -7   0 6653.09 422.183   1
   5  -7   2 2603.71 419.250   5
  -5  -7  -2 2078.66 357.207   5
  -5   7  -2 2426.30 429.709   5
  -5   7  -2 2499.88 260.903   1
   5   7   2 2414.26 282.574   1
  -5  -7  -2 2661.45 672.164   2
   5   7   2 2915.58 751.389   2
  -5   7  -2 2297.57 401.893   3
   5  -7   2 2590.86 377.105   3
  -5   7  -2 2880.03 490.453   2
   5  -7   2 2579.67 259.927   1
  -5  -7  -2 2643.10 328.468   1
  -5   7  -4 92.1753 80.6304   5
   5   7   4 393.643 119.811   1
  -5   7  -4 275.214 84.5581   1
  -5  -7  -4 214.793 88.2734   1
   5  -7   4 358.928 95.6047   1
   5   7   4-108.037 291.897   2
  -5  -7  -4 230.116 138.244   2
  -5   7  -4 187.965 157.923   3
  -5  -7  -4 354.980 165.640   5
   5  -7   4 315.630 164.693   5
   5  -7   6 361.713 166.909   5
  -5  -7  -6 141.955 61.5849   5
  -5   7  -6 508.835 186.114   5
  -5   7  -6 360.540 95.0355   1
   5   7   6 466.956 137.770   1
   5  -7   6 340.828 92.4524   1
   5   7   6 346.251 106.083   2
  -5  -7  -6-145.987 230.872   2
  -5   7  -6 507.010 260.443   3
  -5  -7  -6 350.747 122.701   1
  -5   7  -8 432.731 181.817   5
  -5  -7  -8 391.486 150.154   5
   5  -7   8 453.646 213.721   5
   5   7   8 328.416 100.709   1
   5  -7   8 365.161 107.027   1
  -5   7  -8 119.484 113.864   3
   5  -7   8 168.325 83.8227   3
   5   7   8-178.704 258.142   2
   5  -7  10 1631.49 375.110   5
   5   7  10 1744.71 508.004   2
   5   7  10 1681.31 265.753   1
  -5   7 -10 1968.11 481.542   3
   5  -7  10 1868.49 223.316   1
   5  -7  12-1.12573 98.0054   5
   5   7  12 127.038 96.8736   5
   5  -7  12 141.636 60.6299   1
   5   7  12 85.6410 60.3645   1
  -5   7 -12 310.493 241.995   3
   5   7  12-96.5155 144.557   2
   5  -7  14 34.9721 54.0125   5
   5   7  14-93.3189 81.6313   5
   5   7  14-74.2060 149.777   2
  -5   7 -14-112.766 149.785   3
   5   7  14-54.7918 77.5744   1
   5  -7  14 54.6452 49.8604   1
  -5  -7 -16 1249.25 375.379   3
  -5   7 -16 1743.86 549.490   3
   5   7  16 1334.39 268.439   1
   5  -7  16 1029.73 329.468   5
  -5  -7 -18 4030.92 719.093   3
  -5   7 -18 4295.21 913.791   3
   5   7  18 3568.45 455.977   1
   5  -7  18 3266.51 609.171   5
  -5  -7 -20 264.357 189.460   3
  -5   7 -20 594.100 334.120   3
   5   7  20 396.748 151.640   1
   5  -7  20 409.151 208.421   5
  -5  -7 -22-86.5221 99.1835   3
   5   7  22 67.7318 71.0200   1
   5  -7  22 9.35770 81.7684   5
   5  -8 -25-117.187 266.013   3
   5   8 -25-181.689 330.950   3
  -5   8  25 228.071 138.985   1
  -5  -8  25 244.991 146.882   5
   5  -8 -23-358.229 232.398   3
   5   8 -23 53.4438 203.433   3
  -5   8  23-49.1357 132.451   1
  -5  -8  23-205.494 181.941   5
   5  -8 -21 709.537 286.445   3
   5   8 -21 398.879 302.180   3
  -5   8  21 444.107 176.753   1
  -5  -8  21 463.050 256.324   5
   5  -8 -19 60.8949 99.9416   3
  -5  -8  19-88.8654 164.435   5
   5   8 -19 150.752 292.183   3
  -5   8  19 5.43252 56.4162   1
   5  -8 -17 1061.17 287.184   3
  -5  -8  17 1650.46 457.689   5
   5   8 -17 1670.20 309.085   4
   5   8 -17 1960.29 608.871   3
  -5   8  17 1848.37 333.438   1
  -5  -8  15 7122.52 905.172   5
   5  -8 -15 4078.35 867.869   2
   5   8 -15 6992.79 559.811   4
   5   8 -15 7503.59 1102.75   3
   5  -8 -15 6560.78 650.161   3
  -5   8  15 7236.70 634.118   1
  -5   8  13 477.667 168.252   1
   5  -8 -13 449.564 161.374   3
  -5  -8  13-97.1456 175.240   5
   5   8 -13 407.945 127.013   4
   5   8 -13 827.030 394.231   3
   5   8 -13 730.222 469.699   2
  -5  -8  11 2820.72 528.844   5
   5  -8 -11 2408.25 559.171   2
   5   8 -11 2546.35 290.749   4
   5   8 -11 2468.13 579.436   3
   5   8 -11 1678.00 611.341   2
  -5   8  11 2695.67 360.506   1
   5   8  -9 6422.97 452.320   4
   5  -8  -9 4472.76 724.959   2
   5   8  -9 5691.36 881.897   3
  -5   8   9 6657.20 565.002   1
   5   8  -9 5825.84 1135.66   2
  -5  -8   9 6402.39 775.567   5
   5  -8  -9 5147.27 654.241   5
  -5  -8   7 4865.53 649.201   5
   5  -8  -7 4408.32 598.141   5
   5   8  -7 4857.20 393.671   4
   5  -8  -7 4766.88 689.889   2
   5  -8  -7 5330.68 602.151   3
   5   8  -7 5582.94 852.428   3
  -5   8   7 4138.29 382.479   2
  -5   8   7 6168.36 549.578   1
   5   8  -7 4013.74 876.904   2
   5  -8  -5 81.4280 46.9625   1
   5  -8  -5 158.761 104.421   2
   5  -8  -5-25.6246 76.6071   5
  -5  -8   5 42.9451 71.0234   5
   5   8  -5 172.481 114.823   5
   5   8  -5 181.396 72.5220   4
  -5   8   5 52.4841 61.6444   1
   5   8  -5 272.295 96.0215   1
   5   8  -5 86.3358 236.209   2
   5  -8  -5 238.308 104.596   3
  -5  -8   5 68.6988 118.993   3
  -5   8   5 271.116 109.302   2
  -5   8   3-6.53986 43.3981   1
  -5  -8   3 26.5231 42.2337   1
   5   8  -3-22.2908 26.4013   1
   5  -8  -3 139.747 86.1539   5
  -5   8   3 8.30968 47.0078   5
   5   8  -3 166.094 131.012   5
  -5  -8   3 55.0720 53.7694   5
  -5   8   3 57.8426 34.7371   2
   5  -8  -3-48.7121 29.7994   3
  -5  -8   3 147.697 164.997   3
   5  -8  -3 28.5107 32.8648   1
   5  -8  -1 10298.2 573.355   1
  -5   8   1 10944.8 623.119   1
   5   8  -1 11020.6 620.286   1
  -5  -8   1 11015.3 674.511   1
  -5  -8   1 9766.12 844.709   5
   5  -8  -1 10795.6 895.794   5
  -5   8   1 11875.1 1012.26   5
   5   8  -1 10865.2 884.882   5
  -5  -8   1 10885.3 1354.01   2
   5   8  -1 9281.17 1361.35   2
  -5  -8   1 10696.7 1080.36   3
   5  -8  -1 10370.3 765.849   3
  -5   8   1 10691.9 897.031   2
  -5   8  -1 4947.13 407.579   1
   5   8   1 5305.79 438.184   1
   5  -8   1 4845.39 594.904   5
  -5   8  -1 6119.83 713.581   5
  -5  -8  -1 6295.31 664.085   5
   5   8   1 4969.72 591.771   5
  -5   8  -1 6450.96 792.108   2
   5   8   1 4099.53 920.039   2
  -5  -8  -1 5666.17 1013.73   2
  -5   8  -1 5346.91 646.287   3
  -5  -8  -1 5657.05 797.050   3
   5  -8   1 5245.77 566.023   3
   5  -8   1 5509.47 415.875   1
  -5   8  -3 971.766 169.154   1
   5   8   3 1109.31 202.140   1
  -5  -8  -3 1072.91 267.341   5
   5  -8   3 1230.76 321.185   5
   5   8   3 789.119 273.686   5
  -5   8  -3 841.592 310.204   2
   5  -8   3 1241.71 194.497   1
  -5   8  -3 1403.14 356.142   3
  -5  -8  -3 553.476 305.456   2
   5   8   3 953.354 465.616   2
   5   8   5 5189.04 1018.26   2
  -5  -8  -5 4707.31 979.670   2
  -5  -8  -5 5460.65 599.109   5
   5  -8   5 4661.25 620.057   5
   5   8   5 5402.74 613.840   5
  -5   8  -5 4324.10 672.551   3
   5  -8   5 5118.09 399.432   1
  -5   8  -5 5217.06 386.344   1
   5   8   5 5211.33 464.852   1
   5   8   7 6879.56 548.844   1
  -5   8  -7 6886.58 421.395   1
   5   8   7 6801.21 695.949   5
   5  -8   7 6984.41 786.696   5
  -5  -8  -7 6747.40 666.537   5
   5   8   7 7112.03 1206.36   2
  -5   8  -7 7309.96 902.317   3
   5  -8   7 5335.93 661.807   3
   5  -8   7 7388.04 492.697   1
   5  -8   9 4834.63 667.568   5
   5   8   9 5121.86 609.887   5
  -5  -8  -9 5186.04 588.805   5
  -5   8  -9 5088.64 269.494   4
  -5   8  -9 5137.11 809.317   3
   5   8   9 6109.21 1107.46   2
   5  -8   9 6236.66 470.263   1
   5   8   9 5399.72 498.159   1
   5  -8  11 8151.00 517.552   1
   5   8  11 7276.30 603.551   1
   5   8  11 6957.26 724.006   5
   5  -8  11 6615.99 822.623   5
  -5   8 -11 7652.52 224.368   4
  -5   8 -11 9283.14 1149.50   3
   5   8  11 9604.60 1329.39   2
   5  -8  13 1253.14 201.092   1
   5   8  13 1328.40 260.537   1
   5   8  13 1081.12 307.846   5
  -5   8 -13 1643.91 516.250   3
   5   8  13 1072.64 410.437   2
   5  -8  13 1386.97 362.321   5
  -5   8 -15 132.845 95.8541   3
   5   8  15 300.185 114.430   1
   5  -8  15 174.192 118.610   5
  -5  -8 -17 269.873 163.521   3
   5   8  17 602.444 197.471   1
   5  -8  17 369.963 211.040   5
  -5  -8 -19 13.5181 96.3131   3
  -5   8 -19-51.9853 144.478   3
   5   8  19-17.9749 33.1580   1
   5  -8  19-147.017 197.309   5
  -5  -8 -21 222.064 233.668   3
  -5   8 -21 48.4695 199.276   3
   5   8  21 252.971 157.984   1
   5  -8  21 3.32931 85.4236   5
   5  -9 -24 322.713 196.347   3
   5   9 -24 271.033 112.056   3
  -5   9  24 267.418 155.827   1
  -5  -9  24 535.217 300.518   5
   5  -9 -22 890.130 333.577   3
   5   9 -22 99.7988 172.969   3
  -5   9  22 1027.59 294.593   1
  -5  -9  22 892.661 386.051   5
   5  -9 -20 1888.18 440.708   3
   5   9 -20 2324.78 709.529   3
  -5   9  20 2427.62 424.759   1
  -5  -9  20 2599.89 652.021   5
   5  -9 -18 788.636 257.273   3
  -5  -9  18 1379.72 477.097   5
   5   9 -18 1246.33 512.665   3
  -5   9  18 1273.58 294.750   1
   5  -9 -16 33.1917 78.2672   3
  -5  -9  16 202.365 165.935   5
   5   9 -16 63.2822 72.9370   4
   5   9 -16 170.116 260.472   3
  -5   9  16 54.4179 75.9410   1
  -5   9  14 447.631 178.452   1
   5  -9 -14 325.783 147.103   3
  -5  -9  14 301.202 170.113   5
   5  -9 -14 246.115 277.235   2
   5   9 -14 358.582 137.999   4
   5   9 -14 123.882 237.343   3
   5   9 -14-30.8997 173.189   2
   5   9 -12 54.9040 339.927   2
  -5  -9  12 391.539 211.339   5
   5   9 -12 261.525 95.4163   4
   5   9 -12 704.017 365.437   3
  -5   9  12 450.087 157.221   1
   5   9 -10 6255.83 472.538   4
   5  -9 -10 6200.11 948.391   2
   5   9 -10 5100.58 895.999   3
   5   9 -10 4915.94 1133.61   2
  -5   9  10 8847.00 726.292   1
  -5  -9  10 6142.17 804.177   5
   5  -9 -10 6638.83 784.475   5
   5  -9  -8 964.454 263.833   5
  -5  -9   8 1403.31 376.704   5
   5  -9  -8 1241.35 379.939   2
   5   9  -8 1161.53 206.782   4
   5   9  -8 1538.23 477.853   3
   5  -9  -8 1066.60 314.773   3
   5   9  -8 1024.17 506.557   2
  -5   9   8 1477.65 291.402   1
   5   9  -6 19457.6 851.122   1
   5  -9  -6 20006.0 1308.31   5
  -5  -9   6 18676.5 1351.77   5
   5   9  -6 19469.8 839.975   4
   5  -9  -6 18142.5 1266.17   2
   5   9  -6 23089.2 2340.67   2
   5  -9  -6 19989.9 1208.73   3
  -5   9   6 21177.2 1016.57   1
   5   9  -4 8482.83 1409.23   2
  -5   9   4 10603.5 687.212   1
   5   9  -4 10011.6 619.711   1
   5  -9  -4 10824.7 851.386   3
  -5  -9   4 10385.5 974.890   5
   5  -9  -4 8998.41 887.471   5
  -5   9   4 7238.98 574.515   2
  -5  -9   2 1380.11 351.461   5
   5  -9  -2 1470.92 357.411   5
   5   9  -2 1479.14 242.536   1
  -5   9   2 1227.77 226.254   1
   5   9  -2 1867.83 702.337   2
  -5   9   2 1313.87 292.127   2
   5  -9  -2 1474.11 315.843   3
  -5  -9   2 2013.85 618.256   2
  -5   9   0 4326.92 650.427   2
   5   9   0 4973.88 1061.45   2
  -5   9   0 5838.73 481.037   1
   5   9   0 5806.91 487.072   1
   5  -9   0 5940.15 708.296   5
  -5  -9   0 5684.31 681.038   5
  -5  -9   0 4563.48 931.476   2
   5  -9   0 5624.57 454.751   1
  -5  -9  -2 7046.47 1182.47   2
  -5   9  -2 8334.96 1012.05   2
   5   9   2 7505.32 1309.10   2
  -5   9  -2 7820.05 540.715   1
   5   9   2 7360.64 557.626   1
  -5   9  -2 7611.47 856.480   3
   5  -9   2 7168.61 793.276   5
  -5  -9  -2 7481.88 769.866   5
   5  -9   2 8832.88 558.535   1
  -5  -9  -4 5181.00 634.798   5
   5  -9   4 5288.36 697.921   5
   5   9   4 4688.88 612.250   5
   5   9   4 3784.70 932.744   2
  -5   9  -4 4577.66 395.568   1
   5   9   4 4261.33 433.360   1
  -5   9  -4 4098.52 665.073   3
   5  -9   4 4964.17 624.158   3
  -5   9  -4 3469.35 705.480   2
   5  -9   4 4505.30 403.267   1
   5   9   6 2284.58 330.852   1
  -5   9  -6 2534.95 283.877   1
   5  -9   6 2188.07 458.392   5
  -5  -9  -6 2661.03 442.783   5
   5   9   6 3371.95 864.185   2
   5  -9   6 2727.35 484.118   3
  -5   9  -6 2007.60 488.482   3
   5  -9   6 2322.80 290.848   1
  -5   9  -6 2372.66 618.524   2
   5  -9   8-72.0991 131.043   5
  -5  -9  -8-13.9988 82.8473   5
   5   9   8-46.1193 71.5617   1
  -5   9  -8 2.15752 32.7006   1
   5  -9   8 46.9084 54.3827   1
  -5   9  -8-145.177 112.431   3
   5   9   8-156.180 316.154   2
  -5   9 -10 1264.86 137.805   4
  -5  -9 -10 1125.04 301.779   5
   5  -9  10 1368.31 394.530   5
  -5   9 -10 1644.53 536.844   3
   5   9  10 711.102 361.397   2
   5  -9  10 1371.81 238.874   1
   5   9  10 1036.66 238.963   1
   5  -9  12 1260.92 368.293   5
   5   9  12 863.714 397.799   2
  -5   9 -12 1106.12 436.383   3
   5   9  12 1252.76 268.816   1
   5  -9  12 1320.11 231.697   1
   5   9  14 450.529 260.931   2
  -5   9 -14 584.576 255.599   3
   5   9  14 595.649 201.047   1
   5  -9  14 350.894 221.258   5
  -5   9 -16 3017.38 803.579   3
   5   9  16 2173.10 375.822   1
   5  -9  16 2184.11 532.246   5
  -5  -9 -18 4341.68 763.960   3
  -5   9 -18 4621.90 1016.79   3
   5   9  18 3232.46 467.665   1
   5  -9  18 3433.08 672.575   5
  -5  -9 -20 1347.75 452.845   3
  -5   9 -20 2227.31 709.812   3
   5   9  20 1841.34 366.900   1
   5  -9  20 1588.62 483.153   5
   5 -10 -23 182.296 203.981   3
  -5  10  23 371.678 231.629   1
  -5 -10  23-233.968 195.403   5
   5 -10 -21-106.683 164.669   3
   5  10 -21-15.3860 159.412   3
  -5  10  21-49.4504 116.007   1
  -5 -10  21-206.720 146.624   5
  -5  10  19 559.626 219.663   1
   5 -10 -19 350.908 184.785   3
   5  10 -19 230.624 237.560   3
   5  10 -19 1003.12 686.264   2
  -5 -10  19 510.987 251.807   5
  -5  10  17 579.490 192.117   1
   5 -10 -17 745.519 266.184   3
   5  10 -17 316.807 299.234   3
   5  10 -17 463.690 260.198   2
  -5 -10  17 739.367 341.899   5
  -5  10  15 164.768 52.5227   1
  -5 -10  15 325.835 181.708   5
   5 -10 -15 447.264 177.117   3
   5  10 -15 81.0554 226.353   3
   5  10 -15-147.047 294.306   2
   5  10 -13-243.666 379.377   2
  -5 -10  13 597.293 301.962   5
   5 -10 -13 762.116 375.373   2
   5  10 -13 289.868 160.822   3
  -5  10  13 438.546 185.010   1
  -5 -10  11 151.526 158.176   5
   5  10 -11 449.608 343.254   3
   5  10 -11 330.595 371.693   2
  -5  10  11 69.6228 57.4874   1
  -5 -10   9 2487.04 536.339   5
   5 -10  -9 1475.76 452.560   2
  -5  10   9 3016.72 428.460   1
   5  10  -9 3250.93 992.079   2
   5 -10  -9 2635.10 511.558   5
   5 -10  -7 735.257 267.466   5
  -5 -10   7 551.019 236.091   5
  -5  10   7 810.474 224.017   1
   5  10  -7 552.917 160.688   1
  -5  10   7 315.889 123.119   2
   5 -10  -7 655.644 250.676   2
   5  10  -7 658.869 515.921   2
   5  10  -5 4035.01 415.213   1
  -5  10   5 4318.85 468.922   1
   5  10  -5 4294.05 1079.08   2
  -5 -10   5 3439.09 593.334   5
   5 -10  -5 3397.62 556.888   5
  -5  10   5 2402.76 341.877   2
   5  10  -3-12.6242 241.812   2
  -5  10   3-26.2062 55.9901   2
  -5 -10   3-112.932 130.228   5
   5 -10  -3-99.5271 64.0912   5
   5  10  -3-48.8132 60.5856   1
  -5  10   3 64.7852 63.7068   1
  -5  10   1 1084.07 338.815   2
  -5 -10   1 1846.49 441.510   5
   5 -10  -1 1338.94 347.479   5
  -5  10   1 1795.01 289.066   1
   5  10  -1 1421.47 254.207   1
  -5  10  -1 568.187 324.842   2
   5  10   1 2160.30 760.601   2
   5 -10   1 1258.67 315.195   3
   5 -10   1 875.099 269.633   5
  -5 -10  -1 1476.00 364.196   5
  -5  10  -1 1415.05 250.486   1
   5  10   1 1359.95 255.927   1
  -5  10  -3 150.176 208.195   2
   5  10   3 196.930 99.7975   1
  -5  10  -3 148.344 87.1338   1
   5 -10   3 271.283 150.587   3
   5 -10   3 255.551 159.101   5
  -5 -10  -3 365.304 194.911   5
   5 -10   5 1494.70 394.946   5
  -5 -10  -5 1002.64 298.854   5
   5  10   5 1589.40 634.902   2
   5  10   5 1087.33 236.350   1
  -5  10  -5 981.966 193.576   1
  -5  10  -5 1471.20 434.192   3
   5 -10   5 1041.40 296.112   3
  -5  10  -5 1006.96 408.072   2
   5  10   7 780.694 205.956   1
  -5  10  -7 1229.73 208.945   1
   5 -10   7 952.469 327.500   5
  -5 -10  -7 641.044 230.601   5
   5  10   7 540.378 333.941   2
  -5  10  -7 718.782 332.169   3
[truncated: 1,063,898 more chars]
